# Supplementary material for: Simvastatin Sodium Salt and Fluvastatin Interact with Human Gap Junction Gamma-3 Protein
Source: PLoS One. 2016 Feb 10;11(2):e0148266. doi: 10.1371/journal.pone.0148266 (PMC4749215; doi:10.1371/journal.pone.0148266)
Supplement: S9 Dataset — (ZIP) [file pone.0148266.s010.zip › S9_Dataset/simvastatin_salt_4-air_in_line.xlsx]

## Sheet: simvastatin
L1A1()_X	L1A1()_Y	L1A2()_X	L1A2()_Y	L1A3()_X	L1A3()_Y	L1A4()_X	L1A4()_Y	L1A5()_X	L1A5()_Y	L1A6()_X	L1A6()_Y	L2A1()_X	L2A1()_Y	L2A2()_X	L2A2()_Y	L2A3()_X	L2A3()_Y	L2A4()_X	L2A4()_Y	L2A5()_X	L2A5()_Y	L2A6()_X	L2A6()_Y	L3A1()_X	L3A1()_Y	L3A2()_X	L3A2()_Y	L3A3()_X	L3A3()_Y	L3A4()_X	L3A4()_Y	L3A5()_X	L3A5()_Y	L3A6()_X	L3A6()_Y	L4A1()_X	L4A1()_Y	L4A2()_X	L4A2()_Y	L4A3()_X	L4A3()_Y	L4A4()_X	L4A4()_Y	L4A5()_X	L4A5()_Y	L4A6()_X	L4A6()_Y	L5A1()_X	L5A1()_Y
-238.5	-6.3	-238.5	-12.4	-238.5	-11.98	-238.5	-8.82	-238.5	-9.35	-238.5	-8.82	-238.5	-0.26	-238.5	-3.37	-238.5	-8.61	-238.5	1.12	-238.5	-0.26	-238.5	-1.6	-238.5	5.1	-238.5	3.91	-238.5	0.63	-238.5	8.71	-238.5	2.61	-238.5	4.27	-238.5	-3.07	-238.5	-8.65	-238.5	-12.03	-238.5	-3.97	-238.5	-8.43	-238.5	-4.94	-238.5	0.62
-237.6	-6.94	-237.6	-10.97	-237.6	-11.4	-237.6	-9.06	-237.6	-11.15	-237.6	-10.8	-237.6	-1.04	-237.6	-4.6	-237.6	-5.99	-237.6	-0.6	-237.6	-2.63	-237.6	-4.7	-237.6	5.06	-237.6	2.94	-237.6	-1.99	-237.6	7.64	-237.6	0.23	-237.6	3.83	-237.6	-3.25	-237.6	-7.41	-237.6	-13.89	-237.6	-1.06	-237.6	-8.79	-237.6	-5.85	-237.6	-2.52
-236.7	-3.99	-236.7	-11.97	-236.7	-12.93	-236.7	-9.27	-236.7	-6.11	-236.7	-9.17	-236.7	0.92	-236.7	-6.27	-236.7	-7.49	-236.7	-0.17	-236.7	-1.15	-236.7	-2.44	-236.7	3.22	-236.7	2.91	-236.7	-0.35	-236.7	7.93	-236.7	1.42	-236.7	3.34	-236.7	-3.46	-236.7	-8.54	-236.7	-13.1	-236.7	-1.56	-236.7	-5.08	-236.7	-6.75	-236.7	0.56
-235.8	-5.42	-235.8	-7.67	-235.8	-13.35	-235.8	-4.95	-235.8	-11.13	-235.8	-8.58	-235.8	0.8	-235.8	-4.27	-235.8	-5.42	-235.8	1.09	-235.8	-4.73	-235.8	-4	-235.8	3.87	-235.8	4.95	-235.8	-1.06	-235.8	8.34	-235.8	1.71	-235.8	1.98	-235.8	-3.52	-235.8	-7.97	-235.8	-14.09	-235.8	-4.15	-235.8	-8.18	-235.8	-5.84	-235.8	0.46
-234.9	-6.49	-234.9	-9.99	-234.9	-12.27	-234.9	-9.62	-234.9	-9.15	-234.9	-9.15	-234.9	1.31	-234.9	-6.67	-234.9	-5.68	-234.9	-1.34	-234.9	-1.08	-234.9	-1.88	-234.9	7.22	-234.9	4.59	-234.9	1.75	-234.9	5.47	-234.9	3.35	-234.9	4.13	-234.9	0.91	-234.9	-6.88	-234.9	-11.14	-234.9	-3.43	-234.9	-7.68	-234.9	-4.77	-234.9	-0.23
-234	-5.15	-234	-9.99	-234	-14.55	-234	-10.27	-234	-7.76	-234	-8.19	-234	-3.07	-234	-4.8	-234	-7.63	-234	-2.08	-234	-2.04	-234	-2.28	-234	5.95	-234	4.48	-234	0.14	-234	6.79	-234	1.26	-234	4.32	-234	-2.5	-234	-5.27	-234	-13.78	-234	-3.5	-234	-6.09	-234	-3.05	-234	-1.31
-233.1	-3.16	-233.1	-13.27	-233.1	-13.03	-233.1	-9.24	-233.1	-10.28	-233.1	-12.52	-233.1	-2.15	-233.1	-6.46	-233.1	-7.31	-233.1	-2.56	-233.1	-2.54	-233.1	-2.86	-233.1	3.39	-233.1	4.26	-233.1	-2.07	-233.1	6.26	-233.1	1	-233.1	8.15	-233.1	-2.67	-233.1	-6.41	-233.1	-12.99	-233.1	-2.85	-233.1	-7.66	-233.1	-3.32	-233.1	-1.51
-232.2	-4.44	-232.2	-9.51	-232.2	-10.42	-232.2	-7.54	-232.2	-10.61	-232.2	-6.7	-232.2	-3.23	-232.2	-5	-232.2	-5.84	-232.2	-0.69	-232.2	0.29	-232.2	-3.07	-232.2	5.4	-232.2	4.81	-232.2	-0.56	-232.2	6.45	-232.2	2.02	-232.2	0.35	-232.2	-3.53	-232.2	-5.92	-232.2	-13.3	-232.2	-2.21	-232.2	-9.88	-232.2	-8.11	-232.2	-0.77
-231.3	-5.7	-231.3	-10.98	-231.3	-13.93	-231.3	-9.51	-231.3	-10.22	-231.3	-9	-231.3	-4.34	-231.3	-5.06	-231.3	-7.12	-231.3	-2.13	-231.3	-1.01	-231.3	-3.03	-231.3	3.62	-231.3	3.67	-231.3	-0.36	-231.3	6.58	-231.3	1.59	-231.3	4.55	-231.3	-2.03	-231.3	-7.11	-231.3	-13.18	-231.3	-0.8	-231.3	-10.32	-231.3	-4.71	-231.3	2.61
-230.4	-7.78	-230.4	-7.62	-230.4	-13.61	-230.4	-10.76	-230.4	-10.14	-230.4	-8.75	-230.4	-3.69	-230.4	-5.16	-230.4	-5.81	-230.4	-2.37	-230.4	-3.1	-230.4	-2.89	-230.4	2.4	-230.4	4.15	-230.4	0.61	-230.4	5.67	-230.4	0.52	-230.4	4.95	-230.4	-2.74	-230.4	-8.48	-230.4	-12.71	-230.4	-5.54	-230.4	-9.84	-230.4	-4.33	-230.4	0.72
-229.5	-4.59	-229.5	-13.93	-229.5	-13.4	-229.5	-9.43	-229.5	-9.97	-229.5	-9.77	-229.5	0.22	-229.5	-8.52	-229.5	-4.51	-229.5	-0.33	-229.5	-1.35	-229.5	-2.44	-229.5	5.81	-229.5	3.49	-229.5	-1.09	-229.5	5.45	-229.5	1.27	-229.5	4.22	-229.5	-4	-229.5	-10.11	-229.5	-12.75	-229.5	-3.52	-229.5	-8.59	-229.5	-4.73	-229.5	-0.26
-228.6	-4.76	-228.6	-13.55	-228.6	-11.58	-228.6	-9.66	-228.6	-11.59	-228.6	-10.92	-228.6	-0.76	-228.6	-8.03	-228.6	-7.41	-228.6	-2.69	-228.6	-5.28	-228.6	-4.48	-228.6	5.78	-228.6	5.82	-228.6	-0.18	-228.6	4.97	-228.6	1.52	-228.6	1.93	-228.6	-1.67	-228.6	-9.63	-228.6	-12.06	-228.6	-3.95	-228.6	-5.57	-228.6	-5.58	-228.6	-0.02
-227.7	-7.31	-227.7	-10.6	-227.7	-10.19	-227.7	-8.16	-227.7	-10.81	-227.7	-7.77	-227.7	0.23	-227.7	-9.51	-227.7	-6.09	-227.7	-1.76	-227.7	-2.19	-227.7	-2.62	-227.7	3.97	-227.7	4.62	-227.7	0.49	-227.7	5.93	-227.7	1.71	-227.7	3.95	-227.7	-4.27	-227.7	-7.02	-227.7	-11.41	-227.7	-5.11	-227.7	-9.95	-227.7	-5.72	-227.7	0.61
-226.8	-3.46	-226.8	-13.25	-226.8	-9.84	-226.8	-10.01	-226.8	-9.03	-226.8	-9.37	-226.8	-1.89	-226.8	-7.44	-226.8	-4.93	-226.8	-3.55	-226.8	-2.28	-226.8	0.45	-226.8	5	-226.8	5.38	-226.8	-2.4	-226.8	6.45	-226.8	-0.54	-226.8	2.31	-226.8	-3.06	-226.8	-5.89	-226.8	-12.84	-226.8	-3.53	-226.8	-8.1	-226.8	-6.98	-226.8	-0.13
-225.9	-5.01	-225.9	-11.19	-225.9	-10.91	-225.9	-11.68	-225.9	-6.68	-225.9	-9.29	-225.9	-0.55	-225.9	-7.14	-225.9	-5.9	-225.9	-3.9	-225.9	-3.32	-225.9	-2.23	-225.9	4.54	-225.9	5.31	-225.9	-2.64	-225.9	5.6	-225.9	-3.29	-225.9	4.92	-225.9	-4.4	-225.9	-7.16	-225.9	-13.14	-225.9	-2.98	-225.9	-12.1	-225.9	-4.86	-225.9	-0.15
-225	-3.8	-225	-10.73	-225	-10.43	-225	-6.67	-225	-11.91	-225	-8.24	-225	0.26	-225	-8.56	-225	-6.61	-225	0.22	-225	-1.57	-225	-2.14	-225	4.72	-225	5.22	-225	-1.17	-225	7.81	-225	-0.17	-225	3.91	-225	-1.96	-225	-8	-225	-13.56	-225	-1.38	-225	-7.41	-225	-3.53	-225	1.46
-224.1	-6.58	-224.1	-9.93	-224.1	-13.92	-224.1	-9.38	-224.1	-9.1	-224.1	-6.26	-224.1	0.33	-224.1	-5.82	-224.1	-7.26	-224.1	0.14	-224.1	-1.44	-224.1	0.61	-224.1	4.92	-224.1	2.64	-224.1	-3	-224.1	7.27	-224.1	-0.24	-224.1	6.47	-224.1	-2.24	-224.1	-8.23	-224.1	-14.1	-224.1	-3.41	-224.1	-9.7	-224.1	-4.5	-224.1	0.71
-223.2	-4.81	-223.2	-10.18	-223.2	-10.94	-223.2	-8.63	-223.2	-10.12	-223.2	-10.7	-223.2	0.49	-223.2	-5.38	-223.2	-5.92	-223.2	-0.42	-223.2	-2.25	-223.2	-6.12	-223.2	2.88	-223.2	3.94	-223.2	0.12	-223.2	6.51	-223.2	0.14	-223.2	3.03	-223.2	-3.04	-223.2	-7.62	-223.2	-13	-223.2	-2.71	-223.2	-7.63	-223.2	-5.38	-223.2	-1.76
-222.3	-5.82	-222.3	-11.31	-222.3	-12.79	-222.3	-9.08	-222.3	-13.43	-222.3	-7.14	-222.3	0.55	-222.3	-6.47	-222.3	-7.76	-222.3	-1.67	-222.3	-2.49	-222.3	-2.9	-222.3	4.47	-222.3	5.49	-222.3	-1.6	-222.3	6.37	-222.3	2.2	-222.3	2.24	-222.3	-4.71	-222.3	-4.42	-222.3	-12.67	-222.3	-3.52	-222.3	-7.03	-222.3	-5.26	-222.3	1.15
-221.4	-4.6	-221.4	-11.79	-221.4	-12.1	-221.4	-9.31	-221.4	-7.67	-221.4	-8.7	-221.4	-1.43	-221.4	-6.39	-221.4	-7.23	-221.4	-1.43	-221.4	-1.4	-221.4	-3.86	-221.4	5.47	-221.4	3.58	-221.4	0.78	-221.4	6.33	-221.4	-0.6	-221.4	0.27	-221.4	-2.03	-221.4	-7.59	-221.4	-9.49	-221.4	-2.8	-221.4	-7.44	-221.4	-5.94	-221.4	1.97
-220.5	-3.21	-220.5	-12.24	-220.5	-13.36	-220.5	-7.6	-220.5	-6.74	-220.5	-8.56	-220.5	0.85	-220.5	-6.04	-220.5	-5.56	-220.5	-2.86	-220.5	-2.38	-220.5	-2.8	-220.5	6.6	-220.5	5.59	-220.5	0.15	-220.5	5.83	-220.5	0.63	-220.5	1.95	-220.5	-1.47	-220.5	-5.38	-220.5	-11.55	-220.5	-3.32	-220.5	-7.94	-220.5	-8.11	-220.5	2.52
-219.6	-5.16	-219.6	-11.97	-219.6	-10.72	-219.6	-8.13	-219.6	-10.02	-219.6	-9.67	-219.6	-1.62	-219.6	-7.67	-219.6	-4.98	-219.6	-3.63	-219.6	-2.46	-219.6	-3.25	-219.6	2.88	-219.6	3.65	-219.6	0.63	-219.6	4.56	-219.6	1.4	-219.6	3.36	-219.6	-2.29	-219.6	-8.78	-219.6	-11.28	-219.6	-3.44	-219.6	-7.46	-219.6	-5.68	-219.6	-0.89
-218.7	-4	-218.7	-8.08	-218.7	-11.81	-218.7	-9.89	-218.7	-10.16	-218.7	-6.3	-218.7	-1.96	-218.7	-4.58	-218.7	-6.89	-218.7	-1.62	-218.7	0.09	-218.7	-5.06	-218.7	4.49	-218.7	4.68	-218.7	-1.48	-218.7	4.04	-218.7	2.4	-218.7	1.69	-218.7	-2.86	-218.7	-6.83	-218.7	-11.84	-218.7	-2.67	-218.7	-7.06	-218.7	-2.52	-218.7	-1.09
-217.8	-4.75	-217.8	-7.51	-217.8	-10.49	-217.8	-9.08	-217.8	-10.32	-217.8	-8.02	-217.8	-2.17	-217.8	-4.24	-217.8	-6.57	-217.8	-0.98	-217.8	-1.88	-217.8	-3.09	-217.8	3.15	-217.8	2.97	-217.8	-1.24	-217.8	5.03	-217.8	1.35	-217.8	2.18	-217.8	-3.17	-217.8	-6.92	-217.8	-12.27	-217.8	-1.47	-217.8	-5.51	-217.8	-6.41	-217.8	0.09
-216.9	-4.43	-216.9	-8.7	-216.9	-9.67	-216.9	-7.69	-216.9	-9.7	-216.9	-8.65	-216.9	1.92	-216.9	-7.88	-216.9	-5.49	-216.9	-1.7	-216.9	-4.23	-216.9	-2.82	-216.9	6.76	-216.9	0.71	-216.9	2.18	-216.9	10.31	-216.9	0.8	-216.9	1.64	-216.9	-4.51	-216.9	-7.72	-216.9	-10.02	-216.9	-0.08	-216.9	-8.55	-216.9	-4.02	-216.9	-0.98
-216	-4.08	-216	-11.53	-216	-11.63	-216	-8.67	-216	-10.63	-216	-7.34	-216	0.14	-216	-6.55	-216	-5.65	-216	-3.72	-216	-1.82	-216	-0.34	-216	3.86	-216	4.5	-216	-1.39	-216	6.96	-216	1.56	-216	4.13	-216	-2.52	-216	-7.06	-216	-11.25	-216	-0.87	-216	-9.54	-216	-5.11	-216	-1.15
-215.1	-5.2	-215.1	-9	-215.1	-10.51	-215.1	-8.94	-215.1	-8.65	-215.1	-9.59	-215.1	-3.38	-215.1	-6.42	-215.1	-5.2	-215.1	-0.73	-215.1	-0.91	-215.1	-2.39	-215.1	3.79	-215.1	3.08	-215.1	-3.41	-215.1	5.86	-215.1	2.58	-215.1	4.4	-215.1	-2.91	-215.1	-8.55	-215.1	-14.27	-215.1	-2.23	-215.1	-5.01	-215.1	-3.9	-215.1	-0.47
-214.2	-3.46	-214.2	-8.04	-214.2	-11.58	-214.2	-8.74	-214.2	-5.51	-214.2	-8.76	-214.2	-0.74	-214.2	-6.09	-214.2	-8.06	-214.2	-0.38	-214.2	0.95	-214.2	-0.38	-214.2	4.72	-214.2	1.49	-214.2	-1.35	-214.2	6.69	-214.2	0.61	-214.2	4.37	-214.2	-3.2	-214.2	-8.09	-214.2	-10.64	-214.2	-1.87	-214.2	-8.27	-214.2	-2.13	-214.2	-0.37
-213.3	-3.92	-213.3	-11.13	-213.3	-10.81	-213.3	-7.26	-213.3	-9.81	-213.3	-4.88	-213.3	1.48	-213.3	-8.72	-213.3	-7.38	-213.3	-1.38	-213.3	-0.79	-213.3	-3.64	-213.3	3.87	-213.3	4.56	-213.3	-1.97	-213.3	7.12	-213.3	2.86	-213.3	2.07	-213.3	-6.96	-213.3	-5.84	-213.3	-13.06	-213.3	-1.75	-213.3	-6.66	-213.3	-7.02	-213.3	-1.72
-212.4	-4.08	-212.4	-8.53	-212.4	-8.13	-212.4	-8.26	-212.4	-8.59	-212.4	-7.38	-212.4	1.44	-212.4	-6.42	-212.4	-5.98	-212.4	-2.73	-212.4	-3.3	-212.4	-2.48	-212.4	4.47	-212.4	2.41	-212.4	0.11	-212.4	5.7	-212.4	1.6	-212.4	4.4	-212.4	-1.33	-212.4	-5.34	-212.4	-10.85	-212.4	-1.84	-212.4	-7.3	-212.4	-4.96	-212.4	0.6
-211.5	-5.36	-211.5	-7.48	-211.5	-9.73	-211.5	-10.3	-211.5	-8.2	-211.5	-6.35	-211.5	1.31	-211.5	-4.83	-211.5	-3.9	-211.5	-3.64	-211.5	-0.45	-211.5	0.46	-211.5	4.12	-211.5	4.19	-211.5	1.3	-211.5	4.16	-211.5	2.19	-211.5	4.33	-211.5	-4.36	-211.5	-6.29	-211.5	-11.01	-211.5	-4.17	-211.5	-7.1	-211.5	-3.4	-211.5	-0.42
-210.6	-1.43	-210.6	-9.24	-210.6	-9.23	-210.6	-4.63	-210.6	-7.59	-210.6	-5.49	-210.6	1.84	-210.6	-5.67	-210.6	-6.67	-210.6	0.76	-210.6	0.35	-210.6	-1.52	-210.6	4.71	-210.6	2.99	-210.6	-2.25	-210.6	6.28	-210.6	0.54	-210.6	2.96	-210.6	-2.12	-210.6	-7.08	-210.6	-13.07	-210.6	-0.33	-210.6	-7.45	-210.6	-4.18	-210.6	0.52
-209.7	-4.28	-209.7	-11.42	-209.7	-9.46	-209.7	-8.66	-209.7	-9.42	-209.7	-7.48	-209.7	2.55	-209.7	-5.67	-209.7	-5.52	-209.7	-3.48	-209.7	-1.86	-209.7	-3.09	-209.7	6.12	-209.7	3.27	-209.7	1.4	-209.7	5.55	-209.7	0.56	-209.7	2.2	-209.7	-3.22	-209.7	-6.34	-209.7	-10.39	-209.7	-4.18	-209.7	-6.21	-209.7	-5.19	-209.7	-1.4
-208.8	-5.51	-208.8	-10.64	-208.8	-7.8	-208.8	-8.9	-208.8	-10.47	-208.8	-5.17	-208.8	1.11	-208.8	-7.55	-208.8	-3.87	-208.8	-2.52	-208.8	-0.6	-208.8	-1.18	-208.8	4.44	-208.8	3.65	-208.8	0.91	-208.8	5.38	-208.8	0.57	-208.8	4.52	-208.8	-2.26	-208.8	-5.35	-208.8	-10	-208.8	-0.54	-208.8	-5.64	-208.8	-4.24	-208.8	-1.78
-207.9	-2.66	-207.9	-8.13	-207.9	-10.12	-207.9	-8.04	-207.9	-6.45	-207.9	-4.35	-207.9	0.92	-207.9	-6.2	-207.9	-6.18	-207.9	-2.78	-207.9	-3.11	-207.9	0.42	-207.9	4.95	-207.9	4.79	-207.9	0.06	-207.9	6.59	-207.9	1.09	-207.9	1.88	-207.9	-1.6	-207.9	-5.83	-207.9	-9.86	-207.9	-3.02	-207.9	-5.95	-207.9	-8.03	-207.9	-1.8
-207	-4.77	-207	-10.13	-207	-10.4	-207	-9.26	-207	-9.71	-207	-11.18	-207	0.04	-207	-5.24	-207	-7.34	-207	-1.79	-207	-1.64	-207	-5.87	-207	5.08	-207	3.01	-207	-0.32	-207	6.61	-207	1.17	-207	0.98	-207	-1.47	-207	-4.57	-207	-8.53	-207	-3.5	-207	-6.48	-207	-4.19	-207	-0.5
-206.1	-3.59	-206.1	-9.86	-206.1	-11.65	-206.1	-9.47	-206.1	-6.71	-206.1	-3.78	-206.1	-1.58	-206.1	-4.77	-206.1	-7.81	-206.1	-3.66	-206.1	-3.03	-206.1	1.12	-206.1	3.86	-206.1	2.9	-206.1	-0.39	-206.1	3.85	-206.1	1.74	-206.1	2.83	-206.1	-2.15	-206.1	-5.48	-206.1	-9.98	-206.1	-3.6	-206.1	-5.14	-206.1	-4.94	-206.1	0.68
-205.2	-3.01	-205.2	-10.21	-205.2	-8.93	-205.2	-6.53	-205.2	-8.19	-205.2	-7.63	-205.2	-0.2	-205.2	-4.88	-205.2	-6.23	-205.2	-0.14	-205.2	-1.04	-205.2	-4.82	-205.2	4.95	-205.2	5.02	-205.2	-1.06	-205.2	6.08	-205.2	3.9	-205.2	2.17	-205.2	-0.23	-205.2	-7.44	-205.2	-9.67	-205.2	-3.63	-205.2	-3.43	-205.2	-5.38	-205.2	0.46
-204.3	-4.29	-204.3	-9.13	-204.3	-10.84	-204.3	-8.82	-204.3	-8.66	-204.3	-7.11	-204.3	-0.53	-204.3	-5.89	-204.3	-3.38	-204.3	-0.33	-204.3	-2.79	-204.3	-1.2	-204.3	3.84	-204.3	0.85	-204.3	0.33	-204.3	3.98	-204.3	-0.55	-204.3	0.05	-204.3	-0.49	-204.3	-7.28	-204.3	-13.2	-204.3	-3.53	-204.3	-8.28	-204.3	-7.47	-204.3	1.97
-203.4	-3.1	-203.4	-9.22	-203.4	-10.47	-203.4	-6.69	-203.4	-5.98	-203.4	-6.52	-203.4	1.52	-203.4	-7.48	-203.4	-6.99	-203.4	-2.34	-203.4	-0.41	-203.4	0.72	-203.4	4.19	-203.4	2.02	-203.4	-1.08	-203.4	4.45	-203.4	2.55	-203.4	3.87	-203.4	-2.99	-203.4	-5.92	-203.4	-13.35	-203.4	-3.81	-203.4	-8	-203.4	-5.11	-203.4	1.91
-202.5	-4.19	-202.5	-8.86	-202.5	-12.5	-202.5	-8.94	-202.5	-9.81	-202.5	-7.82	-202.5	-1.47	-202.5	-4.73	-202.5	-3.55	-202.5	-1.29	-202.5	-2.17	-202.5	-0.96	-202.5	3.12	-202.5	2.08	-202.5	0.56	-202.5	4.77	-202.5	0.76	-202.5	3.49	-202.5	-3.25	-202.5	-8.5	-202.5	-10.75	-202.5	-4.02	-202.5	-7.12	-202.5	-5.69	-202.5	-0.88
-201.6	-3.49	-201.6	-8.92	-201.6	-10.7	-201.6	-6.85	-201.6	-9.09	-201.6	-6.13	-201.6	1.71	-201.6	-6.44	-201.6	-5.04	-201.6	0.42	-201.6	-0.23	-201.6	-3.35	-201.6	5.61	-201.6	1.98	-201.6	-0.56	-201.6	8.11	-201.6	0.89	-201.6	1.22	-201.6	-2.87	-201.6	-5.58	-201.6	-11.04	-201.6	-3.31	-201.6	-8.27	-201.6	-4.84	-201.6	1.03
-200.7	-2.09	-200.7	-7.44	-200.7	-9.66	-200.7	-9.49	-200.7	-8.59	-200.7	-6.45	-200.7	0.97	-200.7	-5.65	-200.7	-7.5	-200.7	-1.84	-200.7	-2.49	-200.7	-1.99	-200.7	6.03	-200.7	3.1	-200.7	-2.33	-200.7	6.04	-200.7	1.08	-200.7	4.17	-200.7	-0.85	-200.7	-6.98	-200.7	-12.73	-200.7	-3.67	-200.7	-7.25	-200.7	-2.04	-200.7	1.06
-199.8	-2.35	-199.8	-10.37	-199.8	-9.91	-199.8	-10.35	-199.8	-8.88	-199.8	-8.18	-199.8	2.28	-199.8	-6.41	-199.8	-4.15	-199.8	-2.06	-199.8	-3.71	-199.8	-1.5	-199.8	5.33	-199.8	3.01	-199.8	-1.53	-199.8	6.17	-199.8	0.28	-199.8	3.28	-199.8	-1.23	-199.8	-6.53	-199.8	-12.57	-199.8	-2.14	-199.8	-6	-199.8	-5.94	-199.8	0.61
-198.9	-3.03	-198.9	-10.62	-198.9	-8.66	-198.9	-6.54	-198.9	-8.54	-198.9	-6.7	-198.9	-0.93	-198.9	-5.9	-198.9	-6.44	-198.9	-2.3	-198.9	0.48	-198.9	-1.49	-198.9	2.77	-198.9	5.86	-198.9	-3.08	-198.9	5.76	-198.9	2.24	-198.9	3.38	-198.9	-3.31	-198.9	-4.25	-198.9	-14.12	-198.9	-3.65	-198.9	-4.11	-198.9	-3.96	-198.9	0.23
-198	-4.34	-198	-9.53	-198	-10.02	-198	-7.99	-198	-8.78	-198	-7.29	-198	-0.04	-198	-4.38	-198	-4.25	-198	-1.09	-198	-0.87	-198	-2.08	-198	3.84	-198	2.09	-198	-0.08	-198	3.59	-198	1.33	-198	1.67	-198	-2.75	-198	-7.92	-198	-11	-198	-4.07	-198	-7.17	-198	-6.32	-198	-0.41
-197.1	-4.5	-197.1	-6.75	-197.1	-11.01	-197.1	-7.22	-197.1	-9.35	-197.1	-6.56	-197.1	2.39	-197.1	-5.17	-197.1	-6.31	-197.1	1.76	-197.1	-0.93	-197.1	-3.45	-197.1	6.14	-197.1	5.45	-197.1	0.18	-197.1	4.98	-197.1	2.51	-197.1	0.77	-197.1	-2.88	-197.1	-4.28	-197.1	-9.39	-197.1	-5.27	-197.1	-6.66	-197.1	-4.05	-197.1	-0.61
-196.2	-3.79	-196.2	-8.59	-196.2	-8.78	-196.2	-8.4	-196.2	-9.53	-196.2	-5.64	-196.2	2.07	-196.2	-3.29	-196.2	-4.38	-196.2	-2.02	-196.2	-1.48	-196.2	-1.03	-196.2	5.84	-196.2	4.49	-196.2	-1.6	-196.2	6.48	-196.2	3.48	-196.2	2.71	-196.2	-3.14	-196.2	-6.86	-196.2	-9.99	-196.2	-2.19	-196.2	-5.35	-196.2	-4.24	-196.2	-1.03
-195.3	-3.96	-195.3	-8.34	-195.3	-9.31	-195.3	-10.68	-195.3	-8.94	-195.3	-8.57	-195.3	0.04	-195.3	-4.71	-195.3	-7.45	-195.3	-0.92	-195.3	-2.28	-195.3	-5.76	-195.3	6.63	-195.3	1.48	-195.3	-1.27	-195.3	4.23	-195.3	0.47	-195.3	3.79	-195.3	-1.86	-195.3	-8.32	-195.3	-10.69	-195.3	-3.93	-195.3	-7.95	-195.3	-3.38	-195.3	-1.29
-194.4	-5.06	-194.4	-8.4	-194.4	-10.38	-194.4	-8.6	-194.4	-8.63	-194.4	-7.62	-194.4	0.16	-194.4	-5.16	-194.4	-5.36	-194.4	-1.2	-194.4	-1.46	-194.4	-3.28	-194.4	4.56	-194.4	3.97	-194.4	0.31	-194.4	4.4	-194.4	0.96	-194.4	2.46	-194.4	-5.95	-194.4	-6.89	-194.4	-11.13	-194.4	-3.39	-194.4	-6.19	-194.4	-4.35	-194.4	-3.27
-193.5	-3.14	-193.5	-8.15	-193.5	-10.85	-193.5	-7.93	-193.5	-8.64	-193.5	-6.92	-193.5	1.62	-193.5	-5.17	-193.5	-7.45	-193.5	-2.31	-193.5	-1.24	-193.5	-3.48	-193.5	4.03	-193.5	4.07	-193.5	-0.53	-193.5	5.79	-193.5	1.47	-193.5	3.03	-193.5	-4.75	-193.5	-5.94	-193.5	-10.61	-193.5	-1.55	-193.5	-7.72	-193.5	-4.77	-193.5	-3.23
-192.6	-4.53	-192.6	-7.93	-192.6	-9.81	-192.6	-6.9	-192.6	-8.83	-192.6	-5.68	-192.6	-0.1	-192.6	-5.28	-192.6	-5.25	-192.6	-2.4	-192.6	0.2	-192.6	-0.54	-192.6	5.47	-192.6	4.99	-192.6	0.75	-192.6	3.36	-192.6	1.59	-192.6	4.36	-192.6	-2.68	-192.6	-6.09	-192.6	-10.75	-192.6	-2.45	-192.6	-5.71	-192.6	-2.72	-192.6	-0.98
-191.7	-3.27	-191.7	-10.7	-191.7	-11.9	-191.7	-7.83	-191.7	-7.49	-191.7	-5.74	-191.7	-1.3	-191.7	-5.5	-191.7	-5.11	-191.7	-2.48	-191.7	-0.12	-191.7	-3.38	-191.7	2.29	-191.7	0.54	-191.7	-0.73	-191.7	4.7	-191.7	-0.38	-191.7	2.48	-191.7	-2.48	-191.7	-6.59	-191.7	-8.11	-191.7	-2.07	-191.7	-7.49	-191.7	-0.36	-191.7	-0.55
-190.8	-5.64	-190.8	-9.93	-190.8	-9.37	-190.8	-6.48	-190.8	-7.8	-190.8	-6.74	-190.8	-2.22	-190.8	-4.69	-190.8	-5.66	-190.8	-1.72	-190.8	-3.25	-190.8	-4.51	-190.8	2.21	-190.8	3.8	-190.8	-2.49	-190.8	5.63	-190.8	-1.59	-190.8	-0.06	-190.8	-3.67	-190.8	-5.53	-190.8	-13.1	-190.8	-2.3	-190.8	-8.54	-190.8	-4.27	-190.8	0.59
-189.9	-2.3	-189.9	-9.22	-189.9	-8.95	-189.9	-6.07	-189.9	-12.14	-189.9	-6.77	-189.9	1.98	-189.9	-7.85	-189.9	-3.52	-189.9	-1.79	-189.9	-2.38	-189.9	-4.17	-189.9	6.04	-189.9	3.23	-189.9	-0.3	-189.9	3.85	-189.9	-1.09	-189.9	2.33	-189.9	-2.62	-189.9	-6.73	-189.9	-9.38	-189.9	-2.37	-189.9	-8.07	-189.9	-1.48	-189.9	0.25
-189	-5.58	-189	-7.97	-189	-9.47	-189	-7.99	-189	-6.01	-189	-7.58	-189	-1.45	-189	-7.73	-189	-2.47	-189	-0.08	-189	-0.95	-189	-0.98	-189	2.33	-189	1.81	-189	-0.24	-189	6.03	-189	2.29	-189	2.31	-189	-2.33	-189	-6.91	-189	-10.09	-189	-3.87	-189	-5.63	-189	-3.55	-189	0.99
-188.1	-3.8	-188.1	-8.34	-188.1	-8.4	-188.1	-6.94	-188.1	-5.25	-188.1	-4.85	-188.1	1.85	-188.1	-5.48	-188.1	-3.05	-188.1	0.71	-188.1	-0.45	-188.1	-0.83	-188.1	5.48	-188.1	0.32	-188.1	-0.12	-188.1	5.87	-188.1	-0.19	-188.1	3.58	-188.1	-2.62	-188.1	-8.13	-188.1	-8.24	-188.1	-2.78	-188.1	-6.93	-188.1	-5.22	-188.1	0.67
-187.2	-6.06	-187.2	-12.07	-187.2	-8.31	-187.2	-9.03	-187.2	-7.27	-187.2	-8.23	-187.2	-1.61	-187.2	-6.77	-187.2	-5.75	-187.2	-3.91	-187.2	-1	-187.2	-4.84	-187.2	2.98	-187.2	3.75	-187.2	-0.2	-187.2	3.29	-187.2	2.57	-187.2	1.35	-187.2	-1.92	-187.2	-6.24	-187.2	-9.23	-187.2	-4.49	-187.2	-6.05	-187.2	-4.54	-187.2	-1.93
-186.3	-5.28	-186.3	-7.97	-186.3	-11.1	-186.3	-7.64	-186.3	-6.84	-186.3	-4.62	-186.3	-1.46	-186.3	-4.01	-186.3	-4.59	-186.3	-0.87	-186.3	-1.75	-186.3	-3.56	-186.3	2.29	-186.3	4.33	-186.3	0.74	-186.3	5.9	-186.3	-1.04	-186.3	1.05	-186.3	-2.87	-186.3	-7.2	-186.3	-8.18	-186.3	-2.34	-186.3	-6.87	-186.3	-5.43	-186.3	1.15
-185.4	-4.59	-185.4	-9.88	-185.4	-9.59	-185.4	-6.96	-185.4	-6.59	-185.4	-6.36	-185.4	-0.22	-185.4	-5.57	-185.4	-3.6	-185.4	-2.78	-185.4	-1.3	-185.4	-0.67	-185.4	3.55	-185.4	5.61	-185.4	1.49	-185.4	4.26	-185.4	0.37	-185.4	5.05	-185.4	-2.79	-185.4	-4.14	-185.4	-9.5	-185.4	-1.5	-185.4	-9.17	-185.4	-2.21	-185.4	0.32
-184.5	-4.39	-184.5	-11.13	-184.5	-7.87	-184.5	-7.73	-184.5	-9.02	-184.5	-6.81	-184.5	-0.36	-184.5	-6.24	-184.5	-3.82	-184.5	-1.16	-184.5	-2.7	-184.5	-0.78	-184.5	3.84	-184.5	2.22	-184.5	0.43	-184.5	5.99	-184.5	-0.61	-184.5	1.66	-184.5	-2.78	-184.5	-6.13	-184.5	-12.24	-184.5	-3.02	-184.5	-6.67	-184.5	-5.68	-184.5	0.84
-183.6	-5.53	-183.6	-8.65	-183.6	-10.93	-183.6	-4.64	-183.6	-6.62	-183.6	-6.14	-183.6	0.28	-183.6	-6.18	-183.6	-5.44	-183.6	-1.86	-183.6	-0.57	-183.6	-1.71	-183.6	3.64	-183.6	1.25	-183.6	-0.68	-183.6	4.29	-183.6	2.04	-183.6	1.88	-183.6	-0.9	-183.6	-3.82	-183.6	-11.34	-183.6	-2.03	-183.6	-4.39	-183.6	-3.86	-183.6	-2.08
-182.7	-6.67	-182.7	-9.02	-182.7	-10.33	-182.7	-6.01	-182.7	-5.49	-182.7	-6.79	-182.7	-0.23	-182.7	-3.14	-182.7	-5.68	-182.7	-2.37	-182.7	0.54	-182.7	-1	-182.7	6.19	-182.7	5.38	-182.7	-2.23	-182.7	4.08	-182.7	3.41	-182.7	5.86	-182.7	-1.69	-182.7	-7.59	-182.7	-10.73	-182.7	-3.15	-182.7	-4.62	-182.7	-1.76	-182.7	2.22
-181.8	-1.96	-181.8	-8.45	-181.8	-8.35	-181.8	-6.21	-181.8	-6.95	-181.8	-6.45	-181.8	2.3	-181.8	-3.46	-181.8	-3.97	-181.8	-1.3	-181.8	-1.34	-181.8	-3.91	-181.8	4.92	-181.8	6.14	-181.8	-1.66	-181.8	4.97	-181.8	-1.26	-181.8	-0.51	-181.8	-0.47	-181.8	-8.12	-181.8	-10.41	-181.8	-1.79	-181.8	-6.47	-181.8	-8.02	-181.8	1.62
-180.9	-3.25	-180.9	-4.82	-180.9	-9.36	-180.9	-6.62	-180.9	-6.67	-180.9	-4.57	-180.9	-1.7	-180.9	-3.84	-180.9	-7.2	-180.9	-1.74	-180.9	-2.65	-180.9	-1.42	-180.9	4.18	-180.9	2.48	-180.9	0.43	-180.9	3.87	-180.9	0.54	-180.9	4.61	-180.9	-1.7	-180.9	-5.38	-180.9	-10.49	-180.9	-2.72	-180.9	-9.25	-180.9	-2.13	-180.9	-0.12
-180	-3.21	-180	-8.36	-180	-7.88	-180	-7.73	-180	-7.08	-180	-6.52	-180	-0.65	-180	-5.19	-180	-3.19	-180	1.26	-180	-2.7	-180	1.18	-180	3.25	-180	1.56	-180	1.22	-180	7.34	-180	-0.1	-180	3.77	-180	-3.18	-180	-5.16	-180	-8.2	-180	-2.53	-180	-5.33	-180	-4.52	-180	-2.11
-179.1	-2.7	-179.1	-7.38	-179.1	-8.52	-179.1	-8.62	-179.1	-7.13	-179.1	-5.93	-179.1	0.48	-179.1	-2.95	-179.1	-6.71	-179.1	-3.13	-179.1	-1.07	-179.1	-2.99	-179.1	1.86	-179.1	2.48	-179.1	-1.95	-179.1	2.68	-179.1	0.68	-179.1	2.2	-179.1	-3.11	-179.1	-6.88	-179.1	-9.33	-179.1	-3.14	-179.1	-6.72	-179.1	-4.7	-179.1	-0.77
-178.2	-3.31	-178.2	-10.2	-178.2	-6.4	-178.2	-5.66	-178.2	-8.14	-178.2	-5.76	-178.2	-0.53	-178.2	-5.79	-178.2	-4.42	-178.2	-0.01	-178.2	-1.17	-178.2	-2.12	-178.2	2.74	-178.2	3.09	-178.2	0.21	-178.2	1.82	-178.2	-0.04	-178.2	2.71	-178.2	-2.45	-178.2	-7.07	-178.2	-9.23	-178.2	-5.63	-178.2	-6.64	-178.2	-1.82	-178.2	-0.86
-177.3	-2.82	-177.3	-7.42	-177.3	-11.56	-177.3	-6.04	-177.3	-8.01	-177.3	-6.03	-177.3	1.91	-177.3	-3.82	-177.3	-4.9	-177.3	-1.96	-177.3	-0.57	-177.3	-3.32	-177.3	3.39	-177.3	3.73	-177.3	0.3	-177.3	4.82	-177.3	0.22	-177.3	3.24	-177.3	-1.21	-177.3	-3.64	-177.3	-10.42	-177.3	-0.71	-177.3	-5.24	-177.3	-2.68	-177.3	-0.33
-176.4	-3.09	-176.4	-7.19	-176.4	-10.47	-176.4	-2.63	-176.4	-7.55	-176.4	-7.92	-176.4	-1.2	-176.4	-4.52	-176.4	-4.8	-176.4	1.73	-176.4	1.06	-176.4	-2.2	-176.4	1.81	-176.4	2.98	-176.4	0.72	-176.4	3.46	-176.4	1.51	-176.4	3.69	-176.4	-2.96	-176.4	-6.55	-176.4	-10.1	-176.4	-0.95	-176.4	-4.7	-176.4	-2.23	-176.4	-1.14
-175.5	-2.38	-175.5	-6.93	-175.5	-8.47	-175.5	-4.53	-175.5	-8.48	-175.5	-5.75	-175.5	0.89	-175.5	-5.67	-175.5	-5.69	-175.5	0.66	-175.5	-2.83	-175.5	-4.42	-175.5	5.66	-175.5	1.89	-175.5	-2.69	-175.5	4.74	-175.5	-2.13	-175.5	3.77	-175.5	-1.06	-175.5	-5.35	-175.5	-10.75	-175.5	-4.09	-175.5	-7.64	-175.5	-5.83	-175.5	-1.13
-174.6	-3.42	-174.6	-7.29	-174.6	-7.24	-174.6	-4.2	-174.6	-6.35	-174.6	-7.71	-174.6	-0.41	-174.6	-7.42	-174.6	-7.28	-174.6	-0.21	-174.6	-1.12	-174.6	-3.15	-174.6	3.4	-174.6	2.26	-174.6	-1.96	-174.6	3.14	-174.6	0	-174.6	2.02	-174.6	-1.82	-174.6	-6.07	-174.6	-7.94	-174.6	-4.6	-174.6	-6.85	-174.6	-2.86	-174.6	1.64
-173.7	-3.78	-173.7	-9.18	-173.7	-6.89	-173.7	-6.87	-173.7	-7.58	-173.7	-3.56	-173.7	0.48	-173.7	-4.48	-173.7	-2.82	-173.7	-1.24	-173.7	-1.07	-173.7	0.21	-173.7	3.36	-173.7	2.93	-173.7	1.53	-173.7	5.18	-173.7	1.99	-173.7	4.46	-173.7	-1.98	-173.7	-5.73	-173.7	-7.66	-173.7	-1.74	-173.7	-5.22	-173.7	-5.98	-173.7	0.35
-172.8	-2.21	-172.8	-8.62	-172.8	-8.93	-172.8	-6.36	-172.8	-4.94	-172.8	-6.16	-172.8	0.32	-172.8	-2.13	-172.8	-5.12	-172.8	-2.53	-172.8	-1.58	-172.8	-1.97	-172.8	2.97	-172.8	3.96	-172.8	-0.1	-172.8	4.75	-172.8	-1.46	-172.8	1.94	-172.8	-1.64	-172.8	-5.95	-172.8	-12.29	-172.8	-2	-172.8	-5.82	-172.8	-4.72	-172.8	0.46
-171.9	-3.76	-171.9	-7.76	-171.9	-8.86	-171.9	-7.87	-171.9	-6.69	-171.9	-2.98	-171.9	1.17	-171.9	-4.27	-171.9	-2.37	-171.9	-1.28	-171.9	-1.44	-171.9	-3.15	-171.9	3.2	-171.9	2.45	-171.9	0.31	-171.9	4.91	-171.9	-0.86	-171.9	-0.83	-171.9	-4.67	-171.9	-6.83	-171.9	-10.13	-171.9	-2.38	-171.9	-5.02	-171.9	-6.69	-171.9	-0.39
-171	-2.57	-171	-8.17	-171	-9.89	-171	-4.01	-171	-7.41	-171	-5.98	-171	0.01	-171	-4.38	-171	-5.64	-171	-0.18	-171	0.53	-171	1.07	-171	4.14	-171	1.33	-171	-0.95	-171	6.03	-171	2.19	-171	2.47	-171	-0.92	-171	-5.9	-171	-8.56	-171	-1.29	-171	-7.15	-171	-4.61	-171	0.17
-170.1	-3.84	-170.1	-7.02	-170.1	-7.7	-170.1	-4.55	-170.1	-5.44	-170.1	-5.13	-170.1	-1.6	-170.1	-4.58	-170.1	-5.6	-170.1	1.35	-170.1	-1.23	-170.1	-0.35	-170.1	3.17	-170.1	3.47	-170.1	-1	-170.1	5.62	-170.1	-0.03	-170.1	3.22	-170.1	-1.85	-170.1	-4.25	-170.1	-6.88	-170.1	-4.16	-170.1	-5.97	-170.1	-2.51	-170.1	-0.48
-169.2	-1.09	-169.2	-7.36	-169.2	-9.06	-169.2	-7.16	-169.2	-5.49	-169.2	-3.17	-169.2	0.13	-169.2	-5.03	-169.2	-3.48	-169.2	-2.01	-169.2	0.25	-169.2	-4.28	-169.2	2.62	-169.2	1.93	-169.2	0.07	-169.2	4.32	-169.2	2.83	-169.2	0.3	-169.2	-3.21	-169.2	-6.58	-169.2	-8.68	-169.2	-3.02	-169.2	-6.17	-169.2	-6.03	-169.2	-1.42
-168.3	-5.48	-168.3	-7.24	-168.3	-7.65	-168.3	-2.16	-168.3	-6.1	-168.3	-6.27	-168.3	-2.42	-168.3	-6.06	-168.3	-4.24	-168.3	-1.07	-168.3	-0.88	-168.3	-1.16	-168.3	3.78	-168.3	1.61	-168.3	-0.97	-168.3	5.69	-168.3	0.54	-168.3	1.67	-168.3	-3	-168.3	-5.02	-168.3	-9.39	-168.3	0.16	-168.3	-5.68	-168.3	-3.42	-168.3	-1.11
-167.4	-2.18	-167.4	-10.56	-167.4	-8.08	-167.4	-7.74	-167.4	-7.15	-167.4	-6.12	-167.4	2.69	-167.4	-7.04	-167.4	-2.86	-167.4	-3.62	-167.4	-3.67	-167.4	-2.66	-167.4	3.36	-167.4	0.18	-167.4	1.89	-167.4	3.55	-167.4	0.48	-167.4	3.97	-167.4	-1.8	-167.4	-7.7	-167.4	-7.25	-167.4	-1.58	-167.4	-3.59	-167.4	-2.81	-167.4	-3.3
-166.5	-2.87	-166.5	-6.98	-166.5	-10.61	-166.5	-6.54	-166.5	-8.52	-166.5	-5.63	-166.5	1.25	-166.5	-4.57	-166.5	-5.8	-166.5	-1.42	-166.5	-1.35	-166.5	-1.63	-166.5	5.29	-166.5	2.93	-166.5	0.73	-166.5	6.08	-166.5	1.02	-166.5	3.39	-166.5	-1.4	-166.5	-6.81	-166.5	-7.37	-166.5	-2.23	-166.5	-6.54	-166.5	-2.75	-166.5	-0.91
-165.6	-3.37	-165.6	-6.28	-165.6	-8.44	-165.6	-4.55	-165.6	-6.11	-165.6	-5.98	-165.6	-0.09	-165.6	-3.44	-165.6	-3.72	-165.6	0.33	-165.6	0.3	-165.6	-2.71	-165.6	1.56	-165.6	1.94	-165.6	-0.19	-165.6	5.91	-165.6	1	-165.6	2.74	-165.6	-2.49	-165.6	-7.77	-165.6	-10.22	-165.6	-2.06	-165.6	-3.71	-165.6	-2.2	-165.6	0.99
-164.7	-3.54	-164.7	-7.39	-164.7	-7.25	-164.7	-5.57	-164.7	-3.85	-164.7	-6.07	-164.7	-0.8	-164.7	-4.98	-164.7	-3.63	-164.7	-3.38	-164.7	0.14	-164.7	-3.9	-164.7	2.53	-164.7	2.14	-164.7	-0.31	-164.7	4.02	-164.7	0.27	-164.7	-1.42	-164.7	-2.51	-164.7	-4.08	-164.7	-9.73	-164.7	-1.64	-164.7	-6.24	-164.7	-4.83	-164.7	0.31
-163.8	-4.74	-163.8	-8.13	-163.8	-8.86	-163.8	-5.9	-163.8	-6.82	-163.8	-5.92	-163.8	0.43	-163.8	-5.04	-163.8	-4.44	-163.8	0.04	-163.8	-0.28	-163.8	-2.5	-163.8	1.87	-163.8	3.27	-163.8	-0.24	-163.8	5.48	-163.8	0.49	-163.8	3.46	-163.8	-1.96	-163.8	-4.52	-163.8	-9.94	-163.8	-0.11	-163.8	-7.34	-163.8	-1.96	-163.8	1.83
-162.9	-3.94	-162.9	-8.05	-162.9	-9.23	-162.9	-4.47	-162.9	-6.98	-162.9	-5.78	-162.9	-0.93	-162.9	-5.63	-162.9	-5.01	-162.9	-1.84	-162.9	-2.06	-162.9	-2.4	-162.9	5.24	-162.9	3.09	-162.9	0.58	-162.9	3.77	-162.9	0.62	-162.9	2.9	-162.9	-0.31	-162.9	-5.06	-162.9	-7.9	-162.9	-3.6	-162.9	-5.86	-162.9	-4.76	-162.9	-0.77
-162	-4.22	-162	-6.8	-162	-9.05	-162	-4.82	-162	-6.7	-162	-4.7	-162	1.84	-162	-5.02	-162	-0.4	-162	-1.73	-162	-1.91	-162	-3.33	-162	4.91	-162	1.53	-162	0.78	-162	3.87	-162	-1.22	-162	0.93	-162	-3.55	-162	-5.56	-162	-9.61	-162	-3.34	-162	-5.99	-162	-2.59	-162	0.1
-161.1	-4.51	-161.1	-7.98	-161.1	-7.66	-161.1	-5.77	-161.1	-3.49	-161.1	-4.37	-161.1	-0.69	-161.1	-4.8	-161.1	-4.02	-161.1	-0.43	-161.1	0.72	-161.1	-1.96	-161.1	3.86	-161.1	3.81	-161.1	-1.03	-161.1	3.91	-161.1	0.16	-161.1	4.45	-161.1	-2.9	-161.1	-4.86	-161.1	-9.89	-161.1	-1.33	-161.1	-6.47	-161.1	-3.74	-161.1	-0.42
-160.2	-5.28	-160.2	-8.57	-160.2	-8.26	-160.2	-5.54	-160.2	-5.24	-160.2	-4.49	-160.2	1.04	-160.2	-5.28	-160.2	-4.26	-160.2	-1.63	-160.2	-1.59	-160.2	-3.78	-160.2	5.5	-160.2	2.32	-160.2	-0.18	-160.2	2.75	-160.2	1.35	-160.2	-1.16	-160.2	-1.89	-160.2	-6.86	-160.2	-8.53	-160.2	-2.88	-160.2	-2.8	-160.2	-3.71	-160.2	-0.66
-159.3	-2.05	-159.3	-7.84	-159.3	-6.62	-159.3	-6.46	-159.3	-6.01	-159.3	-6.84	-159.3	0.69	-159.3	-6.57	-159.3	-5.05	-159.3	-2.66	-159.3	-0.52	-159.3	-2.2	-159.3	4.39	-159.3	4.18	-159.3	-1.73	-159.3	5.77	-159.3	-0.39	-159.3	0.74	-159.3	-1.43	-159.3	-4.15	-159.3	-7.67	-159.3	-0.79	-159.3	-7.04	-159.3	-7.53	-159.3	-0.86
-158.4	-2.54	-158.4	-6.95	-158.4	-8.46	-158.4	-6.13	-158.4	-7.85	-158.4	-5.24	-158.4	-0.56	-158.4	-3.7	-158.4	-3.65	-158.4	-0.75	-158.4	-2.1	-158.4	-2.09	-158.4	2.7	-158.4	2.38	-158.4	0.9	-158.4	4.25	-158.4	0	-158.4	0.04	-158.4	-2.85	-158.4	-5.2	-158.4	-7.32	-158.4	-0.74	-158.4	-5.27	-158.4	-3.33	-158.4	0.01
-157.5	-2.88	-157.5	-5.56	-157.5	-8.84	-157.5	-6.83	-157.5	-5.65	-157.5	-4.42	-157.5	-0.47	-157.5	-2.22	-157.5	-3.65	-157.5	-3.13	-157.5	1.16	-157.5	-3.26	-157.5	1.9	-157.5	4.24	-157.5	0.21	-157.5	1.43	-157.5	4.4	-157.5	2.99	-157.5	-2.45	-157.5	-4.59	-157.5	-7.84	-157.5	-1.83	-157.5	-2.02	-157.5	-1.56	-157.5	-0.34
-156.6	-3.87	-156.6	-8.8	-156.6	-7.73	-156.6	-4.59	-156.6	-6.17	-156.6	-5.95	-156.6	-0.42	-156.6	-1.92	-156.6	-3.99	-156.6	-2.6	-156.6	-1.79	-156.6	-1.85	-156.6	2.15	-156.6	4.65	-156.6	-0.7	-156.6	2.1	-156.6	1.16	-156.6	0.2	-156.6	-4.89	-156.6	-5.06	-156.6	-9.06	-156.6	-4.73	-156.6	-3.95	-156.6	-3.15	-156.6	-1.76
-155.7	-4.17	-155.7	-7.73	-155.7	-7.58	-155.7	-2.99	-155.7	-7.6	-155.7	-3.24	-155.7	-0.41	-155.7	-3.06	-155.7	-3.52	-155.7	1.5	-155.7	-2.52	-155.7	2.17	-155.7	2.67	-155.7	4.54	-155.7	1.67	-155.7	3.36	-155.7	1.82	-155.7	3.11	-155.7	-1.6	-155.7	-5.49	-155.7	-6.25	-155.7	-2.36	-155.7	-2.83	-155.7	-4.39	-155.7	-1.9
-154.8	-2.55	-154.8	-6.16	-154.8	-8.26	-154.8	-5.76	-154.8	-8.55	-154.8	-4.38	-154.8	0.3	-154.8	-4.51	-154.8	-3.46	-154.8	-1.63	-154.8	-3.23	-154.8	1.45	-154.8	4.21	-154.8	2.61	-154.8	0.07	-154.8	2.04	-154.8	-1.5	-154.8	4.95	-154.8	-4.93	-154.8	-2.43	-154.8	-7.55	-154.8	-1.37	-154.8	-5.4	-154.8	0.55	-154.8	-2.12
-153.9	-4.38	-153.9	-4.75	-153.9	-7.37	-153.9	-4.11	-153.9	-6.49	-153.9	-5.5	-153.9	1.44	-153.9	-5.01	-153.9	-4.82	-153.9	-4.51	-153.9	-0.15	-153.9	-1.63	-153.9	4.88	-153.9	2.28	-153.9	-1.32	-153.9	3.79	-153.9	0.2	-153.9	2.79	-153.9	-3.91	-153.9	-3.82	-153.9	-9.51	-153.9	0.51	-153.9	-3.23	-153.9	-1.9	-153.9	-0.88
-153	-3.35	-153	-7.43	-153	-5.87	-153	-5.24	-153	-3.8	-153	-5.19	-153	-0.62	-153	-3.69	-153	-1.83	-153	-0.63	-153	-1.39	-153	-0.64	-153	3.97	-153	3.91	-153	0.66	-153	6.07	-153	1.21	-153	1.54	-153	-0.57	-153	-4.27	-153	-6.79	-153	-0.37	-153	-4.12	-153	-2.35	-153	-0.05
-152.1	-0.7	-152.1	-5.17	-152.1	-5.24	-152.1	-3.01	-152.1	-3.02	-152.1	-6.13	-152.1	1.43	-152.1	-3.74	-152.1	-2.79	-152.1	0.96	-152.1	2.19	-152.1	-1.77	-152.1	4.98	-152.1	0.76	-152.1	0.76	-152.1	3.75	-152.1	-0.43	-152.1	2.85	-152.1	-0.99	-152.1	-4.78	-152.1	-7.39	-152.1	-1.27	-152.1	-8.07	-152.1	-2.07	-152.1	-0.39
-151.2	-2.64	-151.2	-6.3	-151.2	-5.97	-151.2	-5.54	-151.2	-7.8	-151.2	-2.49	-151.2	-0.48	-151.2	-4.63	-151.2	-1.86	-151.2	-0.29	-151.2	-1.97	-151.2	1.38	-151.2	0.2	-151.2	0.51	-151.2	1.86	-151.2	3.64	-151.2	0.01	-151.2	3.95	-151.2	-2.56	-151.2	-7.17	-151.2	-7.59	-151.2	-0.26	-151.2	-4.77	-151.2	-2.85	-151.2	-0.29
-150.3	-1.98	-150.3	-7.51	-150.3	-6.14	-150.3	-2.95	-150.3	-5.69	-150.3	-3.81	-150.3	0.48	-150.3	-4.48	-150.3	-3.89	-150.3	0.96	-150.3	0.33	-150.3	-2.34	-150.3	3.05	-150.3	4	-150.3	1.93	-150.3	4.42	-150.3	-1.2	-150.3	1.33	-150.3	-4.03	-150.3	-2.99	-150.3	-5.84	-150.3	0.31	-150.3	-7.54	-150.3	-2.77	-150.3	-0.39
-149.4	-2.99	-149.4	-7.24	-149.4	-6.82	-149.4	-5.13	-149.4	-5.54	-149.4	-3.14	-149.4	-0.36	-149.4	-3.47	-149.4	-2.63	-149.4	-1.2	-149.4	0.54	-149.4	-0.56	-149.4	4.34	-149.4	4.42	-149.4	-0.22	-149.4	7.3	-149.4	-1.03	-149.4	-2.24	-149.4	-1.71	-149.4	-4.72	-149.4	-5.62	-149.4	0.15	-149.4	-4.8	-149.4	-6.37	-149.4	-1.37
-148.5	0.15	-148.5	-6.09	-148.5	-6.08	-148.5	-5.46	-148.5	-4.3	-148.5	-4.57	-148.5	1.78	-148.5	-2.78	-148.5	-2.75	-148.5	-2.28	-148.5	-0.27	-148.5	-3.22	-148.5	1.86	-148.5	2.49	-148.5	-0.22	-148.5	3.01	-148.5	3.55	-148.5	2.26	-148.5	-3.72	-148.5	-4.77	-148.5	-10.64	-148.5	-1.59	-148.5	-0.61	-148.5	-2.59	-148.5	-0.21
-147.6	-2.09	-147.6	-5.84	-147.6	-8.43	-147.6	-4.15	-147.6	-4.43	-147.6	-4.69	-147.6	0.89	-147.6	-4.13	-147.6	-4.58	-147.6	-0.69	-147.6	0.68	-147.6	-1.41	-147.6	3.13	-147.6	2.46	-147.6	0.75	-147.6	3.79	-147.6	-1	-147.6	1.06	-147.6	-2.56	-147.6	-3.44	-147.6	-8.31	-147.6	-0.37	-147.6	-7.13	-147.6	-3.18	-147.6	-2
-146.7	-1.69	-146.7	-4.76	-146.7	-6.53	-146.7	-6.53	-146.7	-4.65	-146.7	-7.13	-146.7	1.07	-146.7	-4.6	-146.7	-4.63	-146.7	-0.32	-146.7	1.15	-146.7	-1.38	-146.7	3.48	-146.7	2.93	-146.7	-1.37	-146.7	4.6	-146.7	2.27	-146.7	2.41	-146.7	-1.04	-146.7	-3.88	-146.7	-6.86	-146.7	-0.88	-146.7	-2.21	-146.7	-3.84	-146.7	1.05
-145.8	-3.47	-145.8	-5.99	-145.8	-6.9	-145.8	-4.86	-145.8	-5.26	-145.8	-4.36	-145.8	1.83	-145.8	-3.11	-145.8	-2.91	-145.8	-1.36	-145.8	-0.39	-145.8	-2.41	-145.8	3.43	-145.8	1.05	-145.8	1.49	-145.8	5.1	-145.8	-2.32	-145.8	1.09	-145.8	0.96	-145.8	-4.39	-145.8	-8.82	-145.8	-1.78	-145.8	-7.09	-145.8	-3.1	-145.8	2.64
-144.9	-2.99	-144.9	-4.92	-144.9	-6.65	-144.9	-2.83	-144.9	-6.5	-144.9	-9.03	-144.9	-0.52	-144.9	-4.14	-144.9	-3.51	-144.9	0.81	-144.9	-1.77	-144.9	-3.8	-144.9	1.14	-144.9	2.24	-144.9	-1.15	-144.9	4.37	-144.9	-1	-144.9	1.61	-144.9	-0.98	-144.9	-4.93	-144.9	-7.65	-144.9	-2.35	-144.9	-3.71	-144.9	-3.92	-144.9	1.7
-144	-4.12	-144	-7.68	-144	-8.06	-144	-3.79	-144	-6.71	-144	-3.19	-144	0.37	-144	-4.41	-144	-3.05	-144	-0.98	-144	0.97	-144	-2.85	-144	2.08	-144	1.81	-144	-0.59	-144	4	-144	0.76	-144	0.09	-144	-0.22	-144	-3	-144	-6.42	-144	-3.77	-144	-6.3	-144	-3.03	-144	0.55
-143.1	-1.63	-143.1	-7.09	-143.1	-5.8	-143.1	-4.51	-143.1	-6.02	-143.1	-4.54	-143.1	1.72	-143.1	-4.09	-143.1	-4.53	-143.1	-0.93	-143.1	-1.06	-143.1	0.39	-143.1	5.46	-143.1	2.95	-143.1	-2.14	-143.1	4.11	-143.1	-0.16	-143.1	2.83	-143.1	-2.28	-143.1	-6.99	-143.1	-7.04	-143.1	-3.3	-143.1	-4.29	-143.1	-3.85	-143.1	0.79
-142.2	-3.27	-142.2	-6.82	-142.2	-3.98	-142.2	-3.94	-142.2	-6.17	-142.2	-4.32	-142.2	1.7	-142.2	-5.67	-142.2	-0.03	-142.2	-0.24	-142.2	-0.76	-142.2	-1.4	-142.2	4.02	-142.2	0.73	-142.2	2.44	-142.2	1.69	-142.2	0.54	-142.2	1.29	-142.2	-1.68	-142.2	-2.92	-142.2	-4.75	-142.2	-3.59	-142.2	-3.97	-142.2	-3.03	-142.2	-1.81
-141.3	-3.74	-141.3	-6.36	-141.3	-7.69	-141.3	-5.65	-141.3	-5.39	-141.3	-4.79	-141.3	1.05	-141.3	-4.18	-141.3	-2.39	-141.3	-2.41	-141.3	-0.93	-141.3	-1.93	-141.3	4.95	-141.3	2.77	-141.3	0.46	-141.3	2.55	-141.3	0.33	-141.3	0	-141.3	-1.63	-141.3	-4.32	-141.3	-7.71	-141.3	-2.84	-141.3	-4.96	-141.3	0.56	-141.3	-0.04
-140.4	-4.18	-140.4	-6.6	-140.4	-8.05	-140.4	-1.42	-140.4	-5.53	-140.4	-2.33	-140.4	-1.55	-140.4	-5.21	-140.4	-3.91	-140.4	0.72	-140.4	-1.71	-140.4	-3.11	-140.4	2.5	-140.4	1.94	-140.4	2.08	-140.4	3.56	-140.4	0.57	-140.4	2.34	-140.4	-0.35	-140.4	-6.51	-140.4	-8.09	-140.4	-1.7	-140.4	-4.92	-140.4	0.9	-140.4	-0.29
-139.5	-2.75	-139.5	-2.7	-139.5	-8.38	-139.5	-4.28	-139.5	-4.93	-139.5	-2.84	-139.5	-0.22	-139.5	-3.37	-139.5	-2.49	-139.5	0.46	-139.5	1	-139.5	-0.06	-139.5	4.04	-139.5	3.48	-139.5	0.76	-139.5	3.33	-139.5	2.22	-139.5	1.91	-139.5	-2.06	-139.5	-4.83	-139.5	-7.1	-139.5	-1.27	-139.5	-5.58	-139.5	-0.6	-139.5	1.9
-138.6	-5.05	-138.6	-6.76	-138.6	-5.72	-138.6	-2.29	-138.6	-3.17	-138.6	-7.89	-138.6	-1.13	-138.6	-0.68	-138.6	-1.3	-138.6	0.12	-138.6	0.57	-138.6	-2.9	-138.6	4.81	-138.6	5.94	-138.6	-0.29	-138.6	6.13	-138.6	0.66	-138.6	1.72	-138.6	-1.17	-138.6	-2.71	-138.6	-9.08	-138.6	-1.06	-138.6	-3.71	-138.6	-5.2	-138.6	-0.92
-137.7	-4.2	-137.7	-4.78	-137.7	-6.89	-137.7	-3.86	-137.7	-3.11	-137.7	-3.45	-137.7	-0.46	-137.7	-4.07	-137.7	-5.22	-137.7	-1.45	-137.7	0.84	-137.7	-1.03	-137.7	3.26	-137.7	-0.24	-137.7	-0.46	-137.7	1.78	-137.7	2.05	-137.7	2.34	-137.7	-0.72	-137.7	-5.38	-137.7	-7.96	-137.7	-3.38	-137.7	-5.65	-137.7	-1.65	-137.7	-0.22
-136.8	-2.55	-136.8	-6.12	-136.8	-8.25	-136.8	-4.26	-136.8	-4.93	-136.8	-3.57	-136.8	-0.94	-136.8	-2.58	-136.8	-4.02	-136.8	0.42	-136.8	0.15	-136.8	1.14	-136.8	2.42	-136.8	3.34	-136.8	1.7	-136.8	2.76	-136.8	2.1	-136.8	4.78	-136.8	-1.54	-136.8	-5.44	-136.8	-5.66	-136.8	0.31	-136.8	-3.27	-136.8	-1.34	-136.8	0.65
-135.9	-3.11	-135.9	-3.21	-135.9	-7.88	-135.9	-2.99	-135.9	-5.37	-135.9	-5.93	-135.9	1.51	-135.9	-0.22	-135.9	-2.54	-135.9	0.01	-135.9	-0.74	-135.9	-1.98	-135.9	2.46	-135.9	3.14	-135.9	1.14	-135.9	3.79	-135.9	-0.93	-135.9	3.01	-135.9	-4.17	-135.9	-4.07	-135.9	-5.57	-135.9	-1.56	-135.9	-3.94	-135.9	-1.22	-135.9	0.87
-135	-2.43	-135	-4.55	-135	-4.63	-135	-2.85	-135	-3.66	-135	-4.18	-135	-0.85	-135	-2.57	-135	-2.71	-135	0.08	-135	-0.15	-135	-1.02	-135	2.15	-135	3.5	-135	-1.33	-135	2.84	-135	1.31	-135	1.96	-135	-1.99	-135	-3.95	-135	-6.73	-135	-1.33	-135	-3.95	-135	-3.68	-135	1.01
-134.1	-2.65	-134.1	-6.58	-134.1	-6.72	-134.1	-4.27	-134.1	-6.29	-134.1	-3.26	-134.1	2.18	-134.1	-3.82	-134.1	-3.07	-134.1	1.3	-134.1	-0.19	-134.1	-2.76	-134.1	5.44	-134.1	4.53	-134.1	0.36	-134.1	5.1	-134.1	1.63	-134.1	0.71	-134.1	-0.64	-134.1	-3.2	-134.1	-6.95	-134.1	-2.29	-134.1	-4.92	-134.1	-2.21	-134.1	1.34
-133.2	-3.11	-133.2	-5.34	-133.2	-5.53	-133.2	-4.71	-133.2	-7.84	-133.2	-3.73	-133.2	2.05	-133.2	-5.14	-133.2	-4.21	-133.2	-1.36	-133.2	0.65	-133.2	-0.89	-133.2	4.29	-133.2	0.14	-133.2	-1.73	-133.2	4.73	-133.2	1.11	-133.2	4.94	-133.2	-2.51	-133.2	-4.87	-133.2	-9.4	-133.2	-1.09	-133.2	-5.08	-133.2	-1.58	-133.2	-0.11
-132.3	-1.82	-132.3	-5.35	-132.3	-6.37	-132.3	-1.42	-132.3	-4.04	-132.3	-4.7	-132.3	-0.62	-132.3	-3.25	-132.3	-4.33	-132.3	0.5	-132.3	-2.22	-132.3	1.04	-132.3	2.63	-132.3	3.28	-132.3	-0.63	-132.3	4.26	-132.3	0.03	-132.3	3.92	-132.3	-0.52	-132.3	-2.21	-132.3	-8.86	-132.3	-0.43	-132.3	-3.39	-132.3	-3.56	-132.3	-0.56
-131.4	-1.83	-131.4	-5.64	-131.4	-7.75	-131.4	-4.67	-131.4	-4.77	-131.4	-4.09	-131.4	1.1	-131.4	-2.16	-131.4	-3.69	-131.4	-0.74	-131.4	-1.57	-131.4	-1.61	-131.4	2.8	-131.4	1.24	-131.4	-2.06	-131.4	1.64	-131.4	0.87	-131.4	2.83	-131.4	-2.87	-131.4	-3.88	-131.4	-8.53	-131.4	-2.41	-131.4	-5.19	-131.4	-0.36	-131.4	-0.71
-130.5	-3.07	-130.5	-5.24	-130.5	-5.74	-130.5	-4.48	-130.5	-7.06	-130.5	-5.67	-130.5	0.16	-130.5	-3.8	-130.5	-2.15	-130.5	-0.09	-130.5	-2.45	-130.5	-3.27	-130.5	3.76	-130.5	3.11	-130.5	1.26	-130.5	3.42	-130.5	-0.64	-130.5	1.55	-130.5	0.37	-130.5	-5.73	-130.5	-6.37	-130.5	0.03	-130.5	-3.46	-130.5	-2.28	-130.5	2.86
-129.6	-3.98	-129.6	-7.92	-129.6	-5.55	-129.6	-4.07	-129.6	-6.25	-129.6	-3.78	-129.6	-1.17	-129.6	-3.66	-129.6	-2.22	-129.6	-0.65	-129.6	-0.5	-129.6	-0.26	-129.6	2.86	-129.6	2.69	-129.6	0.6	-129.6	3.5	-129.6	-2.1	-129.6	2.06	-129.6	-0.18	-129.6	-5.54	-129.6	-6.4	-129.6	-1.03	-129.6	-3.16	-129.6	-4.4	-129.6	-0.46
-128.7	-2.34	-128.7	-7.75	-128.7	-9.66	-128.7	-4.97	-128.7	-4.55	-128.7	-2.96	-128.7	-0.3	-128.7	-5.76	-128.7	-2.18	-128.7	-1.03	-128.7	-1.97	-128.7	0.39	-128.7	1.43	-128.7	1.46	-128.7	0.07	-128.7	2.97	-128.7	-2	-128.7	0.3	-128.7	-4.1	-128.7	-4.87	-128.7	-6.05	-128.7	-2.59	-128.7	-8.65	-128.7	-3.74	-128.7	1
-127.8	-1.68	-127.8	-5.22	-127.8	-5.58	-127.8	-3.27	-127.8	-5.11	-127.8	-6.25	-127.8	0.51	-127.8	-3.24	-127.8	-5.17	-127.8	-1.87	-127.8	1.85	-127.8	-2.18	-127.8	3.93	-127.8	2.55	-127.8	-2.31	-127.8	4.07	-127.8	0.86	-127.8	1.07	-127.8	1.54	-127.8	-4.06	-127.8	-7.03	-127.8	-0.69	-127.8	-5.15	-127.8	-3.83	-127.8	0.97
-126.9	-4.95	-126.9	-5.56	-126.9	-6.71	-126.9	-1.88	-126.9	-3.94	-126.9	-2.73	-126.9	-1.27	-126.9	-4.11	-126.9	-3.03	-126.9	-0.67	-126.9	-1.25	-126.9	-3.43	-126.9	2.78	-126.9	2.41	-126.9	0.24	-126.9	2.54	-126.9	0.33	-126.9	1.23	-126.9	-2.6	-126.9	-6.5	-126.9	-4.27	-126.9	-1.26	-126.9	-3.09	-126.9	-0.46	-126.9	-0.48
-126	-0.4	-126	-5.49	-126	-8.96	-126	-4.33	-126	-3.94	-126	-1.43	-126	-0.07	-126	-4.22	-126	-5.22	-126	-2.04	-126	-2.01	-126	-0.33	-126	4.44	-126	1.6	-126	-0.35	-126	3.63	-126	0.99	-126	3.29	-126	-1.41	-126	-5.65	-126	-6.21	-126	-1.57	-126	-3.91	-126	-2.99	-126	-2.52
-125.1	-1.74	-125.1	-3.93	-125.1	-7.81	-125.1	-3	-125.1	-3.48	-125.1	-4.76	-125.1	0.67	-125.1	-2.43	-125.1	-1.39	-125.1	0.54	-125.1	-0.64	-125.1	-2.98	-125.1	2.66	-125.1	2.09	-125.1	-0.83	-125.1	1.12	-125.1	-0.49	-125.1	0.88	-125.1	-2.01	-125.1	-4.58	-125.1	-6.32	-125.1	-1.54	-125.1	-4.2	-125.1	-3.33	-125.1	0.69
-124.2	-1.64	-124.2	-2.93	-124.2	-6	-124.2	-3.54	-124.2	-4.91	-124.2	-5.37	-124.2	0.87	-124.2	-2.9	-124.2	-3.94	-124.2	-0.8	-124.2	0.57	-124.2	-1.88	-124.2	3.94	-124.2	0.79	-124.2	-0.02	-124.2	2.23	-124.2	1.23	-124.2	0.83	-124.2	-0.54	-124.2	-4.62	-124.2	-7.04	-124.2	0.22	-124.2	-2.63	-124.2	-2.24	-124.2	1.23
-123.3	-4.03	-123.3	-5.86	-123.3	-7.62	-123.3	-3.75	-123.3	-4.96	-123.3	-2.82	-123.3	2.52	-123.3	-3.56	-123.3	-3.22	-123.3	-0.32	-123.3	0.55	-123.3	-2.15	-123.3	6.1	-123.3	2.4	-123.3	-1.12	-123.3	3.54	-123.3	-0.95	-123.3	0.8	-123.3	-1.16	-123.3	-3.34	-123.3	-6.52	-123.3	-1.91	-123.3	-5.19	-123.3	-4.16	-123.3	-1.15
-122.4	-2.65	-122.4	-5.15	-122.4	-5.14	-122.4	-6.17	-122.4	-1.02	-122.4	-4.94	-122.4	0.01	-122.4	-1.74	-122.4	0	-122.4	0.02	-122.4	2.83	-122.4	-1.4	-122.4	3.65	-122.4	2	-122.4	1.12	-122.4	3.12	-122.4	1.57	-122.4	2.72	-122.4	-0.78	-122.4	-4.45	-122.4	-5.16	-122.4	-0.91	-122.4	-1.53	-122.4	-2.52	-122.4	1.75
-121.5	-1.13	-121.5	-4.8	-121.5	-5.04	-121.5	-3.83	-121.5	-7.25	-121.5	-6.06	-121.5	1.37	-121.5	-2.85	-121.5	-2.16	-121.5	0.03	-121.5	0.52	-121.5	-1.8	-121.5	4.4	-121.5	1.09	-121.5	-0.83	-121.5	4.45	-121.5	1.61	-121.5	3.38	-121.5	-2.25	-121.5	-3.44	-121.5	-6.18	-121.5	-0.94	-121.5	-4.93	-121.5	-0.44	-121.5	0.29
-120.6	-3.14	-120.6	-5.59	-120.6	-4.2	-120.6	-2.62	-120.6	-5.36	-120.6	-3.96	-120.6	1.79	-120.6	-4.07	-120.6	-0.7	-120.6	-2.71	-120.6	-0.76	-120.6	-2.97	-120.6	5.17	-120.6	-0.33	-120.6	-0.22	-120.6	4.5	-120.6	1.64	-120.6	1.51	-120.6	-1.08	-120.6	-4.66	-120.6	-9.28	-120.6	-2.75	-120.6	-2.76	-120.6	-3.28	-120.6	0.01
-119.7	-4.51	-119.7	-5.36	-119.7	-5.1	-119.7	-3.02	-119.7	-4.23	-119.7	-3.27	-119.7	-1.07	-119.7	-3.25	-119.7	0.27	-119.7	1	-119.7	-1.26	-119.7	0.3	-119.7	4.27	-119.7	2.8	-119.7	1.4	-119.7	6.16	-119.7	0.41	-119.7	2.09	-119.7	-1.59	-119.7	-1.66	-119.7	-4.29	-119.7	-1.29	-119.7	-3.53	-119.7	-3.62	-119.7	2.38
-118.8	-4.42	-118.8	-4.9	-118.8	-4.15	-118.8	-3.89	-118.8	-1.39	-118.8	-2.75	-118.8	1.07	-118.8	-4.65	-118.8	0.37	-118.8	0.14	-118.8	2.86	-118.8	-2.58	-118.8	2.79	-118.8	1.24	-118.8	-0.15	-118.8	4.77	-118.8	3.42	-118.8	1.75	-118.8	-0.2	-118.8	-3.67	-118.8	-7.3	-118.8	-1.45	-118.8	-4.64	-118.8	-1.37	-118.8	1.86
-117.9	-3.34	-117.9	-5.82	-117.9	-5.44	-117.9	-4.66	-117.9	0.4	-117.9	-5.35	-117.9	-0.41	-117.9	-2.45	-117.9	-2.34	-117.9	-3.56	-117.9	3.4	-117.9	0.17	-117.9	3.15	-117.9	3.77	-117.9	-1.2	-117.9	1.98	-117.9	-0.33	-117.9	4.2	-117.9	-2.29	-117.9	-2.94	-117.9	-6.21	-117.9	-0.61	-117.9	-6.12	-117.9	-1.23	-117.9	-0.38
-117	-2.9	-117	-4.12	-117	-5	-117	-3.53	-117	-2.55	-117	-4.37	-117	-1.12	-117	-0.57	-117	-3.22	-117	0.29	-117	1.39	-117	-0.95	-117	1.75	-117	2.63	-117	0.43	-117	5.88	-117	1.5	-117	0.26	-117	-1.11	-117	-5.49	-117	-5.27	-117	-0.69	-117	-1.79	-117	-4.66	-117	-0.26
-116.1	-2.29	-116.1	-4.92	-116.1	-3.83	-116.1	-2.35	-116.1	-3.45	-116.1	-1.32	-116.1	-0.54	-116.1	-3.9	-116.1	-2.67	-116.1	-1.86	-116.1	0.92	-116.1	0.63	-116.1	1.29	-116.1	3.07	-116.1	0.48	-116.1	3.16	-116.1	2.13	-116.1	3.73	-116.1	0.82	-116.1	-4.64	-116.1	-6.45	-116.1	1.34	-116.1	-5.45	-116.1	-1.47	-116.1	2.25
-115.2	-3.87	-115.2	-5.21	-115.2	-6.74	-115.2	-0.36	-115.2	-5.71	-115.2	-3.79	-115.2	0.47	-115.2	-4.36	-115.2	-2.14	-115.2	-0.96	-115.2	-0.06	-115.2	-1.22	-115.2	2.94	-115.2	0.18	-115.2	0.57	-115.2	2.36	-115.2	2.12	-115.2	1.23	-115.2	-1.06	-115.2	-2.02	-115.2	-5.88	-115.2	-2.64	-115.2	-1.7	-115.2	-2.7	-115.2	-1.09
-114.3	-5.02	-114.3	-3.47	-114.3	-5.72	-114.3	-0.42	-114.3	-5.39	-114.3	-4.16	-114.3	0.97	-114.3	-2.92	-114.3	-3	-114.3	-0.57	-114.3	-1.44	-114.3	-1.58	-114.3	2.82	-114.3	1.89	-114.3	1.06	-114.3	5.02	-114.3	-0.01	-114.3	0.24	-114.3	-2.65	-114.3	-3.28	-114.3	-6.04	-114.3	-0.53	-114.3	-1.86	-114.3	-1.68	-114.3	0.47
-113.4	-0.82	-113.4	-4.29	-113.4	-7.32	-113.4	-3.2	-113.4	-5.5	-113.4	-3.54	-113.4	1.58	-113.4	-1.04	-113.4	-1.69	-113.4	1.49	-113.4	-1.28	-113.4	-2.6	-113.4	4.19	-113.4	1.09	-113.4	0.18	-113.4	2.97	-113.4	-2.28	-113.4	0.48	-113.4	0.28	-113.4	-4.75	-113.4	-8.2	-113.4	-0.38	-113.4	-3.82	-113.4	2.42	-113.4	2.69
-112.5	-2.67	-112.5	-1.79	-112.5	-5.53	-112.5	-2.05	-112.5	-2.86	-112.5	-4.9	-112.5	1.14	-112.5	-1.43	-112.5	-3.69	-112.5	2.46	-112.5	-0.02	-112.5	-2.8	-112.5	1.26	-112.5	3.25	-112.5	-0.4	-112.5	3.62	-112.5	0.25	-112.5	0.52	-112.5	-2.35	-112.5	-2.98	-112.5	-6.19	-112.5	-0.2	-112.5	-4.03	-112.5	-3.33	-112.5	1.31
-111.6	-0.68	-111.6	-4	-111.6	-3.02	-111.6	-7.53	-111.6	-7.54	-111.6	-4.35	-111.6	0.74	-111.6	-1.52	-111.6	-2.92	-111.6	0.37	-111.6	-2.64	-111.6	-2.35	-111.6	0.56	-111.6	1.57	-111.6	-0.5	-111.6	4.09	-111.6	-1.19	-111.6	1.07	-111.6	-2.19	-111.6	-4.27	-111.6	-4.87	-111.6	-0.12	-111.6	-3.42	-111.6	-2.44	-111.6	-2.07
-110.7	-1.38	-110.7	-4.39	-110.7	-5.33	-110.7	-2.29	-110.7	-6.87	-110.7	-2.06	-110.7	-1.78	-110.7	-3.59	-110.7	-3.4	-110.7	2.04	-110.7	0.71	-110.7	-2.04	-110.7	3.04	-110.7	2.01	-110.7	-1.34	-110.7	3.63	-110.7	-0.3	-110.7	1.8	-110.7	-1.27	-110.7	-3.71	-110.7	-4.22	-110.7	-0.88	-110.7	-2.95	-110.7	-1.83	-110.7	-1.34
-109.8	-2.73	-109.8	-5.65	-109.8	-4.4	-109.8	-2.54	-109.8	-1.66	-109.8	-2.04	-109.8	2.12	-109.8	-1.73	-109.8	0.08	-109.8	-0.55	-109.8	0.5	-109.8	1.37	-109.8	4.04	-109.8	1.27	-109.8	1.33	-109.8	3.45	-109.8	0.81	-109.8	0.7	-109.8	-2.03	-109.8	-4.46	-109.8	-6.86	-109.8	-0.68	-109.8	-3.09	-109.8	-2.89	-109.8	1.01
-108.9	-1.29	-108.9	-6.39	-108.9	-5.02	-108.9	-3.73	-108.9	-4.41	-108.9	-1.58	-108.9	1.13	-108.9	-4.38	-108.9	-1.75	-108.9	0.21	-108.9	0.93	-108.9	2.63	-108.9	4.28	-108.9	0.28	-108.9	0.06	-108.9	3.32	-108.9	3.38	-108.9	3.44	-108.9	-1	-108.9	-2.96	-108.9	-4.5	-108.9	-3.21	-108.9	-0.56	-108.9	-2.89	-108.9	1.37
-108	-2.28	-108	-5.69	-108	-7.5	-108	-1.69	-108	-4.45	-108	-2.63	-108	-1.03	-108	-2.42	-108	-3.63	-108	-1.06	-108	-2.08	-108	-0.35	-108	1.76	-108	3.67	-108	-0.92	-108	2.45	-108	-0.83	-108	3.03	-108	-2.35	-108	-3.38	-108	-4.74	-108	-2.61	-108	-4.55	-108	-1.71	-108	-0.96
-107.1	-2.59	-107.1	-6.8	-107.1	-3.92	-107.1	-2.29	-107.1	-5.65	-107.1	-2.59	-107.1	-0.04	-107.1	-2.48	-107.1	-1.17	-107.1	-0.51	-107.1	-1.33	-107.1	-2.01	-107.1	-0.02	-107.1	2.91	-107.1	-1.18	-107.1	2.09	-107.1	-1.53	-107.1	1.03	-107.1	-0.43	-107.1	-3.37	-107.1	-4.39	-107.1	-1.4	-107.1	-3.14	-107.1	-1.87	-107.1	-0.37
-106.2	-2.8	-106.2	-5.43	-106.2	-5.41	-106.2	-5.24	-106.2	-4.57	-106.2	-3.96	-106.2	-1.71	-106.2	-3.55	-106.2	-4.09	-106.2	-1.85	-106.2	-1.78	-106.2	0.49	-106.2	1.3	-106.2	2.69	-106.2	-0.1	-106.2	3.29	-106.2	-1.37	-106.2	2.48	-106.2	-3.07	-106.2	-2.63	-106.2	-4.06	-106.2	-1.76	-106.2	-4.34	-106.2	-2.4	-106.2	-1.93
-105.3	-3.41	-105.3	-6.14	-105.3	-5.63	-105.3	-0.98	-105.3	-5.08	-105.3	-2.93	-105.3	1.56	-105.3	-4.56	-105.3	-1.23	-105.3	0.65	-105.3	-1.23	-105.3	0.18	-105.3	2.11	-105.3	1.23	-105.3	0.16	-105.3	2.43	-105.3	0.1	-105.3	2.54	-105.3	-3.54	-105.3	-1.55	-105.3	-5.69	-105.3	-2.51	-105.3	-3.43	-105.3	-2.78	-105.3	-0.09
-104.4	-2.16	-104.4	-5.58	-104.4	-2.81	-104.4	-3.52	-104.4	-4.66	-104.4	-3.96	-104.4	1.09	-104.4	-2	-104.4	-0.15	-104.4	0.35	-104.4	-0.77	-104.4	-2.39	-104.4	4.28	-104.4	4.37	-104.4	0.25	-104.4	5.57	-104.4	-0.56	-104.4	-0.86	-104.4	-0.22	-104.4	-4.09	-104.4	-4.25	-104.4	-0.49	-104.4	-4	-104.4	-4.31	-104.4	-0.15
-103.5	-3.56	-103.5	-4.15	-103.5	-4.87	-103.5	-2.11	-103.5	-3.02	-103.5	-3.49	-103.5	-0.84	-103.5	-2.25	-103.5	-1.79	-103.5	0.97	-103.5	-4.63	-103.5	1.34	-103.5	3.1	-103.5	2.38	-103.5	-0.3	-103.5	4.68	-103.5	-4.29	-103.5	1.45	-103.5	0.5	-103.5	-3.62	-103.5	-4.31	-103.5	-2.02	-103.5	-4.86	-103.5	-4.06	-103.5	2.07
-102.6	-2.12	-102.6	-1.32	-102.6	-5.03	-102.6	-2.85	-102.6	-3.9	-102.6	-1.61	-102.6	-0.12	-102.6	-1.94	-102.6	0.06	-102.6	-1.05	-102.6	0.33	-102.6	0.78	-102.6	2.43	-102.6	-0.17	-102.6	1.46	-102.6	1.92	-102.6	1.16	-102.6	3.68	-102.6	-0.16	-102.6	-2.37	-102.6	-4.83	-102.6	-0.59	-102.6	-3.15	-102.6	0.19	-102.6	0.49
-101.7	-3.34	-101.7	-2.43	-101.7	-3.32	-101.7	-3.49	-101.7	-2.92	-101.7	-1.65	-101.7	-2.73	-101.7	-2.55	-101.7	-0.84	-101.7	-1.86	-101.7	0.26	-101.7	0.32	-101.7	1.93	-101.7	3.3	-101.7	-2.86	-101.7	2.64	-101.7	-2.33	-101.7	-0.49	-101.7	-1.64	-101.7	-0.81	-101.7	-5.11	-101.7	1.07	-101.7	-1.75	-101.7	-3.57	-101.7	-0.64
-100.8	-1.94	-100.8	-3.53	-100.8	-5.84	-100.8	-4.05	-100.8	-6.3	-100.8	-3.3	-100.8	0.42	-100.8	-3.18	-100.8	-1.39	-100.8	-0.75	-100.8	-2.43	-100.8	-2.37	-100.8	2.23	-100.8	-1.28	-100.8	-0.2	-100.8	3.46	-100.8	-1.84	-100.8	2.34	-100.8	-0.81	-100.8	-4.4	-100.8	-6.04	-100.8	-0.95	-100.8	-3.98	-100.8	-0.02	-100.8	0.21
-99.9	-4.54	-99.9	-6.13	-99.9	-3.38	-99.9	-5.18	-99.9	-4.61	-99.9	-1.64	-99.9	0.47	-99.9	-3.26	-99.9	-0.84	-99.9	-2.54	-99.9	-0.26	-99.9	-0.61	-99.9	2.96	-99.9	0.55	-99.9	-1.42	-99.9	1.22	-99.9	-0.02	-99.9	0.73	-99.9	-0.12	-99.9	-3.99	-99.9	-4.17	-99.9	-2	-99.9	-2.93	-99.9	-1.47	-99.9	-0.65
-99	-2.46	-99	-4.65	-99	-2.79	-99	-3.09	-99	-4.53	-99	-2.6	-99	-0.04	-99	-3.17	-99	-0.71	-99	-0.21	-99	-0.73	-99	0.12	-99	3.22	-99	2.29	-99	-0.71	-99	3.22	-99	0.03	-99	0.99	-99	1.03	-99	-3.69	-99	-4.81	-99	-2.03	-99	-1.9	-99	-1.21	-99	0.4
-98.1	-2.26	-98.1	-4.56	-98.1	-3.91	-98.1	-3.76	-98.1	-1.93	-98.1	-2.56	-98.1	0.09	-98.1	-2.85	-98.1	-2.24	-98.1	-1.22	-98.1	0.47	-98.1	0.47	-98.1	1.34	-98.1	3.72	-98.1	0.52	-98.1	3.33	-98.1	-0.19	-98.1	-2.26	-98.1	-0.1	-98.1	-2.92	-98.1	-4.96	-98.1	-2.46	-98.1	-3.12	-98.1	-4.18	-98.1	-1.15
-97.2	-0.65	-97.2	-4.66	-97.2	-5.96	-97.2	-3.85	-97.2	-3.14	-97.2	-2.51	-97.2	-0.6	-97.2	-2.8	-97.2	-2.19	-97.2	-0.26	-97.2	-3.26	-97.2	-0.64	-97.2	2.78	-97.2	1.24	-97.2	1	-97.2	2.9	-97.2	-1.64	-97.2	1.66	-97.2	0.66	-97.2	-2.62	-97.2	-5.03	-97.2	-0.35	-97.2	-3.86	-97.2	-2.44	-97.2	1.37
-96.3	-1.93	-96.3	-4.58	-96.3	-5.85	-96.3	-3.85	-96.3	-4.16	-96.3	-2.02	-96.3	-0.69	-96.3	-3.65	-96.3	-2.59	-96.3	-2.35	-96.3	-1.2	-96.3	-1.51	-96.3	3.24	-96.3	0	-96.3	0.18	-96.3	2.44	-96.3	0.63	-96.3	2.44	-96.3	-0.73	-96.3	-3.04	-96.3	-5.21	-96.3	-2.47	-96.3	-1.74	-96.3	0.91	-96.3	-0.22
-95.4	-1.77	-95.4	-5.37	-95.4	-3.71	-95.4	-3.07	-95.4	-1.68	-95.4	-4.25	-95.4	0.62	-95.4	-3.98	-95.4	-0.28	-95.4	-0.52	-95.4	0.04	-95.4	-2.47	-95.4	5.05	-95.4	2.27	-95.4	0.97	-95.4	2.42	-95.4	2.82	-95.4	0.78	-95.4	-0.15	-95.4	-2.59	-95.4	-5.62	-95.4	-0.13	-95.4	-1.77	-95.4	-2.44	-95.4	0.62
-94.5	-4.89	-94.5	-3.34	-94.5	-3.7	-94.5	0.16	-94.5	-6.38	-94.5	-2.2	-94.5	0.36	-94.5	-2.35	-94.5	-2.94	-94.5	1.94	-94.5	-1.69	-94.5	-1.69	-94.5	3.72	-94.5	1.18	-94.5	-1.61	-94.5	3.36	-94.5	-2.06	-94.5	0.31	-94.5	-2.41	-94.5	-3.03	-94.5	-6.51	-94.5	-1.48	-94.5	-3.99	-94.5	-0.24	-94.5	-1.56
-93.6	-2.1	-93.6	-3.26	-93.6	-4.89	-93.6	-6.36	-93.6	-3.79	-93.6	-1.63	-93.6	0.04	-93.6	-0.14	-93.6	-2.8	-93.6	0.21	-93.6	0.99	-93.6	0.19	-93.6	1.88	-93.6	2.77	-93.6	-0.04	-93.6	4.38	-93.6	-0.35	-93.6	2.77	-93.6	-1.37	-93.6	-0.58	-93.6	-5.98	-93.6	-1.05	-93.6	-2.58	-93.6	1.29	-93.6	-0.31
-92.7	0.59	-92.7	-2.51	-92.7	-3.02	-92.7	-3.24	-92.7	-5.53	-92.7	-0.47	-92.7	0.24	-92.7	-1.95	-92.7	0.85	-92.7	-2.56	-92.7	-2.6	-92.7	-1.31	-92.7	2.28	-92.7	2.92	-92.7	0.36	-92.7	1.32	-92.7	0.09	-92.7	2.12	-92.7	-1.96	-92.7	-2.01	-92.7	-5.64	-92.7	-1.67	-92.7	-1.98	-92.7	-0.73	-92.7	1.34
-91.8	-3.53	-91.8	-4.33	-91.8	-4.1	-91.8	-2.74	-91.8	-4.62	-91.8	-6.37	-91.8	-1.81	-91.8	-3.8	-91.8	-1	-91.8	-0.2	-91.8	0.68	-91.8	-1.93	-91.8	0.6	-91.8	2.7	-91.8	-0.13	-91.8	2.86	-91.8	-0.51	-91.8	2.89	-91.8	-2.51	-91.8	-2.43	-91.8	-5.63	-91.8	2.48	-91.8	-4.16	-91.8	-1.31	-91.8	0
-90.9	-2.35	-90.9	-3.76	-90.9	-6.02	-90.9	-4.17	-90.9	-3.65	-90.9	-2.2	-90.9	2.08	-90.9	-1.33	-90.9	-1.77	-90.9	1.11	-90.9	0.22	-90.9	-1.85	-90.9	1.94	-90.9	2.63	-90.9	0.64	-90.9	3.71	-90.9	0.72	-90.9	1.03	-90.9	-2.61	-90.9	-3.42	-90.9	-4.66	-90.9	-0.23	-90.9	-1.69	-90.9	0.73	-90.9	-0.41
-90	-0.8	-90	-3.8	-90	-3.56	-90	-4.18	-90	-2.81	-90	-4.84	-90	0.07	-90	-2.57	-90	-1.81	-90	-4.15	-90	-0.36	-90	-5.13	-90	1.64	-90	-1.23	-90	-1.18	-90	2.08	-90	0.6	-90	1.33	-90	-0.98	-90	-3.22	-90	-5.47	-90	-1.93	-90	-0.44	-90	1	-90	0.1
-89.1	-1.13	-89.1	-4.55	-89.1	-4.5	-89.1	-5.44	-89.1	-1.33	-89.1	-1.87	-89.1	0.43	-89.1	-2.67	-89.1	-2.57	-89.1	-3.09	-89.1	0.85	-89.1	0.26	-89.1	4.25	-89.1	3.3	-89.1	-0.93	-89.1	1.92	-89.1	1.05	-89.1	4.26	-89.1	0.89	-89.1	-1.69	-89.1	-5.58	-89.1	0.52	-89.1	-4.49	-89.1	0.88	-89.1	1.11
-88.2	-0.14	-88.2	-0.35	-88.2	-4.78	-88.2	0.33	-88.2	-0.7	-88.2	-2.97	-88.2	0.96	-88.2	-0.33	-88.2	-0.99	-88.2	3.6	-88.2	1.85	-88.2	-1.06	-88.2	5.09	-88.2	2.08	-88.2	0.39	-88.2	2.99	-88.2	0.43	-88.2	2.34	-88.2	2.32	-88.2	-1.91	-88.2	-5.04	-88.2	1.04	-88.2	-3.61	-88.2	-2.16	-88.2	1.16
-87.3	-0.19	-87.3	-4.81	-87.3	-3.78	-87.3	-3.47	-87.3	-1.78	-87.3	-3.79	-87.3	0.88	-87.3	-0.8	-87.3	-1.56	-87.3	0.7	-87.3	-0.1	-87.3	-2.79	-87.3	2.29	-87.3	2.78	-87.3	-1.98	-87.3	1	-87.3	-1.47	-87.3	1.75	-87.3	-5.28	-87.3	-3.13	-87.3	-4.43	-87.3	-0.01	-87.3	-1.31	-87.3	-0.33	-87.3	-3.17
-86.4	-3.06	-86.4	-2.52	-86.4	-4.8	-86.4	-1.42	-86.4	-3.21	-86.4	-4.04	-86.4	-2.85	-86.4	-1.17	-86.4	-1.76	-86.4	-0.86	-86.4	0.19	-86.4	-0.23	-86.4	0.53	-86.4	1.76	-86.4	1.14	-86.4	3.3	-86.4	-1.56	-86.4	0.79	-86.4	-3.18	-86.4	-2.78	-86.4	-2.49	-86.4	-2.15	-86.4	-2.7	-86.4	-2.98	-86.4	-1.65
-85.5	-2.27	-85.5	-1.94	-85.5	-4.98	-85.5	0.45	-85.5	-0.53	-85.5	-2.24	-85.5	1.11	-85.5	-1.09	-85.5	-0.83	-85.5	-0.69	-85.5	1.48	-85.5	1.22	-85.5	1.96	-85.5	2.37	-85.5	-1.13	-85.5	2.86	-85.5	1.11	-85.5	0.33	-85.5	-3.26	-85.5	-0.2	-85.5	-5.2	-85.5	1.28	-85.5	-2.95	-85.5	-2.45	-85.5	1.3
-84.6	-0.14	-84.6	-4.82	-84.6	-3.82	-84.6	-1.22	-84.6	-4.45	-84.6	-0.92	-84.6	-0.21	-84.6	-2.72	-84.6	-2.5	-84.6	0.53	-84.6	-1.72	-84.6	-0.06	-84.6	-0.61	-84.6	1.83	-84.6	-0.8	-84.6	2.6	-84.6	0.95	-84.6	-0.12	-84.6	-2.96	-84.6	-4.21	-84.6	-5.27	-84.6	-1.11	-84.6	0.58	-84.6	-3.16	-84.6	-1.89
-83.7	-2.44	-83.7	-3.63	-83.7	-5.01	-83.7	-1.68	-83.7	0.03	-83.7	-1.9	-83.7	0.55	-83.7	-2.59	-83.7	-2.45	-83.7	-0.95	-83.7	-0.69	-83.7	-1.13	-83.7	0.54	-83.7	0.97	-83.7	-2.68	-83.7	1.59	-83.7	0.23	-83.7	-1.46	-83.7	-3.95	-83.7	-3.08	-83.7	-4.29	-83.7	-0.21	-83.7	-0.17	-83.7	-2.99	-83.7	0.85
-82.8	-1.39	-82.8	-5.02	-82.8	-4.6	-82.8	0.09	-82.8	-5.31	-82.8	-3.07	-82.8	0.75	-82.8	-3.69	-82.8	-1.86	-82.8	-0.28	-82.8	0.57	-82.8	-0.2	-82.8	-0.47	-82.8	1.26	-82.8	-0.4	-82.8	2.7	-82.8	-0.28	-82.8	1.11	-82.8	-2.71	-82.8	-2.58	-82.8	-6.42	-82.8	-2.79	-82.8	-3.58	-82.8	-1.38	-82.8	-0.34
-81.9	-2.81	-81.9	-1.51	-81.9	-3.34	-81.9	-1.76	-81.9	-3.9	-81.9	2.04	-81.9	-2.41	-81.9	-2.38	-81.9	-0.59	-81.9	-1.18	-81.9	-0.56	-81.9	1.47	-81.9	2	-81.9	2.97	-81.9	0.5	-81.9	1.6	-81.9	-0.78	-81.9	1.77	-81.9	-1.1	-81.9	-1.21	-81.9	-4.1	-81.9	-0.57	-81.9	-4.44	-81.9	-1.29	-81.9	1.07
-81	-1.76	-81	-5.35	-81	-3.22	-81	-2.83	-81	-2.64	-81	-1.15	-81	1.06	-81	-0.03	-81	-0.79	-81	-1.2	-81	-1.04	-81	-0.7	-81	1.5	-81	0.89	-81	0.1	-81	1.73	-81	-0.44	-81	-0.44	-81	-2.49	-81	-2.17	-81	-4.24	-81	1.78	-81	-1.94	-81	-1.01	-81	-0.34
-80.1	-2.7	-80.1	-3.22	-80.1	-6.78	-80.1	-0.91	-80.1	-3.08	-80.1	-2.71	-80.1	0.22	-80.1	-4.53	-80.1	-1.85	-80.1	1.96	-80.1	-0.22	-80.1	-1.54	-80.1	0.04	-80.1	0.31	-80.1	0.9	-80.1	0.78	-80.1	-0.05	-80.1	-0.46	-80.1	-2.01	-80.1	-3.32	-80.1	-2.54	-80.1	-1.88	-80.1	-2.14	-80.1	-1.62	-80.1	-0.62
-79.2	1.02	-79.2	-2.48	-79.2	-4.83	-79.2	-2.51	-79.2	-4.02	-79.2	-1.44	-79.2	-0.71	-79.2	-3.15	-79.2	0.1	-79.2	-0.01	-79.2	-1.88	-79.2	-0.56	-79.2	1.15	-79.2	0.85	-79.2	0.08	-79.2	1.15	-79.2	-1.87	-79.2	0.32	-79.2	-0.61	-79.2	-3.51	-79.2	-4.98	-79.2	0.04	-79.2	-4.84	-79.2	0.01	-79.2	3.11
-78.3	-3.08	-78.3	-3.35	-78.3	-5.63	-78.3	-3.94	-78.3	-3.17	-78.3	-1.92	-78.3	0.03	-78.3	-2.36	-78.3	-0.41	-78.3	-0.27	-78.3	-0.69	-78.3	-0.98	-78.3	3.54	-78.3	1.92	-78.3	1.89	-78.3	2.2	-78.3	-0.48	-78.3	1.18	-78.3	-2.28	-78.3	-3.83	-78.3	-1.94	-78.3	0.71	-78.3	-3.56	-78.3	-0.61	-78.3	-2.29
-77.4	-2.41	-77.4	-2.49	-77.4	-3.1	-77.4	-2.93	-77.4	-1.74	-77.4	-1.53	-77.4	-0.46	-77.4	-3.6	-77.4	-1.78	-77.4	2.04	-77.4	-0.08	-77.4	0.36	-77.4	4.78	-77.4	1.79	-77.4	-1.48	-77.4	3.52	-77.4	1.75	-77.4	0.77	-77.4	1.65	-77.4	-2.38	-77.4	-5.64	-77.4	0.99	-77.4	-5.16	-77.4	1.28	-77.4	1.27
-76.5	-2.31	-76.5	-3.35	-76.5	-3.73	-76.5	-0.36	-76.5	-1.89	-76.5	-0.93	-76.5	-0.44	-76.5	-3.47	-76.5	0.01	-76.5	-1.6	-76.5	-1.23	-76.5	0.28	-76.5	2.19	-76.5	1.16	-76.5	-0.31	-76.5	1.42	-76.5	-1.6	-76.5	1.42	-76.5	-0.37	-76.5	-2.06	-76.5	-6.51	-76.5	-2.04	-76.5	-4.94	-76.5	0.8	-76.5	0.43
-75.6	-2.82	-75.6	0.56	-75.6	-2.15	-75.6	-1.81	-75.6	-1.44	-75.6	-3.82	-75.6	0.32	-75.6	0.25	-75.6	0.17	-75.6	-0.19	-75.6	-0.37	-75.6	-2.02	-75.6	1.77	-75.6	1.44	-75.6	0.16	-75.6	3.05	-75.6	-0.98	-75.6	0.64	-75.6	-0.95	-75.6	-1	-75.6	-3.48	-75.6	-0.15	-75.6	-3.29	-75.6	-3.22	-75.6	-0.09
-74.7	-3.16	-74.7	-2.77	-74.7	-3.74	-74.7	-2.01	-74.7	-3.84	-74.7	-0.79	-74.7	0.44	-74.7	-1.13	-74.7	-0.77	-74.7	0.48	-74.7	-0.39	-74.7	0.81	-74.7	3.13	-74.7	4.04	-74.7	-1.56	-74.7	4.36	-74.7	0.31	-74.7	2.97	-74.7	-1.07	-74.7	-0.79	-74.7	-7.74	-74.7	0.34	-74.7	-2.22	-74.7	-1.26	-74.7	0
-73.8	-2.76	-73.8	-1.95	-73.8	-4.31	-73.8	-2.72	-73.8	-3.29	-73.8	-0.85	-73.8	1.19	-73.8	-1.8	-73.8	-0.75	-73.8	-0.67	-73.8	0.07	-73.8	-0.57	-73.8	1.16	-73.8	2.9	-73.8	1.32	-73.8	3.06	-73.8	-1.7	-73.8	0.84	-73.8	-2.4	-73.8	-3.36	-73.8	-3.26	-73.8	-0.27	-73.8	0.06	-73.8	-0.75	-73.8	-1.63
-72.9	-2.66	-72.9	-2.52	-72.9	-2.56	-72.9	-0.55	-72.9	-0.63	-72.9	-1.03	-72.9	1.41	-72.9	-2.43	-72.9	-1.75	-72.9	-0.47	-72.9	-0.13	-72.9	-0.4	-72.9	1.96	-72.9	1.24	-72.9	0.76	-72.9	1.53	-72.9	-2.23	-72.9	-0.12	-72.9	-0.09	-72.9	-3.67	-72.9	-3.64	-72.9	-3.81	-72.9	-0.45	-72.9	-0.88	-72.9	1.63
-72	-2.25	-72	-5.03	-72	-3.39	-72	-0.28	-72	-2.22	-72	-2.9	-72	1.66	-72	0.46	-72	0.03	-72	0.89	-72	2.02	-72	-0.84	-72	0.7	-72	1.69	-72	0.33	-72	2.68	-72	1.05	-72	0.89	-72	-3.08	-72	-3.13	-72	-4.93	-72	-0.66	-72	-0.18	-72	-1.33	-72	-0.72
-71.1	-1.87	-71.1	-3.98	-71.1	-4.13	-71.1	-3.41	-71.1	-3.42	-71.1	-3.19	-71.1	0.92	-71.1	-3.03	-71.1	0.02	-71.1	-1.17	-71.1	-0.93	-71.1	0.64	-71.1	2.7	-71.1	0.76	-71.1	0.33	-71.1	3.16	-71.1	0.81	-71.1	-0.08	-71.1	-0.46	-71.1	-1.06	-71.1	-2.62	-71.1	1.74	-71.1	-1.46	-71.1	-2.86	-71.1	0.49
-70.2	-1.3	-70.2	-4.59	-70.2	-2.29	-70.2	-1.89	-70.2	-1.62	-70.2	1.35	-70.2	1.01	-70.2	-2.21	-70.2	-1.38	-70.2	0.46	-70.2	-0.09	-70.2	-1.35	-70.2	2.57	-70.2	1.16	-70.2	0.1	-70.2	2.48	-70.2	-2.13	-70.2	-0.42	-70.2	-1.15	-70.2	-3.22	-70.2	-0.21	-70.2	-1.32	-70.2	-2.51	-70.2	-0.63	-70.2	-0.54
-69.3	0.22	-69.3	-3.38	-69.3	-2.43	-69.3	-4.31	-69.3	-0.54	-69.3	-1.16	-69.3	1.02	-69.3	-2.52	-69.3	0.25	-69.3	-1.83	-69.3	0.85	-69.3	0.14	-69.3	2.53	-69.3	-0.27	-69.3	2.1	-69.3	3.38	-69.3	0.91	-69.3	4.3	-69.3	-1.57	-69.3	-4.2	-69.3	-3.46	-69.3	-0.02	-69.3	-0.53	-69.3	2.03	-69.3	0
-68.4	-2.26	-68.4	-4.17	-68.4	-5.63	-68.4	-4.09	-68.4	-3.03	-68.4	-2.43	-68.4	-1.02	-68.4	-3.92	-68.4	0.83	-68.4	-1.32	-68.4	-1.31	-68.4	-1.74	-68.4	1.8	-68.4	1.05	-68.4	1.33	-68.4	1.5	-68.4	0.54	-68.4	1.8	-68.4	-2.34	-68.4	-0.6	-68.4	-2.16	-68.4	0.17	-68.4	-3.11	-68.4	-2.28	-68.4	-1.56
-67.5	-1.99	-67.5	-4.13	-67.5	-4.39	-67.5	-3.36	-67.5	-3.23	-67.5	-2.87	-67.5	1.66	-67.5	-3.43	-67.5	-2.49	-67.5	-3.93	-67.5	-1.21	-67.5	-3.56	-67.5	1.92	-67.5	-0.04	-67.5	-0.05	-67.5	2.3	-67.5	-3.14	-67.5	-1.25	-67.5	-1.71	-67.5	-2.99	-67.5	-4.3	-67.5	-1.47	-67.5	-3.92	-67.5	-2.03	-67.5	0.36
-66.6	-2.03	-66.6	-2.53	-66.6	-5	-66.6	-1.35	-66.6	-0.07	-66.6	-0.58	-66.6	1.24	-66.6	-0.47	-66.6	-1.4	-66.6	-1.22	-66.6	-0.76	-66.6	-0.26	-66.6	1.71	-66.6	2.92	-66.6	-1.1	-66.6	0.23	-66.6	0.01	-66.6	3.07	-66.6	0.37	-66.6	-2.46	-66.6	-4.46	-66.6	-1.97	-66.6	-1.75	-66.6	-0.5	-66.6	2.08
-65.7	-2.94	-65.7	-4.21	-65.7	-3.45	-65.7	-0.1	-65.7	-5.02	-65.7	-1.66	-65.7	1.04	-65.7	-3.29	-65.7	-1	-65.7	-0.08	-65.7	0.1	-65.7	-1.11	-65.7	1.72	-65.7	1.21	-65.7	2.86	-65.7	2.13	-65.7	0.21	-65.7	1.46	-65.7	-1.84	-65.7	-0.32	-65.7	-2.41	-65.7	0.48	-65.7	-2.14	-65.7	1.19	-65.7	-2.42
-64.8	-0.55	-64.8	-5.31	-64.8	-0.59	-64.8	-1.7	-64.8	-4	-64.8	-0.1	-64.8	0.36	-64.8	-4.03	-64.8	-0.45	-64.8	-0.01	-64.8	0.22	-64.8	-1.25	-64.8	2.43	-64.8	1.63	-64.8	-1.16	-64.8	1.66	-64.8	-0.37	-64.8	2.84	-64.8	0.15	-64.8	-2.2	-64.8	-3.26	-64.8	-2.97	-64.8	-1.93	-64.8	0.73	-64.8	-0.88
-63.9	-1.38	-63.9	-0.51	-63.9	-3.09	-63.9	-2.62	-63.9	0.04	-63.9	-3.39	-63.9	0.62	-63.9	-1.97	-63.9	2.23	-63.9	-1.29	-63.9	0.68	-63.9	-1.24	-63.9	1.84	-63.9	2.09	-63.9	0.05	-63.9	0.46	-63.9	-1.19	-63.9	0.98	-63.9	-2.44	-63.9	-2.96	-63.9	-3.45	-63.9	1.26	-63.9	-0.9	-63.9	-0.62	-63.9	1.09
-63	0.39	-63	-4.46	-63	-5.48	-63	-1.65	-63	-1.06	-63	-0.21	-63	1.87	-63	-3.79	-63	-1.96	-63	3.33	-63	-1.41	-63	-2.07	-63	2.37	-63	1.58	-63	3.11	-63	3.45	-63	-1.56	-63	4.08	-63	-0.68	-63	-1.42	-63	-2.31	-63	-0.64	-63	-0.91	-63	1.66	-63	1.14
-62.1	-2.46	-62.1	-2.66	-62.1	-2.67	-62.1	-2.49	-62.1	-0.68	-62.1	1.71	-62.1	-0.45	-62.1	-1.81	-62.1	-0.19	-62.1	-0.9	-62.1	-0.38	-62.1	2.85	-62.1	1.23	-62.1	1.56	-62.1	0.37	-62.1	2.93	-62.1	-1.9	-62.1	1.76	-62.1	-0.26	-62.1	-1.93	-62.1	-2.83	-62.1	-0.26	-62.1	-1.3	-62.1	0.44	-62.1	-0.11
-61.2	-0.55	-61.2	-0.38	-61.2	-2.56	-61.2	-1.58	-61.2	-2.88	-61.2	-0.34	-61.2	1.23	-61.2	-2.09	-61.2	-0.86	-61.2	-2.1	-61.2	-1.11	-61.2	-0.8	-61.2	4.27	-61.2	0.25	-61.2	0.14	-61.2	2.53	-61.2	-1.78	-61.2	-0.98	-61.2	-0.19	-61.2	-1.84	-61.2	-2.13	-61.2	2.46	-61.2	-3.17	-61.2	-1.09	-61.2	0.92
-60.3	-2.09	-60.3	-2.47	-60.3	-2.35	-60.3	1	-60.3	-3.95	-60.3	-0.76	-60.3	-1.03	-60.3	-0.14	-60.3	-1.27	-60.3	-0.34	-60.3	-2.37	-60.3	-0.03	-60.3	-1.08	-60.3	3.01	-60.3	-0.81	-60.3	-0.22	-60.3	-2.42	-60.3	-0.73	-60.3	-3.46	-60.3	-1.77	-60.3	-2.57	-60.3	-4.28	-60.3	-3.75	-60.3	-1.87	-60.3	-2.48
-59.4	0.17	-59.4	-3.08	-59.4	-4.07	-59.4	-0.39	-59.4	-2.74	-59.4	-0.33	-59.4	-1.4	-59.4	-0.93	-59.4	0.97	-59.4	2.39	-59.4	-0.78	-59.4	-0.85	-59.4	0.24	-59.4	0.36	-59.4	0.36	-59.4	3.44	-59.4	-0.05	-59.4	-1.21	-59.4	0.24	-59.4	-3.32	-59.4	-5.63	-59.4	1.02	-59.4	-2.63	-59.4	0.37	-59.4	0.63
-58.5	0.94	-58.5	-3.95	-58.5	-3.68	-58.5	-1.18	-58.5	-0.75	-58.5	-3.89	-58.5	2.32	-58.5	-2.6	-58.5	-2.35	-58.5	-0.7	-58.5	2.37	-58.5	-2.85	-58.5	0.64	-58.5	-1.04	-58.5	0.37	-58.5	1.16	-58.5	0.24	-58.5	0.67	-58.5	-1.06	-58.5	-3.94	-58.5	-3.54	-58.5	-2.76	-58.5	0.4	-58.5	-0.33	-58.5	-1.11
-57.6	-0.76	-57.6	-2.02	-57.6	-2.73	-57.6	-1.21	-57.6	-1.68	-57.6	-1.37	-57.6	1.63	-57.6	-2.89	-57.6	-0.15	-57.6	1.27	-57.6	-1.28	-57.6	-0.13	-57.6	1.87	-57.6	0.62	-57.6	-0.63	-57.6	2.21	-57.6	-1.44	-57.6	-1.07	-57.6	-0.74	-57.6	-1.02	-57.6	-3.73	-57.6	-1.74	-57.6	-2.34	-57.6	-2.11	-57.6	0.65
-56.7	-0.54	-56.7	-3.39	-56.7	-4.08	-56.7	0.48	-56.7	-1.12	-56.7	-4.4	-56.7	-1.98	-56.7	-1.13	-56.7	-0.31	-56.7	1.5	-56.7	0.6	-56.7	-1.75	-56.7	-0.03	-56.7	0.99	-56.7	-1.03	-56.7	1.44	-56.7	-0.33	-56.7	0.86	-56.7	-0.15	-56.7	0.55	-56.7	-2.11	-56.7	-0.55	-56.7	-1.8	-56.7	-1.07	-56.7	0.26
-55.8	-2.47	-55.8	-2.79	-55.8	-4.03	-55.8	-1.3	-55.8	-3.62	-55.8	-0.42	-55.8	0.95	-55.8	-4.11	-55.8	1.87	-55.8	-1.62	-55.8	-1.51	-55.8	0.76	-55.8	0.4	-55.8	-0.42	-55.8	1.15	-55.8	2.67	-55.8	1.64	-55.8	0.55	-55.8	-2.12	-55.8	-1.42	-55.8	-1.56	-55.8	0.86	-55.8	-2.46	-55.8	-0.94	-55.8	0.95
-54.9	-0.02	-54.9	-3.24	-54.9	-1.67	-54.9	0.74	-54.9	-0.69	-54.9	-3.14	-54.9	0.41	-54.9	-1.89	-54.9	-1.19	-54.9	-0.17	-54.9	0.08	-54.9	-0.7	-54.9	2.39	-54.9	0.25	-54.9	-0.41	-54.9	1.74	-54.9	0.93	-54.9	1.12	-54.9	0.86	-54.9	-2.27	-54.9	-3.28	-54.9	-2.63	-54.9	-2.61	-54.9	-0.58	-54.9	0.4
-54	-0.68	-54	-3.23	-54	-3.88	-54	0.7	-54	1	-54	-1.35	-54	-0.16	-54	-3.7	-54	-1.21	-54	-0.95	-54	-0.06	-54	-0.37	-54	0.85	-54	0.42	-54	-0.99	-54	1.89	-54	-2.47	-54	-0.29	-54	-2.88	-54	-1.03	-54	-2.28	-54	-0.31	-54	-2.67	-54	-1.63	-54	-2.74
-53.1	-2.01	-53.1	-2.9	-53.1	0.24	-53.1	-2.06	-53.1	-3.42	-53.1	-0.52	-53.1	0.01	-53.1	-2.85	-53.1	-0.36	-53.1	-1.46	-53.1	-0.44	-53.1	-1.75	-53.1	1.14	-53.1	2.17	-53.1	0.24	-53.1	0.94	-53.1	-1.07	-53.1	-1.18	-53.1	0.56	-53.1	-0.14	-53.1	-1.16	-53.1	-2.58	-53.1	-2.7	-53.1	-0.47	-53.1	-0.44
-52.2	-1.12	-52.2	-2.66	-52.2	-2.81	-52.2	0.25	-52.2	-0.79	-52.2	-1.68	-52.2	-0.47	-52.2	-3.94	-52.2	0.28	-52.2	0.63	-52.2	0.19	-52.2	-2.61	-52.2	0.82	-52.2	-1.57	-52.2	1.14	-52.2	3.18	-52.2	-2.46	-52.2	0.49	-52.2	-1.28	-52.2	-0.71	-52.2	-0.41	-52.2	1.03	-52.2	-1.93	-52.2	1.62	-52.2	-0.99
-51.3	-0.65	-51.3	-3.8	-51.3	-3.75	-51.3	-2.42	-51.3	-1.03	-51.3	0.27	-51.3	2	-51.3	-2.99	-51.3	-1.48	-51.3	-1.8	-51.3	1.31	-51.3	-0.46	-51.3	1.7	-51.3	2.04	-51.3	-0.15	-51.3	1.56	-51.3	1.14	-51.3	0.12	-51.3	-0.16	-51.3	0.02	-51.3	-3.92	-51.3	-0.76	-51.3	-1.33	-51.3	0.36	-51.3	0.87
-50.4	-3.91	-50.4	-4.16	-50.4	-2.31	-50.4	1.7	-50.4	-2.79	-50.4	1.04	-50.4	-1.41	-50.4	-0.28	-50.4	-0.45	-50.4	-0.07	-50.4	0.32	-50.4	0.35	-50.4	-0.25	-50.4	2.8	-50.4	-0.87	-50.4	1.2	-50.4	0.24	-50.4	2.47	-50.4	-3.2	-50.4	-1.32	-50.4	-4.39	-50.4	-0.98	-50.4	-1.19	-50.4	-0.03	-50.4	-1.2
-49.5	-1.63	-49.5	-1.27	-49.5	-4.06	-49.5	-0.9	-49.5	0.43	-49.5	-2.32	-49.5	-0.42	-49.5	-1.36	-49.5	-2.69	-49.5	0.85	-49.5	0.75	-49.5	-2.13	-49.5	0.34	-49.5	0.43	-49.5	-1.64	-49.5	2.68	-49.5	-0.17	-49.5	-1.98	-49.5	-2.26	-49.5	-2.2	-49.5	-3.47	-49.5	-2.35	-49.5	-0.28	-49.5	-2.43	-49.5	1.26
-48.6	-2.09	-48.6	-1.91	-48.6	-1.03	-48.6	1.23	-48.6	-1.35	-48.6	-4.19	-48.6	-0.38	-48.6	-1.03	-48.6	0.04	-48.6	2.26	-48.6	-0.35	-48.6	2.64	-48.6	0.68	-48.6	1.32	-48.6	0.27	-48.6	1.27	-48.6	0.72	-48.6	4.36	-48.6	-0.1	-48.6	-0.68	-48.6	-1.26	-48.6	-0.61	-48.6	-1.61	-48.6	1.14	-48.6	1.73
-47.7	0.75	-47.7	-4.49	-47.7	-1.97	-47.7	-2.16	-47.7	0.53	-47.7	1.43	-47.7	-0.26	-47.7	-0.81	-47.7	-1.21	-47.7	-2.36	-47.7	1.31	-47.7	-0.12	-47.7	0.98	-47.7	1.94	-47.7	0.55	-47.7	1.98	-47.7	-0.71	-47.7	3.29	-47.7	-0.51	-47.7	0.59	-47.7	-4.3	-47.7	1.12	-47.7	-1.72	-47.7	1.31	-47.7	0.82
-46.8	0.98	-46.8	-3.6	-46.8	-4.52	-46.8	-2.11	-46.8	0.63	-46.8	0.7	-46.8	0.6	-46.8	-1.19	-46.8	-3.62	-46.8	-0.2	-46.8	-1.59	-46.8	0.71	-46.8	-0.01	-46.8	1.37	-46.8	-0.59	-46.8	1.91	-46.8	-3.37	-46.8	0.14	-46.8	0.39	-46.8	-2.6	-46.8	-2.89	-46.8	-0.21	-46.8	-2.7	-46.8	0.34	-46.8	1
-45.9	-1.66	-45.9	0.02	-45.9	-0.21	-45.9	-2.42	-45.9	-2.24	-45.9	-0.2	-45.9	-3.08	-45.9	2.62	-45.9	0.34	-45.9	-0.5	-45.9	-1.14	-45.9	-1.39	-45.9	-1.15	-45.9	3.93	-45.9	-1.12	-45.9	2.28	-45.9	-1.59	-45.9	1.09	-45.9	1.21	-45.9	-0.67	-45.9	-2.77	-45.9	1.67	-45.9	-2.07	-45.9	-1.15	-45.9	2.33
-45	-0.83	-45	-0.33	-45	-3.22	-45	-0.4	-45	-2.59	-45	-1.05	-45	0.03	-45	-0.25	-45	-1.2	-45	4.64	-45	1.23	-45	-1.21	-45	0.58	-45	1.94	-45	-0.31	-45	1.42	-45	-1.15	-45	0.76	-45	-1.67	-45	-1.15	-45	-2.77	-45	-1.65	-45	-1.79	-45	-1.49	-45	-2.05
-44.1	-0.83	-44.1	-1.1	-44.1	-1.54	-44.1	-1.05	-44.1	-1.52	-44.1	0.45	-44.1	1.64	-44.1	-1.22	-44.1	-0.7	-44.1	-0.26	-44.1	1.21	-44.1	0.67	-44.1	0.48	-44.1	0.61	-44.1	0.23	-44.1	2.49	-44.1	-2.03	-44.1	2.36	-44.1	-0.39	-44.1	-0.09	-44.1	-1.03	-44.1	1.85	-44.1	-2.74	-44.1	0.86	-44.1	1.48
-43.2	0.52	-43.2	-1.12	-43.2	-2.35	-43.2	0.8	-43.2	-2.76	-43.2	1.85	-43.2	1.67	-43.2	-1.88	-43.2	1.22	-43.2	-1.67	-43.2	0.04	-43.2	0.36	-43.2	0.67	-43.2	0.64	-43.2	1.67	-43.2	1.39	-43.2	-0.05	-43.2	1.58	-43.2	-1.85	-43.2	-1.96	-43.2	-3.52	-43.2	0.79	-43.2	-0.31	-43.2	1.1	-43.2	0.66
-42.3	-0.54	-42.3	-1.58	-42.3	-1.22	-42.3	-0.93	-42.3	-0.23	-42.3	0.19	-42.3	2.23	-42.3	0.24	-42.3	1.59	-42.3	-0.51	-42.3	1.72	-42.3	0.37	-42.3	1.57	-42.3	2.32	-42.3	-0.01	-42.3	1.15	-42.3	-0.07	-42.3	-1.52	-42.3	-1.6	-42.3	-1.46	-42.3	-3.04	-42.3	0.05	-42.3	-0.27	-42.3	-0.61	-42.3	-0.47
-41.4	0.6	-41.4	1.26	-41.4	-1.58	-41.4	-1.43	-41.4	0.18	-41.4	2.32	-41.4	0.47	-41.4	-0.68	-41.4	-0.8	-41.4	0.27	-41.4	0.64	-41.4	-1.9	-41.4	0.21	-41.4	-1.51	-41.4	-1.19	-41.4	0.79	-41.4	0.48	-41.4	0.07	-41.4	-2.85	-41.4	-1.66	-41.4	-3.47	-41.4	-0.81	-41.4	-0.49	-41.4	-1.69	-41.4	1.31
-40.5	-0.29	-40.5	-1.53	-40.5	-2.02	-40.5	-1.85	-40.5	-1.82	-40.5	0.57	-40.5	1.05	-40.5	-1.35	-40.5	-0.01	-40.5	-0.75	-40.5	-0.87	-40.5	-2.31	-40.5	2.39	-40.5	-1.23	-40.5	-0.22	-40.5	1.31	-40.5	-0.85	-40.5	-1.26	-40.5	-1.82	-40.5	-1.24	-40.5	-4.8	-40.5	0.52	-40.5	-3.6	-40.5	-2.82	-40.5	-2.39
-39.6	-1.27	-39.6	-1.28	-39.6	-0.62	-39.6	-1.7	-39.6	1	-39.6	-0.85	-39.6	0.31	-39.6	-2.14	-39.6	0.07	-39.6	-1.65	-39.6	1.37	-39.6	0.88	-39.6	3.38	-39.6	-0.25	-39.6	2.19	-39.6	1.39	-39.6	-0.83	-39.6	0.22	-39.6	0.87	-39.6	0.32	-39.6	-1.2	-39.6	-0.38	-39.6	-2.54	-39.6	1	-39.6	0.87
-38.7	-1.3	-38.7	-0.13	-38.7	-1.38	-38.7	-3.07	-38.7	-0.68	-38.7	0.47	-38.7	-1.87	-38.7	0	-38.7	-0.51	-38.7	0.23	-38.7	0.04	-38.7	-2.33	-38.7	1.33	-38.7	1.02	-38.7	-0.72	-38.7	3.02	-38.7	-1.57	-38.7	1.8	-38.7	0.49	-38.7	-0.74	-38.7	-1.65	-38.7	-2.88	-38.7	-1.54	-38.7	3.01	-38.7	-0.4
-37.8	-2.3	-37.8	-3.99	-37.8	-0.8	-37.8	0.93	-37.8	0.31	-37.8	0.49	-37.8	0.9	-37.8	-0.21	-37.8	-1.02	-37.8	-0.67	-37.8	0.32	-37.8	0.29	-37.8	2.09	-37.8	1.49	-37.8	0.16	-37.8	0.34	-37.8	1.26	-37.8	0.63	-37.8	-1.08	-37.8	-1.56	-37.8	-3.08	-37.8	1.61	-37.8	-0.59	-37.8	2.19	-37.8	0.26
-36.9	-1.68	-36.9	-0.68	-36.9	-3.19	-36.9	1.07	-36.9	0.48	-36.9	0.2	-36.9	1.98	-36.9	-0.63	-36.9	-0.04	-36.9	-2.57	-36.9	0.2	-36.9	-1.25	-36.9	0.42	-36.9	0.96	-36.9	0.46	-36.9	-0.36	-36.9	-1.81	-36.9	0.5	-36.9	-1.3	-36.9	0.79	-36.9	-3.22	-36.9	-1.2	-36.9	-1.26	-36.9	2.48	-36.9	0.84
-36	-0.36	-36	-1.8	-36	-0.01	-36	-0.52	-36	-1.89	-36	1.24	-36	0.1	-36	-0.24	-36	1.19	-36	-0.67	-36	0.22	-36	-0.47	-36	2.62	-36	0.43	-36	-0.11	-36	2.14	-36	-1.65	-36	0.54	-36	-0.67	-36	-1.34	-36	-0.97	-36	0.85	-36	-1.57	-36	-0.6	-36	-0.8
-35.1	-1.73	-35.1	-0.37	-35.1	-2.54	-35.1	0.23	-35.1	0	-35.1	0.58	-35.1	0.02	-35.1	-0.55	-35.1	-0.35	-35.1	-0.19	-35.1	1.07	-35.1	0.21	-35.1	3.43	-35.1	0.21	-35.1	-0.5	-35.1	0.21	-35.1	-0.47	-35.1	0.37	-35.1	-0.14	-35.1	-1.64	-35.1	-2.09	-35.1	0.38	-35.1	-2.69	-35.1	1.36	-35.1	1.05
-34.2	1.51	-34.2	-2.01	-34.2	-2.14	-34.2	1.41	-34.2	1.17	-34.2	-0.92	-34.2	-0.66	-34.2	-1.65	-34.2	0.58	-34.2	1.02	-34.2	2.08	-34.2	-0.56	-34.2	-2.19	-34.2	-0.13	-34.2	-0.1	-34.2	3	-34.2	-2.34	-34.2	2.57	-34.2	-0.9	-34.2	-0.83	-34.2	-3.18	-34.2	0.03	-34.2	1.12	-34.2	0.29	-34.2	-1.68
-33.3	-1.9	-33.3	-4.71	-33.3	-0.98	-33.3	-0.68	-33.3	-0.63	-33.3	1.16	-33.3	-0.68	-33.3	-1.83	-33.3	0.75	-33.3	1.11	-33.3	1.33	-33.3	0.8	-33.3	-0.17	-33.3	-1.18	-33.3	-2.87	-33.3	1.36	-33.3	0.11	-33.3	0.28	-33.3	-0.85	-33.3	-2.38	-33.3	-3.83	-33.3	0.96	-33.3	-0.43	-33.3	1.47	-33.3	-0.29
-32.4	-0.58	-32.4	-2.1	-32.4	-0.17	-32.4	-0.78	-32.4	-0.82	-32.4	0.07	-32.4	0.36	-32.4	-1.92	-32.4	1.92	-32.4	-0.45	-32.4	-1.68	-32.4	-0.26	-32.4	1.51	-32.4	1.04	-32.4	-0.01	-32.4	0.96	-32.4	-4.4	-32.4	1.54	-32.4	-0.82	-32.4	-0.53	-32.4	-2.42	-32.4	-1.19	-32.4	-2.75	-32.4	2.01	-32.4	1.77
-31.5	-0.82	-31.5	-2.29	-31.5	0.18	-31.5	-2.98	-31.5	-0.59	-31.5	-1.86	-31.5	-0.5	-31.5	-0.26	-31.5	0.96	-31.5	-2.97	-31.5	-0.57	-31.5	-2.22	-31.5	-0.21	-31.5	2.43	-31.5	2.17	-31.5	-0.41	-31.5	-1.4	-31.5	1.34	-31.5	-2.46	-31.5	1.4	-31.5	-0.83	-31.5	-2.18	-31.5	-0.06	-31.5	1.13	-31.5	0
-30.6	-1.57	-30.6	-1.24	-30.6	-1.17	-30.6	-0.12	-30.6	0.23	-30.6	0.88	-30.6	0.63	-30.6	0.97	-30.6	-1.49	-30.6	-1.64	-30.6	-0.51	-30.6	1.75	-30.6	2.34	-30.6	-0.05	-30.6	-0.83	-30.6	-1.53	-30.6	-0.08	-30.6	2.27	-30.6	-1.09	-30.6	-1.56	-30.6	-2.19	-30.6	1.18	-30.6	0.44	-30.6	0.26	-30.6	-0.4
-29.7	-3.23	-29.7	-1.68	-29.7	-0.52	-29.7	-0.78	-29.7	-1.52	-29.7	0.14	-29.7	0.63	-29.7	0.16	-29.7	0.09	-29.7	-1.38	-29.7	-2.51	-29.7	-1.45	-29.7	3.97	-29.7	1.11	-29.7	-2.49	-29.7	0.05	-29.7	-1.71	-29.7	-0.72	-29.7	1.31	-29.7	-3.04	-29.7	-2.25	-29.7	-0.65	-29.7	0.75	-29.7	0.98	-29.7	-0.19
-28.8	-0.67	-28.8	-0.61	-28.8	-2.37	-28.8	0.34	-28.8	-0.07	-28.8	3.51	-28.8	0.63	-28.8	-1.57	-28.8	0.37	-28.8	-0.54	-28.8	1.1	-28.8	-0.79	-28.8	1.73	-28.8	-0.48	-28.8	-0.53	-28.8	0.07	-28.8	-2.43	-28.8	0.59	-28.8	-1.12	-28.8	-1.22	-28.8	-2.98	-28.8	-1.32	-28.8	-2.92	-28.8	-1.79	-28.8	-0.38
-27.9	0.67	-27.9	2.1	-27.9	-2.47	-27.9	-0.29	-27.9	-1.64	-27.9	0.71	-27.9	2.39	-27.9	-2.02	-27.9	-2.1	-27.9	0.29	-27.9	1.88	-27.9	1.98	-27.9	2.73	-27.9	0.66	-27.9	-3.04	-27.9	1.83	-27.9	-0.13	-27.9	0.39	-27.9	1.29	-27.9	-1.26	-27.9	-2	-27.9	0.89	-27.9	-4.14	-27.9	-1	-27.9	-1.89
-27	-0.81	-27	-3.7	-27	-0.91	-27	0.65	-27	-0.01	-27	0.75	-27	2.44	-27	-3.05	-27	1.93	-27	0.28	-27	0.23	-27	-0.46	-27	0.43	-27	-1.18	-27	1.43	-27	0.33	-27	-1.51	-27	1.65	-27	-0.17	-27	-3.7	-27	-1.25	-27	1.42	-27	-0.56	-27	3.41	-27	-1.4
-26.1	-0.32	-26.1	-0.88	-26.1	-1.7	-26.1	0.54	-26.1	1.1	-26.1	1.47	-26.1	0.03	-26.1	-1.86	-26.1	0.9	-26.1	0.1	-26.1	-1.41	-26.1	0.72	-26.1	2.39	-26.1	0.02	-26.1	2.15	-26.1	1.35	-26.1	-3.15	-26.1	2.1	-26.1	-0.44	-26.1	-1.82	-26.1	-1.66	-26.1	0.29	-26.1	-3.38	-26.1	1.89	-26.1	0.96
-25.2	-0.24	-25.2	-1.96	-25.2	-3.65	-25.2	1.56	-25.2	-2.22	-25.2	-0.09	-25.2	0.76	-25.2	-0.77	-25.2	0.08	-25.2	2.08	-25.2	0.53	-25.2	-1.65	-25.2	-0.69	-25.2	1.3	-25.2	1.71	-25.2	0.66	-25.2	0.35	-25.2	-0.92	-25.2	-0.91	-25.2	-0.41	-25.2	1.96	-25.2	0.25	-25.2	-0.57	-25.2	-0.31	-25.2	-1.02
-24.3	-1.5	-24.3	-0.42	-24.3	0.44	-24.3	-0.4	-24.3	0.2	-24.3	-0.05	-24.3	-1.85	-24.3	-0.73	-24.3	1.8	-24.3	0.25	-24.3	1.09	-24.3	-0.04	-24.3	1.18	-24.3	1.66	-24.3	0.27	-24.3	-1.98	-24.3	0.33	-24.3	0.98	-24.3	-0.15	-24.3	2.33	-24.3	0.59	-24.3	-0.75	-24.3	-0.9	-24.3	0.73	-24.3	0.51
-23.4	-0.48	-23.4	-0.38	-23.4	-1.28	-23.4	2.48	-23.4	1.63	-23.4	0.59	-23.4	0.33	-23.4	1.01	-23.4	0.28	-23.4	-1.62	-23.4	0.13	-23.4	-0.35	-23.4	-1.26	-23.4	-0.28	-23.4	0.48	-23.4	0.33	-23.4	-1.21	-23.4	1.14	-23.4	-0.72	-23.4	-1.55	-23.4	-1.05	-23.4	0	-23.4	-1.47	-23.4	1.58	-23.4	2.42
-22.5	1.05	-22.5	0.51	-22.5	-0.91	-22.5	-1.18	-22.5	2.12	-22.5	-0.64	-22.5	0.33	-22.5	-1.08	-22.5	-0.28	-22.5	0.15	-22.5	2.1	-22.5	-2.34	-22.5	-0.93	-22.5	0.3	-22.5	-0.86	-22.5	1.22	-22.5	-0.23	-22.5	-0.41	-22.5	-0.17	-22.5	-0.02	-22.5	-1.04	-22.5	-0.31	-22.5	-0.34	-22.5	0.9	-22.5	-0.41
-21.6	-0.8	-21.6	1.17	-21.6	0.99	-21.6	-0.25	-21.6	-0.39	-21.6	0.28	-21.6	1.26	-21.6	1.83	-21.6	-0.27	-21.6	0.83	-21.6	-0.75	-21.6	-1.56	-21.6	1.27	-21.6	1.99	-21.6	-0.83	-21.6	0.12	-21.6	-2.19	-21.6	2.67	-21.6	-1.17	-21.6	-0.54	-21.6	-2.66	-21.6	0.72	-21.6	-2.37	-21.6	4.31	-21.6	-0.4
-20.7	-1.49	-20.7	-4.69	-20.7	-0.46	-20.7	1.99	-20.7	0.83	-20.7	1.66	-20.7	-0.36	-20.7	-1.46	-20.7	0.93	-20.7	2.55	-20.7	0.26	-20.7	-1.25	-20.7	-0.11	-20.7	0.35	-20.7	-0.98	-20.7	1.93	-20.7	-1.72	-20.7	-1.67	-20.7	-1.68	-20.7	-0.32	-20.7	-3.97	-20.7	0.64	-20.7	-0.09	-20.7	1.89	-20.7	-0.64
-19.8	0.64	-19.8	0.18	-19.8	-1.49	-19.8	1.69	-19.8	-2.4	-19.8	2.16	-19.8	0.79	-19.8	-0.16	-19.8	-2.15	-19.8	1.53	-19.8	-0.03	-19.8	-0.03	-19.8	3.11	-19.8	0.54	-19.8	-0.81	-19.8	0.32	-19.8	-0.32	-19.8	1.12	-19.8	0.42	-19.8	0.4	-19.8	-2.24	-19.8	-0.72	-19.8	0.16	-19.8	2.59	-19.8	-0.82
-18.9	-1.34	-18.9	0.71	-18.9	-0.41	-18.9	1.98	-18.9	-0.69	-18.9	2.85	-18.9	1.4	-18.9	-0.76	-18.9	0.4	-18.9	-0.83	-18.9	0.45	-18.9	1.99	-18.9	1.2	-18.9	0.89	-18.9	2.3	-18.9	-2.03	-18.9	-3.41	-18.9	0.86	-18.9	-1.48	-18.9	-0.13	-18.9	0.52	-18.9	0.49	-18.9	-3.14	-18.9	-0.77	-18.9	-0.02
-18	-1.19	-18	-1.66	-18	0.15	-18	4.36	-18	2.27	-18	-0.17	-18	-1.67	-18	-1.22	-18	1.72	-18	0.79	-18	1.23	-18	-1.33	-18	-1.01	-18	1.33	-18	0.17	-18	0.19	-18	0.92	-18	0.73	-18	-0.19	-18	-0.14	-18	-0.52	-18	-2.47	-18	-1.95	-18	0.95	-18	-0.46
-17.1	1.3	-17.1	-1.5	-17.1	-2.27	-17.1	2.51	-17.1	-1.58	-17.1	1.16	-17.1	-0.32	-17.1	-1.99	-17.1	0.77	-17.1	-1.01	-17.1	-1.52	-17.1	1.18	-17.1	3.09	-17.1	-0.51	-17.1	0.77	-17.1	0.27	-17.1	-2.51	-17.1	3.72	-17.1	-1.97	-17.1	-0.31	-17.1	-1.78	-17.1	0.96	-17.1	-2.37	-17.1	0.5	-17.1	0.8
-16.2	0.01	-16.2	-0.64	-16.2	-3.18	-16.2	0.34	-16.2	-1.65	-16.2	1.02	-16.2	1.66	-16.2	-2.26	-16.2	-0.63	-16.2	0.97	-16.2	0.75	-16.2	-2.15	-16.2	0.7	-16.2	0.53	-16.2	0.85	-16.2	2.1	-16.2	-0.19	-16.2	-0.07	-16.2	-2.73	-16.2	1.53	-16.2	-1.46	-16.2	2.77	-16.2	0.84	-16.2	0.61	-16.2	-2.34
-15.3	-0.27	-15.3	-0.55	-15.3	-0.63	-15.3	-0.26	-15.3	-2.14	-15.3	0.96	-15.3	1.36	-15.3	-2.15	-15.3	1.01	-15.3	0.71	-15.3	-0.07	-15.3	-1.42	-15.3	2.09	-15.3	-1.27	-15.3	-1.15	-15.3	1.76	-15.3	-2.36	-15.3	-2.48	-15.3	-0.13	-15.3	-0.43	-15.3	-0.16	-15.3	3.02	-15.3	-1.11	-15.3	-2.05	-15.3	-0.47
-14.4	-0.59	-14.4	-0.57	-14.4	-2.47	-14.4	2.09	-14.4	0.09	-14.4	1.32	-14.4	0.8	-14.4	-0.1	-14.4	-0.92	-14.4	0.79	-14.4	3.14	-14.4	1.08	-14.4	-0.04	-14.4	-0.65	-14.4	-1.39	-14.4	0	-14.4	1.06	-14.4	0.15	-14.4	-2.83	-14.4	-1.72	-14.4	-0.72	-14.4	1.31	-14.4	-0.16	-14.4	0.95	-14.4	-0.45
-13.5	-3.68	-13.5	0.19	-13.5	-2.03	-13.5	1.82	-13.5	-0.12	-13.5	-1.03	-13.5	0.68	-13.5	-0.47	-13.5	0.39	-13.5	2.51	-13.5	1.28	-13.5	-0.47	-13.5	2.04	-13.5	-2.29	-13.5	0.95	-13.5	1.62	-13.5	0.2	-13.5	0.61	-13.5	0.18	-13.5	-0.42	-13.5	-0.91	-13.5	-0.61	-13.5	-1.17	-13.5	-0.88	-13.5	2.74
-12.6	-3.3	-12.6	-2.52	-12.6	-3.09	-12.6	-0.96	-12.6	0.91	-12.6	-1.53	-12.6	0.54	-12.6	-0.98	-12.6	1.72	-12.6	-0.29	-12.6	1.09	-12.6	-0.32	-12.6	0.96	-12.6	0.24	-12.6	0.34	-12.6	2.22	-12.6	-2.29	-12.6	1.86	-12.6	-1.25	-12.6	-2.58	-12.6	0.82	-12.6	1.04	-12.6	-1.41	-12.6	3.38	-12.6	1.77
-11.7	1.35	-11.7	-1.02	-11.7	-0.28	-11.7	0.12	-11.7	-0.63	-11.7	0.43	-11.7	2.38	-11.7	-1.83	-11.7	2.35	-11.7	1.23	-11.7	-0.1	-11.7	-1.24	-11.7	1.31	-11.7	-0.99	-11.7	-0.3	-11.7	1.53	-11.7	-1.19	-11.7	0.66	-11.7	0.88	-11.7	0.14	-11.7	-2.4	-11.7	0.31	-11.7	0	-11.7	1.11	-11.7	1.22
-10.8	0.07	-10.8	1.32	-10.8	-1.64	-10.8	0.43	-10.8	0.55	-10.8	-0.16	-10.8	-0.61	-10.8	-1.11	-10.8	-1.17	-10.8	0.5	-10.8	1.55	-10.8	2.53	-10.8	-0.85	-10.8	-0.24	-10.8	0.58	-10.8	0.3	-10.8	-0.88	-10.8	2.11	-10.8	-1.9	-10.8	0.23	-10.8	-3.2	-10.8	1.44	-10.8	0.64	-10.8	1.95	-10.8	-1.52
-9.9	1.66	-9.9	0.69	-9.9	0.75	-9.9	-1.08	-9.9	0.65	-9.9	0	-9.9	0.5	-9.9	1.54	-9.9	-0.29	-9.9	-1.65	-9.9	-0.72	-9.9	0.14	-9.9	0.78	-9.9	0.43	-9.9	-1.21	-9.9	0.56	-9.9	-0.2	-9.9	-2.2	-9.9	0.48	-9.9	-0.88	-9.9	-1.5	-9.9	-0.3	-9.9	1.21	-9.9	-0.03	-9.9	0.62
-9	1.62	-9	2.29	-9	1.22	-9	1.94	-9	0.31	-9	-0.09	-9	1.11	-9	1.45	-9	2.03	-9	-0.32	-9	0.99	-9	0.49	-9	2	-9	1.26	-9	1.23	-9	-0.93	-9	-0.72	-9	1.81	-9	1.83	-9	-0.11	-9	1.24	-9	-1.74	-9	-1.64	-9	0	-9	1.24
-8.1	-1.66	-8.1	-0.29	-8.1	0.62	-8.1	0.47	-8.1	-0.37	-8.1	1.38	-8.1	-1.41	-8.1	-2.26	-8.1	-0.19	-8.1	0.53	-8.1	0	-8.1	0.25	-8.1	0.11	-8.1	-3.08	-8.1	0.3	-8.1	0.35	-8.1	-1.33	-8.1	-2.17	-8.1	-0.21	-8.1	-0.69	-8.1	1.7	-8.1	0.17	-8.1	-0.74	-8.1	-0.75	-8.1	2.21
-7.2	-0.72	-7.2	1.94	-7.2	-1.08	-7.2	4.75	-7.2	-0.25	-7.2	-2.15	-7.2	-1.95	-7.2	-1.08	-7.2	-0.76	-7.2	1.67	-7.2	-0.63	-7.2	0.14	-7.2	-1.1	-7.2	-1.29	-7.2	0.33	-7.2	-0.96	-7.2	-0.59	-7.2	1.19	-7.2	-1.23	-7.2	0.75	-7.2	0.3	-7.2	-0.74	-7.2	-1.26	-7.2	1.64	-7.2	0.73
-6.3	0.18	-6.3	0.01	-6.3	-1.4	-6.3	0.91	-6.3	-0.45	-6.3	-0.28	-6.3	-1.29	-6.3	0.04	-6.3	0.72	-6.3	-0.43	-6.3	-2.2	-6.3	-0.68	-6.3	-0.14	-6.3	2.11	-6.3	-0.18	-6.3	-0.79	-6.3	-0.8	-6.3	1.19	-6.3	-1.08	-6.3	-0.43	-6.3	0.16	-6.3	2.54	-6.3	0.38	-6.3	0.98	-6.3	-0.61
-5.4	-1.45	-5.4	-2.62	-5.4	-0.69	-5.4	-2.42	-5.4	-0.05	-5.4	1.47	-5.4	-0.68	-5.4	-0.85	-5.4	0.44	-5.4	-0.35	-5.4	0.18	-5.4	0.91	-5.4	0.98	-5.4	0.07	-5.4	0.48	-5.4	0.36	-5.4	0.5	-5.4	-2.12	-5.4	-1.02	-5.4	0.38	-5.4	0.75	-5.4	0.8	-5.4	-0.85	-5.4	-1.91	-5.4	-2.9
-4.5	1.62	-4.5	-0.72	-4.5	-1.47	-4.5	0.96	-4.5	-0.44	-4.5	1.69	-4.5	2.46	-4.5	-1.34	-4.5	-2.52	-4.5	1.98	-4.5	-0.51	-4.5	0.05	-4.5	1.33	-4.5	0.11	-4.5	-2.61	-4.5	0.54	-4.5	-0.11	-4.5	-0.03	-4.5	0.3	-4.5	-1.03	-4.5	-1.8	-4.5	-0.01	-4.5	0.07	-4.5	-1.36	-4.5	0
-3.6	-1.92	-3.6	-0.22	-3.6	0.79	-3.6	-2.19	-3.6	1.01	-3.6	-1.52	-3.6	-0.65	-3.6	0.79	-3.6	-0.35	-3.6	-1.57	-3.6	1.46	-3.6	-1.8	-3.6	0.19	-3.6	0.27	-3.6	-0.34	-3.6	0.69	-3.6	0.58	-3.6	-0.62	-3.6	-0.61	-3.6	-0.05	-3.6	-0.2	-3.6	-0.5	-3.6	0.21	-3.6	1.09	-3.6	-1.79
-2.7	0.43	-2.7	0.65	-2.7	-1.01	-2.7	1.48	-2.7	3.11	-2.7	0.54	-2.7	-0.28	-2.7	-0.77	-2.7	1.67	-2.7	3.69	-2.7	0.41	-2.7	-1.23	-2.7	-0.3	-2.7	-0.15	-2.7	-1.23	-2.7	0.59	-2.7	0.04	-2.7	0.97	-2.7	0.58	-2.7	-0.52	-2.7	-0.47	-2.7	-3.63	-2.7	-0.09	-2.7	-0.75	-2.7	3.51
-1.8	1.55	-1.8	-0.53	-1.8	-0.89	-1.8	1.21	-1.8	-0.7	-1.8	2.62	-1.8	0.34	-1.8	-2.11	-1.8	0.32	-1.8	1.01	-1.8	-0.06	-1.8	1.62	-1.8	-0.11	-1.8	-0.13	-1.8	-2.66	-1.8	0.84	-1.8	-0.5	-1.8	0.7	-1.8	-0.39	-1.8	0.4	-1.8	-0.59	-1.8	0.82	-1.8	-1.75	-1.8	0.02	-1.8	-1.65
-0.9	-0.56	-0.9	1.35	-0.9	3.93	-0.9	1.39	-0.9	0.81	-0.9	-1.01	-0.9	0.75	-0.9	0.15	-0.9	1.8	-0.9	0.68	-0.9	0.48	-0.9	-1.04	-0.9	-2.02	-0.9	0	-0.9	-2.44	-0.9	1.5	-0.9	1.4	-0.9	1.27	-0.9	0.67	-0.9	-0.4	-0.9	-0.84	-0.9	-0.69	-0.9	3.98	-0.9	3.28	-0.9	-0.33
0	-2.03	0	0.01	0	1.96	0	0.4	0	-1.86	0	-0.51	0	-0.08	0	-1.19	0	-0.31	0	-1.25	0	-0.91	0	-1.03	0	1.86	0	0.91	0	0.76	0	-0.97	0	-0.95	0	0.95	0	-0.17	0	0.37	0	3.09	0	1.6	0	3.43	0	1.72	0	-0.34
0.9	1.98	0.9	1.25	0.9	2.52	0.9	2.79	0.9	-1.5	0.9	2.05	0.9	3.16	0.9	1.04	0.9	1	0.9	0.05	0.9	0.04	0.9	2.3	0.9	0.21	0.9	0.23	0.9	-1.41	0.9	0.82	0.9	-3.11	0.9	1.38	0.9	-0.59	0.9	0.95	0.9	-0.83	0.9	0.04	0.9	-0.17	0.9	1.28	0.9	0.44
1.8	3.52	1.8	0.9	1.8	0.71	1.8	2.32	1.8	-0.15	1.8	0.3	1.8	3.78	1.8	-0.28	1.8	-0.25	1.8	-0.37	1.8	-0.78	1.8	-0.37	1.8	1.37	1.8	-1.83	1.8	-0.29	1.8	-0.11	1.8	-2.69	1.8	1.69	1.8	0.13	1.8	-1.66	1.8	-1.06	1.8	0.32	1.8	-1.28	1.8	0.9	1.8	0.17
2.7	0.54	2.7	0.67	2.7	-0.77	2.7	0.19	2.7	-0.44	2.7	0.39	2.7	1.48	2.7	-0.35	2.7	-0.18	2.7	-1.85	2.7	0.9	2.7	-1.71	2.7	0.95	2.7	-0.27	2.7	-1.6	2.7	-1.63	2.7	-0.31	2.7	-1.16	2.7	-2.09	2.7	-0.72	2.7	0.6	2.7	0.69	2.7	1.28	2.7	1.15	2.7	-2.11
3.6	1.9	3.6	-2.39	3.6	-0.52	3.6	1.63	3.6	0.38	3.6	-1.26	3.6	-0.62	3.6	-3.39	3.6	-0.66	3.6	1.49	3.6	-1.7	3.6	0.27	3.6	-1.55	3.6	0.3	3.6	-0.37	3.6	2.83	3.6	-4.54	3.6	-0.29	3.6	-2.88	3.6	0.32	3.6	-0.57	3.6	1.3	3.6	0.65	3.6	2.64	3.6	-0.84
4.5	1.34	4.5	-1.29	4.5	1.74	4.5	0.81	4.5	-0.32	4.5	1.51	4.5	0.29	4.5	0.33	4.5	2.01	4.5	1.73	4.5	3.03	4.5	1.26	4.5	0.76	4.5	0.17	4.5	-1.36	4.5	1.27	4.5	2.14	4.5	1.61	4.5	1.48	4.5	-1.66	4.5	-1.2	4.5	0.39	4.5	2.13	4.5	3.05	4.5	0.47
5.4	1.19	5.4	0.94	5.4	-3.01	5.4	0.05	5.4	-1.66	5.4	1.43	5.4	0.28	5.4	1.23	5.4	1.47	5.4	0.69	5.4	-1.27	5.4	2.18	5.4	2.03	5.4	-0.33	5.4	-1.3	5.4	0.8	5.4	-3.55	5.4	0.43	5.4	1.5	5.4	-0.43	5.4	0.77	5.4	-0.52	5.4	-1.33	5.4	1.44	5.4	2.96
6.3	0.13	6.3	0.09	6.3	-1.86	6.3	-1.24	6.3	0.71	6.3	2.7	6.3	-0.65	6.3	0.4	6.3	1.61	6.3	0.02	6.3	-1.32	6.3	-0.46	6.3	-0.81	6.3	-0.92	6.3	-0.06	6.3	0.35	6.3	-1.58	6.3	-0.43	6.3	-2.33	6.3	-1.06	6.3	0.69	6.3	-1.81	6.3	0.38	6.3	2.56	6.3	1.78
7.2	0.1	7.2	-0.16	7.2	-0.39	7.2	4.09	7.2	1.87	7.2	1.17	7.2	-1.27	7.2	-1.63	7.2	-0.37	7.2	-0.53	7.2	0.79	7.2	-2.5	7.2	0.67	7.2	-0.59	7.2	-0.24	7.2	-2.16	7.2	-4.69	7.2	-1.86	7.2	0.39	7.2	1.29	7.2	-1.36	7.2	-0.5	7.2	-0.3	7.2	-0.39	7.2	0.32
8.1	-0.18	8.1	-0.26	8.1	1.37	8.1	3.42	8.1	-0.51	8.1	1.78	8.1	-0.32	8.1	-0.67	8.1	-0.43	8.1	1.03	8.1	1.69	8.1	-2.69	8.1	-1.95	8.1	1.95	8.1	-2.36	8.1	0.52	8.1	0.95	8.1	-1.57	8.1	-0.94	8.1	-0.16	8.1	-0.45	8.1	-0.98	8.1	3.05	8.1	0.8	8.1	2.1
9	-1.03	9	0.99	9	3.21	9	6.76	9	0.03	9	0.63	9	-0.58	9	-2.22	9	-0.52	9	5.21	9	-0.05	9	-0.34	9	0.36	9	-1.66	9	-2.08	9	1.38	9	-2.43	9	-0.05	9	-1.42	9	0.5	9	0.66	9	2.92	9	-0.99	9	-0.5	9	2.34
9.9	-307.12	9.9	3.94	9.9	4.03	9.9	7.98	9.9	2.64	9.9	3.44	9.9	-157.47	9.9	-2.94	9.9	-0.55	9.9	4.05	9.9	2.21	9.9	0.75	9.9	28.47	9.9	-1.8	9.9	-1.25	9.9	2.73	9.9	-2.63	9.9	0.16	9.9	-168.53	9.9	1.85	9.9	0.08	9.9	4.38	9.9	0.28	9.9	4.37	9.9	6.57
10.8	-281.3	10.8	5.13	10.8	7.4	10.8	10.43	10.8	4.11	10.8	1.53	10.8	424.31	10.8	-1.3	10.8	2.43	10.8	6.05	10.8	2.86	10.8	3.28	10.8	718.82	10.8	-1.44	10.8	-1.07	10.8	2.59	10.8	-0.51	10.8	0.37	10.8	155.67	10.8	1.92	10.8	-0.21	10.8	3.53	10.8	5.46	10.8	3.19	10.8	950.99
11.7	304.21	11.7	7.03	11.7	9.47	11.7	8.8	11.7	5.5	11.7	4.69	11.7	-35.36	11.7	-1.89	11.7	0.99	11.7	2.73	11.7	2.71	11.7	1.44	11.7	355.6	11.7	-2.16	11.7	-1.36	11.7	-0.51	11.7	-3.11	11.7	-0.9	11.7	233.65	11.7	-0.26	11.7	2.28	11.7	3.58	11.7	2.07	11.7	2.76	11.7	610.76
12.6	-173.12	12.6	6.45	12.6	9.84	12.6	6.73	12.6	3.79	12.6	4.54	12.6	375.07	12.6	-4.16	12.6	2.82	12.6	5.24	12.6	3.43	12.6	2.1	12.6	271.18	12.6	-4.02	12.6	-2.42	12.6	1.15	12.6	0.64	12.6	-1.03	12.6	626	12.6	-0.37	12.6	1.2	12.6	4.76	12.6	1.68	12.6	1.67	12.6	-335.7
13.5	-546.91	13.5	8.54	13.5	12.39	13.5	9.01	13.5	2.49	13.5	2.77	13.5	-193.11	13.5	-2.9	13.5	5.33	13.5	2.19	13.5	2.39	13.5	-1.63	13.5	333.13	13.5	-3.09	13.5	-1.03	13.5	0.89	13.5	-0.92	13.5	-4.59	13.5	544.94	13.5	1.09	13.5	-0.25	13.5	3.92	13.5	3.56	13.5	2.76	13.5	-185.36
14.4	-870.99	14.4	7.94	14.4	11.26	14.4	7.19	14.4	4.9	14.4	6.58	14.4	-76.45	14.4	-2.98	14.4	2.25	14.4	5.77	14.4	5.51	14.4	3.37	14.4	103.77	14.4	-1.87	14.4	-0.98	14.4	1.11	14.4	-0.08	14.4	-2.07	14.4	719.01	14.4	1.89	14.4	0.99	14.4	5.98	14.4	4.39	14.4	7.36	14.4	9.66
15.3	-1013.95	15.3	9.07	15.3	14.39	15.3	10.86	15.3	6.53	15.3	2.96	15.3	-328.98	15.3	-0.91	15.3	3.88	15.3	4.65	15.3	4.82	15.3	-0.26	15.3	68.08	15.3	-1.52	15.3	0.49	15.3	1.79	15.3	-1.34	15.3	-1.88	15.3	825.78	15.3	3.33	15.3	2.62	15.3	5.53	15.3	4.28	15.3	5.09	15.3	-143.59
16.2	-411.69	16.2	11.23	16.2	13.16	16.2	8.54	16.2	4.81	16.2	4.69	16.2	-331.05	16.2	-0.43	16.2	2.22	16.2	4.18	16.2	6.81	16.2	3.05	16.2	-6655.78	16.2	-1.02	16.2	-4.25	16.2	1.74	16.2	1.79	16.2	1.47	16.2	-6375.94	16.2	0.03	16.2	1.05	16.2	5.57	16.2	4.44	16.2	7.92	16.2	-70.11
17.1	6450.15	17.1	10.29	17.1	11.16	17.1	9.99	17.1	3.18	17.1	4.47	17.1	626.4	17.1	-1.13	17.1	1.38	17.1	5.47	17.1	5.87	17.1	3.12	17.1	-14959	17.1	-0.77	17.1	-0.99	17.1	2.42	17.1	0.45	17.1	-2.57	17.1	-13912.1	17.1	2.18	17.1	2.26	17.1	6	17.1	6.63	17.1	4.68	17.1	-468.52
18	378.67	18	7.8	18	12.39	18	10.09	18	7.16	18	2.61	18	190.45	18	-4.4	18	3.08	18	6.57	18	5.56	18	3.74	18	-309.71	18	-1.92	18	-0.84	18	3.32	18	0.75	18	-3.48	18	539.59	18	3.97	18	0.23	18	3.59	18	5.28	18	7.02	18	514.42
18.9	-112.15	18.9	8.26	18.9	15.02	18.9	8.36	18.9	2.02	18.9	6.23	18.9	-295.19	18.9	-3.53	18.9	4.94	18.9	6.44	18.9	0.96	18.9	3.88	18.9	-1497.51	18.9	-3.57	18.9	-1.15	18.9	1.8	18.9	-0.94	18.9	-0.2	18.9	-13.76	18.9	1.08	18.9	1.19	18.9	5.52	18.9	5.55	18.9	7.41	18.9	1671.02
19.8	-620.45	19.8	9.8	19.8	12.08	19.8	10.4	19.8	3.66	19.8	6.01	19.8	-576.62	19.8	-3.23	19.8	3.07	19.8	8.6	19.8	2.83	19.8	4.02	19.8	-2494.15	19.8	-4.41	19.8	-2.1	19.8	3.17	19.8	0.09	19.8	0.54	19.8	-861.39	19.8	2.01	19.8	0.76	19.8	4.78	19.8	5.78	19.8	7.17	19.8	1902.97
20.7	-250.14	20.7	7.98	20.7	12.74	20.7	8.02	20.7	5.88	20.7	1.62	20.7	-223.75	20.7	-4.69	20.7	0.42	20.7	5.23	20.7	0.18	20.7	1.98	20.7	-1263.74	20.7	-1.08	20.7	-1.51	20.7	1.49	20.7	-3.04	20.7	-2.46	20.7	-280.37	20.7	1.17	20.7	-0.88	20.7	3.52	20.7	5.57	20.7	5.55	20.7	449.6
21.6	-1270.26	21.6	8.15	21.6	13.01	21.6	7.39	21.6	7.97	21.6	5.62	21.6	-1102.03	21.6	-4.86	21.6	2.53	21.6	4.98	21.6	4.26	21.6	2.46	21.6	-65.28	21.6	-1.57	21.6	-2.42	21.6	1.99	21.6	-0.33	21.6	-2.77	21.6	-602.6	21.6	3.38	21.6	1.35	21.6	4.41	21.6	5.45	21.6	7.76	21.6	-252.77
22.5	-286.89	22.5	9.89	22.5	10.59	22.5	9.83	22.5	4.77	22.5	6.47	22.5	-1032.09	22.5	-3.96	22.5	2.7	22.5	1.14	22.5	1.67	22.5	4.76	22.5	-283.45	22.5	-3.45	22.5	-0.65	22.5	-1.68	22.5	-1.4	22.5	1.51	22.5	-1081.49	22.5	1.17	22.5	3.08	22.5	3.03	22.5	3.92	22.5	9.13	22.5	-195.69
23.4	15.59	23.4	10.36	23.4	10.91	23.4	10.15	23.4	2.06	23.4	3.86	23.4	-341.77	23.4	-1.57	23.4	2.07	23.4	3.83	23.4	2.32	23.4	0.8	23.4	-206.96	23.4	-0.2	23.4	-2.31	23.4	-0.24	23.4	-1.03	23.4	-1.26	23.4	-448.93	23.4	1.97	23.4	-1.92	23.4	3.24	23.4	3.68	23.4	3.3	23.4	64.91
24.3	30.79	24.3	6.78	24.3	12.31	24.3	9.02	24.3	1.84	24.3	3.93	24.3	-17.08	24.3	-5.13	24.3	5.41	24.3	4.83	24.3	1.32	24.3	1.31	24.3	148.99	24.3	-2.75	24.3	-1	24.3	3.21	24.3	-0.14	24.3	-0.23	24.3	-23.58	24.3	-0.2	24.3	-2.34	24.3	6.53	24.3	4.09	24.3	2.19	24.3	1.56
25.2	32.36	25.2	7.86	25.2	11.44	25.2	9.73	25.2	3.82	25.2	4.86	25.2	-18.4	25.2	-3.37	25.2	0.88	25.2	8.31	25.2	3.06	25.2	0.81	25.2	143.49	25.2	-1.2	25.2	-1.12	25.2	2.77	25.2	-1.21	25.2	-2.91	25.2	-19.72	25.2	1.18	25.2	0.5	25.2	4.15	25.2	3.4	25.2	2.1	25.2	1.2
26.1	242.39	26.1	7.88	26.1	9.16	26.1	10.44	26.1	3.56	26.1	2.7	26.1	-380.42	26.1	-4.42	26.1	1.09	26.1	4.53	26.1	3.5	26.1	-1.02	26.1	14576.5	26.1	-1.59	26.1	0.7	26.1	2.27	26.1	0.77	26.1	-3.05	26.1	325.59	26.1	0.5	26.1	1.78	26.1	6.67	26.1	2.07	26.1	5.47	26.1	-667.44
27	367.95	27	8.66	27	12.53	27	11.95	27	6.95	27	5.3	27	-1523.15	27	-2.71	27	0.14	27	5.5	27	3.93	27	5.24	27	546.44	27	-0.99	27	-4.47	27	0.9	27	0.03	27	-2.8	27	-2172.85	27	1.1	27	0.95	27	4.85	27	4.44	27	9.18	27	878.82
27.9	28.87	27.9	5.83	27.9	12.02	27.9	10.21	27.9	5.94	27.9	1.55	27.9	-23.96	27.9	-3.64	27.9	1.77	27.9	4.68	27.9	2.54	27.9	-1.61	27.9	133.21	27.9	-0.23	27.9	-3.93	27.9	3.1	27.9	-1.23	27.9	-2.1	27.9	18.3	27.9	2.6	27.9	-3.09	27.9	5.5	27.9	2.25	27.9	1.82	27.9	-58.84
28.8	27.69	28.8	9	28.8	7.75	28.8	9.32	28.8	4.15	28.8	6.43	28.8	-25.38	28.8	-4.15	28.8	0.97	28.8	5.21	28.8	2.88	28.8	-0.52	28.8	138.7	28.8	0.57	28.8	-1.31	28.8	1.85	28.8	-1.29	28.8	0.53	28.8	-10.1	28.8	1	28.8	-3.29	28.8	7.21	28.8	0.97	28.8	6.34	28.8	-3.3
29.7	30.53	29.7	9.45	29.7	11.95	29.7	8.23	29.7	4.3	29.7	0.59	29.7	-25.47	29.7	-3.04	29.7	3.13	29.7	3.78	29.7	3.59	29.7	-1.58	29.7	134.9	29.7	-0.12	29.7	-1.26	29.7	3.46	29.7	1.18	29.7	-1.91	29.7	-10.64	29.7	3.33	29.7	-0.72	29.7	6.83	29.7	1.04	29.7	5.45	29.7	-3.29
30.6	28.85	30.6	9.07	30.6	10.88	30.6	9.34	30.6	5.06	30.6	3.35	30.6	-25.23	30.6	-3.62	30.6	3.15	30.6	5.47	30.6	3.8	30.6	0.64	30.6	133.06	30.6	-0.13	30.6	-1.65	30.6	2.66	30.6	-1.27	30.6	-3.34	30.6	-7.54	30.6	4.25	30.6	-2.98	30.6	3.56	30.6	2.16	30.6	5.62	30.6	-0.54
31.5	32.42	31.5	8.37	31.5	9.94	31.5	12.08	31.5	3.58	31.5	1.61	31.5	-23.53	31.5	-2.19	31.5	2.04	31.5	4.55	31.5	3.7	31.5	0.91	31.5	132.48	31.5	-3.05	31.5	-1.16	31.5	4.13	31.5	-0.47	31.5	0.77	31.5	-9.74	31.5	1.42	31.5	-0.84	31.5	6.66	31.5	0.97	31.5	5.65	31.5	-3.51
32.4	30.18	32.4	9.62	32.4	7.89	32.4	11.16	32.4	3.78	32.4	0.57	32.4	-24.99	32.4	-1.1	32.4	0.41	32.4	4.56	32.4	3.53	32.4	-1.14	32.4	130.03	32.4	0.41	32.4	-2.05	32.4	2.8	32.4	-0.77	32.4	-1.5	32.4	-10.49	32.4	0.17	32.4	-1.33	32.4	5.61	32.4	4.47	32.4	3.66	32.4	-3.08
33.3	30.08	33.3	10.35	33.3	9.82	33.3	9.85	33.3	6.15	33.3	3.72	33.3	-27.29	33.3	-3.73	33.3	0.19	33.3	6.28	33.3	3.73	33.3	3.13	33.3	128.96	33.3	-2.58	33.3	-1.29	33.3	3.97	33.3	-1.24	33.3	-1.21	33.3	-11.06	33.3	0.79	33.3	-0.48	33.3	3.9	33.3	3.5	33.3	5.92	33.3	-3.37
34.2	28.97	34.2	8.64	34.2	7.51	34.2	7.46	34.2	7.48	34.2	0.09	34.2	-24.86	34.2	-1.04	34.2	2.63	34.2	4.8	34.2	4.88	34.2	-4.76	34.2	130	34.2	-0.79	34.2	-0.99	34.2	1.22	34.2	-0.58	34.2	-1.9	34.2	-9.68	34.2	3.86	34.2	-3.45	34.2	3.38	34.2	1.04	34.2	5.07	34.2	-3.37
35.1	31.79	35.1	7.01	35.1	10.5	35.1	9.62	35.1	3.15	35.1	2.95	35.1	-28.59	35.1	-1.3	35.1	1.22	35.1	6.47	35.1	4.4	35.1	0.16	35.1	126.66	35.1	1.65	35.1	-2.44	35.1	2.34	35.1	0.31	35.1	-2.85	35.1	-9.59	35.1	1.57	35.1	-4.27	35.1	5.42	35.1	3.86	35.1	2.55	35.1	0.04
36	33.5	36	7.05	36	10.43	36	10.28	36	3.86	36	4.44	36	-27.01	36	-1.15	36	2.59	36	8.03	36	1.26	36	0.76	36	127.99	36	0.89	36	-0.87	36	4.29	36	0.5	36	-1.54	36	-8.05	36	2.53	36	-3.18	36	5.36	36	2.72	36	5.63	36	-2.28
36.9	31.53	36.9	8.67	36.9	9.76	36.9	9.14	36.9	4.08	36.9	1.91	36.9	-25.51	36.9	-3.82	36.9	-0.09	36.9	6.09	36.9	1.65	36.9	-1.9	36.9	128.23	36.9	-1.4	36.9	-3.46	36.9	2.87	36.9	-1.65	36.9	-3.96	36.9	-8.26	36.9	1.33	36.9	-4.72	36.9	2.06	36.9	1.25	36.9	3.31	36.9	-4.69
37.8	32.61	37.8	9.34	37.8	9.27	37.8	10.06	37.8	5.42	37.8	1.44	37.8	-25.44	37.8	0.15	37.8	2.19	37.8	5.5	37.8	3.24	37.8	-1.1	37.8	131.13	37.8	-0.48	37.8	-0.19	37.8	2.33	37.8	-2.5	37.8	-1.58	37.8	-5.21	37.8	1.24	37.8	-1.76	37.8	6.88	37.8	1.54	37.8	2.2	37.8	-4.65
38.7	31.23	38.7	10.8	38.7	11.82	38.7	9.44	38.7	4.59	38.7	1.97	38.7	-28.72	38.7	-1.02	38.7	1.47	38.7	5.46	38.7	4.32	38.7	-1.49	38.7	126.3	38.7	1.74	38.7	-3.15	38.7	1.87	38.7	-1.98	38.7	-3.16	38.7	-7.56	38.7	5.33	38.7	-3.29	38.7	6.74	38.7	2.25	38.7	4.05	38.7	-2.01
39.6	34	39.6	7.91	39.6	9.53	39.6	9.33	39.6	4.03	39.6	1.3	39.6	-25.83	39.6	-3.03	39.6	1.11	39.6	5.27	39.6	3.65	39.6	0.38	39.6	126.48	39.6	-1.14	39.6	-2.6	39.6	2.2	39.6	0.05	39.6	-0.46	39.6	-8.18	39.6	1.51	39.6	-5.62	39.6	5.06	39.6	-0.68	39.6	6.04	39.6	-2.18
40.5	30.27	40.5	8.26	40.5	9.54	40.5	9.84	40.5	5.34	40.5	3.73	40.5	-26.98	40.5	-4.49	40.5	1.6	40.5	3.03	40.5	3.23	40.5	-1.56	40.5	126.62	40.5	-1.42	40.5	-2.62	40.5	2.26	40.5	-0.24	40.5	-2.45	40.5	-5.94	40.5	1.58	40.5	-5.37	40.5	6.79	40.5	3.84	40.5	5.38	40.5	-3.79
41.4	31.43	41.4	8.23	41.4	9.79	41.4	8.49	41.4	3.76	41.4	2.84	41.4	-27.28	41.4	-1.73	41.4	1.56	41.4	4.58	41.4	1.07	41.4	-0.11	41.4	125.86	41.4	-0.71	41.4	-2.9	41.4	3.65	41.4	-1.05	41.4	2.12	41.4	-9.23	41.4	-0.28	41.4	-4.07	41.4	6.54	41.4	0.62	41.4	6.25	41.4	-2.89
42.3	30.85	42.3	11.59	42.3	11	42.3	9.44	42.3	5.28	42.3	3.22	42.3	-26.44	42.3	-2.71	42.3	3.15	42.3	3.85	42.3	3.52	42.3	0.35	42.3	126.24	42.3	-1.49	42.3	0.83	42.3	3.19	42.3	-0.35	42.3	-2.38	42.3	-8.09	42.3	1.05	42.3	-4	42.3	4.65	42.3	2.48	42.3	3.27	42.3	-3.36
43.2	32.78	43.2	7.1	43.2	9.52	43.2	10.47	43.2	5.61	43.2	2.3	43.2	-26.44	43.2	-3.21	43.2	-1.42	43.2	6.57	43.2	2.67	43.2	-1.24	43.2	123.99	43.2	-1.12	43.2	-5.44	43.2	3	43.2	-1.4	43.2	0.41	43.2	-5.55	43.2	1.77	43.2	-4.31	43.2	4.62	43.2	3.09	43.2	7.43	43.2	-1.24
44.1	33.61	44.1	9.06	44.1	9.65	44.1	9.17	44.1	4.85	44.1	4.01	44.1	-24.37	44.1	-4.76	44.1	0.58	44.1	3.84	44.1	5.22	44.1	0.01	44.1	127.63	44.1	-2.02	44.1	-5.3	44.1	1.36	44.1	-3.02	44.1	-3.78	44.1	-7.91	44.1	2.16	44.1	-6.46	44.1	4.77	44.1	1.47	44.1	5.33	44.1	-1.48
45	32.04	45	8.87	45	11.24	45	8.27	45	3.18	45	1.27	45	-28.22	45	-2.78	45	2.68	45	5.32	45	2.14	45	-3.04	45	124.06	45	0.22	45	-1.87	45	2.48	45	1.33	45	-2.26	45	-7.92	45	2.06	45	-3.22	45	5.72	45	2.39	45	6.23	45	-2.57
45.9	34.47	45.9	6.97	45.9	10.19	45.9	10.93	45.9	4.25	45.9	3.48	45.9	-26.56	45.9	-4.06	45.9	2.74	45.9	6.23	45.9	2.47	45.9	-0.01	45.9	123.69	45.9	0.63	45.9	-2.67	45.9	2.93	45.9	-0.08	45.9	-3.58	45.9	-6.5	45.9	3.44	45.9	-5.62	45.9	4.3	45.9	1.56	45.9	5.4	45.9	-0.65
46.8	32.66	46.8	10.28	46.8	11.15	46.8	9.54	46.8	8.38	46.8	2.25	46.8	-25.11	46.8	-1.23	46.8	0.23	46.8	5.81	46.8	5.12	46.8	0.12	46.8	122.12	46.8	-0.45	46.8	-3.53	46.8	4.24	46.8	1.12	46.8	-0.35	46.8	-7.21	46.8	1.76	46.8	-5.71	46.8	6.68	46.8	3.25	46.8	5.89	46.8	-2.62
47.7	31.61	47.7	5.43	47.7	8.9	47.7	11.95	47.7	8.08	47.7	1.61	47.7	-27.07	47.7	-4.68	47.7	3.08	47.7	5.08	47.7	4.32	47.7	-1.03	47.7	122.15	47.7	-1.05	47.7	-1.96	47.7	0.48	47.7	-2.59	47.7	-5.63	47.7	-4.06	47.7	3.24	47.7	-6.26	47.7	5.98	47.7	3.71	47.7	2.36	47.7	-1.76
48.6	33.35	48.6	8.37	48.6	10.62	48.6	11.36	48.6	7.62	48.6	1.75	48.6	-27.11	48.6	-1.62	48.6	-0.44	48.6	5.32	48.6	5.1	48.6	-3.7	48.6	122.45	48.6	-0.29	48.6	-2.83	48.6	2.17	48.6	-3.28	48.6	-3.53	48.6	-6.2	48.6	0.75	48.6	-7.36	48.6	6.7	48.6	1.06	48.6	6.4	48.6	-0.06
49.5	33.74	49.5	8.56	49.5	9.35	49.5	8.04	49.5	6.75	49.5	3.37	49.5	-26.75	49.5	-4.9	49.5	0.48	49.5	5.57	49.5	4.47	49.5	-1.27	49.5	124.33	49.5	-1.39	49.5	-1.89	49.5	1.18	49.5	0.11	49.5	-1.01	49.5	-6.92	49.5	2.06	49.5	-4.48	49.5	3.19	49.5	3.96	49.5	7.88	49.5	-2.91
50.4	34.13	50.4	6.52	50.4	9.27	50.4	10.35	50.4	7.86	50.4	1.51	50.4	-28.21	50.4	-2.05	50.4	0.28	50.4	6.71	50.4	3.7	50.4	-0.63	50.4	120.16	50.4	0.12	50.4	-4.01	50.4	4.28	50.4	-1.39	50.4	-2.48	50.4	-7.29	50.4	2.58	50.4	-6.76	50.4	5.98	50.4	4.36	50.4	5.05	50.4	-4.22
51.3	32.99	51.3	9.14	51.3	10.46	51.3	10.01	51.3	5.5	51.3	5.07	51.3	-26.45	51.3	-3.43	51.3	1.21	51.3	6.33	51.3	4.16	51.3	-0.72	51.3	122.55	51.3	-2.05	51.3	-1.64	51.3	2.84	51.3	0.47	51.3	-2.03	51.3	-5.14	51.3	1.38	51.3	-4.43	51.3	7.02	51.3	2.96	51.3	7.45	51.3	-2.87
52.2	34.64	52.2	5.87	52.2	7.98	52.2	12.03	52.2	6.44	52.2	5.08	52.2	-24.49	52.2	-5.96	52.2	-0.17	52.2	8.34	52.2	3.4	52.2	-0.75	52.2	120.88	52.2	-2.86	52.2	-2.53	52.2	3.22	52.2	-0.22	52.2	-2.25	52.2	-7.09	52.2	2.45	52.2	-4.4	52.2	6.22	52.2	3.43	52.2	8.71	52.2	-4.51
53.1	33.53	53.1	9.1	53.1	9.11	53.1	8.91	53.1	7.35	53.1	2.56	53.1	-27.99	53.1	-4.58	53.1	-0.46	53.1	5.23	53.1	5.39	53.1	1.18	53.1	119.98	53.1	-3.37	53.1	-3.35	53.1	2.78	53.1	-0.19	53.1	-1.76	53.1	-4.63	53.1	0.08	53.1	-6.05	53.1	6.44	53.1	3.15	53.1	8.66	53.1	-2.39
54	32.75	54	8.09	54	9.32	54	11.5	54	4.88	54	1.39	54	-25.37	54	-1.67	54	0	54	5.19	54	3.1	54	-1.85	54	121.77	54	0.8	54	-2.32	54	1.23	54	-1.9	54	-4.08	54	-5.19	54	0.62	54	-6.78	54	5.23	54	2.76	54	7.94	54	-2.53
54.9	33.85	54.9	6.34	54.9	9.28	54.9	10.2	54.9	8.22	54.9	1.99	54.9	-27.35	54.9	-4.01	54.9	-0.06	54.9	6.91	54.9	7.09	54.9	-1.1	54.9	119.48	54.9	-0.2	54.9	-2.56	54.9	2.35	54.9	3.03	54.9	-0.82	54.9	-4.94	54.9	1.54	54.9	-6.21	54.9	3.06	54.9	3.88	54.9	7.81	54.9	-1.5
55.8	33.31	55.8	6.54	55.8	7.38	55.8	12.68	55.8	4.91	55.8	2.58	55.8	-25.01	55.8	-3.21	55.8	0.53	55.8	3.94	55.8	1.84	55.8	-0.18	55.8	119.67	55.8	-0.5	55.8	-3.07	55.8	0.87	55.8	-0.05	55.8	-2.27	55.8	-8.13	55.8	1.34	55.8	-7.78	55.8	6.54	55.8	3.43	55.8	6.08	55.8	-4.06
56.7	34.22	56.7	8.27	56.7	7.91	56.7	8.62	56.7	5.76	56.7	2.78	56.7	-26.73	56.7	-4.9	56.7	-1.32	56.7	4.3	56.7	3.94	56.7	1.03	56.7	119.63	56.7	-2.37	56.7	-1.79	56.7	1.6	56.7	-0.02	56.7	-3.19	56.7	-4.03	56.7	2.33	56.7	-4.77	56.7	5.07	56.7	1.9	56.7	9.08	56.7	-0.56
57.6	34.77	57.6	11.6	57.6	9.58	57.6	10.17	57.6	8.71	57.6	3.35	57.6	-24.85	57.6	-3.15	57.6	0.36	57.6	6.4	57.6	3.1	57.6	1.1	57.6	119.83	57.6	0.36	57.6	-1.46	57.6	2.09	57.6	-2.86	57.6	-2.93	57.6	-5.03	57.6	2.64	57.6	-6.61	57.6	3.92	57.6	1.57	57.6	7.51	57.6	-2.01
58.5	36.14	58.5	8	58.5	5.6	58.5	11.43	58.5	5.92	58.5	3.88	58.5	-23.59	58.5	-4.05	58.5	-0.41	58.5	7.7	58.5	2.01	58.5	-0.37	58.5	121.83	58.5	-0.15	58.5	-2.2	58.5	3.46	58.5	-2.05	58.5	-5.56	58.5	-5.47	58.5	0.84	58.5	-7.82	58.5	3.79	58.5	1.88	58.5	7.11	58.5	-2.05
59.4	32.87	59.4	9.77	59.4	8.07	59.4	10.22	59.4	6.54	59.4	3.69	59.4	-26.65	59.4	-2.39	59.4	-1.25	59.4	6	59.4	3.16	59.4	-0.57	59.4	121.13	59.4	-1.34	59.4	-2.6	59.4	2.03	59.4	0.21	59.4	-1.47	59.4	-5.77	59.4	3.73	59.4	-7.07	59.4	4.3	59.4	4.07	59.4	9.36	59.4	-2.35
60.3	35.34	60.3	8.03	60.3	8.05	60.3	10.3	60.3	4.1	60.3	3.86	60.3	-23.68	60.3	-2.52	60.3	1.18	60.3	1.26	60.3	3.01	60.3	-1.54	60.3	119.08	60.3	0.51	60.3	-0.34	60.3	0.54	60.3	0.15	60.3	-2.52	60.3	-3.99	60.3	3.09	60.3	-7.06	60.3	7.57	60.3	4.02	60.3	8.4	60.3	-0.24
61.2	34.55	61.2	9.38	61.2	6.74	61.2	10.55	61.2	9.55	61.2	1.34	61.2	-26.71	61.2	-2.16	61.2	-1.74	61.2	3.38	61.2	3.66	61.2	-2.15	61.2	119.42	61.2	-0.49	61.2	-3.71	61.2	1.42	61.2	-3.08	61.2	-2.74	61.2	-2.18	61.2	2.63	61.2	-6.53	61.2	5.04	61.2	3.12	61.2	7.96	61.2	-1.99
62.1	33.71	62.1	9.4	62.1	4.88	62.1	9.54	62.1	4	62.1	2.19	62.1	-24.33	62.1	-2.73	62.1	-1.65	62.1	7.02	62.1	3.2	62.1	-1.3	62.1	119.61	62.1	1.15	62.1	-2.46	62.1	3.47	62.1	2.83	62.1	-4.94	62.1	-2.05	62.1	3.8	62.1	-5.55	62.1	4.7	62.1	4.36	62.1	7.55	62.1	-0.81
63	32.94	63	7.14	63	7.26	63	9.22	63	7.49	63	3.27	63	-22.3	63	-5.12	63	-0.02	63	5.1	63	5.25	63	-2.35	63	122.32	63	0.05	63	-2.68	63	3.03	63	-1.83	63	-3.97	63	-0.31	63	4.08	63	-8.2	63	8.23	63	2.49	63	6.99	63	-1.34
63.9	33.21	63.9	8.25	63.9	6.64	63.9	10.06	63.9	7.74	63.9	3.75	63.9	-26.16	63.9	-1.48	63.9	-3.33	63.9	5.23	63.9	3.71	63.9	-1.4	63.9	119.46	63.9	1	63.9	-3.5	63.9	2.08	63.9	-1.52	63.9	-5.04	63.9	-3.02	63.9	3.38	63.9	-8.68	63.9	4.55	63.9	6.38	63.9	5.15	63.9	-2.49
64.8	33.46	64.8	11.5	64.8	6.32	64.8	10.62	64.8	8.82	64.8	2.83	64.8	-27.03	64.8	-0.39	64.8	-5.02	64.8	5.25	64.8	3.35	64.8	-2.91	64.8	116.64	64.8	1.89	64.8	-3.98	64.8	1.33	64.8	-0.51	64.8	-5.49	64.8	-4.65	64.8	3.33	64.8	-8.34	64.8	4.83	64.8	6.84	64.8	4.37	64.8	-2.83
65.7	38.44	65.7	7.28	65.7	3.31	65.7	8.62	65.7	5	65.7	2.28	65.7	-18.77	65.7	-3.02	65.7	-2.74	65.7	5.66	65.7	3.04	65.7	-0.43	65.7	120.83	65.7	-0.12	65.7	-4.14	65.7	1.83	65.7	-0.5	65.7	-2.11	65.7	1.5	65.7	4.38	65.7	-8.6	65.7	6.9	65.7	4.59	65.7	7.68	65.7	0.22
66.6	30.9	66.6	9.4	66.6	7.04	66.6	9.04	66.6	7.28	66.6	4.66	66.6	-25.68	66.6	-0.74	66.6	-0.44	66.6	4.14	66.6	3.1	66.6	1	66.6	115.91	66.6	1.7	66.6	-2.03	66.6	2.18	66.6	-2.26	66.6	-3.81	66.6	1.11	66.6	4.98	66.6	-6.58	66.6	7.63	66.6	5.45	66.6	9.09	66.6	-4.46
67.5	17.97	67.5	7.71	67.5	3.96	67.5	4.3	67.5	2.85	67.5	3.17	67.5	-22.23	67.5	-1.41	67.5	0.26	67.5	3.99	67.5	-0.02	67.5	-1.37	67.5	110	67.5	1.1	67.5	-2.51	67.5	1.24	67.5	-2.98	67.5	-2.08	67.5	5.5	67.5	5.29	67.5	-9.24	67.5	2.26	67.5	3.17	67.5	7.79	67.5	-10.92
68.4	11.01	68.4	3.41	68.4	-1.06	68.4	4.99	68.4	5.75	68.4	4.91	68.4	-21.09	68.4	1.07	68.4	-1.49	68.4	2.79	68.4	1.69	68.4	0.88	68.4	109.39	68.4	1.34	68.4	-0.32	68.4	0.38	68.4	-2.48	68.4	-1.12	68.4	9.39	68.4	3.76	68.4	-7.45	68.4	2.37	68.4	1.28	68.4	9.09	68.4	-11.46
69.3	10.4	69.3	5.98	69.3	0.15	69.3	5.25	69.3	4.01	69.3	4.8	69.3	-20.9	69.3	1.46	69.3	-0.86	69.3	3.61	69.3	0.96	69.3	2.97	69.3	106.75	69.3	2.02	69.3	-0.37	69.3	1.8	69.3	-3.44	69.3	0.28	69.3	9.33	69.3	3.75	69.3	-6.07	69.3	4.41	69.3	1.39	69.3	10.85	69.3	-14.62
70.2	11.6	70.2	2.88	70.2	-0.05	70.2	5.14	70.2	7.23	70.2	3.91	70.2	-19.17	70.2	0.13	70.2	-1.16	70.2	3.79	70.2	3.08	70.2	-0.93	70.2	108.14	70.2	1.21	70.2	-1.76	70.2	1.11	70.2	-2.67	70.2	-2.64	70.2	11.51	70.2	4.09	70.2	-6.69	70.2	0.8	70.2	1.7	70.2	8.04	70.2	-11.81
71.1	10.84	71.1	1.21	71.1	-0.47	71.1	1.25	71.1	6.55	71.1	4.17	71.1	-21.53	71.1	1.56	71.1	-2.02	71.1	3.15	71.1	1.5	71.1	-0.63	71.1	107.87	71.1	2.52	71.1	-1.36	71.1	0.79	71.1	-0.55	71.1	-4.57	71.1	7.92	71.1	3.97	71.1	-6.09	71.1	1.66	71.1	2.41	71.1	9.19	71.1	-14.56
72	10.06	72	4.24	72	0.45	72	5.15	72	2.55	72	5.27	72	-22.2	72	2.49	72	-2.82	72	2.84	72	3.12	72	-0.34	72	107.68	72	3.5	72	-0.94	72	1.56	72	-1.86	72	0.61	72	9.9	72	6.06	72	-7.05	72	2.75	72	3.52	72	9.21	72	-13.59
72.9	10.02	72.9	3.6	72.9	-2.5	72.9	3.77	72.9	5.86	72.9	4.08	72.9	-21.62	72.9	0.55	72.9	-2.39	72.9	2.75	72.9	3.66	72.9	-2.52	72.9	105.41	72.9	3.05	72.9	-1.7	72.9	2.05	72.9	-1.81	72.9	-4.59	72.9	8.06	72.9	4.29	72.9	-5.46	72.9	2.33	72.9	2.34	72.9	8.11	72.9	-12.18
73.8	10.46	73.8	5.26	73.8	-2.71	73.8	4.94	73.8	2.09	73.8	6.35	73.8	-20.69	73.8	2.89	73.8	-2.63	73.8	0.9	73.8	-0.44	73.8	1.43	73.8	104.2	73.8	1.98	73.8	-0.37	73.8	0.52	73.8	-2.25	73.8	-1.85	73.8	7.89	73.8	3.86	73.8	-6.79	73.8	2.1	73.8	3.31	73.8	8.69	73.8	-16.89
74.7	9.56	74.7	3.65	74.7	-0.23	74.7	1.2	74.7	6.22	74.7	4.54	74.7	-19.04	74.7	0.4	74.7	-0.75	74.7	-1.72	74.7	3.23	74.7	2.01	74.7	106.45	74.7	1.39	74.7	-1.79	74.7	1.83	74.7	0.55	74.7	-0.45	74.7	9.52	74.7	3.1	74.7	-6.68	74.7	-0.02	74.7	3.43	74.7	10.01	74.7	-14.64
75.6	6.41	75.6	3.24	75.6	-0.9	75.6	3.82	75.6	7.32	75.6	1.86	75.6	-23.27	75.6	-0.06	75.6	-2.22	75.6	1.85	75.6	3.81	75.6	-1.24	75.6	104.22	75.6	3.09	75.6	-1.44	75.6	2.7	75.6	-1.35	75.6	-4.46	75.6	8.17	75.6	6.11	75.6	-6.98	75.6	1.45	75.6	3.16	75.6	7.38	75.6	-15.01
76.5	8.32	76.5	5.02	76.5	-0.22	76.5	4.41	76.5	6.39	76.5	3.29	76.5	-19.72	76.5	0.35	76.5	-0.23	76.5	2.17	76.5	0.47	76.5	-0.97	76.5	105.2	76.5	0.98	76.5	-1.78	76.5	1.23	76.5	-2.36	76.5	-1.2	76.5	11.24	76.5	3.45	76.5	-5.4	76.5	3.72	76.5	4.99	76.5	6.93	76.5	-13.17
77.4	8.55	77.4	5.01	77.4	-1.66	77.4	3.97	77.4	3.86	77.4	3.48	77.4	-18.44	77.4	2.25	77.4	0.31	77.4	1.95	77.4	1.28	77.4	-1.88	77.4	105.17	77.4	3.47	77.4	0.86	77.4	-0.97	77.4	-1.68	77.4	-2.95	77.4	9.59	77.4	6.98	77.4	-5.27	77.4	-0.58	77.4	2.75	77.4	11.32	77.4	-15.98
78.3	8.25	78.3	2.38	78.3	-3.26	78.3	3.11	78.3	5.75	78.3	5.54	78.3	-20.23	78.3	0.01	78.3	-2.58	78.3	1.25	78.3	2.22	78.3	2.06	78.3	105.59	78.3	2.04	78.3	-1.77	78.3	0.69	78.3	-1.25	78.3	-0.75	78.3	9.8	78.3	4.55	78.3	-5.21	78.3	3.26	78.3	3.07	78.3	8.33	78.3	-14.09
79.2	8.52	79.2	5.02	79.2	-1.82	79.2	6.93	79.2	3.45	79.2	6.55	79.2	-18.76	79.2	0.89	79.2	-0.53	79.2	3.5	79.2	3.1	79.2	0.94	79.2	104.14	79.2	1.26	79.2	-1.83	79.2	0.95	79.2	-0.88	79.2	-2.03	79.2	10.38	79.2	5.73	79.2	-8.27	79.2	4.11	79.2	3.54	79.2	10.41	79.2	-15.99
80.1	8.76	80.1	4.46	80.1	1.51	80.1	3.48	80.1	5.8	80.1	5.77	80.1	-20.22	80.1	0.98	80.1	-0.49	80.1	0.06	80.1	1.61	80.1	2.71	80.1	104.37	80.1	-0.76	80.1	-0.17	80.1	-1.38	80.1	-0.62	80.1	-2.41	80.1	9.49	80.1	5.32	80.1	-3.88	80.1	2.01	80.1	3.39	80.1	9.43	80.1	-16.42
81	7.07	81	3.24	81	0.18	81	5.59	81	5.85	81	5.66	81	-22.04	81	-0.8	81	-1.34	81	0.66	81	1.42	81	1.91	81	103.59	81	1.4	81	-1.88	81	0.59	81	-2.61	81	1.19	81	10.83	81	6.23	81	-6.41	81	1.83	81	2.74	81	10.18	81	-12.99
81.9	7.96	81.9	4.11	81.9	1.47	81.9	4.76	81.9	2.3	81.9	2.87	81.9	-21.26	81.9	0.98	81.9	-0.53	81.9	0.58	81.9	0.81	81.9	0.95	81.9	102.46	81.9	0.52	81.9	-0.61	81.9	-1.12	81.9	0.41	81.9	-1.8	81.9	9.81	81.9	4.75	81.9	-5.28	81.9	1.56	81.9	3.25	81.9	9.68	81.9	-15.67
82.8	5.7	82.8	2.42	82.8	0.03	82.8	3.02	82.8	4.23	82.8	3.38	82.8	-21.18	82.8	-0.42	82.8	-1.25	82.8	-1.21	82.8	1.98	82.8	-2	82.8	102.4	82.8	0.41	82.8	-2.6	82.8	-0.85	82.8	-1.41	82.8	-3.89	82.8	10.64	82.8	4.15	82.8	-8.36	82.8	1.26	82.8	4.65	82.8	10.44	82.8	-15.35
83.7	8.9	83.7	2.02	83.7	0.88	83.7	3.69	83.7	4.81	83.7	4.33	83.7	-21.83	83.7	1.79	83.7	1.26	83.7	2.44	83.7	2.29	83.7	0.82	83.7	103.87	83.7	1.67	83.7	0.23	83.7	1.16	83.7	-2.13	83.7	-0.81	83.7	10.91	83.7	5.05	83.7	-7.35	83.7	4.08	83.7	5.93	83.7	10.34	83.7	-16.3
84.6	6.08	84.6	5.36	84.6	-0.01	84.6	3.56	84.6	4.37	84.6	4.04	84.6	-19.63	84.6	3.56	84.6	-1.72	84.6	2.83	84.6	2.16	84.6	-1.31	84.6	103.06	84.6	3.19	84.6	-2.43	84.6	-0.04	84.6	-2.53	84.6	-2.9	84.6	9.86	84.6	4.78	84.6	-5.96	84.6	-0.56	84.6	2.35	84.6	7.33	84.6	-15.96
85.5	9.03	85.5	2.4	85.5	-1.07	85.5	2.51	85.5	2.72	85.5	5.54	85.5	-18.76	85.5	-0.41	85.5	-1.69	85.5	0.81	85.5	1.63	85.5	-1.62	85.5	103.03	85.5	2.89	85.5	-3.1	85.5	-0.56	85.5	-0.11	85.5	-1.64	85.5	10.8	85.5	4.87	85.5	-7.73	85.5	1.58	85.5	4.41	85.5	8.97	85.5	-15.23
86.4	9.96	86.4	4.12	86.4	-0.88	86.4	4.1	86.4	2.89	86.4	6.63	86.4	-19.88	86.4	-0.86	86.4	-1.48	86.4	1.43	86.4	1.87	86.4	1.65	86.4	101.34	86.4	0.84	86.4	-1.54	86.4	0.54	86.4	-1.53	86.4	-1.66	86.4	10.63	86.4	4.66	86.4	-7.23	86.4	2.57	86.4	3.78	86.4	7.83	86.4	-15.51
87.3	6.13	87.3	3.8	87.3	-2.75	87.3	3.19	87.3	4	87.3	2.71	87.3	-19.79	87.3	1.26	87.3	-2.2	87.3	-0.8	87.3	0.64	87.3	0.7	87.3	103.04	87.3	0.88	87.3	-0.83	87.3	-0.47	87.3	-1.69	87.3	-1.88	87.3	9.93	87.3	5.52	87.3	-5.54	87.3	1.42	87.3	2.82	87.3	8.18	87.3	-17.47
88.2	5.98	88.2	4.74	88.2	-1.02	88.2	3.63	88.2	7.59	88.2	4.75	88.2	-22.22	88.2	-1.18	88.2	-0.29	88.2	-1.39	88.2	3.1	88.2	1.25	88.2	101.16	88.2	-0.02	88.2	-0.2	88.2	-0.58	88.2	-3.91	88.2	-2.01	88.2	10.11	88.2	4.44	88.2	-8.13	88.2	0.86	88.2	1.94	88.2	7.56	88.2	-13.48
89.1	5.55	89.1	5.2	89.1	-0.58	89.1	3.15	89.1	5.52	89.1	4.87	89.1	-19.27	89.1	2.31	89.1	-1.49	89.1	-0.26	89.1	2.39	89.1	-0.5	89.1	104.14	89.1	1.69	89.1	-2.06	89.1	-0.86	89.1	-2.81	89.1	-1.07	89.1	12.79	89.1	3.37	89.1	-8.28	89.1	1.12	89.1	2.53	89.1	8.01	89.1	-15.37
90	8.14	90	4.33	90	-0.12	90	3.64	90	5.91	90	3.71	90	-20.04	90	1.27	90	-0.33	90	0	90	1.6	90	-0.77	90	100.88	90	2.4	90	-1.19	90	-3.86	90	-1.69	90	-1.17	90	11.81	90	5.6	90	-6.88	90	1.18	90	3.04	90	10.61	90	-14.34
90.9	7.45	90.9	4.46	90.9	-1.39	90.9	4.12	90.9	2.62	90.9	3.58	90.9	-21.92	90.9	0.48	90.9	-1.81	90.9	1.53	90.9	3.25	90.9	0.09	90.9	98.39	90.9	2.07	90.9	0.26	90.9	-0.49	90.9	-2.21	90.9	-1.85	90.9	9.63	90.9	6.63	90.9	-8.35	90.9	2.27	90.9	1.02	90.9	9.42	90.9	-15.51
91.8	9.83	91.8	3.38	91.8	-2.01	91.8	3.44	91.8	5.48	91.8	4.9	91.8	-20.11	91.8	1.15	91.8	-0.02	91.8	1.71	91.8	2.23	91.8	2.2	91.8	102.95	91.8	0.09	91.8	-1.31	91.8	0.31	91.8	-3.85	91.8	-0.88	91.8	13.53	91.8	5.52	91.8	-6.12	91.8	3.52	91.8	1.69	91.8	12.31	91.8	-13.89
92.7	7.45	92.7	2.97	92.7	-3.13	92.7	3.79	92.7	5.15	92.7	2.75	92.7	-19.64	92.7	0.29	92.7	0.23	92.7	2.08	92.7	1.23	92.7	-0.41	92.7	103.47	92.7	0.26	92.7	-2.11	92.7	-1.26	92.7	-1.3	92.7	-1.64	92.7	11.51	92.7	4.57	92.7	-8.22	92.7	0.1	92.7	4.86	92.7	11.81	92.7	-15.69
93.6	6.64	93.6	4.49	93.6	-0.43	93.6	4.65	93.6	7.46	93.6	4.66	93.6	-19.79	93.6	1.52	93.6	-0.3	93.6	1.02	93.6	3.55	93.6	-1.77	93.6	103.93	93.6	2.8	93.6	1.35	93.6	0.64	93.6	-4.27	93.6	-1.12	93.6	11.47	93.6	5.43	93.6	-4.46	93.6	4.37	93.6	1.19	93.6	11.12	93.6	-13.69
94.5	5.16	94.5	1.24	94.5	-1.21	94.5	4.75	94.5	7.02	94.5	8	94.5	-22.24	94.5	0.58	94.5	-0.35	94.5	1.04	94.5	3.96	94.5	2.38	94.5	102.72	94.5	2.04	94.5	-0.93	94.5	0.58	94.5	-0.44	94.5	-1.15	94.5	9.26	94.5	4.54	94.5	-8.88	94.5	2.47	94.5	1.53	94.5	8.82	94.5	-16.41
95.4	9.45	95.4	3.42	95.4	1.52	95.4	4.35	95.4	4.3	95.4	3.98	95.4	-19.45	95.4	0.67	95.4	-2.54	95.4	-0.96	95.4	2.04	95.4	0.67	95.4	100.54	95.4	0.52	95.4	-2.16	95.4	-2.43	95.4	-2.49	95.4	-1.1	95.4	12.11	95.4	4.73	95.4	-7.83	95.4	0.09	95.4	2.54	95.4	8.03	95.4	-15.15
96.3	6.75	96.3	3.69	96.3	-0.72	96.3	1.19	96.3	5.72	96.3	6.63	96.3	-19.28	96.3	2.84	96.3	-2.76	96.3	0.94	96.3	2.85	96.3	0.28	96.3	102.79	96.3	4.16	96.3	-3.78	96.3	0.22	96.3	-3.92	96.3	0.56	96.3	10.56	96.3	4.87	96.3	-5.56	96.3	1.51	96.3	2.6	96.3	10.89	96.3	-16.01
97.2	6.07	97.2	4.53	97.2	-1.41	97.2	4.18	97.2	5.71	97.2	2.53	97.2	-18.37	97.2	0.88	97.2	-0.94	97.2	2.34	97.2	0.67	97.2	0.63	97.2	102.38	97.2	0.81	97.2	-0.18	97.2	-0.63	97.2	-4.01	97.2	-3.24	97.2	11.24	97.2	4.04	97.2	-5.39	97.2	1.58	97.2	1.51	97.2	6.08	97.2	-13.81
98.1	5.89	98.1	6.3	98.1	-0.65	98.1	3.79	98.1	4.73	98.1	4.08	98.1	-21.13	98.1	2.99	98.1	-1.31	98.1	1.33	98.1	1.74	98.1	-1.66	98.1	100.18	98.1	1.73	98.1	-3.23	98.1	-0.81	98.1	-2.86	98.1	-1.94	98.1	10.19	98.1	4.81	98.1	-5.93	98.1	1.05	98.1	2.29	98.1	8.41	98.1	-13.29
99	5.74	99	2.64	99	-1.93	99	8.18	99	3.79	99	5.96	99	-21.98	99	1.6	99	-1.47	99	1.54	99	0.68	99	1.53	99	101.05	99	2.47	99	0.4	99	-1.13	99	-2.09	99	-2.21	99	9.81	99	7.02	99	-4.74	99	1.51	99	0.35	99	8.36	99	-16.05
99.9	5.53	99.9	3.53	99.9	-0.84	99.9	5.04	99.9	4.18	99.9	5.7	99.9	-19.51	99.9	3.11	99.9	1.18	99.9	2.16	99.9	-2.65	99.9	1.13	99.9	102.21	99.9	2.03	99.9	0.22	99.9	-0.15	99.9	-2.58	99.9	-0.75	99.9	11.45	99.9	4.88	99.9	-5.17	99.9	2.41	99.9	3.11	99.9	8.3	99.9	-14.69
100.8	5.85	100.8	2.94	100.8	-1.88	100.8	4.41	100.8	3.67	100.8	3.02	100.8	-21.45	100.8	1.81	100.8	-0.57	100.8	4.15	100.8	1.37	100.8	0.54	100.8	101.35	100.8	0.03	100.8	-2.13	100.8	3.29	100.8	-1.41	100.8	-2.4	100.8	10.22	100.8	2.29	100.8	-6.79	100.8	0.58	100.8	1.58	100.8	9.53	100.8	-14.6
101.7	5.08	101.7	2.64	101.7	-1.63	101.7	3.17	101.7	3.35	101.7	4.15	101.7	-19.64	101.7	0.56	101.7	-1.17	101.7	-0.78	101.7	2.02	101.7	0.64	101.7	103.38	101.7	2.22	101.7	0.13	101.7	-2.8	101.7	-1.23	101.7	-0.9	101.7	11.98	101.7	3.7	101.7	-4.43	101.7	1.99	101.7	2	101.7	7.87	101.7	-17.7
102.6	7.46	102.6	4.6	102.6	-1.86	102.6	4.79	102.6	4.47	102.6	5.17	102.6	-20.04	102.6	2.61	102.6	-0.56	102.6	2.67	102.6	4.45	102.6	-1.21	102.6	100.75	102.6	1.58	102.6	-0.45	102.6	-3.24	102.6	1.72	102.6	-2.34	102.6	11.71	102.6	5.75	102.6	-4.83	102.6	0.45	102.6	4.62	102.6	8.89	102.6	-15.94
103.5	6.31	103.5	2.66	103.5	-0.81	103.5	4.54	103.5	4.84	103.5	6.38	103.5	-21.26	103.5	-1.02	103.5	-1.18	103.5	-0.21	103.5	1.67	103.5	2.85	103.5	99.84	103.5	-0.18	103.5	-0.83	103.5	-1.43	103.5	-1.47	103.5	-1.51	103.5	10.85	103.5	4.65	103.5	-5.99	103.5	1.73	103.5	2.17	103.5	7.52	103.5	-16.14
104.4	7.66	104.4	3.85	104.4	-0.85	104.4	5.16	104.4	6.24	104.4	4.87	104.4	-22.45	104.4	3.98	104.4	-0.43	104.4	1.03	104.4	5.12	104.4	0.63	104.4	100.14	104.4	2.17	104.4	-3.46	104.4	-1.63	104.4	0.27	104.4	-1.93	104.4	11.45	104.4	5.17	104.4	-5.44	104.4	0.77	104.4	4.01	104.4	9.78	104.4	-15.12
105.3	6.93	105.3	4.88	105.3	-1.24	105.3	5.19	105.3	6.49	105.3	6.22	105.3	-19.52	105.3	-0.55	105.3	0.33	105.3	2.19	105.3	4.38	105.3	1.71	105.3	102.13	105.3	-1.84	105.3	-2.84	105.3	-2.38	105.3	-1.9	105.3	-1.41	105.3	11.78	105.3	5.07	105.3	-3.91	105.3	2.59	105.3	0.25	105.3	8	105.3	-16.89
106.2	7.16	106.2	4.55	106.2	1.64	106.2	3.45	106.2	4.44	106.2	4.75	106.2	-20.32	106.2	1.86	106.2	0.1	106.2	1.9	106.2	0.93	106.2	-1.94	106.2	100.26	106.2	-3.23	106.2	-0.65	106.2	0.73	106.2	-1.71	106.2	-2.4	106.2	11.63	106.2	3.55	106.2	-4.72	106.2	3.42	106.2	4.31	106.2	11.06	106.2	-14.62
107.1	6.71	107.1	3.23	107.1	-0.7	107.1	5.82	107.1	8.33	107.1	4.92	107.1	-18.85	107.1	3.13	107.1	-2.41	107.1	4.1	107.1	3.76	107.1	1.2	107.1	101.95	107.1	2.3	107.1	-0.6	107.1	0.74	107.1	-2.31	107.1	-2.04	107.1	12.38	107.1	5.3	107.1	-2.6	107.1	2.64	107.1	3.09	107.1	10.28	107.1	-13.28
108	3.47	108	4.64	108	-0.04	108	6.56	108	5.3	108	5.76	108	-20.54	108	1.64	108	0.32	108	1.58	108	1.29	108	1.96	108	100.77	108	1.05	108	-0.93	108	-1.85	108	-2.24	108	-2.05	108	11.34	108	4.05	108	-5.04	108	0.93	108	5.77	108	7.7	108	-15.98
108.9	4.69	108.9	3.49	108.9	-2.88	108.9	3.83	108.9	6.03	108.9	6.42	108.9	-19.47	108.9	0.48	108.9	-1.45	108.9	2.23	108.9	2.36	108.9	0.12	108.9	102.77	108.9	2.37	108.9	-1.6	108.9	-0.3	108.9	-2.66	108.9	-4.29	108.9	12.22	108.9	5.32	108.9	-5.1	108.9	2.59	108.9	1.87	108.9	8.76	108.9	-13.62
109.8	6.62	109.8	3.11	109.8	-0.44	109.8	4.74	109.8	7.23	109.8	6.32	109.8	-20.41	109.8	2.85	109.8	-1.31	109.8	2.81	109.8	3.15	109.8	0.09	109.8	99.56	109.8	1.02	109.8	-1.26	109.8	0.56	109.8	-1.25	109.8	-3.08	109.8	10.95	109.8	6.09	109.8	-4.36	109.8	1.48	109.8	4.91	109.8	10.01	109.8	-14.63
110.7	4.26	110.7	4.9	110.7	0.2	110.7	4.1	110.7	5.46	110.7	6.07	110.7	-20.2	110.7	0.79	110.7	-1.02	110.7	3.92	110.7	-0.12	110.7	-0.51	110.7	101.34	110.7	1	110.7	-0.66	110.7	-2.46	110.7	-2.8	110.7	-4.33	110.7	11.24	110.7	7.42	110.7	-3.44	110.7	0.58	110.7	4.26	110.7	9.62	110.7	-14.42
111.6	7.44	111.6	4.02	111.6	-2.55	111.6	8.16	111.6	0.89	111.6	3.98	111.6	-19.14	111.6	3.96	111.6	0.46	111.6	0.84	111.6	1.84	111.6	1.81	111.6	102.1	111.6	3.33	111.6	-2.11	111.6	-1.25	111.6	-0.53	111.6	-1.87	111.6	11.43	111.6	5.86	111.6	-6.27	111.6	2.34	111.6	2.13	111.6	9.38	111.6	-13.31
112.5	5.51	112.5	2.67	112.5	-2.11	112.5	5.78	112.5	8.6	112.5	3.61	112.5	-20.09	112.5	4.12	112.5	-1.43	112.5	3.71	112.5	2.31	112.5	0.65	112.5	102.01	112.5	1.34	112.5	-0.89	112.5	2.32	112.5	-2.71	112.5	-0.89	112.5	11	112.5	4.95	112.5	-5.04	112.5	3.17	112.5	3.04	112.5	9.57	112.5	-16.46
113.4	10.29	113.4	3.02	113.4	1.47	113.4	3.22	113.4	2.59	113.4	5.09	113.4	-16.31	113.4	1.66	113.4	-1.45	113.4	2.25	113.4	1.51	113.4	-1.03	113.4	101.84	113.4	1.7	113.4	-0.66	113.4	1.83	113.4	-0.59	113.4	-2.49	113.4	10.42	113.4	5.22	113.4	-7.03	113.4	1.81	113.4	4.73	113.4	11.23	113.4	-16.84
114.3	6.55	114.3	1.84	114.3	-2.13	114.3	3.53	114.3	4.76	114.3	5.66	114.3	-21.83	114.3	2.2	114.3	-1.15	114.3	0.86	114.3	3.13	114.3	0.23	114.3	100.66	114.3	0.52	114.3	1.32	114.3	0.23	114.3	-1.42	114.3	-0.78	114.3	13.31	114.3	5.94	114.3	-5.39	114.3	0.69	114.3	4.95	114.3	11.52	114.3	-16.88
115.2	8.01	115.2	5.05	115.2	-1.88	115.2	4.33	115.2	3.52	115.2	6.91	115.2	-19.11	115.2	0.83	115.2	-3.32	115.2	-0.17	115.2	2.94	115.2	2.3	115.2	98.93	115.2	0.92	115.2	-3.38	115.2	-1.37	115.2	-0.86	115.2	-2.71	115.2	10.06	115.2	5.76	115.2	-6.24	115.2	1.93	115.2	3.28	115.2	9.34	115.2	-16.48
116.1	7.27	116.1	2.98	116.1	-2.07	116.1	1.59	116.1	5.68	116.1	6.98	116.1	-18.21	116.1	1.01	116.1	-0.17	116.1	-0.72	116.1	3.9	116.1	2.96	116.1	99.76	116.1	1.44	116.1	-1.34	116.1	-0.38	116.1	-2.74	116.1	-0.77	116.1	10.13	116.1	3.61	116.1	-5.36	116.1	2.42	116.1	2.69	116.1	8.4	116.1	-17.2
117	3.12	117	3.27	117	0.22	117	5.59	117	6.71	117	7.25	117	-21.18	117	1.19	117	-0.36	117	-0.54	117	1.05	117	3.58	117	101.66	117	0.73	117	-0.36	117	-3.56	117	-4.21	117	-0.99	117	13.25	117	4.33	117	-4.71	117	2.97	117	2.41	117	10.98	117	-15.79
117.9	7.66	117.9	5.71	117.9	2.58	117.9	7.36	117.9	4.93	117.9	4.52	117.9	-19.43	117.9	3.83	117.9	-2.29	117.9	0.25	117.9	2.93	117.9	0.62	117.9	99.02	117.9	2.11	117.9	0.04	117.9	-0.83	117.9	-1.36	117.9	-3.02	117.9	10.13	117.9	5.21	117.9	-4.18	117.9	4.22	117.9	2.89	117.9	10.26	117.9	-16.31
118.8	5.33	118.8	4.76	118.8	-1.47	118.8	6.01	118.8	6.4	118.8	2.09	118.8	-20.61	118.8	1.26	118.8	-1	118.8	4.44	118.8	2.69	118.8	1.59	118.8	100.87	118.8	0.31	118.8	-3.99	118.8	2.11	118.8	-1.68	118.8	-1.81	118.8	11.42	118.8	6.86	118.8	-8.02	118.8	3.36	118.8	3.17	118.8	8.58	118.8	-16.5
119.7	6.62	119.7	3.55	119.7	-0.5	119.7	3.29	119.7	5.8	119.7	6.04	119.7	-21.01	119.7	2.74	119.7	0.48	119.7	3.83	119.7	2.84	119.7	0.11	119.7	100.57	119.7	1.61	119.7	-1.3	119.7	-0.22	119.7	-1.81	119.7	-2.54	119.7	10.74	119.7	6.04	119.7	-4.74	119.7	0.65	119.7	4.08	119.7	12.22	119.7	-19.59
120.6	3.83	120.6	3.69	120.6	-1	120.6	3.08	120.6	5.3	120.6	5.25	120.6	-19.1	120.6	2.94	120.6	-1.07	120.6	0.3	120.6	-0.07	120.6	0.79	120.6	100.4	120.6	1.75	120.6	-0.68	120.6	-0.93	120.6	-3.27	120.6	-1.25	120.6	12.12	120.6	4.21	120.6	-4.8	120.6	0.95	120.6	2.67	120.6	9.75	120.6	-15.46
121.5	3.67	121.5	4.01	121.5	0.31	121.5	3.88	121.5	7.31	121.5	6.21	121.5	-23.18	121.5	0.24	121.5	1.09	121.5	2.84	121.5	2.1	121.5	1.41	121.5	100.28	121.5	1	121.5	-1.07	121.5	-1.73	121.5	-3.06	121.5	-2.22	121.5	12.83	121.5	6.97	121.5	-4.55	121.5	1.76	121.5	5.11	121.5	11.56	121.5	-12.33
122.4	6.3	122.4	5.4	122.4	-1.18	122.4	5.83	122.4	7.5	122.4	5.07	122.4	-16.34	122.4	3.72	122.4	0.28	122.4	2.92	122.4	3.76	122.4	-0.74	122.4	101.2	122.4	1.59	122.4	0.13	122.4	-1.45	122.4	-1.3	122.4	-1.49	122.4	11.15	122.4	6.1	122.4	-2.41	122.4	1.87	122.4	2.92	122.4	10.45	122.4	-17.05
123.3	6.78	123.3	4.97	123.3	0.42	123.3	3.07	123.3	6.34	123.3	7.71	123.3	-17.63	123.3	1.36	123.3	-0.71	123.3	1.19	123.3	0.13	123.3	3.05	123.3	101.73	123.3	0.73	123.3	0.01	123.3	0.4	123.3	-4.36	123.3	-0.14	123.3	11.03	123.3	4.3	123.3	-3.31	123.3	2.07	123.3	4.41	123.3	11.4	123.3	-15.75
124.2	7.63	124.2	2.62	124.2	-2.14	124.2	0.69	124.2	6.53	124.2	4.56	124.2	-17.95	124.2	1.89	124.2	-0.06	124.2	0.56	124.2	4.29	124.2	-0.51	124.2	101.6	124.2	-0.44	124.2	-0.48	124.2	1.21	124.2	-0.26	124.2	-0.78	124.2	12.29	124.2	5.41	124.2	-4.73	124.2	4.04	124.2	4.08	124.2	11.21	124.2	-16.34
125.1	4.33	125.1	5.1	125.1	0.38	125.1	2.8	125.1	5.63	125.1	5.73	125.1	-18.86	125.1	1.11	125.1	-1.03	125.1	1.12	125.1	3.65	125.1	1.82	125.1	101.89	125.1	0.06	125.1	-3.4	125.1	-1.9	125.1	-3.66	125.1	-2.24	125.1	11.81	125.1	7.36	125.1	-4.94	125.1	1.2	125.1	2.54	125.1	9.65	125.1	-15.97
126	5.56	126	3.95	126	0.82	126	6.1	126	6.17	126	4.32	126	-19.8	126	2	126	1.38	126	-0.26	126	2.06	126	0	126	100.74	126	2.43	126	0.49	126	-2.13	126	-4.96	126	-1.58	126	11.1	126	7.24	126	-4.1	126	1.94	126	1.94	126	8.69	126	-17.37
126.9	9.16	126.9	3.04	126.9	3.35	126.9	5.46	126.9	2.88	126.9	7.91	126.9	-18.54	126.9	2.73	126.9	2.77	126.9	2.71	126.9	2.63	126.9	2.6	126.9	100.22	126.9	0.79	126.9	-0.62	126.9	-0.52	126.9	-1.24	126.9	-1.27	126.9	11.19	126.9	7.75	126.9	-4.64	126.9	1.89	126.9	3.93	126.9	11.63	126.9	-14.26
127.8	2.34	127.8	7.21	127.8	0.16	127.8	3.4	127.8	5.11	127.8	5.83	127.8	-20.72	127.8	2.97	127.8	-0.5	127.8	-0.67	127.8	3.32	127.8	3.38	127.8	100.85	127.8	0.3	127.8	-1.29	127.8	-1.64	127.8	-2.32	127.8	-1.67	127.8	12.04	127.8	5.9	127.8	-2.8	127.8	-0.03	127.8	3.15	127.8	10.52	127.8	-16.54
128.7	4.46	128.7	4.26	128.7	1.49	128.7	3.56	128.7	6.29	128.7	4.28	128.7	-22.59	128.7	1.14	128.7	1.92	128.7	-0.1	128.7	3.29	128.7	1.06	128.7	98.15	128.7	1.03	128.7	-1.45	128.7	-1.68	128.7	0.99	128.7	-2.49	128.7	13.3	128.7	6.18	128.7	-3.39	128.7	3.25	128.7	3.46	128.7	11.04	128.7	-15.49
129.6	5.31	129.6	6.21	129.6	0.92	129.6	4.83	129.6	5.41	129.6	5.78	129.6	-21.3	129.6	3.95	129.6	0.4	129.6	2.19	129.6	2.22	129.6	2.62	129.6	99.08	129.6	1.55	129.6	-0.9	129.6	-0.5	129.6	-2.3	129.6	-0.72	129.6	10.64	129.6	5.68	129.6	-3.79	129.6	1.41	129.6	5.33	129.6	8.87	129.6	-14.89
130.5	9.29	130.5	4.72	130.5	0.34	130.5	3.14	130.5	6.63	130.5	6.42	130.5	-17.99	130.5	0.23	130.5	0.68	130.5	0.51	130.5	2.34	130.5	0.99	130.5	101.21	130.5	-0.14	130.5	-2.17	130.5	-0.63	130.5	-3.16	130.5	-1.45	130.5	11.6	130.5	6.14	130.5	-5.07	130.5	3.14	130.5	2.34	130.5	9.83	130.5	-17.2
131.4	4.76	131.4	7.31	131.4	0.84	131.4	5.89	131.4	6.81	131.4	5.64	131.4	-18.28	131.4	2.9	131.4	-0.02	131.4	2.47	131.4	3.41	131.4	0.59	131.4	99.52	131.4	-0.04	131.4	1.32	131.4	-0.77	131.4	-2.28	131.4	-1.97	131.4	9.53	131.4	4.82	131.4	-0.76	131.4	3.23	131.4	2.43	131.4	10.38	131.4	-17.23
132.3	5.97	132.3	5.9	132.3	0.05	132.3	3.98	132.3	5.45	132.3	8.02	132.3	-17.62	132.3	2.69	132.3	-0.33	132.3	-0.5	132.3	1.67	132.3	2.01	132.3	99.97	132.3	-0.42	132.3	-0.8	132.3	-0.74	132.3	-2.76	132.3	-0.7	132.3	11.7	132.3	6.73	132.3	-1.72	132.3	2.18	132.3	5.03	132.3	12.41	132.3	-13.79
133.2	7.27	133.2	6.87	133.2	-0.12	133.2	4.19	133.2	6.1	133.2	5.02	133.2	-20.13	133.2	3.77	133.2	-0.78	133.2	1.77	133.2	2.7	133.2	-0.4	133.2	99.17	133.2	1.79	133.2	-0.04	133.2	-0.59	133.2	-2.33	133.2	-4.32	133.2	10.21	133.2	7.5	133.2	-3.81	133.2	3.65	133.2	4.66	133.2	10.26	133.2	-15.71
134.1	6.4	134.1	5.15	134.1	-0.66	134.1	5.27	134.1	6.73	134.1	6.14	134.1	-19.04	134.1	4.5	134.1	-3	134.1	2.92	134.1	3.52	134.1	1.02	134.1	99.85	134.1	2.02	134.1	-1.62	134.1	-2.34	134.1	-2	134.1	1.52	134.1	9.95	134.1	5.03	134.1	-2.02	134.1	0.61	134.1	4.44	134.1	13.22	134.1	-15.1
135	6.48	135	1.43	135	-1.26	135	0.95	135	6.64	135	4.31	135	-21.04	135	1.16	135	-0.39	135	1.65	135	0.25	135	-0.99	135	99.32	135	0.1	135	-3.11	135	-1.65	135	-2.55	135	-2.83	135	10.31	135	6.69	135	-4.09	135	2.52	135	6.34	135	11.56	135	-19.95
135.9	6.06	135.9	4.19	135.9	-0.99	135.9	4.84	135.9	8.04	135.9	5.35	135.9	-19.79	135.9	5.23	135.9	0.26	135.9	1.29	135.9	4.52	135.9	1.19	135.9	99.34	135.9	0.96	135.9	-0.38	135.9	-1.6	135.9	-0.16	135.9	-3.59	135.9	10.73	135.9	5.48	135.9	-2.92	135.9	1.09	135.9	3.62	135.9	7.83	135.9	-16.29
136.8	5.3	136.8	2.97	136.8	2.43	136.8	2.43	136.8	5.28	136.8	5.07	136.8	-19.96	136.8	2.56	136.8	1.58	136.8	-0.26	136.8	5.23	136.8	1.47	136.8	97.34	136.8	1.71	136.8	-2.15	136.8	-0.84	136.8	-0.42	136.8	-1.74	136.8	10.93	136.8	6.86	136.8	-5.62	136.8	2.01	136.8	3.19	136.8	12.24	136.8	-18.08
137.7	6.17	137.7	5.37	137.7	-0.88	137.7	1.58	137.7	5.61	137.7	7.09	137.7	-20.12	137.7	5.22	137.7	-0.15	137.7	0.23	137.7	1.5	137.7	0.98	137.7	99.88	137.7	0.96	137.7	-0.26	137.7	-2.37	137.7	-5.14	137.7	-3.48	137.7	11.34	137.7	5.63	137.7	-1.93	137.7	2.87	137.7	2.71	137.7	8.4	137.7	-18.34
138.6	3.07	138.6	5.37	138.6	-2.36	138.6	5.25	138.6	8.29	138.6	5.18	138.6	-20.44	138.6	4.24	138.6	2.02	138.6	0.98	138.6	3.46	138.6	2.3	138.6	98.57	138.6	2.43	138.6	-0.43	138.6	-4.16	138.6	-2.72	138.6	0.39	138.6	11.25	138.6	7.16	138.6	-3	138.6	0.07	138.6	5.04	138.6	8.74	138.6	-16.6
139.5	3.76	139.5	5.99	139.5	-1.58	139.5	3.61	139.5	5.86	139.5	6.18	139.5	-20.5	139.5	3.96	139.5	-0.5	139.5	-0.24	139.5	3.23	139.5	1.41	139.5	100.42	139.5	1.95	139.5	-1.07	139.5	-3.34	139.5	-2.17	139.5	-3.06	139.5	13.41	139.5	7.87	139.5	-4.21	139.5	0.51	139.5	5.13	139.5	9.77	139.5	-14.85
140.4	6.68	140.4	5.37	140.4	2.81	140.4	2.85	140.4	6.03	140.4	5.45	140.4	-18.04	140.4	3.19	140.4	1.67	140.4	1.57	140.4	3.01	140.4	-1.06	140.4	101	140.4	0.03	140.4	1.76	140.4	-2.81	140.4	-0.97	140.4	-4.21	140.4	11.06	140.4	5.01	140.4	-3.31	140.4	0.08	140.4	1.35	140.4	9.85	140.4	-16.88
141.3	6.06	141.3	4.72	141.3	0.61	141.3	5.76	141.3	5.51	141.3	6.85	141.3	-19.6	141.3	1.03	141.3	-0.55	141.3	1.63	141.3	2.35	141.3	-0.9	141.3	100.06	141.3	-1.7	141.3	-2.08	141.3	-2.19	141.3	-2.63	141.3	-1.22	141.3	12.1	141.3	7.63	141.3	-1.87	141.3	1.56	141.3	4.02	141.3	9.47	141.3	-17.2
142.2	5.7	142.2	3.12	142.2	1.38	142.2	4.2	142.2	7.18	142.2	5.06	142.2	-19.04	142.2	0.78	142.2	2.11	142.2	2.01	142.2	4.88	142.2	1.58	142.2	98.54	142.2	-1.45	142.2	-1.04	142.2	-1.08	142.2	-1.08	142.2	-2.18	142.2	11.13	142.2	5.59	142.2	-5.18	142.2	3.54	142.2	2.96	142.2	13.3	142.2	-15.13
143.1	4.23	143.1	5.44	143.1	-0.13	143.1	6.11	143.1	5.46	143.1	4.48	143.1	-18.29	143.1	2.79	143.1	-1.48	143.1	-2.82	143.1	2.08	143.1	0.59	143.1	99.31	143.1	-0.57	143.1	-2.32	143.1	-5.1	143.1	-0.39	143.1	0.6	143.1	12.02	143.1	6.43	143.1	-3.16	143.1	3.99	143.1	5.71	143.1	13.74	143.1	-14.39
144	6.06	144	4.37	144	1.22	144	4.98	144	7.31	144	5.64	144	-16.55	144	2.81	144	1.07	144	1.57	144	3.48	144	1.64	144	101.04	144	0.85	144	1.69	144	-1.36	144	-0.42	144	-1.56	144	12.59	144	4.45	144	-4.25	144	2.2	144	4.91	144	13.5	144	-17.05
144.9	7.61	144.9	4.62	144.9	0.55	144.9	2.06	144.9	7.73	144.9	6.57	144.9	-21.06	144.9	2.65	144.9	-0.79	144.9	0.2	144.9	3.3	144.9	2.34	144.9	99.58	144.9	-0.34	144.9	-1.33	144.9	-1.47	144.9	-2.62	144.9	0.12	144.9	12.3	144.9	7.42	144.9	-4.19	144.9	2.97	144.9	1.45	144.9	10.38	144.9	-17.39
145.8	5.19	145.8	3.95	145.8	0.32	145.8	3.14	145.8	8.11	145.8	8.65	145.8	-20.5	145.8	3.44	145.8	-0.17	145.8	2.3	145.8	6.46	145.8	2.52	145.8	98.08	145.8	0.8	145.8	-1.04	145.8	0.83	145.8	-0.05	145.8	-1.79	145.8	11.22	145.8	3.53	145.8	-2.62	145.8	2.68	145.8	3.95	145.8	11.14	145.8	-19.54
146.7	7.13	146.7	5.33	146.7	-1.26	146.7	3.88	146.7	6.05	146.7	6.19	146.7	-20.15	146.7	3.74	146.7	1.79	146.7	0.26	146.7	2.56	146.7	0.54	146.7	99.77	146.7	-0.16	146.7	2.21	146.7	-1.48	146.7	-3.91	146.7	-2.74	146.7	12.11	146.7	5.65	146.7	-1.75	146.7	2.03	146.7	4.32	146.7	11.84	146.7	-16.1
147.6	6.4	147.6	4.96	147.6	-1.29	147.6	4.8	147.6	8.53	147.6	5.48	147.6	-18.97	147.6	-0.08	147.6	-1.2	147.6	2.86	147.6	3.36	147.6	-0.5	147.6	100.49	147.6	-3.12	147.6	0.2	147.6	0.34	147.6	0.41	147.6	-0.89	147.6	12.46	147.6	3.86	147.6	-1.54	147.6	2.48	147.6	5.33	147.6	11.12	147.6	-17.83
148.5	5.06	148.5	5.36	148.5	-1.2	148.5	3.19	148.5	7.26	148.5	7.97	148.5	-17.82	148.5	3.06	148.5	-0.21	148.5	-0.58	148.5	-0.6	148.5	3.39	148.5	100.22	148.5	0.74	148.5	-1.43	148.5	-2.44	148.5	-3.52	148.5	-0.48	148.5	11.79	148.5	5.77	148.5	-3.99	148.5	1.03	148.5	5.01	148.5	9.96	148.5	-15.05
149.4	5	149.4	3.04	149.4	-0.34	149.4	2.74	149.4	6.95	149.4	9.07	149.4	-19.57	149.4	3.54	149.4	1.32	149.4	-2.2	149.4	4.59	149.4	3.66	149.4	99.67	149.4	2.42	149.4	1.27	149.4	-2.16	149.4	-2.54	149.4	-0.03	149.4	11.89	149.4	5.31	149.4	-1.18	149.4	2.05	149.4	1.47	149.4	13.42	149.4	-16.56
150.3	6.74	150.3	5.79	150.3	0.16	150.3	7	150.3	3.72	150.3	8.29	150.3	-18.44	150.3	1.84	150.3	-1.06	150.3	2.12	150.3	1.49	150.3	2.67	150.3	101.01	150.3	0.29	150.3	-2.04	150.3	-2.51	150.3	-1.45	150.3	-0.96	150.3	11.22	150.3	7	150.3	-1.25	150.3	3.13	150.3	3.5	150.3	11.53	150.3	-19.22
151.2	3.91	151.2	3.82	151.2	0.11	151.2	7.15	151.2	6.7	151.2	8.28	151.2	-22.07	151.2	3.89	151.2	-1.22	151.2	2.51	151.2	1.02	151.2	3.05	151.2	99.07	151.2	0.89	151.2	-2.14	151.2	-2.15	151.2	-4.17	151.2	-2.15	151.2	11.7	151.2	5.57	151.2	-1.56	151.2	-0.26	151.2	1.95	151.2	9.25	151.2	-14.32
152.1	6.45	152.1	6.43	152.1	0.89	152.1	3.23	152.1	5.6	152.1	4.73	152.1	-18.24	152.1	1.15	152.1	-0.94	152.1	3.94	152.1	1.69	152.1	2.7	152.1	99.13	152.1	-0.93	152.1	-0.83	152.1	1.28	152.1	-3.89	152.1	-1.01	152.1	11.48	152.1	6.44	152.1	-2.16	152.1	3.08	152.1	4.11	152.1	8.78	152.1	-14.26
153	5.81	153	6.36	153	1.04	153	4.69	153	5.08	153	3.79	153	-19.26	153	2.01	153	-0.86	153	0.32	153	2.5	153	2.08	153	101.73	153	0.13	153	-2.39	153	-3.15	153	-5.82	153	-0.35	153	14.22	153	6.86	153	-2.49	153	3.61	153	2.42	153	10.95	153	-16.17
153.9	7.7	153.9	5.56	153.9	2.13	153.9	4.68	153.9	7.01	153.9	6.4	153.9	-19.87	153.9	1.5	153.9	2.38	153.9	-0.05	153.9	1.73	153.9	0.65	153.9	98.74	153.9	-0.11	153.9	0.05	153.9	-2.84	153.9	-0.77	153.9	-4.33	153.9	12.5	153.9	7.88	153.9	-2.84	153.9	0.41	153.9	5.45	153.9	11.24	153.9	-15.48
154.8	4.31	154.8	5.2	154.8	1	154.8	4.65	154.8	7.02	154.8	5.29	154.8	-21.05	154.8	1.87	154.8	0.86	154.8	1.97	154.8	2.69	154.8	2	154.8	97.72	154.8	-1.16	154.8	0.53	154.8	-3.3	154.8	-2.63	154.8	-2.28	154.8	10.46	154.8	6.39	154.8	-1.04	154.8	2.71	154.8	4.39	154.8	10.86	154.8	-17.33
155.7	6.14	155.7	7.94	155.7	0.79	155.7	5.48	155.7	4.73	155.7	7.9	155.7	-19.42	155.7	5.33	155.7	1.49	155.7	2.15	155.7	3.88	155.7	1.05	155.7	98.54	155.7	0.64	155.7	-1.55	155.7	-1.87	155.7	-1.39	155.7	-2.29	155.7	11.74	155.7	5.86	155.7	-2.58	155.7	1.27	155.7	6.76	155.7	11.57	155.7	-14.68
156.6	5.94	156.6	5.87	156.6	0.77	156.6	2.93	156.6	6.94	156.6	4.68	156.6	-20.39	156.6	3.65	156.6	2.47	156.6	1.91	156.6	5.26	156.6	0.97	156.6	99.49	156.6	1.7	156.6	0.88	156.6	-1.86	156.6	-1.47	156.6	-2.61	156.6	11.86	156.6	9.16	156.6	-3.75	156.6	3.01	156.6	3.45	156.6	12.36	156.6	-15.54
157.5	5.42	157.5	5.2	157.5	-1.43	157.5	6.43	157.5	8.34	157.5	6.45	157.5	-18.89	157.5	2.22	157.5	-0.52	157.5	0.98	157.5	2.93	157.5	1.77	157.5	99.44	157.5	-0.23	157.5	-2.47	157.5	-3.38	157.5	-1.54	157.5	-1.73	157.5	12.5	157.5	9.04	157.5	-2.4	157.5	2.75	157.5	6.05	157.5	10.12	157.5	-16.97
158.4	5.77	158.4	6.07	158.4	1.23	158.4	4.98	158.4	4.47	158.4	7.79	158.4	-16.9	158.4	2.89	158.4	0.16	158.4	0.75	158.4	0.58	158.4	3.75	158.4	97.69	158.4	2.33	158.4	-2.81	158.4	-2.65	158.4	-3.64	158.4	0.55	158.4	11.51	158.4	7.46	158.4	-2.21	158.4	1.96	158.4	3.88	158.4	12.78	158.4	-16.1
159.3	6.84	159.3	6.68	159.3	1.85	159.3	7.47	159.3	8.06	159.3	7.86	159.3	-19.57	159.3	3.65	159.3	1.15	159.3	1.21	159.3	2.8	159.3	2.79	159.3	97.81	159.3	-0.44	159.3	0.14	159.3	-0.06	159.3	-3.11	159.3	-1.86	159.3	12.89	159.3	6.57	159.3	-0.9	159.3	2.87	159.3	5.7	159.3	10.69	159.3	-17.13
160.2	6.7	160.2	6.17	160.2	1	160.2	5.43	160.2	3.73	160.2	7.12	160.2	-17.94	160.2	3.64	160.2	-0.5	160.2	2.78	160.2	2.64	160.2	2.4	160.2	100.24	160.2	1.43	160.2	-1.13	160.2	-0.91	160.2	-1.99	160.2	-3.11	160.2	11.05	160.2	6.21	160.2	-1.47	160.2	3.08	160.2	3.62	160.2	13.54	160.2	-18.26
161.1	5.96	161.1	5.53	161.1	3.92	161.1	3.08	161.1	8.94	161.1	7.47	161.1	-17.24	161.1	2.17	161.1	1.55	161.1	-0.61	161.1	3.58	161.1	0.72	161.1	99.01	161.1	0.01	161.1	-1.95	161.1	0.13	161.1	-0.54	161.1	-1.9	161.1	11.87	161.1	6.74	161.1	-1.61	161.1	3.56	161.1	3.35	161.1	11.14	161.1	-16.22
162	6.87	162	5.63	162	-0.28	162	6.66	162	6.85	162	7.51	162	-19.45	162	3.47	162	-1.14	162	0.11	162	4.37	162	2.97	162	98.25	162	-0.39	162	-1.5	162	-1.47	162	-2.03	162	-0.17	162	9.9	162	11.26	162	-1.57	162	1.19	162	5.4	162	12.67	162	-17.01
162.9	8.27	162.9	6.71	162.9	-3.56	162.9	6.64	162.9	5.56	162.9	6.83	162.9	-16.65	162.9	3.78	162.9	0.33	162.9	4.38	162.9	5.2	162.9	1.61	162.9	98.91	162.9	-0.73	162.9	0.34	162.9	0.73	162.9	-2.48	162.9	-1.95	162.9	11.57	162.9	6.8	162.9	-1.82	162.9	2.45	162.9	5.03	162.9	9.17	162.9	-14.95
163.8	6.15	163.8	6.13	163.8	1.19	163.8	6.08	163.8	4.64	163.8	6.3	163.8	-19.49	163.8	2.61	163.8	1.64	163.8	4.32	163.8	0.68	163.8	1.53	163.8	99.65	163.8	0.28	163.8	-1.72	163.8	-1.36	163.8	-1.17	163.8	1.94	163.8	13.27	163.8	5.42	163.8	-1.1	163.8	2.23	163.8	6.61	163.8	14.02	163.8	-15.94
164.7	6.59	164.7	7.22	164.7	0.71	164.7	4.07	164.7	6.7	164.7	5.2	164.7	-20.88	164.7	5.56	164.7	1.42	164.7	0.34	164.7	2.86	164.7	0.68	164.7	98.27	164.7	0.27	164.7	-0.55	164.7	-1.89	164.7	-2.42	164.7	-3.16	164.7	10.94	164.7	5.26	164.7	-0.73	164.7	6.13	164.7	6.52	164.7	13.16	164.7	-14.81
165.6	5.46	165.6	4.11	165.6	0.46	165.6	6.46	165.6	7.15	165.6	8.59	165.6	-20.8	165.6	1.25	165.6	-1.65	165.6	1.27	165.6	3.78	165.6	0.14	165.6	100.07	165.6	0.53	165.6	-3.19	165.6	-2.51	165.6	-3.03	165.6	-3.13	165.6	13.17	165.6	8.48	165.6	-0.14	165.6	1.5	165.6	4.72	165.6	11.3	165.6	-14.32
166.5	6.29	166.5	6.45	166.5	1.72	166.5	5.96	166.5	5.85	166.5	9.24	166.5	-20.42	166.5	2.52	166.5	-1.32	166.5	1.26	166.5	3.63	166.5	3.2	166.5	98.05	166.5	1.42	166.5	-0.22	166.5	-3.14	166.5	-3.54	166.5	0.46	166.5	10.99	166.5	7.63	166.5	0.48	166.5	1.61	166.5	3.21	166.5	12.55	166.5	-17.59
167.4	5.12	167.4	4.27	167.4	2.33	167.4	7.21	167.4	6.4	167.4	5.08	167.4	-18.06	167.4	3.91	167.4	1.7	167.4	2.43	167.4	2.91	167.4	1.98	167.4	98.94	167.4	1.69	167.4	-2.44	167.4	-2.15	167.4	-3.31	167.4	-0.98	167.4	12.47	167.4	8.38	167.4	-1.32	167.4	2.29	167.4	6.15	167.4	11.28	167.4	-14.39
168.3	6.87	168.3	5.85	168.3	2.09	168.3	1.72	168.3	7.63	168.3	8.61	168.3	-19.19	168.3	4.25	168.3	-0.84	168.3	-1.5	168.3	2.07	168.3	0.47	168.3	96.93	168.3	2.63	168.3	-1.14	168.3	0.48	168.3	-2.11	168.3	-4.42	168.3	9.11	168.3	8.79	168.3	-1.88	168.3	3.87	168.3	3.64	168.3	13.14	168.3	-17.58
169.2	5.93	169.2	7.08	169.2	2.72	169.2	4.05	169.2	9.1	169.2	7.24	169.2	-19.7	169.2	2.92	169.2	2.74	169.2	2	169.2	2.2	169.2	-0.23	169.2	98.68	169.2	-1.39	169.2	-1.44	169.2	-0.49	169.2	-3.03	169.2	-0.34	169.2	12.49	169.2	8.85	169.2	-2.2	169.2	2.8	169.2	2.93	169.2	11.92	169.2	-12.98
170.1	4.6	170.1	3.35	170.1	2.69	170.1	5.41	170.1	4.4	170.1	7.75	170.1	-19.92	170.1	2.87	170.1	1.51	170.1	0.23	170.1	2.01	170.1	2.98	170.1	97.79	170.1	-1.77	170.1	-0.63	170.1	-1.25	170.1	-2.93	170.1	-1.56	170.1	13.57	170.1	5.11	170.1	-0.13	170.1	1.43	170.1	5.74	170.1	10.85	170.1	-13.29
171	7.09	171	5.58	171	0.34	171	6.85	171	5.51	171	7.23	171	-20.11	171	4.15	171	1.95	171	3.18	171	2.99	171	0.2	171	96.95	171	0.37	171	-0.89	171	-0.48	171	-1.21	171	-2.96	171	11.69	171	5.91	171	-2.65	171	2.73	171	6.4	171	10.93	171	-16.33
171.9	6.83	171.9	5.58	171.9	0.29	171.9	4.62	171.9	6.89	171.9	7.86	171.9	-17.98	171.9	4.24	171.9	0.37	171.9	0.88	171.9	3.5	171.9	1.13	171.9	97.6	171.9	-2.51	171.9	0.87	171.9	-1.87	171.9	-2.06	171.9	-0.37	171.9	12.39	171.9	4.61	171.9	0.02	171.9	0.73	171.9	3.5	171.9	11.78	171.9	-14.53
172.8	5.26	172.8	5.31	172.8	4.16	172.8	6.97	172.8	6	172.8	10.1	172.8	-18.8	172.8	2.13	172.8	2.17	172.8	1.6	172.8	3.77	172.8	3.63	172.8	97.46	172.8	-1.26	172.8	1.92	172.8	-4.19	172.8	-1.2	172.8	-0.75	172.8	12.29	172.8	7.21	172.8	2.96	172.8	2.71	172.8	6.02	172.8	10.79	172.8	-15.62
173.7	7.17	173.7	5.71	173.7	3.04	173.7	2.84	173.7	8.17	173.7	8.77	173.7	-17.13	173.7	2.31	173.7	-0.48	173.7	-0.97	173.7	3.34	173.7	3.82	173.7	99.53	173.7	-0.14	173.7	-1.09	173.7	-2.23	173.7	-2.25	173.7	-1.22	173.7	14.54	173.7	6.65	173.7	0.61	173.7	2.54	173.7	4.83	173.7	12.19	173.7	-14.46
174.6	6.03	174.6	6.92	174.6	2.28	174.6	3.59	174.6	9.2	174.6	6.06	174.6	-18.45	174.6	2.51	174.6	-0.18	174.6	1.51	174.6	3.57	174.6	0.63	174.6	99.84	174.6	0.32	174.6	-2.92	174.6	-1.06	174.6	-3.74	174.6	-2.17	174.6	12.65	174.6	6.88	174.6	-1.38	174.6	1.94	174.6	2.96	174.6	13.25	174.6	-14.01
175.5	6.93	175.5	3.95	175.5	1.77	175.5	5.4	175.5	6.63	175.5	6.24	175.5	-20.1	175.5	3.19	175.5	-0.64	175.5	0.95	175.5	3.92	175.5	-1.9	175.5	98.64	175.5	-1.04	175.5	-0.26	175.5	-2.34	175.5	-0.3	175.5	-2.12	175.5	13.7	175.5	6.4	175.5	-2.08	175.5	1.4	175.5	4.43	175.5	12.39	175.5	-15.04
176.4	5.11	176.4	6.36	176.4	1.05	176.4	5.52	176.4	6.73	176.4	5.99	176.4	-18.61	176.4	5.06	176.4	1.69	176.4	1.67	176.4	3.53	176.4	3.72	176.4	98.36	176.4	-0.56	176.4	-0.89	176.4	-1.67	176.4	-1.7	176.4	-2.13	176.4	12.19	176.4	9.56	176.4	-0.12	176.4	3.96	176.4	5.4	176.4	10.69	176.4	-14.71
177.3	6.51	177.3	4.77	177.3	3.65	177.3	2.9	177.3	6.19	177.3	8.84	177.3	-19.25	177.3	2.86	177.3	-1.37	177.3	4.24	177.3	1.32	177.3	3.46	177.3	96.77	177.3	-0.35	177.3	-3.6	177.3	0.69	177.3	-4.82	177.3	-3.61	177.3	14.54	177.3	6.5	177.3	-2.37	177.3	2.3	177.3	4.98	177.3	11.31	177.3	-15.85
178.2	6.7	178.2	3.76	178.2	0.02	178.2	6.76	178.2	7.31	178.2	8.08	178.2	-16.99	178.2	0.71	178.2	-0.46	178.2	0.19	178.2	2.01	178.2	0.58	178.2	99.81	178.2	-0.59	178.2	-3.65	178.2	-4.38	178.2	-1.29	178.2	-1.78	178.2	11.76	178.2	7.38	178.2	-2.28	178.2	0.83	178.2	7.63	178.2	12.92	178.2	-15.62
179.1	4.68	179.1	6.38	179.1	1.81	179.1	5.79	179.1	7.79	179.1	7.46	179.1	-20.62	179.1	2.44	179.1	0.75	179.1	0.62	179.1	3.4	179.1	-0.14	179.1	97.81	179.1	1.36	179.1	-1.55	179.1	-2.94	179.1	-0.18	179.1	-2.85	179.1	11.43	179.1	6.36	179.1	-0.35	179.1	1.21	179.1	4.71	179.1	11.76	179.1	-17.66
180	6.2	180	5.82	180	0.37	180	5.07	180	7.29	180	8.76	180	-19.01	180	1.78	180	0.3	180	2.75	180	3.64	180	1.69	180	97.41	180	-2.59	180	-0.73	180	-2.65	180	-1.1	180	-5.01	180	12.99	180	6.09	180	0.43	180	3	180	5.48	180	10.2	180	-15.92
180.9	4.49	180.9	3.48	180.9	1.54	180.9	9.23	180.9	4.93	180.9	6.31	180.9	-20.33	180.9	2.08	180.9	0.95	180.9	3.13	180.9	1.42	180.9	0	180.9	98.52	180.9	-0.71	180.9	-0.69	180.9	-3.39	180.9	-2.96	180.9	-3.4	180.9	12.82	180.9	5.9	180.9	-0.39	180.9	1.47	180.9	5.57	180.9	12.22	180.9	-15.3
181.8	5.15	181.8	4.98	181.8	4.48	181.8	5.59	181.8	9.26	181.8	8.22	181.8	-20.39	181.8	3.07	181.8	3.03	181.8	1.37	181.8	1.88	181.8	2.38	181.8	97.39	181.8	-0.73	181.8	-0.46	181.8	-1.81	181.8	-1.06	181.8	-1.39	181.8	13.54	181.8	9.36	181.8	-0.49	181.8	5.59	181.8	6.7	181.8	11.87	181.8	-15.56
182.7	5.66	182.7	5	182.7	1.12	182.7	5.13	182.7	8.38	182.7	7.24	182.7	-19.85	182.7	2.07	182.7	0.51	182.7	-1.42	182.7	4.67	182.7	1.73	182.7	99.11	182.7	-1.93	182.7	-0.67	182.7	-2.64	182.7	-2.58	182.7	-1.56	182.7	13.58	182.7	6.17	182.7	-2.23	182.7	4.79	182.7	5.77	182.7	12.54	182.7	-16.45
183.6	3.73	183.6	6.86	183.6	3.11	183.6	4.83	183.6	4.95	183.6	7.12	183.6	-19.2	183.6	4.51	183.6	1.71	183.6	1.04	183.6	1.87	183.6	1.72	183.6	99.45	183.6	1.25	183.6	-0.28	183.6	-1.84	183.6	-2.12	183.6	-1.84	183.6	14.45	183.6	8.04	183.6	-2.07	183.6	2.31	183.6	5.53	183.6	10.65	183.6	-15.26
184.5	4.55	184.5	4.79	184.5	4.43	184.5	7.01	184.5	7.06	184.5	8.3	184.5	-19.72	184.5	4.24	184.5	0.83	184.5	0.02	184.5	1.47	184.5	1.82	184.5	99.29	184.5	-0.49	184.5	-2.77	184.5	-3.7	184.5	-3.54	184.5	-2.25	184.5	12.82	184.5	6.31	184.5	-0.88	184.5	3.64	184.5	5.05	184.5	11.52	184.5	-16.56
185.4	6.4	185.4	8.21	185.4	2.4	185.4	5.03	185.4	7.74	185.4	8.47	185.4	-18.26	185.4	4.14	185.4	0.62	185.4	-0.38	185.4	2.62	185.4	3.32	185.4	98.19	185.4	-0.08	185.4	-0.68	185.4	-2.39	185.4	-3.35	185.4	0.86	185.4	12.66	185.4	5.92	185.4	-0.85	185.4	6.87	185.4	4.71	185.4	12.05	185.4	-14.28
186.3	6.06	186.3	6.67	186.3	5.66	186.3	4.31	186.3	7.87	186.3	8.65	186.3	-17.7	186.3	5.01	186.3	3.32	186.3	-0.27	186.3	1.36	186.3	1.41	186.3	98.9	186.3	-0.57	186.3	-2.22	186.3	-2.28	186.3	-2.26	186.3	-1.13	186.3	14.97	186.3	6.72	186.3	-1.24	186.3	4.9	186.3	7.44	186.3	12.78	186.3	-15.35
187.2	7.26	187.2	6.31	187.2	-1.14	187.2	4.58	187.2	6.52	187.2	6.48	187.2	-20	187.2	3.37	187.2	0.87	187.2	0.52	187.2	1.32	187.2	2.48	187.2	96.23	187.2	0.3	187.2	-1.06	187.2	-0.62	187.2	-4.15	187.2	-1.87	187.2	12.48	187.2	6.43	187.2	-1.36	187.2	1.47	187.2	4.66	187.2	12.6	187.2	-14.54
188.1	7.62	188.1	3.71	188.1	2.47	188.1	6.45	188.1	7.06	188.1	9.1	188.1	-20.81	188.1	1.79	188.1	1.37	188.1	1.67	188.1	0.75	188.1	1.87	188.1	95.17	188.1	-2.06	188.1	-1.81	188.1	-3.59	188.1	-3.26	188.1	-3.15	188.1	13.58	188.1	7.39	188.1	-0.92	188.1	3.25	188.1	6.06	188.1	11.96	188.1	-14.84
189	8.85	189	6.85	189	2.21	189	5.81	189	7.36	189	7.02	189	-17.77	189	3.89	189	3.42	189	2.32	189	0.7	189	-0.4	189	99.22	189	0.34	189	-0.53	189	-1.97	189	-4.45	189	-3.57	189	14.15	189	5.99	189	-2.33	189	3.71	189	5.73	189	12.25	189	-15.27
189.9	6.48	189.9	6.46	189.9	1.41	189.9	4.63	189.9	8.82	189.9	7.92	189.9	-19.54	189.9	4.42	189.9	1.01	189.9	2.21	189.9	3	189.9	0.19	189.9	97.09	189.9	-1.22	189.9	1.48	189.9	-0.19	189.9	-3.03	189.9	-5.43	189.9	11.69	189.9	7.59	189.9	-0.46	189.9	3.89	189.9	5.78	189.9	12.25	189.9	-16.19
190.8	6.09	190.8	5.24	190.8	0.29	190.8	5.97	190.8	9.01	190.8	7.11	190.8	-19.33	190.8	2.52	190.8	1.42	190.8	4.38	190.8	2.69	190.8	2.34	190.8	95.15	190.8	-1.59	190.8	0.19	190.8	-3.02	190.8	-2.56	190.8	-0.02	190.8	8.79	190.8	8.66	190.8	0.15	190.8	2.73	190.8	5.96	190.8	13.69	190.8	-14.18
191.7	7.05	191.7	7.64	191.7	0.69	191.7	5.7	191.7	8.2	191.7	7.32	191.7	-17.96	191.7	5.07	191.7	-2.03	191.7	2.14	191.7	3	191.7	1.72	191.7	98.54	191.7	0.53	191.7	-1.29	191.7	-1.34	191.7	-2.92	191.7	-3.42	191.7	13.02	191.7	8.84	191.7	0.26	191.7	4.43	191.7	5.77	191.7	11.19	191.7	-14.77
192.6	7.7	192.6	5.25	192.6	-0.27	192.6	7.59	192.6	6.9	192.6	10.19	192.6	-18.81	192.6	1.79	192.6	0.34	192.6	5.27	192.6	2.57	192.6	1.1	192.6	98.12	192.6	-1.76	192.6	0.77	192.6	-1.93	192.6	-3.24	192.6	-1.25	192.6	11.88	192.6	7.92	192.6	1.88	192.6	2.02	192.6	4.53	192.6	13.92	192.6	-15.81
193.5	5.07	193.5	5.48	193.5	1.93	193.5	4.83	193.5	8.95	193.5	4.98	193.5	-21.03	193.5	2.05	193.5	1.06	193.5	1.52	193.5	0.91	193.5	1.34	193.5	95.45	193.5	-1.83	193.5	-1.53	193.5	-3.87	193.5	-2.61	193.5	-2.96	193.5	12.03	193.5	6.92	193.5	-1.11	193.5	2.6	193.5	5.36	193.5	11.91	193.5	-15.54
194.4	7.48	194.4	7.6	194.4	0.73	194.4	6.58	194.4	7.33	194.4	7.4	194.4	-18.65	194.4	2.62	194.4	2.82	194.4	3.37	194.4	2.82	194.4	2.37	194.4	97.82	194.4	-0.4	194.4	0.66	194.4	-1.13	194.4	-2.13	194.4	-2.72	194.4	11.26	194.4	8.74	194.4	-0.17	194.4	3.69	194.4	4.96	194.4	11.4	194.4	-17.38
195.3	6.53	195.3	7.25	195.3	0	195.3	4.29	195.3	9.36	195.3	8.61	195.3	-17.6	195.3	4.71	195.3	-0.09	195.3	0.45	195.3	4.6	195.3	3.61	195.3	97.1	195.3	0.09	195.3	-1.16	195.3	-5.6	195.3	-0.4	195.3	-3.32	195.3	10.22	195.3	9.19	195.3	-0.47	195.3	2.88	195.3	6.85	195.3	11.42	195.3	-19.25
196.2	7.71	196.2	7.56	196.2	5.11	196.2	5.78	196.2	6.85	196.2	8.94	196.2	-20.53	196.2	4.29	196.2	5.71	196.2	1.56	196.2	3.67	196.2	1.83	196.2	97.02	196.2	0.45	196.2	0.65	196.2	-2.17	196.2	-4.73	196.2	-2.63	196.2	11.44	196.2	8.27	196.2	-0.99	196.2	1.6	196.2	5.03	196.2	13.39	196.2	-18.24
197.1	4.88	197.1	6.18	197.1	1.29	197.1	4.75	197.1	8.63	197.1	9.14	197.1	-20.62	197.1	1.83	197.1	-0.7	197.1	1.41	197.1	4.2	197.1	0.9	197.1	97.62	197.1	-0.71	197.1	-0.69	197.1	-4.12	197.1	-2.16	197.1	-2.34	197.1	12.84	197.1	7.12	197.1	-3.25	197.1	3.81	197.1	6.73	197.1	12.01	197.1	-17.34
198	4.73	198	4.05	198	2.94	198	5.61	198	6.33	198	8.8	198	-19.47	198	1.66	198	0.49	198	1.79	198	2.93	198	0.64	198	97.03	198	-2.22	198	-2.82	198	-1.63	198	-2.32	198	-2.69	198	13.34	198	8.51	198	-1.56	198	1.53	198	6.36	198	11.84	198	-17.1
198.9	7.28	198.9	6.15	198.9	1.09	198.9	5.74	198.9	9.58	198.9	9.24	198.9	-17.3	198.9	4.89	198.9	-0.42	198.9	2.41	198.9	1.48	198.9	2.9	198.9	100.24	198.9	-1.02	198.9	-2.61	198.9	-2.33	198.9	-4.07	198.9	-3.72	198.9	14.92	198.9	6.94	198.9	0.08	198.9	3.27	198.9	5.11	198.9	7.89	198.9	-14.32
199.8	5.3	199.8	5.88	199.8	3.21	199.8	4.75	199.8	6.9	199.8	8.61	199.8	-19.94	199.8	3.64	199.8	-0.1	199.8	0.5	199.8	5.69	199.8	2.33	199.8	97.11	199.8	1.8	199.8	-3.13	199.8	-1.62	199.8	-1.38	199.8	0.3	199.8	12.32	199.8	9.8	199.8	0.72	199.8	4.34	199.8	5.74	199.8	14.45	199.8	-16.5
200.7	5.49	200.7	7.15	200.7	2.92	200.7	6.53	200.7	9.69	200.7	7.3	200.7	-19.35	200.7	3.28	200.7	3.45	200.7	4.19	200.7	3.25	200.7	1.64	200.7	95.74	200.7	-0.22	200.7	-1.48	200.7	-1.18	200.7	-3.65	200.7	-1.84	200.7	10.35	200.7	8.12	200.7	-0.25	200.7	4.41	200.7	6.17	200.7	13.59	200.7	-15.26
201.6	5.73	201.6	7.08	201.6	3.63	201.6	6.88	201.6	8.17	201.6	7.13	201.6	-20.63	201.6	3.21	201.6	0.96	201.6	0.04	201.6	3.2	201.6	-0.91	201.6	98.14	201.6	0.4	201.6	-1.02	201.6	-5.12	201.6	-0.65	201.6	-2.26	201.6	13.99	201.6	9.52	201.6	0.87	201.6	1.13	201.6	8	201.6	12.89	201.6	-15.42
202.5	6.31	202.5	4.35	202.5	1.68	202.5	6.97	202.5	6.9	202.5	9.16	202.5	-19.03	202.5	2.13	202.5	2.2	202.5	0.28	202.5	4.72	202.5	3.49	202.5	97.5	202.5	-2.27	202.5	-1.91	202.5	-5.29	202.5	-2.17	202.5	-2.67	202.5	13.21	202.5	5.46	202.5	1.79	202.5	3.09	202.5	8.18	202.5	13.49	202.5	-16.67
203.4	5.68	203.4	5.85	203.4	3.77	203.4	4.08	203.4	9.99	203.4	6.38	203.4	-19.73	203.4	2.07	203.4	2.22	203.4	2.38	203.4	4.3	203.4	0.48	203.4	97.5	203.4	0.12	203.4	-2.22	203.4	-2.57	203.4	-3.18	203.4	-3.91	203.4	12.55	203.4	8.53	203.4	-0.52	203.4	2.16	203.4	4.89	203.4	12.62	203.4	-17.72
204.3	5.17	204.3	7.82	204.3	5.86	204.3	7.53	204.3	7.25	204.3	7.92	204.3	-20.34	204.3	5.84	204.3	2.32	204.3	2.28	204.3	5.47	204.3	0.83	204.3	97.09	204.3	-1.72	204.3	-0.63	204.3	-2.65	204.3	-2.15	204.3	-1.4	204.3	13.6	204.3	8.2	204.3	1.25	204.3	3.29	204.3	5.37	204.3	12.71	204.3	-17.6
205.2	5.5	205.2	7.5	205.2	-2.59	205.2	3.85	205.2	6.18	205.2	8.66	205.2	-19.17	205.2	4.47	205.2	1.91	205.2	2.65	205.2	1.55	205.2	3.72	205.2	97.36	205.2	-2.63	205.2	-0.34	205.2	-1.75	205.2	-2.33	205.2	-1.58	205.2	13.76	205.2	7.58	205.2	-0.36	205.2	2.54	205.2	6.39	205.2	11.32	205.2	-17
206.1	5.75	206.1	5.8	206.1	0.04	206.1	7.52	206.1	8.92	206.1	8.37	206.1	-18.93	206.1	2.78	206.1	2.32	206.1	2.32	206.1	2.63	206.1	1.54	206.1	97.81	206.1	-0.99	206.1	-1.18	206.1	-4.36	206.1	-2.87	206.1	-5.9	206.1	11.74	206.1	7.26	206.1	-0.62	206.1	2.33	206.1	5.61	206.1	10.87	206.1	-16.49
207	8.08	207	5.31	207	0.22	207	7.29	207	9.13	207	7.86	207	-20	207	3.01	207	0.19	207	0.11	207	1.95	207	2.87	207	98.91	207	-2.56	207	0.7	207	-3.59	207	-5.84	207	-1.77	207	13.98	207	5.69	207	-0.81	207	3.19	207	6.87	207	13.03	207	-16.88
207.9	6.8	207.9	5.94	207.9	0.17	207.9	4.64	207.9	7.4	207.9	7.07	207.9	-19	207.9	4.96	207.9	2.52	207.9	0.9	207.9	3.36	207.9	-1.54	207.9	97.11	207.9	-0.37	207.9	3.07	207.9	-1.89	207.9	-3	207.9	-5.01	207.9	10.95	207.9	7.22	207.9	3.11	207.9	2.32	207.9	6.1	207.9	13.33	207.9	-17.72
208.8	5.48	208.8	6.21	208.8	-0.06	208.8	4.23	208.8	6.82	208.8	8.39	208.8	-18.99	208.8	3.32	208.8	-0.43	208.8	-0.73	208.8	2.56	208.8	1.15	208.8	95.43	208.8	0.4	208.8	-0.28	208.8	-4.64	208.8	-2.21	208.8	-3.02	208.8	13.03	208.8	8.97	208.8	-1.2	208.8	4.88	208.8	8.88	208.8	12	208.8	-14.49
209.7	5.35	209.7	7.21	209.7	2.56	209.7	5.24	209.7	6.86	209.7	10.38	209.7	-19.14	209.7	5.87	209.7	1.3	209.7	1.63	209.7	1.23	209.7	2.56	209.7	97.82	209.7	-1.27	209.7	-0.4	209.7	-2.41	209.7	-5.1	209.7	-2.44	209.7	13.87	209.7	7.13	209.7	1.42	209.7	5.47	209.7	7.19	209.7	12.39	209.7	-16.82
210.6	5.04	210.6	5.58	210.6	4.73	210.6	7.03	210.6	7.77	210.6	7.17	210.6	-18.87	210.6	2.55	210.6	2.7	210.6	2.67	210.6	3.75	210.6	2.02	210.6	97.31	210.6	-0.88	210.6	-0.42	210.6	-1.37	210.6	0.06	210.6	-3.68	210.6	11.57	210.6	8.22	210.6	1.25	210.6	2.79	210.6	6.41	210.6	14.15	210.6	-16.4
211.5	5.28	211.5	7.55	211.5	1.61	211.5	5.18	211.5	9.08	211.5	8.93	211.5	-18.66	211.5	5.29	211.5	2.13	211.5	0.94	211.5	3.33	211.5	0.99	211.5	97.78	211.5	1.24	211.5	-3.07	211.5	-2.71	211.5	-3.44	211.5	-3.96	211.5	11.94	211.5	9.2	211.5	0.67	211.5	4.14	211.5	5.02	211.5	10.78	211.5	-16.32
212.4	4.73	212.4	7.22	212.4	-0.34	212.4	5.38	212.4	7.33	212.4	7.18	212.4	-19.85	212.4	4.3	212.4	1.24	212.4	0.87	212.4	4.43	212.4	1.31	212.4	97.86	212.4	-0.97	212.4	-0.88	212.4	-5.08	212.4	-2.56	212.4	-2.85	212.4	16.36	212.4	7.34	212.4	-0.57	212.4	2.22	212.4	7.61	212.4	11.99	212.4	-16.11
213.3	7.5	213.3	9.34	213.3	-0.43	213.3	7.77	213.3	8.15	213.3	11.45	213.3	-18.26	213.3	5.29	213.3	1.32	213.3	-0.4	213.3	5.49	213.3	4.08	213.3	97.82	213.3	0.14	213.3	-0.78	213.3	-3.33	213.3	0.14	213.3	-5.17	213.3	12.87	213.3	8.81	213.3	1.19	213.3	2.54	213.3	8.48	213.3	9.29	213.3	-14.35
214.2	8.08	214.2	6.66	214.2	3.43	214.2	5.83	214.2	8.39	214.2	7.1	214.2	-17.76	214.2	3.39	214.2	2.15	214.2	3.27	214.2	3.25	214.2	1.4	214.2	97.78	214.2	-4.1	214.2	-0.89	214.2	-5.6	214.2	-1.45	214.2	-2.95	214.2	13.96	214.2	5.99	214.2	1.87	214.2	0.54	214.2	8.03	214.2	12.1	214.2	-13.95
215.1	5.5	215.1	7.12	215.1	1.69	215.1	6.94	215.1	6.6	215.1	6.17	215.1	-18.74	215.1	6.53	215.1	1.66	215.1	1.61	215.1	3.18	215.1	1.86	215.1	96.73	215.1	-1.28	215.1	-0.59	215.1	-1.26	215.1	-4.08	215.1	-1.82	215.1	12.74	215.1	8.29	215.1	-0.74	215.1	4.63	215.1	5.83	215.1	16.86	215.1	-15.36
216	5.95	216	5.6	216	2.02	216	7.05	216	6.31	216	7.29	216	-20.38	216	4.11	216	3.28	216	0.12	216	2.88	216	3.18	216	95.49	216	-0.67	216	0.49	216	-3.07	216	-1.6	216	-2.87	216	12.14	216	9.13	216	0.84	216	4.92	216	6.97	216	13.32	216	-17.6
216.9	5.19	216.9	7.69	216.9	2.34	216.9	6.29	216.9	8.36	216.9	8.04	216.9	-18.37	216.9	5.62	216.9	2.12	216.9	1.03	216.9	3.55	216.9	2.92	216.9	97.86	216.9	-0.67	216.9	-1.79	216.9	-2.03	216.9	-1.9	216.9	-3.82	216.9	12.48	216.9	6.82	216.9	1.92	216.9	4.29	216.9	7.39	216.9	10.5	216.9	-15.01
217.8	6.5	217.8	6.5	217.8	2.03	217.8	6.3	217.8	5.87	217.8	8.72	217.8	-19.08	217.8	2.41	217.8	1.77	217.8	-0.59	217.8	2.23	217.8	3.39	217.8	96.65	217.8	-0.62	217.8	-2.38	217.8	-7.07	217.8	-1.88	217.8	-1.97	217.8	11.54	217.8	7.09	217.8	-1.86	217.8	0.6	217.8	6.15	217.8	13.7	217.8	-15.35
218.7	4.18	218.7	8.7	218.7	4.95	218.7	8.55	218.7	6.28	218.7	5.98	218.7	-21.9	218.7	7.7	218.7	3	218.7	1.23	218.7	2.9	218.7	2.25	218.7	95.53	218.7	-0.71	218.7	-0.6	218.7	-5.07	218.7	-0.32	218.7	-3.87	218.7	14.04	218.7	6.88	218.7	0.97	218.7	4.18	218.7	8.7	218.7	11.3	218.7	-15.6
219.6	6.48	219.6	6.98	219.6	1.87	219.6	5.57	219.6	8.39	219.6	8.17	219.6	-18.6	219.6	6.28	219.6	3.58	219.6	2.48	219.6	4.88	219.6	2.64	219.6	96.07	219.6	-1.79	219.6	-0.77	219.6	-5.33	219.6	-3.88	219.6	-0.05	219.6	11.94	219.6	8.9	219.6	1.59	219.6	2.46	219.6	6.95	219.6	12.58	219.6	-17.31
220.5	6.76	220.5	7.2	220.5	2.69	220.5	9.49	220.5	9.4	220.5	15.02	220.5	-17.83	220.5	4.38	220.5	1.25	220.5	2.53	220.5	4.49	220.5	2.94	220.5	98.76	220.5	-1.18	220.5	0.18	220.5	-2.07	220.5	-2.62	220.5	-2.38	220.5	11.84	220.5	7.82	220.5	0.63	220.5	2.95	220.5	4.61	220.5	14.94	220.5	-18.79
221.4	6.86	221.4	5.64	221.4	3.69	221.4	5.75	221.4	11.53	221.4	7.66	221.4	-17.02	221.4	2.87	221.4	1.45	221.4	0.26	221.4	5.4	221.4	-0.25	221.4	97.14	221.4	-0.45	221.4	-0.36	221.4	-3.74	221.4	-0.44	221.4	-2.26	221.4	12.11	221.4	8.35	221.4	0.02	221.4	4.51	221.4	8.93	221.4	11.85	221.4	-16.86
222.3	7	222.3	4.93	222.3	4.27	222.3	6.69	222.3	8.51	222.3	7.07	222.3	-19.27	222.3	3.63	222.3	1.39	222.3	1.5	222.3	1.49	222.3	1.7	222.3	96.28	222.3	-1.4	222.3	0.19	222.3	-4.37	222.3	-0.81	222.3	-4.62	222.3	13.72	222.3	6.7	222.3	3.25	222.3	4.37	222.3	9.45	222.3	13.16	222.3	-16.32
223.2	6.34	223.2	5.91	223.2	2.57	223.2	7.86	223.2	8.19	223.2	9.71	223.2	-17.42	223.2	2.41	223.2	1.3	223.2	0.99	223.2	2.24	223.2	-1.58	223.2	98.04	223.2	-0.1	223.2	-0.24	223.2	-4.7	223.2	-3.11	223.2	-3.74	223.2	14.12	223.2	9.61	223.2	2.26	223.2	5.04	223.2	7.96	223.2	15.75	223.2	-15.16
224.1	6.11	224.1	5.78	224.1	3.27	224.1	5.98	224.1	5.18	224.1	9.24	224.1	-17.5	224.1	5.23	224.1	4.7	224.1	1.77	224.1	3.29	224.1	2.95	224.1	96.41	224.1	-0.34	224.1	-1.29	224.1	-1.91	224.1	-2.93	224.1	-2.85	224.1	12.3	224.1	7.02	224.1	-0.46	224.1	3.5	224.1	5.02	224.1	13.8	224.1	-16.36
225	7.12	225	6.44	225	0.82	225	4.91	225	9.44	225	8.7	225	-18.67	225	5.42	225	2.01	225	4.7	225	4.37	225	3.31	225	98.49	225	0.13	225	0.01	225	-2.09	225	-1.74	225	-4.33	225	13.85	225	9.25	225	0.43	225	1.4	225	9.61	225	11.85	225	-16.86
225.9	7.53	225.9	5.13	225.9	0.97	225.9	6.48	225.9	8.91	225.9	8.01	225.9	-15.73	225.9	5.59	225.9	0.83	225.9	0.9	225.9	4.67	225.9	-0.19	225.9	99	225.9	-0.83	225.9	-1.31	225.9	-2.22	225.9	-2.1	225.9	-4.81	225.9	15.53	225.9	7.24	225.9	0.52	225.9	4.89	225.9	7.61	225.9	12.38	225.9	-16.03
226.8	4.15	226.8	8.5	226.8	2.97	226.8	7.29	226.8	10.11	226.8	7.31	226.8	-19.34	226.8	3.99	226.8	2.57	226.8	-0.48	226.8	4.29	226.8	2.73	226.8	98.55	226.8	-1.26	226.8	-0.38	226.8	-4.18	226.8	-5.76	226.8	-1.79	226.8	13.02	226.8	10.76	226.8	2.3	226.8	5.82	226.8	7.76	226.8	14.2	226.8	-16.73
227.7	4.76	227.7	6.7	227.7	3.51	227.7	7.16	227.7	8.83	227.7	11.27	227.7	-21.72	227.7	3.01	227.7	4.04	227.7	1.39	227.7	3.69	227.7	2.53	227.7	93.83	227.7	-1.77	227.7	-1.76	227.7	-4.09	227.7	-3.03	227.7	-2.6	227.7	10.59	227.7	8.7	227.7	3.76	227.7	1.56	227.7	6.14	227.7	15.33	227.7	-15.53
228.6	6.85	228.6	8.06	228.6	3.86	228.6	6.74	228.6	10.25	228.6	9.49	228.6	-18.09	228.6	2.82	228.6	0.47	228.6	3.35	228.6	5.44	228.6	4.93	228.6	97.09	228.6	-1.26	228.6	-3.18	228.6	-4.48	228.6	-0.49	228.6	-1.09	228.6	13.48	228.6	10.5	228.6	-0.93	228.6	0.54	228.6	5.4	228.6	16.29	228.6	-16.72
229.5	6.34	229.5	5.68	229.5	2.84	229.5	6.69	229.5	8.84	229.5	8.1	229.5	-18.96	229.5	2.9	229.5	3.21	229.5	0.78	229.5	3.62	229.5	2.83	229.5	97.65	229.5	-2.11	229.5	-0.12	229.5	-3.22	229.5	-3.83	229.5	-0.68	229.5	13.6	229.5	9.11	229.5	1.18	229.5	3.28	229.5	5.64	229.5	13.87	229.5	-16.14
230.4	6.55	230.4	7.11	230.4	3.17	230.4	8.19	230.4	8.5	230.4	10.83	230.4	-19.19	230.4	4.64	230.4	2.3	230.4	3.42	230.4	3.15	230.4	0.17	230.4	95.42	230.4	0.89	230.4	0.71	230.4	-4.38	230.4	-3.38	230.4	-3.68	230.4	14.23	230.4	9.86	230.4	3.77	230.4	4.04	230.4	6.35	230.4	14.11	230.4	-14.43
231.3	6.22	231.3	7.05	231.3	4.78	231.3	3.92	231.3	8.98	231.3	7	231.3	-18.64	231.3	3.23	231.3	2.33	231.3	1.42	231.3	4.05	231.3	3.12	231.3	98.24	231.3	-2.34	231.3	0.46	231.3	-2.55	231.3	-2.96	231.3	-2.36	231.3	11.94	231.3	7.46	231.3	3.6	231.3	5.33	231.3	7.1	231.3	14.04	231.3	-17.05
232.2	6.24	232.2	6.17	232.2	2.28	232.2	8.37	232.2	7.67	232.2	6.52	232.2	-18.24	232.2	5.06	232.2	0.54	232.2	3.28	232.2	3.28	232.2	1.84	232.2	98.2	232.2	0.04	232.2	-0.64	232.2	-2.77	232.2	-1.78	232.2	-4.26	232.2	14.75	232.2	10.73	232.2	3.4	232.2	1.52	232.2	9.55	232.2	11.24	232.2	-15.76
233.1	6.57	233.1	8.15	233.1	3.4	233.1	7.34	233.1	7.58	233.1	8.34	233.1	-19.46	233.1	1.88	233.1	3.34	233.1	3.77	233.1	2.13	233.1	3.78	233.1	95.01	233.1	-3.16	233.1	-1.63	233.1	-3.23	233.1	-3.36	233.1	-2.61	233.1	14.98	233.1	8.52	233.1	-0.08	233.1	4.24	233.1	6.12	233.1	12.69	233.1	-15.77
234	5.97	234	8.92	234	4.19	234	6.18	234	7.43	234	7.78	234	-17.67	234	4.69	234	3.05	234	2.89	234	5.01	234	4.69	234	97.5	234	-1.13	234	1.16	234	-4.03	234	-1.61	234	-1.04	234	12.52	234	10.38	234	2.53	234	3.97	234	9.17	234	11.89	234	-16.91
234.9	7.98	234.9	6.98	234.9	2.9	234.9	5.78	234.9	9.84	234.9	10.63	234.9	-19.39	234.9	5.38	234.9	1.53	234.9	0.76	234.9	4.08	234.9	2.55	234.9	94.56	234.9	-2.13	234.9	-1.27	234.9	-4.85	234.9	-4.42	234.9	-5.15	234.9	13.65	234.9	8.72	234.9	-0.28	234.9	1	234.9	6.37	234.9	13.08	234.9	-14.32
235.8	6.12	235.8	7.63	235.8	4.66	235.8	8.42	235.8	8.01	235.8	10.64	235.8	-19.51	235.8	4.57	235.8	3.94	235.8	3.99	235.8	3.7	235.8	1.72	235.8	96.85	235.8	0.97	235.8	-0.79	235.8	-4.46	235.8	-1.32	235.8	-3.44	235.8	13.75	235.8	8.33	235.8	2.42	235.8	3.05	235.8	8.48	235.8	12.56	235.8	-16.1
236.7	4.78	236.7	7.34	236.7	3.46	236.7	7.56	236.7	7.88	236.7	10.15	236.7	-19.12	236.7	0.63	236.7	0.42	236.7	1.39	236.7	2.44	236.7	5.59	236.7	97.01	236.7	-1.17	236.7	-1.47	236.7	-3.8	236.7	-2.92	236.7	-0.26	236.7	12.79	236.7	8.81	236.7	2.21	236.7	2.96	236.7	6.82	236.7	17.14	236.7	-17.85
237.6	5.15	237.6	7.99	237.6	3.71	237.6	6	237.6	7.29	237.6	9.47	237.6	-19.49	237.6	5.22	237.6	2.21	237.6	1.78	237.6	4.19	237.6	0.91	237.6	96.31	237.6	-1.4	237.6	0.81	237.6	-4.42	237.6	-2.24	237.6	-2.89	237.6	10.25	237.6	6.7	237.6	1.58	237.6	4.3	237.6	8.57	237.6	14.9	237.6	-15.24
238.5	7.71	238.5	8.87	238.5	1.58	238.5	6.69	238.5	7.52	238.5	10.34	238.5	-18.37	238.5	5.59	238.5	2.38	238.5	2.92	238.5	3.15	238.5	3.32	238.5	98.14	238.5	-0.16	238.5	-0.54	238.5	-2.29	238.5	-2.01	238.5	-1.67	238.5	14.31	238.5	10.15	238.5	2.43	238.5	4.27	238.5	8.03	238.5	13.35	238.5	-15.09
239.4	6.71	239.4	9.31	239.4	4.34	239.4	7.01	239.4	9.78	239.4	7.12	239.4	-17.53	239.4	5.42	239.4	3.32	239.4	2.92	239.4	3.89	239.4	1.49	239.4	97.71	239.4	-1.98	239.4	-0.9	239.4	-2.15	239.4	-4.83	239.4	-3.11	239.4	14.73	239.4	8.83	239.4	-0.3	239.4	5.24	239.4	5.79	239.4	17.51	239.4	-15.13
240.3	7.06	240.3	6.91	240.3	2.68	240.3	6.97	240.3	9.14	240.3	8.35	240.3	-20.22	240.3	5.45	240.3	-0.15	240.3	-0.45	240.3	3.89	240.3	2.43	240.3	96.18	240.3	0.07	240.3	-2.38	240.3	-4.92	240.3	-2.67	240.3	-3.03	240.3	13.7	240.3	8.56	240.3	2.42	240.3	7.15	240.3	7.76	240.3	13.71	240.3	-16.24
241.2	6.27	241.2	5.89	241.2	3.14	241.2	6.95	241.2	7.75	241.2	9.42	241.2	-17.05	241.2	4.24	241.2	2	241.2	2.55	241.2	3.55	241.2	4.31	241.2	97.33	241.2	-2.75	241.2	-1.1	241.2	-5.42	241.2	-1.08	241.2	-3.54	241.2	13.5	241.2	8.85	241.2	2.06	241.2	2.85	241.2	5.57	241.2	13.44	241.2	-15.29
242.1	4.58	242.1	7.24	242.1	4.29	242.1	4.46	242.1	8.89	242.1	7.46	242.1	-19.05	242.1	3.07	242.1	4.05	242.1	-0.79	242.1	2.7	242.1	3.46	242.1	97.73	242.1	-1.84	242.1	-0.41	242.1	-4.43	242.1	-3.16	242.1	-3.13	242.1	13.12	242.1	8.46	242.1	2.44	242.1	5.81	242.1	6.21	242.1	15.08	242.1	-15.32
243	7.05	243	5.13	243	1.43	243	7.3	243	6.78	243	9.88	243	-18.46	243	6.72	243	2.41	243	-0.37	243	2.71	243	0.29	243	96.25	243	-0.16	243	-1.67	243	-5.43	243	-3.56	243	-4	243	14.26	243	6.37	243	0.58	243	2.03	243	7.17	243	13.3	243	-16.17
243.9	3.82	243.9	7.77	243.9	2.69	243.9	5.01	243.9	10.17	243.9	10.03	243.9	-18.33	243.9	6.45	243.9	4.58	243.9	2.79	243.9	3.35	243.9	3.6	243.9	96.35	243.9	-1.85	243.9	0.41	243.9	-4.21	243.9	-3.26	243.9	-2.91	243.9	14.65	243.9	10.07	243.9	3	243.9	4.22	243.9	9.31	243.9	14.61	243.9	-13.64
244.8	6.6	244.8	9.34	244.8	3.03	244.8	6.04	244.8	9.62	244.8	8.19	244.8	-18.51	244.8	5.31	244.8	1.5	244.8	0.82	244.8	1.86	244.8	1.95	244.8	97.04	244.8	-1.15	244.8	-0.37	244.8	-5.59	244.8	-6.41	244.8	-1.46	244.8	15.02	244.8	10.74	244.8	2.92	244.8	4.36	244.8	8.98	244.8	16.16	244.8	-15.79
245.7	7.38	245.7	7.69	245.7	3.86	245.7	9.57	245.7	8.68	245.7	8.73	245.7	-16.82	245.7	3.69	245.7	3.28	245.7	3.86	245.7	4.21	245.7	2.7	245.7	99.34	245.7	-1.88	245.7	0.1	245.7	-4.36	245.7	-3.78	245.7	-3	245.7	13.62	245.7	7.78	245.7	1.47	245.7	1.18	245.7	5.13	245.7	11.94	245.7	-13.91
246.6	5	246.6	6.65	246.6	1.99	246.6	8.13	246.6	8.3	246.6	4.13	246.6	-17.81	246.6	3.87	246.6	4.57	246.6	0.29	246.6	3.37	246.6	2.06	246.6	96.86	246.6	-2.02	246.6	1.59	246.6	-4.35	246.6	-3.51	246.6	-2.01	246.6	13.25	246.6	10.29	246.6	2.63	246.6	5.6	246.6	8.91	246.6	14.23	246.6	-15.21
247.5	4.93	247.5	4.66	247.5	4	247.5	8.06	247.5	9.5	247.5	9.09	247.5	-17.02	247.5	3.83	247.5	4.14	247.5	2.14	247.5	1.45	247.5	4.19	247.5	97.51	247.5	-0.9	247.5	0.59	247.5	-5.45	247.5	-6.45	247.5	-1.89	247.5	15.69	247.5	9.83	247.5	3.2	247.5	2.77	247.5	6.54	247.5	15.86	247.5	-15.54
248.4	4.23	248.4	8.67	248.4	5.6	248.4	6.36	248.4	7.56	248.4	9.44	248.4	-16.83	248.4	6.67	248.4	4	248.4	1.52	248.4	1.87	248.4	4.41	248.4	97.1	248.4	-1.51	248.4	0.33	248.4	-3.69	248.4	-2.29	248.4	-1.48	248.4	13.23	248.4	9.02	248.4	1.78	248.4	3.4	248.4	9.16	248.4	15.4	248.4	-16.83
249.3	7.46	249.3	8.57	249.3	5.23	249.3	5.47	249.3	9.67	249.3	8.49	249.3	-19.63	249.3	4.44	249.3	3.25	249.3	0.34	249.3	6.8	249.3	5.8	249.3	95.21	249.3	-2.2	249.3	-0.58	249.3	-4.22	249.3	-1.96	249.3	-3.06	249.3	13.26	249.3	8.04	249.3	2.01	249.3	5.19	249.3	8.85	249.3	11.61	249.3	-15.38
250.2	6.9	250.2	8.25	250.2	4.45	250.2	7.91	250.2	8.1	250.2	9.53	250.2	-20.42	250.2	4.97	250.2	4.13	250.2	4.31	250.2	3.74	250.2	1.47	250.2	97.53	250.2	-2.4	250.2	0.7	250.2	-4.81	250.2	-3.5	250.2	-3.59	250.2	13.6	250.2	9.3	250.2	2.71	250.2	3.52	250.2	5.37	250.2	15.45	250.2	-16.4
251.1	4.74	251.1	8.16	251.1	3.16	251.1	7.93	251.1	9.83	251.1	7.04	251.1	-17.47	251.1	5.3	251.1	1.95	251.1	2.5	251.1	3.94	251.1	3.46	251.1	97.32	251.1	-0.76	251.1	-2.4	251.1	-1.32	251.1	-1.21	251.1	-2.17	251.1	14.35	251.1	9.38	251.1	3.68	251.1	4.33	251.1	9.54	251.1	12.54	251.1	-14.97
252	5.62	252	10.15	252	4.87	252	7.3	252	11.81	252	7.29	252	-19.83	252	5.3	252	2.18	252	3.3	252	2.95	252	3.56	252	94.74	252	-1.82	252	-0.83	252	-3.09	252	-4.13	252	-3.03	252	12.23	252	9.79	252	2.76	252	3.37	252	7.49	252	12.83	252	-16.72
252.9	7.3	252.9	9.09	252.9	2.92	252.9	5.76	252.9	9.21	252.9	8.48	252.9	-18.15	252.9	4.72	252.9	4.76	252.9	1.69	252.9	0.93	252.9	3.97	252.9	97.34	252.9	-2.25	252.9	0.11	252.9	-2.91	252.9	-4.52	252.9	-2.3	252.9	13.31	252.9	8.77	252.9	1.32	252.9	1.95	252.9	7.3	252.9	14.43	252.9	-16.28
253.8	8.61	253.8	5.65	253.8	1.96	253.8	9.24	253.8	10.43	253.8	9.22	253.8	-17.92	253.8	3.92	253.8	2.64	253.8	2.17	253.8	4.14	253.8	3.71	253.8	97.54	253.8	-3.07	253.8	0.42	253.8	-3.11	253.8	-3.18	253.8	-2.39	253.8	15.57	253.8	9.73	253.8	4.69	253.8	3.37	253.8	7.81	253.8	14.79	253.8	-15.2
254.7	6.32	254.7	6.19	254.7	3.45	254.7	7.64	254.7	9.02	254.7	10.13	254.7	-18.56	254.7	5.42	254.7	1.77	254.7	2.56	254.7	3.27	254.7	2.72	254.7	94.85	254.7	-0.89	254.7	0.14	254.7	-2.29	254.7	-2.57	254.7	-3.25	254.7	11.93	254.7	10.52	254.7	2.68	254.7	2.65	254.7	7.17	254.7	12.21	254.7	-18.6
255.6	7.47	255.6	5.24	255.6	4.72	255.6	8.26	255.6	7.19	255.6	11.43	255.6	-16.93	255.6	5.96	255.6	4.03	255.6	5	255.6	3.58	255.6	4.4	255.6	98.55	255.6	-2.71	255.6	0.14	255.6	-4.33	255.6	-4.91	255.6	-2.15	255.6	15.42	255.6	7.66	255.6	4.02	255.6	1.71	255.6	8.45	255.6	11.89	255.6	-14.8
256.5	7.3	256.5	10.06	256.5	4.23	256.5	7.78	256.5	11.89	256.5	8.18	256.5	-17.18	256.5	5.86	256.5	2.72	256.5	3.16	256.5	5.21	256.5	1.68	256.5	96.85	256.5	-1.64	256.5	-0.19	256.5	-5.35	256.5	-0.99	256.5	-2.93	256.5	14.31	256.5	9.45	256.5	4.76	256.5	4.37	256.5	8.88	256.5	14.47	256.5	-14.25
257.4	2.82	257.4	8.5	257.4	4.54	257.4	7.81	257.4	7.65	257.4	9.81	257.4	-19.34	257.4	5.98	257.4	2.46	257.4	1.51	257.4	3.34	257.4	2.91	257.4	97.63	257.4	-1.1	257.4	0.88	257.4	-5.99	257.4	-3.74	257.4	-5.88	257.4	14.35	257.4	9.93	257.4	4.34	257.4	4.61	257.4	8.16	257.4	11.37	257.4	-15.37
258.3	7.03	258.3	6.98	258.3	4.06	258.3	5.64	258.3	9.22	258.3	8.04	258.3	-18.75	258.3	4.67	258.3	5.21	258.3	1.99	258.3	3.79	258.3	1.86	258.3	96.67	258.3	-3.45	258.3	0.88	258.3	-5.1	258.3	-2.5	258.3	-3.52	258.3	15.48	258.3	8.78	258.3	3.65	258.3	2.69	258.3	6.35	258.3	14.58	258.3	-16.58
259.2	6.11	259.2	9.13	259.2	3.09	259.2	8.12	259.2	10.31	259.2	8.92	259.2	-18.6	259.2	5.55	259.2	5.18	259.2	0.08	259.2	4.69	259.2	1.74	259.2	96.63	259.2	-3.03	259.2	2.56	259.2	-4.06	259.2	-1.97	259.2	-3.95	259.2	14.21	259.2	9.43	259.2	6.19	259.2	3.39	259.2	8.74	259.2	14.76	259.2	-16.19
260.1	3.97	260.1	10.58	260.1	3.54	260.1	6.48	260.1	7.64	260.1	7.74	260.1	-18.78	260.1	7.05	260.1	2.42	260.1	1.74	260.1	2	260.1	2.94	260.1	97.37	260.1	-1.91	260.1	0.13	260.1	-6.5	260.1	-2.82	260.1	-4.77	260.1	12.65	260.1	7.83	260.1	3.93	260.1	4.24	260.1	6.99	260.1	14.76	260.1	-15.65
261	8.87	261	7.81	261	5.53	261	8.02	261	9.61	261	9.5	261	-19.49	261	6.42	261	5.13	261	3.85	261	1.89	261	0.65	261	95.52	261	-0.33	261	-1.74	261	-5.06	261	-3.09	261	-4.58	261	13.06	261	7.2	261	1.24	261	2.76	261	6.47	261	13.3	261	-15.74
261.9	5.1	261.9	7.02	261.9	3.66	261.9	6.68	261.9	9.03	261.9	8.36	261.9	-18.78	261.9	6.22	261.9	2.75	261.9	2.15	261.9	4.42	261.9	3.52	261.9	97.58	261.9	-2.6	261.9	-0.47	261.9	-4.23	261.9	-2.39	261.9	-4.01	261.9	14.61	261.9	9.19	261.9	3.9	261.9	2.32	261.9	7.85	261.9	13.09	261.9	-13.96
262.8	6	262.8	7.21	262.8	5.46	262.8	7.91	262.8	12.58	262.8	7.78	262.8	-16.98	262.8	5.06	262.8	1.65	262.8	3.07	262.8	5.69	262.8	-0.13	262.8	97.69	262.8	-3.23	262.8	-1.35	262.8	-3.6	262.8	-1.26	262.8	-4.59	262.8	15.3	262.8	8.53	262.8	2.16	262.8	4.63	262.8	9.6	262.8	16.02	262.8	-13.89
263.7	7.63	263.7	8.61	263.7	5.16	263.7	7.02	263.7	8.53	263.7	9.89	263.7	-17.09	263.7	5.58	263.7	4.14	263.7	1.59	263.7	5.15	263.7	3.47	263.7	95.99	263.7	-2.4	263.7	-1.55	263.7	-4.25	263.7	-2.01	263.7	-2.19	263.7	11.78	263.7	10.07	263.7	2.52	263.7	2.23	263.7	7.08	263.7	14.28	263.7	-18.02
264.6	6.97	264.6	8.66	264.6	5.05	264.6	9.39	264.6	7.3	264.6	8.41	264.6	-18.01	264.6	5.91	264.6	2.24	264.6	1.39	264.6	3.01	264.6	3.07	264.6	96.71	264.6	-0.87	264.6	-0.37	264.6	-6.47	264.6	-1.51	264.6	-3.03	264.6	14.61	264.6	10.27	264.6	3.65	264.6	4.97	264.6	9.13	264.6	15.76	264.6	-12.75
265.5	5.65	265.5	9.71	265.5	5.34	265.5	6.88	265.5	8.87	265.5	8.24	265.5	-14.84	265.5	4.52	265.5	5.87	265.5	1.73	265.5	4.99	265.5	3.05	265.5	97.76	265.5	-2.01	265.5	0.96	265.5	-5.14	265.5	-3.34	265.5	-1.93	265.5	12.37	265.5	8.3	265.5	3.87	265.5	4.81	265.5	11.55	265.5	13.14	265.5	-17.88
266.4	6.55	266.4	9.64	266.4	2.72	266.4	4.92	266.4	10.11	266.4	8.1	266.4	-18.27	266.4	6.68	266.4	4.12	266.4	2.91	266.4	2.2	266.4	1.72	266.4	94.23	266.4	-2.95	266.4	-0.22	266.4	-1.43	266.4	-2.53	266.4	-2.25	266.4	10.72	266.4	9.07	266.4	1.43	266.4	4.92	266.4	8.59	266.4	15.32	266.4	-14.18
267.3	8.02	267.3	6.16	267.3	4.34	267.3	6.42	267.3	7.47	267.3	9.15	267.3	-18.79	267.3	5.07	267.3	4.81	267.3	2.58	267.3	3.82	267.3	5.4	267.3	97.59	267.3	1.15	267.3	-0.94	267.3	-4.57	267.3	-3.96	267.3	-2.27	267.3	12.8	267.3	12.25	267.3	1.46	267.3	3.9	267.3	9.09	267.3	15.81	267.3	-17.91
268.2	7.08	268.2	6.22	268.2	3.14	268.2	7.89	268.2	12.33	268.2	6.73	268.2	-18.1	268.2	4.96	268.2	2.93	268.2	1.12	268.2	6.05	268.2	0.68	268.2	97.1	268.2	-1.57	268.2	0.34	268.2	-5.04	268.2	-3.68	268.2	-4.12	268.2	12.84	268.2	9.03	268.2	4.13	268.2	5.13	268.2	6.97	268.2	13.88	268.2	-16.77
269.1	4.88	269.1	6.37	269.1	6.43	269.1	6.87	269.1	7.93	269.1	9.56	269.1	-20.55	269.1	4.19	269.1	5.12	269.1	-0.41	269.1	4.89	269.1	2.94	269.1	95.8	269.1	-3.68	269.1	-1.35	269.1	-6.37	269.1	-5.55	269.1	-2.77	269.1	15.42	269.1	7.14	269.1	1.82	269.1	3.59	269.1	7.6	269.1	13.38	269.1	-12.65
270	5.76	270	7.94	270	3.81	270	8.19	270	11.52	270	8.04	270	-21.01	270	4.42	270	2.07	270	1.4	270	3.26	270	1.2	270	95.98	270	-1.19	270	0.97	270	-5.84	270	-5.77	270	-6.43	270	15.26	270	9.6	270	3.87	270	4.35	270	6.26	270	14.15	270	-13.82
270.9	5.12	270.9	9.91	270.9	3.76	270.9	7.89	270.9	12.04	270.9	8.44	270.9	-17.23	270.9	5.03	270.9	2.92	270.9	3.94	270.9	3.34	270.9	4.56	270.9	94.79	270.9	0.14	270.9	-0.95	270.9	-3.98	270.9	-2.02	270.9	-4.16	270.9	10.25	270.9	10.07	270.9	1	270.9	1	270.9	8.27	270.9	13.44	270.9	-19.39
271.8	8.31	271.8	9.47	271.8	3.84	271.8	6.75	271.8	10.62	271.8	10.24	271.8	-17.51	271.8	5.9	271.8	3.23	271.8	3.76	271.8	7.51	271.8	2.78	271.8	98.01	271.8	-1.81	271.8	0.1	271.8	-3.99	271.8	-0.8	271.8	-2.33	271.8	12.37	271.8	10.17	271.8	7.44	271.8	6.61	271.8	9.48	271.8	13.68	271.8	-17.84
272.7	7.36	272.7	9.93	272.7	5.44	272.7	5.91	272.7	8.81	272.7	6.55	272.7	-16.55	272.7	4.96	272.7	2.57	272.7	2.13	272.7	2.16	272.7	2.39	272.7	98.03	272.7	-2.43	272.7	0.05	272.7	-5.32	272.7	-6.28	272.7	-2.1	272.7	14.43	272.7	11.97	272.7	6.81	272.7	2.89	272.7	4.57	272.7	15.49	272.7	-13.16
273.6	8.3	273.6	10.5	273.6	4.55	273.6	6.43	273.6	10.59	273.6	7.41	273.6	-18.29	273.6	5.24	273.6	3.11	273.6	2.25	273.6	2.19	273.6	0.83	273.6	94.26	273.6	-2.77	273.6	-1.29	273.6	-4.25	273.6	-5.88	273.6	-1.82	273.6	14.71	273.6	9.08	273.6	5.1	273.6	4.28	273.6	7.71	273.6	15.25	273.6	-15.64
274.5	5.13	274.5	9.27	274.5	5.52	274.5	6.83	274.5	8.61	274.5	10.69	274.5	-19.43	274.5	3.49	274.5	4.57	274.5	2.56	274.5	4.85	274.5	2.64	274.5	97.87	274.5	-2.19	274.5	-0.71	274.5	-4.32	274.5	-2.27	274.5	-7.26	274.5	16.6	274.5	9.97	274.5	3.19	274.5	4.25	274.5	7.84	274.5	12.78	274.5	-14.15
275.4	6.82	275.4	9.39	275.4	6.21	275.4	10.05	275.4	10.64	275.4	8.73	275.4	-17.16	275.4	5.29	275.4	2.92	275.4	1.96	275.4	5.52	275.4	2.09	275.4	97.97	275.4	0.36	275.4	-1.66	275.4	-8.3	275.4	-3.22	275.4	-3.23	275.4	16.42	275.4	10.92	275.4	1.93	275.4	1.32	275.4	7.44	275.4	12.15	275.4	-14.71
276.3	5.7	276.3	8.89	276.3	4.64	276.3	8.1	276.3	7.44	276.3	9.79	276.3	-17.1	276.3	6.4	276.3	-0.96	276.3	3.09	276.3	6.16	276.3	1.37	276.3	96.75	276.3	-0.49	276.3	-2.2	276.3	-3.65	276.3	-1.07	276.3	-3.8	276.3	16.23	276.3	10.66	276.3	3.25	276.3	3.72	276.3	9.58	276.3	14.37	276.3	-15.08
277.2	7.34	277.2	8.04	277.2	3.87	277.2	9.07	277.2	9.7	277.2	7.84	277.2	-17.21	277.2	4.14	277.2	1.47	277.2	2.69	277.2	5.19	277.2	4.34	277.2	98.26	277.2	-4.88	277.2	-2.46	277.2	-5.16	277.2	-3.9	277.2	-4.92	277.2	13.4	277.2	9.57	277.2	5.91	277.2	2.05	277.2	5.32	277.2	14.16	277.2	-14.46
278.1	7.07	278.1	7.7	278.1	4.62	278.1	6.89	278.1	12.92	278.1	10.2	278.1	-17.97	278.1	4.52	278.1	3.89	278.1	2.9	278.1	4.94	278.1	2.38	278.1	94.81	278.1	-0.63	278.1	-1.36	278.1	-4.66	278.1	-4.58	278.1	-3.32	278.1	13.2	278.1	8.89	278.1	3.95	278.1	3.76	278.1	8.64	278.1	16.07	278.1	-13.87
279	8.27	279	6.97	279	6.08	279	8.75	279	8.31	279	10.46	279	-16.67	279	4.1	279	2.42	279	1.42	279	3.33	279	1.67	279	97.8	279	-1.07	279	-2.52	279	-5.72	279	-3.17	279	-4.47	279	14.95	279	10.46	279	3.47	279	4.06	279	11.34	279	12.26	279	-15.59
279.9	6.07	279.9	8.74	279.9	2.26	279.9	5.71	279.9	11.19	279.9	8.77	279.9	-17.41	279.9	5.03	279.9	2.34	279.9	0.01	279.9	2.85	279.9	2.25	279.9	97.91	279.9	-3.8	279.9	1.27	279.9	-6.44	279.9	-6.11	279.9	-2.25	279.9	15.04	279.9	8.28	279.9	4.21	279.9	4.12	279.9	7.75	279.9	14.93	279.9	-15.99
280.8	3.45	280.8	8.1	280.8	2.02	280.8	9.49	280.8	7.32	280.8	11.33	280.8	-17.46	280.8	2.41	280.8	3.62	280.8	2.84	280.8	0.85	280.8	3.9	280.8	98.36	280.8	-3.4	280.8	-1	280.8	-7.61	280.8	-3.23	280.8	-2.58	280.8	14.68	280.8	11.07	280.8	3.55	280.8	2.17	280.8	8.49	280.8	14.48	280.8	-16.95
281.7	6.05	281.7	10.71	281.7	4.39	281.7	6.76	281.7	9.81	281.7	11.19	281.7	-19.49	281.7	5.4	281.7	4.17	281.7	0.31	281.7	4.47	281.7	4.66	281.7	93.97	281.7	-3.31	281.7	0.27	281.7	-6.86	281.7	-2.44	281.7	-1.6	281.7	12.76	281.7	8.75	281.7	4.21	281.7	3.46	281.7	8.04	281.7	16.16	281.7	-16.85
282.6	6.12	282.6	3.95	282.6	3.09	282.6	6.47	282.6	13.32	282.6	8.62	282.6	-18.17	282.6	3.23	282.6	2.75	282.6	1.61	282.6	5.98	282.6	2.53	282.6	97.5	282.6	-0.53	282.6	-1.16	282.6	-6.41	282.6	-1.5	282.6	-3.97	282.6	14.78	282.6	11.56	282.6	4.32	282.6	3.1	282.6	7.42	282.6	13.61	282.6	-16.95
283.5	8.05	283.5	5.47	283.5	4.5	283.5	9.78	283.5	8.31	283.5	10.84	283.5	-19.05	283.5	2.87	283.5	2.11	283.5	2.48	283.5	3.35	283.5	4.33	283.5	97.76	283.5	-3.84	283.5	-0.95	283.5	-5.22	283.5	-3.2	283.5	-0.86	283.5	14.67	283.5	12.29	283.5	4.1	283.5	5.85	283.5	9.76	283.5	15.61	283.5	-17.04
284.4	6.32	284.4	9.59	284.4	4.27	284.4	8.01	284.4	8.41	284.4	9.75	284.4	-20.52	284.4	6.95	284.4	4.08	284.4	2.69	284.4	2.14	284.4	1.73	284.4	96.74	284.4	-1.68	284.4	0.9	284.4	-5.81	284.4	-4.83	284.4	-3.01	284.4	16.04	284.4	10.43	284.4	4.48	284.4	4.59	284.4	6	284.4	17.53	284.4	-15.97
285.3	5.94	285.3	6.41	285.3	6.1	285.3	8.37	285.3	8.02	285.3	8.47	285.3	-19.42	285.3	5.25	285.3	2.86	285.3	-0.52	285.3	3.7	285.3	1.28	285.3	93.24	285.3	-1.63	285.3	-1.98	285.3	-7.01	285.3	-4.17	285.3	-3.2	285.3	14.73	285.3	9.95	285.3	4.5	285.3	4.43	285.3	7.96	285.3	15.47	285.3	-15.08
286.2	7.81	286.2	7.87	286.2	2.78	286.2	6.04	286.2	11.29	286.2	10.96	286.2	-18.61	286.2	4.4	286.2	4.14	286.2	2.46	286.2	3.28	286.2	3.46	286.2	95.72	286.2	-3.92	286.2	-1.55	286.2	-6.12	286.2	-5.43	286.2	-4.31	286.2	18.23	286.2	10.97	286.2	4.21	286.2	1.61	286.2	8.81	286.2	13.65	286.2	-11.68
287.1	6.87	287.1	5.97	287.1	4.2	287.1	7.94	287.1	11.14	287.1	11.54	287.1	-17.19	287.1	2.89	287.1	4.29	287.1	3.79	287.1	2.75	287.1	2.96	287.1	95.35	287.1	-4.19	287.1	0.42	287.1	-2.97	287.1	-3.48	287.1	-4.07	287.1	13.98	287.1	10.06	287.1	4.26	287.1	4.76	287.1	8.7	287.1	14.81	287.1	-16.01
288	4.93	288	7.1	288	5.82	288	4.88	288	9.11	288	10.98	288	-18.77	288	4.01	288	3.52	288	2.44	288	2.42	288	2.39	288	95.47	288	-1.1	288	-1.32	288	-2.26	288	-3.82	288	-2.64	288	12.23	288	12.41	288	6.86	288	5.04	288	8.04	288	16.39	288	-17.69
288.9	6.97	288.9	6.12	288.9	4.4	288.9	8.93	288.9	9.38	288.9	9.54	288.9	-18.53	288.9	8.38	288.9	3.14	288.9	1.23	288.9	2.71	288.9	1.08	288.9	95.88	288.9	0.58	288.9	-0.68	288.9	-5.19	288.9	-3.74	288.9	-5.49	288.9	14.01	288.9	12.69	288.9	3.53	288.9	3.98	288.9	8.71	288.9	14.33	288.9	-16.69
289.8	7.57	289.8	7.6	289.8	6.39	289.8	6.67	289.8	10.33	289.8	10.79	289.8	-19.04	289.8	4.2	289.8	5.04	289.8	1.06	289.8	4.7	289.8	3.76	289.8	94.73	289.8	-2.14	289.8	-1.83	289.8	-4.89	289.8	-2.02	289.8	-3.38	289.8	13.45	289.8	11.72	289.8	0.79	289.8	4.77	289.8	10.5	289.8	13.99	289.8	-15.78
290.7	8.01	290.7	7.94	290.7	5.58	290.7	6.61	290.7	8.21	290.7	9.17	290.7	-16.18	290.7	5.36	290.7	3.74	290.7	1.63	290.7	2.89	290.7	3.74	290.7	97.16	290.7	-3.08	290.7	-1.23	290.7	-6.64	290.7	-3.5	290.7	-3.68	290.7	14.05	290.7	7.5	290.7	5.35	290.7	2.17	290.7	9.04	290.7	14.88	290.7	-13.88
291.6	8.29	291.6	7.9	291.6	5.31	291.6	6.41	291.6	8.57	291.6	8.86	291.6	-17.38	291.6	6.62	291.6	1.76	291.6	0.49	291.6	3.41	291.6	3.92	291.6	97.19	291.6	-3.1	291.6	-0.36	291.6	-5.82	291.6	-3.7	291.6	-3.94	291.6	13.28	291.6	10.57	291.6	3.26	291.6	4.63	291.6	10.45	291.6	16.3	291.6	-14.54
292.5	6.26	292.5	7.54	292.5	6.36	292.5	6.51	292.5	9.53	292.5	10.23	292.5	-18.27	292.5	4.53	292.5	5.04	292.5	1.95	292.5	4.1	292.5	1.02	292.5	97.97	292.5	-1.49	292.5	-3.05	292.5	-6.71	292.5	-2.5	292.5	-6.2	292.5	13.86	292.5	11.4	292.5	2.46	292.5	2.1	292.5	9.31	292.5	14.38	292.5	-15.07
293.4	6.98	293.4	8.92	293.4	6.3	293.4	8.83	293.4	7.72	293.4	10.18	293.4	-17.25	293.4	6.79	293.4	3.88	293.4	2.58	293.4	4.73	293.4	4.57	293.4	95.49	293.4	-1.58	293.4	-2.92	293.4	-8.29	293.4	-3.05	293.4	-2.11	293.4	15.54	293.4	11.52	293.4	3.24	293.4	4.98	293.4	8.98	293.4	13.47	293.4	-17.19
294.3	6.98	294.3	8.96	294.3	5.33	294.3	9.27	294.3	9.32	294.3	10.42	294.3	-17.5	294.3	7.31	294.3	3.67	294.3	2.65	294.3	4.59	294.3	0.58	294.3	97.2	294.3	0.27	294.3	-1.6	294.3	-6.92	294.3	-1.2	294.3	-7.62	294.3	16.86	294.3	9.51	294.3	1.99	294.3	2.29	294.3	9.51	294.3	13.58	294.3	-13.91
295.2	7.16	295.2	8.27	295.2	5.36	295.2	8.2	295.2	9.74	295.2	7.99	295.2	-19.11	295.2	6.55	295.2	3.18	295.2	1.31	295.2	5.04	295.2	3.14	295.2	97.26	295.2	-1.31	295.2	-1.39	295.2	-5.91	295.2	-3.71	295.2	-4.38	295.2	14.42	295.2	10.86	295.2	5.28	295.2	4.28	295.2	8.26	295.2	17.2	295.2	-16.27
296.1	2.86	296.1	8.92	296.1	3.02	296.1	6.01	296.1	9.42	296.1	10.34	296.1	-19.16	296.1	4.2	296.1	3.03	296.1	0.46	296.1	5.94	296.1	4.14	296.1	95.11	296.1	-3.04	296.1	-0.98	296.1	-6.2	296.1	0.72	296.1	-4.3	296.1	13.36	296.1	12.39	296.1	3.85	296.1	2.03	296.1	11.03	296.1	13.96	296.1	-17.06
297	5.1	297	11.23	297	4.5	297	5.83	297	10.4	297	9.88	297	-17.26	297	4.68	297	4.18	297	1.57	297	3.36	297	2.82	297	96.33	297	-3.84	297	-1.04	297	-7.07	297	-2.82	297	-3.22	297	15.34	297	10.94	297	3.52	297	3.51	297	9.68	297	15.81	297	-15.04
297.9	5.28	297.9	8.25	297.9	3.5	297.9	6.47	297.9	10.95	297.9	8.51	297.9	-18.47	297.9	4.93	297.9	3.37	297.9	1.57	297.9	2.76	297.9	3.19	297.9	95	297.9	-2.5	297.9	0.84	297.9	-5.89	297.9	-2.57	297.9	-2.27	297.9	14.7	297.9	12.07	297.9	8.27	297.9	5.81	297.9	9.22	297.9	15.7	297.9	-15.01
298.8	4.81	298.8	7.26	298.8	4.99	298.8	5.2	298.8	10.66	298.8	12.32	298.8	-19.15	298.8	6.17	298.8	4.37	298.8	0.34	298.8	4.1	298.8	3.08	298.8	96.24	298.8	-2.89	298.8	-0.89	298.8	-3.49	298.8	-3.38	298.8	-3.4	298.8	15.92	298.8	9.59	298.8	4.14	298.8	5.61	298.8	9.51	298.8	16.37	298.8	-14.79
299.7	6.46	299.7	8.11	299.7	5.66	299.7	7.51	299.7	9.75	299.7	12.71	299.7	-18.27	299.7	5.79	299.7	3.55	299.7	2.56	299.7	3.64	299.7	2.82	299.7	95.54	299.7	-2.19	299.7	-3.74	299.7	-4.68	299.7	-3.87	299.7	-3.77	299.7	13.16	299.7	10.63	299.7	3.41	299.7	2.83	299.7	8.22	299.7	15.23	299.7	-16.61
300.6	8.03	300.6	9.17	300.6	8.25	300.6	12.08	300.6	9.11	300.6	6.99	300.6	-18.85	300.6	5.82	300.6	5.54	300.6	5.93	300.6	4.93	300.6	2.78	300.6	94.68	300.6	-3.78	300.6	-1.95	300.6	-5.44	300.6	-1.89	300.6	-1.2	300.6	14.76	300.6	10.3	300.6	0.68	300.6	6.67	300.6	12.02	300.6	17.68	300.6	-14.2
301.5	7.09	301.5	7.47	301.5	3.41	301.5	9.12	301.5	11.6	301.5	9.92	301.5	-18.3	301.5	6.08	301.5	4.34	301.5	4.37	301.5	3.25	301.5	4.42	301.5	93.02	301.5	-1.12	301.5	0.01	301.5	-7.41	301.5	-4.81	301.5	-4.63	301.5	12.2	301.5	10.75	301.5	7.52	301.5	3.2	301.5	8.02	301.5	13.9	301.5	-16.42
302.4	7.55	302.4	8.17	302.4	3.24	302.4	8.82	302.4	10.67	302.4	11.09	302.4	-18.2	302.4	4.55	302.4	2.95	302.4	2.56	302.4	2.61	302.4	3.78	302.4	96.44	302.4	-3.3	302.4	0.47	302.4	-7.5	302.4	-5.38	302.4	-3.47	302.4	16.38	302.4	10.35	302.4	7.02	302.4	4.56	302.4	7.46	302.4	15.23	302.4	-14.62
303.3	6.55	303.3	9.97	303.3	4.8	303.3	9.4	303.3	11.28	303.3	10.68	303.3	-17.32	303.3	5.51	303.3	5.17	303.3	4.03	303.3	3.18	303.3	3.07	303.3	95.67	303.3	-2.71	303.3	-0.93	303.3	-5.94	303.3	-4.29	303.3	-5.19	303.3	14.57	303.3	12.79	303.3	4.73	303.3	2.95	303.3	6.96	303.3	16.97	303.3	-16.74
304.2	8.79	304.2	9.1	304.2	3.49	304.2	8.03	304.2	10.68	304.2	11.42	304.2	-15.66	304.2	6.97	304.2	3.51	304.2	-0.3	304.2	4.4	304.2	3.45	304.2	94.85	304.2	-4.83	304.2	-0.92	304.2	-6.99	304.2	-2.62	304.2	-5.22	304.2	14.87	304.2	10.56	304.2	4.25	304.2	5.04	304.2	8.64	304.2	14.7	304.2	-16.94
305.1	7.14	305.1	8.5	305.1	5.55	305.1	8.85	305.1	12.38	305.1	10.62	305.1	-15.79	305.1	7.65	305.1	5.65	305.1	3.4	305.1	4.95	305.1	4.45	305.1	97.41	305.1	-2.01	305.1	0.72	305.1	-2.96	305.1	-4.93	305.1	-1.85	305.1	14.27	305.1	12.99	305.1	5.2	305.1	5.4	305.1	10.11	305.1	13.93	305.1	-15.74
306	6.49	306	8.18	306	8	306	8.9	306	9.32	306	11.26	306	-19.17	306	3.22	306	1.98	306	3.48	306	2.7	306	3.31	306	96.88	306	-3.5	306	-0.43	306	-5.39	306	-2.7	306	-2.91	306	12.73	306	10.25	306	5.52	306	5.98	306	9.53	306	15.34	306	-18.77
306.9	5.8	306.9	9.45	306.9	6.86	306.9	10.24	306.9	7.19	306.9	9.14	306.9	-18.28	306.9	5.53	306.9	2.56	306.9	1.28	306.9	1.63	306.9	2.29	306.9	97.9	306.9	-2.3	306.9	-1.41	306.9	-5.61	306.9	-3.36	306.9	-3.02	306.9	15.34	306.9	12	306.9	4.02	306.9	6.49	306.9	9.26	306.9	16.46	306.9	-15.18
307.8	6.91	307.8	8.7	307.8	6.49	307.8	8.43	307.8	10.4	307.8	8.39	307.8	-18.67	307.8	4.78	307.8	4.24	307.8	1.53	307.8	2.94	307.8	5.07	307.8	96.32	307.8	-1.75	307.8	0.34	307.8	-6.63	307.8	-5.3	307.8	-3.17	307.8	15.11	307.8	11.53	307.8	5.47	307.8	4.15	307.8	7.92	307.8	17.15	307.8	-15.44
308.7	6.15	308.7	6.58	308.7	7.08	308.7	9.85	308.7	9.49	308.7	8.82	308.7	-19.69	308.7	6.44	308.7	3.96	308.7	3.42	308.7	1.22	308.7	2.95	308.7	95.36	308.7	0.46	308.7	-2.08	308.7	-6.55	308.7	-4.58	308.7	-1.99	308.7	13.25	308.7	12.22	308.7	5.2	308.7	5.52	308.7	7.88	308.7	13.78	308.7	-16.47
309.6	5.97	309.6	9.25	309.6	4.82	309.6	8.71	309.6	11.82	309.6	10.55	309.6	-18.63	309.6	5.46	309.6	4.72	309.6	2.71	309.6	4.53	309.6	2.96	309.6	94.88	309.6	-3.92	309.6	1.43	309.6	-4.73	309.6	-4.77	309.6	-4.79	309.6	14.23	309.6	10.09	309.6	5.59	309.6	4.12	309.6	10.03	309.6	15.11	309.6	-16.81
310.5	7.11	310.5	10.26	310.5	5.16	310.5	10.98	310.5	8.99	310.5	10.04	310.5	-19.81	310.5	7.68	310.5	5.2	310.5	4.98	310.5	2.12	310.5	1.6	310.5	95.05	310.5	-3.58	310.5	0.03	310.5	-4.56	310.5	-3.42	310.5	-4.93	310.5	14.91	310.5	9.78	310.5	4.52	310.5	6.5	310.5	10.98	310.5	14.33	310.5	-15.02
311.4	7.34	311.4	9.53	311.4	4.39	311.4	8.53	311.4	9.38	311.4	9.91	311.4	-18.66	311.4	6.84	311.4	2.2	311.4	2.45	311.4	4.71	311.4	2.88	311.4	95.72	311.4	-0.05	311.4	-2.25	311.4	-6.12	311.4	-4.97	311.4	-4.04	311.4	14.99	311.4	8.89	311.4	5.45	311.4	4.33	311.4	8.47	311.4	15.57	311.4	-14
312.3	5.27	312.3	10.76	312.3	5.83	312.3	10.35	312.3	10.67	312.3	10.37	312.3	-19.74	312.3	6.67	312.3	5.16	312.3	3.08	312.3	2.96	312.3	3.8	312.3	93.76	312.3	-4.59	312.3	-0.93	312.3	-6.61	312.3	-3.28	312.3	-5.08	312.3	16.35	312.3	10.35	312.3	3.91	312.3	3.33	312.3	8.2	312.3	16.06	312.3	-13.56
313.2	8.46	313.2	6.92	313.2	6.39	313.2	10.36	313.2	9.72	313.2	8.95	313.2	-16.53	313.2	7	313.2	4.82	313.2	4.59	313.2	2.45	313.2	2.72	313.2	95.59	313.2	-0.98	313.2	-0.32	313.2	-6.27	313.2	-4.26	313.2	-3.2	313.2	15.22	313.2	11.2	313.2	6.25	313.2	3.86	313.2	8.42	313.2	17.28	313.2	-13.71
314.1	5.09	314.1	11.15	314.1	4.86	314.1	8.15	314.1	10.56	314.1	11.52	314.1	-17.55	314.1	7.23	314.1	6.48	314.1	-1.69	314.1	6.05	314.1	4.27	314.1	96.36	314.1	-2.13	314.1	0.88	314.1	-9.01	314.1	-4.36	314.1	-1.83	314.1	14.86	314.1	10.98	314.1	3.83	314.1	4.35	314.1	8.38	314.1	18.08	314.1	-13.01
315	4.94	315	7.7	315	3.62	315	7.33	315	12.19	315	10.4	315	-19.46	315	6.06	315	4.86	315	0.71	315	4.49	315	1.93	315	96.41	315	-2.75	315	0.84	315	-7.08	315	-5.86	315	-4.71	315	15.92	315	11.02	315	6.08	315	2.28	315	9.22	315	15.69	315	-16.06
315.9	6.32	315.9	12.06	315.9	6.17	315.9	8.73	315.9	10.31	315.9	11.04	315.9	-15.89	315.9	4.45	315.9	2.2	315.9	2.99	315.9	4.16	315.9	4.47	315.9	96.39	315.9	-3.74	315.9	-0.63	315.9	-7.05	315.9	-1.86	315.9	-2.05	315.9	13.83	315.9	13.24	315.9	3.89	315.9	3.75	315.9	8.22	315.9	16.07	315.9	-17.01
316.8	6.91	316.8	8.89	316.8	5.45	316.8	7.23	316.8	9.52	316.8	13.11	316.8	-17.2	316.8	7.93	316.8	4.19	316.8	1.25	316.8	4.77	316.8	5.01	316.8	96.22	316.8	-0.27	316.8	-0.66	316.8	-8.2	316.8	-5.64	316.8	-2.68	316.8	15.75	316.8	10.57	316.8	5.82	316.8	2.66	316.8	7.49	316.8	15.83	316.8	-14.54
317.7	8.69	317.7	7.35	317.7	5.99	317.7	9.2	317.7	11.89	317.7	10.99	317.7	-15.65	317.7	5.76	317.7	3.89	317.7	0.51	317.7	5.19	317.7	3.63	317.7	95.69	317.7	-2.31	317.7	-1.48	317.7	-5.4	317.7	-1.45	317.7	-1.81	317.7	12.95	317.7	10.54	317.7	6.79	317.7	5.73	317.7	6.53	317.7	15.8	317.7	-17.91
318.6	7.48	318.6	8.75	318.6	5.03	318.6	6.28	318.6	9.65	318.6	8.31	318.6	-17.78	318.6	8.56	318.6	4.85	318.6	0.7	318.6	3.5	318.6	4.74	318.6	93.42	318.6	-2.53	318.6	-0.24	318.6	-8.01	318.6	-3.67	318.6	-2.69	318.6	12.43	318.6	10.86	318.6	5.43	318.6	3.24	318.6	9.49	318.6	16.66	318.6	-15.12
319.5	6.89	319.5	8.99	319.5	4.92	319.5	10.05	319.5	9.74	319.5	11.23	319.5	-17.74	319.5	9.44	319.5	3.06	319.5	2.11	319.5	4.94	319.5	2.2	319.5	94.58	319.5	-0.34	319.5	-1.41	319.5	-6.1	319.5	-1	319.5	-4.74	319.5	12.91	319.5	12.76	319.5	5.21	319.5	5.23	319.5	10.21	319.5	15.02	319.5	-17.88
320.4	6.74	320.4	10.89	320.4	3.96	320.4	10.53	320.4	8.92	320.4	11.35	320.4	-16.67	320.4	5.22	320.4	5.91	320.4	2.04	320.4	1.34	320.4	2.17	320.4	97.29	320.4	-4.57	320.4	-0.73	320.4	-6.34	320.4	-4.79	320.4	-4.06	320.4	15.56	320.4	10.72	320.4	5.98	320.4	4.77	320.4	7.97	320.4	14.96	320.4	-17.67
321.3	7.6	321.3	7.57	321.3	3.3	321.3	9.19	321.3	9.13	321.3	13.28	321.3	-17	321.3	5.2	321.3	5.18	321.3	2.52	321.3	1.66	321.3	4.18	321.3	96.94	321.3	-5.2	321.3	1.61	321.3	-6.24	321.3	-4.76	321.3	-2.52	321.3	15.49	321.3	10.84	321.3	7.32	321.3	5.3	321.3	10.44	321.3	15.69	321.3	-14.78
322.2	7.06	322.2	8.2	322.2	3.93	322.2	9.42	322.2	9.5	322.2	15.16	322.2	-16.04	322.2	7.26	322.2	2.53	322.2	4.54	322.2	3.53	322.2	3.95	322.2	98.49	322.2	-2.14	322.2	-1.64	322.2	-5.62	322.2	-3.73	322.2	-4.67	322.2	15.43	322.2	10.63	322.2	6.73	322.2	6.42	322.2	6.79	322.2	17.56	322.2	-14.79
323.1	5.13	323.1	9.83	323.1	6.18	323.1	8.62	323.1	10.3	323.1	10.39	323.1	-19.85	323.1	4.94	323.1	3.03	323.1	2.9	323.1	6.06	323.1	3	323.1	93.84	323.1	-3.2	323.1	-1.76	323.1	-7.51	323.1	-0.49	323.1	-4.29	323.1	15.51	323.1	11.32	323.1	6.3	323.1	5.47	323.1	8.56	323.1	17.11	323.1	-13.66
324	3.77	324	9.31	324	6.23	324	8.79	324	10.87	324	12.52	324	-18.42	324	7.24	324	4.59	324	2.2	324	6.22	324	3.26	324	95.15	324	-2.71	324	-0.82	324	-5.63	324	-2.85	324	-3.13	324	15.98	324	10.58	324	6.16	324	5.17	324	9.69	324	14.78	324	-15.77
324.9	8.91	324.9	9.4	324.9	4.85	324.9	8.16	324.9	9.78	324.9	9.24	324.9	-18.62	324.9	6.04	324.9	4.86	324.9	0.32	324.9	2.76	324.9	4.51	324.9	91.73	324.9	-1.09	324.9	-2.52	324.9	-7.13	324.9	-3.6	324.9	-2.79	324.9	13.22	324.9	11.35	324.9	6.44	324.9	3.85	324.9	9.02	324.9	16.16	324.9	-14.98
325.8	8.62	325.8	7.08	325.8	4.47	325.8	10.43	325.8	13.4	325.8	8.2	325.8	-15.12	325.8	3.59	325.8	4.03	325.8	1.35	325.8	2.25	325.8	2.16	325.8	97.61	325.8	-2.83	325.8	-0.34	325.8	-5.99	325.8	-4.58	325.8	-2.83	325.8	17.25	325.8	11.91	325.8	6.63	325.8	5.54	325.8	10.17	325.8	16.84	325.8	-15.04
326.7	5.35	326.7	8.09	326.7	7.61	326.7	8.88	326.7	9.8	326.7	10.46	326.7	-19.13	326.7	5.49	326.7	4.52	326.7	2.85	326.7	5.03	326.7	1.11	326.7	96.08	326.7	-2.63	326.7	-0.38	326.7	-3.72	326.7	-3.99	326.7	-3.33	326.7	14.92	326.7	12.72	326.7	8.07	326.7	7.5	326.7	8.58	326.7	15.62	326.7	-15.26
327.6	6.5	327.6	10.4	327.6	8.67	327.6	12.25	327.6	10.73	327.6	10.85	327.6	-17.67	327.6	8.05	327.6	3.72	327.6	4.96	327.6	2.65	327.6	3.83	327.6	94.37	327.6	-2.28	327.6	-3.16	327.6	-3.17	327.6	-4.49	327.6	-1.66	327.6	12.78	327.6	10.97	327.6	5.76	327.6	8.57	327.6	9.47	327.6	15.99	327.6	-18.15
328.5	7.58	328.5	9.84	328.5	6.75	328.5	6.18	328.5	10.37	328.5	12.17	328.5	-17.25	328.5	5.25	328.5	4.29	328.5	0.41	328.5	3.49	328.5	2.31	328.5	95.83	328.5	-3.17	328.5	-1.92	328.5	-8.11	328.5	-0.89	328.5	-5.88	328.5	15.58	328.5	15.22	328.5	5.7	328.5	3.78	328.5	10.46	328.5	16.12	328.5	-13.49
329.4	7.86	329.4	7.39	329.4	5.28	329.4	7.85	329.4	11.91	329.4	9.34	329.4	-17.7	329.4	5.54	329.4	5.58	329.4	2.05	329.4	6.8	329.4	2.49	329.4	96.38	329.4	-1.86	329.4	1.11	329.4	-4.67	329.4	-1.18	329.4	-4.18	329.4	16.95	329.4	15.8	329.4	8.21	329.4	5.49	329.4	8.03	329.4	14.17	329.4	-12.42
330.3	6.1	330.3	8.78	330.3	4.06	330.3	6.11	330.3	10.63	330.3	11.64	330.3	-18.64	330.3	5.29	330.3	2.59	330.3	1.71	330.3	3.84	330.3	3.8	330.3	92.93	330.3	-2.54	330.3	-0.78	330.3	-6.25	330.3	-3.82	330.3	-3.85	330.3	13.9	330.3	13.96	330.3	6.98	330.3	5.18	330.3	8.57	330.3	16.01	330.3	-14.76
331.2	7.79	331.2	11.8	331.2	8.09	331.2	7.84	331.2	11.33	331.2	6.99	331.2	-17.39	331.2	6.62	331.2	5.74	331.2	2.19	331.2	2.58	331.2	2.39	331.2	94.72	331.2	-4.56	331.2	1.46	331.2	-4.12	331.2	-4.21	331.2	-2.35	331.2	14.24	331.2	8.69	331.2	7.11	331.2	5.43	331.2	10.05	331.2	17.56	331.2	-14.32
332.1	7.66	332.1	9.99	332.1	6.96	332.1	8.25	332.1	11.38	332.1	10.65	332.1	-17.4	332.1	6.58	332.1	5.14	332.1	0.96	332.1	6.25	332.1	4.26	332.1	96.82	332.1	-1.16	332.1	-0.77	332.1	-6.77	332.1	-2.32	332.1	-5.02	332.1	16.26	332.1	11.95	332.1	4.96	332.1	4.69	332.1	11.73	332.1	17.03	332.1	-13.68
333	6.09	333	8.56	333	7.61	333	8.53	333	11.71	333	10.33	333	-18.84	333	5.96	333	5.49	333	4.77	333	2.78	333	3.57	333	95.79	333	-4.61	333	-0.75	333	-5.75	333	-4.55	333	-3.45	333	14.97	333	11.87	333	5.41	333	5.97	333	11.24	333	15.84	333	-15.75
333.9	6.39	333.9	8.09	333.9	6.47	333.9	9.67	333.9	11.57	333.9	9	333.9	-18.63	333.9	5.46	333.9	3.63	333.9	3.66	333.9	2.85	333.9	2.51	333.9	95.97	333.9	-2.1	333.9	-0.87	333.9	-3.81	333.9	-5.69	333.9	-4.25	333.9	15.31	333.9	12.87	333.9	7.37	333.9	6.1	333.9	11	333.9	17.95	333.9	-15.66
334.8	6.41	334.8	8.89	334.8	5.09	334.8	5.77	334.8	9.86	334.8	10.49	334.8	-16.66	334.8	6.81	334.8	4.95	334.8	-1.35	334.8	3.71	334.8	2.03	334.8	95.82	334.8	-0.64	334.8	-1.78	334.8	-6.09	334.8	-5.16	334.8	-3.36	334.8	14.43	334.8	12.69	334.8	6.19	334.8	4.8	334.8	8.73	334.8	16.6	334.8	-17.06
335.7	9.9	335.7	10.1	335.7	9.2	335.7	6.42	335.7	13.19	335.7	8.48	335.7	-17.98	335.7	8.37	335.7	5.47	335.7	0.04	335.7	4.1	335.7	2.22	335.7	94.01	335.7	-2.85	335.7	-0.56	335.7	-6.35	335.7	-3.18	335.7	-3.15	335.7	14.33	335.7	10.55	335.7	5.22	335.7	4.98	335.7	10.89	335.7	16.14	335.7	-16.81
336.6	8.01	336.6	7.95	336.6	5.77	336.6	10.48	336.6	11.13	336.6	11.53	336.6	-19.37	336.6	5.01	336.6	2.9	336.6	3.77	336.6	4.42	336.6	4.81	336.6	94.24	336.6	-1.79	336.6	-1.66	336.6	-5.68	336.6	-5.44	336.6	-4.21	336.6	15.26	336.6	12.53	336.6	7.41	336.6	5.99	336.6	10.09	336.6	16.21	336.6	-13.19
337.5	7.55	337.5	7.85	337.5	6.6	337.5	9.71	337.5	9.64	337.5	10.93	337.5	-17.42	337.5	4.89	337.5	5.34	337.5	3.27	337.5	4.05	337.5	1.96	337.5	96.59	337.5	-4.38	337.5	-0.34	337.5	-4.34	337.5	-1.75	337.5	-5.96	337.5	14.12	337.5	10.32	337.5	7.57	337.5	6.7	337.5	10.57	337.5	14.46	337.5	-15.92
338.4	7.9	338.4	8.88	338.4	6.5	338.4	9.61	338.4	8.56	338.4	11.84	338.4	-16.91	338.4	2.68	338.4	4.1	338.4	1.87	338.4	3.52	338.4	6.65	338.4	95.3	338.4	-5.82	338.4	1.23	338.4	-6.06	338.4	-3.84	338.4	-1.59	338.4	16.45	338.4	13.16	338.4	6.25	338.4	7.23	338.4	8.9	338.4	19.13	338.4	-11.41
339.3	6.05	339.3	8.47	339.3	6.97	339.3	10.66	339.3	11.5	339.3	11.15	339.3	-17.75	339.3	5.12	339.3	5.56	339.3	3.84	339.3	4.11	339.3	3.44	339.3	96.52	339.3	-3.24	339.3	1.29	339.3	-5.44	339.3	-2.91	339.3	-2.21	339.3	15.01	339.3	11.59	339.3	11.2	339.3	7.93	339.3	11.2	339.3	19.02	339.3	-15.22
340.2	6.9	340.2	8.87	340.2	7.76	340.2	8.76	340.2	9.74	340.2	10.47	340.2	-17.11	340.2	5.29	340.2	6.17	340.2	1.63	340.2	5.68	340.2	5.77	340.2	97.48	340.2	-2.15	340.2	-0.37	340.2	-7.11	340.2	-2.5	340.2	-2.22	340.2	16.66	340.2	14.6	340.2	6.53	340.2	2.77	340.2	9.43	340.2	15.89	340.2	-16.63
341.1	8.51	341.1	10.17	341.1	6.9	341.1	11.22	341.1	11.96	341.1	10.39	341.1	-17.87	341.1	7.69	341.1	3.95	341.1	4.47	341.1	1.89	341.1	5.87	341.1	94.89	341.1	-5.62	341.1	-2.87	341.1	-4.68	341.1	-5.07	341.1	-0.72	341.1	15.98	341.1	10.28	341.1	8.6	341.1	6.47	341.1	11.5	341.1	17.87	341.1	-14.3
342	6.53	342	9.08	342	5.79	342	7.82	342	9.72	342	13.66	342	-17.69	342	5.15	342	2.85	342	1.21	342	3.38	342	2.61	342	94.36	342	-3.06	342	-0.67	342	-5.94	342	-6.13	342	-3.87	342	14.75	342	12.28	342	6.75	342	6.21	342	8.89	342	15.46	342	-15.1
342.9	6.11	342.9	7.72	342.9	5.68	342.9	11.46	342.9	12.07	342.9	9.04	342.9	-16.93	342.9	6.33	342.9	6.18	342.9	5.78	342.9	4.31	342.9	4.54	342.9	94.42	342.9	-2.02	342.9	0.54	342.9	-5.44	342.9	-2.53	342.9	-1.95	342.9	15.18	342.9	12	342.9	7.22	342.9	4.45	342.9	11.34	342.9	15.49	342.9	-13.81
343.8	8.34	343.8	8.38	343.8	5.55	343.8	10.51	343.8	12.17	343.8	13.46	343.8	-16.08	343.8	4.49	343.8	5.82	343.8	3.28	343.8	4.49	343.8	3.06	343.8	95.29	343.8	-0.64	343.8	0.53	343.8	-6.82	343.8	-3.51	343.8	-4.82	343.8	16.58	343.8	15.72	343.8	9.15	343.8	4.46	343.8	10.46	343.8	17.13	343.8	-14.14
344.7	7.77	344.7	8.22	344.7	5.37	344.7	7.33	344.7	10.41	344.7	12.48	344.7	-18.5	344.7	4.67	344.7	3.92	344.7	-0.72	344.7	1.71	344.7	2.15	344.7	97.7	344.7	-3.08	344.7	0.54	344.7	-6.34	344.7	-6.32	344.7	-5.8	344.7	14.79	344.7	13.31	344.7	6.39	344.7	7.77	344.7	10.96	344.7	17.38	344.7	-15.06
345.6	6.12	345.6	8.91	345.6	6.75	345.6	10.43	345.6	9.93	345.6	11.66	345.6	-16.87	345.6	5.91	345.6	5.23	345.6	3.62	345.6	4.61	345.6	5.67	345.6	97.55	345.6	-3.92	345.6	-1.97	345.6	-5.37	345.6	-3.07	345.6	-4.26	345.6	16.34	345.6	12.91	345.6	5.98	345.6	3.48	345.6	9.37	345.6	17.75	345.6	-15.03
346.5	7.05	346.5	10.29	346.5	7.19	346.5	10.59	346.5	13.09	346.5	9.37	346.5	-15.14	346.5	7.7	346.5	6.5	346.5	1.76	346.5	4.76	346.5	1.55	346.5	98.4	346.5	-2.4	346.5	-1.27	346.5	-10.1	346.5	-5.38	346.5	-3.92	346.5	14.65	346.5	12.92	346.5	6.98	346.5	5.18	346.5	9.09	346.5	14.87	346.5	-17.81
347.4	7.23	347.4	10.06	347.4	4.94	347.4	7.75	347.4	13.32	347.4	11.99	347.4	-16.19	347.4	7.35	347.4	4.12	347.4	3.4	347.4	7.11	347.4	6.93	347.4	96.27	347.4	-2.06	347.4	1.33	347.4	-6.66	347.4	0.24	347.4	-0.45	347.4	12.21	347.4	11.96	347.4	7.86	347.4	5.02	347.4	10.71	347.4	18.48	347.4	-15.65
348.3	7.93	348.3	9.41	348.3	8.42	348.3	11.22	348.3	11.67	348.3	13.04	348.3	-16.66	348.3	7.17	348.3	6.81	348.3	4.22	348.3	3.86	348.3	3.35	348.3	95.67	348.3	-5.02	348.3	-0.03	348.3	-6.1	348.3	-3.27	348.3	-4	348.3	12.88	348.3	12.19	348.3	6.06	348.3	5.43	348.3	11.66	348.3	15.14	348.3	-16.03
349.2	6.34	349.2	10.29	349.2	7.81	349.2	9.6	349.2	12.35	349.2	12.15	349.2	-18.59	349.2	6.95	349.2	5.78	349.2	5.5	349.2	3.91	349.2	2.44	349.2	94.98	349.2	-2.99	349.2	0.83	349.2	-4.62	349.2	-4.89	349.2	-3.09	349.2	16.42	349.2	12.06	349.2	6.8	349.2	6.38	349.2	10.59	349.2	15.54	349.2	-14.15
350.1	5.85	350.1	7.55	350.1	6.84	350.1	8.03	350.1	8.11	350.1	11.52	350.1	-17.84	350.1	7.34	350.1	5.23	350.1	3.33	350.1	2.15	350.1	2.62	350.1	96.89	350.1	-2.65	350.1	-0.9	350.1	-6.5	350.1	-2.83	350.1	-5.68	350.1	16.76	350.1	13.16	350.1	5.27	350.1	5.25	350.1	10.36	350.1	15.04	350.1	-15.32
351	4.55	351	10.67	351	6.1	351	8.7	351	10.83	351	9.94	351	-18.05	351	6.29	351	4.44	351	2.88	351	6.45	351	3.85	351	95.62	351	-3.92	351	-1.74	351	-5.7	351	-4.66	351	-5.76	351	12.64	351	10.7	351	7.15	351	6.23	351	11	351	16.99	351	-15.63
351.9	6.51	351.9	10.85	351.9	7.59	351.9	8.41	351.9	11.4	351.9	11.12	351.9	-17.4	351.9	6.9	351.9	3.33	351.9	0.41	351.9	8.19	351.9	3.85	351.9	95.04	351.9	-3.63	351.9	-0.42	351.9	-6.98	351.9	0.83	351.9	-3.48	351.9	14.85	351.9	14.09	351.9	8.1	351.9	5.44	351.9	10.5	351.9	15.96	351.9	-15.37
352.8	6.18	352.8	9.56	352.8	6.17	352.8	11.51	352.8	10.31	352.8	11.94	352.8	-14.75	352.8	4.74	352.8	2.97	352.8	4.83	352.8	3.74	352.8	3.68	352.8	100.02	352.8	-3.6	352.8	-3.97	352.8	-4.32	352.8	-4.76	352.8	-2.77	352.8	18.73	352.8	12.49	352.8	6.61	352.8	5.22	352.8	12.43	352.8	16.44	352.8	-14.6
353.7	7.61	353.7	8.1	353.7	7.54	353.7	9.27	353.7	13.32	353.7	9.62	353.7	-17.35	353.7	7.64	353.7	7.28	353.7	0.97	353.7	4.8	353.7	3.9	353.7	94.86	353.7	-1.28	353.7	0.8	353.7	-7.06	353.7	-1	353.7	-4.17	353.7	15.9	353.7	12.74	353.7	8.11	353.7	5.57	353.7	10.39	353.7	17.53	353.7	-13.14
354.6	7.84	354.6	7.96	354.6	6.81	354.6	8.95	354.6	9.9	354.6	11.4	354.6	-17.23	354.6	5.18	354.6	3.33	354.6	2.18	354.6	4.36	354.6	3.31	354.6	96.15	354.6	-3.27	354.6	-0.67	354.6	-8.49	354.6	-4.17	354.6	-4.77	354.6	16.11	354.6	11.44	354.6	7.35	354.6	4.35	354.6	10.8	354.6	18.61	354.6	-15.4
355.5	6.67	355.5	9.62	355.5	7.08	355.5	8.37	355.5	11.48	355.5	12.3	355.5	-17.52	355.5	6.15	355.5	5.78	355.5	3.01	355.5	3.59	355.5	3.64	355.5	96.93	355.5	-3.61	355.5	-2.8	355.5	-4.43	355.5	-5.47	355.5	-5.82	355.5	15.85	355.5	14.26	355.5	7.64	355.5	7.08	355.5	9.09	355.5	15.66	355.5	-15.67
356.4	8.05	356.4	10.17	356.4	6.09	356.4	10.5	356.4	11.95	356.4	13.69	356.4	-18.37	356.4	7.28	356.4	4.21	356.4	4.06	356.4	6.33	356.4	5.17	356.4	94.54	356.4	-3.23	356.4	0.42	356.4	-6.92	356.4	-3.12	356.4	-3.95	356.4	15.79	356.4	12.41	356.4	6.45	356.4	6.13	356.4	9.6	356.4	16.33	356.4	-14.13
357.3	8.37	357.3	10.82	357.3	7.63	357.3	11.43	357.3	13.87	357.3	13.41	357.3	-17.52	357.3	8.82	357.3	6.21	357.3	3.95	357.3	2.85	357.3	4.86	357.3	96.44	357.3	-2.68	357.3	-3.21	357.3	-8.27	357.3	-5.52	357.3	-3.2	357.3	16.59	357.3	13.05	357.3	5.41	357.3	5.53	357.3	11.3	357.3	17.04	357.3	-15.29
358.2	7.37	358.2	9.83	358.2	7.56	358.2	9.8	358.2	10.49	358.2	10.95	358.2	-16.78	358.2	7.76	358.2	4.45	358.2	5.64	358.2	3.21	358.2	3.96	358.2	96.11	358.2	-2.65	358.2	0.38	358.2	-6.64	358.2	-4.05	358.2	-4.85	358.2	16.35	358.2	13.8	358.2	7.39	358.2	4.61	358.2	8.72	358.2	15.49	358.2	-15.06
359.1	6.24	359.1	10.19	359.1	8.21	359.1	10.35	359.1	11.43	359.1	12.71	359.1	-18.63	359.1	5.92	359.1	6.04	359.1	3.18	359.1	4.45	359.1	6.26	359.1	94.15	359.1	-3.35	359.1	1.86	359.1	-6.19	359.1	-3.55	359.1	-3.33	359.1	15.23	359.1	12.82	359.1	9.41	359.1	7.47	359.1	11.64	359.1	16.83	359.1	-15.15
360	8.86	360	10.13	360	7.18	360	10.09	360	12.33	360	11.37	360	-16.97	360	5.77	360	3.92	360	1.32	360	6.35	360	3.22	360	95.22	360	-3.9	360	-1.19	360	-9.49	360	-3.52	360	-4.52	360	15.05	360	11.93	360	8.11	360	4.71	360	9.76	360	17.39	360	-17.59
360.9	7.07	360.9	9.06	360.9	7.47	360.9	10.29	360.9	12.02	360.9	12.12	360.9	-17.93	360.9	5.79	360.9	4.62	360.9	6.17	360.9	5.19	360.9	2.96	360.9	96.81	360.9	-2.14	360.9	-2.67	360.9	-4.67	360.9	-3.07	360.9	-3.88	360.9	16.38	360.9	13.05	360.9	7.57	360.9	5.9	360.9	11.32	360.9	16.72	360.9	-16.45
361.8	5.69	361.8	8.09	361.8	5.38	361.8	9.86	361.8	11	361.8	13.55	361.8	-16.14	361.8	4.2	361.8	4.29	361.8	3.83	361.8	2.96	361.8	3.76	361.8	98.73	361.8	-6.59	361.8	-0.58	361.8	-7.89	361.8	-2.84	361.8	-1.59	361.8	18.86	361.8	10.47	361.8	8.18	361.8	5.03	361.8	11.02	361.8	18.07	361.8	-13.2
362.7	7.98	362.7	7.97	362.7	7.45	362.7	8.05	362.7	11.98	362.7	13.02	362.7	-16.9	362.7	5.59	362.7	5.64	362.7	3.09	362.7	3.91	362.7	2.62	362.7	95.57	362.7	-2.5	362.7	-2.34	362.7	-9.01	362.7	-4.22	362.7	-5.19	362.7	16.96	362.7	14.37	362.7	7.12	362.7	5.08	362.7	10.78	362.7	17.62	362.7	-14.2
363.6	7.3	363.6	11.82	363.6	8.83	363.6	8.74	363.6	12.87	363.6	12.63	363.6	-17.84	363.6	6.74	363.6	5.88	363.6	1.23	363.6	5.46	363.6	3.97	363.6	97.72	363.6	-4.03	363.6	1.23	363.6	-9.19	363.6	-3.17	363.6	-4.77	363.6	16.62	363.6	13.58	363.6	7.64	363.6	5.66	363.6	11.73	363.6	14.89	363.6	-14.67
364.5	7.65	364.5	7.98	364.5	7.89	364.5	6.1	364.5	10.68	364.5	10.99	364.5	-16.62	364.5	7.04	364.5	5.38	364.5	2.84	364.5	2.88	364.5	3.87	364.5	96.07	364.5	-2.62	364.5	-1.19	364.5	-7.09	364.5	-5.07	364.5	-4.17	364.5	17.35	364.5	11.11	364.5	8.95	364.5	5.05	364.5	9.83	364.5	17.12	364.5	-12.24
365.4	6.53	365.4	10.01	365.4	7.34	365.4	8.68	365.4	10.5	365.4	13.57	365.4	-19.46	365.4	5.82	365.4	6.03	365.4	0.58	365.4	5.27	365.4	7.3	365.4	93.45	365.4	-4.08	365.4	-0.86	365.4	-9.06	365.4	-3.14	365.4	-1.75	365.4	14.97	365.4	14.08	365.4	5.55	365.4	5.92	365.4	11.08	365.4	16.59	365.4	-15.75
366.3	5.79	366.3	7.69	366.3	6.91	366.3	7.98	366.3	11.17	366.3	12.65	366.3	-16.22	366.3	7.29	366.3	6.46	366.3	0.96	366.3	3.2	366.3	6.85	366.3	95.01	366.3	-1.75	366.3	-0.78	366.3	-6.51	366.3	-5.94	366.3	-2.6	366.3	14.47	366.3	14.16	366.3	7.37	366.3	6.2	366.3	8.8	366.3	15.86	366.3	-16.76
367.2	7.49	367.2	10.03	367.2	7.33	367.2	9.54	367.2	10.92	367.2	11.29	367.2	-16.7	367.2	6.32	367.2	4.89	367.2	2.39	367.2	5.09	367.2	5.08	367.2	95.79	367.2	-2.84	367.2	-0.61	367.2	-9.36	367.2	-3.54	367.2	-5.25	367.2	15.29	367.2	12.78	367.2	7.28	367.2	5.98	367.2	10.45	367.2	14.46	367.2	-15.12
368.1	7.55	368.1	11.3	368.1	8	368.1	9.13	368.1	10.51	368.1	12.91	368.1	-15.9	368.1	7.74	368.1	6.49	368.1	2.37	368.1	1.8	368.1	4.09	368.1	97.04	368.1	-1.79	368.1	-0.69	368.1	-7.14	368.1	-4.83	368.1	-4.86	368.1	16.6	368.1	13.56	368.1	7.17	368.1	7.06	368.1	10.3	368.1	16.64	368.1	-15.86
369	7.89	369	7.24	369	5.65	369	8.09	369	10.52	369	10.41	369	-16.07	369	5.34	369	3.34	369	3.31	369	3.89	369	1.02	369	96.68	369	-1.96	369	-1.38	369	-5.66	369	-5.37	369	-4.8	369	16.9	369	12.03	369	6.94	369	4.52	369	11.18	369	16.99	369	-14.49
369.9	7.23	369.9	9.56	369.9	7.67	369.9	11.85	369.9	12.56	369.9	13.54	369.9	-16.34	369.9	7.05	369.9	4.68	369.9	1.69	369.9	3.83	369.9	4.2	369.9	95.22	369.9	-2.35	369.9	-0.91	369.9	-6.6	369.9	-4.63	369.9	-4.56	369.9	18.18	369.9	12.87	369.9	8.83	369.9	6.44	369.9	10.79	369.9	18.13	369.9	-14.32
370.8	7.62	370.8	10	370.8	8.31	370.8	8.91	370.8	11.85	370.8	10.63	370.8	-16.98	370.8	6.83	370.8	5.03	370.8	1.44	370.8	5.7	370.8	2.71	370.8	96.04	370.8	-2.24	370.8	-0.43	370.8	-7.04	370.8	-4.55	370.8	-4.26	370.8	14.74	370.8	13.06	370.8	8.87	370.8	4.35	370.8	10.23	370.8	17.84	370.8	-16.24
371.7	9	371.7	10.41	371.7	8.06	371.7	9.06	371.7	9.42	371.7	11.42	371.7	-16.71	371.7	5.75	371.7	5.4	371.7	3	371.7	3.89	371.7	2.18	371.7	95.6	371.7	-3.97	371.7	-0.61	371.7	-6.99	371.7	-7.4	371.7	-4.96	371.7	15.9	371.7	13.3	371.7	8.22	371.7	6.35	371.7	8.38	371.7	15.78	371.7	-13.4
372.6	6.96	372.6	9.78	372.6	7.29	372.6	12.4	372.6	12.93	372.6	13.61	372.6	-16.17	372.6	6.86	372.6	4.75	372.6	3.6	372.6	5.35	372.6	5.86	372.6	98.28	372.6	-2.51	372.6	-2.17	372.6	-7.95	372.6	-1.9	372.6	-3.78	372.6	17.64	372.6	12.89	372.6	8.09	372.6	4.25	372.6	12.37	372.6	17.18	372.6	-13.71
373.5	6.27	373.5	9.55	373.5	6.03	373.5	8.86	373.5	10.49	373.5	10.62	373.5	-16.41	373.5	4.94	373.5	6.34	373.5	2.36	373.5	3.34	373.5	3.95	373.5	96.29	373.5	-2.18	373.5	0.68	373.5	-7.09	373.5	-4.89	373.5	-2.9	373.5	15.79	373.5	15.48	373.5	7.42	373.5	5.33	373.5	12.12	373.5	17.09	373.5	-15.13
374.4	8.55	374.4	11.61	374.4	6.99	374.4	11.08	374.4	12.68	374.4	11.47	374.4	-18.03	374.4	6.41	374.4	7.3	374.4	6.03	374.4	4.58	374.4	5.18	374.4	95.66	374.4	-3.29	374.4	0.18	374.4	-5.5	374.4	-3.17	374.4	-2.89	374.4	17.4	374.4	13.97	374.4	8.59	374.4	4.06	374.4	11.24	374.4	18.92	374.4	-15.75
375.3	7.69	375.3	10.36	375.3	8.22	375.3	11.38	375.3	8.91	375.3	11.8	375.3	-16.65	375.3	7.63	375.3	5.46	375.3	2.75	375.3	3.57	375.3	5.11	375.3	96.22	375.3	-5.22	375.3	1.22	375.3	-7.54	375.3	-6.3	375.3	-1.17	375.3	16.04	375.3	12.95	375.3	9.65	375.3	5.67	375.3	9.21	375.3	18.96	375.3	-14.29
376.2	4.88	376.2	9.53	376.2	6.34	376.2	9.61	376.2	11.45	376.2	11.67	376.2	-15.54	376.2	6.14	376.2	4.35	376.2	1.43	376.2	2.41	376.2	4.44	376.2	97.51	376.2	-3.09	376.2	-0.68	376.2	-7.8	376.2	-6.43	376.2	-2.3	376.2	18.25	376.2	13.34	376.2	8.28	376.2	5.11	376.2	8.38	376.2	16.15	376.2	-13.29
377.1	8.64	377.1	9.39	377.1	8.99	377.1	9.57	377.1	11.03	377.1	12.53	377.1	-16.82	377.1	8.1	377.1	5.35	377.1	1.68	377.1	3.66	377.1	5.98	377.1	94.87	377.1	-1.35	377.1	-1.9	377.1	-6.25	377.1	-3.58	377.1	-3.83	377.1	17.06	377.1	13.55	377.1	8.97	377.1	7.18	377.1	13.51	377.1	17.3	377.1	-14.48
378	7.72	378	11.77	378	4.99	378	10.08	378	11.62	378	12.78	378	-16.57	378	6.21	378	4.24	378	0.93	378	4.24	378	4.98	378	94.03	378	-4.84	378	1.08	378	-7.7	378	-5.14	378	-2.26	378	16.52	378	12.18	378	6.23	378	5.32	378	9.46	378	17.05	378	-15.13
378.9	6.43	378.9	6.69	378.9	7.57	378.9	11.66	378.9	10.68	378.9	14.29	378.9	-16.95	378.9	6.55	378.9	5.96	378.9	4.49	378.9	2.61	378.9	3.89	378.9	97.22	378.9	-1.45	378.9	-1.12	378.9	-6.5	378.9	-5.16	378.9	-4.51	378.9	16.69	378.9	14.92	378.9	6.85	378.9	7.32	378.9	11.02	378.9	16.5	378.9	-14.01
379.8	7.86	379.8	10.29	379.8	8.66	379.8	8.95	379.8	10.36	379.8	12.17	379.8	-16.88	379.8	7.12	379.8	4.46	379.8	3.92	379.8	5.32	379.8	4.1	379.8	95.55	379.8	-4.64	379.8	-0.55	379.8	-5.53	379.8	-4.12	379.8	-2.83	379.8	16.08	379.8	13.9	379.8	7.16	379.8	4.24	379.8	11.45	379.8	16.98	379.8	-14.27
380.7	7.3	380.7	8.6	380.7	6.54	380.7	11.69	380.7	12.54	380.7	12.91	380.7	-17.27	380.7	4.76	380.7	5.49	380.7	3.79	380.7	4.1	380.7	6.66	380.7	95.05	380.7	-4.58	380.7	-1.03	380.7	-8.28	380.7	-4.2	380.7	-2.61	380.7	14.77	380.7	13.55	380.7	8.64	380.7	4.97	380.7	11.42	380.7	19.84	380.7	-13.88
381.6	6.21	381.6	12.02	381.6	5.95	381.6	10.41	381.6	9.77	381.6	11.18	381.6	-16.87	381.6	8.62	381.6	3.08	381.6	3.11	381.6	2.74	381.6	1.29	381.6	97.17	381.6	-3.79	381.6	-0.2	381.6	-6.85	381.6	-1.98	381.6	-4.52	381.6	19.3	381.6	11.47	381.6	10.35	381.6	4.69	381.6	11.07	381.6	18.16	381.6	-15.04
382.5	4.91	382.5	10.69	382.5	6.76	382.5	12.64	382.5	14	382.5	14.4	382.5	-17.86	382.5	6.58	382.5	4.57	382.5	3.59	382.5	4.59	382.5	4.21	382.5	95.25	382.5	-4.64	382.5	-1.53	382.5	-7.29	382.5	-2.79	382.5	-4.84	382.5	16.18	382.5	13.96	382.5	8.12	382.5	6.39	382.5	12.26	382.5	16.88	382.5	-16.17
383.4	7.68	383.4	8.49	383.4	8.63	383.4	11.39	383.4	11.79	383.4	11.66	383.4	-16.5	383.4	5.44	383.4	6.11	383.4	3.83	383.4	3.2	383.4	1.41	383.4	96.31	383.4	-2.57	383.4	-1.88	383.4	-7.6	383.4	-3.55	383.4	-5.86	383.4	17.27	383.4	16.08	383.4	6.48	383.4	6.85	383.4	13.64	383.4	16.28	383.4	-14.64
384.3	9.04	384.3	12.06	384.3	8.21	384.3	9.05	384.3	12.87	384.3	12.92	384.3	-15.72	384.3	8.23	384.3	5.17	384.3	0.95	384.3	6.46	384.3	3.76	384.3	94.41	384.3	-3.82	384.3	-1.04	384.3	-9.17	384.3	-5.65	384.3	-2.88	384.3	16.55	384.3	14.35	384.3	6.41	384.3	5.12	384.3	11.8	384.3	18.6	384.3	-12.78
385.2	6.63	385.2	10.52	385.2	6.28	385.2	6.5	385.2	12.65	385.2	14.83	385.2	-17.56	385.2	9.63	385.2	8.46	385.2	1.4	385.2	2.62	385.2	4.74	385.2	94.62	385.2	-1.35	385.2	-0.26	385.2	-7.2	385.2	-5.02	385.2	-3.49	385.2	16.31	385.2	13	385.2	8.53	385.2	6.52	385.2	10.13	385.2	19.64	385.2	-15.61
386.1	7.22	386.1	9.94	386.1	10.4	386.1	10.69	386.1	11.32	386.1	14.54	386.1	-14.99	386.1	8.49	386.1	4.97	386.1	3.22	386.1	3.28	386.1	5.66	386.1	96.06	386.1	-2.26	386.1	-2.59	386.1	-8.27	386.1	-4.33	386.1	-3.82	386.1	15.35	386.1	13.84	386.1	11.4	386.1	5.47	386.1	10.19	386.1	19.27	386.1	-15.77
387	7.63	387	10.68	387	5.75	387	10.21	387	13.05	387	11.54	387	-17.11	387	7.6	387	5.14	387	5.48	387	3.31	387	4.1	387	94.3	387	-3.67	387	1.93	387	-6.54	387	-5.72	387	-2.68	387	15.71	387	14.24	387	8.27	387	5.84	387	11.2	387	15.82	387	-15.35
387.9	6.16	387.9	10.53	387.9	9.83	387.9	9.19	387.9	12.06	387.9	10.57	387.9	-18.95	387.9	9.09	387.9	6.18	387.9	3.09	387.9	3.15	387.9	1.2	387.9	93.28	387.9	-2.31	387.9	1.56	387.9	-10.2	387.9	-5.33	387.9	-3.41	387.9	15.9	387.9	12.48	387.9	10.21	387.9	5.73	387.9	10.87	387.9	18.2	387.9	-15.2
388.8	8.14	388.8	12.49	388.8	4.9	388.8	4.28	388.8	10.33	388.8	8.96	388.8	-16.08	388.8	8.43	388.8	4.55	388.8	0.43	388.8	4.34	388.8	2.94	388.8	95.07	388.8	-4.1	388.8	-1.43	388.8	-5.15	388.8	-4.25	388.8	-3.16	388.8	15.56	388.8	14.82	388.8	9.97	388.8	5.59	388.8	10.52	388.8	17.66	388.8	-17.38
389.7	8.57	389.7	10.21	389.7	6.42	389.7	10.91	389.7	10.39	389.7	13.35	389.7	-17.8	389.7	6.21	389.7	4.01	389.7	3.67	389.7	3.88	389.7	6.69	389.7	94.89	389.7	-1.31	389.7	-2	389.7	-6.39	389.7	-4.01	389.7	-3.9	389.7	15.49	389.7	15.9	389.7	7.51	389.7	6.78	389.7	11.58	389.7	17.79	389.7	-14.9
390.6	5.24	390.6	10.2	390.6	8.03	390.6	7.22	390.6	10.63	390.6	12.95	390.6	-16.09	390.6	6.84	390.6	6.1	390.6	2.11	390.6	3.6	390.6	3.27	390.6	95.51	390.6	-2.19	390.6	0.56	390.6	-6.98	390.6	-3.04	390.6	-6.41	390.6	16.06	390.6	16.33	390.6	9.35	390.6	5.34	390.6	12.74	390.6	17.15	390.6	-16.59
391.5	6.98	391.5	8.72	391.5	6.54	391.5	11	391.5	9.58	391.5	11.99	391.5	-17.06	391.5	6.26	391.5	7.04	391.5	1.17	391.5	1.86	391.5	1.28	391.5	93.78	391.5	-2.91	391.5	2.44	391.5	-7.78	391.5	-4.92	391.5	-5.25	391.5	14.49	391.5	10.65	391.5	9.9	391.5	7.66	391.5	12.35	391.5	18.7	391.5	-13.51
392.4	9.21	392.4	10.07	392.4	8.79	392.4	9.71	392.4	10.44	392.4	12.93	392.4	-15.59	392.4	6.68	392.4	5.77	392.4	2.25	392.4	3.28	392.4	2.77	392.4	95.37	392.4	-4.92	392.4	-2.21	392.4	-9.64	392.4	-4.23	392.4	-3.38	392.4	15.42	392.4	15.16	392.4	9.06	392.4	4.17	392.4	15.31	392.4	20.35	392.4	-14.72
393.3	8.6	393.3	10.85	393.3	7.21	393.3	8.75	393.3	11.64	393.3	13.53	393.3	-15.7	393.3	7.68	393.3	6.56	393.3	3.45	393.3	4.09	393.3	5.85	393.3	95.97	393.3	-1.66	393.3	0.78	393.3	-8.61	393.3	-5.32	393.3	-3.74	393.3	18.33	393.3	15.34	393.3	7.67	393.3	5.68	393.3	10.83	393.3	17.36	393.3	-15.1
394.2	5.66	394.2	9.85	394.2	8.22	394.2	10.09	394.2	13.18	394.2	11.75	394.2	-18.09	394.2	9.82	394.2	8.35	394.2	1.77	394.2	4.86	394.2	5.27	394.2	92.96	394.2	-4.21	394.2	0.2	394.2	-9.58	394.2	-2.92	394.2	-5.23	394.2	14.98	394.2	16.42	394.2	9.98	394.2	7.96	394.2	13.26	394.2	15.8	394.2	-14.93
395.1	7.81	395.1	9.69	395.1	7.66	395.1	10.19	395.1	11.7	395.1	13	395.1	-17.66	395.1	7.17	395.1	7.91	395.1	3.86	395.1	4.28	395.1	5.64	395.1	95.52	395.1	-3.86	395.1	1.33	395.1	-8.35	395.1	-5.22	395.1	-2.96	395.1	18	395.1	14.74	395.1	9.65	395.1	6.82	395.1	12.21	395.1	19.11	395.1	-14.74
396	7.55	396	10.86	396	6.57	396	9.06	396	10.06	396	11.52	396	-18.12	396	7.11	396	3.8	396	2.55	396	2.57	396	3.62	396	93.79	396	-4.23	396	-1.36	396	-9.66	396	-5.78	396	-4.92	396	15.51	396	14.54	396	6.88	396	5.5	396	11.66	396	18.23	396	-13.94
396.9	8.87	396.9	10.25	396.9	5.67	396.9	12.06	396.9	12.5	396.9	13.93	396.9	-18.63	396.9	6.35	396.9	4.81	396.9	3.27	396.9	4.79	396.9	3.5	396.9	94.05	396.9	-4.68	396.9	-1.71	396.9	-5.66	396.9	-4.45	396.9	-2.94	396.9	13.78	396.9	13.49	396.9	8.68	396.9	5.45	396.9	8.96	396.9	20.79	396.9	-16.97
397.8	7.37	397.8	7.64	397.8	7.17	397.8	8.84	397.8	12.54	397.8	11.08	397.8	-15.08	397.8	5.83	397.8	4.01	397.8	0.79	397.8	5.26	397.8	4.43	397.8	95.72	397.8	-2.59	397.8	0.17	397.8	-8.12	397.8	-3.31	397.8	-4.68	397.8	15.72	397.8	12.15	397.8	10.08	397.8	3.89	397.8	10.73	397.8	18.58	397.8	-16.11
398.7	8.65	398.7	10.74	398.7	9.45	398.7	8.6	398.7	9.78	398.7	13.15	398.7	-16.3	398.7	7.34	398.7	3.75	398.7	2.93	398.7	5.33	398.7	2.81	398.7	94.24	398.7	-2.45	398.7	-0.77	398.7	-7.92	398.7	-1.97	398.7	-4.15	398.7	15.09	398.7	15.39	398.7	11.06	398.7	5.76	398.7	13.63	398.7	17.71	398.7	-14.96
399.6	7.59	399.6	11.99	399.6	9.95	399.6	9.58	399.6	13.48	399.6	13.22	399.6	-16.49	399.6	6.85	399.6	7.33	399.6	4.11	399.6	3.15	399.6	0.8	399.6	96.18	399.6	-6.81	399.6	0.24	399.6	-7.14	399.6	-5.76	399.6	-5.42	399.6	17.21	399.6	13.29	399.6	9.18	399.6	8.09	399.6	10.32	399.6	19.88	399.6	-15.48
400.5	7.56	400.5	8.62	400.5	8.68	400.5	10.83	400.5	13.06	400.5	14.82	400.5	-17.38	400.5	7.52	400.5	4.38	400.5	5.33	400.5	5.04	400.5	5.55	400.5	92.84	400.5	-4.11	400.5	-0.34	400.5	-5.63	400.5	-4.55	400.5	-5.04	400.5	13.66	400.5	13.56	400.5	11.22	400.5	6.76	400.5	12.35	400.5	18.71	400.5	-14.85
401.4	8.04	401.4	8.67	401.4	10.03	401.4	10.07	401.4	9.73	401.4	14.62	401.4	-17.3	401.4	7.18	401.4	7.56	401.4	2.54	401.4	3.54	401.4	2.57	401.4	93.33	401.4	-3.79	401.4	-1.28	401.4	-8.91	401.4	-4.11	401.4	-5.27	401.4	15.5	401.4	14.41	401.4	8.85	401.4	4.5	401.4	11.77	401.4	17.51	401.4	-13.95
402.3	7.84	402.3	8.79	402.3	7.77	402.3	9.87	402.3	12.08	402.3	12.32	402.3	-15.78	402.3	7.18	402.3	6.43	402.3	2.48	402.3	6.22	402.3	2.51	402.3	96.99	402.3	-4.06	402.3	0.61	402.3	-8.51	402.3	-4.03	402.3	-4.04	402.3	18.4	402.3	14.26	402.3	9.52	402.3	5.27	402.3	13.2	402.3	18	402.3	-15.14
403.2	7.15	403.2	6.05	403.2	9.12	403.2	10.66	403.2	9.98	403.2	14.39	403.2	-16.7	403.2	6.14	403.2	6.1	403.2	2.51	403.2	1.78	403.2	6.79	403.2	94.85	403.2	-5.1	403.2	-0.66	403.2	-7.03	403.2	-4.41	403.2	-1.11	403.2	15.96	403.2	12.55	403.2	9.55	403.2	4.74	403.2	12.7	403.2	20.17	403.2	-16.92
404.1	7.19	404.1	10.8	404.1	3.96	404.1	9.99	404.1	11.52	404.1	14.09	404.1	-17.43	404.1	8.36	404.1	6.32	404.1	1.77	404.1	2.1	404.1	5.39	404.1	94.03	404.1	0.07	404.1	-3.33	404.1	-7.44	404.1	-6.95	404.1	-3.59	404.1	18.06	404.1	17.81	404.1	6.76	404.1	6.19	404.1	12.13	404.1	19.34	404.1	-14.32
405	5.69	405	9.96	405	6.57	405	8.01	405	9.31	405	12	405	-16.12	405	8.02	405	4.03	405	1.66	405	1.92	405	2.29	405	95.54	405	-4.08	405	-2.15	405	-7.61	405	-5.52	405	-2.98	405	18.06	405	13.18	405	11.96	405	6.54	405	12.66	405	21.99	405	-12.6
405.9	9.1	405.9	10.41	405.9	8.84	405.9	9.95	405.9	13.32	405.9	14.26	405.9	-16.94	405.9	6.65	405.9	6.15	405.9	3.7	405.9	6.38	405.9	4.39	405.9	94.27	405.9	-3.03	405.9	-0.51	405.9	-8.32	405.9	-4.33	405.9	-3.74	405.9	16.08	405.9	14.5	405.9	12	405.9	5.98	405.9	13.46	405.9	19.17	405.9	-12.47
406.8	8.15	406.8	8.99	406.8	7.72	406.8	11.07	406.8	16.57	406.8	11.09	406.8	-15.39	406.8	7.82	406.8	5.42	406.8	3.91	406.8	4.46	406.8	3.43	406.8	94.46	406.8	-1.84	406.8	-2.53	406.8	-7.92	406.8	-7.42	406.8	-3.04	406.8	16.53	406.8	14.38	406.8	7.59	406.8	5.29	406.8	11.49	406.8	22.1	406.8	-16.64
407.7	8.14	407.7	8.97	407.7	7.22	407.7	9.85	407.7	11.57	407.7	13.72	407.7	-14.61	407.7	9.52	407.7	6.14	407.7	2.32	407.7	5.88	407.7	7.3	407.7	94.42	407.7	-1.73	407.7	0.28	407.7	-5.27	407.7	-4.39	407.7	-2.84	407.7	17.49	407.7	14.83	407.7	10.39	407.7	6.95	407.7	12.18	407.7	19.57	407.7	-14.73
408.6	6.7	408.6	11.49	408.6	7.88	408.6	10.44	408.6	12.17	408.6	12.81	408.6	-16.88	408.6	8.7	408.6	6.14	408.6	2.4	408.6	4	408.6	4.69	408.6	95.83	408.6	-2.86	408.6	-0.27	408.6	-8.91	408.6	-3.67	408.6	-6.44	408.6	14.32	408.6	14.36	408.6	11.17	408.6	5.87	408.6	12.24	408.6	17.77	408.6	-15.47
409.5	8.16	409.5	11.32	409.5	6.89	409.5	9.92	409.5	11.55	409.5	12.92	409.5	-14.33	409.5	7.91	409.5	5.94	409.5	0.37	409.5	6.24	409.5	3.33	409.5	95.64	409.5	-4.16	409.5	-2.99	409.5	-8.37	409.5	-4.29	409.5	-5.23	409.5	16.1	409.5	12.56	409.5	7.34	409.5	5.23	409.5	11.86	409.5	20.37	409.5	-14.56
410.4	6.01	410.4	11.5	410.4	7.93	410.4	8.49	410.4	13.42	410.4	10.3	410.4	-16.21	410.4	8.33	410.4	5.37	410.4	3.11	410.4	3.17	410.4	3.1	410.4	96.55	410.4	-2.58	410.4	-2.22	410.4	-7.25	410.4	-5.77	410.4	-4.99	410.4	16.67	410.4	16.08	410.4	10.27	410.4	8.13	410.4	12.35	410.4	19.11	410.4	-17.09
411.3	8.02	411.3	11.98	411.3	7.96	411.3	9.68	411.3	10.54	411.3	12.45	411.3	-15.86	411.3	5.19	411.3	6.88	411.3	2.21	411.3	2.9	411.3	3.56	411.3	95.56	411.3	-4.96	411.3	-0.55	411.3	-9.04	411.3	-6.45	411.3	-4.71	411.3	16.42	411.3	15.75	411.3	11.35	411.3	6.14	411.3	12.39	411.3	17.78	411.3	-13.96
412.2	9.48	412.2	9.3	412.2	7.23	412.2	10.25	412.2	14.77	412.2	14.92	412.2	-14.21	412.2	6.48	412.2	7.01	412.2	2.34	412.2	5.7	412.2	3.04	412.2	96.02	412.2	-1.71	412.2	1.61	412.2	-8.29	412.2	-5.74	412.2	-4.3	412.2	14.96	412.2	15.89	412.2	9.49	412.2	7.56	412.2	9.54	412.2	15.48	412.2	-16.71
413.1	5.15	413.1	11.85	413.1	5.17	413.1	11.87	413.1	11.54	413.1	8.98	413.1	-17.57	413.1	8.1	413.1	5.77	413.1	3.47	413.1	5.95	413.1	3.86	413.1	94.56	413.1	-2.73	413.1	0.51	413.1	-9.91	413.1	-4.2	413.1	-1.39	413.1	17.24	413.1	18.64	413.1	10.21	413.1	7.39	413.1	10.58	413.1	20.62	413.1	-15.4
414	8.67	414	10.11	414	6.89	414	9.95	414	13.71	414	12.68	414	-15.98	414	5.82	414	6.23	414	3.2	414	4.74	414	4.18	414	94.32	414	-4.21	414	-0.53	414	-8.48	414	-3.67	414	-1.99	414	16.18	414	13.17	414	9.41	414	4.71	414	12.6	414	19.05	414	-15.12
414.9	6.35	414.9	10.77	414.9	6.65	414.9	11.85	414.9	13.94	414.9	11.02	414.9	-14.9	414.9	7.6	414.9	2.62	414.9	3.69	414.9	3.14	414.9	4.21	414.9	95.37	414.9	-4.63	414.9	-2.1	414.9	-8.99	414.9	-5.22	414.9	-2.3	414.9	16.87	414.9	14.71	414.9	10.52	414.9	7.64	414.9	11.68	414.9	19.11	414.9	-15.06
415.8	7.56	415.8	9.08	415.8	9.23	415.8	9.35	415.8	10.71	415.8	15.13	415.8	-17.3	415.8	7.3	415.8	6.64	415.8	1.44	415.8	3.47	415.8	5.99	415.8	93.9	415.8	-4.86	415.8	-2.67	415.8	-9.21	415.8	-3.13	415.8	-3.08	415.8	14.66	415.8	13.37	415.8	8.17	415.8	6.25	415.8	14.25	415.8	17.31	415.8	-15.06
416.7	10.11	416.7	12.26	416.7	9.34	416.7	9.41	416.7	14.7	416.7	13.01	416.7	-16.38	416.7	11.04	416.7	4.47	416.7	2.22	416.7	6.18	416.7	3.14	416.7	96	416.7	-3.15	416.7	-0.37	416.7	-7.4	416.7	-5.02	416.7	-6.13	416.7	16.27	416.7	15.96	416.7	10.75	416.7	7.57	416.7	11.3	416.7	20.02	416.7	-16.55
417.6	7.47	417.6	9.79	417.6	8.35	417.6	10.26	417.6	13.76	417.6	11.45	417.6	-19.1	417.6	8.11	417.6	5.45	417.6	0.71	417.6	5.35	417.6	4.66	417.6	95	417.6	-3.28	417.6	-2.58	417.6	-8.85	417.6	-5.8	417.6	-3.12	417.6	17.69	417.6	14.4	417.6	9.58	417.6	6.33	417.6	12.88	417.6	19.28	417.6	-15.81
418.5	8.83	418.5	11.08	418.5	9.92	418.5	12	418.5	11.67	418.5	12.16	418.5	-15.98	418.5	10.04	418.5	4.84	418.5	2.79	418.5	4.38	418.5	5.98	418.5	94.95	418.5	-3.63	418.5	-1.88	418.5	-8.53	418.5	-5.43	418.5	-4.68	418.5	16.13	418.5	14.01	418.5	8.31	418.5	5.42	418.5	11.12	418.5	17.61	418.5	-14.76
419.4	9.2	419.4	10.31	419.4	8.23	419.4	8.78	419.4	13.32	419.4	10.75	419.4	-16.66	419.4	7.45	419.4	6.24	419.4	1.52	419.4	5.12	419.4	6.1	419.4	94.85	419.4	-6.27	419.4	-0.87	419.4	-11.22	419.4	-1.67	419.4	-2.07	419.4	16.47	419.4	15.17	419.4	9.84	419.4	5.13	419.4	15.18	419.4	19.82	419.4	-14.07
420.3	6.42	420.3	10.66	420.3	9.22	420.3	8.03	420.3	15.22	420.3	11.66	420.3	-18.16	420.3	9.48	420.3	6.47	420.3	0.65	420.3	5.85	420.3	3.4	420.3	95.23	420.3	-2.94	420.3	0.69	420.3	-8.79	420.3	-5.57	420.3	-3.26	420.3	16.45	420.3	14.41	420.3	8.56	420.3	6.27	420.3	12.46	420.3	19.35	420.3	-12.53
421.2	7.44	421.2	9.43	421.2	10.81	421.2	11.12	421.2	12.1	421.2	11.19	421.2	-17.14	421.2	8.81	421.2	6.53	421.2	2.91	421.2	5	421.2	0.11	421.2	94.25	421.2	-3.5	421.2	-2.35	421.2	-10.22	421.2	-5.74	421.2	-7.3	421.2	15.5	421.2	11.74	421.2	10.74	421.2	5.9	421.2	12.28	421.2	16.48	421.2	-15.53
422.1	8.39	422.1	9.02	422.1	9.33	422.1	8.5	422.1	13.22	422.1	10.76	422.1	-15.04	422.1	8.38	422.1	6.77	422.1	0.99	422.1	5.87	422.1	2.19	422.1	94.57	422.1	-3.6	422.1	-0.41	422.1	-7.39	422.1	-2.33	422.1	-5.09	422.1	16.66	422.1	13.88	422.1	10.5	422.1	5.59	422.1	13.36	422.1	20.05	422.1	-14.51
423	7.97	423	9.67	423	8.67	423	8.54	423	12.82	423	11.87	423	-17.64	423	4.88	423	6.89	423	0.92	423	3.56	423	2.68	423	95.33	423	-4.16	423	0.52	423	-9.43	423	-4.44	423	-5.65	423	17.89	423	14.6	423	10.42	423	6.99	423	12.05	423	20.21	423	-16.33
423.9	9.69	423.9	11.76	423.9	8.14	423.9	10.5	423.9	15.26	423.9	14.77	423.9	-15.34	423.9	9.23	423.9	7.63	423.9	1.3	423.9	5.05	423.9	2.14	423.9	95.3	423.9	-3.11	423.9	-0.34	423.9	-8.4	423.9	-4.85	423.9	-6.12	423.9	16.57	423.9	14.06	423.9	10.33	423.9	7.95	423.9	13.37	423.9	18.45	423.9	-12.93
424.8	6.5	424.8	11.05	424.8	5.73	424.8	9.12	424.8	12.75	424.8	12.74	424.8	-17.65	424.8	8.06	424.8	6.72	424.8	2.56	424.8	4.8	424.8	1.33	424.8	96.8	424.8	-4.83	424.8	0.68	424.8	-8.69	424.8	-4.23	424.8	-5.06	424.8	19.12	424.8	14.78	424.8	14.1	424.8	6.19	424.8	11.56	424.8	20.2	424.8	-15.65
425.7	6.17	425.7	11.53	425.7	7.8	425.7	10.2	425.7	13.07	425.7	10.42	425.7	-14.84	425.7	5.77	425.7	5.2	425.7	5.56	425.7	4.48	425.7	4.28	425.7	94.84	425.7	-7.45	425.7	-2.05	425.7	-7.32	425.7	-5.65	425.7	-4.02	425.7	17.23	425.7	14.71	425.7	10.43	425.7	8.13	425.7	11.14	425.7	18.16	425.7	-13.99
426.6	6.51	426.6	9.59	426.6	8.3	426.6	9.67	426.6	11.51	426.6	12.59	426.6	-18.2	426.6	6.84	426.6	6.65	426.6	1.17	426.6	5.79	426.6	2.94	426.6	91.06	426.6	-4.09	426.6	0.01	426.6	-8.36	426.6	-4.1	426.6	-4.42	426.6	13.83	426.6	13.72	426.6	8.49	426.6	2.99	426.6	12.62	426.6	20.53	426.6	-14.73
427.5	6.93	427.5	11.08	427.5	8.62	427.5	11.29	427.5	13.2	427.5	12.56	427.5	-18.04	427.5	5.6	427.5	6.19	427.5	2.42	427.5	3.78	427.5	3.54	427.5	93.44	427.5	-2.4	427.5	-0.69	427.5	-10.02	427.5	-6.5	427.5	-2.78	427.5	15.66	427.5	15.57	427.5	10.05	427.5	7.82	427.5	11.93	427.5	21.42	427.5	-14.45
428.4	7.91	428.4	12.04	428.4	8.75	428.4	11.64	428.4	12.39	428.4	11.45	428.4	-17.48	428.4	8.65	428.4	6.76	428.4	3.28	428.4	4.33	428.4	3.05	428.4	93.88	428.4	-3.72	428.4	-1.35	428.4	-7.71	428.4	-4.53	428.4	-2.47	428.4	17.61	428.4	14.54	428.4	13.01	428.4	7.58	428.4	11.29	428.4	21.05	428.4	-14.53
429.3	8.35	429.3	9.52	429.3	7.66	429.3	10.82	429.3	11.38	429.3	14.07	429.3	-16.3	429.3	6.57	429.3	5.23	429.3	1.37	429.3	2.7	429.3	3.89	429.3	95.45	429.3	-5.54	429.3	-1.64	429.3	-11.62	429.3	-4.09	429.3	-6.75	429.3	17.13	429.3	14.35	429.3	11.12	429.3	5.06	429.3	13.4	429.3	17.2	429.3	-15.05
430.2	7	430.2	11.43	430.2	8.72	430.2	11.07	430.2	13.94	430.2	13.38	430.2	-17.07	430.2	8.05	430.2	6.38	430.2	3.08	430.2	5.13	430.2	2.72	430.2	93.45	430.2	-4.65	430.2	-2.36	430.2	-7.74	430.2	-3.04	430.2	-4.79	430.2	19.24	430.2	15.62	430.2	11.14	430.2	4.13	430.2	11.83	430.2	17.03	430.2	-12.55
431.1	11.09	431.1	11.22	431.1	8.93	431.1	11.96	431.1	12.63	431.1	9.92	431.1	-15.77	431.1	8.06	431.1	5.76	431.1	3.24	431.1	2.57	431.1	5.36	431.1	97.84	431.1	-3.74	431.1	-2.72	431.1	-7.11	431.1	-6.81	431.1	-2.03	431.1	17.28	431.1	16.17	431.1	9.9	431.1	7.65	431.1	12.38	431.1	19.86	431.1	-17.22
432	6.7	432	11.81	432	7.09	432	10.75	432	11.24	432	11.21	432	-16.56	432	7.68	432	4.64	432	3.18	432	4.08	432	5.34	432	95.46	432	-2.9	432	-1.72	432	-7.46	432	-3.51	432	-3.09	432	17.79	432	15.85	432	11.16	432	8.1	432	13.4	432	17.63	432	-14.8
432.9	9.61	432.9	8.25	432.9	8.63	432.9	11.47	432.9	15.5	432.9	11.77	432.9	-14.74	432.9	6.47	432.9	6.66	432.9	3.8	432.9	4.9	432.9	4.56	432.9	95.49	432.9	-7.03	432.9	-0.25	432.9	-10.12	432.9	-5.23	432.9	-5.39	432.9	16.8	432.9	12.74	432.9	9.18	432.9	4.43	432.9	11.83	432.9	19.64	432.9	-16.1
433.8	6.08	433.8	11.73	433.8	6.44	433.8	9.35	433.8	15.26	433.8	15.78	433.8	-17.58	433.8	8.53	433.8	5.83	433.8	3.76	433.8	4.07	433.8	7.24	433.8	96.3	433.8	-4.75	433.8	-1.98	433.8	-8.13	433.8	-4.51	433.8	-4.9	433.8	18.64	433.8	15.97	433.8	10.7	433.8	6.9	433.8	14.51	433.8	18.46	433.8	-14.56
434.7	10.2	434.7	9.99	434.7	7.59	434.7	12.79	434.7	13.55	434.7	14.16	434.7	-15.74	434.7	8.84	434.7	5.13	434.7	4.08	434.7	5.11	434.7	5.45	434.7	96.34	434.7	-2.26	434.7	0.03	434.7	-10.63	434.7	-3.81	434.7	-3.44	434.7	18.55	434.7	16.37	434.7	11.96	434.7	4.41	434.7	13.37	434.7	19.96	434.7	-14.3
435.6	7.99	435.6	10.64	435.6	8.65	435.6	8.5	435.6	11.93	435.6	12.18	435.6	-14.41	435.6	8.2	435.6	7.51	435.6	2.54	435.6	4.2	435.6	1.79	435.6	97.13	435.6	-5.39	435.6	-2.09	435.6	-7.88	435.6	-4.49	435.6	-8.11	435.6	18.54	435.6	14.57	435.6	10.02	435.6	7.21	435.6	14.4	435.6	19.44	435.6	-15.01
436.5	8.33	436.5	12.21	436.5	9.1	436.5	10.64	436.5	9.68	436.5	13.41	436.5	-17.54	436.5	9.45	436.5	6.15	436.5	4.36	436.5	1.63	436.5	2.17	436.5	94.43	436.5	-4.55	436.5	0.23	436.5	-9.59	436.5	-5.37	436.5	-5.61	436.5	16.42	436.5	15.31	436.5	12.03	436.5	5.29	436.5	12.24	436.5	17.76	436.5	-15.24
437.4	6.27	437.4	10.26	437.4	9.88	437.4	9.07	437.4	13.43	437.4	10.35	437.4	-17.69	437.4	7.29	437.4	6.64	437.4	1.92	437.4	4.81	437.4	2.53	437.4	96.3	437.4	-4.39	437.4	-0.49	437.4	-11.26	437.4	-3.64	437.4	-5.91	437.4	18.34	437.4	15.68	437.4	11.76	437.4	4.83	437.4	12.47	437.4	17.64	437.4	-13.8
[truncated: 22 more columns]

## Sheet: Data corrected
X	L1A1	L1A2	L1A3	L1A4	L1A5	L1A6		L2A1	L2A2	L2A3	L2A4	L2A5	L2A6		L3A1	L3A2	L3A3	L3A4	L3A5	L3A6		L4A1	L4A2	L4A3	L4A4	L4A5	L4A6
-238.5	2.52	-3.58	-3.16	0	-0.53	0		1.34	-1.77	-7.01	2.72	1.34	0		0.83	-0.36	-3.64	4.44	-1.66	0		1.87	-3.71	-7.09	0.97	-3.49	0
-237.6	3.86	-0.17	-0.6	1.74	-0.35	0		3.66	0.1	-1.29	4.1	2.07	0		1.23	-0.89	-5.82	3.81	-3.6	0		2.6	-1.56	-8.04	4.79	-2.94	0
-236.7	5.18	-2.8	-3.76	-0.1	3.06	0		3.36	-3.83	-5.05	2.27	1.29	0		-0.12	-0.43	-3.69	4.59	-1.92	0		3.29	-1.79	-6.35	5.19	1.67	0
-235.8	3.16	0.91	-4.77	3.63	-2.55	0		4.8	-0.27	-1.42	5.09	-0.73	0		1.89	2.97	-3.04	6.36	-0.27	0		2.32	-2.13	-8.25	1.69	-2.34	0
-234.9	2.66	-0.84	-3.12	-0.47	0	0		3.19	-4.79	-3.8	0.54	0.8	0		3.09	0.46	-2.38	1.34	-0.78	0		5.68	-2.11	-6.37	1.34	-2.91	0
-234	3.04	-1.8	-6.36	-2.08	0.43	0		-0.79	-2.52	-5.35	0.2	0.24	0		1.63	0.16	-4.18	2.47	-3.06	0		0.55	-2.22	-10.73	-0.45	-3.04	0
-233.1	9.36	-0.75	-0.51	3.28	2.24	0		0.71	-3.6	-4.45	0.3	0.32	0		-4.76	-3.89	-10.22	-1.89	-7.15	0		0.65	-3.09	-9.67	0.47	-4.34	0
-232.2	2.26	-2.81	-3.72	-0.84	-3.91	0		-0.16	-1.93	-2.77	2.38	3.36	0		5.05	4.46	-0.91	6.1	1.67	0		4.58	2.19	-5.19	5.9	-1.77	0
-231.3	3.3	-1.98	-4.93	-0.51	-1.22	0		-1.31	-2.03	-4.09	0.9	2.02	0		-0.93	-0.88	-4.91	2.03	-2.96	0		2.68	-2.4	-8.47	3.91	-5.61	0
-230.4	0.97	1.13	-4.86	-2.01	-1.39	0		-0.8	-2.27	-2.92	0.52	-0.21	0		-2.55	-0.8	-4.34	0.72	-4.43	0		1.59	-4.15	-8.38	-1.21	-5.51	0
-229.5	5.18	-4.16	-3.63	0.34	-0.2	0		2.66	-6.08	-2.07	2.11	1.09	0		1.59	-0.73	-5.31	1.23	-2.95	0		0.73	-5.38	-8.02	1.21	-3.86	0
-228.6	6.16	-2.63	-0.66	1.26	-0.67	0		3.72	-3.55	-2.93	1.79	-0.8	0		3.85	3.89	-2.11	3.04	-0.41	0		3.91	-4.05	-6.48	1.63	0.01	0
-227.7	0.46	-2.83	-2.42	-0.39	-3.04	0		2.85	-6.89	-3.47	0.86	0.43	0		0.02	0.67	-3.46	1.98	-2.24	0		1.45	-1.3	-5.69	0.61	-4.23	0
-226.8	5.91	-3.88	-0.47	-0.64	0.34	0		-2.34	-7.89	-5.38	-4	-2.73	0		2.69	3.07	-4.71	4.14	-2.85	0		3.92	1.09	-5.86	3.45	-1.12	0
-225.9	4.28	-1.9	-1.62	-2.39	2.61	0		1.68	-4.91	-3.67	-1.67	-1.09	0		-0.38	0.39	-7.56	0.68	-8.21	0		0.46	-2.3	-8.28	1.88	-7.24	0
-225	4.44	-2.49	-2.19	1.57	-3.67	0		2.4	-6.42	-4.47	2.36	0.57	0		0.81	1.31	-5.08	3.9	-4.08	0		1.57	-4.47	-10.03	2.15	-3.88	0
-224.1	-0.32	-3.67	-7.66	-3.12	-2.84	0		-0.28	-6.43	-7.87	-0.47	-2.05	0		-1.55	-3.83	-9.47	0.8	-6.71	0		2.26	-3.73	-9.6	1.09	-5.2	0
-223.2	5.89	0.52	-0.24	2.07	0.58	0		6.61	0.74	0.2	5.7	3.87	0		-0.15	0.91	-2.91	3.48	-2.89	0		2.34	-2.24	-7.62	2.67	-2.25	0
-222.3	1.32	-4.17	-5.65	-1.94	-6.29	0		3.45	-3.57	-4.86	1.23	0.41	0		2.23	3.25	-3.84	4.13	-0.04	0		0.55	0.84	-7.41	1.74	-1.77	0
-221.4	4.1	-3.09	-3.4	-0.61	1.03	0		2.43	-2.53	-3.37	2.43	2.46	0		5.2	3.31	0.51	6.06	-0.87	0		3.91	-1.65	-3.55	3.14	-1.5	0
-220.5	5.35	-3.68	-4.8	0.96	1.82	0		3.65	-3.24	-2.76	-0.06	0.42	0		4.65	3.64	-1.8	3.88	-1.32	0		6.64	2.73	-3.44	4.79	0.17	0
-219.6	4.51	-2.3	-1.05	1.54	-0.35	0		1.63	-4.42	-1.73	-0.38	0.79	0		-0.48	0.29	-2.73	1.2	-1.96	0		3.39	-3.1	-5.6	2.24	-1.78	0
-218.7	2.3	-1.78	-5.51	-3.59	-3.86	0		3.1	0.48	-1.83	3.44	5.15	0		2.8	2.99	-3.17	2.35	0.71	0		-0.34	-4.31	-9.32	-0.15	-4.54	0
-217.8	3.27	0.51	-2.47	-1.06	-2.3	0		0.92	-1.15	-3.48	2.11	1.21	0		0.97	0.79	-3.42	2.85	-0.83	0		3.24	-0.51	-5.86	4.94	0.9	0
-216.9	4.22	-0.05	-1.02	0.96	-1.05	0		4.74	-5.06	-2.67	1.12	-1.41	0		5.12	-0.93	0.54	8.67	-0.84	0		-0.49	-3.7	-6	3.94	-4.53	0
-216	3.26	-4.19	-4.29	-1.33	-3.29	0		0.48	-6.21	-5.31	-3.38	-1.48	0		-0.27	0.37	-5.52	2.83	-2.57	0		2.59	-1.95	-6.14	4.24	-4.43	0
-215.1	4.39	0.59	-0.92	0.65	0.94	0		-0.99	-4.03	-2.81	1.66	1.48	0		-0.61	-1.32	-7.81	1.46	-1.82	0		0.99	-4.65	-10.37	1.67	-1.11	0
-214.2	5.3	0.72	-2.82	0.02	3.25	0		-0.36	-5.71	-7.68	0	1.33	0		0.35	-2.88	-5.72	2.32	-3.76	0		-1.07	-5.96	-8.51	0.26	-6.14	0
-213.3	0.96	-6.25	-5.93	-2.38	-4.93	0		5.12	-5.08	-3.74	2.26	2.85	0		1.8	2.49	-4.04	5.05	0.79	0		0.06	1.18	-6.04	5.27	0.36	0
-212.4	3.3	-1.15	-0.75	-0.88	-1.21	0		3.92	-3.94	-3.5	-0.25	-0.82	0		0.07	-1.99	-4.29	1.3	-2.8	0		3.63	-0.38	-5.89	3.12	-2.34	0
-211.5	0.99	-1.13	-3.38	-3.95	-1.85	0		0.85	-5.29	-4.36	-4.1	-0.91	0		-0.21	-0.14	-3.03	-0.17	-2.14	0		-0.96	-2.89	-7.61	-0.77	-3.7	0
-210.6	4.06	-3.75	-3.74	0.86	-2.1	0		3.36	-4.15	-5.15	2.28	1.87	0		1.75	0.03	-5.21	3.32	-2.42	0		2.06	-2.9	-8.89	3.85	-3.27	0
-209.7	3.2	-3.94	-1.98	-1.18	-1.94	0		5.64	-2.58	-2.43	-0.39	1.23	0		3.92	1.07	-0.8	3.35	-1.64	0		1.97	-1.15	-5.2	1.01	-1.02	0
-208.8	-0.34	-5.47	-2.63	-3.73	-5.3	0		2.29	-6.37	-2.69	-1.34	0.58	0		-0.08	-0.87	-3.61	0.86	-3.95	0		1.98	-1.11	-5.76	3.7	-1.4	0
-207.9	1.69	-3.78	-5.77	-3.69	-2.1	0		0.5	-6.62	-6.6	-3.2	-3.53	0		3.07	2.91	-1.82	4.71	-0.79	0		6.43	2.2	-1.83	5.01	2.08	0
-207	6.41	1.05	0.78	1.92	1.47	0		5.91	0.63	-1.47	4.08	4.23	0		4.1	2.03	-1.3	5.63	0.19	0		2.72	-0.38	-4.34	0.69	-2.29	0
-206.1	0.19	-6.08	-7.87	-5.69	-2.93	0		-2.7	-5.89	-8.93	-4.78	-4.15	0		1.03	0.07	-3.22	1.02	-1.09	0		2.79	-0.54	-5.04	1.34	-0.2	0
-205.2	4.62	-2.58	-1.3	1.1	-0.56	0		4.62	-0.06	-1.41	4.68	3.78	0		2.78	2.85	-3.23	3.91	1.73	0		5.15	-2.06	-4.29	1.75	1.95	0
-204.3	2.82	-2.02	-3.73	-1.71	-1.55	0		0.67	-4.69	-2.18	0.87	-1.59	0		3.79	0.8	0.28	3.93	-0.6	0		6.98	0.19	-5.73	3.94	-0.81	0
-203.4	3.42	-2.7	-3.95	-0.17	0.54	0		0.8	-8.2	-7.71	-3.06	-1.13	0		0.32	-1.85	-4.95	0.58	-1.32	0		2.12	-0.81	-8.24	1.3	-2.89	0
-202.5	3.63	-1.04	-4.68	-1.12	-1.99	0		-0.51	-3.77	-2.59	-0.33	-1.21	0		-0.37	-1.41	-2.93	1.28	-2.73	0		2.44	-2.81	-5.06	1.67	-1.43	0
-201.6	2.64	-2.79	-4.57	-0.72	-2.96	0		5.06	-3.09	-1.69	3.77	3.12	0		4.39	0.76	-1.78	6.89	-0.33	0		1.97	-0.74	-6.2	1.53	-3.43	0
-200.7	4.36	-0.99	-3.21	-3.04	-2.14	0		2.96	-3.66	-5.51	0.15	-0.5	0		1.86	-1.07	-6.5	1.87	-3.09	0		1.19	-4.94	-10.69	-1.63	-5.21	0
-199.8	5.83	-2.19	-1.73	-2.17	-0.7	0		3.78	-4.91	-2.65	-0.56	-2.21	0		2.05	-0.27	-4.81	2.89	-3	0		4.71	-0.59	-6.63	3.8	-0.06	0
-198.9	3.67	-3.92	-1.96	0.16	-1.84	0		0.56	-4.41	-4.95	-0.81	1.97	0		-0.61	2.48	-6.46	2.38	-1.14	0		0.65	-0.29	-10.16	0.31	-0.15	0
-198	2.95	-2.24	-2.73	-0.7	-1.49	0		2.04	-2.3	-2.17	0.99	1.21	0		2.17	0.42	-1.75	1.92	-0.34	0		3.57	-1.6	-4.68	2.25	-0.85	0
-197.1	2.06	-0.19	-4.45	-0.66	-2.79	0		5.84	-1.72	-2.86	5.21	2.52	0		5.37	4.68	-0.59	4.21	1.74	0		1.17	-0.23	-5.34	-1.22	-2.61	0
-196.2	1.85	-2.95	-3.14	-2.76	-3.89	0		3.1	-2.26	-3.35	-0.99	-0.45	0		3.13	1.78	-4.31	3.77	0.77	0		1.1	-2.62	-5.75	2.05	-1.11	0
-195.3	4.61	0.23	-0.74	-2.11	-0.37	0		5.8	1.05	-1.69	4.84	3.48	0		2.84	-2.31	-5.06	0.44	-3.32	0		1.52	-4.94	-7.31	-0.55	-4.57	0
-194.4	2.56	-0.78	-2.76	-0.98	-1.01	0		3.44	-1.88	-2.08	2.08	1.82	0		2.1	1.51	-2.15	1.94	-1.5	0		-1.6	-2.54	-6.78	0.96	-1.84	0
-193.5	3.78	-1.23	-3.93	-1.01	-1.72	0		5.1	-1.69	-3.97	1.17	2.24	0		1	1.04	-3.56	2.76	-1.56	0		0.02	-1.17	-5.84	3.22	-2.95	0
-192.6	1.15	-2.25	-4.13	-1.22	-3.15	0		0.44	-4.74	-4.71	-1.86	0.74	0		1.11	0.63	-3.61	-1	-2.77	0		0.04	-3.37	-8.03	0.27	-2.99	0
-191.7	2.47	-4.96	-6.16	-2.09	-1.75	0		2.08	-2.12	-1.73	0.9	3.26	0		-0.19	-1.94	-3.21	2.22	-2.86	0		-2.12	-6.23	-7.75	-1.71	-7.13	0
-190.8	1.1	-3.19	-2.63	0.26	-1.06	0		2.29	-0.18	-1.15	2.79	1.26	0		2.27	3.86	-2.43	5.69	-1.53	0		0.6	-1.26	-8.83	1.97	-4.27	0
-189.9	4.47	-2.45	-2.18	0.7	-5.37	0		6.15	-3.68	0.65	2.38	1.79	0		3.71	0.9	-2.63	1.52	-3.42	0		-1.14	-5.25	-7.9	-0.89	-6.59	0
-189	2	-0.39	-1.89	-0.41	1.57	0		-0.47	-6.75	-1.49	0.9	0.03	0		0.02	-0.5	-2.55	3.72	-0.02	0		1.22	-3.36	-6.54	-0.32	-2.08	0
-188.1	1.05	-3.49	-3.55	-2.09	-0.4	0		2.68	-4.65	-2.22	1.54	0.38	0		1.9	-3.26	-3.7	2.29	-3.77	0		2.6	-2.91	-3.02	2.44	-1.71	0
-187.2	2.17	-3.84	-0.08	-0.8	0.96	0		3.23	-1.93	-0.91	0.93	3.84	0		1.63	2.4	-1.55	1.94	1.22	0		2.62	-1.7	-4.69	0.05	-1.51	0
-186.3	-0.66	-3.35	-6.48	-3.02	-2.22	0		2.1	-0.45	-1.03	2.69	1.81	0		1.24	3.28	-0.31	4.85	-2.09	0		2.56	-1.77	-2.75	3.09	-1.44	0
-185.4	1.77	-3.52	-3.23	-0.6	-0.23	0		0.45	-4.9	-2.93	-2.11	-0.63	0		-1.5	0.56	-3.56	-0.79	-4.68	0		-0.58	-1.93	-7.29	0.71	-6.96	0
-184.5	2.42	-4.32	-1.06	-0.92	-2.21	0		0.42	-5.46	-3.04	-0.38	-1.92	0		2.18	0.56	-1.23	4.33	-2.27	0		2.9	-0.45	-6.56	2.66	-0.99	0
-183.6	0.61	-2.51	-4.79	1.5	-0.48	0		1.99	-4.47	-3.73	-0.15	1.14	0		1.76	-0.63	-2.56	2.41	0.16	0		2.96	0.04	-7.48	1.83	-0.53	0
-182.7	0.12	-2.23	-3.54	0.78	1.3	0		0.77	-2.14	-4.68	-1.37	1.54	0		0.33	-0.48	-8.09	-1.78	-2.45	0		0.07	-5.83	-8.97	-1.39	-2.86	0
-181.8	4.49	-2	-1.9	0.24	-0.5	0		6.21	0.45	-0.06	2.61	2.57	0		5.43	6.65	-1.15	5.48	-0.75	0		7.55	-0.1	-2.39	6.23	1.55	0
-180.9	1.32	-0.25	-4.79	-2.05	-2.1	0		-0.28	-2.42	-5.78	-0.32	-1.23	0		-0.43	-2.13	-4.18	-0.74	-4.07	0		0.43	-3.25	-8.36	-0.59	-7.12	0
-180	3.31	-1.84	-1.36	-1.21	-0.56	0		-1.83	-6.37	-4.37	0.08	-3.88	0		-0.52	-2.21	-2.55	3.57	-3.87	0		1.34	-0.64	-3.68	1.99	-0.81	0
-179.1	3.23	-1.45	-2.59	-2.69	-1.2	0		3.47	0.04	-3.72	-0.14	1.92	0		-0.34	0.28	-4.15	0.48	-1.52	0		1.59	-2.18	-4.63	1.56	-2.02	0
-178.2	2.45	-4.44	-0.64	0.1	-2.38	0		1.59	-3.67	-2.3	2.11	0.95	0		0.03	0.38	-2.5	-0.89	-2.75	0		-0.63	-5.25	-7.41	-3.81	-4.82	0
-177.3	3.21	-1.39	-5.53	-0.01	-1.98	0		5.23	-0.5	-1.58	1.36	2.75	0		0.15	0.49	-2.94	1.58	-3.02	0		1.47	-0.96	-7.74	1.97	-2.56	0
-176.4	4.83	0.73	-2.55	5.29	0.37	0		1	-2.32	-2.6	3.93	3.26	0		-1.88	-0.71	-2.97	-0.23	-2.18	0		-0.73	-4.32	-7.87	1.28	-2.47	0
-175.5	3.37	-1.18	-2.72	1.22	-2.73	0		5.31	-1.25	-1.27	5.08	1.59	0		1.89	-1.88	-6.46	0.97	-5.9	0		4.77	0.48	-4.92	1.74	-1.81	0
-174.6	4.29	0.42	0.47	3.51	1.36	0		2.74	-4.27	-4.13	2.94	2.03	0		1.38	0.24	-3.98	1.12	-2.02	0		1.04	-3.21	-5.08	-1.74	-3.99	0
-173.7	-0.22	-5.62	-3.33	-3.31	-4.02	0		0.27	-4.69	-3.03	-1.45	-1.28	0		-1.1	-1.53	-2.93	0.72	-2.47	0		4	0.25	-1.68	4.24	0.76	0
-172.8	3.95	-2.46	-2.77	-0.2	1.22	0		2.29	-0.16	-3.15	-0.56	0.39	0		1.03	2.02	-2.04	2.81	-3.4	0		3.08	-1.23	-7.57	2.72	-1.1	0
-171.9	-0.78	-4.78	-5.88	-4.89	-3.71	0		4.32	-1.12	0.78	1.87	1.71	0		4.03	3.28	1.14	5.74	-0.03	0		2.02	-0.14	-3.44	4.31	1.67	0
-171	3.41	-2.19	-3.91	1.97	-1.43	0		-1.06	-5.45	-6.71	-1.25	-0.54	0		1.67	-1.14	-3.42	3.56	-0.28	0		3.69	-1.29	-3.95	3.32	-2.54	0
-170.1	1.29	-1.89	-2.57	0.58	-0.31	0		-1.25	-4.23	-5.25	1.7	-0.88	0		-0.05	0.25	-4.22	2.4	-3.25	0		0.66	-1.74	-4.37	-1.65	-3.46	0
-169.2	2.08	-4.19	-5.89	-3.99	-2.32	0		4.41	-0.75	0.8	2.27	4.53	0		2.32	1.63	-0.23	4.02	2.53	0		2.82	-0.55	-2.65	3.01	-0.14	0
-168.3	0.79	-0.97	-1.38	4.11	0.17	0		-1.26	-4.9	-3.08	0.09	0.28	0		2.11	-0.06	-2.64	4.02	-1.13	0		0.42	-1.6	-5.97	3.58	-2.26	0
-167.4	3.94	-4.44	-1.96	-1.62	-1.03	0		5.35	-4.38	-0.2	-0.96	-1.01	0		-0.61	-3.79	-2.08	-0.42	-3.49	0		1.01	-4.89	-4.44	1.23	-0.78	0
-166.5	2.76	-1.35	-4.98	-0.91	-2.89	0		2.88	-2.94	-4.17	0.21	0.28	0		1.9	-0.46	-2.66	2.69	-2.37	0		1.35	-4.06	-4.62	0.52	-3.79	0
-165.6	2.61	-0.3	-2.46	1.43	-0.13	0		2.62	-0.73	-1.01	3.04	3.01	0		-1.18	-0.8	-2.93	3.17	-1.74	0		-0.29	-5.57	-8.02	0.14	-1.51	0
-164.7	2.53	-1.32	-1.18	0.5	2.22	0		3.1	-1.08	0.27	0.52	4.04	0		3.95	3.56	1.11	5.44	1.69	0		2.32	0.75	-4.9	3.19	-1.41	0
-163.8	1.18	-2.21	-2.94	0.02	-0.9	0		2.93	-2.54	-1.94	2.54	2.22	0		-1.59	-0.19	-3.7	2.02	-2.97	0		0	-2.56	-7.98	1.85	-5.38	0
-162.9	1.84	-2.27	-3.45	1.31	-1.2	0		1.47	-3.23	-2.61	0.56	0.34	0		2.34	0.19	-2.32	0.87	-2.28	0		4.45	-0.3	-3.14	1.16	-1.1	0
-162	0.48	-2.1	-4.35	-0.12	-2	0		5.17	-1.69	2.93	1.6	1.42	0		3.98	0.6	-0.15	2.94	-2.15	0		-0.96	-2.97	-7.02	-0.75	-3.4	0
-161.1	-0.14	-3.61	-3.29	-1.4	0.88	0		1.27	-2.84	-2.06	1.53	2.68	0		-0.59	-0.64	-5.48	-0.54	-4.29	0		0.84	-1.12	-6.15	2.41	-2.73	0
-160.2	-0.79	-4.08	-3.77	-1.05	-0.75	0		4.82	-1.5	-0.48	2.15	2.19	0		6.66	3.48	0.98	3.91	2.51	0		1.82	-3.15	-4.82	0.83	0.91	0
-159.3	4.79	-1	0.22	0.38	0.83	0		2.89	-4.37	-2.85	-0.46	1.68	0		3.65	3.44	-2.47	5.03	-1.13	0		6.1	3.38	-0.14	6.74	0.49	0
-158.4	2.7	-1.71	-3.22	-0.89	-2.61	0		1.53	-1.61	-1.56	1.34	-0.01	0		2.66	2.34	0.86	4.21	-0.04	0		0.48	-1.87	-3.99	2.59	-1.94	0
-157.5	1.54	-1.14	-4.42	-2.41	-1.23	0		2.79	1.04	-0.39	0.13	4.42	0		-1.09	1.25	-2.78	-1.56	1.41	0		-0.89	-3.03	-6.28	-0.27	-0.46	0
-156.6	2.08	-2.85	-1.78	1.36	-0.22	0		1.43	-0.07	-2.14	-0.75	0.06	0		1.95	4.45	-0.9	1.9	0.96	0		-1.74	-1.91	-5.91	-1.58	-0.8	0
-155.7	-0.93	-4.49	-4.34	0.25	-4.36	0		-2.58	-5.23	-5.69	-0.67	-4.69	0		-0.44	1.43	-1.44	0.25	-1.29	0		2.79	-1.1	-1.86	2.03	1.56	0
-154.8	1.83	-1.78	-3.88	-1.38	-4.17	0		-1.15	-5.96	-4.91	-3.08	-4.68	0		-0.74	-2.34	-4.88	-2.91	-6.45	0		-5.48	-2.98	-8.1	-1.92	-5.95	0
-153.9	1.12	0.75	-1.87	1.39	-0.99	0		3.07	-3.38	-3.19	-2.88	1.48	0		2.09	-0.51	-4.11	1	-2.59	0		-2.01	-1.92	-7.61	2.41	-1.33	0
-153	1.84	-2.24	-0.68	-0.05	1.39	0		0.02	-3.05	-1.19	0.01	-0.75	0		2.43	2.37	-0.88	4.53	-0.33	0		1.78	-1.92	-4.44	1.98	-1.77	0
-152.1	5.43	0.96	0.89	3.12	3.11	0		3.2	-1.97	-1.02	2.73	3.96	0		2.13	-2.09	-2.09	0.9	-3.28	0		1.08	-2.71	-5.32	0.8	-6	0
-151.2	-0.15	-3.81	-3.48	-3.05	-5.31	0		-1.86	-6.01	-3.24	-1.67	-3.35	0		-3.75	-3.44	-2.09	-0.31	-3.94	0		0.29	-4.32	-4.74	2.59	-1.92	0
-150.3	1.83	-3.7	-2.33	0.86	-1.88	0		2.82	-2.14	-1.55	3.3	2.67	0		1.72	2.67	0.6	3.09	-2.53	0		-1.26	-0.22	-3.07	3.08	-4.77	0
-149.4	0.15	-4.1	-3.68	-1.99	-2.4	0		0.2	-2.91	-2.07	-0.64	1.1	0		6.58	6.66	2.02	9.54	1.21	0		4.66	1.65	0.75	6.52	1.57	0
-148.5	4.72	-1.52	-1.51	-0.89	0.27	0		5	0.44	0.47	0.94	2.95	0		-0.4	0.23	-2.48	0.75	1.29	0		-1.13	-2.18	-8.05	1	1.98	0
-147.6	2.6	-1.15	-3.74	0.54	0.26	0		2.3	-2.72	-3.17	0.72	2.09	0		2.07	1.4	-0.31	2.73	-2.06	0		0.62	-0.26	-5.13	2.81	-3.95	0
-146.7	5.44	2.37	0.6	0.6	2.48	0		2.45	-3.22	-3.25	1.06	2.53	0		1.07	0.52	-3.78	2.19	-0.14	0		2.8	-0.04	-3.02	2.96	1.63	0
-145.8	0.89	-1.63	-2.54	-0.5	-0.9	0		4.24	-0.7	-0.5	1.05	2.02	0		2.34	-0.04	0.4	4.01	-3.41	0		4.06	-1.29	-5.72	1.32	-3.99	0
-144.9	6.04	4.11	2.38	6.2	2.53	0		3.28	-0.34	0.29	4.61	2.03	0		-0.47	0.63	-2.76	2.76	-2.61	0		2.94	-1.01	-3.73	1.57	0.21	0
-144	-0.93	-4.49	-4.87	-0.6	-3.52	0		3.22	-1.56	-0.2	1.87	3.82	0		1.99	1.72	-0.68	3.91	0.67	0		2.81	0.03	-3.39	-0.74	-3.27	0
-143.1	2.91	-2.55	-1.26	0.03	-1.48	0		1.33	-4.48	-4.92	-1.32	-1.45	0		2.63	0.12	-4.97	1.28	-2.99	0		1.57	-3.14	-3.19	0.55	-0.44	0
-142.2	1.05	-2.5	0.34	0.38	-1.85	0		3.1	-4.27	1.37	1.16	0.64	0		2.73	-0.56	1.15	0.4	-0.75	0		1.35	0.11	-1.72	-0.56	-0.94	0
-141.3	1.05	-1.57	-2.9	-0.86	-0.6	0		2.98	-2.25	-0.46	-0.48	1	0		4.95	2.77	0.46	2.55	0.33	0		-2.19	-4.88	-8.27	-3.4	-5.52	0
-140.4	-1.85	-4.27	-5.72	0.91	-3.2	0		1.56	-2.1	-0.8	3.83	1.4	0		0.16	-0.4	-0.26	1.22	-1.77	0		-1.25	-7.41	-8.99	-2.6	-5.82	0
-139.5	0.09	0.14	-5.54	-1.44	-2.09	0		-0.16	-3.31	-2.43	0.52	1.06	0		2.13	1.57	-1.15	1.42	0.31	0		-1.46	-4.23	-6.5	-0.67	-4.98	0
-138.6	2.84	1.13	2.17	5.6	4.72	0		1.77	2.22	1.6	3.02	3.47	0		3.09	4.22	-2.01	4.41	-1.06	0		4.03	2.49	-3.88	4.14	1.49	0
-137.7	-0.75	-1.33	-3.44	-0.41	0.34	0		0.57	-3.04	-4.19	-0.42	1.87	0		0.92	-2.58	-2.8	-0.56	-0.29	0		0.93	-3.73	-6.31	-1.73	-4	0
-136.8	1.02	-2.55	-4.68	-0.69	-1.36	0		-2.08	-3.72	-5.16	-0.72	-0.99	0		-2.36	-1.44	-3.08	-2.02	-2.68	0		-0.2	-4.1	-4.32	1.65	-1.93	0
-135.9	2.82	2.72	-1.95	2.94	0.56	0		3.49	1.76	-0.56	1.99	1.24	0		-0.55	0.13	-1.87	0.78	-3.94	0		-2.95	-2.85	-4.35	-0.34	-2.72	0
-135	1.75	-0.37	-0.45	1.33	0.52	0		0.17	-1.55	-1.69	1.1	0.87	0		0.19	1.54	-3.29	0.88	-0.65	0		1.69	-0.27	-3.05	2.35	-0.27	0
-134.1	0.61	-3.32	-3.46	-1.01	-3.03	0		4.94	-1.06	-0.31	4.06	2.57	0		4.73	3.82	-0.35	4.39	0.92	0		1.57	-0.99	-4.74	-0.08	-2.71	0
-133.2	0.62	-1.61	-1.8	-0.98	-4.11	0		2.94	-4.25	-3.32	-0.47	1.54	0		-0.65	-4.8	-6.67	-0.21	-3.83	0		-0.93	-3.29	-7.82	0.49	-3.5	0
-132.3	2.88	-0.65	-1.67	3.28	0.66	0		-1.66	-4.29	-5.37	-0.54	-3.26	0		-1.29	-0.64	-4.55	0.34	-3.89	0		3.04	1.35	-5.3	3.13	0.17	0
-131.4	2.26	-1.55	-3.66	-0.58	-0.68	0		2.71	-0.55	-2.08	0.87	0.04	0		-0.03	-1.59	-4.89	-1.19	-1.96	0		-2.51	-3.52	-8.17	-2.05	-4.83	0
-130.5	2.6	0.43	-0.07	1.19	-1.39	0		3.43	-0.53	1.12	3.18	0.82	0		2.21	1.56	-0.29	1.87	-2.19	0		2.65	-3.45	-4.09	2.31	-1.18	0
-129.6	-0.2	-4.14	-1.77	-0.29	-2.47	0		-0.91	-3.4	-1.96	-0.39	-0.24	0		0.8	0.63	-1.46	1.44	-4.16	0		4.22	-1.14	-2	3.37	1.24	0
-128.7	0.62	-4.79	-6.7	-2.01	-1.59	0		-0.69	-6.15	-2.57	-1.42	-2.36	0		1.13	1.16	-0.23	2.67	-2.3	0		-0.36	-1.13	-2.31	1.15	-4.91	0
-127.8	4.57	1.03	0.67	2.98	1.14	0		2.69	-1.06	-2.99	0.31	4.03	0		2.86	1.48	-3.38	3	-0.21	0		5.37	-0.23	-3.2	3.14	-1.32	0
-126.9	-2.22	-2.83	-3.98	0.85	-1.21	0		2.16	-0.68	0.4	2.76	2.18	0		1.55	1.18	-0.99	1.31	-0.9	0		-2.14	-6.04	-3.81	-0.8	-2.63	0
-126	1.03	-4.06	-7.53	-2.9	-2.51	0		0.26	-3.89	-4.89	-1.71	-1.68	0		1.15	-1.69	-3.64	0.34	-2.3	0		1.58	-2.66	-3.22	1.42	-0.92	0
-125.1	3.02	0.83	-3.05	1.76	1.28	0		3.65	0.55	1.59	3.52	2.34	0		1.78	1.21	-1.71	0.24	-1.37	0		1.32	-1.25	-2.99	1.79	-0.87	0
-124.2	3.73	2.44	-0.63	1.83	0.46	0		2.75	-1.02	-2.06	1.08	2.45	0		3.11	-0.04	-0.85	1.4	0.4	0		1.7	-2.38	-4.8	2.46	-0.39	0
-123.3	-1.21	-3.04	-4.8	-0.93	-2.14	0		4.67	-1.41	-1.07	1.83	2.7	0		5.3	1.6	-1.92	2.74	-1.75	0		3	0.82	-2.36	2.25	-1.03	0
-122.4	2.29	-0.21	-0.2	-1.23	3.92	0		1.41	-0.34	1.4	1.42	4.23	0		0.93	-0.72	-1.6	0.4	-1.15	0		1.74	-1.93	-2.64	1.61	0.99	0
-121.5	4.93	1.26	1.02	2.23	-1.19	0		3.17	-1.05	-0.36	1.83	2.32	0		1.02	-2.29	-4.21	1.07	-1.77	0		-1.81	-3	-5.74	-0.5	-4.49	0
-120.6	0.82	-1.63	-0.24	1.34	-1.4	0		4.76	-1.1	2.27	0.26	2.21	0		3.66	-1.84	-1.73	2.99	0.13	0		2.2	-1.38	-6	0.53	0.52	0
-119.7	-1.24	-2.09	-1.83	0.25	-0.96	0		-1.37	-3.55	-0.03	0.7	-1.56	0		2.18	0.71	-0.69	4.07	-1.68	0		2.03	1.96	-0.67	2.33	0.09	0
-118.8	-1.67	-2.15	-1.4	-1.14	1.36	0		3.65	-2.07	2.95	2.72	5.44	0		1.04	-0.51	-1.9	3.02	1.67	0		1.17	-2.3	-5.93	-0.08	-3.27	0
-117.9	2.01	-0.47	-0.09	0.69	5.75	0		-0.58	-2.62	-2.51	-3.73	3.23	0		-1.05	-0.43	-5.4	-2.22	-4.53	0		-1.06	-1.71	-4.98	0.62	-4.89	0
-117	1.47	0.25	-0.63	0.84	1.82	0		-0.17	0.38	-2.27	1.24	2.34	0		1.49	2.37	0.17	5.62	1.24	0		3.55	-0.83	-0.61	3.97	2.87	0
-116.1	-0.97	-3.6	-2.51	-1.03	-2.13	0		-1.17	-4.53	-3.3	-2.49	0.29	0		-2.44	-0.66	-3.25	-0.57	-1.6	0		2.29	-3.17	-4.98	2.81	-3.98	0
-115.2	-0.08	-1.42	-2.95	3.43	-1.92	0		1.69	-3.14	-0.92	0.26	1.16	0		1.71	-1.05	-0.66	1.13	0.89	0		1.64	0.68	-3.18	0.06	1	0
-114.3	-0.86	0.69	-1.56	3.74	-1.23	0		2.55	-1.34	-1.42	1.01	0.14	0		2.58	1.65	0.82	4.78	-0.25	0		-0.97	-1.6	-4.36	1.15	-0.18	0
-113.4	2.72	-0.75	-3.78	0.34	-1.96	0		4.18	1.56	0.91	4.09	1.32	0		3.71	0.61	-0.3	2.49	-2.76	0		-2.14	-7.17	-10.62	-2.8	-6.24	0
-112.5	2.23	3.11	-0.63	2.85	2.04	0		3.94	1.37	-0.89	5.26	2.78	0		0.74	2.73	-0.92	3.1	-0.27	0		0.98	0.35	-2.86	3.13	-0.7	0
-111.6	3.67	0.35	1.33	-3.18	-3.19	0		3.09	0.83	-0.57	2.72	-0.29	0		-0.51	0.5	-1.57	3.02	-2.26	0		0.25	-1.83	-2.43	2.32	-0.98	0
-110.7	0.68	-2.33	-3.27	-0.23	-4.81	0		0.26	-1.55	-1.36	4.08	2.75	0		1.24	0.21	-3.14	1.83	-2.1	0		0.56	-1.88	-2.39	0.95	-1.12	0
-109.8	-0.69	-3.61	-2.36	-0.5	0.38	0		0.75	-3.1	-1.29	-1.92	-0.87	0		3.34	0.57	0.63	2.75	0.11	0		0.86	-1.57	-3.97	2.21	-0.2	0
-108.9	0.29	-4.81	-3.44	-2.15	-2.83	0		-1.5	-7.01	-4.38	-2.42	-1.7	0		0.84	-3.16	-3.38	-0.12	-0.06	0		1.89	-0.07	-1.61	-0.32	2.33	0
-108	0.35	-3.06	-4.87	0.94	-1.82	0		-0.68	-2.07	-3.28	-0.71	-1.73	0		-1.27	0.64	-3.95	-0.58	-3.86	0		-0.64	-1.67	-3.03	-0.9	-2.84	0
-107.1	0	-4.21	-1.33	0.3	-3.06	0		1.97	-0.47	0.84	1.5	0.68	0		-1.05	1.88	-2.21	1.06	-2.56	0		1.44	-1.5	-2.52	0.47	-1.27	0
-106.2	1.16	-1.47	-1.45	-1.28	-0.61	0		-2.2	-4.04	-4.58	-2.34	-2.27	0		-1.18	0.21	-2.58	0.81	-3.85	0		-0.67	-0.23	-1.66	0.64	-1.94	0
-105.3	-0.48	-3.21	-2.7	1.95	-2.15	0		1.38	-4.74	-1.41	0.47	-1.41	0		-0.43	-1.31	-2.38	-0.11	-2.44	0		-0.76	1.23	-2.91	0.27	-0.65	0
-104.4	1.8	-1.62	1.15	0.44	-0.7	0		3.48	0.39	2.24	2.74	1.62	0		5.14	5.23	1.11	6.43	0.3	0		4.09	0.22	0.06	3.82	0.31	0
-103.5	-0.07	-0.66	-1.38	1.38	0.47	0		-2.18	-3.59	-3.13	-0.37	-5.97	0		1.65	0.93	-1.75	3.23	-5.74	0		4.56	0.44	-0.25	2.04	-0.8	0
-102.6	-0.51	0.29	-3.42	-1.24	-2.29	0		-0.9	-2.72	-0.72	-1.83	-0.45	0		-1.25	-3.85	-2.22	-1.76	-2.52	0		-0.35	-2.56	-5.02	-0.78	-3.34	0
-101.7	-1.69	-0.78	-1.67	-1.84	-1.27	0		-3.05	-2.87	-1.16	-2.18	-0.06	0		2.42	3.79	-2.37	3.13	-1.84	0		1.93	2.76	-1.54	4.64	1.82	0
-100.8	1.36	-0.23	-2.54	-0.75	-3	0		2.79	-0.81	0.98	1.62	-0.06	0		-0.11	-3.62	-2.54	1.12	-4.18	0		-0.79	-4.38	-6.02	-0.93	-3.96	0
-99.9	-2.9	-4.49	-1.74	-3.54	-2.97	0		1.08	-2.65	-0.23	-1.93	0.35	0		2.23	-0.18	-2.15	0.49	-0.75	0		1.35	-2.52	-2.7	-0.53	-1.46	0
-99	0.14	-2.05	-0.19	-0.49	-1.93	0		-0.16	-3.29	-0.83	-0.33	-0.85	0		2.23	1.3	-1.7	2.23	-0.96	0		2.24	-2.48	-3.6	-0.82	-0.69	0
-98.1	0.3	-2	-1.35	-1.2	0.63	0		-0.38	-3.32	-2.71	-1.69	0	0		3.6	5.98	2.78	5.59	2.07	0		4.08	1.26	-0.78	1.72	1.06	0
-97.2	1.86	-2.15	-3.45	-1.34	-0.63	0		0.04	-2.16	-1.55	0.38	-2.62	0		1.12	-0.42	-0.66	1.24	-3.3	0		3.1	-0.18	-2.59	2.09	-1.42	0
-96.3	0.09	-2.56	-3.83	-1.83	-2.14	0		0.82	-2.14	-1.08	-0.84	0.31	0		0.8	-2.44	-2.26	0	-1.81	0		-1.64	-3.95	-6.12	-3.38	-2.65	0
-95.4	2.48	-1.12	0.54	1.18	2.57	0		3.09	-1.51	2.19	1.95	2.51	0		4.27	1.49	0.19	1.64	2.04	0		2.29	-0.15	-3.18	2.31	0.67	0
-94.5	-2.69	-1.14	-1.5	2.36	-4.18	0		2.05	-0.66	-1.25	3.63	0	0		3.41	0.87	-1.92	3.05	-2.37	0		-2.17	-2.79	-6.27	-1.24	-3.75	0
-93.6	-0.47	-1.63	-3.26	-4.73	-2.16	0		-0.15	-0.33	-2.99	0.02	0.8	0		-0.89	0	-2.81	1.61	-3.12	0		-2.66	-1.87	-7.27	-2.34	-3.87	0
-92.7	1.06	-2.04	-2.55	-2.77	-5.06	0		1.55	-0.64	2.16	-1.25	-1.29	0		0.16	0.8	-1.76	-0.8	-2.03	0		-1.23	-1.28	-4.91	-0.94	-1.25	0
-91.8	2.84	2.04	2.27	3.63	1.75	0		0.12	-1.87	0.93	1.73	2.61	0		-2.29	-0.19	-3.02	-0.03	-3.4	0		-1.2	-1.12	-4.32	3.79	-2.85	0
-90.9	-0.15	-1.56	-3.82	-1.97	-1.45	0		3.93	0.52	0.08	2.96	2.07	0		0.91	1.6	-0.39	2.68	-0.31	0		-3.34	-4.15	-5.39	-0.96	-2.42	0
-90	4.04	1.04	1.28	0.66	2.03	0		5.2	2.56	3.32	0.98	4.77	0		0.31	-2.56	-2.51	0.75	-0.73	0		-1.98	-4.22	-6.47	-2.93	-1.44	0
-89.1	0.74	-2.68	-2.63	-3.57	0.54	0		0.17	-2.93	-2.83	-3.35	0.59	0		-0.01	-0.96	-5.19	-2.34	-3.21	0		0.01	-2.57	-6.46	-0.36	-5.37	0
-88.2	2.83	2.62	-1.81	3.3	2.27	0		2.02	0.73	0.07	4.66	2.91	0		2.75	-0.26	-1.95	0.65	-1.91	0		4.48	0.25	-2.88	3.2	-1.45	0
-87.3	3.6	-1.02	0.01	0.32	2.01	0		3.67	1.99	1.23	3.49	2.69	0		0.54	1.03	-3.73	-0.75	-3.22	0		-4.95	-2.8	-4.1	0.32	-0.98	0
-86.4	0.98	1.52	-0.76	2.62	0.83	0		-2.62	-0.94	-1.53	-0.63	0.42	0		-0.26	0.97	0.35	2.51	-2.35	0		-0.2	0.2	0.49	0.83	0.28	0
-85.5	-0.03	0.3	-2.74	2.69	1.71	0		-0.11	-2.31	-2.05	-1.91	0.26	0		1.63	2.04	-1.46	2.53	0.78	0		-0.81	2.25	-2.75	3.73	-0.5	0
-84.6	0.78	-3.9	-2.9	-0.3	-3.53	0		-0.15	-2.66	-2.44	0.59	-1.66	0		-0.49	1.95	-0.68	2.72	1.07	0		0.2	-1.05	-2.11	2.05	3.74	0
-83.7	-0.54	-1.73	-3.11	0.22	1.93	0		1.68	-1.46	-1.32	0.18	0.44	0		2	2.43	-1.22	3.05	1.69	0		-0.96	-0.09	-1.3	2.78	2.82	0
-82.8	1.68	-1.95	-1.53	3.16	-2.24	0		0.95	-3.49	-1.66	-0.08	0.77	0		-1.58	0.15	-1.51	1.59	-1.39	0		-1.33	-1.2	-5.04	-1.41	-2.2	0
-81.9	-4.85	-3.55	-5.38	-3.8	-5.94	0		-3.88	-3.85	-2.06	-2.65	-2.03	0		0.23	1.2	-1.27	-0.17	-2.55	0		0.19	0.08	-2.81	0.72	-3.15	0
-81	-0.61	-4.2	-2.07	-1.68	-1.49	0		1.76	0.67	-0.09	-0.5	-0.34	0		1.94	1.33	0.54	2.17	0	0		-1.48	-1.16	-3.23	2.79	-0.93	0
-80.1	0.01	-0.51	-4.07	1.8	-0.37	0		1.76	-2.99	-0.31	3.5	1.32	0		0.5	0.77	1.36	1.24	0.41	0		-0.39	-1.7	-0.92	-0.26	-0.52	0
-79.2	2.46	-1.04	-3.39	-1.07	-2.58	0		-0.15	-2.59	0.66	0.55	-1.32	0		0.83	0.53	-0.24	0.83	-2.19	0		-0.62	-3.52	-4.99	0.03	-4.85	0
-78.3	-1.16	-1.43	-3.71	-2.02	-1.25	0		1.01	-1.38	0.57	0.71	0.29	0		2.36	0.74	0.71	1.02	-1.66	0		-1.67	-3.22	-1.33	1.32	-2.95	0
-77.4	-0.88	-0.96	-1.57	-1.4	-0.21	0		-0.82	-3.96	-2.14	1.68	-0.44	0		4.01	1.02	-2.25	2.75	0.98	0		0.37	-3.66	-6.92	-0.29	-6.44	0
-76.5	-1.38	-2.42	-2.8	0.57	-0.96	0		-0.72	-3.75	-0.27	-1.88	-1.51	0		0.77	-0.26	-1.73	0	-3.02	0		-1.17	-2.86	-7.31	-2.84	-5.74	0
-75.6	1	4.38	1.67	2.01	2.38	0		2.34	2.27	2.19	1.83	1.65	0		1.13	0.8	-0.48	2.41	-1.62	0		2.27	2.22	-0.26	3.07	-0.07	0
-74.7	-2.37	-1.98	-2.95	-1.22	-3.05	0		-0.37	-1.94	-1.58	-0.33	-1.2	0		0.16	1.07	-4.53	1.39	-2.66	0		0.19	0.47	-6.48	1.6	-0.96	0
-73.8	-1.91	-1.1	-3.46	-1.87	-2.44	0		1.76	-1.23	-0.18	-0.1	0.64	0		0.32	2.06	0.48	2.22	-2.54	0		-1.65	-2.61	-2.51	0.48	0.81	0
-72.9	-1.63	-1.49	-1.53	0.48	0.4	0		1.81	-2.03	-1.35	-0.07	0.27	0		2.08	1.36	0.88	1.65	-2.11	0		0.79	-2.79	-2.76	-2.93	0.43	0
-72	0.65	-2.13	-0.49	2.62	0.68	0		2.5	1.3	0.87	1.73	2.86	0		-0.19	0.8	-0.56	1.79	0.16	0		-1.75	-1.8	-3.6	0.67	1.15	0
-71.1	1.32	-0.79	-0.94	-0.22	-0.23	0		0.28	-3.67	-0.62	-1.81	-1.57	0		2.78	0.84	0.41	3.24	0.89	0		2.4	1.8	0.24	4.6	1.4	0
-70.2	-2.65	-5.94	-3.64	-3.24	-2.97	0		2.36	-0.86	-0.03	1.81	1.26	0		2.99	1.58	0.52	2.9	-1.71	0		-0.52	-2.59	0.42	-0.69	-1.88	0
-69.3	1.38	-2.22	-1.27	-3.15	0.62	0		0.88	-2.66	0.11	-1.97	0.71	0		-1.77	-4.57	-2.2	-0.92	-3.39	0		-3.6	-6.23	-5.49	-2.05	-2.56	0
-68.4	0.17	-1.74	-3.2	-1.66	-0.6	0		0.72	-2.18	2.57	0.42	0.43	0		0	-0.75	-0.47	-0.3	-1.26	0		-0.06	1.68	0.12	2.45	-0.83	0
-67.5	0.88	-1.26	-1.52	-0.49	-0.36	0		5.22	0.13	1.07	-0.37	2.35	0		3.17	1.21	1.2	3.55	-1.89	0		0.32	-0.96	-2.27	0.56	-1.89	0
-66.6	-1.45	-1.95	-4.42	-0.77	0.51	0		1.5	-0.21	-1.14	-0.96	-0.5	0		-1.36	-0.15	-4.17	-2.84	-3.06	0		0.87	-1.96	-3.96	-1.47	-1.25	0
-65.7	-1.28	-2.55	-1.79	1.56	-3.36	0		2.15	-2.18	0.11	1.03	1.21	0		0.26	-0.25	1.4	0.67	-1.25	0		-3.03	-1.51	-3.6	-0.71	-3.33	0
-64.8	-0.45	-5.21	-0.49	-1.6	-3.9	0		1.61	-2.78	0.8	1.24	1.47	0		-0.41	-1.21	-4	-1.18	-3.21	0		-0.58	-2.93	-3.99	-3.7	-2.66	0
-63.9	2.01	2.88	0.3	0.77	3.43	0		1.86	-0.73	3.47	-0.05	1.92	0		0.86	1.11	-0.93	-0.52	-2.17	0		-1.82	-2.34	-2.83	1.88	-0.28	0
-63	0.6	-4.25	-5.27	-1.44	-0.85	0		3.94	-1.72	0.11	5.4	0.66	0		-1.71	-2.5	-0.97	-0.63	-5.64	0		-2.34	-3.08	-3.97	-2.3	-2.57	0
-62.1	-4.17	-4.37	-4.38	-4.2	-2.39	0		-3.3	-4.66	-3.04	-3.75	-3.23	0		-0.53	-0.2	-1.39	1.17	-3.66	0		-0.7	-2.37	-3.27	-0.7	-1.74	0
-61.2	-0.21	-0.04	-2.22	-1.24	-2.54	0		2.03	-1.29	-0.06	-1.3	-0.31	0		5.25	1.23	1.12	3.51	-0.8	0		0.9	-0.75	-1.04	3.55	-2.08	0
-60.3	-1.33	-1.71	-1.59	1.76	-3.19	0		-1	-0.11	-1.24	-0.31	-2.34	0		-0.35	3.74	-0.08	0.51	-1.69	0		-1.59	0.1	-0.7	-2.41	-1.88	0
-59.4	0.5	-2.75	-3.74	-0.06	-2.41	0		-0.55	-0.08	1.82	3.24	0.07	0		1.45	1.57	1.57	4.65	1.16	0		-0.13	-3.69	-6	0.65	-3	0
-58.5	4.83	-0.06	0.21	2.71	3.14	0		5.17	0.25	0.5	2.15	5.22	0		-0.03	-1.71	-0.3	0.49	-0.43	0		-0.73	-3.61	-3.21	-2.43	0.73	0
-57.6	0.61	-0.65	-1.36	0.16	-0.31	0		1.76	-2.76	-0.02	1.4	-1.15	0		2.94	1.69	0.44	3.28	-0.37	0		1.37	1.09	-1.62	0.37	-0.23	0
-56.7	3.86	1.01	0.32	4.88	3.28	0		-0.23	0.62	1.44	3.25	2.35	0		-0.89	0.13	-1.89	0.58	-1.19	0		0.92	1.62	-1.04	0.52	-0.73	0
-55.8	-2.05	-2.37	-3.61	-0.88	-3.2	0		0.19	-4.87	1.11	-2.38	-2.27	0		-0.15	-0.97	0.6	2.12	1.09	0		-1.18	-0.48	-0.62	1.8	-1.52	0
-54.9	3.12	-0.1	1.47	3.88	2.45	0		1.11	-1.19	-0.49	0.53	0.78	0		1.27	-0.87	-1.53	0.62	-0.19	0		1.44	-1.69	-2.7	-2.05	-2.03	0
-54	0.67	-1.88	-2.53	2.05	2.35	0		0.21	-3.33	-0.84	-0.58	0.31	0		1.14	0.71	-0.7	2.18	-2.18	0		-1.25	0.6	-0.65	1.32	-1.04	0
-53.1	-1.49	-2.38	0.76	-1.54	-2.9	0		1.76	-1.1	1.39	0.29	1.31	0		2.32	3.35	1.42	2.12	0.11	0		1.03	0.33	-0.69	-2.11	-2.23	0
-52.2	0.56	-0.98	-1.13	1.93	0.89	0		2.14	-1.33	2.89	3.24	2.8	0		0.33	-2.06	0.65	2.69	-2.95	0		-2.9	-2.33	-2.03	-0.59	-3.55	0
-51.3	-0.92	-4.07	-4.02	-2.69	-1.3	0		2.46	-2.53	-1.02	-1.34	1.77	0		1.58	1.92	-0.27	1.44	1.02	0		-0.52	-0.34	-4.28	-1.12	-1.69	0
-50.4	-4.95	-5.2	-3.35	0.66	-3.83	0		-1.76	-0.63	-0.8	-0.42	-0.03	0		-2.72	0.33	-3.34	-1.27	-2.23	0		-3.17	-1.29	-4.36	-0.95	-1.16	0
-49.5	0.69	1.05	-1.74	1.42	2.75	0		1.71	0.77	-0.56	2.98	2.88	0		2.32	2.41	0.34	4.66	1.81	0		0.17	0.23	-1.04	0.08	2.15	0
-48.6	2.1	2.28	3.16	5.42	2.84	0		-3.02	-3.67	-2.6	-0.38	-2.99	0		-3.68	-3.04	-4.09	-3.09	-3.64	0		-1.24	-1.82	-2.4	-1.75	-2.75	0
-47.7	-0.68	-5.92	-3.4	-3.59	-0.9	0		-0.14	-0.69	-1.09	-2.24	1.43	0		-2.31	-1.35	-2.74	-1.31	-4	0		-1.82	-0.72	-5.61	-0.19	-3.03	0
-46.8	0.28	-4.3	-5.22	-2.81	-0.07	0		-0.11	-1.9	-4.33	-0.91	-2.3	0		-0.15	1.23	-0.73	1.77	-3.51	0		0.05	-2.94	-3.23	-0.55	-3.04	0
-45.9	-1.46	0.22	-0.01	-2.22	-2.04	0		-1.69	4.01	1.73	0.89	0.25	0		-2.24	2.84	-2.21	1.19	-2.68	0		2.36	0.48	-1.62	2.82	-0.92	0
-45	0.22	0.72	-2.17	0.65	-1.54	0		1.24	0.96	0.01	5.85	2.44	0		-0.18	1.18	-1.07	0.66	-1.91	0		-0.18	0.34	-1.28	-0.16	-0.3	0
-44.1	-1.28	-1.55	-1.99	-1.5	-1.97	0		0.97	-1.89	-1.37	-0.93	0.54	0		-1.88	-1.75	-2.13	0.13	-4.39	0		-1.25	-0.95	-1.89	0.99	-3.6	0
-43.2	-1.33	-2.97	-4.2	-1.05	-4.61	0		1.31	-2.24	0.86	-2.03	-0.32	0		-0.91	-0.94	0.09	-0.19	-1.63	0		-2.95	-3.06	-4.62	-0.31	-1.41	0
-42.3	-0.73	-1.77	-1.41	-1.12	-0.42	0		1.86	-0.13	1.22	-0.88	1.35	0		3.09	3.84	1.51	2.67	1.45	0		-0.99	-0.85	-2.43	0.66	0.34	0
-41.4	-1.72	-1.06	-3.9	-3.75	-2.14	0		2.37	1.22	1.1	2.17	2.54	0		0.14	-1.58	-1.26	0.72	0.41	0		-1.16	0.03	-1.78	0.88	1.2	0
-40.5	-0.86	-2.1	-2.59	-2.42	-2.39	0		3.36	0.96	2.3	1.56	1.44	0		3.65	0.03	1.04	2.57	0.41	0		1	1.58	-1.98	3.34	-0.78	0
-39.6	-0.42	-0.43	0.23	-0.85	1.85	0		-0.57	-3.02	-0.81	-2.53	0.49	0		3.16	-0.47	1.97	1.17	-1.05	0		-0.13	-0.68	-2.2	-1.38	-3.54	0
-38.7	-1.77	-0.6	-1.85	-3.54	-1.15	0		0.46	2.33	1.82	2.56	2.37	0		-0.47	-0.78	-2.52	1.22	-3.37	0		-2.52	-3.75	-4.66	-5.89	-4.55	0
-37.8	-2.79	-4.48	-1.29	0.44	-0.18	0		0.61	-0.5	-1.31	-0.96	0.03	0		1.46	0.86	-0.47	-0.29	0.63	0		-3.27	-3.75	-5.27	-0.58	-2.78	0
-36.9	-1.88	-0.88	-3.39	0.87	0.28	0		3.23	0.62	1.21	-1.32	1.45	0		-0.08	0.46	-0.04	-0.86	-2.31	0		-3.78	-1.69	-5.7	-3.68	-3.74	0
-36	-1.6	-3.04	-1.25	-1.76	-3.13	0		0.57	0.23	1.66	-0.2	0.69	0		2.08	-0.11	-0.65	1.6	-2.19	0		-0.07	-0.74	-0.37	1.45	-0.97	0
-35.1	-2.31	-0.95	-3.12	-0.35	-0.58	0		-0.19	-0.76	-0.56	-0.4	0.86	0		3.06	-0.16	-0.87	-0.16	-0.84	0		-1.5	-3	-3.45	-0.98	-4.05	0
-34.2	2.43	-1.09	-1.22	2.33	2.09	0		-0.1	-1.09	1.14	1.58	2.64	0		-4.76	-2.7	-2.67	0.43	-4.91	0		-1.19	-1.12	-3.47	-0.26	0.83	0
-33.3	-3.06	-5.87	-2.14	-1.84	-1.79	0		-1.48	-2.63	-0.05	0.31	0.53	0		-0.45	-1.46	-3.15	1.08	-0.17	0		-2.32	-3.85	-5.3	-0.51	-1.9	0
-32.4	-0.65	-2.17	-0.24	-0.85	-0.89	0		0.62	-1.66	2.18	-0.19	-1.42	0		-0.03	-0.5	-1.55	-0.58	-5.94	0		-2.83	-2.54	-4.43	-3.2	-4.76	0
-31.5	1.04	-0.43	2.04	-1.12	1.27	0		1.72	1.96	3.18	-0.75	1.65	0		-1.55	1.09	0.83	-1.75	-2.74	0		-3.59	0.27	-1.96	-3.31	-1.19	0
-30.6	-2.45	-2.12	-2.05	-1	-0.65	0		-1.12	-0.78	-3.24	-3.39	-2.26	0		0.07	-2.32	-3.1	-3.8	-2.35	0		-1.35	-1.82	-2.45	0.92	0.18	0
-29.7	-3.37	-1.82	-0.66	-0.92	-1.66	0		2.08	1.61	1.54	0.07	-1.06	0		4.69	1.83	-1.77	0.77	-0.99	0		0.33	-4.02	-3.23	-1.63	-0.23	0
-28.8	-4.18	-4.12	-5.88	-3.17	-3.58	0		1.42	-0.78	1.16	0.25	1.89	0		1.14	-1.07	-1.12	-0.52	-3.02	0		0.67	0.57	-1.19	0.47	-1.13	0
-27.9	-0.04	1.39	-3.18	-1	-2.35	0		0.41	-4	-4.08	-1.69	-0.1	0		2.34	0.27	-3.43	1.44	-0.52	0		2.29	-0.26	-1	1.89	-3.14	0
-27	-1.56	-4.45	-1.66	-0.1	-0.76	0		2.9	-2.59	2.39	0.74	0.69	0		-1.22	-2.83	-0.22	-1.32	-3.16	0		-3.58	-7.11	-4.66	-1.99	-3.97	0
-26.1	-1.79	-2.35	-3.17	-0.93	-0.37	0		-0.69	-2.58	0.18	-0.62	-2.13	0		0.29	-2.08	0.05	-0.75	-5.25	0		-2.33	-3.71	-3.55	-1.6	-5.27	0
-25.2	-0.15	-1.87	-3.56	1.65	-2.13	0		2.41	0.88	1.73	3.73	2.18	0		0.23	2.22	2.63	1.58	1.27	0		-0.6	-0.1	2.27	0.56	-0.26	0
-24.3	-1.45	-0.37	0.49	-0.35	0.25	0		-1.81	-0.69	1.84	0.29	1.13	0		0.2	0.68	-0.71	-2.96	-0.65	0		-0.88	1.6	-0.14	-1.48	-1.63	0
-23.4	-1.07	-0.97	-1.87	1.89	1.04	0		0.68	1.36	0.63	-1.27	0.48	0		-2.4	-1.42	-0.66	-0.81	-2.35	0		-2.3	-3.13	-2.63	-1.58	-3.05	0
-22.5	1.69	1.15	-0.27	-0.54	2.76	0		2.67	1.26	2.06	2.49	4.44	0		-0.52	0.71	-0.45	1.63	0.18	0		-1.07	-0.92	-1.94	-1.21	-1.24	0
-21.6	-1.08	0.89	0.71	-0.53	-0.67	0		2.82	3.39	1.29	2.39	0.81	0		-1.4	-0.68	-3.5	-2.55	-4.86	0		-5.48	-4.85	-6.97	-3.59	-6.68	0
-20.7	-3.15	-6.35	-2.12	0.33	-0.83	0		0.89	-0.21	2.18	3.8	1.51	0		1.56	2.02	0.69	3.6	-0.05	0		-3.57	-2.21	-5.86	-1.25	-1.98	0
-19.8	-1.52	-1.98	-3.65	-0.47	-4.56	0		0.82	-0.13	-2.12	1.56	0	0		1.99	-0.58	-1.93	-0.8	-1.44	0		-2.17	-2.19	-4.83	-3.31	-2.43	0
-18.9	-4.19	-2.14	-3.26	-0.87	-3.54	0		-0.59	-2.75	-1.59	-2.82	-1.54	0		0.34	0.03	1.44	-2.89	-4.27	0		-0.71	0.64	1.29	1.26	-2.37	0
-18	-1.02	-1.49	0.32	4.53	2.44	0		-0.34	0.11	3.05	2.12	2.56	0		-1.74	0.6	-0.56	-0.54	0.19	0		-1.14	-1.09	-1.47	-3.42	-2.9	0
-17.1	0.14	-2.66	-3.43	1.35	-2.74	0		-1.5	-3.17	-0.41	-2.19	-2.7	0		-0.63	-4.23	-2.95	-3.45	-6.23	0		-2.47	-0.81	-2.28	0.46	-2.87	0
-16.2	-1.01	-1.66	-4.2	-0.68	-2.67	0		3.81	-0.11	1.52	3.12	2.9	0		0.77	0.6	0.92	2.17	-0.12	0		-3.34	0.92	-2.07	2.16	0.23	0
-15.3	-1.23	-1.51	-1.59	-1.22	-3.1	0		2.78	-0.73	2.43	2.13	1.35	0		4.57	1.21	1.33	4.24	0.12	0		1.92	1.62	1.89	5.07	0.94	0
-14.4	-1.91	-1.89	-3.79	0.77	-1.23	0		-0.28	-1.18	-2	-0.29	2.06	0		-0.19	-0.8	-1.54	-0.15	0.91	0		-3.78	-2.67	-1.67	0.36	-1.11	0
-13.5	-2.65	1.22	-1	2.85	0.91	0		1.15	0	0.86	2.98	1.75	0		1.43	-2.9	0.34	1.01	-0.41	0		1.06	0.46	-0.03	0.27	-0.29	0
-12.6	-1.77	-0.99	-1.56	0.57	2.44	0		0.86	-0.66	2.04	0.03	1.41	0		-0.9	-1.62	-1.52	0.36	-4.15	0		-4.63	-5.96	-2.56	-2.34	-4.79	0
-11.7	0.92	-1.45	-0.71	-0.31	-1.06	0		3.62	-0.59	3.59	2.47	1.14	0		0.65	-1.65	-0.96	0.87	-1.85	0		-0.23	-0.97	-3.51	-0.8	-1.11	0
-10.8	0.23	1.48	-1.48	0.59	0.71	0		-3.14	-3.64	-3.7	-2.03	-0.98	0		-2.96	-2.35	-1.53	-1.81	-2.99	0		-3.85	-1.72	-5.15	-0.51	-1.31	0
-9.9	1.66	0.69	0.75	-1.08	0.65	0		0.36	1.4	-0.43	-1.79	-0.86	0		2.98	2.63	0.99	2.76	2	0		0.51	-0.85	-1.47	-0.27	1.24	0
-9	1.71	2.38	1.31	2.03	0.4	0		0.62	0.96	1.54	-0.81	0.5	0		0.19	-0.55	-0.58	-2.74	-2.53	0		1.83	-0.11	1.24	-1.74	-1.64	0
-8.1	-3.04	-1.67	-0.76	-0.91	-1.75	0		-1.66	-2.51	-0.44	0.28	-0.25	0		2.28	-0.91	2.47	2.52	0.84	0		0.54	0.06	2.45	0.92	0.01	0
-7.2	1.43	4.09	1.07	6.9	1.9	0		-2.09	-1.22	-0.9	1.53	-0.77	0		-2.29	-2.48	-0.86	-2.15	-1.78	0		-2.87	-0.89	-1.34	-2.38	-2.9	0
-6.3	0.46	0.29	-1.12	1.19	-0.17	0		-0.61	0.72	1.4	0.25	-1.52	0		-1.33	0.92	-1.37	-1.98	-1.99	0		-2.06	-1.41	-0.82	1.56	-0.6	0
-5.4	-2.92	-4.09	-2.16	-3.89	-1.52	0		-1.59	-1.76	-0.47	-1.26	-0.73	0		3.1	2.19	2.6	2.48	2.62	0		0.89	2.29	2.66	2.71	1.06	0
-4.5	-0.07	-2.41	-3.16	-0.73	-2.13	0		2.41	-1.39	-2.57	1.93	-0.56	0		1.36	0.14	-2.58	0.57	-0.08	0		1.66	0.33	-0.44	1.35	1.43	0
-3.6	-0.4	1.3	2.31	-0.67	2.53	0		1.15	2.59	1.45	0.23	3.26	0		0.81	0.89	0.28	1.31	1.2	0		-1.7	-1.14	-1.29	-1.59	-0.88	0
-2.7	-0.11	0.11	-1.55	0.94	2.57	0		0.95	0.46	2.9	4.92	1.64	0		-1.27	-1.12	-2.2	-0.38	-0.93	0		1.33	0.23	0.28	-2.88	0.66	0
-1.8	-1.07	-3.15	-3.51	-1.41	-3.32	0		-1.28	-3.73	-1.3	-0.61	-1.68	0		-0.81	-0.83	-3.36	0.14	-1.2	0		-0.41	0.38	-0.61	0.8	-1.77	0
-0.9	0.45	2.36	4.94	2.4	1.82	0		1.79	1.19	2.84	1.72	1.52	0		-3.29	-1.27	-3.71	0.23	0.13	0		-2.61	-3.68	-4.12	-3.97	0.7	0
0	-1.52	0.52	2.47	0.91	-1.35	0		0.95	-0.16	0.72	-0.22	0.12	0		0.91	-0.04	-0.19	-1.92	-1.9	0		-1.89	-1.35	1.37	-0.12	1.71	0
0.9	-0.07	-0.8	0.47	0.74	-3.55	0		0.86	-1.26	-1.3	-2.25	-2.26	0		-1.17	-1.15	-2.79	-0.56	-4.49	0		-1.87	-0.33	-2.11	-1.24	-1.45	0
1.8	3.22	0.6	0.41	2.02	-0.45	0		4.15	0.09	0.12	0	-0.41	0		-0.32	-3.52	-1.98	-1.8	-4.38	0		-0.77	-2.56	-1.96	-0.58	-2.18	0
2.7	0.15	0.28	-1.16	-0.2	-0.83	0		3.19	1.36	1.53	-0.14	2.61	0		2.11	0.89	-0.44	-0.47	0.85	0		-3.24	-1.87	-0.55	-0.46	0.13	0
3.6	3.16	-1.13	0.74	2.89	1.64	0		-0.89	-3.66	-0.93	1.22	-1.97	0		-1.26	0.59	-0.08	3.12	-4.25	0		-5.52	-2.32	-3.21	-1.34	-1.99	0
4.5	-0.17	-2.8	0.23	-0.7	-1.83	0		-0.97	-0.93	0.75	0.47	1.77	0		-0.85	-1.44	-2.97	-0.34	0.53	0		-1.57	-4.71	-4.25	-2.66	-0.92	0
5.4	-0.24	-0.49	-4.44	-1.38	-3.09	0		-1.9	-0.95	-0.71	-1.49	-3.45	0		1.6	-0.76	-1.73	0.37	-3.98	0		0.06	-1.87	-0.67	-1.96	-2.77	0
6.3	-2.57	-2.61	-4.56	-3.94	-1.99	0		-0.19	0.86	2.07	0.48	-0.86	0		-0.38	-0.49	0.37	0.78	-1.15	0		-4.89	-3.62	-1.87	-4.37	-2.18	0
7.2	-1.07	-1.33	-1.56	2.92	0.7	0		1.23	0.87	2.13	1.97	3.29	0		2.53	1.27	1.62	-0.3	-2.83	0		0.78	1.68	-0.97	-0.11	0.09	0
8.1	-1.96	-2.04	-0.41	1.64	-2.29	0		2.37	2.02	2.26	3.72	4.38	0		-0.38	3.52	-0.79	2.09	2.52	0		-1.74	-0.96	-1.25	-1.78	2.25	0
9	-1.66	0.36	2.58	6.13	-0.6	0		-0.24	-1.88	-0.18	5.55	0.29	0		0.41	-1.61	-2.03	1.43	-2.38	0		-0.92	1	1.16	3.42	-0.49	0
9.9	-310.56	0.5	0.59	4.54	-0.8	0		-158.22	-3.69	-1.3	3.3	1.46	0		28.31	-1.96	-1.41	2.57	-2.79	0		-172.9	-2.52	-4.29	0.01	-4.09	0
10.8	-282.83	3.6	5.87	8.9	2.58	0		421.03	-4.58	-0.85	2.77	-0.42	0		718.45	-1.81	-1.44	2.22	-0.88	0		152.48	-1.27	-3.4	0.34	2.27	0
11.7	299.52	2.34	4.78	4.11	0.81	0		-36.8	-3.33	-0.45	1.29	1.27	0		356.5	-1.26	-0.46	0.39	-2.21	0		230.89	-3.02	-0.48	0.82	-0.69	0
12.6	-177.66	1.91	5.3	2.19	-0.75	0		372.97	-6.26	0.72	3.14	1.33	0		272.21	-2.99	-1.39	2.18	1.67	0		624.33	-2.04	-0.47	3.09	0.01	0
13.5	-549.68	5.77	9.62	6.24	-0.28	0		-191.48	-1.27	6.96	3.82	4.02	0		337.72	1.5	3.56	5.48	3.67	0		542.18	-1.67	-3.01	1.16	0.8	0
14.4	-877.57	1.36	4.68	0.61	-1.68	0		-79.82	-6.35	-1.12	2.4	2.14	0		105.84	0.2	1.09	3.18	1.99	0		711.65	-5.47	-6.37	-1.38	-2.97	0
15.3	-1016.91	6.11	11.43	7.9	3.57	0		-328.72	-0.65	4.14	4.91	5.08	0		69.96	0.36	2.37	3.67	0.54	0		820.69	-1.76	-2.47	0.44	-0.81	0
16.2	-416.38	6.54	8.47	3.85	0.12	0		-334.1	-3.48	-0.83	1.13	3.76	0		-6657.25	-2.49	-5.72	0.27	0.32	0		-6383.86	-7.89	-6.87	-2.35	-3.48	0
17.1	6445.68	5.82	6.69	5.52	-1.29	0		623.28	-4.25	-1.74	2.35	2.75	0		-14956.4	1.8	1.58	4.99	3.02	0		-13916.8	-2.5	-2.42	1.32	1.95	0
18	376.06	5.19	9.78	7.48	4.55	0		186.71	-8.14	-0.66	2.83	1.82	0		-306.23	1.56	2.64	6.8	4.23	0		532.57	-3.05	-6.79	-3.43	-1.74	0
18.9	-118.38	2.03	8.79	2.13	-4.21	0		-299.07	-7.41	1.06	2.56	-2.92	0		-1497.31	-3.37	-0.95	2	-0.74	0		-21.17	-6.33	-6.22	-1.89	-1.86	0
19.8	-626.46	3.79	6.07	4.39	-2.35	0		-580.64	-7.25	-0.95	4.58	-1.19	0		-2494.69	-4.95	-2.64	2.63	-0.45	0		-868.56	-5.16	-6.41	-2.39	-1.39	0
20.7	-251.76	6.36	11.12	6.4	4.26	0		-225.73	-6.67	-1.56	3.25	-1.8	0		-1261.28	1.38	0.95	3.95	-0.58	0		-285.92	-4.38	-6.43	-2.03	0.02	0
21.6	-1275.88	2.53	7.39	1.77	2.35	0		-1104.49	-7.32	0.07	2.52	1.8	0		-62.51	1.2	0.35	4.76	2.44	0		-610.36	-4.38	-6.41	-3.35	-2.31	0
22.5	-293.36	3.42	4.12	3.36	-1.7	0		-1036.85	-8.72	-2.06	-3.62	-3.09	0		-284.96	-4.96	-2.16	-3.19	-2.91	0		-1090.62	-7.96	-6.05	-6.1	-5.21	0
23.4	11.73	6.5	7.05	6.29	-1.8	0		-342.57	-2.37	1.27	3.03	1.52	0		-205.7	1.06	-1.05	1.02	0.23	0		-452.23	-1.33	-5.22	-0.06	0.38	0
24.3	26.86	2.85	8.38	5.09	-2.09	0		-18.39	-6.44	4.1	3.52	0.01	0		149.22	-2.52	-0.77	3.44	0.09	0		-25.77	-2.39	-4.53	4.34	1.9	0
25.2	27.5	3	6.58	4.87	-1.04	0		-19.21	-4.18	0.07	7.5	2.25	0		146.4	1.71	1.79	5.68	1.7	0		-21.82	-0.92	-1.6	2.05	1.3	0
26.1	239.69	5.18	6.46	7.74	0.86	0		-379.4	-3.4	2.11	5.55	4.52	0		14579.5	1.46	3.75	5.32	3.82	0		320.12	-4.97	-3.69	1.2	-3.4	0
27	362.65	3.36	7.23	6.65	1.65	0		-1528.39	-7.95	-5.1	0.26	-1.31	0		549.24	1.81	-1.67	3.7	2.83	0		-2182.03	-8.08	-8.23	-4.33	-4.74	0
27.9	27.32	4.28	10.47	8.66	4.39	0		-22.35	-2.03	3.38	6.29	4.15	0		135.31	1.87	-1.83	5.2	0.87	0		16.48	0.78	-4.91	3.68	0.43	0
28.8	21.26	2.57	1.32	2.89	-2.28	0		-24.86	-3.63	1.49	5.73	3.4	0		138.17	0.04	-1.84	1.32	-1.82	0		-16.44	-5.34	-9.63	0.87	-5.37	0
29.7	29.94	8.86	11.36	7.64	3.71	0		-23.89	-1.46	4.71	5.36	5.17	0		136.81	1.79	0.65	5.37	3.09	0		-16.09	-2.12	-6.17	1.38	-4.41	0
30.6	25.5	5.72	7.53	5.99	1.71	0		-25.87	-4.26	2.51	4.83	3.16	0		136.4	3.21	1.69	6	2.07	0		-13.16	-1.37	-8.6	-2.06	-3.46	0
31.5	30.81	6.76	8.33	10.47	1.97	0		-24.44	-3.1	1.13	3.64	2.79	0		131.71	-3.82	-1.93	3.36	-1.24	0		-15.39	-4.23	-6.49	1.01	-4.68	0
32.4	29.61	9.05	7.32	10.59	3.21	0		-23.85	0.04	1.55	5.7	4.67	0		131.53	1.91	-0.55	4.3	0.73	0		-14.15	-3.49	-4.99	1.95	0.81	0
33.3	26.36	6.63	6.1	6.13	2.43	0		-30.42	-6.86	-2.94	3.15	0.6	0		130.17	-1.37	-0.08	5.18	-0.03	0		-16.98	-5.13	-6.4	-2.02	-2.42	0
34.2	28.88	8.55	7.42	7.37	7.39	0		-20.1	3.72	7.39	9.56	9.64	0		131.9	1.11	0.91	3.12	1.32	0		-14.75	-1.21	-8.52	-1.69	-4.03	0
35.1	28.84	4.06	7.55	6.67	0.2	0		-28.75	-1.46	1.06	6.31	4.24	0		129.51	4.5	0.41	5.19	3.16	0		-12.14	-0.98	-6.82	2.87	1.31	0
36	29.06	2.61	5.99	5.84	-0.58	0		-27.77	-1.91	1.83	7.27	0.5	0		129.53	2.43	0.67	5.83	2.04	0		-13.68	-3.1	-8.81	-0.27	-2.91	0
36.9	29.62	6.76	7.85	7.23	2.17	0		-23.61	-1.92	1.81	7.99	3.55	0		132.19	2.56	0.5	6.83	2.31	0		-11.57	-1.98	-8.03	-1.25	-2.06	0
37.8	31.17	7.9	7.83	8.62	3.98	0		-24.34	1.25	3.29	6.6	4.34	0		132.71	1.1	1.39	3.91	-0.92	0		-7.41	-0.96	-3.96	4.68	-0.66	0
38.7	29.26	8.83	9.85	7.47	2.62	0		-27.23	0.47	2.96	6.95	5.81	0		129.46	4.9	0.01	5.03	1.18	0		-11.61	1.28	-7.34	2.69	-1.8	0
39.6	32.7	6.61	8.23	8.03	2.73	0		-26.21	-3.41	0.73	4.89	3.27	0		126.94	-0.68	-2.14	2.66	0.51	0		-14.22	-4.53	-11.66	-0.98	-6.72	0
40.5	26.54	4.53	5.81	6.11	1.61	0		-25.42	-2.93	3.16	4.59	4.79	0		129.07	1.03	-0.17	4.71	2.21	0		-11.32	-3.8	-10.75	1.41	-1.54	0
41.4	28.59	5.39	6.95	5.65	0.92	0		-27.17	-1.62	1.67	4.69	1.18	0		123.74	-2.83	-5.02	1.53	-3.17	0		-15.48	-6.53	-10.32	0.29	-5.63	0
42.3	27.63	8.37	7.78	6.22	2.06	0		-26.79	-3.06	2.8	3.5	3.17	0		128.62	0.89	3.21	5.57	2.03	0		-11.36	-2.22	-7.27	1.38	-0.79	0
43.2	30.48	4.8	7.22	8.17	3.31	0		-25.2	-1.97	-0.18	7.81	3.91	0		123.58	-1.53	-5.85	2.59	-1.81	0		-12.98	-5.66	-11.74	-2.81	-4.34	0
44.1	29.6	5.05	5.64	5.16	0.84	0		-24.38	-4.77	0.57	3.83	5.21	0		131.41	1.76	-1.52	5.14	0.76	0		-13.24	-3.17	-11.79	-0.56	-3.86	0
45	30.77	7.6	9.97	7	1.91	0		-25.18	0.26	5.72	8.36	5.18	0		126.32	2.48	0.39	4.74	3.59	0		-14.15	-4.17	-9.45	-0.51	-3.84	0
45.9	30.99	3.49	6.71	7.45	0.77	0		-26.55	-4.05	2.75	6.24	2.48	0		127.27	4.21	0.91	6.51	3.5	0		-11.9	-1.96	-11.02	-1.1	-3.84	0
46.8	30.41	8.03	8.9	7.29	6.13	0		-25.23	-1.35	0.11	5.69	5	0		122.47	-0.1	-3.18	4.59	1.47	0		-13.1	-4.13	-11.6	0.79	-2.64	0
47.7	30	3.82	7.29	10.34	6.47	0		-26.04	-3.65	4.11	6.11	5.35	0		127.78	4.58	3.67	6.11	3.04	0		-6.42	0.88	-8.62	3.62	1.35	0
48.6	31.6	6.62	8.87	9.61	5.87	0		-23.41	2.08	3.26	9.02	8.8	0		125.98	3.24	0.7	5.7	0.25	0		-12.6	-5.65	-13.76	0.3	-5.34	0
49.5	30.37	5.19	5.98	4.67	3.38	0		-25.48	-3.63	1.75	6.84	5.74	0		125.34	-0.38	-0.88	2.19	1.12	0		-14.8	-5.82	-12.36	-4.69	-3.92	0
50.4	32.62	5.01	7.76	8.84	6.35	0		-27.58	-1.42	0.91	7.34	4.33	0		122.64	2.6	-1.53	6.76	1.09	0		-12.34	-2.47	-11.81	0.93	-0.69	0
51.3	27.92	4.07	5.39	4.94	0.43	0		-25.73	-2.71	1.93	7.05	4.88	0		124.58	-0.02	0.39	4.87	2.5	0		-12.59	-6.07	-11.88	-0.43	-4.49	0
52.2	29.56	0.79	2.9	6.95	1.36	0		-23.74	-5.21	0.58	9.09	4.15	0		123.13	-0.61	-0.28	5.47	2.03	0		-15.8	-6.26	-13.11	-2.49	-5.28	0
53.1	30.97	6.54	6.55	6.35	4.79	0		-29.17	-5.76	-1.64	4.05	4.21	0		121.74	-1.61	-1.59	4.54	1.57	0		-13.29	-8.58	-14.71	-2.22	-5.51	0
54	31.36	6.7	7.93	10.11	3.49	0		-23.52	0.18	1.85	7.04	4.95	0		125.85	4.88	1.76	5.31	2.18	0		-13.13	-7.32	-14.72	-2.71	-5.18	0
54.9	31.86	4.35	7.29	8.21	6.23	0		-26.25	-2.91	1.04	8.01	8.19	0		120.3	0.62	-1.74	3.17	3.85	0		-12.75	-6.27	-14.02	-4.75	-3.93	0
55.8	30.73	3.96	4.8	10.1	2.33	0		-24.83	-3.03	0.71	4.12	2.02	0		121.94	1.77	-0.8	3.14	2.22	0		-14.21	-4.74	-13.86	0.46	-2.65	0
56.7	31.44	5.49	5.13	5.84	2.98	0		-27.76	-5.93	-2.35	3.27	2.91	0		122.82	0.82	1.4	4.79	3.17	0		-13.11	-6.75	-13.85	-4.01	-7.18	0
57.6	31.42	8.25	6.23	6.82	5.36	0		-25.95	-4.25	-0.74	5.3	2	0		122.76	3.29	1.47	5.02	0.07	0		-12.54	-4.87	-14.12	-3.59	-5.94	0
58.5	32.26	4.12	1.72	7.55	2.04	0		-23.22	-3.68	-0.04	8.07	2.38	0		127.39	5.41	3.36	9.02	3.51	0		-12.58	-6.27	-14.93	-3.32	-5.23	0
59.4	29.18	6.08	4.38	6.53	2.85	0		-26.08	-1.82	-0.68	6.57	3.73	0		122.6	0.13	-1.13	3.5	1.68	0		-15.13	-5.63	-16.43	-5.06	-5.29	0
60.3	31.48	4.17	4.19	6.44	0.24	0		-22.14	-0.98	2.72	2.8	4.55	0		121.6	3.03	2.18	3.06	2.67	0		-12.39	-5.31	-15.46	-0.83	-4.38	0
61.2	33.21	8.04	5.4	9.21	8.21	0		-24.56	-0.01	0.41	5.53	5.81	0		122.16	2.25	-0.97	4.16	-0.34	0		-10.14	-5.33	-14.49	-2.92	-4.84	0
62.1	31.52	7.21	2.69	7.35	1.81	0		-23.03	-1.43	-0.35	8.32	4.5	0		124.55	6.09	2.48	8.41	7.77	0		-9.6	-3.75	-13.1	-2.85	-3.19	0
63	29.67	3.87	3.99	5.95	4.22	0		-19.95	-2.77	2.33	7.45	7.6	0		126.29	4.02	1.29	7	2.14	0		-7.3	-2.91	-15.19	1.24	-4.5	0
63.9	29.46	4.5	2.89	6.31	3.99	0		-24.76	-0.08	-1.93	6.63	5.11	0		124.5	6.04	1.54	7.12	3.52	0		-8.17	-1.77	-13.83	-0.6	1.23	0
64.8	30.63	8.67	3.49	7.79	5.99	0		-24.12	2.52	-2.11	8.16	6.26	0		122.13	7.38	1.51	6.82	4.98	0		-9.02	-1.04	-12.71	0.46	2.47	0
65.7	36.16	5	1.03	6.34	2.72	0		-18.34	-2.59	-2.31	6.09	3.47	0		122.94	1.99	-2.03	3.94	1.61	0		-6.18	-3.3	-16.28	-0.78	-3.09	0
66.6	26.24	4.74	2.38	4.38	2.62	0		-26.68	-1.74	-1.44	3.14	2.1	0		119.72	5.51	1.78	5.99	1.55	0		-7.98	-4.11	-15.67	-1.46	-3.64	0
67.5	14.8	4.54	0.79	1.13	-0.32	0		-20.86	-0.04	1.63	5.36	1.35	0		112.08	3.18	-0.43	3.32	-0.9	0		-2.29	-2.5	-17.03	-5.53	-4.62	0
68.4	6.1	-1.5	-5.97	0.08	0.84	0		-21.97	0.19	-2.37	1.91	0.81	0		110.51	2.46	0.8	1.5	-1.36	0		0.3	-5.33	-16.54	-6.72	-7.81	0
69.3	5.6	1.18	-4.65	0.45	-0.79	0		-23.87	-1.51	-3.83	0.64	-2.01	0		106.47	1.74	-0.65	1.52	-3.72	0		-1.52	-7.1	-16.92	-6.44	-9.46	0
70.2	7.69	-1.03	-3.96	1.23	3.32	0		-18.24	1.06	-0.23	4.72	4.01	0		110.78	3.85	0.88	3.75	-0.03	0		3.47	-3.95	-14.73	-7.24	-6.34	0
71.1	6.67	-2.96	-4.64	-2.92	2.38	0		-20.9	2.19	-1.39	3.78	2.13	0		112.44	7.09	3.21	5.36	4.02	0		-1.27	-5.22	-15.28	-7.53	-6.78	0
72	4.79	-1.03	-4.82	-0.12	-2.72	0		-21.86	2.83	-2.48	3.18	3.46	0		107.07	2.89	-1.55	0.95	-2.47	0		0.69	-3.15	-16.26	-6.46	-5.69	0
72.9	5.94	-0.48	-6.58	-0.31	1.78	0		-19.1	3.07	0.13	5.27	6.18	0		110	7.64	2.89	6.64	2.78	0		-0.05	-3.82	-13.57	-5.78	-5.77	0
73.8	4.11	-1.09	-9.06	-1.41	-4.26	0		-22.12	1.46	-4.06	-0.53	-1.87	0		106.05	3.83	1.48	2.37	-0.4	0		-0.8	-4.83	-15.48	-6.59	-5.38	0
74.7	5.02	-0.89	-4.77	-3.34	1.68	0		-21.05	-1.61	-2.76	-3.73	1.22	0		106.9	1.84	-1.34	2.28	1	0		-0.49	-6.91	-16.69	-10.03	-6.58	0
75.6	4.55	1.38	-2.76	1.96	5.46	0		-22.03	1.18	-0.98	3.09	5.05	0		108.68	7.55	3.02	7.16	3.11	0		0.79	-1.27	-14.36	-5.93	-4.22	0
76.5	5.03	1.73	-3.51	1.12	3.1	0		-18.75	1.32	0.74	3.14	1.44	0		106.4	2.18	-0.58	2.43	-1.16	0		4.31	-3.48	-12.33	-3.21	-1.94	0
77.4	5.07	1.53	-5.14	0.49	0.38	0		-16.56	4.13	2.19	3.83	3.16	0		108.12	6.42	3.81	1.98	1.27	0		-1.73	-4.34	-16.59	-11.9	-8.57	0
78.3	2.71	-3.16	-8.8	-2.43	0.21	0		-22.29	-2.05	-4.64	-0.81	0.16	0		106.34	2.79	-1.02	1.44	-0.5	0		1.47	-3.78	-13.54	-5.07	-5.26	0
79.2	1.97	-1.53	-8.37	0.38	-3.1	0		-19.7	-0.05	-1.47	2.56	2.16	0		106.17	3.29	0.2	2.98	1.15	0		-0.03	-4.68	-18.68	-6.3	-6.87	0
80.1	2.99	-1.31	-4.26	-2.29	0.03	0		-22.93	-1.73	-3.2	-2.65	-1.1	0		106.78	1.65	2.24	1.03	1.79	0		0.06	-4.11	-13.31	-7.42	-6.04	0
81	1.41	-2.42	-5.48	-0.07	0.19	0		-23.95	-2.71	-3.25	-1.25	-0.49	0		102.4	0.21	-3.07	-0.6	-3.8	0		0.65	-3.95	-16.59	-8.35	-7.44	0
81.9	5.09	1.24	-1.4	1.89	-0.57	0		-22.21	0.03	-1.48	-0.37	-0.14	0		104.26	2.32	1.19	0.68	2.21	0		0.13	-4.93	-14.96	-8.12	-6.43	0
82.8	2.32	-0.96	-3.35	-0.36	0.85	0		-19.18	1.58	0.75	0.79	3.98	0		106.29	4.3	1.29	3.04	2.48	0		0.2	-6.29	-18.8	-9.18	-5.79	0
83.7	4.57	-2.31	-3.45	-0.64	0.48	0		-22.65	0.97	0.44	1.62	1.47	0		104.68	2.48	1.04	1.97	-1.32	0		0.57	-5.29	-17.69	-6.26	-4.41	0
84.6	2.04	1.32	-4.05	-0.48	0.33	0		-18.32	4.87	-0.41	4.14	3.47	0		105.96	6.09	0.47	2.86	0.37	0		2.53	-2.55	-13.29	-7.89	-4.98	0
85.5	3.49	-3.14	-6.61	-3.03	-2.82	0		-17.14	1.21	-0.07	2.43	3.25	0		104.67	4.53	-1.46	1.08	1.53	0		1.83	-4.1	-16.7	-7.39	-4.56	0
86.4	3.33	-2.51	-7.51	-2.53	-3.74	0		-21.53	-2.51	-3.13	-0.22	0.22	0		103	2.5	0.12	2.2	0.13	0		2.8	-3.17	-15.06	-5.26	-4.05	0
87.3	3.42	1.09	-5.46	0.48	1.29	0		-20.49	0.56	-2.9	-1.5	-0.06	0		104.92	2.76	1.05	1.41	0.19	0		1.75	-2.66	-13.72	-6.76	-5.36	0
88.2	1.23	-0.01	-5.77	-1.12	2.84	0		-23.47	-2.43	-1.54	-2.64	1.85	0		103.17	1.99	1.81	1.43	-1.9	0		2.55	-3.12	-15.69	-6.7	-5.62	0
89.1	0.68	0.33	-5.45	-1.72	0.65	0		-18.77	2.81	-0.99	0.24	2.89	0		105.21	2.76	-0.99	0.21	-1.74	0		4.78	-4.64	-16.29	-6.89	-5.48	0
90	4.43	0.62	-3.83	-0.07	2.2	0		-19.27	2.04	0.44	0.77	2.37	0		102.05	3.57	-0.02	-2.69	-0.52	0		1.2	-5.01	-17.49	-9.43	-7.57	0
90.9	3.87	0.88	-4.97	0.54	-0.96	0		-22.01	0.39	-1.9	1.44	3.16	0		100.24	3.92	2.11	1.36	-0.36	0		0.21	-2.79	-17.77	-7.15	-8.4	0
91.8	4.93	-1.52	-6.91	-1.46	0.58	0		-22.31	-1.05	-2.22	-0.49	0.03	0		103.83	0.97	-0.43	1.19	-2.97	0		1.22	-6.79	-18.43	-8.79	-10.62	0
92.7	4.7	0.22	-5.88	1.04	2.4	0		-19.23	0.7	0.64	2.49	1.64	0		105.11	1.9	-0.47	0.38	0.34	0		-0.3	-7.24	-20.03	-11.71	-6.95	0
93.6	1.98	-0.17	-5.09	-0.01	2.8	0		-18.02	3.29	1.47	2.79	5.32	0		105.05	3.92	2.47	1.76	-3.15	0		0.35	-5.69	-15.58	-6.75	-9.93	0
94.5	-2.84	-6.76	-9.21	-3.25	-0.98	0		-24.62	-1.8	-2.73	-1.34	1.58	0		103.87	3.19	0.22	1.73	0.71	0		0.44	-4.28	-17.7	-6.35	-7.29	0
95.4	5.47	-0.56	-2.46	0.37	0.32	0		-20.12	0	-3.21	-1.63	1.37	0		101.64	1.62	-1.06	-1.33	-1.39	0		4.08	-3.3	-15.86	-7.94	-5.49	0
96.3	0.12	-2.94	-7.35	-5.44	-0.91	0		-19.56	2.56	-3.04	0.66	2.57	0		102.23	3.6	-4.34	-0.34	-4.48	0		-0.33	-6.02	-16.45	-9.38	-8.29	0
97.2	3.54	2	-3.94	1.65	3.18	0		-19	0.25	-1.57	1.71	0.04	0		105.62	4.05	3.06	2.61	-0.77	0		5.16	-2.04	-11.47	-4.5	-4.57	0
98.1	1.81	2.22	-4.73	-0.29	0.65	0		-19.47	4.65	0.35	2.99	3.4	0		102.12	3.67	-1.29	1.13	-0.92	0		1.78	-3.6	-14.34	-7.36	-6.12	0
99	-0.22	-3.32	-7.89	2.22	-2.17	0		-23.51	0.07	-3	0.01	-0.85	0		103.26	4.68	2.61	1.08	0.12	0		1.45	-1.34	-13.1	-6.85	-8.01	0
99.9	-0.17	-2.17	-6.54	-0.66	-1.52	0		-20.64	1.98	0.05	1.03	-3.78	0		102.96	2.78	0.97	0.6	-1.83	0		3.15	-3.42	-13.47	-5.89	-5.19	0
100.8	2.83	-0.08	-4.9	1.39	0.65	0		-21.99	1.27	-1.11	3.61	0.83	0		103.75	2.43	0.27	5.69	0.99	0		0.69	-7.24	-16.32	-8.95	-7.95	0
101.7	0.93	-1.51	-5.78	-0.98	-0.8	0		-20.28	-0.08	-1.81	-1.42	1.38	0		104.28	3.12	1.03	-1.9	-0.33	0		4.11	-4.17	-12.3	-5.88	-5.87	0
102.6	2.29	-0.57	-7.03	-0.38	-0.7	0		-18.83	3.82	0.65	3.88	5.66	0		103.09	3.92	1.89	-0.9	4.06	0		2.82	-3.14	-13.72	-8.44	-4.27	0
103.5	-0.07	-3.72	-7.19	-1.84	-1.54	0		-24.11	-3.87	-4.03	-3.06	-1.18	0		101.35	1.33	0.68	0.08	0.04	0		3.33	-2.87	-13.51	-5.79	-5.35	0
104.4	2.79	-1.02	-5.72	0.29	1.37	0		-23.08	3.35	-1.06	0.4	4.49	0		102.07	4.1	-1.53	0.3	2.2	0		1.67	-4.61	-15.22	-9.01	-5.77	0
105.3	0.71	-1.34	-7.46	-1.03	0.27	0		-21.23	-2.26	-1.38	0.48	2.67	0		103.54	-0.43	-1.43	-0.97	-0.49	0		3.78	-2.93	-11.91	-5.41	-7.75	0
106.2	2.41	-0.2	-3.11	-1.3	-0.31	0		-18.38	3.8	2.04	3.84	2.87	0		102.66	-0.83	1.75	3.13	0.69	0		0.57	-7.51	-15.78	-7.64	-6.75	0
107.1	1.79	-1.69	-5.62	0.9	3.41	0		-20.05	1.93	-3.61	2.9	2.56	0		103.99	4.34	1.44	2.78	-0.27	0		2.1	-4.98	-12.88	-7.64	-7.19	0
108	-2.29	-1.12	-5.8	0.8	-0.46	0		-22.5	-0.32	-1.64	-0.38	-0.67	0		102.82	3.1	1.12	0.2	-0.19	0		3.64	-3.65	-12.74	-6.77	-1.93	0
108.9	-1.73	-2.93	-9.3	-2.59	-0.39	0		-19.59	0.36	-1.57	2.11	2.24	0		107.06	6.66	2.69	3.99	1.63	0		3.46	-3.44	-13.86	-6.17	-6.89	0
109.8	0.3	-3.21	-6.76	-1.58	0.91	0		-20.5	2.76	-1.4	2.72	3.06	0		102.64	4.1	1.82	3.64	1.83	0		0.94	-3.92	-14.37	-8.53	-5.1	0
110.7	-1.81	-1.17	-5.87	-1.97	-0.61	0		-19.69	1.3	-0.51	4.43	0.39	0		105.67	5.33	3.67	1.87	1.53	0		1.62	-2.2	-13.06	-9.04	-5.36	0
111.6	3.46	0.04	-6.53	4.18	-3.09	0		-20.95	2.15	-1.35	-0.97	0.03	0		103.97	5.2	-0.24	0.62	1.34	0		2.05	-3.52	-15.65	-7.04	-7.25	0
112.5	1.9	-0.94	-5.72	2.17	4.99	0		-20.74	3.47	-2.08	3.06	1.66	0		102.9	2.23	0	3.21	-1.82	0		1.43	-4.62	-14.61	-6.4	-6.53	0
113.4	5.2	-2.07	-3.62	-1.87	-2.5	0		-15.28	2.69	-0.42	3.28	2.54	0		104.33	4.19	1.83	4.32	1.9	0		-0.81	-6.01	-18.26	-9.42	-6.5	0
114.3	0.89	-3.82	-7.79	-2.13	-0.9	0		-22.06	1.97	-1.38	0.63	2.9	0		101.44	1.3	2.1	1.01	-0.64	0		1.79	-5.58	-16.91	-10.83	-6.57	0
115.2	1.1	-1.86	-8.79	-2.58	-3.39	0		-21.41	-1.47	-5.62	-2.47	0.64	0		101.64	3.63	-0.67	1.34	1.85	0		0.72	-3.58	-15.58	-7.41	-6.06	0
116.1	0.29	-4	-9.05	-5.39	-1.3	0		-21.17	-1.95	-3.13	-3.68	0.94	0		100.53	2.21	-0.57	0.39	-1.97	0		1.73	-4.79	-13.76	-5.98	-5.71	0
117	-4.13	-3.98	-7.03	-1.66	-0.54	0		-24.76	-2.39	-3.94	-4.12	-2.53	0		102.65	1.72	0.63	-2.57	-3.22	0		2.27	-6.65	-15.69	-8.01	-8.57	0
117.9	3.14	1.19	-1.94	2.84	0.41	0		-20.05	3.21	-2.91	-0.37	2.31	0		102.04	5.13	3.06	2.19	1.66	0		-0.13	-5.05	-14.44	-6.04	-7.37	0
118.8	3.24	2.67	-3.56	3.92	4.31	0		-22.2	-0.33	-2.59	2.85	1.1	0		102.68	2.12	-2.18	3.92	0.13	0		2.84	-1.72	-16.6	-5.22	-5.41	0
119.7	0.58	-2.49	-6.54	-2.75	-0.24	0		-21.12	2.63	0.37	3.72	2.73	0		103.11	4.15	1.24	2.32	0.73	0		-1.48	-6.18	-16.96	-11.57	-8.14	0
120.6	-1.42	-1.56	-6.25	-2.17	0.05	0		-19.89	2.15	-1.86	-0.49	-0.86	0		101.65	3	0.57	0.32	-2.02	0		2.37	-5.54	-14.55	-8.8	-7.08	0
121.5	-2.54	-2.2	-5.9	-2.33	1.1	0		-24.59	-1.17	-0.32	1.43	0.69	0		102.5	3.22	1.15	0.49	-0.84	0		1.27	-4.59	-16.11	-9.8	-6.45	0
122.4	1.23	0.33	-6.25	0.76	2.43	0		-15.6	4.46	1.02	3.66	4.5	0		102.69	3.08	1.62	0.04	0.19	0		0.7	-4.35	-12.86	-8.58	-7.53	0
123.3	-0.93	-2.74	-7.29	-4.64	-1.37	0		-20.68	-1.69	-3.76	-1.86	-2.92	0		101.87	0.87	0.15	0.54	-4.22	0		-0.37	-7.1	-14.71	-9.33	-6.99	0
124.2	3.07	-1.94	-6.7	-3.87	1.97	0		-17.44	2.4	0.45	1.07	4.8	0		102.38	0.34	0.3	1.99	0.52	0		1.08	-5.8	-15.94	-7.17	-7.13	0
125.1	-1.4	-0.63	-5.35	-2.93	-0.1	0		-20.68	-0.71	-2.85	-0.7	1.83	0		104.13	2.3	-1.16	0.34	-1.42	0		2.16	-2.29	-14.59	-8.45	-7.11	0
126	1.24	-0.37	-3.5	1.78	1.85	0		-19.8	2	1.38	-0.26	2.06	0		102.32	4.01	2.07	-0.55	-3.38	0		2.41	-1.45	-12.79	-6.75	-6.75	0
126.9	1.25	-4.87	-4.56	-2.45	-5.03	0		-21.14	0.13	0.17	0.11	0.03	0		101.49	2.06	0.65	0.75	0.03	0		-0.44	-3.88	-16.27	-9.74	-7.7	0
127.8	-3.49	1.38	-5.67	-2.43	-0.72	0		-24.1	-0.41	-3.88	-4.05	-0.06	0		102.52	1.97	0.38	0.03	-0.65	0		1.52	-4.62	-13.32	-10.55	-7.37	0
128.7	0.18	-0.02	-2.79	-0.72	2.01	0		-23.65	0.08	0.86	-1.16	2.23	0		100.64	3.52	1.04	0.81	3.48	0		2.26	-4.86	-14.43	-7.79	-7.58	0
129.6	-0.47	0.43	-4.86	-0.95	-0.37	0		-23.92	1.33	-2.22	-0.43	-0.4	0		99.8	2.27	-0.18	0.22	-1.58	0		1.77	-3.19	-12.66	-7.46	-3.54	0
130.5	2.87	-1.7	-6.08	-3.28	0.21	0		-18.98	-0.76	-0.31	-0.48	1.35	0		102.66	1.31	-0.72	0.82	-1.71	0		1.77	-3.69	-14.9	-6.69	-7.49	0
131.4	-0.88	1.67	-4.8	0.25	1.17	0		-18.87	2.31	-0.61	1.88	2.82	0		101.49	1.93	3.29	1.2	-0.31	0		-0.85	-5.56	-11.14	-7.15	-7.95	0
132.3	-2.05	-2.12	-7.97	-4.04	-2.57	0		-19.63	0.68	-2.34	-2.51	-0.34	0		100.67	0.28	-0.1	-0.04	-2.06	0		-0.71	-5.68	-14.13	-10.23	-7.38	0
133.2	2.25	1.85	-5.14	-0.83	1.08	0		-19.73	4.17	-0.38	2.17	3.1	0		103.49	6.11	4.28	3.73	1.99	0		-0.05	-2.76	-14.07	-6.61	-5.6	0
134.1	0.26	-0.99	-6.8	-0.87	0.59	0		-20.06	3.48	-4.02	1.9	2.5	0		98.33	0.5	-3.14	-3.86	-3.52	0		-3.27	-8.19	-15.24	-12.61	-8.78	0
135	2.17	-2.88	-5.57	-3.36	2.33	0		-20.05	2.15	0.6	2.64	1.24	0		102.15	2.93	-0.28	1.18	0.28	0		-1.25	-4.87	-15.65	-9.04	-5.22	0
135.9	0.71	-1.16	-6.34	-0.51	2.69	0		-20.98	4.04	-0.93	0.1	3.33	0		102.93	4.55	3.21	1.99	3.43	0		2.9	-2.35	-10.75	-6.74	-4.21	0
136.8	0.23	-2.1	-2.64	-2.64	0.21	0		-21.43	1.09	0.11	-1.73	3.76	0		99.08	3.45	-0.41	0.9	1.32	0		-1.31	-5.38	-17.86	-10.23	-9.05	0
137.7	-0.92	-1.72	-7.97	-5.51	-1.48	0		-21.1	4.24	-1.13	-0.75	0.52	0		103.36	4.44	3.22	1.11	-1.66	0		2.94	-2.77	-10.33	-5.53	-5.69	0
138.6	-2.11	0.19	-7.54	0.07	3.11	0		-22.74	1.94	-0.28	-1.32	1.16	0		98.18	2.04	-0.82	-4.55	-3.11	0		2.51	-1.58	-11.74	-8.67	-3.7	0
139.5	-2.42	-0.19	-7.76	-2.57	-0.32	0		-21.91	2.55	-1.91	-1.65	1.82	0		103.48	5.01	1.99	-0.28	0.89	0		3.64	-1.9	-13.98	-9.26	-4.64	0
140.4	1.23	-0.08	-2.64	-2.6	0.58	0		-16.98	4.25	2.73	2.63	4.07	0		105.21	4.24	5.97	1.4	3.24	0		1.21	-4.84	-13.16	-9.77	-8.5	0
141.3	-0.79	-2.13	-6.24	-1.09	-1.34	0		-18.7	1.93	0.35	2.53	3.25	0		101.28	-0.48	-0.86	-0.97	-1.41	0		2.63	-1.84	-11.34	-7.91	-5.45	0
142.2	0.64	-1.94	-3.68	-0.86	2.12	0		-20.62	-0.8	0.53	0.43	3.3	0		100.72	0.73	1.14	1.1	1.1	0		-2.17	-7.71	-18.48	-9.76	-10.34	0
143.1	-0.25	0.96	-4.61	1.63	0.98	0		-18.88	2.2	-2.07	-3.41	1.49	0		98.71	-1.17	-2.92	-5.7	-0.99	0		-1.72	-7.31	-16.9	-9.75	-8.03	0
144	0.42	-1.27	-4.42	-0.66	1.67	0		-18.19	1.17	-0.57	-0.07	1.84	0		102.6	2.41	3.25	0.2	1.14	0		-0.91	-9.05	-17.75	-11.3	-8.59	0
144.9	1.04	-1.95	-6.02	-4.51	1.16	0		-23.4	0.31	-3.13	-2.14	0.96	0		99.46	-0.46	-1.45	-1.59	-2.74	0		1.92	-2.96	-14.57	-7.41	-8.93	0
145.8	-3.46	-4.7	-8.33	-5.51	-0.54	0		-23.02	0.92	-2.69	-0.22	3.94	0		99.87	2.59	0.75	2.62	1.74	0		0.08	-7.61	-13.76	-8.46	-7.19	0
146.7	0.94	-0.86	-7.45	-2.31	-0.14	0		-20.69	3.2	1.25	-0.28	2.02	0		102.51	2.58	4.95	1.26	-1.17	0		0.27	-6.19	-13.59	-9.81	-7.52	0
147.6	0.92	-0.52	-6.77	-0.68	3.05	0		-18.47	0.42	-0.7	3.36	3.86	0		101.38	-2.23	1.09	1.23	1.3	0		1.34	-7.26	-12.66	-8.64	-5.79	0
148.5	-2.91	-2.61	-9.17	-4.78	-0.71	0		-21.21	-0.33	-3.6	-3.97	-3.99	0		100.7	1.22	-0.95	-1.96	-3.04	0		1.83	-4.19	-13.95	-8.93	-4.95	0
149.4	-4.07	-6.03	-9.41	-6.33	-2.12	0		-23.23	-0.12	-2.34	-5.86	0.93	0		99.7	2.45	1.3	-2.13	-2.51	0		-1.53	-8.11	-14.6	-11.37	-11.95	0
150.3	-1.55	-2.5	-8.13	-1.29	-4.57	0		-21.11	-0.83	-3.73	-0.55	-1.18	0		101.97	1.25	-1.08	-1.55	-0.49	0		-0.31	-4.53	-12.78	-8.4	-8.03	0
151.2	-4.37	-4.46	-8.17	-1.13	-1.58	0		-25.12	0.84	-4.27	-0.54	-2.03	0		101.22	3.04	0.01	0	-2.02	0		2.45	-3.68	-10.81	-9.51	-7.3	0
152.1	1.72	1.7	-3.84	-1.5	0.87	0		-20.94	-1.55	-3.64	1.24	-1.01	0		100.14	0.08	0.18	2.29	-2.88	0		2.7	-2.34	-10.94	-5.7	-4.67	0
153	2.02	2.57	-2.75	0.9	1.29	0		-21.34	-0.07	-2.94	-1.76	0.42	0		102.08	0.48	-2.04	-2.8	-5.47	0		3.27	-4.09	-13.44	-7.34	-8.53	0
153.9	1.3	-0.84	-4.27	-1.72	0.61	0		-20.52	0.85	1.73	-0.7	1.08	0		103.07	4.22	4.38	1.49	3.56	0		1.26	-3.36	-14.08	-10.83	-5.79	0
154.8	-0.98	-0.09	-4.29	-0.64	1.73	0		-23.05	-0.13	-1.14	-0.03	0.69	0		100	1.12	2.81	-1.02	-0.35	0		-0.4	-4.47	-11.9	-8.15	-6.47	0
155.7	-1.76	0.04	-7.11	-2.42	-3.17	0		-20.47	4.28	0.44	1.1	2.83	0		100.83	2.93	0.74	0.42	0.9	0		0.17	-5.71	-14.15	-10.3	-4.81	0
156.6	1.26	1.19	-3.91	-1.75	2.26	0		-21.36	2.68	1.5	0.94	4.29	0		102.1	4.31	3.49	0.75	1.14	0		-0.5	-3.2	-16.11	-9.35	-8.91	0
157.5	-1.03	-1.25	-7.88	-0.02	1.89	0		-20.66	0.45	-2.29	-0.79	1.16	0		101.17	1.5	-0.74	-1.65	0.19	0		2.38	-1.08	-12.52	-7.37	-4.07	0
158.4	-2.02	-1.72	-6.56	-2.81	-3.32	0		-20.65	-0.86	-3.59	-3	-3.17	0		97.14	1.78	-3.36	-3.2	-4.19	0		-1.27	-5.32	-14.99	-10.82	-8.9	0
159.3	-1.02	-1.18	-6.01	-0.39	0.2	0		-22.36	0.86	-1.64	-1.58	0.01	0		99.67	1.42	2	1.8	-1.25	0		2.2	-4.12	-11.59	-7.82	-4.99	0
160.2	-0.42	-0.95	-6.12	-1.69	-3.39	0		-20.34	1.24	-2.9	0.38	0.24	0		103.35	4.54	1.98	2.2	1.12	0		-2.49	-7.33	-15.01	-10.46	-9.92	0
161.1	-1.51	-1.94	-3.55	-4.39	1.47	0		-17.96	1.45	0.83	-1.33	2.86	0		100.91	1.91	-0.05	2.03	1.36	0		0.73	-4.4	-12.75	-7.58	-7.79	0
162	-0.64	-1.88	-7.79	-0.85	-0.66	0		-22.42	0.5	-4.11	-2.86	1.4	0		98.42	-0.22	-1.33	-1.3	-1.86	0		-2.77	-1.41	-14.24	-11.48	-7.27	0
162.9	1.44	-0.12	-10.39	-0.19	-1.27	0		-18.26	2.17	-1.28	2.77	3.59	0		100.86	1.22	2.29	2.68	-0.53	0		2.4	-2.37	-10.99	-6.72	-4.14	0
163.8	-0.15	-0.17	-5.11	-0.22	-1.66	0		-21.02	1.08	0.11	2.79	-0.85	0		97.71	-1.66	-3.66	-3.3	-3.11	0		-0.75	-8.6	-15.12	-11.79	-7.41	0
164.7	1.39	2.02	-4.49	-1.13	1.5	0		-21.56	4.88	0.74	-0.34	2.18	0		101.43	3.43	2.61	1.27	0.74	0		-2.22	-7.9	-13.89	-7.03	-6.64	0
165.6	-3.13	-4.48	-8.13	-2.13	-1.44	0		-20.94	1.11	-1.79	1.13	3.64	0		103.2	3.66	-0.06	0.62	0.1	0		1.87	-2.82	-11.44	-9.8	-6.58	0
166.5	-2.95	-2.79	-7.52	-3.28	-3.39	0		-23.62	-0.68	-4.52	-1.94	0.43	0		97.59	0.96	-0.68	-3.6	-4	0		-1.56	-4.92	-12.07	-10.94	-9.34	0
167.4	0.04	-0.81	-2.75	2.13	1.32	0		-20.04	1.93	-0.28	0.45	0.93	0		99.92	2.67	-1.46	-1.17	-2.33	0		1.19	-2.9	-12.6	-8.99	-5.13	0
168.3	-1.74	-2.76	-6.52	-6.89	-0.98	0		-19.66	3.78	-1.31	-1.97	1.6	0		101.35	7.05	3.28	4.9	2.31	0		-4.03	-4.35	-15.02	-9.27	-9.5	0
169.2	-1.31	-0.16	-4.52	-3.19	1.86	0		-19.47	3.15	2.97	2.23	2.43	0		99.02	-1.05	-1.1	-0.15	-2.69	0		0.57	-3.07	-14.12	-9.12	-8.99	0
170.1	-3.15	-4.4	-5.06	-2.34	-3.35	0		-22.9	-0.11	-1.47	-2.75	-0.97	0		99.35	-0.21	0.93	0.31	-1.37	0		2.72	-5.74	-10.98	-9.42	-5.11	0
171	-0.14	-1.65	-6.89	-0.38	-1.72	0		-20.31	3.95	1.75	2.98	2.79	0		99.91	3.33	2.07	2.48	1.75	0		0.76	-5.02	-13.58	-8.2	-4.53	0
171.9	-1.03	-2.28	-7.57	-3.24	-0.97	0		-19.11	3.11	-0.76	-0.25	2.37	0		97.97	-2.14	1.24	-1.5	-1.69	0		0.61	-7.17	-11.76	-11.05	-8.28	0
172.8	-4.84	-4.79	-5.94	-3.13	-4.1	0		-22.43	-1.5	-1.46	-2.03	0.14	0		98.21	-0.51	2.67	-3.44	-0.45	0		1.5	-3.58	-7.83	-8.08	-4.77	0
173.7	-1.6	-3.06	-5.73	-5.93	-0.6	0		-20.95	-1.51	-4.3	-4.79	-0.48	0		100.75	1.08	0.13	-1.01	-1.03	0		2.35	-5.54	-11.58	-9.65	-7.36	0
174.6	-0.03	0.86	-3.78	-2.47	3.14	0		-19.08	1.88	-0.81	0.88	2.94	0		102.01	2.49	-0.75	1.11	-1.57	0		-0.6	-6.37	-14.63	-11.31	-10.29	0
175.5	0.69	-2.29	-4.47	-0.84	0.39	0		-18.2	5.09	1.26	2.85	5.82	0		100.76	1.08	1.86	-0.22	1.82	0		1.31	-5.99	-14.47	-10.99	-7.96	0
176.4	-0.88	0.37	-4.94	-0.47	0.74	0		-22.33	1.34	-2.03	-2.05	-0.19	0		100.49	1.57	1.24	0.46	0.43	0		1.5	-1.13	-10.81	-6.73	-5.29	0
177.3	-2.33	-4.07	-5.19	-5.94	-2.65	0		-22.71	-0.6	-4.83	0.78	-2.14	0		100.38	3.26	0.01	4.3	-1.21	0		3.23	-4.81	-13.68	-9.01	-6.33	0
178.2	-1.38	-4.32	-8.06	-1.32	-0.77	0		-17.57	0.13	-1.04	-0.39	1.43	0		101.59	1.19	-1.87	-2.6	0.49	0		-1.16	-5.54	-15.2	-12.09	-5.29	0
179.1	-2.78	-1.08	-5.65	-1.67	0.33	0		-20.48	2.58	0.89	0.76	3.54	0		100.66	4.21	1.3	-0.09	2.67	0		-0.33	-5.4	-12.11	-10.55	-7.05	0
180	-2.56	-2.94	-8.39	-3.69	-1.47	0		-20.7	0.09	-1.39	1.06	1.95	0		102.42	2.42	4.28	2.36	3.91	0		2.79	-4.11	-9.77	-7.2	-4.72	0
180.9	-1.82	-2.83	-4.77	2.92	-1.38	0		-20.33	2.08	0.95	3.13	1.42	0		101.92	2.69	2.71	0.01	0.44	0		0.6	-6.32	-12.61	-10.75	-6.65	0
181.8	-3.07	-3.24	-3.74	-2.63	1.04	0		-22.77	0.69	0.65	-1.01	-0.5	0		98.78	0.66	0.93	-0.42	0.33	0		1.67	-2.51	-12.36	-6.28	-5.17	0
182.7	-1.58	-2.24	-6.12	-2.11	1.14	0		-21.58	0.34	-1.22	-3.15	2.94	0		100.67	-0.37	0.89	-1.08	-1.02	0		1.04	-6.37	-14.77	-7.75	-6.77	0
183.6	-3.39	-0.26	-4.01	-2.29	-2.17	0		-20.92	2.79	-0.01	-0.68	0.15	0		101.29	3.09	1.56	0	-0.28	0		3.8	-2.61	-12.72	-8.34	-5.12	0
184.5	-3.75	-3.51	-3.87	-1.29	-1.24	0		-21.54	2.42	-0.99	-1.8	-0.35	0		101.54	1.76	-0.52	-1.45	-1.29	0		1.3	-5.21	-12.4	-7.88	-6.47	0
185.4	-2.07	-0.26	-6.07	-3.44	-0.73	0		-21.58	0.82	-2.7	-3.7	-0.7	0		97.33	-0.94	-1.54	-3.25	-4.21	0		0.61	-6.13	-12.9	-5.18	-7.34	0
186.3	-2.59	-1.98	-2.99	-4.34	-0.78	0		-19.11	3.6	1.91	-1.68	-0.05	0		100.03	0.56	-1.09	-1.15	-1.13	0		2.19	-6.06	-14.02	-7.88	-5.34	0
187.2	0.78	-0.17	-7.62	-1.9	0.04	0		-22.48	0.89	-1.61	-1.96	-1.16	0		98.1	2.17	0.81	1.25	-2.28	0		-0.12	-6.17	-13.96	-11.13	-7.94	0
188.1	-1.48	-5.39	-6.63	-2.65	-2.04	0		-22.68	-0.08	-0.5	-0.2	-1.12	0		98.32	1.09	1.34	-0.44	-0.11	0		1.62	-4.57	-12.88	-8.71	-5.9	0
189	1.83	-0.17	-4.81	-1.21	0.34	0		-17.37	4.29	3.82	2.72	1.1	0		102.79	3.91	3.04	1.6	-0.88	0		1.9	-6.26	-14.58	-8.54	-6.52	0
189.9	-1.44	-1.46	-6.51	-3.29	0.9	0		-19.73	4.23	0.82	2.02	2.81	0		102.52	4.21	6.91	5.24	2.4	0		-0.56	-4.66	-12.71	-8.36	-6.47	0
190.8	-1.02	-1.87	-6.82	-1.14	1.9	0		-21.67	0.18	-0.92	2.04	0.35	0		95.17	-1.57	0.21	-3	-2.54	0		-4.9	-5.03	-13.54	-10.96	-7.73	0
191.7	-0.27	0.32	-6.63	-1.62	0.88	0		-19.68	3.35	-3.75	0.42	1.28	0		101.96	3.95	2.13	2.08	0.5	0		1.83	-2.35	-10.93	-6.76	-5.42	0
192.6	-2.49	-4.94	-10.46	-2.6	-3.29	0		-19.91	0.69	-0.76	4.17	1.47	0		99.37	-0.51	2.02	-0.68	-1.99	0		-2.04	-6	-12.04	-11.9	-9.39	0
193.5	0.09	0.5	-3.05	-0.15	3.97	0		-22.37	0.71	-0.28	0.18	-0.43	0		98.41	1.13	1.43	-0.91	0.35	0		0.12	-4.99	-13.02	-9.31	-6.55	0
194.4	0.08	0.2	-6.67	-0.82	-0.07	0		-21.02	0.25	0.45	1	0.45	0		100.54	2.32	3.38	1.59	0.59	0		-0.14	-2.66	-11.57	-7.71	-6.44	0
195.3	-2.08	-1.36	-8.61	-4.32	0.75	0		-21.21	1.1	-3.7	-3.16	0.99	0		100.42	3.41	2.16	-2.28	2.92	0		-1.2	-2.23	-11.89	-8.54	-4.57	0
196.2	-1.23	-1.38	-3.83	-3.16	-2.09	0		-22.36	2.46	3.88	-0.27	1.84	0		99.65	3.08	3.28	0.46	-2.1	0		-1.95	-5.12	-14.38	-11.79	-8.36	0
197.1	-4.26	-2.96	-7.85	-4.39	-0.51	0		-21.52	0.93	-1.6	0.51	3.3	0		99.96	1.63	1.65	-1.78	0.18	0		0.83	-4.89	-15.26	-8.2	-5.28	0
198	-4.07	-4.75	-5.86	-3.19	-2.47	0		-20.11	1.02	-0.15	1.15	2.29	0		99.72	0.47	-0.13	1.06	0.37	0		1.5	-3.33	-13.4	-10.31	-5.48	0
198.9	-1.96	-3.09	-8.15	-3.5	0.34	0		-20.2	1.99	-3.32	-0.49	-1.42	0		103.96	2.7	1.11	1.39	-0.35	0		7.03	-0.95	-7.81	-4.62	-2.78	0
199.8	-3.31	-2.73	-5.4	-3.86	-1.71	0		-22.27	1.31	-2.43	-1.83	3.36	0		96.81	1.5	-3.43	-1.92	-1.68	0		-2.13	-4.65	-13.73	-10.11	-8.71	0
200.7	-1.81	-0.15	-4.38	-0.77	2.39	0		-20.99	1.64	1.81	2.55	1.61	0		97.58	1.62	0.36	0.66	-1.81	0		-3.24	-5.47	-13.84	-9.18	-7.42	0
201.6	-1.4	-0.05	-3.5	-0.25	1.04	0		-19.72	4.12	1.87	0.95	4.11	0		100.4	2.66	1.24	-2.86	1.61	0		1.1	-3.37	-12.02	-11.76	-4.89	0
202.5	-2.85	-4.81	-7.48	-2.19	-2.26	0		-22.52	-1.36	-1.29	-3.21	1.23	0		100.17	0.4	0.76	-2.62	0.5	0		-0.28	-8.03	-11.7	-10.4	-5.31	0
203.4	-0.7	-0.53	-2.61	-2.3	3.61	0		-20.21	1.59	1.74	1.9	3.82	0		101.41	4.03	1.69	1.34	0.73	0		-0.07	-4.09	-13.14	-10.46	-7.73	0
204.3	-2.75	-0.1	-2.06	-0.39	-0.67	0		-21.17	5.01	1.49	1.45	4.64	0		98.49	-0.32	0.77	-1.25	-0.75	0		0.89	-4.51	-11.46	-9.42	-7.34	0
205.2	-3.16	-1.16	-11.25	-4.81	-2.48	0		-22.89	0.75	-1.81	-1.07	-2.17	0		98.94	-1.05	1.24	-0.17	-0.75	0		2.44	-3.74	-11.68	-8.78	-4.93	0
206.1	-2.62	-2.57	-8.33	-0.85	0.55	0		-20.47	1.24	0.78	0.78	1.09	0		103.71	4.91	4.72	1.54	3.03	0		0.87	-3.61	-11.49	-8.54	-5.26	0
207	0.22	-2.55	-7.64	-0.57	1.27	0		-22.87	0.14	-2.68	-2.76	-0.92	0		100.68	-0.79	2.47	-1.82	-4.07	0		0.95	-7.34	-13.84	-9.84	-6.16	0
207.9	-0.27	-1.13	-6.9	-2.43	0.33	0		-17.46	6.5	4.06	2.44	4.9	0		102.12	4.64	8.08	3.12	2.01	0		-2.38	-6.11	-10.22	-11.01	-7.23	0
208.8	-2.91	-2.18	-8.45	-4.16	-1.57	0		-20.14	2.17	-1.58	-1.88	1.41	0		98.45	3.42	2.74	-1.62	0.81	0		1.03	-3.03	-13.2	-7.12	-3.12	0
209.7	-5.03	-3.17	-7.82	-5.14	-3.52	0		-21.7	3.31	-1.26	-0.93	-1.33	0		100.26	1.17	2.04	0.03	-2.66	0		1.48	-5.26	-10.97	-6.92	-5.2	0
210.6	-2.13	-1.59	-2.44	-0.14	0.6	0		-20.89	0.53	0.68	0.65	1.73	0		100.99	2.8	3.26	2.31	3.74	0		-2.58	-5.93	-12.9	-11.36	-7.74	0
211.5	-3.65	-1.38	-7.32	-3.75	0.15	0		-19.65	4.3	1.14	-0.05	2.34	0		101.74	5.2	0.89	1.25	0.52	0		1.16	-1.58	-10.11	-6.64	-5.76	0
212.4	-2.45	0.04	-7.52	-1.8	0.15	0		-21.16	2.99	-0.07	-0.44	3.12	0		100.71	1.88	1.97	-2.23	0.29	0		4.37	-4.65	-12.56	-9.77	-4.38	0
213.3	-3.95	-2.11	-11.88	-3.68	-3.3	0		-22.34	1.21	-2.76	-4.48	1.41	0		102.99	5.31	4.39	1.84	5.31	0		3.58	-0.48	-8.1	-6.75	-0.81	0
214.2	0.98	-0.44	-3.67	-1.27	1.29	0		-19.16	1.99	0.75	1.87	1.85	0		100.73	-1.15	2.06	-2.65	1.5	0		1.86	-6.11	-10.23	-11.56	-4.07	0
215.1	-0.67	0.95	-4.48	0.77	0.43	0		-20.6	4.67	-0.2	-0.25	1.32	0		98.55	0.54	1.23	0.56	-2.26	0		-4.12	-8.57	-17.6	-12.23	-11.03	0
216	-1.34	-1.69	-5.27	-0.24	-0.98	0		-23.56	0.93	0.1	-3.06	-0.3	0		98.36	2.2	3.36	-0.2	1.27	0		-1.18	-4.19	-12.48	-8.4	-6.35	0
216.9	-2.85	-0.35	-5.7	-1.75	0.32	0		-21.29	2.7	-0.8	-1.89	0.63	0		101.68	3.15	2.03	1.79	1.92	0		1.98	-3.68	-8.58	-6.21	-3.11	0
217.8	-2.22	-2.22	-6.69	-2.42	-2.85	0		-22.47	-0.98	-1.62	-3.98	-1.16	0		98.62	1.35	-0.41	-5.1	0.09	0		-2.16	-6.61	-15.56	-13.1	-7.55	0
218.7	-1.8	2.72	-1.03	2.57	0.3	0		-24.15	5.45	0.75	-1.02	0.65	0		99.4	3.16	3.27	-1.2	3.55	0		2.74	-4.42	-10.33	-7.12	-2.6	0
219.6	-1.69	-1.19	-6.3	-2.6	0.22	0		-21.24	3.64	0.94	-0.16	2.24	0		96.12	-1.74	-0.72	-5.28	-3.83	0		-0.64	-3.68	-10.99	-10.12	-5.63	0
220.5	-8.26	-7.82	-12.33	-5.53	-5.62	0		-20.77	1.44	-1.69	-0.41	1.55	0		101.14	1.2	2.56	0.31	-0.24	0		-3.1	-7.12	-14.31	-11.99	-10.33	0
221.4	-0.8	-2.02	-3.97	-1.91	3.87	0		-16.77	3.12	1.7	0.51	5.65	0		99.4	1.81	1.9	-1.48	1.82	0		0.26	-3.5	-11.83	-7.34	-2.92	0
222.3	-0.07	-2.14	-2.8	-0.38	1.44	0		-20.97	1.93	-0.31	-0.2	-0.21	0		100.9	3.22	4.81	0.25	3.81	0		0.56	-6.46	-9.91	-8.79	-3.71	0
223.2	-3.37	-3.8	-7.14	-1.85	-1.52	0		-15.84	3.99	2.88	2.57	3.82	0		101.78	3.64	3.5	-0.96	0.63	0		-1.63	-6.14	-13.49	-10.71	-7.79	0
224.1	-3.13	-3.46	-5.97	-3.26	-4.06	0		-20.45	2.28	1.75	-1.18	0.34	0		99.26	2.51	1.56	0.94	-0.08	0		-1.5	-6.78	-14.26	-10.3	-8.78	0
225	-1.58	-2.26	-7.88	-3.79	0.74	0		-21.98	2.11	-1.3	1.39	1.06	0		102.82	4.46	4.34	2.24	2.59	0		2	-2.6	-11.42	-10.45	-2.24	0
225.9	-0.48	-2.88	-7.04	-1.53	0.9	0		-15.54	5.78	1.02	1.09	4.86	0		103.81	3.98	3.5	2.59	2.71	0		3.15	-5.14	-11.86	-7.49	-4.77	0
226.8	-3.16	1.19	-4.34	-0.02	2.8	0		-22.07	1.26	-0.16	-3.21	1.56	0		100.34	0.53	1.41	-2.39	-3.97	0		-1.18	-3.44	-11.9	-8.38	-6.44	0
227.7	-6.51	-4.57	-7.76	-4.11	-2.44	0		-24.25	0.48	1.51	-1.14	1.16	0		96.43	0.83	0.84	-1.49	-0.43	0		-4.74	-6.63	-11.57	-13.77	-9.19	0
228.6	-2.64	-1.43	-5.63	-2.75	0.76	0		-23.02	-2.11	-4.46	-1.58	0.51	0		98.18	-0.17	-2.09	-3.39	0.6	0		-2.81	-5.79	-17.22	-15.75	-10.89	0
229.5	-1.76	-2.42	-5.26	-1.41	0.74	0		-21.79	0.07	0.38	-2.05	0.79	0		98.33	-1.43	0.56	-2.54	-3.15	0		-0.27	-4.76	-12.69	-10.59	-8.23	0
230.4	-4.28	-3.72	-7.66	-2.64	-2.33	0		-19.36	4.47	2.13	3.25	2.98	0		99.1	4.57	4.39	-0.7	0.3	0		0.12	-4.25	-10.34	-10.07	-7.76	0
231.3	-0.78	0.05	-2.22	-3.08	1.98	0		-21.76	0.11	-0.79	-1.7	0.93	0		100.6	0.02	2.82	-0.19	-0.6	0		-2.1	-6.58	-10.44	-8.71	-6.94	0
232.2	-0.28	-0.35	-4.24	1.85	1.15	0		-20.08	3.22	-1.3	1.44	1.44	0		102.46	4.3	3.62	1.49	2.48	0		3.51	-0.51	-7.84	-9.72	-1.69	0
233.1	-1.77	-0.19	-4.94	-1	-0.76	0		-23.24	-1.9	-0.44	-0.01	-1.65	0		97.62	-0.55	0.98	-0.62	-0.75	0		2.29	-4.17	-12.77	-8.45	-6.57	0
234	-1.81	1.14	-3.59	-1.6	-0.35	0		-22.36	0	-1.64	-1.8	0.32	0		98.54	-0.09	2.2	-2.99	-0.57	0		0.63	-1.51	-9.36	-7.92	-2.72	0
234.9	-2.65	-3.65	-7.73	-4.85	-0.79	0		-21.94	2.83	-1.02	-1.79	1.53	0		99.71	3.02	3.88	0.3	0.73	0		0.57	-4.36	-13.36	-12.08	-6.71	0
235.8	-4.52	-3.01	-5.98	-2.22	-2.63	0		-21.23	2.85	2.22	2.27	1.98	0		100.29	4.41	2.65	-1.02	2.12	0		1.19	-4.23	-10.14	-9.51	-4.08	0
236.7	-5.37	-2.81	-6.69	-2.59	-2.27	0		-24.71	-4.96	-5.17	-4.2	-3.15	0		97.27	-0.91	-1.21	-3.54	-2.66	0		-4.35	-8.33	-14.93	-14.18	-10.32	0
237.6	-4.32	-1.48	-5.76	-3.47	-2.18	0		-20.4	4.31	1.3	0.87	3.28	0		99.2	1.49	3.7	-1.53	0.65	0		-4.65	-8.2	-13.32	-10.6	-6.33	0
238.5	-2.63	-1.47	-8.76	-3.65	-2.82	0		-21.69	2.27	-0.94	-0.4	-0.17	0		99.81	1.51	1.13	-0.62	-0.34	0		0.96	-3.2	-10.92	-9.08	-5.32	0
239.4	-0.41	2.19	-2.78	-0.11	2.66	0		-19.02	3.93	1.83	1.43	2.4	0		100.82	1.13	2.21	0.96	-1.72	0		-2.78	-8.68	-17.81	-12.27	-11.72	0
240.3	-1.29	-1.44	-5.67	-1.38	0.79	0		-22.65	3.02	-2.58	-2.88	1.46	0		99.21	3.1	0.65	-1.89	0.36	0		-0.01	-5.15	-11.29	-6.56	-5.95	0
241.2	-3.15	-3.53	-6.28	-2.47	-1.67	0		-21.36	-0.07	-2.31	-1.76	-0.76	0		100.87	0.79	2.44	-1.88	2.46	0		0.06	-4.59	-11.38	-10.59	-7.87	0
242.1	-2.88	-0.22	-3.17	-3	1.43	0		-22.51	-0.39	0.59	-4.25	-0.76	0		100.86	1.29	2.72	-1.3	-0.03	0		-1.96	-6.62	-12.64	-9.27	-8.87	0
243	-2.83	-4.75	-8.45	-2.58	-3.1	0		-18.75	6.43	2.12	-0.66	2.42	0		100.25	3.84	2.33	-1.43	0.44	0		0.96	-6.93	-12.72	-11.27	-6.13	0
243.9	-6.21	-2.26	-7.34	-5.02	0.14	0		-21.93	2.85	0.98	-0.81	-0.25	0		99.26	1.06	3.32	-1.3	-0.35	0		0.04	-4.54	-11.61	-10.39	-5.3	0
244.8	-1.59	1.15	-5.16	-2.15	1.43	0		-20.46	3.36	-0.45	-1.13	-0.09	0		98.5	0.31	1.09	-4.13	-4.95	0		-1.14	-5.42	-13.24	-11.8	-7.18	0
245.7	-1.35	-1.04	-4.87	0.84	-0.05	0		-19.52	0.99	0.58	1.16	1.51	0		102.34	1.12	3.1	-1.36	-0.78	0		1.68	-4.16	-10.47	-10.76	-6.81	0
246.6	0.87	2.52	-2.14	4	4.17	0		-19.87	1.81	2.51	-1.77	1.31	0		98.87	-0.01	3.6	-2.34	-1.5	0		-0.98	-3.94	-11.6	-8.63	-5.32	0
247.5	-4.16	-4.43	-5.09	-1.03	0.41	0		-21.21	-0.36	-0.05	-2.05	-2.74	0		99.4	0.99	2.48	-3.56	-4.56	0		-0.17	-6.03	-12.66	-13.09	-9.32	0
248.4	-5.21	-0.77	-3.84	-3.08	-1.88	0		-21.24	2.26	-0.41	-2.89	-2.54	0		98.58	-0.03	1.81	-2.21	-0.81	0		-2.17	-6.38	-13.62	-12	-6.24	0
249.3	-1.03	0.08	-3.26	-3.02	1.18	0		-25.43	-1.36	-2.55	-5.46	1	0		98.27	0.86	2.48	-1.16	1.1	0		1.65	-3.57	-9.6	-6.42	-2.76	0
250.2	-2.63	-1.28	-5.08	-1.62	-1.43	0		-21.89	3.5	2.66	2.84	2.27	0		101.12	1.19	4.29	-1.22	0.09	0		-1.85	-6.15	-12.74	-11.93	-10.08	0
251.1	-2.3	1.12	-3.88	0.89	2.79	0		-20.93	1.84	-1.51	-0.96	0.48	0		99.49	1.41	-0.23	0.85	0.96	0		1.81	-3.16	-8.86	-8.21	-3	0
252	-1.67	2.86	-2.42	0.01	4.52	0		-23.39	1.74	-1.38	-0.26	-0.61	0		97.77	1.21	2.2	-0.06	-1.1	0		-0.6	-3.04	-10.07	-9.46	-5.34	0
252.9	-1.18	0.61	-5.56	-2.72	0.73	0		-22.12	0.75	0.79	-2.28	-3.04	0		99.64	0.05	2.41	-0.61	-2.22	0		-1.12	-5.66	-13.11	-12.48	-7.13	0
253.8	-0.61	-3.57	-7.26	0.02	1.21	0		-21.63	0.21	-1.07	-1.54	0.43	0		99.93	-0.68	2.81	-0.72	-0.79	0		0.78	-5.06	-10.1	-11.42	-6.98	0
254.7	-3.81	-3.94	-6.68	-2.49	-1.11	0		-21.28	2.7	-0.95	-0.16	0.55	0		98.1	2.36	3.39	0.96	0.68	0		-0.28	-1.69	-9.53	-9.56	-5.04	0
255.6	-3.96	-6.19	-6.71	-3.17	-4.24	0		-21.33	1.56	-0.37	0.6	-0.82	0		100.7	-0.56	2.29	-2.18	-2.76	0		3.53	-4.23	-7.87	-10.18	-3.44	0
256.5	-0.88	1.88	-3.95	-0.4	3.71	0		-18.86	4.18	1.04	1.48	3.53	0		99.78	1.29	2.74	-2.42	1.94	0		-0.16	-5.02	-9.71	-10.1	-5.59	0
257.4	-6.99	-1.31	-5.27	-2	-2.16	0		-22.25	3.07	-0.45	-1.4	0.43	0		103.51	4.78	6.76	-0.11	2.14	0		2.98	-1.44	-7.03	-6.76	-3.21	0
258.3	-1.01	-1.06	-3.98	-2.4	1.18	0		-20.61	2.81	3.35	0.13	1.93	0		100.19	0.07	4.4	-1.58	1.02	0		0.9	-5.8	-10.93	-11.89	-8.23	0
259.2	-2.81	0.21	-5.83	-0.8	1.39	0		-20.34	3.81	3.44	-1.66	2.95	0		100.58	0.92	6.51	-0.11	1.98	0		-0.55	-5.33	-8.57	-11.37	-6.02	0
260.1	-3.77	2.84	-4.2	-1.26	-0.1	0		-21.72	4.11	-0.52	-1.2	-0.94	0		102.14	2.86	4.9	-1.73	1.95	0		-2.11	-6.93	-10.83	-10.52	-7.77	0
261	-0.63	-1.69	-3.97	-1.48	0.11	0		-20.14	5.77	4.48	3.2	1.24	0		100.1	4.25	2.84	-0.48	1.49	0		-0.24	-6.1	-12.06	-10.54	-6.83	0
261.9	-3.26	-1.34	-4.7	-1.68	0.67	0		-22.3	2.7	-0.77	-1.37	0.9	0		101.59	1.41	3.54	-0.22	1.62	0		1.52	-3.9	-9.19	-10.77	-5.24	0
262.8	-1.78	-0.57	-2.32	0.13	4.8	0		-16.85	5.19	1.78	3.2	5.82	0		102.28	1.36	3.24	0.99	3.33	0		-0.72	-7.49	-13.86	-11.39	-6.42	0
263.7	-2.26	-1.28	-4.73	-2.87	-1.36	0		-20.56	2.11	0.67	-1.88	1.68	0		98.18	-0.21	0.64	-2.06	0.18	0		-2.5	-4.21	-11.76	-12.05	-7.2	0
264.6	-1.44	0.25	-3.36	0.98	-1.11	0		-21.08	2.84	-0.83	-1.68	-0.06	0		99.74	2.16	2.66	-3.44	1.52	0		-1.15	-5.49	-12.11	-10.79	-6.63	0
265.5	-2.59	1.47	-2.9	-1.36	0.63	0		-17.89	1.47	2.82	-1.32	1.94	0		99.69	-0.08	2.89	-3.21	-1.41	0		-0.77	-4.84	-9.27	-8.33	-1.59	0
266.4	-1.55	1.54	-5.38	-3.18	2.01	0		-19.99	4.96	2.4	1.19	0.48	0		96.48	-0.7	2.03	0.82	-0.28	0		-4.6	-6.25	-13.89	-10.4	-6.73	0
267.3	-1.13	-2.99	-4.81	-2.73	-1.68	0		-24.19	-0.33	-0.59	-2.82	-1.58	0		99.86	3.42	1.33	-2.3	-1.69	0		-3.01	-3.56	-14.35	-11.91	-6.72	0
268.2	0.35	-0.51	-3.59	1.16	5.6	0		-18.78	4.28	2.25	0.44	5.37	0		101.22	2.55	4.46	-0.92	0.44	0		-1.04	-4.85	-9.75	-8.75	-6.91	0
269.1	-4.68	-3.19	-3.13	-2.69	-1.63	0		-23.49	1.25	2.18	-3.35	1.95	0		98.57	-0.91	1.42	-3.6	-2.78	0		2.04	-6.24	-11.56	-9.79	-5.78	0
270	-2.28	-0.1	-4.23	0.15	3.48	0		-22.21	3.22	0.87	0.2	2.06	0		102.41	5.24	7.4	0.59	0.66	0		1.11	-4.55	-10.28	-9.8	-7.89	0
270.9	-3.32	1.47	-4.68	-0.55	3.6	0		-21.79	0.47	-1.64	-0.62	-1.22	0		98.95	4.3	3.21	0.18	2.14	0		-3.19	-3.37	-12.44	-12.44	-5.17	0
271.8	-1.93	-0.77	-6.4	-3.49	0.38	0		-20.29	3.12	0.45	0.98	4.73	0		100.34	0.52	2.43	-1.66	1.53	0		-1.31	-3.51	-6.24	-7.07	-4.2	0
272.7	0.81	3.38	-1.11	-0.64	2.26	0		-18.94	2.57	0.18	-0.26	-0.23	0		100.13	-0.33	2.15	-3.22	-4.18	0		-1.06	-3.52	-8.68	-12.6	-10.92	0
273.6	0.89	3.09	-2.86	-0.98	3.18	0		-19.12	4.41	2.28	1.42	1.36	0		96.08	-0.95	0.53	-2.43	-4.06	0		-0.54	-6.17	-10.15	-10.97	-7.54	0
274.5	-5.56	-1.42	-5.17	-3.86	-2.08	0		-22.07	0.85	1.93	-0.08	2.21	0		105.13	5.07	6.55	2.94	4.99	0		3.82	-2.81	-9.59	-8.53	-4.94	0
275.4	-1.91	0.66	-2.52	1.32	1.91	0		-19.25	3.2	0.83	-0.13	3.43	0		101.2	3.59	1.57	-5.07	0.01	0		4.27	-1.23	-10.22	-10.83	-4.71	0
276.3	-4.09	-0.9	-5.15	-1.69	-2.35	0		-18.47	5.03	-2.33	1.72	4.79	0		100.55	3.31	1.6	0.15	2.73	0		1.86	-3.71	-11.12	-10.65	-4.79	0
277.2	-0.5	0.2	-3.97	1.23	1.86	0		-21.55	-0.2	-2.87	-1.65	0.85	0		103.18	0.04	2.46	-0.24	1.02	0		-0.76	-4.59	-8.25	-12.11	-8.84	0
278.1	-3.13	-2.5	-5.58	-3.31	2.72	0		-20.35	2.14	1.51	0.52	2.56	0		98.13	2.69	1.96	-1.34	-1.26	0		-2.87	-7.18	-12.12	-12.31	-7.43	0
279	-2.19	-3.49	-4.38	-1.71	-2.15	0		-18.34	2.43	0.75	-0.25	1.66	0		102.27	3.4	1.95	-1.25	1.3	0		2.69	-1.8	-8.79	-8.2	-0.92	0
279.9	-2.7	-0.03	-6.51	-3.06	2.42	0		-19.66	2.78	0.09	-2.24	0.6	0		100.16	-1.55	3.52	-4.19	-3.86	0		0.11	-6.65	-10.72	-10.81	-7.18	0
280.8	-7.88	-3.23	-9.31	-1.84	-4.01	0		-21.36	-1.49	-0.28	-1.06	-3.05	0		100.94	-0.82	1.58	-5.03	-0.65	0		0.2	-3.41	-10.93	-12.31	-5.99	0
281.7	-5.14	-0.48	-6.8	-4.43	-1.38	0		-24.15	0.74	-0.49	-4.35	-0.19	0		95.57	-1.71	1.87	-5.26	-0.84	0		-3.4	-7.41	-11.95	-12.7	-8.12	0
282.6	-2.5	-4.67	-5.53	-2.15	4.7	0		-20.7	0.7	0.22	-0.92	3.45	0		101.47	3.44	2.81	-2.44	2.47	0		1.17	-2.05	-9.29	-10.51	-6.19	0
283.5	-2.79	-5.37	-6.34	-1.06	-2.53	0		-23.38	-1.46	-2.22	-1.85	-0.98	0		98.62	-2.98	-0.09	-4.36	-2.34	0		-0.94	-3.32	-11.51	-9.76	-5.85	0
284.4	-3.43	-0.16	-5.48	-1.74	-1.34	0		-22.25	5.22	2.35	0.96	0.41	0		99.75	1.33	3.91	-2.8	-1.82	0		-1.49	-7.1	-13.05	-12.94	-11.53	0
285.3	-2.53	-2.06	-2.37	-0.1	-0.45	0		-20.7	3.97	1.58	-1.8	2.42	0		96.44	1.57	1.22	-3.81	-0.97	0		-0.74	-5.52	-10.97	-11.04	-7.51	0
286.2	-3.15	-3.09	-8.18	-4.92	0.33	0		-22.07	0.94	0.68	-1	-0.18	0		100.03	0.39	2.76	-1.81	-1.12	0		4.58	-2.68	-9.44	-12.04	-4.84	0
287.1	-4.67	-5.57	-7.34	-3.6	-0.4	0		-20.15	-0.07	1.33	0.83	-0.21	0		99.42	-0.12	4.49	1.1	0.59	0		-0.83	-4.75	-10.55	-10.05	-6.11	0
288	-6.05	-3.88	-5.16	-6.1	-1.87	0		-21.16	1.62	1.13	0.05	0.03	0		98.11	1.54	1.32	0.38	-1.18	0		-4.16	-3.98	-9.53	-11.35	-8.35	0
288.9	-2.57	-3.42	-5.14	-0.61	-0.16	0		-19.61	7.3	2.06	0.15	1.63	0		101.37	6.07	4.81	0.3	1.75	0		-0.32	-1.64	-10.8	-10.35	-5.62	0
289.8	-3.22	-3.19	-4.4	-4.12	-0.46	0		-22.8	0.44	1.28	-2.7	0.94	0		98.11	1.24	1.55	-1.51	1.36	0		-0.54	-2.27	-13.2	-9.22	-3.49	0
290.7	-1.16	-1.23	-3.59	-2.56	-0.96	0		-19.92	1.62	0	-2.11	-0.85	0		100.84	0.6	2.45	-2.96	0.18	0		-0.83	-7.38	-9.53	-12.71	-5.84	0
291.6	-0.57	-0.96	-3.55	-2.45	-0.29	0		-21.3	2.7	-2.16	-3.43	-0.51	0		101.13	0.84	3.58	-1.88	0.24	0		-3.02	-5.73	-13.04	-11.67	-5.85	0
292.5	-3.97	-2.69	-3.87	-3.72	-0.7	0		-19.29	3.51	4.02	0.93	3.08	0		104.17	4.71	3.15	-0.51	3.7	0		-0.52	-2.98	-11.92	-12.28	-5.07	0
293.4	-3.2	-1.26	-3.88	-1.35	-2.46	0		-21.82	2.22	-0.69	-1.99	0.16	0		97.6	0.53	-0.81	-6.18	-0.94	0		2.07	-1.95	-10.23	-8.49	-4.49	0
294.3	-3.44	-1.46	-5.09	-1.15	-1.1	0		-18.08	6.73	3.09	2.07	4.01	0		104.82	7.89	6.02	0.7	6.42	0		3.28	-4.07	-11.59	-11.29	-4.07	0
295.2	-0.83	0.28	-2.63	0.21	1.75	0		-22.25	3.41	0.04	-1.83	1.9	0		101.64	3.07	2.99	-1.53	0.67	0		-2.78	-6.34	-11.92	-12.92	-8.94	0
296.1	-7.48	-1.42	-7.32	-4.33	-0.92	0		-23.3	0.06	-1.11	-3.68	1.8	0		99.41	1.26	3.32	-1.9	5.02	0		-0.6	-1.57	-10.11	-11.93	-2.93	0
297	-4.78	1.35	-5.38	-4.05	0.52	0		-20.08	1.86	1.36	-1.25	0.54	0		99.55	-0.62	2.18	-3.85	0.4	0		-0.47	-4.87	-12.29	-12.3	-6.13	0
297.9	-3.23	-0.26	-5.01	-2.04	2.44	0		-21.66	1.74	0.18	-1.62	-0.43	0		97.27	-0.23	3.11	-3.62	-0.3	0		-1	-3.63	-7.43	-9.89	-6.48	0
298.8	-7.51	-5.06	-7.33	-7.12	-1.66	0		-22.23	3.09	1.29	-2.74	1.02	0		99.64	0.51	2.51	-0.09	0.02	0		-0.45	-6.78	-12.23	-10.76	-6.86	0
299.7	-6.25	-4.6	-7.05	-5.2	-2.96	0		-21.09	2.97	0.73	-0.26	0.82	0		99.31	1.58	0.03	-0.91	-0.1	0		-2.07	-4.6	-11.82	-12.4	-7.01	0
300.6	1.04	2.18	1.26	5.09	2.12	0		-21.63	3.04	2.76	3.15	2.15	0		95.88	-2.58	-0.75	-4.24	-0.69	0		-2.92	-7.38	-17	-11.01	-5.66	0
301.5	-2.83	-2.45	-6.51	-0.8	1.68	0		-22.72	1.66	-0.08	-0.05	-1.17	0		97.65	3.51	4.64	-2.78	-0.18	0		-1.7	-3.15	-6.38	-10.7	-5.88	0
302.4	-3.54	-2.92	-7.85	-2.27	-0.42	0		-21.98	0.77	-0.83	-1.22	-1.17	0		99.91	0.17	3.94	-4.03	-1.91	0		1.15	-4.88	-8.21	-10.67	-7.77	0
303.3	-4.13	-0.71	-5.88	-1.28	0.6	0		-20.39	2.44	2.1	0.96	0.11	0		100.86	2.48	4.26	-0.75	0.9	0		-2.4	-4.18	-12.24	-14.02	-10.01	0
304.2	-2.63	-2.32	-7.93	-3.39	-0.74	0		-19.11	3.52	0.06	-3.75	0.95	0		100.07	0.39	4.3	-1.77	2.6	0		0.17	-4.14	-10.45	-9.66	-6.06	0
305.1	-3.48	-2.12	-5.07	-1.77	1.76	0		-20.24	3.2	1.2	-1.05	0.5	0		99.26	-0.16	2.57	-1.11	-3.08	0		0.34	-0.94	-8.73	-8.53	-3.82	0
306	-4.77	-3.08	-3.26	-2.36	-1.94	0		-22.48	-0.09	-1.33	0.17	-0.61	0		99.79	-0.59	2.48	-2.48	0.21	0		-2.61	-5.09	-9.82	-9.36	-5.81	0
306.9	-3.34	0.31	-2.28	1.1	-1.95	0		-20.57	3.24	0.27	-1.01	-0.66	0		100.92	0.72	1.61	-2.59	-0.34	0		-1.12	-4.46	-12.44	-9.97	-7.2	0
307.8	-1.48	0.31	-1.9	0.04	2.01	0		-23.74	-0.29	-0.83	-3.54	-2.13	0		99.49	1.42	3.51	-3.46	-2.13	0		-2.04	-5.62	-11.68	-13	-9.23	0
308.7	-2.67	-2.24	-1.74	1.03	0.67	0		-22.64	3.49	1.01	0.47	-1.73	0		97.35	2.45	-0.09	-4.56	-2.59	0		-0.53	-1.56	-8.58	-8.26	-5.9	0
309.6	-4.58	-1.3	-5.73	-1.84	1.27	0		-21.59	2.5	1.76	-0.25	1.57	0		99.67	0.87	6.22	0.06	0.02	0		-0.88	-5.02	-9.52	-10.99	-5.08	0
310.5	-2.93	0.22	-4.88	0.94	-1.05	0		-21.41	6.08	3.6	3.38	0.52	0		99.98	1.35	4.96	0.37	1.51	0		0.58	-4.55	-9.81	-7.83	-3.35	0
311.4	-2.57	-0.38	-5.52	-1.38	-0.53	0		-21.54	3.96	-0.68	-0.43	1.83	0		99.76	3.99	1.79	-2.08	-0.93	0		-0.58	-6.68	-10.12	-11.24	-7.1	0
312.3	-5.1	0.39	-4.54	-0.02	0.3	0		-23.54	2.87	1.36	-0.72	-0.84	0		98.84	0.49	4.15	-1.53	1.8	0		0.29	-5.71	-12.15	-12.73	-7.86	0
313.2	-0.49	-2.03	-2.56	1.41	0.77	0		-19.25	4.28	2.1	1.87	-0.27	0		98.79	2.22	2.88	-3.07	-1.06	0		-2.06	-6.08	-11.03	-13.42	-8.86	0
314.1	-6.43	-0.37	-6.66	-3.37	-0.96	0		-21.82	2.96	2.21	-5.96	1.78	0		98.19	-0.3	2.71	-7.18	-2.53	0		-3.22	-7.1	-14.25	-13.73	-9.7	0
315	-5.46	-2.7	-6.78	-3.07	1.79	0		-21.39	4.13	2.93	-1.22	2.56	0		101.12	1.96	5.55	-2.37	-1.15	0		0.23	-4.67	-9.61	-13.41	-6.47	0
315.9	-4.72	1.02	-4.87	-2.31	-0.73	0		-20.36	-0.02	-2.27	-1.48	-0.31	0		98.44	-1.69	1.42	-5	0.19	0		-2.24	-2.83	-12.18	-12.32	-7.85	0
316.8	-6.2	-4.22	-7.66	-5.88	-3.59	0		-22.21	2.92	-0.82	-3.76	-0.24	0		98.9	2.41	2.02	-5.52	-2.96	0		-0.08	-5.26	-10.01	-13.17	-8.34	0
317.7	-2.3	-3.64	-5	-1.79	0.9	0		-19.28	2.13	0.26	-3.12	1.56	0		97.5	-0.5	0.33	-3.59	0.36	0		-2.85	-5.26	-9.01	-10.07	-9.27	0
318.6	-0.83	0.44	-3.28	-2.03	1.34	0		-22.52	3.82	0.11	-4.04	-1.24	0		96.11	0.16	2.45	-5.32	-0.98	0		-4.23	-5.8	-11.23	-13.42	-7.17	0
319.5	-4.34	-2.24	-6.31	-1.18	-1.49	0		-19.94	7.24	0.86	-0.09	2.74	0		99.32	4.4	3.33	-1.36	3.74	0		-2.11	-2.26	-9.81	-9.79	-4.81	0
320.4	-4.61	-0.46	-7.39	-0.82	-2.43	0		-18.84	3.05	3.74	-0.13	-0.83	0		101.35	-0.51	3.33	-2.28	-0.73	0		0.6	-4.24	-8.98	-10.19	-6.99	0
321.3	-5.68	-5.71	-9.98	-4.09	-4.15	0		-21.18	1.02	1	-1.66	-2.52	0		99.46	-2.68	4.13	-3.72	-2.24	0		-0.2	-4.85	-8.37	-10.39	-5.25	0
322.2	-8.1	-6.96	-11.23	-5.74	-5.66	0		-19.99	3.31	-1.42	0.59	-0.42	0		103.16	2.53	3.03	-0.95	0.94	0		-2.13	-6.93	-10.83	-11.14	-10.77	0
323.1	-5.26	-0.56	-4.21	-1.77	-0.09	0		-22.85	1.94	0.03	-0.1	3.06	0		98.13	1.09	2.53	-3.22	3.8	0		-1.6	-5.79	-10.81	-11.64	-8.55	0
324	-8.75	-3.21	-6.29	-3.73	-1.65	0		-21.68	3.98	1.33	-1.06	2.96	0		98.28	0.42	2.31	-2.5	0.28	0		1.2	-4.2	-8.62	-9.61	-5.09	0
324.9	-0.33	0.16	-4.39	-1.08	0.54	0		-23.13	1.53	0.35	-4.19	-1.75	0		94.52	1.7	0.27	-4.34	-0.81	0		-2.94	-4.81	-9.72	-12.31	-7.14	0
325.8	0.42	-1.12	-3.73	2.23	5.2	0		-17.28	1.43	1.87	-0.81	0.09	0		100.44	0	2.49	-3.16	-1.75	0		0.41	-4.93	-10.21	-11.3	-6.67	0
326.7	-5.11	-2.37	-2.85	-1.58	-0.66	0		-20.24	4.38	3.41	1.74	3.92	0		99.41	0.7	2.95	-0.39	-0.66	0		-0.7	-2.9	-7.55	-8.12	-7.04	0
327.6	-4.35	-0.45	-2.18	1.4	-0.12	0		-21.5	4.22	-0.11	1.13	-1.18	0		96.03	-0.62	-1.5	-1.51	-2.83	0		-3.21	-5.02	-10.23	-7.42	-6.52	0
328.5	-4.59	-2.33	-5.42	-5.99	-1.8	0		-19.56	2.94	1.98	-1.9	1.18	0		101.71	2.71	3.96	-2.23	4.99	0		-0.54	-0.9	-10.42	-12.34	-5.66	0
329.4	-1.48	-1.95	-4.06	-1.49	2.57	0		-20.19	3.05	3.09	-0.44	4.31	0		100.56	2.32	5.29	-0.49	3	0		2.78	1.63	-5.96	-8.68	-6.14	0
330.3	-5.54	-2.86	-7.58	-5.53	-1.01	0		-22.44	1.49	-1.21	-2.09	0.04	0		96.78	1.31	3.07	-2.4	0.03	0		-2.11	-2.05	-9.03	-10.83	-7.44	0
331.2	0.8	4.81	1.1	0.85	4.34	0		-19.78	4.23	3.35	-0.2	0.19	0		97.07	-2.21	3.81	-1.77	-1.86	0		-3.32	-8.87	-10.45	-12.13	-7.51	0
332.1	-2.99	-0.66	-3.69	-2.4	0.73	0		-21.66	2.32	0.88	-3.3	1.99	0		101.84	3.86	4.25	-1.75	2.7	0		-0.77	-5.08	-12.07	-12.34	-5.3	0
333	-4.24	-1.77	-2.72	-1.8	1.38	0		-22.41	2.39	1.92	1.2	-0.79	0		99.24	-1.16	2.7	-2.3	-1.1	0		-0.87	-3.97	-10.43	-9.87	-4.6	0
333.9	-2.61	-0.91	-2.53	0.67	2.57	0		-21.14	2.95	1.12	1.15	0.34	0		100.22	2.15	3.38	0.44	-1.44	0		-2.64	-5.08	-10.58	-11.85	-6.95	0
334.8	-4.08	-1.6	-5.4	-4.72	-0.63	0		-18.69	4.78	2.92	-3.38	1.68	0		99.18	2.72	1.58	-2.73	-1.8	0		-2.17	-3.91	-10.41	-11.8	-7.87	0
335.7	1.42	1.62	0.72	-2.06	4.71	0		-20.2	6.15	3.25	-2.18	1.88	0		97.16	0.3	2.59	-3.2	-0.03	0		-1.81	-5.59	-10.92	-11.16	-5.25	0
336.6	-3.52	-3.58	-5.76	-1.05	-0.4	0		-24.18	0.2	-1.91	-1.04	-0.39	0		98.45	2.42	2.55	-1.47	-1.23	0		-0.95	-3.68	-8.8	-10.22	-6.12	0
337.5	-3.38	-3.08	-4.33	-1.22	-1.29	0		-19.38	2.93	3.38	1.31	2.09	0		102.55	1.58	5.62	1.62	4.21	0		-0.34	-4.14	-6.89	-7.76	-3.89	0
338.4	-3.94	-2.96	-5.34	-2.23	-3.28	0		-23.56	-3.97	-2.55	-4.78	-3.13	0		96.89	-4.23	2.82	-4.47	-2.25	0		-2.68	-5.97	-12.88	-11.9	-10.23	0
339.3	-5.1	-2.68	-4.18	-0.49	0.35	0		-21.19	1.68	2.12	0.4	0.67	0		98.73	-1.03	3.5	-3.23	-0.7	0		-4.01	-7.43	-7.82	-11.09	-7.82	0
340.2	-3.57	-1.6	-2.71	-1.71	-0.73	0		-22.88	-0.48	0.4	-4.14	-0.09	0		99.7	0.07	1.85	-4.89	-0.28	0		0.77	-1.29	-9.36	-13.12	-6.46	0
341.1	-1.88	-0.22	-3.49	0.83	1.57	0		-23.74	1.82	-1.92	-1.4	-3.98	0		95.61	-4.9	-2.15	-3.96	-4.35	0		-1.89	-7.59	-9.27	-11.4	-6.37	0
342	-7.13	-4.58	-7.87	-5.84	-3.94	0		-20.3	2.54	0.24	-1.4	0.77	0		98.23	0.81	3.2	-2.07	-2.26	0		-0.71	-3.18	-8.71	-9.25	-6.57	0
342.9	-2.93	-1.32	-3.36	2.42	3.03	0		-21.47	1.79	1.64	1.24	-0.23	0		96.37	-0.07	2.49	-3.49	-0.58	0		-0.31	-3.49	-8.27	-11.04	-4.15	0
343.8	-5.12	-5.08	-7.91	-2.95	-1.29	0		-19.14	1.43	2.76	0.22	1.43	0		100.11	4.18	5.35	-2	1.31	0		-0.55	-1.41	-7.98	-12.67	-6.67	0
344.7	-4.71	-4.26	-7.11	-5.15	-2.07	0		-20.65	2.52	1.77	-2.87	-0.44	0		103.5	2.72	6.34	-0.54	-0.52	0		-2.59	-4.07	-10.99	-9.61	-6.42	0
345.6	-5.54	-2.75	-4.91	-1.23	-1.73	0		-22.54	0.24	-0.44	-2.05	-1.06	0		101.81	0.34	2.29	-1.11	1.19	0		-1.41	-4.84	-11.77	-14.27	-8.38	0
346.5	-2.32	0.92	-2.18	1.22	3.72	0		-16.69	6.15	4.95	0.21	3.21	0		102.32	1.52	2.65	-6.18	-1.46	0		-0.22	-1.95	-7.89	-9.69	-5.78	0
347.4	-4.76	-1.93	-7.05	-4.24	1.33	0		-23.12	0.42	-2.81	-3.53	0.18	0		96.72	-1.61	1.78	-6.21	0.69	0		-6.27	-6.52	-10.62	-13.46	-7.77	0
348.3	-5.11	-3.63	-4.62	-1.82	-1.37	0		-20.01	3.82	3.46	0.87	0.51	0		99.67	-1.02	3.97	-2.1	0.73	0		-2.26	-2.95	-9.08	-9.71	-3.48	0
349.2	-5.81	-1.86	-4.34	-2.55	0.2	0		-21.03	4.51	3.34	3.06	1.47	0		98.07	0.1	3.92	-1.53	-1.8	0		0.88	-3.48	-8.74	-9.16	-4.95	0
350.1	-5.67	-3.97	-4.68	-3.49	-3.41	0		-20.46	4.72	2.61	0.71	-0.47	0		102.57	3.03	4.78	-0.82	2.85	0		1.72	-1.88	-9.77	-9.79	-4.68	0
351	-5.39	0.73	-3.84	-1.24	0.89	0		-21.9	2.44	0.59	-0.97	2.6	0		101.38	1.84	4.02	0.06	1.1	0		-4.35	-6.29	-9.84	-10.76	-5.99	0
351.9	-4.61	-0.27	-3.53	-2.71	0.28	0		-21.25	3.05	-0.52	-3.44	4.34	0		98.52	-0.15	3.06	-3.5	4.31	0		-1.11	-1.87	-7.86	-10.52	-5.46	0
352.8	-5.76	-2.38	-5.77	-0.43	-1.63	0		-18.43	1.06	-0.71	1.15	0.06	0		102.79	-0.83	-1.2	-1.55	-1.99	0		2.29	-3.95	-9.83	-11.22	-4.01	0
353.7	-2.01	-1.52	-2.08	-0.35	3.7	0		-21.25	3.74	3.38	-2.93	0.9	0		99.03	2.89	4.97	-2.89	3.17	0		-1.63	-4.79	-9.42	-11.96	-7.14	0
354.6	-3.56	-3.44	-4.59	-2.45	-1.5	0		-20.54	1.87	0.02	-1.13	1.05	0		100.92	1.5	4.1	-3.72	0.6	0		-2.5	-7.17	-11.26	-14.26	-7.81	0
355.5	-5.63	-2.68	-5.22	-3.93	-0.82	0		-21.16	2.51	2.14	-0.63	-0.05	0		102.75	2.21	3.02	1.39	0.35	0		0.19	-1.4	-8.02	-8.58	-6.57	0
356.4	-5.64	-3.52	-7.6	-3.19	-1.74	0		-23.54	2.11	-0.96	-1.11	1.16	0		98.49	0.72	4.37	-2.97	0.83	0		-0.54	-3.92	-9.88	-10.2	-6.73	0
357.3	-5.04	-2.59	-5.78	-1.98	0.46	0		-22.38	3.96	1.35	-0.91	-2.01	0		99.64	0.52	-0.01	-5.07	-2.32	0		-0.45	-3.99	-11.63	-11.51	-5.74	0
358.2	-3.58	-1.12	-3.39	-1.15	-0.46	0		-20.74	3.8	0.49	1.68	-0.75	0		100.96	2.2	5.23	-1.79	0.8	0		0.86	-1.69	-8.1	-10.88	-6.77	0
359.1	-6.47	-2.52	-4.5	-2.36	-1.28	0		-24.89	-0.34	-0.22	-3.08	-1.81	0		97.48	-0.02	5.19	-2.86	-0.22	0		-1.6	-4.01	-7.42	-9.36	-5.19	0
360	-2.51	-1.24	-4.19	-1.28	0.96	0		-20.19	2.55	0.7	-1.9	3.13	0		99.74	0.62	3.33	-4.97	1	0		-2.34	-5.46	-9.28	-12.68	-7.63	0
360.9	-5.05	-3.06	-4.65	-1.83	-0.1	0		-20.89	2.83	1.66	3.21	2.23	0		100.69	1.74	1.21	-0.79	0.81	0		-0.34	-3.67	-9.15	-10.82	-5.4	0
361.8	-7.86	-5.46	-8.17	-3.69	-2.55	0		-19.9	0.44	0.53	0.07	-0.8	0		100.32	-5	1.01	-6.3	-1.25	0		0.79	-7.6	-9.89	-13.04	-7.05	0
362.7	-5.04	-5.05	-5.57	-4.97	-1.04	0		-19.52	2.97	3.02	0.47	1.29	0		100.76	2.69	2.85	-3.82	0.97	0		-0.66	-3.25	-10.5	-12.54	-6.84	0
363.6	-5.33	-0.81	-3.8	-3.89	0.24	0		-21.81	2.77	1.91	-2.74	1.49	0		102.49	0.74	6	-4.42	1.6	0		1.73	-1.31	-7.25	-9.23	-3.16	0
364.5	-3.34	-3.01	-3.1	-4.89	-0.31	0		-20.49	3.17	1.51	-1.03	-0.99	0		100.24	1.55	2.98	-2.92	-0.9	0		0.23	-6.01	-8.17	-12.07	-7.29	0
365.4	-7.04	-3.56	-6.23	-4.89	-3.07	0		-26.76	-1.48	-1.27	-6.72	-2.03	0		95.2	-2.33	0.89	-7.31	-1.39	0		-1.62	-2.51	-11.04	-10.67	-5.51	0
366.3	-6.86	-4.96	-5.74	-4.67	-1.48	0		-23.07	0.44	-0.39	-5.89	-3.65	0		97.61	0.85	1.82	-3.91	-3.34	0		-1.39	-1.7	-8.49	-9.66	-7.06	0
367.2	-3.8	-1.26	-3.96	-1.75	-0.37	0		-21.78	1.24	-0.19	-2.69	0.01	0		101.04	2.41	4.64	-4.11	1.71	0		0.83	-1.68	-7.18	-8.48	-4.01	0
368.1	-5.36	-1.61	-4.91	-3.78	-2.4	0		-19.99	3.65	2.4	-1.72	-2.29	0		101.9	3.07	4.17	-2.28	0.03	0		-0.04	-3.08	-9.47	-9.58	-6.34	0
369	-2.52	-3.17	-4.76	-2.32	0.11	0		-17.09	4.32	2.32	2.29	2.87	0		101.48	2.84	3.42	-0.86	-0.57	0		-0.09	-4.96	-10.05	-12.47	-5.81	0
369.9	-6.31	-3.98	-5.87	-1.69	-0.98	0		-20.54	2.85	0.48	-2.51	-0.37	0		99.78	2.21	3.65	-2.04	-0.07	0		0.05	-5.26	-9.3	-11.69	-7.34	0
370.8	-3.01	-0.63	-2.32	-1.72	1.22	0		-19.69	4.12	2.32	-1.27	2.99	0		100.3	2.02	3.83	-2.78	-0.29	0		-3.1	-4.78	-8.97	-13.49	-7.61	0
371.7	-2.42	-1.01	-3.36	-2.36	-2	0		-18.89	3.57	3.22	0.82	1.71	0		100.56	0.99	4.35	-2.03	-2.44	0		0.12	-2.48	-7.56	-9.43	-7.4	0
372.6	-6.65	-3.83	-6.32	-1.21	-0.68	0		-22.03	1	-1.11	-2.26	-0.51	0		102.06	1.27	1.61	-4.17	1.88	0		0.46	-4.29	-9.09	-12.93	-4.81	0
373.5	-4.35	-1.07	-4.59	-1.76	-0.13	0		-20.36	0.99	2.39	-1.59	-0.61	0		99.19	0.72	3.58	-4.19	-1.99	0		-1.3	-1.61	-9.67	-11.76	-4.97	0
374.4	-2.92	0.14	-4.48	-0.39	1.21	0		-23.21	1.23	2.12	0.85	-0.6	0		98.55	-0.4	3.07	-2.61	-0.28	0		-1.52	-4.95	-10.33	-14.86	-7.68	0
375.3	-4.11	-1.44	-3.58	-0.42	-2.89	0		-21.76	2.52	0.35	-2.36	-1.54	0		97.39	-4.05	2.39	-6.37	-5.13	0		-2.92	-6.01	-9.31	-13.29	-9.75	0
376.2	-6.79	-2.14	-5.33	-2.06	-0.22	0		-19.98	1.7	-0.09	-3.01	-2.03	0		99.81	-0.79	1.62	-5.5	-4.13	0		2.1	-2.81	-7.87	-11.04	-7.77	0
377.1	-3.89	-3.14	-3.54	-2.96	-1.5	0		-22.8	2.12	-0.63	-4.3	-2.32	0		98.7	2.48	1.93	-2.42	0.25	0		-0.24	-3.75	-8.33	-10.12	-3.79	0
378	-5.06	-1.01	-7.79	-2.7	-1.16	0		-21.55	1.23	-0.74	-4.05	-0.74	0		96.29	-2.58	3.34	-5.44	-2.88	0		-0.53	-4.87	-10.82	-11.73	-7.59	0
378.9	-7.86	-7.6	-6.72	-2.63	-3.61	0		-20.84	2.66	2.07	0.6	-1.28	0		101.73	3.06	3.39	-1.99	-0.65	0		0.19	-1.58	-9.65	-9.18	-5.48	0
379.8	-4.31	-1.88	-3.51	-3.22	-1.81	0		-20.98	3.02	0.36	-0.18	1.22	0		98.38	-1.81	2.28	-2.7	-1.29	0		-0.9	-3.08	-9.82	-12.74	-5.53	0
380.7	-5.61	-4.31	-6.37	-1.22	-0.37	0		-23.93	-1.9	-1.17	-2.87	-2.56	0		97.66	-1.97	1.58	-5.67	-1.59	0		-5.07	-6.29	-11.2	-14.87	-8.42	0
381.6	-4.97	0.84	-5.23	-0.77	-1.41	0		-18.16	7.33	1.79	1.82	1.45	0		101.69	0.73	4.32	-2.33	2.54	0		1.14	-6.69	-7.81	-13.47	-7.09	0
382.5	-9.49	-3.71	-7.64	-1.76	-0.4	0		-22.07	2.37	0.36	-0.62	0.38	0		100.09	0.2	3.31	-2.45	2.05	0		-0.7	-2.92	-8.76	-10.49	-4.62	0
383.4	-3.98	-3.17	-3.03	-0.27	0.13	0		-17.91	4.03	4.7	2.42	1.79	0		102.17	3.29	3.98	-1.74	2.31	0		0.99	-0.2	-9.8	-9.43	-2.64	0
384.3	-3.88	-0.86	-4.71	-3.87	-0.05	0		-19.48	4.47	1.41	-2.81	2.7	0		97.29	-0.94	1.84	-6.29	-2.77	0		-2.05	-4.25	-12.19	-13.48	-6.8	0
385.2	-8.2	-4.31	-8.55	-8.33	-2.18	0		-22.3	4.89	3.72	-3.34	-2.12	0		98.11	2.14	3.23	-3.71	-1.53	0		-3.33	-6.64	-11.11	-13.12	-9.51	0
386.1	-7.32	-4.6	-4.14	-3.85	-3.22	0		-20.65	2.83	-0.69	-2.44	-2.38	0		99.88	1.56	1.23	-4.45	-0.51	0		-3.92	-5.43	-7.87	-13.8	-9.08	0
387	-3.91	-0.86	-5.79	-1.33	1.51	0		-21.21	3.5	1.04	1.38	-0.79	0		96.98	-0.99	4.61	-3.86	-3.04	0		-0.11	-1.58	-7.55	-9.98	-4.62	0
387.9	-4.41	-0.04	-0.74	-1.38	1.49	0		-20.15	7.89	4.98	1.89	1.95	0		96.69	1.1	4.97	-6.79	-1.92	0		-2.3	-5.72	-7.99	-12.47	-7.33	0
388.8	-0.82	3.53	-4.06	-4.68	1.37	0		-19.02	5.49	1.61	-2.51	1.4	0		98.23	-0.94	1.73	-1.99	-1.09	0		-2.1	-2.84	-7.69	-12.07	-7.14	0
389.7	-4.78	-3.14	-6.93	-2.44	-2.96	0		-24.49	-0.48	-2.68	-3.02	-2.81	0		98.79	2.59	1.9	-2.49	-0.11	0		-2.3	-1.89	-10.28	-11.01	-6.21	0
390.6	-7.71	-2.75	-4.92	-5.73	-2.32	0		-19.36	3.57	2.83	-1.16	0.33	0		101.92	4.22	6.97	-0.57	3.37	0		-1.09	-0.82	-7.8	-11.81	-4.41	0
391.5	-5.01	-3.27	-5.45	-0.99	-2.41	0		-18.34	4.98	5.76	-0.11	0.58	0		99.03	2.34	7.69	-2.53	0.33	0		-4.21	-8.05	-8.8	-11.04	-6.35	0
392.4	-3.72	-2.86	-4.14	-3.22	-2.49	0		-18.36	3.91	3	-0.52	0.51	0		98.75	-1.54	1.17	-6.26	-0.85	0		-4.93	-5.19	-11.29	-16.18	-5.04	0
393.3	-4.93	-2.68	-6.32	-4.78	-1.89	0		-21.55	1.83	0.71	-2.4	-1.76	0		99.71	2.08	4.52	-4.87	-1.58	0		0.97	-2.02	-9.69	-11.68	-6.53	0
394.2	-6.09	-1.9	-3.53	-1.66	1.43	0		-23.36	4.55	3.08	-3.5	-0.41	0		98.19	1.02	5.43	-4.35	2.31	0		-0.82	0.62	-5.82	-7.84	-2.54	0
395.1	-5.19	-3.31	-5.34	-2.81	-1.3	0		-23.3	1.53	2.27	-1.78	-1.36	0		98.48	-0.9	4.29	-5.39	-2.26	0		-1.11	-4.37	-9.46	-12.29	-6.9	0
396	-3.97	-0.66	-4.95	-2.46	-1.46	0		-21.74	3.49	0.18	-1.07	-1.05	0		98.71	0.69	3.56	-4.74	-0.86	0		-2.72	-3.69	-11.35	-12.73	-6.57	0
396.9	-5.06	-3.68	-8.26	-1.87	-1.43	0		-22.13	2.85	1.31	-0.23	1.29	0		96.99	-1.74	1.23	-2.72	-1.51	0		-7.01	-7.3	-12.11	-15.34	-11.83	0
397.8	-3.71	-3.44	-3.91	-2.24	1.46	0		-19.51	1.4	-0.42	-3.64	0.83	0		100.4	2.09	4.85	-3.44	1.37	0		-2.86	-6.43	-8.5	-14.69	-7.85	0
398.7	-4.5	-2.41	-3.7	-4.55	-3.37	0		-19.11	4.53	0.94	0.12	2.52	0		98.39	1.7	3.38	-3.77	2.18	0		-2.62	-2.32	-6.65	-11.95	-4.08	0
399.6	-5.63	-1.23	-3.27	-3.64	0.26	0		-17.29	6.05	6.53	3.31	2.35	0		101.6	-1.39	5.66	-1.72	-0.34	0		-2.67	-6.59	-10.7	-11.79	-9.56	0
400.5	-7.26	-6.2	-6.14	-3.99	-1.76	0		-22.93	1.97	-1.17	-0.22	-0.51	0		97.88	0.93	4.7	-0.59	0.49	0		-5.05	-5.15	-7.49	-11.95	-6.36	0
401.4	-6.58	-5.95	-4.59	-4.55	-4.89	0		-19.87	4.61	4.99	-0.03	0.97	0		98.6	1.48	3.99	-3.64	1.16	0		-2.01	-3.1	-8.66	-13.01	-5.74	0
402.3	-4.48	-3.53	-4.55	-2.45	-0.24	0		-18.29	4.67	3.92	-0.03	3.71	0		101.03	-0.02	4.65	-4.47	0.01	0		0.4	-3.74	-8.48	-12.73	-4.8	0
403.2	-7.24	-8.34	-5.27	-3.73	-4.41	0		-23.49	-0.65	-0.69	-4.28	-5.01	0		95.96	-3.99	0.45	-5.92	-3.3	0		-4.21	-7.62	-10.62	-15.43	-7.47	0
404.1	-6.9	-3.29	-10.13	-4.1	-2.57	0		-22.82	2.97	0.93	-3.62	-3.29	0		97.62	3.66	0.26	-3.85	-3.36	0		-1.28	-1.53	-12.58	-13.15	-7.21	0
405	-6.31	-2.04	-5.43	-3.99	-2.69	0		-18.41	5.73	1.74	-0.63	-0.37	0		98.52	-1.1	0.83	-4.63	-2.54	0		-3.93	-8.81	-10.03	-15.45	-9.33	0
405.9	-5.16	-3.85	-5.42	-4.31	-0.94	0		-21.33	2.26	1.76	-0.69	1.99	0		98.01	0.71	3.23	-4.58	-0.59	0		-3.09	-4.67	-7.17	-13.19	-5.71	0
406.8	-2.94	-2.1	-3.37	-0.02	5.48	0		-18.82	4.39	1.99	0.48	1.03	0		97.5	1.2	0.51	-4.88	-4.38	0		-5.57	-7.72	-14.51	-16.81	-10.61	0
407.7	-5.58	-4.75	-6.5	-3.87	-2.15	0		-21.91	2.22	-1.16	-4.98	-1.42	0		97.26	1.11	3.12	-2.43	-1.55	0		-2.08	-4.74	-9.18	-12.62	-7.39	0
408.6	-6.11	-1.32	-4.93	-2.37	-0.64	0		-21.57	4.01	1.45	-2.29	-0.69	0		102.27	3.58	6.17	-2.47	2.77	0		-3.45	-3.41	-6.6	-11.9	-5.53	0
409.5	-4.76	-1.6	-6.03	-3	-1.37	0		-17.66	4.58	2.61	-2.96	2.91	0		100.87	1.07	2.24	-3.14	0.94	0		-4.27	-7.81	-13.03	-15.14	-8.51	0
410.4	-4.29	1.2	-2.37	-1.81	3.12	0		-19.31	5.23	2.27	0.01	0.07	0		101.54	2.41	2.77	-2.26	-0.78	0		-2.44	-3.03	-8.84	-10.98	-6.76	0
411.3	-4.43	-0.47	-4.49	-2.77	-1.91	0		-19.42	1.63	3.32	-1.35	-0.66	0		100.27	-0.25	4.16	-4.33	-1.74	0		-1.36	-2.03	-6.43	-11.64	-5.39	0
412.2	-5.44	-5.62	-7.69	-4.67	-0.15	0		-17.25	3.44	3.97	-0.7	2.66	0		100.32	2.59	5.91	-3.99	-1.44	0		-0.52	0.41	-5.99	-7.92	-5.94	0
413.1	-3.83	2.87	-3.81	2.89	2.56	0		-21.43	4.24	1.91	-0.39	2.09	0		95.95	-1.34	1.9	-8.52	-2.81	0		-3.38	-1.98	-10.41	-13.23	-10.04	0
414	-4.01	-2.57	-5.79	-2.73	1.03	0		-20.16	1.64	2.05	-0.98	0.56	0		96.31	-2.22	1.46	-6.49	-1.68	0		-2.87	-5.88	-9.64	-14.34	-6.45	0
414.9	-4.67	-0.25	-4.37	0.83	2.92	0		-19.11	3.39	-1.59	-0.52	-1.07	0		97.67	-2.33	0.2	-6.69	-2.92	0		-2.24	-4.4	-8.59	-11.47	-7.43	0
415.8	-7.57	-6.05	-5.9	-5.78	-4.42	0		-23.29	1.31	0.65	-4.55	-2.52	0		96.98	-1.78	0.41	-6.13	-0.05	0		-2.65	-3.94	-9.14	-11.06	-3.06	0
416.7	-2.9	-0.75	-3.67	-3.6	1.69	0		-19.52	7.9	1.33	-0.92	3.04	0		102.13	2.98	5.76	-1.27	1.11	0		-3.75	-4.06	-9.27	-12.45	-8.72	0
417.6	-3.98	-1.66	-3.1	-1.19	2.31	0		-23.76	3.45	0.79	-3.95	0.69	0		98.12	-0.16	0.54	-5.73	-2.68	0		-1.59	-4.88	-9.7	-12.95	-6.4	0
418.5	-3.33	-1.08	-2.24	-0.16	-0.49	0		-21.96	4.06	-1.14	-3.19	-1.6	0		99.63	1.05	2.8	-3.85	-0.75	0		-1.48	-3.6	-9.3	-12.19	-6.49	0
419.4	-1.55	-0.44	-2.52	-1.97	2.57	0		-22.76	1.35	0.14	-4.58	-0.98	0		96.92	-4.2	1.2	-9.15	0.4	0		-3.35	-4.65	-9.98	-14.69	-4.64	0
420.3	-5.24	-1	-2.44	-3.63	3.56	0		-21.56	6.08	3.07	-2.75	2.45	0		98.49	0.32	3.95	-5.53	-2.31	0		-2.9	-4.94	-10.79	-13.08	-6.89	0
421.2	-3.75	-1.76	-0.38	-0.07	0.91	0		-17.25	8.7	6.42	2.8	4.89	0		101.55	3.8	4.95	-2.92	1.56	0		-0.98	-4.74	-5.74	-10.58	-4.2	0
422.1	-2.37	-1.74	-1.43	-2.26	2.46	0		-17.23	6.19	4.58	-1.2	3.68	0		99.66	1.49	4.68	-2.3	2.76	0		-3.39	-6.17	-9.55	-14.46	-6.69	0
423	-3.9	-2.2	-3.2	-3.33	0.95	0		-20.32	2.2	4.21	-1.76	0.88	0		100.98	1.49	6.17	-3.78	1.21	0		-2.32	-5.61	-9.79	-13.22	-8.16	0
423.9	-5.08	-3.01	-6.63	-4.27	0.49	0		-17.48	7.09	5.49	-0.84	2.91	0		101.42	3.01	5.78	-2.28	1.27	0		-1.88	-4.39	-8.12	-10.5	-5.08	0
424.8	-6.24	-1.69	-7.01	-3.62	0.01	0		-18.98	6.73	5.39	1.23	3.47	0		101.86	0.23	5.74	-3.63	0.83	0		-1.08	-5.42	-6.1	-14.01	-8.64	0
425.7	-4.25	1.11	-2.62	-0.22	2.65	0		-19.12	1.49	0.92	1.28	0.2	0		98.86	-3.43	1.97	-3.3	-1.63	0		-0.93	-3.45	-7.73	-10.03	-7.02	0
426.6	-6.08	-3	-4.29	-2.92	-1.08	0		-21.14	3.9	3.71	-1.77	2.85	0		95.48	0.33	4.43	-3.94	0.32	0		-6.7	-6.81	-12.04	-17.54	-7.91	0
427.5	-5.63	-1.48	-3.94	-1.27	0.64	0		-21.58	2.06	2.65	-1.12	0.24	0		96.22	0.38	2.09	-7.24	-3.72	0		-5.76	-5.85	-11.37	-13.6	-9.49	0
428.4	-3.54	0.59	-2.7	0.19	0.94	0		-20.53	5.6	3.71	0.23	1.28	0		96.35	-1.25	1.12	-5.24	-2.06	0		-3.44	-6.51	-8.04	-13.47	-9.76	0
429.3	-5.72	-4.55	-6.41	-3.25	-2.69	0		-20.19	2.68	1.34	-2.52	-1.19	0		102.2	1.21	5.11	-4.87	2.66	0		-0.07	-2.85	-6.08	-12.14	-3.8	0
430.2	-6.38	-1.95	-4.66	-2.31	0.56	0		-19.79	5.33	3.66	0.36	2.41	0		98.24	0.14	2.43	-2.95	1.75	0		2.21	-1.41	-5.89	-12.9	-5.2	0
431.1	1.17	1.3	-0.99	2.04	2.71	0		-21.13	2.7	0.4	-2.12	-2.79	0		99.87	-1.71	-0.69	-5.08	-4.78	0		-2.58	-3.69	-9.96	-12.21	-7.48	0
432	-4.51	0.6	-4.12	-0.46	0.03	0		-21.9	2.34	-0.7	-2.16	-1.26	0		98.55	0.19	1.37	-4.37	-0.42	0		0.16	-1.78	-6.47	-9.53	-4.23	0
432.9	-2.16	-3.52	-3.14	-0.3	3.73	0		-19.3	1.91	2.1	-0.76	0.34	0		100.88	-1.64	5.14	-4.73	0.16	0		-2.84	-6.9	-10.46	-15.21	-7.81	0
433.8	-9.7	-4.05	-9.34	-6.43	-0.52	0		-24.82	1.29	-1.41	-3.48	-3.17	0		101.2	0.15	2.92	-3.23	0.39	0		0.18	-2.49	-7.76	-11.56	-3.95	0
434.7	-3.96	-4.17	-6.57	-1.37	-0.61	0		-21.19	3.39	-0.32	-1.37	-0.34	0		99.78	1.18	3.47	-7.19	-0.37	0		-1.41	-3.59	-8	-15.55	-6.59	0
435.6	-4.19	-1.54	-3.53	-3.68	-0.25	0		-16.2	6.41	5.72	0.75	2.41	0		105.24	2.72	6.02	0.23	3.62	0		-0.9	-4.87	-9.42	-12.23	-5.04	0
436.5	-5.08	-1.2	-4.31	-2.77	-3.73	0		-19.71	7.28	3.98	2.19	-0.54	0		100.04	1.06	5.84	-3.98	0.24	0		-1.34	-2.45	-5.73	-12.47	-5.52	0
437.4	-4.08	-0.09	-0.47	-1.28	3.08	0		-20.22	4.76	4.11	-0.61	2.28	0		102.21	1.52	5.42	-5.35	2.27	0		0.7	-1.96	-5.88	-12.81	-5.17	0
0	0	0	0	0	0	0		0	0	0	0	0	0		0	0	0	0	0	0		0	0	0	0	0	0
0	0	0	0	0	0	0		0	0	0	0	0	0		0	0	0	0	0	0		0	0	0	0	0	0
0	0	0	0	0	0	0		0	0	0	0	0	0		0	0	0	0	0	0		0	0	0	0	0	0
0	0	0	0	0	0	0		0	0	0	0	0	0		0	0	0	0	0	0		0	0	0	0	0	0
0	0	0	0	0	0	0		0	0	0	0	0	0		0	0	0	0	0	0		0	0	0	0	0	0
0	0	0	0	0	0	0		0	0	0	0	0	0		0	0	0	0	0	0		0	0	0	0	0	0
0	0	0	0	0	0	0		0	0	0	0	0	0		0	0	0	0	0	0		0	0	0	0	0	0
0	0	0	0	0	0	0		0	0	0	0	0	0		0	0	0	0	0	0		0	0	0	0	0	0
0	0	0	0	0	0	0		0	0	0	0	0	0		0	0	0	0	0	0		0	0	0	0	0	0
0	0	0	0	0	0	0		0	0	0	0	0	0		0	0	0	0	0	0		0	0	0	0	0	0
0	0	0	0	0	0	0		0	0	0	0	0	0		0	0	0	0	0	0		0	0	0	0	0	0
0	0	0	0	0	0	0		0	0	0	0	0	0		0	0	0	0	0	0		0	0	0	0	0	0
0	0	0	0	0	0	0		0	0	0	0	0	0		0	0	0	0	0	0		0	0	0	0	0	0
0	0	0	0	0	0	0		0	0	0	0	0	0		0	0	0	0	0	0		0	0	0	0	0	0
0	0	0	0	0	0	0		0	0	0	0	0	0		0	0	0	0	0	0		0	0	0	0	0	0
0	0	0	0	0	0	0		0	0	0	0	0	0		0	0	0	0	0	0		0	0	0	0	0	0
0	0	0	0	0	0	0		0	0	0	0	0	0		0	0	0	0	0	0		0	0	0	0	0	0
0	0	0	0	0	0	0		0	0	0	0	0	0		0	0	0	0	0	0		0	0	0	0	0	0
0	0	0	0	0	0	0		0	0	0	0	0	0		0	0	0	0	0	0		0	0	0	0	0	0
0	0	0	0	0	0	0		0	0	0	0	0	0		0	0	0	0	0	0		0	0	0	0	0	0
0	0	0	0	0	0	0		0	0	0	0	0	0		0	0	0	0	0	0		0	0	0	0	0	0
0	0	0	0	0	0	0		0	0	0	0	0	0		0	0	0	0	0	0		0	0	0	0	0	0
0	0	0	0	0	0	0		0	0	0	0	0	0		0	0	0	0	0	0		0	0	0	0	0	0
0	0	0	0	0	0	0		0	0	0	0	0	0		0	0	0	0	0	0		0	0	0	0	0	0
0	0	0	0	0	0	0		0	0	0	0	0	0		0	0	0	0	0	0		0	0	0	0	0	0
0	0	0	0	0	0	0		0	0	0	0	0	0		0	0	0	0	0	0		0	0	0	0	0	0
0	0	0	0	0	0	0		0	0	0	0	0	0		0	0	0	0	0	0		0	0	0	0	0	0
0	0	0	0	0	0	0		0	0	0	0	0	0		0	0	0	0	0	0		0	0	0	0	0	0
0	0	0	0	0	0	0		0	0	0	0	0	0		0	0	0	0	0	0		0	0	0	0	0	0
0	0	0	0	0	0	0		0	0	0	0	0	0		0	0	0	0	0	0		0	0	0	0	0	0
0	0	0	0	0	0	0		0	0	0	0	0	0		0	0	0	0	0	0		0	0	0	0	0	0
0	0	0	0	0	0	0		0	0	0	0	0	0		0	0	0	0	0	0		0	0	0	0	0	0
0	0	0	0	0	0	0		0	0	0	0	0	0		0	0	0	0	0	0		0	0	0	0	0	0
0	0	0	0	0	0	0		0	0	0	0	0	0		0	0	0	0	0	0		0	0	0	0	0	0
0	0	0	0	0	0	0		0	0	0	0	0	0		0	0	0	0	0	0		0	0	0	0	0	0
0	0	0	0	0	0	0		0	0	0	0	0	0		0	0	0	0	0	0		0	0	0	0	0	0
0	0	0	0	0	0	0		0	0	0	0	0	0		0	0	0	0	0	0		0	0	0	0	0	0
0	0	0	0	0	0	0		0	0	0	0	0	0		0	0	0	0	0	0		0	0	0	0	0	0
0	0	0	0	0	0	0		0	0	0	0	0	0		0	0	0	0	0	0		0	0	0	0	0	0
0	0	0	0	0	0	0		0	0	0	0	0	0		0	0	0	0	0	0		0	0	0	0	0	0
0	0	0	0	0	0	0		0	0	0	0	0	0		0	0	0	0	0	0		0	0	0	0	0	0
0	0	0	0	0	0	0		0	0	0	0	0	0		0	0	0	0	0	0		0	0	0	0	0	0
0	0	0	0	0	0	0		0	0	0	0	0	0		0	0	0	0	0	0		0	0	0	0	0	0
0	0	0	0	0	0	0		0	0	0	0	0	0		0	0	0	0	0	0		0	0	0	0	0	0
0	0	0	0	0	0	0		0	0	0	0	0	0		0	0	0	0	0	0		0	0	0	0	0	0
0	0	0	0	0	0	0		0	0	0	0	0	0		0	0	0	0	0	0		0	0	0	0	0	0
0	0	0	0	0	0	0		0	0	0	0	0	0		0	0	0	0	0	0		0	0	0	0	0	0
0	0	0	0	0	0	0		0	0	0	0	0	0		0	0	0	0	0	0		0	0	0	0	0	0
0	0	0	0	0	0	0		0	0	0	0	0	0		0	0	0	0	0	0		0	0	0	0	0	0
0	0	0	0	0	0	0		0	0	0	0	0	0		0	0	0	0	0	0		0	0	0	0	0	0
0	0	0	0	0	0	0		0	0	0	0	0	0		0	0	0	0	0	0		0	0	0	0	0	0
0	0	0	0	0	0	0		0	0	0	0	0	0		0	0	0	0	0	0		0	0	0	0	0	0
0	0	0	0	0	0	0		0	0	0	0	0	0		0	0	0	0	0	0		0	0	0	0	0	0
0	0	0	0	0	0	0		0	0	0	0	0	0		0	0	0	0	0	0		0	0	0	0	0	0
0	0	0	0	0	0	0		0	0	0	0	0	0		0	0	0	0	0	0		0	0	0	0	0	0
0	0	0	0	0	0	0		0	0	0	0	0	0		0	0	0	0	0	0		0	0	0	0	0	0
0	0	0	0	0	0	0		0	0	0	0	0	0		0	0	0	0	0	0		0	0	0	0	0	0
0	0	0	0	0	0	0		0	0	0	0	0	0		0	0	0	0	0	0		0	0	0	0	0	0
0	0	0	0	0	0	0		0	0	0	0	0	0		0	0	0	0	0	0		0	0	0	0	0	0
0	0	0	0	0	0	0		0	0	0	0	0	0		0	0	0	0	0	0		0	0	0	0	0	0
0	0	0	0	0	0	0		0	0	0	0	0	0		0	0	0	0	0	0		0	0	0	0	0	0
0	0	0	0	0	0	0		0	0	0	0	0	0		0	0	0	0	0	0		0	0	0	0	0	0
0	0	0	0	0	0	0		0	0	0	0	0	0		0	0	0	0	0	0		0	0	0	0	0	0
0	0	0	0	0	0	0		0	0	0	0	0	0		0	0	0	0	0	0		0	0	0	0	0	0
0	0	0	0	0	0	0		0	0	0	0	0	0		0	0	0	0	0	0		0	0	0	0	0	0
0	0	0	0	0	0	0		0	0	0	0	0	0		0	0	0	0	0	0		0	0	0	0	0	0
0	0	0	0	0	0	0		0	0	0	0	0	0		0	0	0	0	0	0		0	0	0	0	0	0
0	0	0	0	0	0	0		0	0	0	0	0	0		0	0	0	0	0	0		0	0	0	0	0	0
0	0	0	0	0	0	0		0	0	0	0	0	0		0	0	0	0	0	0		0	0	0	0	0	0
0	0	0	0	0	0	0		0	0	0	0	0	0		0	0	0	0	0	0		0	0	0	0	0	0
0	0	0	0	0	0	0		0	0	0	0	0	0		0	0	0	0	0	0		0	0	0	0	0	0
0	0	0	0	0	0	0		0	0	0	0	0	0		0	0	0	0	0	0		0	0	0	0	0	0
0	0	0	0	0	0	0		0	0	0	0	0	0		0	0	0	0	0	0		0	0	0	0	0	0
0	0	0	0	0	0	0		0	0	0	0	0	0		0	0	0	0	0	0		0	0	0	0	0	0
0	0	0	0	0	0	0		0	0	0	0	0	0		0	0	0	0	0	0		0	0	0	0	0	0
0	0	0	0	0	0	0		0	0	0	0	0	0		0	0	0	0	0	0		0	0	0	0	0	0
0	0	0	0	0	0	0		0	0	0	0	0	0		0	0	0	0	0	0		0	0	0	0	0	0
0	0	0	0	0	0	0		0	0	0	0	0	0		0	0	0	0	0	0		0	0	0	0	0	0
0	0	0	0	0	0	0		0	0	0	0	0	0		0	0	0	0	0	0		0	0	0	0	0	0
0	0	0	0	0	0	0		0	0	0	0	0	0		0	0	0	0	0	0		0	0	0	0	0	0
0	0	0	0	0	0	0		0	0	0	0	0	0		0	0	0	0	0	0		0	0	0	0	0	0
0	0	0	0	0	0	0		0	0	0	0	0	0		0	0	0	0	0	0		0	0	0	0	0	0
0	0	0	0	0	0	0		0	0	0	0	0	0		0	0	0	0	0	0		0	0	0	0	0	0
0	0	0	0	0	0	0		0	0	0	0	0	0		0	0	0	0	0	0		0	0	0	0	0	0
0	0	0	0	0	0	0		0	0	0	0	0	0		0	0	0	0	0	0		0	0	0	0	0	0
0	0	0	0	0	0	0		0	0	0	0	0	0		0	0	0	0	0	0		0	0	0	0	0	0
0	0	0	0	0	0	0		0	0	0	0	0	0		0	0	0	0	0	0		0	0	0	0	0	0
0	0	0	0	0	0	0		0	0	0	0	0	0		0	0	0	0	0	0		0	0	0	0	0	0
0	0	0	0	0	0	0		0	0	0	0	0	0		0	0	0	0	0	0		0	0	0	0	0	0
0	0	0	0	0	0	0		0	0	0	0	0	0		0	0	0	0	0	0		0	0	0	0	0	0
0	0	0	0	0	0	0		0	0	0	0	0	0		0	0	0	0	0	0		0	0	0	0	0	0
0	0	0	0	0	0	0		0	0	0	0	0	0		0	0	0	0	0	0		0	0	0	0	0	0
0	0	0	0	0	0	0		0	0	0	0	0	0		0	0	0	0	0	0		0	0	0	0	0	0
0	0	0	0	0	0	0		0	0	0	0	0	0		0	0	0	0	0	0		0	0	0	0	0	0
0	0	0	0	0	0	0		0	0	0	0	0	0		0	0	0	0	0	0		0	0	0	0	0	0
0	0	0	0	0	0	0		0	0	0	0	0	0		0	0	0	0	0	0		0	0	0	0	0	0
0	0	0	0	0	0	0		0	0	0	0	0	0		0	0	0	0	0	0		0	0	0	0	0	0
0	0	0	0	0	0	0		0	0	0	0	0	0		0	0	0	0	0	0		0	0	0	0	0	0
0	0	0	0	0	0	0		0	0	0	0	0	0		0	0	0	0	0	0		0	0	0	0	0	0
0	0	0	0	0	0	0		0	0	0	0	0	0		0	0	0	0	0	0		0	0	0	0	0	0
0	0	0	0	0	0	0		0	0	0	0	0	0		0	0	0	0	0	0		0	0	0	0	0	0
0	0	0	0	0	0	0		0	0	0	0	0	0		0	0	0	0	0	0		0	0	0	0	0	0
0	0	0	0	0	0	0		0	0	0	0	0	0		0	0	0	0	0	0		0	0	0	0	0	0
0	0	0	0	0	0	0		0	0	0	0	0	0		0	0	0	0	0	0		0	0	0	0	0	0
0	0	0	0	0	0	0		0	0	0	0	0	0		0	0	0	0	0	0		0	0	0	0	0	0
0	0	0	0	0	0	0		0	0	0	0	0	0		0	0	0	0	0	0		0	0	0	0	0	0
0	0	0	0	0	0	0		0	0	0	0	0	0		0	0	0	0	0	0		0	0	0	0	0	0
0	0	0	0	0	0	0		0	0	0	0	0	0		0	0	0	0	0	0		0	0	0	0	0	0
0	0	0	0	0	0	0		0	0	0	0	0	0		0	0	0	0	0	0		0	0	0	0	0	0
0	0	0	0	0	0	0		0	0	0	0	0	0		0	0	0	0	0	0		0	0	0	0	0	0
0	0	0	0	0	0	0		0	0	0	0	0	0		0	0	0	0	0	0		0	0	0	0	0	0
0	0	0	0	0	0	0		0	0	0	0	0	0		0	0	0	0	0	0		0	0	0	0	0	0
0	0	0	0	0	0	0		0	0	0	0	0	0		0	0	0	0	0	0		0	0	0	0	0	0
0	0	0	0	0	0	0		0	0	0	0	0	0		0	0	0	0	0	0		0	0	0	0	0	0
0	0	0	0	0	0	0		0	0	0	0	0	0		0	0	0	0	0	0		0	0	0	0	0	0
0	0	0	0	0	0	0		0	0	0	0	0	0		0	0	0	0	0	0		0	0	0	0	0	0
0	0	0	0	0	0	0		0	0	0	0	0	0		0	0	0	0	0	0		0	0	0	0	0	0
0	0	0	0	0	0	0		0	0	0	0	0	0		0	0	0	0	0	0		0	0	0	0	0	0
0	0	0	0	0	0	0		0	0	0	0	0	0		0	0	0	0	0	0		0	0	0	0	0	0
0	0	0	0	0	0	0		0	0	0	0	0	0		0	0	0	0	0	0		0	0	0	0	0	0
0	0	0	0	0	0	0		0	0	0	0	0	0		0	0	0	0	0	0		0	0	0	0	0	0
0	0	0	0	0	0	0		0	0	0	0	0	0		0	0	0	0	0	0		0	0	0	0	0	0
0	0	0	0	0	0	0		0	0	0	0	0	0		0	0	0	0	0	0		0	0	0	0	0	0
0	0	0	0	0	0	0		0	0	0	0	0	0		0	0	0	0	0	0		0	0	0	0	0	0
0	0	0	0	0	0	0		0	0	0	0	0	0		0	0	0	0	0	0		0	0	0	0	0	0
0	0	0	0	0	0	0		0	0	0	0	0	0		0	0	0	0	0	0		0	0	0	0	0	0
0	0	0	0	0	0	0		0	0	0	0	0	0		0	0	0	0	0	0		0	0	0	0	0	0
0	0	0	0	0	0	0		0	0	0	0	0	0		0	0	0	0	0	0		0	0	0	0	0	0
0	0	0	0	0	0	0		0	0	0	0	0	0		0	0	0	0	0	0		0	0	0	0	0	0
0	0	0	0	0	0	0		0	0	0	0	0	0		0	0	0	0	0	0		0	0	0	0	0	0
0	0	0	0	0	0	0		0	0	0	0	0	0		0	0	0	0	0	0		0	0	0	0	0	0
0	0	0	0	0	0	0		0	0	0	0	0	0		0	0	0	0	0	0		0	0	0	0	0	0
0	0	0	0	0	0	0		0	0	0	0	0	0		0	0	0	0	0	0		0	0	0	0	0	0
0	0	0	0	0	0	0		0	0	0	0	0	0		0	0	0	0	0	0		0	0	0	0	0	0
0	0	0	0	0	0	0		0	0	0	0	0	0		0	0	0	0	0	0		0	0	0	0	0	0
0	0	0	0	0	0	0		0	0	0	0	0	0		0	0	0	0	0	0		0	0	0	0	0	0
0	0	0	0	0	0	0		0	0	0	0	0	0		0	0	0	0	0	0		0	0	0	0	0	0
0	0	0	0	0	0	0		0	0	0	0	0	0		0	0	0	0	0	0		0	0	0	0	0	0
0	0	0	0	0	0	0		0	0	0	0	0	0		0	0	0	0	0	0		0	0	0	0	0	0
0	0	0	0	0	0	0		0	0	0	0	0	0		0	0	0	0	0	0		0	0	0	0	0	0
0	0	0	0	0	0	0		0	0	0	0	0	0		0	0	0	0	0	0		0	0	0	0	0	0
0	0	0	0	0	0	0		0	0	0	0	0	0		0	0	0	0	0	0		0	0	0	0	0	0
0	0	0	0	0	0	0		0	0	0	0	0	0		0	0	0	0	0	0		0	0	0	0	0	0
0	0	0	0	0	0	0		0	0	0	0	0	0		0	0	0	0	0	0		0	0	0	0	0	0
0	0	0	0	0	0	0		0	0	0	0	0	0		0	0	0	0	0	0		0	0	0	0	0	0
0	0	0	0	0	0	0		0	0	0	0	0	0		0	0	0	0	0	0		0	0	0	0	0	0
0	0	0	0	0	0	0		0	0	0	0	0	0		0	0	0	0	0	0		0	0	0	0	0	0
0	0	0	0	0	0	0		0	0	0	0	0	0		0	0	0	0	0	0		0	0	0	0	0	0
0	0	0	0	0	0	0		0	0	0	0	0	0		0	0	0	0	0	0		0	0	0	0	0	0
0	0	0	0	0	0	0		0	0	0	0	0	0		0	0	0	0	0	0		0	0	0	0	0	0
0	0	0	0	0	0	0		0	0	0	0	0	0		0	0	0	0	0	0		0	0	0	0	0	0
0	0	0	0	0	0	0		0	0	0	0	0	0		0	0	0	0	0	0		0	0	0	0	0	0
0	0	0	0	0	0	0		0	0	0	0	0	0		0	0	0	0	0	0		0	0	0	0	0	0
0	0	0	0	0	0	0		0	0	0	0	0	0		0	0	0	0	0	0		0	0	0	0	0	0
0	0	0	0	0	0	0		0	0	0	0	0	0		0	0	0	0	0	0		0	0	0	0	0	0
0	0	0	0	0	0	0		0	0	0	0	0	0		0	0	0	0	0	0		0	0	0	0	0	0
0	0	0	0	0	0	0		0	0	0	0	0	0		0	0	0	0	0	0		0	0	0	0	0	0
0	0	0	0	0	0	0		0	0	0	0	0	0		0	0	0	0	0	0		0	0	0	0	0	0
0	0	0	0	0	0	0		0	0	0	0	0	0		0	0	0	0	0	0		0	0	0	0	0	0
0	0	0	0	0	0	0		0	0	0	0	0	0		0	0	0	0	0	0		0	0	0	0	0	0
0	0	0	0	0	0	0		0	0	0	0	0	0		0	0	0	0	0	0		0	0	0	0	0	0
0	0	0	0	0	0	0		0	0	0	0	0	0		0	0	0	0	0	0		0	0	0	0	0	0
0	0	0	0	0	0	0		0	0	0	0	0	0		0	0	0	0	0	0		0	0	0	0	0	0
0	0	0	0	0	0	0		0	0	0	0	0	0		0	0	0	0	0	0		0	0	0	0	0	0
0	0	0	0	0	0	0		0	0	0	0	0	0		0	0	0	0	0	0		0	0	0	0	0	0
0	0	0	0	0	0	0		0	0	0	0	0	0		0	0	0	0	0	0		0	0	0	0	0	0
0	0	0	0	0	0	0		0	0	0	0	0	0		0	0	0	0	0	0		0	0	0	0	0	0
0	0	0	0	0	0	0		0	0	0	0	0	0		0	0	0	0	0	0		0	0	0	0	0	0
0	0	0	0	0	0	0		0	0	0	0	0	0		0	0	0	0	0	0		0	0	0	0	0	0
0	0	0	0	0	0	0		0	0	0	0	0	0		0	0	0	0	0	0		0	0	0	0	0	0
0	0	0	0	0	0	0		0	0	0	0	0	0		0	0	0	0	0	0		0	0	0	0	0	0
0	0	0	0	0	0	0		0	0	0	0	0	0		0	0	0	0	0	0		0	0	0	0	0	0
0	0	0	0	0	0	0		0	0	0	0	0	0		0	0	0	0	0	0		0	0	0	0	0	0
0	0	0	0	0	0	0		0	0	0	0	0	0		0	0	0	0	0	0		0	0	0	0	0	0
0	0	0	0	0	0	0		0	0	0	0	0	0		0	0	0	0	0	0		0	0	0	0	0	0
0	0	0	0	0	0	0		0	0	0	0	0	0		0	0	0	0	0	0		0	0	0	0	0	0
0	0	0	0	0	0	0		0	0	0	0	0	0		0	0	0	0	0	0		0	0	0	0	0	0
0	0	0	0	0	0	0		0	0	0	0	0	0		0	0	0	0	0	0		0	0	0	0	0	0
0	0	0	0	0	0	0		0	0	0	0	0	0		0	0	0	0	0	0		0	0	0	0	0	0
0	0	0	0	0	0	0		0	0	0	0	0	0		0	0	0	0	0	0		0	0	0	0	0	0
0	0	0	0	0	0	0		0	0	0	0	0	0		0	0	0	0	0	0		0	0	0	0	0	0
0	0	0	0	0	0	0		0	0	0	0	0	0		0	0	0	0	0	0		0	0	0	0	0	0
0	0	0	0	0	0	0		0	0	0	0	0	0		0	0	0	0	0	0		0	0	0	0	0	0
0	0	0	0	0	0	0		0	0	0	0	0	0		0	0	0	0	0	0		0	0	0	0	0	0
0	0	0	0	0	0	0		0	0	0	0	0	0		0	0	0	0	0	0		0	0	0	0	0	0
0	0	0	0	0	0	0		0	0	0	0	0	0		0	0	0	0	0	0		0	0	0	0	0	0
0	0	0	0	0	0	0		0	0	0	0	0	0		0	0	0	0	0	0		0	0	0	0	0	0
0	0	0	0	0	0	0		0	0	0	0	0	0		0	0	0	0	0	0		0	0	0	0	0	0
0	0	0	0	0	0	0		0	0	0	0	0	0		0	0	0	0	0	0		0	0	0	0	0	0
0	0	0	0	0	0	0		0	0	0	0	0	0		0	0	0	0	0	0		0	0	0	0	0	0
0	0	0	0	0	0	0		0	0	0	0	0	0		0	0	0	0	0	0		0	0	0	0	0	0
0	0	0	0	0	0	0		0	0	0	0	0	0		0	0	0	0	0	0		0	0	0	0	0	0
0	0	0	0	0	0	0		0	0	0	0	0	0		0	0	0	0	0	0		0	0	0	0	0	0
0	0	0	0	0	0	0		0	0	0	0	0	0		0	0	0	0	0	0		0	0	0	0	0	0
0	0	0	0	0	0	0		0	0	0	0	0	0		0	0	0	0	0	0		0	0	0	0	0	0
0	0	0	0	0	0	0		0	0	0	0	0	0		0	0	0	0	0	0		0	0	0	0	0	0
0	0	0	0	0	0	0		0	0	0	0	0	0		0	0	0	0	0	0		0	0	0	0	0	0
0	0	0	0	0	0	0		0	0	0	0	0	0		0	0	0	0	0	0		0	0	0	0	0	0
0	0	0	0	0	0	0		0	0	0	0	0	0		0	0	0	0	0	0		0	0	0	0	0	0
0	0	0	0	0	0	0		0	0	0	0	0	0		0	0	0	0	0	0		0	0	0	0	0	0
0	0	0	0	0	0	0		0	0	0	0	0	0		0	0	0	0	0	0		0	0	0	0	0	0
0	0	0	0	0	0	0		0	0	0	0	0	0		0	0	0	0	0	0		0	0	0	0	0	0
0	0	0	0	0	0	0		0	0	0	0	0	0		0	0	0	0	0	0		0	0	0	0	0	0
0	0	0	0	0	0	0		0	0	0	0	0	0		0	0	0	0	0	0		0	0	0	0	0	0
0	0	0	0	0	0	0		0	0	0	0	0	0		0	0	0	0	0	0		0	0	0	0	0	0
0	0	0	0	0	0	0		0	0	0	0	0	0		0	0	0	0	0	0		0	0	0	0	0	0
0	0	0	0	0	0	0		0	0	0	0	0	0		0	0	0	0	0	0		0	0	0	0	0	0
0	0	0	0	0	0	0		0	0	0	0	0	0		0	0	0	0	0	0		0	0	0	0	0	0
0	0	0	0	0	0	0		0	0	0	0	0	0		0	0	0	0	0	0		0	0	0	0	0	0
0	0	0	0	0	0	0		0	0	0	0	0	0		0	0	0	0	0	0		0	0	0	0	0	0
0	0	0	0	0	0	0		0	0	0	0	0	0		0	0	0	0	0	0		0	0	0	0	0	0
0	0	0	0	0	0	0		0	0	0	0	0	0		0	0	0	0	0	0		0	0	0	0	0	0
0	0	0	0	0	0	0		0	0	0	0	0	0		0	0	0	0	0	0		0	0	0	0	0	0
0	0	0	0	0	0	0		0	0	0	0	0	0		0	0	0	0	0	0		0	0	0	0	0	0
0	0	0	0	0	0	0		0	0	0	0	0	0		0	0	0	0	0	0		0	0	0	0	0	0
0	0	0	0	0	0	0		0	0	0	0	0	0		0	0	0	0	0	0		0	0	0	0	0	0
0	0	0	0	0	0	0		0	0	0	0	0	0		0	0	0	0	0	0		0	0	0	0	0	0
0	0	0	0	0	0	0		0	0	0	0	0	0		0	0	0	0	0	0		0	0	0	0	0	0
0	0	0	0	0	0	0		0	0	0	0	0	0		0	0	0	0	0	0		0	0	0	0	0	0
0	0	0	0	0	0	0		0	0	0	0	0	0		0	0	0	0	0	0		0	0	0	0	0	0
0	0	0	0	0	0	0		0	0	0	0	0	0		0	0	0	0	0	0		0	0	0	0	0	0
0	0	0	0	0	0	0		0	0	0	0	0	0		0	0	0	0	0	0		0	0	0	0	0	0
0	0	0	0	0	0	0		0	0	0	0	0	0		0	0	0	0	0	0		0	0	0	0	0	0
0	0	0	0	0	0	0		0	0	0	0	0	0		0	0	0	0	0	0		0	0	0	0	0	0
0	0	0	0	0	0	0		0	0	0	0	0	0		0	0	0	0	0	0		0	0	0	0	0	0
0	0	0	0	0	0	0		0	0	0	0	0	0		0	0	0	0	0	0		0	0	0	0	0	0
0	0	0	0	0	0	0		0	0	0	0	0	0		0	0	0	0	0	0		0	0	0	0	0	0
0	0	0	0	0	0	0		0	0	0	0	0	0		0	0	0	0	0	0		0	0	0	0	0	0
0	0	0	0	0	0	0		0	0	0	0	0	0		0	0	0	0	0	0		0	0	0	0	0	0
0	0	0	0	0	0	0		0	0	0	0	0	0		0	0	0	0	0	0		0	0	0	0	0	0
0	0	0	0	0	0	0		0	0	0	0	0	0		0	0	0	0	0	0		0	0	0	0	0	0
0	0	0	0	0	0	0		0	0	0	0	0	0		0	0	0	0	0	0		0	0	0	0	0	0
0	0	0	0	0	0	0		0	0	0	0	0	0		0	0	0	0	0	0		0	0	0	0	0	0
0	0	0	0	0	0	0		0	0	0	0	0	0		0	0	0	0	0	0		0	0	0	0	0	0
0	0	0	0	0	0	0		0	0	0	0	0	0		0	0	0	0	0	0		0	0	0	0	0	0
0	0	0	0	0	0	0		0	0	0	0	0	0		0	0	0	0	0	0		0	0	0	0	0	0
0	0	0	0	0	0	0		0	0	0	0	0	0		0	0	0	0	0	0		0	0	0	0	0	0
0	0	0	0	0	0	0		0	0	0	0	0	0		0	0	0	0	0	0		0	0	0	0	0	0
0	0	0	0	0	0	0		0	0	0	0	0	0		0	0	0	0	0	0		0	0	0	0	0	0
0	0	0	0	0	0	0		0	0	0	0	0	0		0	0	0	0	0	0		0	0	0	0	0	0
0	0	0	0	0	0	0		0	0	0	0	0	0		0	0	0	0	0	0		0	0	0	0	0	0
0	0	0	0	0	0	0		0	0	0	0	0	0		0	0	0	0	0	0		0	0	0	0	0	0
0	0	0	0	0	0	0		0	0	0	0	0	0		0	0	0	0	0	0		0	0	0	0	0	0
0	0	0	0	0	0	0		0	0	0	0	0	0		0	0	0	0	0	0		0	0	0	0	0	0
0	0	0	0	0	0	0		0	0	0	0	0	0		0	0	0	0	0	0		0	0	0	0	0	0
0	0	0	0	0	0	0		0	0	0	0	0	0		0	0	0	0	0	0		0	0	0	0	0	0
0	0	0	0	0	0	0		0	0	0	0	0	0		0	0	0	0	0	0		0	0	0	0	0	0
0	0	0	0	0	0	0		0	0	0	0	0	0		0	0	0	0	0	0		0	0	0	0	0	0
0	0	0	0	0	0	0		0	0	0	0	0	0		0	0	0	0	0	0		0	0	0	0	0	0
0	0	0	0	0	0	0		0	0	0	0	0	0		0	0	0	0	0	0		0	0	0	0	0	0
0	0	0	0	0	0	0		0	0	0	0	0	0		0	0	0	0	0	0		0	0	0	0	0	0
0	0	0	0	0	0	0		0	0	0	0	0	0		0	0	0	0	0	0		0	0	0	0	0	0
0	0	0	0	0	0	0		0	0	0	0	0	0		0	0	0	0	0	0		0	0	0	0	0	0
0	0	0	0	0	0	0		0	0	0	0	0	0		0	0	0	0	0	0		0	0	0	0	0	0
0	0	0	0	0	0	0		0	0	0	0	0	0		0	0	0	0	0	0		0	0	0	0	0	0
0	0	0	0	0	0	0		0	0	0	0	0	0		0	0	0	0	0	0		0	0	0	0	0	0
0	0	0	0	0	0	0		0	0	0	0	0	0		0	0	0	0	0	0		0	0	0	0	0	0
0	0	0	0	0	0	0		0	0	0	0	0	0		0	0	0	0	0	0		0	0	0	0	0	0
0	0	0	0	0	0	0		0	0	0	0	0	0		0	0	0	0	0	0		0	0	0	0	0	0
0	0	0	0	0	0	0		0	0	0	0	0	0		0	0	0	0	0	0		0	0	0	0	0	0
0	0	0	0	0	0	0		0	0	0	0	0	0		0	0	0	0	0	0		0	0	0	0	0	0
0	0	0	0	0	0	0		0	0	0	0	0	0		0	0	0	0	0	0		0	0	0	0	0	0
0	0	0	0	0	0	0		0	0	0	0	0	0		0	0	0	0	0	0		0	0	0	0	0	0
0	0	0	0	0	0	0		0	0	0	0	0	0		0	0	0	0	0	0		0	0	0	0	0	0
0	0	0	0	0	0	0		0	0	0	0	0	0		0	0	0	0	0	0		0	0	0	0	0	0
0	0	0	0	0	0	0		0	0	0	0	0	0		0	0	0	0	0	0		0	0	0	0	0	0
0	0	0	0	0	0	0		0	0	0	0	0	0		0	0	0	0	0	0		0	0	0	0	0	0
0	0	0	0	0	0	0		0	0	0	0	0	0		0	0	0	0	0	0		0	0	0	0	0	0
0	0	0	0	0	0	0		0	0	0	0	0	0		0	0	0	0	0	0		0	0	0	0	0	0
0	0	0	0	0	0	0		0	0	0	0	0	0		0	0	0	0	0	0		0	0	0	0	0	0
0	0	0	0	0	0	0		0	0	0	0	0	0		0	0	0	0	0	0		0	0	0	0	0	0
0	0	0	0	0	0	0		0	0	0	0	0	0		0	0	0	0	0	0		0	0	0	0	0	0
0	0	0	0	0	0	0		0	0	0	0	0	0		0	0	0	0	0	0		0	0	0	0	0	0

## Sheet: Data corrected cropped
X	L1A1	L1A2	L1A3	L1A4	L1A5	L1A6		L2A1	L2A2	L2A3	L2A4	L2A5	L2A6		L3A1	L3A2	L3A3	L3A4	L3A5	L3A6		L4A1	L4A2	L4A3	L4A4	L4A5	L4A6
-2.7	-0.11	0.11	-1.55	0.94	2.57	0		0.95	0.46	2.9	4.92	1.64	0		-1.27	-1.12	-2.2	-0.38	-0.93	0		1.33	0.23	0.28	-2.88	0.66	0
-1.8	-1.07	-3.15	-3.51	-1.41	-3.32	0		-1.28	-3.73	-1.3	-0.61	-1.68	0		-0.81	-0.83	-3.36	0.14	-1.2	0		-0.41	0.38	-0.61	0.8	-1.77	0
-0.9	0.45	2.36	4.94	2.4	1.82	0		1.79	1.19	2.84	1.72	1.52	0		-3.29	-1.27	-3.71	0.23	0.13	0		-2.61	-3.68	-4.12	-3.97	0.7	0
0	-1.52	0.52	2.47	0.91	-1.35	0		0.95	-0.16	0.72	-0.22	0.12	0		0.91	-0.04	-0.19	-1.92	-1.9	0		-1.89	-1.35	1.37	-0.12	1.71	0
0.9	-0.07	-0.8	0.47	0.74	-3.55	0		0.86	-1.26	-1.3	-2.25	-2.26	0		-1.17	-1.15	-2.79	-0.56	-4.49	0		-1.87	-0.33	-2.11	-1.24	-1.45	0
1.8	3.22	0.6	0.41	2.02	-0.45	0		4.15	0.09	0.12	0	-0.41	0		-0.32	-3.52	-1.98	-1.8	-4.38	0		-0.77	-2.56	-1.96	-0.58	-2.18	0
2.7	0.15	0.28	-1.16	-0.2	-0.83	0		3.19	1.36	1.53	-0.14	2.61	0		2.11	0.89	-0.44	-0.47	0.85	0		-3.24	-1.87	-0.55	-0.46	0.13	0
3.6	3.16	-1.13	0.74	2.89	1.64	0		-0.89	-3.66	-0.93	1.22	-1.97	0		-1.26	0.59	-0.08	3.12	-4.25	0		-5.52	-2.32	-3.21	-1.34	-1.99	0
4.5	-0.17	-2.8	0.23	-0.7	-1.83	0		-0.97	-0.93	0.75	0.47	1.77	0		-0.85	-1.44	-2.97	-0.34	0.53	0		-1.57	-4.71	-4.25	-2.66	-0.92	0
5.4	-0.24	-0.49	-4.44	-1.38	-3.09	0		-1.9	-0.95	-0.71	-1.49	-3.45	0		1.6	-0.76	-1.73	0.37	-3.98	0		0.06	-1.87	-0.67	-1.96	-2.77	0
6.3	-2.57	-2.61	-4.56	-3.94	-1.99	0		-0.19	0.86	2.07	0.48	-0.86	0		-0.38	-0.49	0.37	0.78	-1.15	0		-4.89	-3.62	-1.87	-4.37	-2.18	0
7.2	-1.07	-1.33	-1.56	2.92	0.7	0		1.23	0.87	2.13	1.97	3.29	0		2.53	1.27	1.62	-0.3	-2.83	0		0.78	1.68	-0.97	-0.11	0.09	0
8.1	-1.96	-2.04	-0.41	1.64	-2.29	0		2.37	2.02	2.26	3.72	4.38	0		-0.38	3.52	-0.79	2.09	2.52	0		-1.74	-0.96	-1.25	-1.78	2.25	0
9	-1.66	0.36	2.58	6.13	-0.6	0		-0.24	-1.88	-0.18	5.55	0.29	0		0.41	-1.61	-2.03	1.43	-2.38	0		-0.92	1	1.16	3.42	-0.49	0
9.9	-310.56	0.5	0.59	4.54	-0.8	0		-158.22	-3.69	-1.3	3.3	1.46	0		28.31	-1.96	-1.41	2.57	-2.79	0		-172.9	-2.52	-4.29	0.01	-4.09	0
10.8	-282.83	3.6	5.87	8.9	2.58	0		421.03	-4.58	-0.85	2.77	-0.42	0		718.45	-1.81	-1.44	2.22	-0.88	0		152.48	-1.27	-3.4	0.34	2.27	0
11.7	299.52	2.34	4.78	4.11	0.81	0		-36.8	-3.33	-0.45	1.29	1.27	0		356.5	-1.26	-0.46	0.39	-2.21	0		230.89	-3.02	-0.48	0.82	-0.69	0
12.6	-177.66	1.91	5.3	2.19	-0.75	0		372.97	-6.26	0.72	3.14	1.33	0		272.21	-2.99	-1.39	2.18	1.67	0		624.33	-2.04	-0.47	3.09	0.01	0
13.5	-549.68	5.77	9.62	6.24	-0.28	0		-191.48	-1.27	6.96	3.82	4.02	0		337.72	1.5	3.56	5.48	3.67	0		542.18	-1.67	-3.01	1.16	0.8	0
14.4	-877.57	1.36	4.68	0.61	-1.68	0		-79.82	-6.35	-1.12	2.4	2.14	0		105.84	0.2	1.09	3.18	1.99	0		711.65	-5.47	-6.37	-1.38	-2.97	0
15.3	-1016.91	6.11	11.43	7.9	3.57	0		-328.72	-0.65	4.14	4.91	5.08	0		69.96	0.36	2.37	3.67	0.54	0		820.69	-1.76	-2.47	0.44	-0.81	0
16.2	-416.38	6.54	8.47	3.85	0.12	0		-334.1	-3.48	-0.83	1.13	3.76	0		-6657.25	-2.49	-5.72	0.27	0.32	0		-6383.86	-7.89	-6.87	-2.35	-3.48	0
17.1	6445.68	5.82	6.69	5.52	-1.29	0		623.28	-4.25	-1.74	2.35	2.75	0		-14956.4	1.8	1.58	4.99	3.02	0		-13916.8	-2.5	-2.42	1.32	1.95	0
18	376.06	5.19	9.78	7.48	4.55	0		186.71	-8.14	-0.66	2.83	1.82	0		-306.23	1.56	2.64	6.8	4.23	0		532.57	-3.05	-6.79	-3.43	-1.74	0
18.9	-118.38	2.03	8.79	2.13	-4.21	0		-299.07	-7.41	1.06	2.56	-2.92	0		-1497.31	-3.37	-0.95	2	-0.74	0		-21.17	-6.33	-6.22	-1.89	-1.86	0
19.8	-626.46	3.79	6.07	4.39	-2.35	0		-580.64	-7.25	-0.95	4.58	-1.19	0		-2494.69	-4.95	-2.64	2.63	-0.45	0		-868.56	-5.16	-6.41	-2.39	-1.39	0
20.7	-251.76	6.36	11.12	6.4	4.26	0		-225.73	-6.67	-1.56	3.25	-1.8	0		-1261.28	1.38	0.95	3.95	-0.58	0		-285.92	-4.38	-6.43	-2.03	0.02	0
21.6	-1275.88	2.53	7.39	1.77	2.35	0		-1104.49	-7.32	0.07	2.52	1.8	0		-62.51	1.2	0.35	4.76	2.44	0		-610.36	-4.38	-6.41	-3.35	-2.31	0
22.5	-293.36	3.42	4.12	3.36	-1.7	0		-1036.85	-8.72	-2.06	-3.62	-3.09	0		-284.96	-4.96	-2.16	-3.19	-2.91	0		-1090.62	-7.96	-6.05	-6.1	-5.21	0
23.4	11.73	6.5	7.05	6.29	-1.8	0		-342.57	-2.37	1.27	3.03	1.52	0		-205.7	1.06	-1.05	1.02	0.23	0		-452.23	-1.33	-5.22	-0.06	0.38	0
24.3	26.86	2.85	8.38	5.09	-2.09	0		-18.39	-6.44	4.1	3.52	0.01	0		149.22	-2.52	-0.77	3.44	0.09	0		-25.77	-2.39	-4.53	4.34	1.9	0
25.2	27.5	3	6.58	4.87	-1.04	0		-19.21	-4.18	0.07	7.5	2.25	0		146.4	1.71	1.79	5.68	1.7	0		-21.82	-0.92	-1.6	2.05	1.3	0
26.1	239.69	5.18	6.46	7.74	0.86	0		-379.4	-3.4	2.11	5.55	4.52	0		14579.5	1.46	3.75	5.32	3.82	0		320.12	-4.97	-3.69	1.2	-3.4	0
27	362.65	3.36	7.23	6.65	1.65	0		-1528.39	-7.95	-5.1	0.26	-1.31	0		549.24	1.81	-1.67	3.7	2.83	0		-2182.03	-8.08	-8.23	-4.33	-4.74	0
27.9	27.32	4.28	10.47	8.66	4.39	0		-22.35	-2.03	3.38	6.29	4.15	0		135.31	1.87	-1.83	5.2	0.87	0		16.48	0.78	-4.91	3.68	0.43	0
28.8	21.26	2.57	1.32	2.89	-2.28	0		-24.86	-3.63	1.49	5.73	3.4	0		138.17	0.04	-1.84	1.32	-1.82	0		-16.44	-5.34	-9.63	0.87	-5.37	0
29.7	29.94	8.86	11.36	7.64	3.71	0		-23.89	-1.46	4.71	5.36	5.17	0		136.81	1.79	0.65	5.37	3.09	0		-16.09	-2.12	-6.17	1.38	-4.41	0
30.6	25.5	5.72	7.53	5.99	1.71	0		-25.87	-4.26	2.51	4.83	3.16	0		136.4	3.21	1.69	6	2.07	0		-13.16	-1.37	-8.6	-2.06	-3.46	0
31.5	30.81	6.76	8.33	10.47	1.97	0		-24.44	-3.1	1.13	3.64	2.79	0		131.71	-3.82	-1.93	3.36	-1.24	0		-15.39	-4.23	-6.49	1.01	-4.68	0
32.4	29.61	9.05	7.32	10.59	3.21	0		-23.85	0.04	1.55	5.7	4.67	0		131.53	1.91	-0.55	4.3	0.73	0		-14.15	-3.49	-4.99	1.95	0.81	0
33.3	26.36	6.63	6.1	6.13	2.43	0		-30.42	-6.86	-2.94	3.15	0.6	0		130.17	-1.37	-0.08	5.18	-0.03	0		-16.98	-5.13	-6.4	-2.02	-2.42	0
34.2	28.88	8.55	7.42	7.37	7.39	0		-20.1	3.72	7.39	9.56	9.64	0		131.9	1.11	0.91	3.12	1.32	0		-14.75	-1.21	-8.52	-1.69	-4.03	0
35.1	28.84	4.06	7.55	6.67	0.2	0		-28.75	-1.46	1.06	6.31	4.24	0		129.51	4.5	0.41	5.19	3.16	0		-12.14	-0.98	-6.82	2.87	1.31	0
36	29.06	2.61	5.99	5.84	-0.58	0		-27.77	-1.91	1.83	7.27	0.5	0		129.53	2.43	0.67	5.83	2.04	0		-13.68	-3.1	-8.81	-0.27	-2.91	0
36.9	29.62	6.76	7.85	7.23	2.17	0		-23.61	-1.92	1.81	7.99	3.55	0		132.19	2.56	0.5	6.83	2.31	0		-11.57	-1.98	-8.03	-1.25	-2.06	0
37.8	31.17	7.9	7.83	8.62	3.98	0		-24.34	1.25	3.29	6.6	4.34	0		132.71	1.1	1.39	3.91	-0.92	0		-7.41	-0.96	-3.96	4.68	-0.66	0
38.7	29.26	8.83	9.85	7.47	2.62	0		-27.23	0.47	2.96	6.95	5.81	0		129.46	4.9	0.01	5.03	1.18	0		-11.61	1.28	-7.34	2.69	-1.8	0
39.6	32.7	6.61	8.23	8.03	2.73	0		-26.21	-3.41	0.73	4.89	3.27	0		126.94	-0.68	-2.14	2.66	0.51	0		-14.22	-4.53	-11.66	-0.98	-6.72	0
40.5	26.54	4.53	5.81	6.11	1.61	0		-25.42	-2.93	3.16	4.59	4.79	0		129.07	1.03	-0.17	4.71	2.21	0		-11.32	-3.8	-10.75	1.41	-1.54	0
41.4	28.59	5.39	6.95	5.65	0.92	0		-27.17	-1.62	1.67	4.69	1.18	0		123.74	-2.83	-5.02	1.53	-3.17	0		-15.48	-6.53	-10.32	0.29	-5.63	0
42.3	27.63	8.37	7.78	6.22	2.06	0		-26.79	-3.06	2.8	3.5	3.17	0		128.62	0.89	3.21	5.57	2.03	0		-11.36	-2.22	-7.27	1.38	-0.79	0
43.2	30.48	4.8	7.22	8.17	3.31	0		-25.2	-1.97	-0.18	7.81	3.91	0		123.58	-1.53	-5.85	2.59	-1.81	0		-12.98	-5.66	-11.74	-2.81	-4.34	0
44.1	29.6	5.05	5.64	5.16	0.84	0		-24.38	-4.77	0.57	3.83	5.21	0		131.41	1.76	-1.52	5.14	0.76	0		-13.24	-3.17	-11.79	-0.56	-3.86	0
45	30.77	7.6	9.97	7	1.91	0		-25.18	0.26	5.72	8.36	5.18	0		126.32	2.48	0.39	4.74	3.59	0		-14.15	-4.17	-9.45	-0.51	-3.84	0
45.9	30.99	3.49	6.71	7.45	0.77	0		-26.55	-4.05	2.75	6.24	2.48	0		127.27	4.21	0.91	6.51	3.5	0		-11.9	-1.96	-11.02	-1.1	-3.84	0
46.8	30.41	8.03	8.9	7.29	6.13	0		-25.23	-1.35	0.11	5.69	5	0		122.47	-0.1	-3.18	4.59	1.47	0		-13.1	-4.13	-11.6	0.79	-2.64	0
47.7	30	3.82	7.29	10.34	6.47	0		-26.04	-3.65	4.11	6.11	5.35	0		127.78	4.58	3.67	6.11	3.04	0		-6.42	0.88	-8.62	3.62	1.35	0
48.6	31.6	6.62	8.87	9.61	5.87	0		-23.41	2.08	3.26	9.02	8.8	0		125.98	3.24	0.7	5.7	0.25	0		-12.6	-5.65	-13.76	0.3	-5.34	0
49.5	30.37	5.19	5.98	4.67	3.38	0		-25.48	-3.63	1.75	6.84	5.74	0		125.34	-0.38	-0.88	2.19	1.12	0		-14.8	-5.82	-12.36	-4.69	-3.92	0
50.4	32.62	5.01	7.76	8.84	6.35	0		-27.58	-1.42	0.91	7.34	4.33	0		122.64	2.6	-1.53	6.76	1.09	0		-12.34	-2.47	-11.81	0.93	-0.69	0
51.3	27.92	4.07	5.39	4.94	0.43	0		-25.73	-2.71	1.93	7.05	4.88	0		124.58	-0.02	0.39	4.87	2.5	0		-12.59	-6.07	-11.88	-0.43	-4.49	0
52.2	29.56	0.79	2.9	6.95	1.36	0		-23.74	-5.21	0.58	9.09	4.15	0		123.13	-0.61	-0.28	5.47	2.03	0		-15.8	-6.26	-13.11	-2.49	-5.28	0
53.1	30.97	6.54	6.55	6.35	4.79	0		-29.17	-5.76	-1.64	4.05	4.21	0		121.74	-1.61	-1.59	4.54	1.57	0		-13.29	-8.58	-14.71	-2.22	-5.51	0
54	31.36	6.7	7.93	10.11	3.49	0		-23.52	0.18	1.85	7.04	4.95	0		125.85	4.88	1.76	5.31	2.18	0		-13.13	-7.32	-14.72	-2.71	-5.18	0
54.9	31.86	4.35	7.29	8.21	6.23	0		-26.25	-2.91	1.04	8.01	8.19	0		120.3	0.62	-1.74	3.17	3.85	0		-12.75	-6.27	-14.02	-4.75	-3.93	0
55.8	30.73	3.96	4.8	10.1	2.33	0		-24.83	-3.03	0.71	4.12	2.02	0		121.94	1.77	-0.8	3.14	2.22	0		-14.21	-4.74	-13.86	0.46	-2.65	0
56.7	31.44	5.49	5.13	5.84	2.98	0		-27.76	-5.93	-2.35	3.27	2.91	0		122.82	0.82	1.4	4.79	3.17	0		-13.11	-6.75	-13.85	-4.01	-7.18	0
57.6	31.42	8.25	6.23	6.82	5.36	0		-25.95	-4.25	-0.74	5.3	2	0		122.76	3.29	1.47	5.02	0.07	0		-12.54	-4.87	-14.12	-3.59	-5.94	0
58.5	32.26	4.12	1.72	7.55	2.04	0		-23.22	-3.68	-0.04	8.07	2.38	0		127.39	5.41	3.36	9.02	3.51	0		-12.58	-6.27	-14.93	-3.32	-5.23	0
59.4	29.18	6.08	4.38	6.53	2.85	0		-26.08	-1.82	-0.68	6.57	3.73	0		122.6	0.13	-1.13	3.5	1.68	0		-15.13	-5.63	-16.43	-5.06	-5.29	0
60.3	31.48	4.17	4.19	6.44	0.24	0		-22.14	-0.98	2.72	2.8	4.55	0		121.6	3.03	2.18	3.06	2.67	0		-12.39	-5.31	-15.46	-0.83	-4.38	0
61.2	33.21	8.04	5.4	9.21	8.21	0		-24.56	-0.01	0.41	5.53	5.81	0		122.16	2.25	-0.97	4.16	-0.34	0		-10.14	-5.33	-14.49	-2.92	-4.84	0
62.1	31.52	7.21	2.69	7.35	1.81	0		-23.03	-1.43	-0.35	8.32	4.5	0		124.55	6.09	2.48	8.41	7.77	0		-9.6	-3.75	-13.1	-2.85	-3.19	0
63	29.67	3.87	3.99	5.95	4.22	0		-19.95	-2.77	2.33	7.45	7.6	0		126.29	4.02	1.29	7	2.14	0		-7.3	-2.91	-15.19	1.24	-4.5	0
63.9	29.46	4.5	2.89	6.31	3.99	0		-24.76	-0.08	-1.93	6.63	5.11	0		124.5	6.04	1.54	7.12	3.52	0		-8.17	-1.77	-13.83	-0.6	1.23	0
64.8	30.63	8.67	3.49	7.79	5.99	0		-24.12	2.52	-2.11	8.16	6.26	0		122.13	7.38	1.51	6.82	4.98	0		-9.02	-1.04	-12.71	0.46	2.47	0
65.7	36.16	5	1.03	6.34	2.72	0		-18.34	-2.59	-2.31	6.09	3.47	0		122.94	1.99	-2.03	3.94	1.61	0		-6.18	-3.3	-16.28	-0.78	-3.09	0
66.6	26.24	4.74	2.38	4.38	2.62	0		-26.68	-1.74	-1.44	3.14	2.1	0		119.72	5.51	1.78	5.99	1.55	0		-7.98	-4.11	-15.67	-1.46	-3.64	0
67.5	14.8	4.54	0.79	1.13	-0.32	0		-20.86	-0.04	1.63	5.36	1.35	0		112.08	3.18	-0.43	3.32	-0.9	0		-2.29	-2.5	-17.03	-5.53	-4.62	0
68.4	6.1	-1.5	-5.97	0.08	0.84	0		-21.97	0.19	-2.37	1.91	0.81	0		110.51	2.46	0.8	1.5	-1.36	0		0.3	-5.33	-16.54	-6.72	-7.81	0
69.3	5.6	1.18	-4.65	0.45	-0.79	0		-23.87	-1.51	-3.83	0.64	-2.01	0		106.47	1.74	-0.65	1.52	-3.72	0		-1.52	-7.1	-16.92	-6.44	-9.46	0
70.2	7.69	-1.03	-3.96	1.23	3.32	0		-18.24	1.06	-0.23	4.72	4.01	0		110.78	3.85	0.88	3.75	-0.03	0		3.47	-3.95	-14.73	-7.24	-6.34	0
71.1	6.67	-2.96	-4.64	-2.92	2.38	0		-20.9	2.19	-1.39	3.78	2.13	0		112.44	7.09	3.21	5.36	4.02	0		-1.27	-5.22	-15.28	-7.53	-6.78	0
72	4.79	-1.03	-4.82	-0.12	-2.72	0		-21.86	2.83	-2.48	3.18	3.46	0		107.07	2.89	-1.55	0.95	-2.47	0		0.69	-3.15	-16.26	-6.46	-5.69	0
72.9	5.94	-0.48	-6.58	-0.31	1.78	0		-19.1	3.07	0.13	5.27	6.18	0		110	7.64	2.89	6.64	2.78	0		-0.05	-3.82	-13.57	-5.78	-5.77	0
73.8	4.11	-1.09	-9.06	-1.41	-4.26	0		-22.12	1.46	-4.06	-0.53	-1.87	0		106.05	3.83	1.48	2.37	-0.4	0		-0.8	-4.83	-15.48	-6.59	-5.38	0
74.7	5.02	-0.89	-4.77	-3.34	1.68	0		-21.05	-1.61	-2.76	-3.73	1.22	0		106.9	1.84	-1.34	2.28	1	0		-0.49	-6.91	-16.69	-10.03	-6.58	0
75.6	4.55	1.38	-2.76	1.96	5.46	0		-22.03	1.18	-0.98	3.09	5.05	0		108.68	7.55	3.02	7.16	3.11	0		0.79	-1.27	-14.36	-5.93	-4.22	0
76.5	5.03	1.73	-3.51	1.12	3.1	0		-18.75	1.32	0.74	3.14	1.44	0		106.4	2.18	-0.58	2.43	-1.16	0		4.31	-3.48	-12.33	-3.21	-1.94	0
77.4	5.07	1.53	-5.14	0.49	0.38	0		-16.56	4.13	2.19	3.83	3.16	0		108.12	6.42	3.81	1.98	1.27	0		-1.73	-4.34	-16.59	-11.9	-8.57	0
78.3	2.71	-3.16	-8.8	-2.43	0.21	0		-22.29	-2.05	-4.64	-0.81	0.16	0		106.34	2.79	-1.02	1.44	-0.5	0		1.47	-3.78	-13.54	-5.07	-5.26	0
79.2	1.97	-1.53	-8.37	0.38	-3.1	0		-19.7	-0.05	-1.47	2.56	2.16	0		106.17	3.29	0.2	2.98	1.15	0		-0.03	-4.68	-18.68	-6.3	-6.87	0
80.1	2.99	-1.31	-4.26	-2.29	0.03	0		-22.93	-1.73	-3.2	-2.65	-1.1	0		106.78	1.65	2.24	1.03	1.79	0		0.06	-4.11	-13.31	-7.42	-6.04	0
81	1.41	-2.42	-5.48	-0.07	0.19	0		-23.95	-2.71	-3.25	-1.25	-0.49	0		102.4	0.21	-3.07	-0.6	-3.8	0		0.65	-3.95	-16.59	-8.35	-7.44	0
81.9	5.09	1.24	-1.4	1.89	-0.57	0		-22.21	0.03	-1.48	-0.37	-0.14	0		104.26	2.32	1.19	0.68	2.21	0		0.13	-4.93	-14.96	-8.12	-6.43	0
82.8	2.32	-0.96	-3.35	-0.36	0.85	0		-19.18	1.58	0.75	0.79	3.98	0		106.29	4.3	1.29	3.04	2.48	0		0.2	-6.29	-18.8	-9.18	-5.79	0
83.7	4.57	-2.31	-3.45	-0.64	0.48	0		-22.65	0.97	0.44	1.62	1.47	0		104.68	2.48	1.04	1.97	-1.32	0		0.57	-5.29	-17.69	-6.26	-4.41	0
84.6	2.04	1.32	-4.05	-0.48	0.33	0		-18.32	4.87	-0.41	4.14	3.47	0		105.96	6.09	0.47	2.86	0.37	0		2.53	-2.55	-13.29	-7.89	-4.98	0
85.5	3.49	-3.14	-6.61	-3.03	-2.82	0		-17.14	1.21	-0.07	2.43	3.25	0		104.67	4.53	-1.46	1.08	1.53	0		1.83	-4.1	-16.7	-7.39	-4.56	0
86.4	3.33	-2.51	-7.51	-2.53	-3.74	0		-21.53	-2.51	-3.13	-0.22	0.22	0		103	2.5	0.12	2.2	0.13	0		2.8	-3.17	-15.06	-5.26	-4.05	0
87.3	3.42	1.09	-5.46	0.48	1.29	0		-20.49	0.56	-2.9	-1.5	-0.06	0		104.92	2.76	1.05	1.41	0.19	0		1.75	-2.66	-13.72	-6.76	-5.36	0
88.2	1.23	-0.01	-5.77	-1.12	2.84	0		-23.47	-2.43	-1.54	-2.64	1.85	0		103.17	1.99	1.81	1.43	-1.9	0		2.55	-3.12	-15.69	-6.7	-5.62	0
89.1	0.68	0.33	-5.45	-1.72	0.65	0		-18.77	2.81	-0.99	0.24	2.89	0		105.21	2.76	-0.99	0.21	-1.74	0		4.78	-4.64	-16.29	-6.89	-5.48	0
90	4.43	0.62	-3.83	-0.07	2.2	0		-19.27	2.04	0.44	0.77	2.37	0		102.05	3.57	-0.02	-2.69	-0.52	0		1.2	-5.01	-17.49	-9.43	-7.57	0
90.9	3.87	0.88	-4.97	0.54	-0.96	0		-22.01	0.39	-1.9	1.44	3.16	0		100.24	3.92	2.11	1.36	-0.36	0		0.21	-2.79	-17.77	-7.15	-8.4	0
91.8	4.93	-1.52	-6.91	-1.46	0.58	0		-22.31	-1.05	-2.22	-0.49	0.03	0		103.83	0.97	-0.43	1.19	-2.97	0		1.22	-6.79	-18.43	-8.79	-10.62	0
92.7	4.7	0.22	-5.88	1.04	2.4	0		-19.23	0.7	0.64	2.49	1.64	0		105.11	1.9	-0.47	0.38	0.34	0		-0.3	-7.24	-20.03	-11.71	-6.95	0
93.6	1.98	-0.17	-5.09	-0.01	2.8	0		-18.02	3.29	1.47	2.79	5.32	0		105.05	3.92	2.47	1.76	-3.15	0		0.35	-5.69	-15.58	-6.75	-9.93	0
94.5	-2.84	-6.76	-9.21	-3.25	-0.98	0		-24.62	-1.8	-2.73	-1.34	1.58	0		103.87	3.19	0.22	1.73	0.71	0		0.44	-4.28	-17.7	-6.35	-7.29	0
95.4	5.47	-0.56	-2.46	0.37	0.32	0		-20.12	0	-3.21	-1.63	1.37	0		101.64	1.62	-1.06	-1.33	-1.39	0		4.08	-3.3	-15.86	-7.94	-5.49	0
96.3	0.12	-2.94	-7.35	-5.44	-0.91	0		-19.56	2.56	-3.04	0.66	2.57	0		102.23	3.6	-4.34	-0.34	-4.48	0		-0.33	-6.02	-16.45	-9.38	-8.29	0
97.2	3.54	2	-3.94	1.65	3.18	0		-19	0.25	-1.57	1.71	0.04	0		105.62	4.05	3.06	2.61	-0.77	0		5.16	-2.04	-11.47	-4.5	-4.57	0
98.1	1.81	2.22	-4.73	-0.29	0.65	0		-19.47	4.65	0.35	2.99	3.4	0		102.12	3.67	-1.29	1.13	-0.92	0		1.78	-3.6	-14.34	-7.36	-6.12	0
99	-0.22	-3.32	-7.89	2.22	-2.17	0		-23.51	0.07	-3	0.01	-0.85	0		103.26	4.68	2.61	1.08	0.12	0		1.45	-1.34	-13.1	-6.85	-8.01	0
99.9	-0.17	-2.17	-6.54	-0.66	-1.52	0		-20.64	1.98	0.05	1.03	-3.78	0		102.96	2.78	0.97	0.6	-1.83	0		3.15	-3.42	-13.47	-5.89	-5.19	0
100.8	2.83	-0.08	-4.9	1.39	0.65	0		-21.99	1.27	-1.11	3.61	0.83	0		103.75	2.43	0.27	5.69	0.99	0		0.69	-7.24	-16.32	-8.95	-7.95	0
101.7	0.93	-1.51	-5.78	-0.98	-0.8	0		-20.28	-0.08	-1.81	-1.42	1.38	0		104.28	3.12	1.03	-1.9	-0.33	0		4.11	-4.17	-12.3	-5.88	-5.87	0
102.6	2.29	-0.57	-7.03	-0.38	-0.7	0		-18.83	3.82	0.65	3.88	5.66	0		103.09	3.92	1.89	-0.9	4.06	0		2.82	-3.14	-13.72	-8.44	-4.27	0
103.5	-0.07	-3.72	-7.19	-1.84	-1.54	0		-24.11	-3.87	-4.03	-3.06	-1.18	0		101.35	1.33	0.68	0.08	0.04	0		3.33	-2.87	-13.51	-5.79	-5.35	0
104.4	2.79	-1.02	-5.72	0.29	1.37	0		-23.08	3.35	-1.06	0.4	4.49	0		102.07	4.1	-1.53	0.3	2.2	0		1.67	-4.61	-15.22	-9.01	-5.77	0
105.3	0.71	-1.34	-7.46	-1.03	0.27	0		-21.23	-2.26	-1.38	0.48	2.67	0		103.54	-0.43	-1.43	-0.97	-0.49	0		3.78	-2.93	-11.91	-5.41	-7.75	0
106.2	2.41	-0.2	-3.11	-1.3	-0.31	0		-18.38	3.8	2.04	3.84	2.87	0		102.66	-0.83	1.75	3.13	0.69	0		0.57	-7.51	-15.78	-7.64	-6.75	0
107.1	1.79	-1.69	-5.62	0.9	3.41	0		-20.05	1.93	-3.61	2.9	2.56	0		103.99	4.34	1.44	2.78	-0.27	0		2.1	-4.98	-12.88	-7.64	-7.19	0
108	-2.29	-1.12	-5.8	0.8	-0.46	0		-22.5	-0.32	-1.64	-0.38	-0.67	0		102.82	3.1	1.12	0.2	-0.19	0		3.64	-3.65	-12.74	-6.77	-1.93	0
108.9	-1.73	-2.93	-9.3	-2.59	-0.39	0		-19.59	0.36	-1.57	2.11	2.24	0		107.06	6.66	2.69	3.99	1.63	0		3.46	-3.44	-13.86	-6.17	-6.89	0
109.8	0.3	-3.21	-6.76	-1.58	0.91	0		-20.5	2.76	-1.4	2.72	3.06	0		102.64	4.1	1.82	3.64	1.83	0		0.94	-3.92	-14.37	-8.53	-5.1	0
110.7	-1.81	-1.17	-5.87	-1.97	-0.61	0		-19.69	1.3	-0.51	4.43	0.39	0		105.67	5.33	3.67	1.87	1.53	0		1.62	-2.2	-13.06	-9.04	-5.36	0
111.6	3.46	0.04	-6.53	4.18	-3.09	0		-20.95	2.15	-1.35	-0.97	0.03	0		103.97	5.2	-0.24	0.62	1.34	0		2.05	-3.52	-15.65	-7.04	-7.25	0
112.5	1.9	-0.94	-5.72	2.17	4.99	0		-20.74	3.47	-2.08	3.06	1.66	0		102.9	2.23	0	3.21	-1.82	0		1.43	-4.62	-14.61	-6.4	-6.53	0
113.4	5.2	-2.07	-3.62	-1.87	-2.5	0		-15.28	2.69	-0.42	3.28	2.54	0		104.33	4.19	1.83	4.32	1.9	0		-0.81	-6.01	-18.26	-9.42	-6.5	0
114.3	0.89	-3.82	-7.79	-2.13	-0.9	0		-22.06	1.97	-1.38	0.63	2.9	0		101.44	1.3	2.1	1.01	-0.64	0		1.79	-5.58	-16.91	-10.83	-6.57	0
115.2	1.1	-1.86	-8.79	-2.58	-3.39	0		-21.41	-1.47	-5.62	-2.47	0.64	0		101.64	3.63	-0.67	1.34	1.85	0		0.72	-3.58	-15.58	-7.41	-6.06	0
116.1	0.29	-4	-9.05	-5.39	-1.3	0		-21.17	-1.95	-3.13	-3.68	0.94	0		100.53	2.21	-0.57	0.39	-1.97	0		1.73	-4.79	-13.76	-5.98	-5.71	0
117	-4.13	-3.98	-7.03	-1.66	-0.54	0		-24.76	-2.39	-3.94	-4.12	-2.53	0		102.65	1.72	0.63	-2.57	-3.22	0		2.27	-6.65	-15.69	-8.01	-8.57	0
117.9	3.14	1.19	-1.94	2.84	0.41	0		-20.05	3.21	-2.91	-0.37	2.31	0		102.04	5.13	3.06	2.19	1.66	0		-0.13	-5.05	-14.44	-6.04	-7.37	0
118.8	3.24	2.67	-3.56	3.92	4.31	0		-22.2	-0.33	-2.59	2.85	1.1	0		102.68	2.12	-2.18	3.92	0.13	0		2.84	-1.72	-16.6	-5.22	-5.41	0
119.7	0.58	-2.49	-6.54	-2.75	-0.24	0		-21.12	2.63	0.37	3.72	2.73	0		103.11	4.15	1.24	2.32	0.73	0		-1.48	-6.18	-16.96	-11.57	-8.14	0
120.6	-1.42	-1.56	-6.25	-2.17	0.05	0		-19.89	2.15	-1.86	-0.49	-0.86	0		101.65	3	0.57	0.32	-2.02	0		2.37	-5.54	-14.55	-8.8	-7.08	0
121.5	-2.54	-2.2	-5.9	-2.33	1.1	0		-24.59	-1.17	-0.32	1.43	0.69	0		102.5	3.22	1.15	0.49	-0.84	0		1.27	-4.59	-16.11	-9.8	-6.45	0
122.4	1.23	0.33	-6.25	0.76	2.43	0		-15.6	4.46	1.02	3.66	4.5	0		102.69	3.08	1.62	0.04	0.19	0		0.7	-4.35	-12.86	-8.58	-7.53	0
123.3	-0.93	-2.74	-7.29	-4.64	-1.37	0		-20.68	-1.69	-3.76	-1.86	-2.92	0		101.87	0.87	0.15	0.54	-4.22	0		-0.37	-7.1	-14.71	-9.33	-6.99	0
124.2	3.07	-1.94	-6.7	-3.87	1.97	0		-17.44	2.4	0.45	1.07	4.8	0		102.38	0.34	0.3	1.99	0.52	0		1.08	-5.8	-15.94	-7.17	-7.13	0
125.1	-1.4	-0.63	-5.35	-2.93	-0.1	0		-20.68	-0.71	-2.85	-0.7	1.83	0		104.13	2.3	-1.16	0.34	-1.42	0		2.16	-2.29	-14.59	-8.45	-7.11	0
126	1.24	-0.37	-3.5	1.78	1.85	0		-19.8	2	1.38	-0.26	2.06	0		102.32	4.01	2.07	-0.55	-3.38	0		2.41	-1.45	-12.79	-6.75	-6.75	0
126.9	1.25	-4.87	-4.56	-2.45	-5.03	0		-21.14	0.13	0.17	0.11	0.03	0		101.49	2.06	0.65	0.75	0.03	0		-0.44	-3.88	-16.27	-9.74	-7.7	0
127.8	-3.49	1.38	-5.67	-2.43	-0.72	0		-24.1	-0.41	-3.88	-4.05	-0.06	0		102.52	1.97	0.38	0.03	-0.65	0		1.52	-4.62	-13.32	-10.55	-7.37	0
128.7	0.18	-0.02	-2.79	-0.72	2.01	0		-23.65	0.08	0.86	-1.16	2.23	0		100.64	3.52	1.04	0.81	3.48	0		2.26	-4.86	-14.43	-7.79	-7.58	0
129.6	-0.47	0.43	-4.86	-0.95	-0.37	0		-23.92	1.33	-2.22	-0.43	-0.4	0		99.8	2.27	-0.18	0.22	-1.58	0		1.77	-3.19	-12.66	-7.46	-3.54	0
130.5	2.87	-1.7	-6.08	-3.28	0.21	0		-18.98	-0.76	-0.31	-0.48	1.35	0		102.66	1.31	-0.72	0.82	-1.71	0		1.77	-3.69	-14.9	-6.69	-7.49	0
131.4	-0.88	1.67	-4.8	0.25	1.17	0		-18.87	2.31	-0.61	1.88	2.82	0		101.49	1.93	3.29	1.2	-0.31	0		-0.85	-5.56	-11.14	-7.15	-7.95	0
132.3	-2.05	-2.12	-7.97	-4.04	-2.57	0		-19.63	0.68	-2.34	-2.51	-0.34	0		100.67	0.28	-0.1	-0.04	-2.06	0		-0.71	-5.68	-14.13	-10.23	-7.38	0
133.2	2.25	1.85	-5.14	-0.83	1.08	0		-19.73	4.17	-0.38	2.17	3.1	0		103.49	6.11	4.28	3.73	1.99	0		-0.05	-2.76	-14.07	-6.61	-5.6	0
134.1	0.26	-0.99	-6.8	-0.87	0.59	0		-20.06	3.48	-4.02	1.9	2.5	0		98.33	0.5	-3.14	-3.86	-3.52	0		-3.27	-8.19	-15.24	-12.61	-8.78	0
135	2.17	-2.88	-5.57	-3.36	2.33	0		-20.05	2.15	0.6	2.64	1.24	0		102.15	2.93	-0.28	1.18	0.28	0		-1.25	-4.87	-15.65	-9.04	-5.22	0
135.9	0.71	-1.16	-6.34	-0.51	2.69	0		-20.98	4.04	-0.93	0.1	3.33	0		102.93	4.55	3.21	1.99	3.43	0		2.9	-2.35	-10.75	-6.74	-4.21	0
136.8	0.23	-2.1	-2.64	-2.64	0.21	0		-21.43	1.09	0.11	-1.73	3.76	0		99.08	3.45	-0.41	0.9	1.32	0		-1.31	-5.38	-17.86	-10.23	-9.05	0
137.7	-0.92	-1.72	-7.97	-5.51	-1.48	0		-21.1	4.24	-1.13	-0.75	0.52	0		103.36	4.44	3.22	1.11	-1.66	0		2.94	-2.77	-10.33	-5.53	-5.69	0
138.6	-2.11	0.19	-7.54	0.07	3.11	0		-22.74	1.94	-0.28	-1.32	1.16	0		98.18	2.04	-0.82	-4.55	-3.11	0		2.51	-1.58	-11.74	-8.67	-3.7	0
139.5	-2.42	-0.19	-7.76	-2.57	-0.32	0		-21.91	2.55	-1.91	-1.65	1.82	0		103.48	5.01	1.99	-0.28	0.89	0		3.64	-1.9	-13.98	-9.26	-4.64	0
140.4	1.23	-0.08	-2.64	-2.6	0.58	0		-16.98	4.25	2.73	2.63	4.07	0		105.21	4.24	5.97	1.4	3.24	0		1.21	-4.84	-13.16	-9.77	-8.5	0
141.3	-0.79	-2.13	-6.24	-1.09	-1.34	0		-18.7	1.93	0.35	2.53	3.25	0		101.28	-0.48	-0.86	-0.97	-1.41	0		2.63	-1.84	-11.34	-7.91	-5.45	0
142.2	0.64	-1.94	-3.68	-0.86	2.12	0		-20.62	-0.8	0.53	0.43	3.3	0		100.72	0.73	1.14	1.1	1.1	0		-2.17	-7.71	-18.48	-9.76	-10.34	0
143.1	-0.25	0.96	-4.61	1.63	0.98	0		-18.88	2.2	-2.07	-3.41	1.49	0		98.71	-1.17	-2.92	-5.7	-0.99	0		-1.72	-7.31	-16.9	-9.75	-8.03	0
144	0.42	-1.27	-4.42	-0.66	1.67	0		-18.19	1.17	-0.57	-0.07	1.84	0		102.6	2.41	3.25	0.2	1.14	0		-0.91	-9.05	-17.75	-11.3	-8.59	0
144.9	1.04	-1.95	-6.02	-4.51	1.16	0		-23.4	0.31	-3.13	-2.14	0.96	0		99.46	-0.46	-1.45	-1.59	-2.74	0		1.92	-2.96	-14.57	-7.41	-8.93	0
145.8	-3.46	-4.7	-8.33	-5.51	-0.54	0		-23.02	0.92	-2.69	-0.22	3.94	0		99.87	2.59	0.75	2.62	1.74	0		0.08	-7.61	-13.76	-8.46	-7.19	0
146.7	0.94	-0.86	-7.45	-2.31	-0.14	0		-20.69	3.2	1.25	-0.28	2.02	0		102.51	2.58	4.95	1.26	-1.17	0		0.27	-6.19	-13.59	-9.81	-7.52	0
147.6	0.92	-0.52	-6.77	-0.68	3.05	0		-18.47	0.42	-0.7	3.36	3.86	0		101.38	-2.23	1.09	1.23	1.3	0		1.34	-7.26	-12.66	-8.64	-5.79	0
148.5	-2.91	-2.61	-9.17	-4.78	-0.71	0		-21.21	-0.33	-3.6	-3.97	-3.99	0		100.7	1.22	-0.95	-1.96	-3.04	0		1.83	-4.19	-13.95	-8.93	-4.95	0
149.4	-4.07	-6.03	-9.41	-6.33	-2.12	0		-23.23	-0.12	-2.34	-5.86	0.93	0		99.7	2.45	1.3	-2.13	-2.51	0		-1.53	-8.11	-14.6	-11.37	-11.95	0
150.3	-1.55	-2.5	-8.13	-1.29	-4.57	0		-21.11	-0.83	-3.73	-0.55	-1.18	0		101.97	1.25	-1.08	-1.55	-0.49	0		-0.31	-4.53	-12.78	-8.4	-8.03	0
151.2	-4.37	-4.46	-8.17	-1.13	-1.58	0		-25.12	0.84	-4.27	-0.54	-2.03	0		101.22	3.04	0.01	0	-2.02	0		2.45	-3.68	-10.81	-9.51	-7.3	0
152.1	1.72	1.7	-3.84	-1.5	0.87	0		-20.94	-1.55	-3.64	1.24	-1.01	0		100.14	0.08	0.18	2.29	-2.88	0		2.7	-2.34	-10.94	-5.7	-4.67	0
153	2.02	2.57	-2.75	0.9	1.29	0		-21.34	-0.07	-2.94	-1.76	0.42	0		102.08	0.48	-2.04	-2.8	-5.47	0		3.27	-4.09	-13.44	-7.34	-8.53	0
153.9	1.3	-0.84	-4.27	-1.72	0.61	0		-20.52	0.85	1.73	-0.7	1.08	0		103.07	4.22	4.38	1.49	3.56	0		1.26	-3.36	-14.08	-10.83	-5.79	0
154.8	-0.98	-0.09	-4.29	-0.64	1.73	0		-23.05	-0.13	-1.14	-0.03	0.69	0		100	1.12	2.81	-1.02	-0.35	0		-0.4	-4.47	-11.9	-8.15	-6.47	0
155.7	-1.76	0.04	-7.11	-2.42	-3.17	0		-20.47	4.28	0.44	1.1	2.83	0		100.83	2.93	0.74	0.42	0.9	0		0.17	-5.71	-14.15	-10.3	-4.81	0
156.6	1.26	1.19	-3.91	-1.75	2.26	0		-21.36	2.68	1.5	0.94	4.29	0		102.1	4.31	3.49	0.75	1.14	0		-0.5	-3.2	-16.11	-9.35	-8.91	0
157.5	-1.03	-1.25	-7.88	-0.02	1.89	0		-20.66	0.45	-2.29	-0.79	1.16	0		101.17	1.5	-0.74	-1.65	0.19	0		2.38	-1.08	-12.52	-7.37	-4.07	0
158.4	-2.02	-1.72	-6.56	-2.81	-3.32	0		-20.65	-0.86	-3.59	-3	-3.17	0		97.14	1.78	-3.36	-3.2	-4.19	0		-1.27	-5.32	-14.99	-10.82	-8.9	0
159.3	-1.02	-1.18	-6.01	-0.39	0.2	0		-22.36	0.86	-1.64	-1.58	0.01	0		99.67	1.42	2	1.8	-1.25	0		2.2	-4.12	-11.59	-7.82	-4.99	0
160.2	-0.42	-0.95	-6.12	-1.69	-3.39	0		-20.34	1.24	-2.9	0.38	0.24	0		103.35	4.54	1.98	2.2	1.12	0		-2.49	-7.33	-15.01	-10.46	-9.92	0
161.1	-1.51	-1.94	-3.55	-4.39	1.47	0		-17.96	1.45	0.83	-1.33	2.86	0		100.91	1.91	-0.05	2.03	1.36	0		0.73	-4.4	-12.75	-7.58	-7.79	0
162	-0.64	-1.88	-7.79	-0.85	-0.66	0		-22.42	0.5	-4.11	-2.86	1.4	0		98.42	-0.22	-1.33	-1.3	-1.86	0		-2.77	-1.41	-14.24	-11.48	-7.27	0
162.9	1.44	-0.12	-10.39	-0.19	-1.27	0		-18.26	2.17	-1.28	2.77	3.59	0		100.86	1.22	2.29	2.68	-0.53	0		2.4	-2.37	-10.99	-6.72	-4.14	0
163.8	-0.15	-0.17	-5.11	-0.22	-1.66	0		-21.02	1.08	0.11	2.79	-0.85	0		97.71	-1.66	-3.66	-3.3	-3.11	0		-0.75	-8.6	-15.12	-11.79	-7.41	0
164.7	1.39	2.02	-4.49	-1.13	1.5	0		-21.56	4.88	0.74	-0.34	2.18	0		101.43	3.43	2.61	1.27	0.74	0		-2.22	-7.9	-13.89	-7.03	-6.64	0
165.6	-3.13	-4.48	-8.13	-2.13	-1.44	0		-20.94	1.11	-1.79	1.13	3.64	0		103.2	3.66	-0.06	0.62	0.1	0		1.87	-2.82	-11.44	-9.8	-6.58	0
166.5	-2.95	-2.79	-7.52	-3.28	-3.39	0		-23.62	-0.68	-4.52	-1.94	0.43	0		97.59	0.96	-0.68	-3.6	-4	0		-1.56	-4.92	-12.07	-10.94	-9.34	0
167.4	0.04	-0.81	-2.75	2.13	1.32	0		-20.04	1.93	-0.28	0.45	0.93	0		99.92	2.67	-1.46	-1.17	-2.33	0		1.19	-2.9	-12.6	-8.99	-5.13	0
168.3	-1.74	-2.76	-6.52	-6.89	-0.98	0		-19.66	3.78	-1.31	-1.97	1.6	0		101.35	7.05	3.28	4.9	2.31	0		-4.03	-4.35	-15.02	-9.27	-9.5	0
169.2	-1.31	-0.16	-4.52	-3.19	1.86	0		-19.47	3.15	2.97	2.23	2.43	0		99.02	-1.05	-1.1	-0.15	-2.69	0		0.57	-3.07	-14.12	-9.12	-8.99	0
170.1	-3.15	-4.4	-5.06	-2.34	-3.35	0		-22.9	-0.11	-1.47	-2.75	-0.97	0		99.35	-0.21	0.93	0.31	-1.37	0		2.72	-5.74	-10.98	-9.42	-5.11	0
171	-0.14	-1.65	-6.89	-0.38	-1.72	0		-20.31	3.95	1.75	2.98	2.79	0		99.91	3.33	2.07	2.48	1.75	0		0.76	-5.02	-13.58	-8.2	-4.53	0
171.9	-1.03	-2.28	-7.57	-3.24	-0.97	0		-19.11	3.11	-0.76	-0.25	2.37	0		97.97	-2.14	1.24	-1.5	-1.69	0		0.61	-7.17	-11.76	-11.05	-8.28	0
172.8	-4.84	-4.79	-5.94	-3.13	-4.1	0		-22.43	-1.5	-1.46	-2.03	0.14	0		98.21	-0.51	2.67	-3.44	-0.45	0		1.5	-3.58	-7.83	-8.08	-4.77	0
173.7	-1.6	-3.06	-5.73	-5.93	-0.6	0		-20.95	-1.51	-4.3	-4.79	-0.48	0		100.75	1.08	0.13	-1.01	-1.03	0		2.35	-5.54	-11.58	-9.65	-7.36	0
174.6	-0.03	0.86	-3.78	-2.47	3.14	0		-19.08	1.88	-0.81	0.88	2.94	0		102.01	2.49	-0.75	1.11	-1.57	0		-0.6	-6.37	-14.63	-11.31	-10.29	0
175.5	0.69	-2.29	-4.47	-0.84	0.39	0		-18.2	5.09	1.26	2.85	5.82	0		100.76	1.08	1.86	-0.22	1.82	0		1.31	-5.99	-14.47	-10.99	-7.96	0
176.4	-0.88	0.37	-4.94	-0.47	0.74	0		-22.33	1.34	-2.03	-2.05	-0.19	0		100.49	1.57	1.24	0.46	0.43	0		1.5	-1.13	-10.81	-6.73	-5.29	0
177.3	-2.33	-4.07	-5.19	-5.94	-2.65	0		-22.71	-0.6	-4.83	0.78	-2.14	0		100.38	3.26	0.01	4.3	-1.21	0		3.23	-4.81	-13.68	-9.01	-6.33	0
178.2	-1.38	-4.32	-8.06	-1.32	-0.77	0		-17.57	0.13	-1.04	-0.39	1.43	0		101.59	1.19	-1.87	-2.6	0.49	0		-1.16	-5.54	-15.2	-12.09	-5.29	0
179.1	-2.78	-1.08	-5.65	-1.67	0.33	0		-20.48	2.58	0.89	0.76	3.54	0		100.66	4.21	1.3	-0.09	2.67	0		-0.33	-5.4	-12.11	-10.55	-7.05	0
180	-2.56	-2.94	-8.39	-3.69	-1.47	0		-20.7	0.09	-1.39	1.06	1.95	0		102.42	2.42	4.28	2.36	3.91	0		2.79	-4.11	-9.77	-7.2	-4.72	0
180.9	-1.82	-2.83	-4.77	2.92	-1.38	0		-20.33	2.08	0.95	3.13	1.42	0		101.92	2.69	2.71	0.01	0.44	0		0.6	-6.32	-12.61	-10.75	-6.65	0
181.8	-3.07	-3.24	-3.74	-2.63	1.04	0		-22.77	0.69	0.65	-1.01	-0.5	0		98.78	0.66	0.93	-0.42	0.33	0		1.67	-2.51	-12.36	-6.28	-5.17	0
182.7	-1.58	-2.24	-6.12	-2.11	1.14	0		-21.58	0.34	-1.22	-3.15	2.94	0		100.67	-0.37	0.89	-1.08	-1.02	0		1.04	-6.37	-14.77	-7.75	-6.77	0
183.6	-3.39	-0.26	-4.01	-2.29	-2.17	0		-20.92	2.79	-0.01	-0.68	0.15	0		101.29	3.09	1.56	0	-0.28	0		3.8	-2.61	-12.72	-8.34	-5.12	0
184.5	-3.75	-3.51	-3.87	-1.29	-1.24	0		-21.54	2.42	-0.99	-1.8	-0.35	0		101.54	1.76	-0.52	-1.45	-1.29	0		1.3	-5.21	-12.4	-7.88	-6.47	0
185.4	-2.07	-0.26	-6.07	-3.44	-0.73	0		-21.58	0.82	-2.7	-3.7	-0.7	0		97.33	-0.94	-1.54	-3.25	-4.21	0		0.61	-6.13	-12.9	-5.18	-7.34	0
186.3	-2.59	-1.98	-2.99	-4.34	-0.78	0		-19.11	3.6	1.91	-1.68	-0.05	0		100.03	0.56	-1.09	-1.15	-1.13	0		2.19	-6.06	-14.02	-7.88	-5.34	0
187.2	0.78	-0.17	-7.62	-1.9	0.04	0		-22.48	0.89	-1.61	-1.96	-1.16	0		98.1	2.17	0.81	1.25	-2.28	0		-0.12	-6.17	-13.96	-11.13	-7.94	0
188.1	-1.48	-5.39	-6.63	-2.65	-2.04	0		-22.68	-0.08	-0.5	-0.2	-1.12	0		98.32	1.09	1.34	-0.44	-0.11	0		1.62	-4.57	-12.88	-8.71	-5.9	0
189	1.83	-0.17	-4.81	-1.21	0.34	0		-17.37	4.29	3.82	2.72	1.1	0		102.79	3.91	3.04	1.6	-0.88	0		1.9	-6.26	-14.58	-8.54	-6.52	0
189.9	-1.44	-1.46	-6.51	-3.29	0.9	0		-19.73	4.23	0.82	2.02	2.81	0		102.52	4.21	6.91	5.24	2.4	0		-0.56	-4.66	-12.71	-8.36	-6.47	0
190.8	-1.02	-1.87	-6.82	-1.14	1.9	0		-21.67	0.18	-0.92	2.04	0.35	0		95.17	-1.57	0.21	-3	-2.54	0		-4.9	-5.03	-13.54	-10.96	-7.73	0
191.7	-0.27	0.32	-6.63	-1.62	0.88	0		-19.68	3.35	-3.75	0.42	1.28	0		101.96	3.95	2.13	2.08	0.5	0		1.83	-2.35	-10.93	-6.76	-5.42	0
192.6	-2.49	-4.94	-10.46	-2.6	-3.29	0		-19.91	0.69	-0.76	4.17	1.47	0		99.37	-0.51	2.02	-0.68	-1.99	0		-2.04	-6	-12.04	-11.9	-9.39	0
193.5	0.09	0.5	-3.05	-0.15	3.97	0		-22.37	0.71	-0.28	0.18	-0.43	0		98.41	1.13	1.43	-0.91	0.35	0		0.12	-4.99	-13.02	-9.31	-6.55	0
194.4	0.08	0.2	-6.67	-0.82	-0.07	0		-21.02	0.25	0.45	1	0.45	0		100.54	2.32	3.38	1.59	0.59	0		-0.14	-2.66	-11.57	-7.71	-6.44	0
195.3	-2.08	-1.36	-8.61	-4.32	0.75	0		-21.21	1.1	-3.7	-3.16	0.99	0		100.42	3.41	2.16	-2.28	2.92	0		-1.2	-2.23	-11.89	-8.54	-4.57	0
196.2	-1.23	-1.38	-3.83	-3.16	-2.09	0		-22.36	2.46	3.88	-0.27	1.84	0		99.65	3.08	3.28	0.46	-2.1	0		-1.95	-5.12	-14.38	-11.79	-8.36	0
197.1	-4.26	-2.96	-7.85	-4.39	-0.51	0		-21.52	0.93	-1.6	0.51	3.3	0		99.96	1.63	1.65	-1.78	0.18	0		0.83	-4.89	-15.26	-8.2	-5.28	0
198	-4.07	-4.75	-5.86	-3.19	-2.47	0		-20.11	1.02	-0.15	1.15	2.29	0		99.72	0.47	-0.13	1.06	0.37	0		1.5	-3.33	-13.4	-10.31	-5.48	0
198.9	-1.96	-3.09	-8.15	-3.5	0.34	0		-20.2	1.99	-3.32	-0.49	-1.42	0		103.96	2.7	1.11	1.39	-0.35	0		7.03	-0.95	-7.81	-4.62	-2.78	0
199.8	-3.31	-2.73	-5.4	-3.86	-1.71	0		-22.27	1.31	-2.43	-1.83	3.36	0		96.81	1.5	-3.43	-1.92	-1.68	0		-2.13	-4.65	-13.73	-10.11	-8.71	0
200.7	-1.81	-0.15	-4.38	-0.77	2.39	0		-20.99	1.64	1.81	2.55	1.61	0		97.58	1.62	0.36	0.66	-1.81	0		-3.24	-5.47	-13.84	-9.18	-7.42	0
201.6	-1.4	-0.05	-3.5	-0.25	1.04	0		-19.72	4.12	1.87	0.95	4.11	0		100.4	2.66	1.24	-2.86	1.61	0		1.1	-3.37	-12.02	-11.76	-4.89	0
202.5	-2.85	-4.81	-7.48	-2.19	-2.26	0		-22.52	-1.36	-1.29	-3.21	1.23	0		100.17	0.4	0.76	-2.62	0.5	0		-0.28	-8.03	-11.7	-10.4	-5.31	0
203.4	-0.7	-0.53	-2.61	-2.3	3.61	0		-20.21	1.59	1.74	1.9	3.82	0		101.41	4.03	1.69	1.34	0.73	0		-0.07	-4.09	-13.14	-10.46	-7.73	0
204.3	-2.75	-0.1	-2.06	-0.39	-0.67	0		-21.17	5.01	1.49	1.45	4.64	0		98.49	-0.32	0.77	-1.25	-0.75	0		0.89	-4.51	-11.46	-9.42	-7.34	0
205.2	-3.16	-1.16	-11.25	-4.81	-2.48	0		-22.89	0.75	-1.81	-1.07	-2.17	0		98.94	-1.05	1.24	-0.17	-0.75	0		2.44	-3.74	-11.68	-8.78	-4.93	0
206.1	-2.62	-2.57	-8.33	-0.85	0.55	0		-20.47	1.24	0.78	0.78	1.09	0		103.71	4.91	4.72	1.54	3.03	0		0.87	-3.61	-11.49	-8.54	-5.26	0
207	0.22	-2.55	-7.64	-0.57	1.27	0		-22.87	0.14	-2.68	-2.76	-0.92	0		100.68	-0.79	2.47	-1.82	-4.07	0		0.95	-7.34	-13.84	-9.84	-6.16	0
207.9	-0.27	-1.13	-6.9	-2.43	0.33	0		-17.46	6.5	4.06	2.44	4.9	0		102.12	4.64	8.08	3.12	2.01	0		-2.38	-6.11	-10.22	-11.01	-7.23	0
208.8	-2.91	-2.18	-8.45	-4.16	-1.57	0		-20.14	2.17	-1.58	-1.88	1.41	0		98.45	3.42	2.74	-1.62	0.81	0		1.03	-3.03	-13.2	-7.12	-3.12	0
209.7	-5.03	-3.17	-7.82	-5.14	-3.52	0		-21.7	3.31	-1.26	-0.93	-1.33	0		100.26	1.17	2.04	0.03	-2.66	0		1.48	-5.26	-10.97	-6.92	-5.2	0
210.6	-2.13	-1.59	-2.44	-0.14	0.6	0		-20.89	0.53	0.68	0.65	1.73	0		100.99	2.8	3.26	2.31	3.74	0		-2.58	-5.93	-12.9	-11.36	-7.74	0
211.5	-3.65	-1.38	-7.32	-3.75	0.15	0		-19.65	4.3	1.14	-0.05	2.34	0		101.74	5.2	0.89	1.25	0.52	0		1.16	-1.58	-10.11	-6.64	-5.76	0
212.4	-2.45	0.04	-7.52	-1.8	0.15	0		-21.16	2.99	-0.07	-0.44	3.12	0		100.71	1.88	1.97	-2.23	0.29	0		4.37	-4.65	-12.56	-9.77	-4.38	0
213.3	-3.95	-2.11	-11.88	-3.68	-3.3	0		-22.34	1.21	-2.76	-4.48	1.41	0		102.99	5.31	4.39	1.84	5.31	0		3.58	-0.48	-8.1	-6.75	-0.81	0
214.2	0.98	-0.44	-3.67	-1.27	1.29	0		-19.16	1.99	0.75	1.87	1.85	0		100.73	-1.15	2.06	-2.65	1.5	0		1.86	-6.11	-10.23	-11.56	-4.07	0
215.1	-0.67	0.95	-4.48	0.77	0.43	0		-20.6	4.67	-0.2	-0.25	1.32	0		98.55	0.54	1.23	0.56	-2.26	0		-4.12	-8.57	-17.6	-12.23	-11.03	0
216	-1.34	-1.69	-5.27	-0.24	-0.98	0		-23.56	0.93	0.1	-3.06	-0.3	0		98.36	2.2	3.36	-0.2	1.27	0		-1.18	-4.19	-12.48	-8.4	-6.35	0
216.9	-2.85	-0.35	-5.7	-1.75	0.32	0		-21.29	2.7	-0.8	-1.89	0.63	0		101.68	3.15	2.03	1.79	1.92	0		1.98	-3.68	-8.58	-6.21	-3.11	0
217.8	-2.22	-2.22	-6.69	-2.42	-2.85	0		-22.47	-0.98	-1.62	-3.98	-1.16	0		98.62	1.35	-0.41	-5.1	0.09	0		-2.16	-6.61	-15.56	-13.1	-7.55	0
218.7	-1.8	2.72	-1.03	2.57	0.3	0		-24.15	5.45	0.75	-1.02	0.65	0		99.4	3.16	3.27	-1.2	3.55	0		2.74	-4.42	-10.33	-7.12	-2.6	0
219.6	-1.69	-1.19	-6.3	-2.6	0.22	0		-21.24	3.64	0.94	-0.16	2.24	0		96.12	-1.74	-0.72	-5.28	-3.83	0		-0.64	-3.68	-10.99	-10.12	-5.63	0
220.5	-8.26	-7.82	-12.33	-5.53	-5.62	0		-20.77	1.44	-1.69	-0.41	1.55	0		101.14	1.2	2.56	0.31	-0.24	0		-3.1	-7.12	-14.31	-11.99	-10.33	0
221.4	-0.8	-2.02	-3.97	-1.91	3.87	0		-16.77	3.12	1.7	0.51	5.65	0		99.4	1.81	1.9	-1.48	1.82	0		0.26	-3.5	-11.83	-7.34	-2.92	0
222.3	-0.07	-2.14	-2.8	-0.38	1.44	0		-20.97	1.93	-0.31	-0.2	-0.21	0		100.9	3.22	4.81	0.25	3.81	0		0.56	-6.46	-9.91	-8.79	-3.71	0
223.2	-3.37	-3.8	-7.14	-1.85	-1.52	0		-15.84	3.99	2.88	2.57	3.82	0		101.78	3.64	3.5	-0.96	0.63	0		-1.63	-6.14	-13.49	-10.71	-7.79	0
224.1	-3.13	-3.46	-5.97	-3.26	-4.06	0		-20.45	2.28	1.75	-1.18	0.34	0		99.26	2.51	1.56	0.94	-0.08	0		-1.5	-6.78	-14.26	-10.3	-8.78	0
225	-1.58	-2.26	-7.88	-3.79	0.74	0		-21.98	2.11	-1.3	1.39	1.06	0		102.82	4.46	4.34	2.24	2.59	0		2	-2.6	-11.42	-10.45	-2.24	0
225.9	-0.48	-2.88	-7.04	-1.53	0.9	0		-15.54	5.78	1.02	1.09	4.86	0		103.81	3.98	3.5	2.59	2.71	0		3.15	-5.14	-11.86	-7.49	-4.77	0
226.8	-3.16	1.19	-4.34	-0.02	2.8	0		-22.07	1.26	-0.16	-3.21	1.56	0		100.34	0.53	1.41	-2.39	-3.97	0		-1.18	-3.44	-11.9	-8.38	-6.44	0
227.7	-6.51	-4.57	-7.76	-4.11	-2.44	0		-24.25	0.48	1.51	-1.14	1.16	0		96.43	0.83	0.84	-1.49	-0.43	0		-4.74	-6.63	-11.57	-13.77	-9.19	0
228.6	-2.64	-1.43	-5.63	-2.75	0.76	0		-23.02	-2.11	-4.46	-1.58	0.51	0		98.18	-0.17	-2.09	-3.39	0.6	0		-2.81	-5.79	-17.22	-15.75	-10.89	0
229.5	-1.76	-2.42	-5.26	-1.41	0.74	0		-21.79	0.07	0.38	-2.05	0.79	0		98.33	-1.43	0.56	-2.54	-3.15	0		-0.27	-4.76	-12.69	-10.59	-8.23	0
230.4	-4.28	-3.72	-7.66	-2.64	-2.33	0		-19.36	4.47	2.13	3.25	2.98	0		99.1	4.57	4.39	-0.7	0.3	0		0.12	-4.25	-10.34	-10.07	-7.76	0
231.3	-0.78	0.05	-2.22	-3.08	1.98	0		-21.76	0.11	-0.79	-1.7	0.93	0		100.6	0.02	2.82	-0.19	-0.6	0		-2.1	-6.58	-10.44	-8.71	-6.94	0
232.2	-0.28	-0.35	-4.24	1.85	1.15	0		-20.08	3.22	-1.3	1.44	1.44	0		102.46	4.3	3.62	1.49	2.48	0		3.51	-0.51	-7.84	-9.72	-1.69	0
233.1	-1.77	-0.19	-4.94	-1	-0.76	0		-23.24	-1.9	-0.44	-0.01	-1.65	0		97.62	-0.55	0.98	-0.62	-0.75	0		2.29	-4.17	-12.77	-8.45	-6.57	0
234	-1.81	1.14	-3.59	-1.6	-0.35	0		-22.36	0	-1.64	-1.8	0.32	0		98.54	-0.09	2.2	-2.99	-0.57	0		0.63	-1.51	-9.36	-7.92	-2.72	0
234.9	-2.65	-3.65	-7.73	-4.85	-0.79	0		-21.94	2.83	-1.02	-1.79	1.53	0		99.71	3.02	3.88	0.3	0.73	0		0.57	-4.36	-13.36	-12.08	-6.71	0
235.8	-4.52	-3.01	-5.98	-2.22	-2.63	0		-21.23	2.85	2.22	2.27	1.98	0		100.29	4.41	2.65	-1.02	2.12	0		1.19	-4.23	-10.14	-9.51	-4.08	0
236.7	-5.37	-2.81	-6.69	-2.59	-2.27	0		-24.71	-4.96	-5.17	-4.2	-3.15	0		97.27	-0.91	-1.21	-3.54	-2.66	0		-4.35	-8.33	-14.93	-14.18	-10.32	0
237.6	-4.32	-1.48	-5.76	-3.47	-2.18	0		-20.4	4.31	1.3	0.87	3.28	0		99.2	1.49	3.7	-1.53	0.65	0		-4.65	-8.2	-13.32	-10.6	-6.33	0
238.5	-2.63	-1.47	-8.76	-3.65	-2.82	0		-21.69	2.27	-0.94	-0.4	-0.17	0		99.81	1.51	1.13	-0.62	-0.34	0		0.96	-3.2	-10.92	-9.08	-5.32	0
239.4	-0.41	2.19	-2.78	-0.11	2.66	0		-19.02	3.93	1.83	1.43	2.4	0		100.82	1.13	2.21	0.96	-1.72	0		-2.78	-8.68	-17.81	-12.27	-11.72	0
240.3	-1.29	-1.44	-5.67	-1.38	0.79	0		-22.65	3.02	-2.58	-2.88	1.46	0		99.21	3.1	0.65	-1.89	0.36	0		-0.01	-5.15	-11.29	-6.56	-5.95	0
241.2	-3.15	-3.53	-6.28	-2.47	-1.67	0		-21.36	-0.07	-2.31	-1.76	-0.76	0		100.87	0.79	2.44	-1.88	2.46	0		0.06	-4.59	-11.38	-10.59	-7.87	0
242.1	-2.88	-0.22	-3.17	-3	1.43	0		-22.51	-0.39	0.59	-4.25	-0.76	0		100.86	1.29	2.72	-1.3	-0.03	0		-1.96	-6.62	-12.64	-9.27	-8.87	0
243	-2.83	-4.75	-8.45	-2.58	-3.1	0		-18.75	6.43	2.12	-0.66	2.42	0		100.25	3.84	2.33	-1.43	0.44	0		0.96	-6.93	-12.72	-11.27	-6.13	0
243.9	-6.21	-2.26	-7.34	-5.02	0.14	0		-21.93	2.85	0.98	-0.81	-0.25	0		99.26	1.06	3.32	-1.3	-0.35	0		0.04	-4.54	-11.61	-10.39	-5.3	0
244.8	-1.59	1.15	-5.16	-2.15	1.43	0		-20.46	3.36	-0.45	-1.13	-0.09	0		98.5	0.31	1.09	-4.13	-4.95	0		-1.14	-5.42	-13.24	-11.8	-7.18	0
245.7	-1.35	-1.04	-4.87	0.84	-0.05	0		-19.52	0.99	0.58	1.16	1.51	0		102.34	1.12	3.1	-1.36	-0.78	0		1.68	-4.16	-10.47	-10.76	-6.81	0
246.6	0.87	2.52	-2.14	4	4.17	0		-19.87	1.81	2.51	-1.77	1.31	0		98.87	-0.01	3.6	-2.34	-1.5	0		-0.98	-3.94	-11.6	-8.63	-5.32	0
247.5	-4.16	-4.43	-5.09	-1.03	0.41	0		-21.21	-0.36	-0.05	-2.05	-2.74	0		99.4	0.99	2.48	-3.56	-4.56	0		-0.17	-6.03	-12.66	-13.09	-9.32	0
248.4	-5.21	-0.77	-3.84	-3.08	-1.88	0		-21.24	2.26	-0.41	-2.89	-2.54	0		98.58	-0.03	1.81	-2.21	-0.81	0		-2.17	-6.38	-13.62	-12	-6.24	0
249.3	-1.03	0.08	-3.26	-3.02	1.18	0		-25.43	-1.36	-2.55	-5.46	1	0		98.27	0.86	2.48	-1.16	1.1	0		1.65	-3.57	-9.6	-6.42	-2.76	0
250.2	-2.63	-1.28	-5.08	-1.62	-1.43	0		-21.89	3.5	2.66	2.84	2.27	0		101.12	1.19	4.29	-1.22	0.09	0		-1.85	-6.15	-12.74	-11.93	-10.08	0
251.1	-2.3	1.12	-3.88	0.89	2.79	0		-20.93	1.84	-1.51	-0.96	0.48	0		99.49	1.41	-0.23	0.85	0.96	0		1.81	-3.16	-8.86	-8.21	-3	0
252	-1.67	2.86	-2.42	0.01	4.52	0		-23.39	1.74	-1.38	-0.26	-0.61	0		97.77	1.21	2.2	-0.06	-1.1	0		-0.6	-3.04	-10.07	-9.46	-5.34	0
252.9	-1.18	0.61	-5.56	-2.72	0.73	0		-22.12	0.75	0.79	-2.28	-3.04	0		99.64	0.05	2.41	-0.61	-2.22	0		-1.12	-5.66	-13.11	-12.48	-7.13	0
253.8	-0.61	-3.57	-7.26	0.02	1.21	0		-21.63	0.21	-1.07	-1.54	0.43	0		99.93	-0.68	2.81	-0.72	-0.79	0		0.78	-5.06	-10.1	-11.42	-6.98	0
254.7	-3.81	-3.94	-6.68	-2.49	-1.11	0		-21.28	2.7	-0.95	-0.16	0.55	0		98.1	2.36	3.39	0.96	0.68	0		-0.28	-1.69	-9.53	-9.56	-5.04	0
255.6	-3.96	-6.19	-6.71	-3.17	-4.24	0		-21.33	1.56	-0.37	0.6	-0.82	0		100.7	-0.56	2.29	-2.18	-2.76	0		3.53	-4.23	-7.87	-10.18	-3.44	0
256.5	-0.88	1.88	-3.95	-0.4	3.71	0		-18.86	4.18	1.04	1.48	3.53	0		99.78	1.29	2.74	-2.42	1.94	0		-0.16	-5.02	-9.71	-10.1	-5.59	0
257.4	-6.99	-1.31	-5.27	-2	-2.16	0		-22.25	3.07	-0.45	-1.4	0.43	0		103.51	4.78	6.76	-0.11	2.14	0		2.98	-1.44	-7.03	-6.76	-3.21	0
258.3	-1.01	-1.06	-3.98	-2.4	1.18	0		-20.61	2.81	3.35	0.13	1.93	0		100.19	0.07	4.4	-1.58	1.02	0		0.9	-5.8	-10.93	-11.89	-8.23	0
259.2	-2.81	0.21	-5.83	-0.8	1.39	0		-20.34	3.81	3.44	-1.66	2.95	0		100.58	0.92	6.51	-0.11	1.98	0		-0.55	-5.33	-8.57	-11.37	-6.02	0
260.1	-3.77	2.84	-4.2	-1.26	-0.1	0		-21.72	4.11	-0.52	-1.2	-0.94	0		102.14	2.86	4.9	-1.73	1.95	0		-2.11	-6.93	-10.83	-10.52	-7.77	0
261	-0.63	-1.69	-3.97	-1.48	0.11	0		-20.14	5.77	4.48	3.2	1.24	0		100.1	4.25	2.84	-0.48	1.49	0		-0.24	-6.1	-12.06	-10.54	-6.83	0
261.9	-3.26	-1.34	-4.7	-1.68	0.67	0		-22.3	2.7	-0.77	-1.37	0.9	0		101.59	1.41	3.54	-0.22	1.62	0		1.52	-3.9	-9.19	-10.77	-5.24	0
262.8	-1.78	-0.57	-2.32	0.13	4.8	0		-16.85	5.19	1.78	3.2	5.82	0		102.28	1.36	3.24	0.99	3.33	0		-0.72	-7.49	-13.86	-11.39	-6.42	0
263.7	-2.26	-1.28	-4.73	-2.87	-1.36	0		-20.56	2.11	0.67	-1.88	1.68	0		98.18	-0.21	0.64	-2.06	0.18	0		-2.5	-4.21	-11.76	-12.05	-7.2	0
264.6	-1.44	0.25	-3.36	0.98	-1.11	0		-21.08	2.84	-0.83	-1.68	-0.06	0		99.74	2.16	2.66	-3.44	1.52	0		-1.15	-5.49	-12.11	-10.79	-6.63	0
265.5	-2.59	1.47	-2.9	-1.36	0.63	0		-17.89	1.47	2.82	-1.32	1.94	0		99.69	-0.08	2.89	-3.21	-1.41	0		-0.77	-4.84	-9.27	-8.33	-1.59	0
266.4	-1.55	1.54	-5.38	-3.18	2.01	0		-19.99	4.96	2.4	1.19	0.48	0		96.48	-0.7	2.03	0.82	-0.28	0		-4.6	-6.25	-13.89	-10.4	-6.73	0
267.3	-1.13	-2.99	-4.81	-2.73	-1.68	0		-24.19	-0.33	-0.59	-2.82	-1.58	0		99.86	3.42	1.33	-2.3	-1.69	0		-3.01	-3.56	-14.35	-11.91	-6.72	0
268.2	0.35	-0.51	-3.59	1.16	5.6	0		-18.78	4.28	2.25	0.44	5.37	0		101.22	2.55	4.46	-0.92	0.44	0		-1.04	-4.85	-9.75	-8.75	-6.91	0
269.1	-4.68	-3.19	-3.13	-2.69	-1.63	0		-23.49	1.25	2.18	-3.35	1.95	0		98.57	-0.91	1.42	-3.6	-2.78	0		2.04	-6.24	-11.56	-9.79	-5.78	0
270	-2.28	-0.1	-4.23	0.15	3.48	0		-22.21	3.22	0.87	0.2	2.06	0		102.41	5.24	7.4	0.59	0.66	0		1.11	-4.55	-10.28	-9.8	-7.89	0
270.9	-3.32	1.47	-4.68	-0.55	3.6	0		-21.79	0.47	-1.64	-0.62	-1.22	0		98.95	4.3	3.21	0.18	2.14	0		-3.19	-3.37	-12.44	-12.44	-5.17	0
271.8	-1.93	-0.77	-6.4	-3.49	0.38	0		-20.29	3.12	0.45	0.98	4.73	0		100.34	0.52	2.43	-1.66	1.53	0		-1.31	-3.51	-6.24	-7.07	-4.2	0
272.7	0.81	3.38	-1.11	-0.64	2.26	0		-18.94	2.57	0.18	-0.26	-0.23	0		100.13	-0.33	2.15	-3.22	-4.18	0		-1.06	-3.52	-8.68	-12.6	-10.92	0
273.6	0.89	3.09	-2.86	-0.98	3.18	0		-19.12	4.41	2.28	1.42	1.36	0		96.08	-0.95	0.53	-2.43	-4.06	0		-0.54	-6.17	-10.15	-10.97	-7.54	0
274.5	-5.56	-1.42	-5.17	-3.86	-2.08	0		-22.07	0.85	1.93	-0.08	2.21	0		105.13	5.07	6.55	2.94	4.99	0		3.82	-2.81	-9.59	-8.53	-4.94	0
275.4	-1.91	0.66	-2.52	1.32	1.91	0		-19.25	3.2	0.83	-0.13	3.43	0		101.2	3.59	1.57	-5.07	0.01	0		4.27	-1.23	-10.22	-10.83	-4.71	0
276.3	-4.09	-0.9	-5.15	-1.69	-2.35	0		-18.47	5.03	-2.33	1.72	4.79	0		100.55	3.31	1.6	0.15	2.73	0		1.86	-3.71	-11.12	-10.65	-4.79	0
277.2	-0.5	0.2	-3.97	1.23	1.86	0		-21.55	-0.2	-2.87	-1.65	0.85	0		103.18	0.04	2.46	-0.24	1.02	0		-0.76	-4.59	-8.25	-12.11	-8.84	0
278.1	-3.13	-2.5	-5.58	-3.31	2.72	0		-20.35	2.14	1.51	0.52	2.56	0		98.13	2.69	1.96	-1.34	-1.26	0		-2.87	-7.18	-12.12	-12.31	-7.43	0
279	-2.19	-3.49	-4.38	-1.71	-2.15	0		-18.34	2.43	0.75	-0.25	1.66	0		102.27	3.4	1.95	-1.25	1.3	0		2.69	-1.8	-8.79	-8.2	-0.92	0
279.9	-2.7	-0.03	-6.51	-3.06	2.42	0		-19.66	2.78	0.09	-2.24	0.6	0		100.16	-1.55	3.52	-4.19	-3.86	0		0.11	-6.65	-10.72	-10.81	-7.18	0
280.8	-7.88	-3.23	-9.31	-1.84	-4.01	0		-21.36	-1.49	-0.28	-1.06	-3.05	0		100.94	-0.82	1.58	-5.03	-0.65	0		0.2	-3.41	-10.93	-12.31	-5.99	0
281.7	-5.14	-0.48	-6.8	-4.43	-1.38	0		-24.15	0.74	-0.49	-4.35	-0.19	0		95.57	-1.71	1.87	-5.26	-0.84	0		-3.4	-7.41	-11.95	-12.7	-8.12	0
282.6	-2.5	-4.67	-5.53	-2.15	4.7	0		-20.7	0.7	0.22	-0.92	3.45	0		101.47	3.44	2.81	-2.44	2.47	0		1.17	-2.05	-9.29	-10.51	-6.19	0
283.5	-2.79	-5.37	-6.34	-1.06	-2.53	0		-23.38	-1.46	-2.22	-1.85	-0.98	0		98.62	-2.98	-0.09	-4.36	-2.34	0		-0.94	-3.32	-11.51	-9.76	-5.85	0
284.4	-3.43	-0.16	-5.48	-1.74	-1.34	0		-22.25	5.22	2.35	0.96	0.41	0		99.75	1.33	3.91	-2.8	-1.82	0		-1.49	-7.1	-13.05	-12.94	-11.53	0
285.3	-2.53	-2.06	-2.37	-0.1	-0.45	0		-20.7	3.97	1.58	-1.8	2.42	0		96.44	1.57	1.22	-3.81	-0.97	0		-0.74	-5.52	-10.97	-11.04	-7.51	0
286.2	-3.15	-3.09	-8.18	-4.92	0.33	0		-22.07	0.94	0.68	-1	-0.18	0		100.03	0.39	2.76	-1.81	-1.12	0		4.58	-2.68	-9.44	-12.04	-4.84	0
287.1	-4.67	-5.57	-7.34	-3.6	-0.4	0		-20.15	-0.07	1.33	0.83	-0.21	0		99.42	-0.12	4.49	1.1	0.59	0		-0.83	-4.75	-10.55	-10.05	-6.11	0
288	-6.05	-3.88	-5.16	-6.1	-1.87	0		-21.16	1.62	1.13	0.05	0.03	0		98.11	1.54	1.32	0.38	-1.18	0		-4.16	-3.98	-9.53	-11.35	-8.35	0
288.9	-2.57	-3.42	-5.14	-0.61	-0.16	0		-19.61	7.3	2.06	0.15	1.63	0		101.37	6.07	4.81	0.3	1.75	0		-0.32	-1.64	-10.8	-10.35	-5.62	0
289.8	-3.22	-3.19	-4.4	-4.12	-0.46	0		-22.8	0.44	1.28	-2.7	0.94	0		98.11	1.24	1.55	-1.51	1.36	0		-0.54	-2.27	-13.2	-9.22	-3.49	0
290.7	-1.16	-1.23	-3.59	-2.56	-0.96	0		-19.92	1.62	0	-2.11	-0.85	0		100.84	0.6	2.45	-2.96	0.18	0		-0.83	-7.38	-9.53	-12.71	-5.84	0
291.6	-0.57	-0.96	-3.55	-2.45	-0.29	0		-21.3	2.7	-2.16	-3.43	-0.51	0		101.13	0.84	3.58	-1.88	0.24	0		-3.02	-5.73	-13.04	-11.67	-5.85	0
292.5	-3.97	-2.69	-3.87	-3.72	-0.7	0		-19.29	3.51	4.02	0.93	3.08	0		104.17	4.71	3.15	-0.51	3.7	0		-0.52	-2.98	-11.92	-12.28	-5.07	0
293.4	-3.2	-1.26	-3.88	-1.35	-2.46	0		-21.82	2.22	-0.69	-1.99	0.16	0		97.6	0.53	-0.81	-6.18	-0.94	0		2.07	-1.95	-10.23	-8.49	-4.49	0
294.3	-3.44	-1.46	-5.09	-1.15	-1.1	0		-18.08	6.73	3.09	2.07	4.01	0		104.82	7.89	6.02	0.7	6.42	0		3.28	-4.07	-11.59	-11.29	-4.07	0
295.2	-0.83	0.28	-2.63	0.21	1.75	0		-22.25	3.41	0.04	-1.83	1.9	0		101.64	3.07	2.99	-1.53	0.67	0		-2.78	-6.34	-11.92	-12.92	-8.94	0
296.1	-7.48	-1.42	-7.32	-4.33	-0.92	0		-23.3	0.06	-1.11	-3.68	1.8	0		99.41	1.26	3.32	-1.9	5.02	0		-0.6	-1.57	-10.11	-11.93	-2.93	0
297	-4.78	1.35	-5.38	-4.05	0.52	0		-20.08	1.86	1.36	-1.25	0.54	0		99.55	-0.62	2.18	-3.85	0.4	0		-0.47	-4.87	-12.29	-12.3	-6.13	0
297.9	-3.23	-0.26	-5.01	-2.04	2.44	0		-21.66	1.74	0.18	-1.62	-0.43	0		97.27	-0.23	3.11	-3.62	-0.3	0		-1	-3.63	-7.43	-9.89	-6.48	0
298.8	-7.51	-5.06	-7.33	-7.12	-1.66	0		-22.23	3.09	1.29	-2.74	1.02	0		99.64	0.51	2.51	-0.09	0.02	0		-0.45	-6.78	-12.23	-10.76	-6.86	0
299.7	-6.25	-4.6	-7.05	-5.2	-2.96	0		-21.09	2.97	0.73	-0.26	0.82	0		99.31	1.58	0.03	-0.91	-0.1	0		-2.07	-4.6	-11.82	-12.4	-7.01	0
300.6	1.04	2.18	1.26	5.09	2.12	0		-21.63	3.04	2.76	3.15	2.15	0		95.88	-2.58	-0.75	-4.24	-0.69	0		-2.92	-7.38	-17	-11.01	-5.66	0
301.5	-2.83	-2.45	-6.51	-0.8	1.68	0		-22.72	1.66	-0.08	-0.05	-1.17	0		97.65	3.51	4.64	-2.78	-0.18	0		-1.7	-3.15	-6.38	-10.7	-5.88	0
302.4	-3.54	-2.92	-7.85	-2.27	-0.42	0		-21.98	0.77	-0.83	-1.22	-1.17	0		99.91	0.17	3.94	-4.03	-1.91	0		1.15	-4.88	-8.21	-10.67	-7.77	0
303.3	-4.13	-0.71	-5.88	-1.28	0.6	0		-20.39	2.44	2.1	0.96	0.11	0		100.86	2.48	4.26	-0.75	0.9	0		-2.4	-4.18	-12.24	-14.02	-10.01	0
304.2	-2.63	-2.32	-7.93	-3.39	-0.74	0		-19.11	3.52	0.06	-3.75	0.95	0		100.07	0.39	4.3	-1.77	2.6	0		0.17	-4.14	-10.45	-9.66	-6.06	0
305.1	-3.48	-2.12	-5.07	-1.77	1.76	0		-20.24	3.2	1.2	-1.05	0.5	0		99.26	-0.16	2.57	-1.11	-3.08	0		0.34	-0.94	-8.73	-8.53	-3.82	0
306	-4.77	-3.08	-3.26	-2.36	-1.94	0		-22.48	-0.09	-1.33	0.17	-0.61	0		99.79	-0.59	2.48	-2.48	0.21	0		-2.61	-5.09	-9.82	-9.36	-5.81	0
306.9	-3.34	0.31	-2.28	1.1	-1.95	0		-20.57	3.24	0.27	-1.01	-0.66	0		100.92	0.72	1.61	-2.59	-0.34	0		-1.12	-4.46	-12.44	-9.97	-7.2	0
307.8	-1.48	0.31	-1.9	0.04	2.01	0		-23.74	-0.29	-0.83	-3.54	-2.13	0		99.49	1.42	3.51	-3.46	-2.13	0		-2.04	-5.62	-11.68	-13	-9.23	0
308.7	-2.67	-2.24	-1.74	1.03	0.67	0		-22.64	3.49	1.01	0.47	-1.73	0		97.35	2.45	-0.09	-4.56	-2.59	0		-0.53	-1.56	-8.58	-8.26	-5.9	0
309.6	-4.58	-1.3	-5.73	-1.84	1.27	0		-21.59	2.5	1.76	-0.25	1.57	0		99.67	0.87	6.22	0.06	0.02	0		-0.88	-5.02	-9.52	-10.99	-5.08	0
310.5	-2.93	0.22	-4.88	0.94	-1.05	0		-21.41	6.08	3.6	3.38	0.52	0		99.98	1.35	4.96	0.37	1.51	0		0.58	-4.55	-9.81	-7.83	-3.35	0
311.4	-2.57	-0.38	-5.52	-1.38	-0.53	0		-21.54	3.96	-0.68	-0.43	1.83	0		99.76	3.99	1.79	-2.08	-0.93	0		-0.58	-6.68	-10.12	-11.24	-7.1	0
312.3	-5.1	0.39	-4.54	-0.02	0.3	0		-23.54	2.87	1.36	-0.72	-0.84	0		98.84	0.49	4.15	-1.53	1.8	0		0.29	-5.71	-12.15	-12.73	-7.86	0
313.2	-0.49	-2.03	-2.56	1.41	0.77	0		-19.25	4.28	2.1	1.87	-0.27	0		98.79	2.22	2.88	-3.07	-1.06	0		-2.06	-6.08	-11.03	-13.42	-8.86	0
314.1	-6.43	-0.37	-6.66	-3.37	-0.96	0		-21.82	2.96	2.21	-5.96	1.78	0		98.19	-0.3	2.71	-7.18	-2.53	0		-3.22	-7.1	-14.25	-13.73	-9.7	0
315	-5.46	-2.7	-6.78	-3.07	1.79	0		-21.39	4.13	2.93	-1.22	2.56	0		101.12	1.96	5.55	-2.37	-1.15	0		0.23	-4.67	-9.61	-13.41	-6.47	0
315.9	-4.72	1.02	-4.87	-2.31	-0.73	0		-20.36	-0.02	-2.27	-1.48	-0.31	0		98.44	-1.69	1.42	-5	0.19	0		-2.24	-2.83	-12.18	-12.32	-7.85	0
316.8	-6.2	-4.22	-7.66	-5.88	-3.59	0		-22.21	2.92	-0.82	-3.76	-0.24	0		98.9	2.41	2.02	-5.52	-2.96	0		-0.08	-5.26	-10.01	-13.17	-8.34	0
317.7	-2.3	-3.64	-5	-1.79	0.9	0		-19.28	2.13	0.26	-3.12	1.56	0		97.5	-0.5	0.33	-3.59	0.36	0		-2.85	-5.26	-9.01	-10.07	-9.27	0
318.6	-0.83	0.44	-3.28	-2.03	1.34	0		-22.52	3.82	0.11	-4.04	-1.24	0		96.11	0.16	2.45	-5.32	-0.98	0		-4.23	-5.8	-11.23	-13.42	-7.17	0
319.5	-4.34	-2.24	-6.31	-1.18	-1.49	0		-19.94	7.24	0.86	-0.09	2.74	0		99.32	4.4	3.33	-1.36	3.74	0		-2.11	-2.26	-9.81	-9.79	-4.81	0
320.4	-4.61	-0.46	-7.39	-0.82	-2.43	0		-18.84	3.05	3.74	-0.13	-0.83	0		101.35	-0.51	3.33	-2.28	-0.73	0		0.6	-4.24	-8.98	-10.19	-6.99	0
321.3	-5.68	-5.71	-9.98	-4.09	-4.15	0		-21.18	1.02	1	-1.66	-2.52	0		99.46	-2.68	4.13	-3.72	-2.24	0		-0.2	-4.85	-8.37	-10.39	-5.25	0
322.2	-8.1	-6.96	-11.23	-5.74	-5.66	0		-19.99	3.31	-1.42	0.59	-0.42	0		103.16	2.53	3.03	-0.95	0.94	0		-2.13	-6.93	-10.83	-11.14	-10.77	0
323.1	-5.26	-0.56	-4.21	-1.77	-0.09	0		-22.85	1.94	0.03	-0.1	3.06	0		98.13	1.09	2.53	-3.22	3.8	0		-1.6	-5.79	-10.81	-11.64	-8.55	0
324	-8.75	-3.21	-6.29	-3.73	-1.65	0		-21.68	3.98	1.33	-1.06	2.96	0		98.28	0.42	2.31	-2.5	0.28	0		1.2	-4.2	-8.62	-9.61	-5.09	0
324.9	-0.33	0.16	-4.39	-1.08	0.54	0		-23.13	1.53	0.35	-4.19	-1.75	0		94.52	1.7	0.27	-4.34	-0.81	0		-2.94	-4.81	-9.72	-12.31	-7.14	0
325.8	0.42	-1.12	-3.73	2.23	5.2	0		-17.28	1.43	1.87	-0.81	0.09	0		100.44	0	2.49	-3.16	-1.75	0		0.41	-4.93	-10.21	-11.3	-6.67	0
326.7	-5.11	-2.37	-2.85	-1.58	-0.66	0		-20.24	4.38	3.41	1.74	3.92	0		99.41	0.7	2.95	-0.39	-0.66	0		-0.7	-2.9	-7.55	-8.12	-7.04	0
327.6	-4.35	-0.45	-2.18	1.4	-0.12	0		-21.5	4.22	-0.11	1.13	-1.18	0		96.03	-0.62	-1.5	-1.51	-2.83	0		-3.21	-5.02	-10.23	-7.42	-6.52	0
328.5	-4.59	-2.33	-5.42	-5.99	-1.8	0		-19.56	2.94	1.98	-1.9	1.18	0		101.71	2.71	3.96	-2.23	4.99	0		-0.54	-0.9	-10.42	-12.34	-5.66	0
329.4	-1.48	-1.95	-4.06	-1.49	2.57	0		-20.19	3.05	3.09	-0.44	4.31	0		100.56	2.32	5.29	-0.49	3	0		2.78	1.63	-5.96	-8.68	-6.14	0
330.3	-5.54	-2.86	-7.58	-5.53	-1.01	0		-22.44	1.49	-1.21	-2.09	0.04	0		96.78	1.31	3.07	-2.4	0.03	0		-2.11	-2.05	-9.03	-10.83	-7.44	0
331.2	0.8	4.81	1.1	0.85	4.34	0		-19.78	4.23	3.35	-0.2	0.19	0		97.07	-2.21	3.81	-1.77	-1.86	0		-3.32	-8.87	-10.45	-12.13	-7.51	0
332.1	-2.99	-0.66	-3.69	-2.4	0.73	0		-21.66	2.32	0.88	-3.3	1.99	0		101.84	3.86	4.25	-1.75	2.7	0		-0.77	-5.08	-12.07	-12.34	-5.3	0
333	-4.24	-1.77	-2.72	-1.8	1.38	0		-22.41	2.39	1.92	1.2	-0.79	0		99.24	-1.16	2.7	-2.3	-1.1	0		-0.87	-3.97	-10.43	-9.87	-4.6	0
333.9	-2.61	-0.91	-2.53	0.67	2.57	0		-21.14	2.95	1.12	1.15	0.34	0		100.22	2.15	3.38	0.44	-1.44	0		-2.64	-5.08	-10.58	-11.85	-6.95	0
334.8	-4.08	-1.6	-5.4	-4.72	-0.63	0		-18.69	4.78	2.92	-3.38	1.68	0		99.18	2.72	1.58	-2.73	-1.8	0		-2.17	-3.91	-10.41	-11.8	-7.87	0
335.7	1.42	1.62	0.72	-2.06	4.71	0		-20.2	6.15	3.25	-2.18	1.88	0		97.16	0.3	2.59	-3.2	-0.03	0		-1.81	-5.59	-10.92	-11.16	-5.25	0
336.6	-3.52	-3.58	-5.76	-1.05	-0.4	0		-24.18	0.2	-1.91	-1.04	-0.39	0		98.45	2.42	2.55	-1.47	-1.23	0		-0.95	-3.68	-8.8	-10.22	-6.12	0
337.5	-3.38	-3.08	-4.33	-1.22	-1.29	0		-19.38	2.93	3.38	1.31	2.09	0		102.55	1.58	5.62	1.62	4.21	0		-0.34	-4.14	-6.89	-7.76	-3.89	0
338.4	-3.94	-2.96	-5.34	-2.23	-3.28	0		-23.56	-3.97	-2.55	-4.78	-3.13	0		96.89	-4.23	2.82	-4.47	-2.25	0		-2.68	-5.97	-12.88	-11.9	-10.23	0
339.3	-5.1	-2.68	-4.18	-0.49	0.35	0		-21.19	1.68	2.12	0.4	0.67	0		98.73	-1.03	3.5	-3.23	-0.7	0		-4.01	-7.43	-7.82	-11.09	-7.82	0
340.2	-3.57	-1.6	-2.71	-1.71	-0.73	0		-22.88	-0.48	0.4	-4.14	-0.09	0		99.7	0.07	1.85	-4.89	-0.28	0		0.77	-1.29	-9.36	-13.12	-6.46	0
341.1	-1.88	-0.22	-3.49	0.83	1.57	0		-23.74	1.82	-1.92	-1.4	-3.98	0		95.61	-4.9	-2.15	-3.96	-4.35	0		-1.89	-7.59	-9.27	-11.4	-6.37	0
342	-7.13	-4.58	-7.87	-5.84	-3.94	0		-20.3	2.54	0.24	-1.4	0.77	0		98.23	0.81	3.2	-2.07	-2.26	0		-0.71	-3.18	-8.71	-9.25	-6.57	0
342.9	-2.93	-1.32	-3.36	2.42	3.03	0		-21.47	1.79	1.64	1.24	-0.23	0		96.37	-0.07	2.49	-3.49	-0.58	0		-0.31	-3.49	-8.27	-11.04	-4.15	0
343.8	-5.12	-5.08	-7.91	-2.95	-1.29	0		-19.14	1.43	2.76	0.22	1.43	0		100.11	4.18	5.35	-2	1.31	0		-0.55	-1.41	-7.98	-12.67	-6.67	0
344.7	-4.71	-4.26	-7.11	-5.15	-2.07	0		-20.65	2.52	1.77	-2.87	-0.44	0		103.5	2.72	6.34	-0.54	-0.52	0		-2.59	-4.07	-10.99	-9.61	-6.42	0
345.6	-5.54	-2.75	-4.91	-1.23	-1.73	0		-22.54	0.24	-0.44	-2.05	-1.06	0		101.81	0.34	2.29	-1.11	1.19	0		-1.41	-4.84	-11.77	-14.27	-8.38	0
346.5	-2.32	0.92	-2.18	1.22	3.72	0		-16.69	6.15	4.95	0.21	3.21	0		102.32	1.52	2.65	-6.18	-1.46	0		-0.22	-1.95	-7.89	-9.69	-5.78	0
347.4	-4.76	-1.93	-7.05	-4.24	1.33	0		-23.12	0.42	-2.81	-3.53	0.18	0		96.72	-1.61	1.78	-6.21	0.69	0		-6.27	-6.52	-10.62	-13.46	-7.77	0
348.3	-5.11	-3.63	-4.62	-1.82	-1.37	0		-20.01	3.82	3.46	0.87	0.51	0		99.67	-1.02	3.97	-2.1	0.73	0		-2.26	-2.95	-9.08	-9.71	-3.48	0
349.2	-5.81	-1.86	-4.34	-2.55	0.2	0		-21.03	4.51	3.34	3.06	1.47	0		98.07	0.1	3.92	-1.53	-1.8	0		0.88	-3.48	-8.74	-9.16	-4.95	0
350.1	-5.67	-3.97	-4.68	-3.49	-3.41	0		-20.46	4.72	2.61	0.71	-0.47	0		102.57	3.03	4.78	-0.82	2.85	0		1.72	-1.88	-9.77	-9.79	-4.68	0
351	-5.39	0.73	-3.84	-1.24	0.89	0		-21.9	2.44	0.59	-0.97	2.6	0		101.38	1.84	4.02	0.06	1.1	0		-4.35	-6.29	-9.84	-10.76	-5.99	0
351.9	-4.61	-0.27	-3.53	-2.71	0.28	0		-21.25	3.05	-0.52	-3.44	4.34	0		98.52	-0.15	3.06	-3.5	4.31	0		-1.11	-1.87	-7.86	-10.52	-5.46	0
352.8	-5.76	-2.38	-5.77	-0.43	-1.63	0		-18.43	1.06	-0.71	1.15	0.06	0		102.79	-0.83	-1.2	-1.55	-1.99	0		2.29	-3.95	-9.83	-11.22	-4.01	0
353.7	-2.01	-1.52	-2.08	-0.35	3.7	0		-21.25	3.74	3.38	-2.93	0.9	0		99.03	2.89	4.97	-2.89	3.17	0		-1.63	-4.79	-9.42	-11.96	-7.14	0
354.6	-3.56	-3.44	-4.59	-2.45	-1.5	0		-20.54	1.87	0.02	-1.13	1.05	0		100.92	1.5	4.1	-3.72	0.6	0		-2.5	-7.17	-11.26	-14.26	-7.81	0
355.5	-5.63	-2.68	-5.22	-3.93	-0.82	0		-21.16	2.51	2.14	-0.63	-0.05	0		102.75	2.21	3.02	1.39	0.35	0		0.19	-1.4	-8.02	-8.58	-6.57	0
356.4	-5.64	-3.52	-7.6	-3.19	-1.74	0		-23.54	2.11	-0.96	-1.11	1.16	0		98.49	0.72	4.37	-2.97	0.83	0		-0.54	-3.92	-9.88	-10.2	-6.73	0
357.3	-5.04	-2.59	-5.78	-1.98	0.46	0		-22.38	3.96	1.35	-0.91	-2.01	0		99.64	0.52	-0.01	-5.07	-2.32	0		-0.45	-3.99	-11.63	-11.51	-5.74	0
358.2	-3.58	-1.12	-3.39	-1.15	-0.46	0		-20.74	3.8	0.49	1.68	-0.75	0		100.96	2.2	5.23	-1.79	0.8	0		0.86	-1.69	-8.1	-10.88	-6.77	0
359.1	-6.47	-2.52	-4.5	-2.36	-1.28	0		-24.89	-0.34	-0.22	-3.08	-1.81	0		97.48	-0.02	5.19	-2.86	-0.22	0		-1.6	-4.01	-7.42	-9.36	-5.19	0
360	-2.51	-1.24	-4.19	-1.28	0.96	0		-20.19	2.55	0.7	-1.9	3.13	0		99.74	0.62	3.33	-4.97	1	0		-2.34	-5.46	-9.28	-12.68	-7.63	0
360.9	-5.05	-3.06	-4.65	-1.83	-0.1	0		-20.89	2.83	1.66	3.21	2.23	0		100.69	1.74	1.21	-0.79	0.81	0		-0.34	-3.67	-9.15	-10.82	-5.4	0
361.8	-7.86	-5.46	-8.17	-3.69	-2.55	0		-19.9	0.44	0.53	0.07	-0.8	0		100.32	-5	1.01	-6.3	-1.25	0		0.79	-7.6	-9.89	-13.04	-7.05	0
362.7	-5.04	-5.05	-5.57	-4.97	-1.04	0		-19.52	2.97	3.02	0.47	1.29	0		100.76	2.69	2.85	-3.82	0.97	0		-0.66	-3.25	-10.5	-12.54	-6.84	0
363.6	-5.33	-0.81	-3.8	-3.89	0.24	0		-21.81	2.77	1.91	-2.74	1.49	0		102.49	0.74	6	-4.42	1.6	0		1.73	-1.31	-7.25	-9.23	-3.16	0
364.5	-3.34	-3.01	-3.1	-4.89	-0.31	0		-20.49	3.17	1.51	-1.03	-0.99	0		100.24	1.55	2.98	-2.92	-0.9	0		0.23	-6.01	-8.17	-12.07	-7.29	0
365.4	-7.04	-3.56	-6.23	-4.89	-3.07	0		-26.76	-1.48	-1.27	-6.72	-2.03	0		95.2	-2.33	0.89	-7.31	-1.39	0		-1.62	-2.51	-11.04	-10.67	-5.51	0
366.3	-6.86	-4.96	-5.74	-4.67	-1.48	0		-23.07	0.44	-0.39	-5.89	-3.65	0		97.61	0.85	1.82	-3.91	-3.34	0		-1.39	-1.7	-8.49	-9.66	-7.06	0
367.2	-3.8	-1.26	-3.96	-1.75	-0.37	0		-21.78	1.24	-0.19	-2.69	0.01	0		101.04	2.41	4.64	-4.11	1.71	0		0.83	-1.68	-7.18	-8.48	-4.01	0
368.1	-5.36	-1.61	-4.91	-3.78	-2.4	0		-19.99	3.65	2.4	-1.72	-2.29	0		101.9	3.07	4.17	-2.28	0.03	0		-0.04	-3.08	-9.47	-9.58	-6.34	0
369	-2.52	-3.17	-4.76	-2.32	0.11	0		-17.09	4.32	2.32	2.29	2.87	0		101.48	2.84	3.42	-0.86	-0.57	0		-0.09	-4.96	-10.05	-12.47	-5.81	0
369.9	-6.31	-3.98	-5.87	-1.69	-0.98	0		-20.54	2.85	0.48	-2.51	-0.37	0		99.78	2.21	3.65	-2.04	-0.07	0		0.05	-5.26	-9.3	-11.69	-7.34	0
370.8	-3.01	-0.63	-2.32	-1.72	1.22	0		-19.69	4.12	2.32	-1.27	2.99	0		100.3	2.02	3.83	-2.78	-0.29	0		-3.1	-4.78	-8.97	-13.49	-7.61	0
371.7	-2.42	-1.01	-3.36	-2.36	-2	0		-18.89	3.57	3.22	0.82	1.71	0		100.56	0.99	4.35	-2.03	-2.44	0		0.12	-2.48	-7.56	-9.43	-7.4	0
372.6	-6.65	-3.83	-6.32	-1.21	-0.68	0		-22.03	1	-1.11	-2.26	-0.51	0		102.06	1.27	1.61	-4.17	1.88	0		0.46	-4.29	-9.09	-12.93	-4.81	0
373.5	-4.35	-1.07	-4.59	-1.76	-0.13	0		-20.36	0.99	2.39	-1.59	-0.61	0		99.19	0.72	3.58	-4.19	-1.99	0		-1.3	-1.61	-9.67	-11.76	-4.97	0
374.4	-2.92	0.14	-4.48	-0.39	1.21	0		-23.21	1.23	2.12	0.85	-0.6	0		98.55	-0.4	3.07	-2.61	-0.28	0		-1.52	-4.95	-10.33	-14.86	-7.68	0
375.3	-4.11	-1.44	-3.58	-0.42	-2.89	0		-21.76	2.52	0.35	-2.36	-1.54	0		97.39	-4.05	2.39	-6.37	-5.13	0		-2.92	-6.01	-9.31	-13.29	-9.75	0
376.2	-6.79	-2.14	-5.33	-2.06	-0.22	0		-19.98	1.7	-0.09	-3.01	-2.03	0		99.81	-0.79	1.62	-5.5	-4.13	0		2.1	-2.81	-7.87	-11.04	-7.77	0
377.1	-3.89	-3.14	-3.54	-2.96	-1.5	0		-22.8	2.12	-0.63	-4.3	-2.32	0		98.7	2.48	1.93	-2.42	0.25	0		-0.24	-3.75	-8.33	-10.12	-3.79	0
378	-5.06	-1.01	-7.79	-2.7	-1.16	0		-21.55	1.23	-0.74	-4.05	-0.74	0		96.29	-2.58	3.34	-5.44	-2.88	0		-0.53	-4.87	-10.82	-11.73	-7.59	0
