# Supplementary material for: Simvastatin Sodium Salt and Fluvastatin Interact with Human Gap Junction Gamma-3 Protein
Source: PLoS One. 2016 Feb 10;11(2):e0148266. doi: 10.1371/journal.pone.0148266 (PMC4749215; doi:10.1371/journal.pone.0148266)
Supplement: S9 Dataset — (ZIP) [file pone.0148266.s010.zip › S9_Dataset/simvastatin_salt_low_concentrations.xlsx]

## Sheet: simvastatin
L1A1()_X	L1A1()_Y	L1A2()_X	L1A2()_Y	L1A3()_X	L1A3()_Y	L1A4()_X	L1A4()_Y	L1A5()_X	L1A5()_Y	L1A6()_X	L1A6()_Y	L2A1()_X	L2A1()_Y	L2A2()_X	L2A2()_Y	L2A3()_X	L2A3()_Y	L2A4()_X	L2A4()_Y	L2A5()_X	L2A5()_Y	L2A6()_X	L2A6()_Y	L3A1()_X	L3A1()_Y	L3A2()_X	L3A2()_Y	L3A3()_X	L3A3()_Y	L3A4()_X	L3A4()_Y	L3A5()_X	L3A5()_Y	L3A6()_X	L3A6()_Y	L4A1()_X	L4A1()_Y	L4A2()_X	L4A2()_Y	L4A3()_X	L4A3()_Y	L4A4()_X	L4A4()_Y	L4A5()_X	L4A5()_Y	L4A6()_X	L4A6()_Y	L5A1()_X	L5A1()_Y
-240.3	-3.49	-240.3	-11.81	-240.3	-11.32	-240.3	-15	-240.3	-12.5	-240.3	-11.47	-240.3	1.02	-240.3	-6.84	-240.3	-8.25	-240.3	-2.71	-240.3	-0.84	-240.3	-4.53	-240.3	5.14	-240.3	1.28	-240.3	-0.23	-240.3	5.54	-240.3	2.95	-240.3	6.29	-240.3	-2.86	-240.3	-9.13	-240.3	-15.68	-240.3	-4.36	-240.3	-6.58	-240.3	-7.3	-240.3	-1.81
-239.4	-5.31	-239.4	-12.33	-239.4	-12.24	-239.4	-12.9	-239.4	-11.87	-239.4	-10.81	-239.4	-0.59	-239.4	-6.17	-239.4	-8.31	-239.4	-3.18	-239.4	-1.06	-239.4	-0.43	-239.4	5.03	-239.4	0.03	-239.4	-1.11	-239.4	4.78	-239.4	0.89	-239.4	6.08	-239.4	-0.76	-239.4	-7.42	-239.4	-14.34	-239.4	-4.05	-239.4	-6.74	-239.4	-7.94	-239.4	-0.92
-238.5	-4.88	-238.5	-11.42	-238.5	-13.13	-238.5	-14.38	-238.5	-10.48	-238.5	-11.83	-238.5	1.31	-238.5	-3.75	-238.5	-6.27	-238.5	-1.68	-238.5	-1.49	-238.5	-0.32	-238.5	5.88	-238.5	3.69	-238.5	1.12	-238.5	7.12	-238.5	1.41	-238.5	5.27	-238.5	0.4	-238.5	-8.45	-238.5	-12.99	-238.5	-4.32	-238.5	-7.65	-238.5	-7.56	-238.5	-0.45
-237.6	-3.97	-237.6	-13.19	-237.6	-13.6	-237.6	-12.49	-237.6	-12.41	-237.6	-10.22	-237.6	1.37	-237.6	-5.11	-237.6	-9.43	-237.6	-1.31	-237.6	-3.67	-237.6	-2.04	-237.6	3.57	-237.6	5.64	-237.6	1.04	-237.6	8.33	-237.6	1.7	-237.6	3.86	-237.6	0.68	-237.6	-7.75	-237.6	-12.14	-237.6	-2.72	-237.6	-6.39	-237.6	-6.52	-237.6	0.1
-236.7	-5.9	-236.7	-13.53	-236.7	-10.89	-236.7	-15.25	-236.7	-13	-236.7	-11.29	-236.7	-0.68	-236.7	-5.61	-236.7	-9.1	-236.7	-1.38	-236.7	-3.95	-236.7	-4.91	-236.7	4.5	-236.7	2.95	-236.7	-2.35	-236.7	7.1	-236.7	1.48	-236.7	3.03	-236.7	-0.89	-236.7	-8.53	-236.7	-14.24	-236.7	-2.8	-236.7	-7.89	-236.7	-9.05	-236.7	-0.31
-235.8	-3.63	-235.8	-12.16	-235.8	-12.28	-235.8	-13.59	-235.8	-12.25	-235.8	-10.21	-235.8	0.39	-235.8	-4.39	-235.8	-7.67	-235.8	-1.62	-235.8	-4.58	-235.8	-4.36	-235.8	3.77	-235.8	6.12	-235.8	-0.55	-235.8	8.17	-235.8	1.55	-235.8	2.89	-235.8	-1.41	-235.8	-5.34	-235.8	-13.35	-235.8	-4.13	-235.8	-7.2	-235.8	-7.56	-235.8	-1.25
-234.9	-6.41	-234.9	-12.51	-234.9	-14.64	-234.9	-12.73	-234.9	-11.64	-234.9	-9.67	-234.9	0.45	-234.9	-3.16	-234.9	-7.3	-234.9	-1.29	-234.9	1.83	-234.9	-2.51	-234.9	4.69	-234.9	2.26	-234.9	1.12	-234.9	6.66	-234.9	2.66	-234.9	4.41	-234.9	-3.1	-234.9	-8.62	-234.9	-13.7	-234.9	-5.37	-234.9	-6.79	-234.9	-4.73	-234.9	-2.19
-234	-5.95	-234	-13.01	-234	-13.85	-234	-13.29	-234	-14.55	-234	-10.07	-234	-1.35	-234	-4.95	-234	-7.17	-234	-1.7	-234	-0.79	-234	-1.64	-234	5.64	-234	3.71	-234	0.43	-234	7.58	-234	3.49	-234	5.97	-234	2.05	-234	-4.27	-234	-12.82	-234	-2.8	-234	-7.75	-234	-6.85	-234	0.9
-233.1	-7.1	-233.1	-13.06	-233.1	-12.66	-233.1	-14.28	-233.1	-11.62	-233.1	-10.57	-233.1	-0.4	-233.1	-7.93	-233.1	-7.96	-233.1	-4.41	-233.1	-3.59	-233.1	-1.21	-233.1	5.97	-233.1	2.13	-233.1	0.56	-233.1	5.45	-233.1	1.19	-233.1	4.25	-233.1	-1.82	-233.1	-7.02	-233.1	-12.23	-233.1	-2.88	-233.1	-7.26	-233.1	-6.93	-233.1	2.09
-232.2	-3.4	-232.2	-12.57	-232.2	-15.71	-232.2	-13.95	-232.2	-11.97	-232.2	-11.18	-232.2	2.12	-232.2	-3.17	-232.2	-7.81	-232.2	1.61	-232.2	-2.9	-232.2	-0.87	-232.2	6.85	-232.2	3.49	-232.2	0.28	-232.2	8.01	-232.2	1.49	-232.2	4.65	-232.2	-1.63	-232.2	-6.08	-232.2	-12.58	-232.2	-4.23	-232.2	-8.74	-232.2	-4.86	-232.2	-1.2
-231.3	-3.8	-231.3	-12.74	-231.3	-14.12	-231.3	-14.3	-231.3	-12.71	-231.3	-12.3	-231.3	-1.67	-231.3	-4.71	-231.3	-10.96	-231.3	-3.54	-231.3	-3.1	-231.3	-1.96	-231.3	2.71	-231.3	5.2	-231.3	-1.25	-231.3	6.29	-231.3	2	-231.3	4.8	-231.3	-4.3	-231.3	-6.3	-231.3	-12.96	-231.3	-2.74	-231.3	-11	-231.3	-8.31	-231.3	0.27
-230.4	-6.72	-230.4	-10.74	-230.4	-13.7	-230.4	-12.46	-230.4	-12.5	-230.4	-12.23	-230.4	-2.33	-230.4	-4.59	-230.4	-7.08	-230.4	-0.07	-230.4	-1.12	-230.4	-2.96	-230.4	1.73	-230.4	4.1	-230.4	-0.83	-230.4	7.47	-230.4	0.67	-230.4	6.4	-230.4	-3.59	-230.4	-9.14	-230.4	-11.95	-230.4	-3.63	-230.4	-7.47	-230.4	-5.5	-230.4	-0.19
-229.5	-8.18	-229.5	-12.77	-229.5	-11.38	-229.5	-13.78	-229.5	-12.25	-229.5	-11.09	-229.5	-4.42	-229.5	-4.89	-229.5	-7.69	-229.5	-0.16	-229.5	-3.35	-229.5	-1.18	-229.5	3.14	-229.5	3.79	-229.5	-1.46	-229.5	6.01	-229.5	0.31	-229.5	3.77	-229.5	-3.02	-229.5	-9.09	-229.5	-13.99	-229.5	-3.09	-229.5	-9.75	-229.5	-7.9	-229.5	-1.81
-228.6	-6.42	-228.6	-12.72	-228.6	-14.26	-228.6	-13.2	-228.6	-12.15	-228.6	-11.52	-228.6	-0.51	-228.6	-4.48	-228.6	-7.93	-228.6	-1.81	-228.6	-2.95	-228.6	-1.9	-228.6	4.11	-228.6	3.75	-228.6	-2.02	-228.6	7.72	-228.6	1.28	-228.6	4.12	-228.6	-2.34	-228.6	-7.05	-228.6	-11.84	-228.6	-5.82	-228.6	-9	-228.6	-7.16	-228.6	-0.43
-227.7	-5.54	-227.7	-11.35	-227.7	-12.38	-227.7	-13.24	-227.7	-10.95	-227.7	-9.89	-227.7	-0.83	-227.7	-4.86	-227.7	-7.81	-227.7	-3.22	-227.7	-1.67	-227.7	-0.82	-227.7	3.91	-227.7	4.06	-227.7	0.11	-227.7	6.35	-227.7	3.26	-227.7	4.68	-227.7	-1.09	-227.7	-9.12	-227.7	-12.5	-227.7	-3	-227.7	-7.71	-227.7	-8.46	-227.7	0.14
-226.8	-5.05	-226.8	-12.57	-226.8	-10.57	-226.8	-14.8	-226.8	-11.71	-226.8	-10.72	-226.8	-1.18	-226.8	-2.76	-226.8	-6.62	-226.8	-2.41	-226.8	-3.6	-226.8	-2.01	-226.8	4.4	-226.8	6.25	-226.8	-1.08	-226.8	5.45	-226.8	2.42	-226.8	4.53	-226.8	-1.09	-226.8	-7.43	-226.8	-13.79	-226.8	-3.07	-226.8	-6.91	-226.8	-6.96	-226.8	0.93
-225.9	-7.84	-225.9	-13.53	-225.9	-12.35	-225.9	-14.85	-225.9	-12.03	-225.9	-8.27	-225.9	-0.49	-225.9	-3.88	-225.9	-7.96	-225.9	-1.98	-225.9	-2.55	-225.9	-0.26	-225.9	4.67	-225.9	4.69	-225.9	-2.4	-225.9	5.81	-225.9	0.55	-225.9	5.5	-225.9	0.92	-225.9	-9.31	-225.9	-13.47	-225.9	-4.04	-225.9	-7.95	-225.9	-6.3	-225.9	2.51
-225	-6.28	-225	-11.55	-225	-14.53	-225	-11.16	-225	-12.43	-225	-8.67	-225	-0.61	-225	-6.97	-225	-8.28	-225	0.16	-225	-2.83	-225	0.18	-225	3.52	-225	3.31	-225	1.36	-225	6.93	-225	0.05	-225	5.77	-225	-3.51	-225	-7.78	-225	-12.47	-225	-0.92	-225	-7.7	-225	-5.15	-225	0.85
-224.1	-6.84	-224.1	-10.53	-224.1	-12.45	-224.1	-12.03	-224.1	-11.15	-224.1	-8.03	-224.1	0.84	-224.1	-6.5	-224.1	-8.73	-224.1	-1.85	-224.1	-2.46	-224.1	-0.4	-224.1	5.48	-224.1	2.47	-224.1	-1.11	-224.1	6.44	-224.1	1.85	-224.1	5.3	-224.1	-0.11	-224.1	-8.65	-224.1	-13.12	-224.1	-2.84	-224.1	-6.27	-224.1	-6.56	-224.1	2.99
-223.2	-5.29	-223.2	-10.55	-223.2	-10.37	-223.2	-11.16	-223.2	-9.97	-223.2	-8.41	-223.2	-0.42	-223.2	-6.33	-223.2	-5.67	-223.2	0.58	-223.2	-1.14	-223.2	-0.09	-223.2	3.93	-223.2	4.02	-223.2	-1.43	-223.2	8.27	-223.2	1.55	-223.2	5.64	-223.2	-3.21	-223.2	-7.12	-223.2	-11.75	-223.2	-3.75	-223.2	-5.74	-223.2	-5.77	-223.2	-1.2
-222.3	-6.47	-222.3	-11.98	-222.3	-9.71	-222.3	-12.76	-222.3	-11.64	-222.3	-9.25	-222.3	1.4	-222.3	-3.49	-222.3	-7.93	-222.3	-1.77	-222.3	-4.25	-222.3	-0.21	-222.3	5.15	-222.3	4.73	-222.3	-0.68	-222.3	7.44	-222.3	1.53	-222.3	3.01	-222.3	-1.37	-222.3	-8.02	-222.3	-11.21	-222.3	-2.3	-222.3	-7.91	-222.3	-6.67	-222.3	-1.76
-221.4	-3.06	-221.4	-12.6	-221.4	-11.8	-221.4	-10.76	-221.4	-11.81	-221.4	-8.68	-221.4	0.54	-221.4	-6.73	-221.4	-6.89	-221.4	-3	-221.4	-3.36	-221.4	-0.84	-221.4	4.5	-221.4	2.62	-221.4	-0.41	-221.4	4.77	-221.4	2.49	-221.4	3.14	-221.4	-1.6	-221.4	-7.96	-221.4	-12.8	-221.4	-4.35	-221.4	-5.65	-221.4	-8.1	-221.4	-0.51
-220.5	-6.39	-220.5	-11.86	-220.5	-13.62	-220.5	-11.61	-220.5	-10.64	-220.5	-7.3	-220.5	-1.21	-220.5	-5.05	-220.5	-7.71	-220.5	-2.09	-220.5	-2.17	-220.5	-3.04	-220.5	3.97	-220.5	4.21	-220.5	-0.39	-220.5	6.06	-220.5	2.62	-220.5	6.07	-220.5	-3.4	-220.5	-5.36	-220.5	-12.08	-220.5	-3.24	-220.5	-7.38	-220.5	-3.96	-220.5	-0.61
-219.6	-5.89	-219.6	-10.73	-219.6	-12.07	-219.6	-11.9	-219.6	-11.77	-219.6	-10.4	-219.6	0.12	-219.6	-5.74	-219.6	-5.94	-219.6	-0.98	-219.6	-2.42	-219.6	-1.8	-219.6	4.25	-219.6	1.65	-219.6	0.4	-219.6	5.16	-219.6	2.57	-219.6	5	-219.6	-2.95	-219.6	-8.05	-219.6	-11.67	-219.6	-4.78	-219.6	-5.19	-219.6	-7.63	-219.6	-0.24
-218.7	-4.68	-218.7	-11.35	-218.7	-12.18	-218.7	-11.66	-218.7	-10.15	-218.7	-9.96	-218.7	-0.12	-218.7	-4.52	-218.7	-8.17	-218.7	-0.02	-218.7	-0.04	-218.7	-2.65	-218.7	4.04	-218.7	3.67	-218.7	0.35	-218.7	6.05	-218.7	3.61	-218.7	1.35	-218.7	-1.79	-218.7	-9.85	-218.7	-10.3	-218.7	-4.13	-218.7	-5.51	-218.7	-7.2	-218.7	-1.39
-217.8	-4.97	-217.8	-13.1	-217.8	-10.88	-217.8	-11.92	-217.8	-10.51	-217.8	-8.63	-217.8	-0.19	-217.8	-5.64	-217.8	-9.24	-217.8	-2.13	-217.8	-4.03	-217.8	-1.51	-217.8	2.17	-217.8	5.59	-217.8	-0.08	-217.8	5.83	-217.8	0.39	-217.8	3.95	-217.8	-1.38	-217.8	-6.65	-217.8	-11.38	-217.8	-4.48	-217.8	-7.94	-217.8	-6.97	-217.8	0.28
-216.9	-7.29	-216.9	-12.12	-216.9	-9.62	-216.9	-13.8	-216.9	-10.9	-216.9	-9.61	-216.9	-2.48	-216.9	-5.87	-216.9	-7.55	-216.9	-1.8	-216.9	-0.38	-216.9	-4.33	-216.9	1.57	-216.9	3.62	-216.9	1.05	-216.9	8.3	-216.9	1.98	-216.9	3.95	-216.9	-2.14	-216.9	-8.45	-216.9	-11.59	-216.9	-1.53	-216.9	-8.42	-216.9	-6.87	-216.9	1.6
-216	-4.3	-216	-9.9	-216	-11.71	-216	-9.95	-216	-11.43	-216	-11.31	-216	0.66	-216	-1.95	-216	-9.13	-216	-1.69	-216	-1.95	-216	-2.67	-216	5.33	-216	4.45	-216	0.5	-216	5.98	-216	4.57	-216	4.28	-216	-1.1	-216	-6.16	-216	-11.32	-216	-4.27	-216	-5.47	-216	-7.16	-216	-2.88
-215.1	-6.29	-215.1	-9.79	-215.1	-10.06	-215.1	-12.46	-215.1	-10.02	-215.1	-8.36	-215.1	0.94	-215.1	-5.06	-215.1	-7.1	-215.1	-1.78	-215.1	-3.86	-215.1	-0.32	-215.1	2.37	-215.1	3.44	-215.1	1.64	-215.1	6.6	-215.1	0.56	-215.1	3.53	-215.1	-3.77	-215.1	-5.91	-215.1	-12.35	-215.1	-4.25	-215.1	-6.47	-215.1	-6.18	-215.1	-1.16
-214.2	-7.08	-214.2	-11.9	-214.2	-13.52	-214.2	-10.79	-214.2	-11.58	-214.2	-9.08	-214.2	0.49	-214.2	-7.1	-214.2	-7.79	-214.2	-0.15	-214.2	0.01	-214.2	-3.51	-214.2	4.78	-214.2	1.04	-214.2	0.75	-214.2	4.45	-214.2	3.48	-214.2	5.18	-214.2	-2.31	-214.2	-4.73	-214.2	-12.82	-214.2	-4.34	-214.2	-5.63	-214.2	-7.6	-214.2	-0.11
-213.3	-5.91	-213.3	-11.26	-213.3	-11.81	-213.3	-10.85	-213.3	-11.75	-213.3	-5.9	-213.3	1.52	-213.3	-3.98	-213.3	-8.69	-213.3	2.51	-213.3	-0.99	-213.3	-3.27	-213.3	5.08	-213.3	3.37	-213.3	0.13	-213.3	6.44	-213.3	2.49	-213.3	2.94	-213.3	-1.74	-213.3	-8.31	-213.3	-11.46	-213.3	-1.44	-213.3	-5.75	-213.3	-6.51	-213.3	-2.16
-212.4	-3.05	-212.4	-11.12	-212.4	-10.2	-212.4	-14.06	-212.4	-10.04	-212.4	-7.88	-212.4	1.17	-212.4	-4.15	-212.4	-9.37	-212.4	-3.59	-212.4	-3.25	-212.4	-1.64	-212.4	5.42	-212.4	3.59	-212.4	-1.81	-212.4	5.79	-212.4	1.81	-212.4	4.83	-212.4	-1.84	-212.4	-7.1	-212.4	-12.24	-212.4	-2.9	-212.4	-6.53	-212.4	-4.59	-212.4	-2.13
-211.5	-3.55	-211.5	-13.63	-211.5	-12.57	-211.5	-13.38	-211.5	-12.41	-211.5	-10.11	-211.5	2.27	-211.5	-5.74	-211.5	-7.35	-211.5	-3.13	-211.5	-1.66	-211.5	-1.31	-211.5	3.05	-211.5	3.63	-211.5	-0.65	-211.5	2.28	-211.5	0.39	-211.5	1.81	-211.5	-5.04	-211.5	-6.93	-211.5	-13.28	-211.5	-5.01	-211.5	-8.08	-211.5	-7.53	-211.5	-0.85
-210.6	-4.61	-210.6	-9.84	-210.6	-9.37	-210.6	-13.56	-210.6	-9.92	-210.6	-10.04	-210.6	0.87	-210.6	-6.2	-210.6	-5.85	-210.6	-1.48	-210.6	-1.75	-210.6	-1.08	-210.6	5.82	-210.6	2.57	-210.6	0.42	-210.6	6.42	-210.6	2.21	-210.6	5.02	-210.6	-1.01	-210.6	-6.84	-210.6	-10.54	-210.6	-4.35	-210.6	-7.18	-210.6	-6.58	-210.6	-1.45
-209.7	-5.39	-209.7	-10.06	-209.7	-11.15	-209.7	-13.17	-209.7	-9.64	-209.7	-10.34	-209.7	-0.38	-209.7	-4.21	-209.7	-5.59	-209.7	-4.05	-209.7	-2.52	-209.7	-3.85	-209.7	4.05	-209.7	2.49	-209.7	-0.29	-209.7	4.12	-209.7	3.41	-209.7	3.33	-209.7	-3.15	-209.7	-5.91	-209.7	-12.78	-209.7	-2.7	-209.7	-7.07	-209.7	-7.44	-209.7	-1.12
-208.8	-4.23	-208.8	-11.87	-208.8	-10.4	-208.8	-9.25	-208.8	-9.22	-208.8	-7.07	-208.8	-0.07	-208.8	-5.28	-208.8	-8.55	-208.8	-2.96	-208.8	-0.66	-208.8	-0.97	-208.8	4.42	-208.8	4.55	-208.8	-1.35	-208.8	5.54	-208.8	1.58	-208.8	5.18	-208.8	-2.41	-208.8	-6.53	-208.8	-11.29	-208.8	-3.86	-208.8	-5.58	-208.8	-7.12	-208.8	-0.74
-207.9	-3.32	-207.9	-11.72	-207.9	-11.1	-207.9	-15.74	-207.9	-13.31	-207.9	-9.2	-207.9	1.69	-207.9	-4.58	-207.9	-6.63	-207.9	-4.53	-207.9	-3.37	-207.9	-1.06	-207.9	3.18	-207.9	3.11	-207.9	-0.88	-207.9	3.96	-207.9	1.54	-207.9	4.48	-207.9	-2.87	-207.9	-6.33	-207.9	-12.74	-207.9	-3.32	-207.9	-8.73	-207.9	-5.05	-207.9	-1.68
-207	-3.42	-207	-13.05	-207	-12.05	-207	-12.42	-207	-9.38	-207	-7.74	-207	2.47	-207	-6.34	-207	-7.07	-207	-1.12	-207	-3.99	-207	-0.66	-207	4.14	-207	1.09	-207	-0.12	-207	6.18	-207	-1.49	-207	3.18	-207	-0.05	-207	-6.45	-207	-9.18	-207	-3.25	-207	-7.74	-207	-5.44	-207	-0.31
-206.1	-4.53	-206.1	-13.35	-206.1	-11.82	-206.1	-12.64	-206.1	-10.06	-206.1	-8.35	-206.1	-1.17	-206.1	-8.18	-206.1	-6.04	-206.1	-2.56	-206.1	-0.67	-206.1	-0.84	-206.1	5	-206.1	3.11	-206.1	0.39	-206.1	5.08	-206.1	2.35	-206.1	2.42	-206.1	-0.22	-206.1	-6.92	-206.1	-11.35	-206.1	-2.35	-206.1	-6.79	-206.1	-5.73	-206.1	-0.48
-205.2	-5.62	-205.2	-8.6	-205.2	-12.46	-205.2	-12.58	-205.2	-10.45	-205.2	-8.85	-205.2	1.62	-205.2	-3.77	-205.2	-8.84	-205.2	-3.68	-205.2	-0.44	-205.2	-0.47	-205.2	1.76	-205.2	5.78	-205.2	-1.62	-205.2	3.22	-205.2	1.26	-205.2	5.44	-205.2	-2.37	-205.2	-6.47	-205.2	-12.45	-205.2	-2.42	-205.2	-7.58	-205.2	-7.34	-205.2	-1.28
-204.3	-4.81	-204.3	-10.68	-204.3	-10.93	-204.3	-14.39	-204.3	-10.81	-204.3	-7.83	-204.3	0.21	-204.3	-5.28	-204.3	-9.17	-204.3	-3.41	-204.3	-2.14	-204.3	-0.33	-204.3	4.33	-204.3	4.2	-204.3	-0.66	-204.3	7.36	-204.3	1.56	-204.3	2.13	-204.3	-0.51	-204.3	-5.89	-204.3	-12.33	-204.3	-4.63	-204.3	-5.47	-204.3	-6.07	-204.3	-0.46
-203.4	-5.49	-203.4	-12.19	-203.4	-12.45	-203.4	-8.93	-203.4	-10.28	-203.4	-10.2	-203.4	0.62	-203.4	-6.22	-203.4	-6.57	-203.4	-0.98	-203.4	-2.7	-203.4	-0.85	-203.4	4.45	-203.4	2.33	-203.4	-1.09	-203.4	6.19	-203.4	0.49	-203.4	3.44	-203.4	-2	-203.4	-6.38	-203.4	-12.63	-203.4	-5.04	-203.4	-7.82	-203.4	-7.28	-203.4	-1.84
-202.5	-7.8	-202.5	-9.16	-202.5	-12.87	-202.5	-9.03	-202.5	-10.57	-202.5	-8.06	-202.5	0.54	-202.5	-3.77	-202.5	-6.67	-202.5	0.84	-202.5	-2.54	-202.5	-1.76	-202.5	2.83	-202.5	2.36	-202.5	2.27	-202.5	5.91	-202.5	2.7	-202.5	3.55	-202.5	-2.12	-202.5	-6.88	-202.5	-10.71	-202.5	-3.83	-202.5	-5.39	-202.5	-7.8	-202.5	-0.55
-201.6	-5.86	-201.6	-9.84	-201.6	-10.7	-201.6	-8.65	-201.6	-9.81	-201.6	-9.04	-201.6	-0.21	-201.6	-1.7	-201.6	-6.72	-201.6	0.08	-201.6	0.59	-201.6	-2.16	-201.6	3.23	-201.6	3.34	-201.6	-0.64	-201.6	7.41	-201.6	3.45	-201.6	4.03	-201.6	-2.21	-201.6	-7.12	-201.6	-12.72	-201.6	-2.92	-201.6	-5.23	-201.6	-4.78	-201.6	0.36
-200.7	-5.44	-200.7	-8.96	-200.7	-10.2	-200.7	-9.47	-200.7	-9.92	-200.7	-7.24	-200.7	-0.14	-200.7	-6.12	-200.7	-6.25	-200.7	-1	-200.7	-2.2	-200.7	1.05	-200.7	4.95	-200.7	0.61	-200.7	2.71	-200.7	5.5	-200.7	2.47	-200.7	4.2	-200.7	-0.18	-200.7	-7.04	-200.7	-6.79	-200.7	-2.92	-200.7	-5.85	-200.7	-6.44	-200.7	0.35
-199.8	-4.77	-199.8	-12.93	-199.8	-12.64	-199.8	-12.32	-199.8	-9.83	-199.8	-5.24	-199.8	-0.21	-199.8	-4.98	-199.8	-8.39	-199.8	-1.75	-199.8	-3.62	-199.8	-1.99	-199.8	3.9	-199.8	2.04	-199.8	-1.52	-199.8	6.15	-199.8	-0.04	-199.8	4.08	-199.8	-0.35	-199.8	-8.67	-199.8	-9.57	-199.8	-1.59	-199.8	-6.6	-199.8	-7.58	-199.8	-0.73
-198.9	-6.5	-198.9	-14.53	-198.9	-8.52	-198.9	-10.61	-198.9	-10.53	-198.9	-10.91	-198.9	-0.37	-198.9	-6.83	-198.9	-5.6	-198.9	-3.42	-198.9	0.68	-198.9	-2.3	-198.9	3.97	-198.9	1.37	-198.9	0.14	-198.9	5.35	-198.9	5.15	-198.9	5.09	-198.9	-2.21	-198.9	-5.69	-198.9	-11.04	-198.9	-1.54	-198.9	-4.2	-198.9	-3.78	-198.9	-1.4
-198	-4.55	-198	-10.36	-198	-9.9	-198	-10.12	-198	-10.91	-198	-5.41	-198	1.21	-198	-5.16	-198	-7.62	-198	-1.78	-198	-3.95	-198	-0.4	-198	4.01	-198	2.48	-198	-0.83	-198	3.65	-198	-0.17	-198	4.77	-198	-3.39	-198	-7.18	-198	-11.01	-198	-2.16	-198	-7.49	-198	-6.19	-198	-2
-197.1	-6.6	-197.1	-10.69	-197.1	-9.23	-197.1	-8.98	-197.1	-8.55	-197.1	-8.68	-197.1	-0.75	-197.1	-6.96	-197.1	-6.05	-197.1	-0.73	-197.1	-0.89	-197.1	-1	-197.1	5.3	-197.1	1.42	-197.1	-0.64	-197.1	3.54	-197.1	1.93	-197.1	2.43	-197.1	-1.93	-197.1	-6.31	-197.1	-9.77	-197.1	-5.41	-197.1	-8.25	-197.1	-7.17	-197.1	-2.17
-196.2	-3.81	-196.2	-10.53	-196.2	-10.3	-196.2	-7.8	-196.2	-10.13	-196.2	-5.39	-196.2	-0.95	-196.2	-4.77	-196.2	-6.8	-196.2	1.62	-196.2	-2.65	-196.2	-1.61	-196.2	3.01	-196.2	2.24	-196.2	2.61	-196.2	6.22	-196.2	-0.76	-196.2	3.75	-196.2	-0.97	-196.2	-8.62	-196.2	-8.48	-196.2	-3.95	-196.2	-6.73	-196.2	-2.94	-196.2	0.86
-195.3	-5.38	-195.3	-10.4	-195.3	-8.89	-195.3	-11.75	-195.3	-11.73	-195.3	-7.51	-195.3	0.95	-195.3	-7.77	-195.3	-6.11	-195.3	-0.47	-195.3	-3.32	-195.3	0.03	-195.3	4.25	-195.3	1.53	-195.3	0.52	-195.3	6.08	-195.3	1.36	-195.3	4.21	-195.3	-2.87	-195.3	-6.79	-195.3	-10.35	-195.3	-3.48	-195.3	-6.82	-195.3	-7.21	-195.3	-0.18
-194.4	-5.68	-194.4	-8.67	-194.4	-10.1	-194.4	-8.77	-194.4	-10.71	-194.4	-9.53	-194.4	-1.76	-194.4	-4.55	-194.4	-8.79	-194.4	-1.67	-194.4	-0.18	-194.4	-1.23	-194.4	3.88	-194.4	1.59	-194.4	-0.13	-194.4	4.57	-194.4	2.62	-194.4	3.7	-194.4	-3.39	-194.4	-7.83	-194.4	-12.62	-194.4	-1.21	-194.4	-6.77	-194.4	-4.88	-194.4	-2.58
-193.5	-1.15	-193.5	-9.44	-193.5	-9.87	-193.5	-12.68	-193.5	-8.41	-193.5	-4.73	-193.5	0.01	-193.5	-3.18	-193.5	-8.56	-193.5	-1.03	-193.5	0.25	-193.5	0.41	-193.5	2.68	-193.5	3.9	-193.5	0.93	-193.5	5.4	-193.5	1.16	-193.5	4.75	-193.5	-3.43	-193.5	-5.15	-193.5	-10.27	-193.5	-2.6	-193.5	-5.45	-193.5	-4.46	-193.5	-1.24
-192.6	-7.59	-192.6	-7.29	-192.6	-12.85	-192.6	-10.27	-192.6	-6.61	-192.6	-7.96	-192.6	-2.73	-192.6	-4.15	-192.6	-8.65	-192.6	0.65	-192.6	-2.44	-192.6	-2.64	-192.6	2.8	-192.6	2.53	-192.6	0.39	-192.6	4.4	-192.6	0.41	-192.6	4.62	-192.6	-1.44	-192.6	-5.56	-192.6	-11.66	-192.6	-2.26	-192.6	-5.77	-192.6	-5.18	-192.6	0.13
-191.7	-5.73	-191.7	-8.81	-191.7	-9.93	-191.7	-8.98	-191.7	-10.35	-191.7	-8.08	-191.7	1.93	-191.7	-4.5	-191.7	-6.3	-191.7	-3.28	-191.7	-0.75	-191.7	-0.76	-191.7	4.87	-191.7	3.73	-191.7	1.18	-191.7	4.18	-191.7	1.82	-191.7	3.96	-191.7	-1.18	-191.7	-7.92	-191.7	-9.56	-191.7	-5.21	-191.7	-7.9	-191.7	-4.83	-191.7	-1.17
-190.8	-5.87	-190.8	-10.05	-190.8	-9.46	-190.8	-11.68	-190.8	-9.75	-190.8	-8.47	-190.8	1.41	-190.8	-5.09	-190.8	-4.71	-190.8	-0.51	-190.8	0.04	-190.8	-1.19	-190.8	4.55	-190.8	3.07	-190.8	-0.16	-190.8	6.94	-190.8	3.09	-190.8	3.31	-190.8	-3.5	-190.8	-6.37	-190.8	-9.95	-190.8	-5.35	-190.8	-4.5	-190.8	-8.47	-190.8	-3.13
-189.9	-3.9	-189.9	-11.83	-189.9	-9.73	-189.9	-8.78	-189.9	-9.74	-189.9	-7.83	-189.9	1.79	-189.9	-5.11	-189.9	-6.4	-189.9	-0.29	-189.9	-1.5	-189.9	-1.49	-189.9	3.35	-189.9	4.43	-189.9	-0.99	-189.9	4.61	-189.9	-0.31	-189.9	5.63	-189.9	-3.17	-189.9	-5.87	-189.9	-10.73	-189.9	-3.74	-189.9	-7.07	-189.9	-2.61	-189.9	-1.78
-189	-5.33	-189	-8.4	-189	-9.35	-189	-10.22	-189	-7.71	-189	-7.38	-189	-0.52	-189	-3.95	-189	-8.02	-189	-1.29	-189	-0.62	-189	-1.26	-189	2.04	-189	3.7	-189	1.35	-189	6.68	-189	2.49	-189	1.86	-189	-1.71	-189	-5.99	-189	-9.97	-189	-2.16	-189	-6.44	-189	-7.54	-189	-0.18
-188.1	-4.9	-188.1	-10.7	-188.1	-8.64	-188.1	-8.68	-188.1	-6.55	-188.1	-8.2	-188.1	1.53	-188.1	-7.02	-188.1	-5.3	-188.1	-1.25	-188.1	1.11	-188.1	-1.19	-188.1	6.18	-188.1	3.87	-188.1	0.06	-188.1	5.72	-188.1	0.52	-188.1	1.49	-188.1	-2.49	-188.1	-3.46	-188.1	-11.45	-188.1	-3.05	-188.1	-5.43	-188.1	-8.78	-188.1	-2.96
-187.2	-4.6	-187.2	-9.42	-187.2	-8.55	-187.2	-9.68	-187.2	-7.75	-187.2	-3.66	-187.2	-0.06	-187.2	-4.68	-187.2	-4.83	-187.2	-2	-187.2	-0.33	-187.2	-2.21	-187.2	3.77	-187.2	3.19	-187.2	-0.17	-187.2	5.65	-187.2	2.34	-187.2	1.63	-187.2	-0.7	-187.2	-6.52	-187.2	-9.89	-187.2	-2.74	-187.2	-5.74	-187.2	-3.74	-187.2	-0.09
-186.3	-5.05	-186.3	-8.27	-186.3	-7.8	-186.3	-9.04	-186.3	-6.7	-186.3	-5.9	-186.3	-0.03	-186.3	-2.82	-186.3	-5.22	-186.3	-2.15	-186.3	-1.09	-186.3	1.63	-186.3	1.55	-186.3	1.71	-186.3	-0.24	-186.3	3.29	-186.3	0.73	-186.3	3.68	-186.3	-3.85	-186.3	-4.45	-186.3	-10	-186.3	-3.14	-186.3	-4.43	-186.3	-5.89	-186.3	-0.3
-185.4	-6.55	-185.4	-8.66	-185.4	-8.45	-185.4	-10.4	-185.4	-8.48	-185.4	-8.3	-185.4	0.83	-185.4	-3.76	-185.4	-4.09	-185.4	-1.69	-185.4	1.06	-185.4	-1.84	-185.4	5.46	-185.4	2.97	-185.4	1.14	-185.4	6.8	-185.4	0.7	-185.4	4.16	-185.4	-2.22	-185.4	-3.66	-185.4	-7.89	-185.4	-2.14	-185.4	-8.26	-185.4	-4.52	-185.4	-1.74
-184.5	-6.85	-184.5	-7.46	-184.5	-10.06	-184.5	-8.11	-184.5	-8.71	-184.5	-10.16	-184.5	-0.23	-184.5	-3.02	-184.5	-6.5	-184.5	-0.34	-184.5	-1.86	-184.5	-3.05	-184.5	3.84	-184.5	3.6	-184.5	-0.78	-184.5	6	-184.5	2.67	-184.5	3.83	-184.5	-1.54	-184.5	-5.35	-184.5	-8.05	-184.5	-1.88	-184.5	-3.98	-184.5	-4.51	-184.5	-0.53
-183.6	-3.86	-183.6	-9.19	-183.6	-9.96	-183.6	-10	-183.6	-10.43	-183.6	-7.22	-183.6	-0.68	-183.6	-3.78	-183.6	-4.46	-183.6	-0.53	-183.6	0.2	-183.6	-2.84	-183.6	3.13	-183.6	3.41	-183.6	1.78	-183.6	5.58	-183.6	1.29	-183.6	1.83	-183.6	-1.97	-183.6	-6.36	-183.6	-8.27	-183.6	-2.53	-183.6	-3.76	-183.6	-5.22	-183.6	0.27
-182.7	-4.26	-182.7	-8.68	-182.7	-9.74	-182.7	-7.92	-182.7	-9.16	-182.7	-5.57	-182.7	1.2	-182.7	-3.53	-182.7	-6.83	-182.7	2.49	-182.7	-3.97	-182.7	3.56	-182.7	4.72	-182.7	1.75	-182.7	0.51	-182.7	4.74	-182.7	1.87	-182.7	7.73	-182.7	-1.16	-182.7	-6.18	-182.7	-10.94	-182.7	-3.67	-182.7	-1.75	-182.7	-4.67	-182.7	-1.75
-181.8	-5.02	-181.8	-9.01	-181.8	-8.88	-181.8	-11.7	-181.8	-8.04	-181.8	-4.28	-181.8	-0.38	-181.8	-3.41	-181.8	-4.48	-181.8	-1.86	-181.8	-0.08	-181.8	-2.43	-181.8	5.69	-181.8	4	-181.8	0.28	-181.8	2.21	-181.8	2.93	-181.8	3.36	-181.8	-2.09	-181.8	-5.23	-181.8	-11.03	-181.8	-6.32	-181.8	-4.44	-181.8	-4.48	-181.8	-0.51
-180.9	-5.09	-180.9	-8.02	-180.9	-8.29	-180.9	-9.59	-180.9	-6.69	-180.9	-7.28	-180.9	-0.52	-180.9	-3.29	-180.9	-3.63	-180.9	-1.38	-180.9	-0.92	-180.9	-0.82	-180.9	1.21	-180.9	5.33	-180.9	1.59	-180.9	4.83	-180.9	1.18	-180.9	3.82	-180.9	-1.91	-180.9	-3.22	-180.9	-8.27	-180.9	-1.85	-180.9	-7.48	-180.9	-7.18	-180.9	1.63
-180	-4.15	-180	-8.15	-180	-11.21	-180	-8.78	-180	-5.38	-180	-6.36	-180	-0.85	-180	-4.34	-180	-7.16	-180	0.44	-180	-0.27	-180	-0.08	-180	0.72	-180	3.04	-180	0.43	-180	4.89	-180	1.53	-180	3.36	-180	-1.63	-180	-5.88	-180	-9.84	-180	-4.01	-180	-4.9	-180	-3.65	-180	-1.86
-179.1	-0.62	-179.1	-8.2	-179.1	-9.9	-179.1	-12.18	-179.1	-9.01	-179.1	-7.72	-179.1	0.96	-179.1	-3.4	-179.1	-6.54	-179.1	-2.04	-179.1	-2.08	-179.1	-3.36	-179.1	3.76	-179.1	3.36	-179.1	0.87	-179.1	6.26	-179.1	-0.4	-179.1	2.78	-179.1	0.14	-179.1	-5.98	-179.1	-8.07	-179.1	-0.91	-179.1	-6.1	-179.1	-4.8	-179.1	-0.05
-178.2	-5.4	-178.2	-9.42	-178.2	-10.35	-178.2	-10.39	-178.2	-6.74	-178.2	-7.08	-178.2	-0.37	-178.2	-5.18	-178.2	-4.95	-178.2	1.1	-178.2	-0.89	-178.2	-2.67	-178.2	0.59	-178.2	0.17	-178.2	-2.12	-178.2	5.62	-178.2	0.19	-178.2	6.33	-178.2	-3.74	-178.2	-8.11	-178.2	-11.46	-178.2	-3.52	-178.2	-4.59	-178.2	-2.76	-178.2	-0.19
-177.3	-3.37	-177.3	-8.79	-177.3	-10.39	-177.3	-10.51	-177.3	-8.76	-177.3	-5.76	-177.3	1.22	-177.3	-4.64	-177.3	-7.26	-177.3	0.09	-177.3	-1.15	-177.3	0.46	-177.3	3.81	-177.3	1.51	-177.3	-1.37	-177.3	4.96	-177.3	1.51	-177.3	4.38	-177.3	-1.17	-177.3	-5.08	-177.3	-11.73	-177.3	-2	-177.3	-4.12	-177.3	-5.02	-177.3	1.04
-176.4	-4.11	-176.4	-12.35	-176.4	-7.28	-176.4	-8.58	-176.4	-9.75	-176.4	-7.36	-176.4	2.5	-176.4	-5.01	-176.4	-4.63	-176.4	-0.83	-176.4	-2.23	-176.4	-0.78	-176.4	5.3	-176.4	2.2	-176.4	-1.73	-176.4	3.91	-176.4	2.53	-176.4	2.86	-176.4	-2.43	-176.4	-3.95	-176.4	-9.1	-176.4	-4.4	-176.4	-4	-176.4	-5.43	-176.4	-0.94
-175.5	-3.85	-175.5	-9.27	-175.5	-6.71	-175.5	-10.47	-175.5	-7.89	-175.5	-8.1	-175.5	-1.4	-175.5	-3.86	-175.5	-6.17	-175.5	0.67	-175.5	-1.3	-175.5	0.51	-175.5	1.53	-175.5	2.13	-175.5	-2.02	-175.5	4.6	-175.5	0.84	-175.5	5.12	-175.5	-1.24	-175.5	-3.41	-175.5	-10.19	-175.5	-3.17	-175.5	-4.78	-175.5	-3.59	-175.5	-0.73
-174.6	-4.3	-174.6	-8.21	-174.6	-9.63	-174.6	-8.52	-174.6	-5.74	-174.6	-6.03	-174.6	-1.61	-174.6	-2.32	-174.6	-5.61	-174.6	-0.45	-174.6	-0.31	-174.6	-2.12	-174.6	2.82	-174.6	3.83	-174.6	0.61	-174.6	6.82	-174.6	2.59	-174.6	1.5	-174.6	-0.72	-174.6	-4.11	-174.6	-10.98	-174.6	-2.37	-174.6	-5.01	-174.6	-5.06	-174.6	-0.04
-173.7	-1.63	-173.7	-8.75	-173.7	-8.06	-173.7	-8.15	-173.7	-7.33	-173.7	-6.39	-173.7	2.59	-173.7	-4.31	-173.7	-5.75	-173.7	-0.36	-173.7	-0.47	-173.7	-2.67	-173.7	5.9	-173.7	2.81	-173.7	-0.7	-173.7	3.99	-173.7	2.08	-173.7	1.74	-173.7	-0.25	-173.7	-5.29	-173.7	-9.96	-173.7	-1.89	-173.7	-5.52	-173.7	-7.09	-173.7	1.95
-172.8	-3.72	-172.8	-6.57	-172.8	-10.63	-172.8	-6.84	-172.8	-9.38	-172.8	-5.45	-172.8	-0.03	-172.8	-2.53	-172.8	-6.05	-172.8	-0.75	-172.8	-0.31	-172.8	-1.13	-172.8	1.65	-172.8	1.1	-172.8	-1.27	-172.8	5.17	-172.8	2.94	-172.8	2.53	-172.8	-0.78	-172.8	-6.46	-172.8	-7.35	-172.8	-1.99	-172.8	-4.04	-172.8	-4.85	-172.8	1.71
-171.9	-1.34	-171.9	-8.02	-171.9	-9.73	-171.9	-6.91	-171.9	-8.68	-171.9	-6.94	-171.9	-0.02	-171.9	-4.88	-171.9	-1.8	-171.9	-1	-171.9	0.4	-171.9	-0.85	-171.9	1.31	-171.9	1.84	-171.9	2.38	-171.9	6.06	-171.9	0.35	-171.9	1.55	-171.9	-1.21	-171.9	-6.13	-171.9	-9.24	-171.9	-1.5	-171.9	-7.43	-171.9	-4.49	-171.9	-0.01
-171	-3.34	-171	-9.27	-171	-6.95	-171	-7.18	-171	-9.24	-171	-6.14	-171	0.6	-171	-3.89	-171	-9.19	-171	-0.89	-171	-0.88	-171	-1.14	-171	4.19	-171	3.5	-171	-1.34	-171	5.56	-171	0.75	-171	3.72	-171	-1.35	-171	-3.78	-171	-9.32	-171	-2.2	-171	-5.39	-171	-6.48	-171	-1.45
-170.1	-2.05	-170.1	-7.96	-170.1	-8.72	-170.1	-9.52	-170.1	-10.73	-170.1	-8.62	-170.1	1.39	-170.1	-1.91	-170.1	-5.07	-170.1	1.3	-170.1	-3.9	-170.1	-1.95	-170.1	5.28	-170.1	3.92	-170.1	2.26	-170.1	5.78	-170.1	0.18	-170.1	1.94	-170.1	0.66	-170.1	-3.58	-170.1	-7.97	-170.1	-3.07	-170.1	-4.08	-170.1	-7.51	-170.1	-0.96
-169.2	-5.7	-169.2	-6.01	-169.2	-9.23	-169.2	-7.95	-169.2	-8.73	-169.2	-5.79	-169.2	1.24	-169.2	-1.72	-169.2	-4.97	-169.2	-1.17	-169.2	-2.97	-169.2	-2.64	-169.2	3.82	-169.2	5.24	-169.2	1.03	-169.2	3.75	-169.2	1.76	-169.2	1.43	-169.2	-1.69	-169.2	-4.45	-169.2	-8.48	-169.2	-3.06	-169.2	-1.57	-169.2	-8.36	-169.2	0.57
-168.3	-3.26	-168.3	-6.17	-168.3	-7.32	-168.3	-9.53	-168.3	-9.99	-168.3	-7.1	-168.3	0.23	-168.3	-2.29	-168.3	-6.74	-168.3	-2.04	-168.3	-1.32	-168.3	-2.62	-168.3	1.66	-168.3	3.41	-168.3	0.22	-168.3	4.27	-168.3	1.87	-168.3	0.74	-168.3	-3.47	-168.3	-3.07	-168.3	-10.67	-168.3	-1.82	-168.3	-3.74	-168.3	-5.67	-168.3	-1.11
-167.4	-5.76	-167.4	-9.04	-167.4	-8.33	-167.4	-7.56	-167.4	-8.67	-167.4	-5.78	-167.4	-0.78	-167.4	-4.81	-167.4	-5.46	-167.4	0.39	-167.4	-2.57	-167.4	-0.05	-167.4	2.6	-167.4	2.72	-167.4	-1.19	-167.4	4.05	-167.4	2.05	-167.4	3.43	-167.4	-0.87	-167.4	-4.65	-167.4	-8.77	-167.4	-3.36	-167.4	-3.98	-167.4	-7.46	-167.4	0.57
-166.5	-2.83	-166.5	-6.63	-166.5	-8.44	-166.5	-7.52	-166.5	-8.48	-166.5	-6.5	-166.5	0.99	-166.5	-3.86	-166.5	-8.28	-166.5	-1.65	-166.5	-0.45	-166.5	-1.09	-166.5	1.96	-166.5	2.37	-166.5	-1.36	-166.5	5.27	-166.5	2.26	-166.5	2.87	-166.5	-1.45	-166.5	-3.4	-166.5	-8.33	-166.5	-3.45	-166.5	-3.16	-166.5	-6.83	-166.5	-0.09
-165.6	-4.56	-165.6	-9.18	-165.6	-8.4	-165.6	-8.84	-165.6	-10.72	-165.6	-5.37	-165.6	0.73	-165.6	-2.9	-165.6	-4.16	-165.6	0.35	-165.6	-2.48	-165.6	-0.79	-165.6	1.33	-165.6	1.27	-165.6	2.67	-165.6	5.26	-165.6	0.23	-165.6	2.62	-165.6	-0.86	-165.6	-5.34	-165.6	-7.43	-165.6	-3.29	-165.6	-4.88	-165.6	-5.04	-165.6	0.25
-164.7	-6.14	-164.7	-10.17	-164.7	-7.13	-164.7	-8.68	-164.7	-4.82	-164.7	-6.02	-164.7	-0.63	-164.7	-6.84	-164.7	-5.61	-164.7	-1.25	-164.7	0.63	-164.7	-3.28	-164.7	3.9	-164.7	0.68	-164.7	0.33	-164.7	6.25	-164.7	1.96	-164.7	2.48	-164.7	-1.46	-164.7	-4.73	-164.7	-9.21	-164.7	-3.1	-164.7	-6.25	-164.7	-6	-164.7	-2.19
-163.8	-1.38	-163.8	-9.01	-163.8	-7.35	-163.8	-10.7	-163.8	-6.08	-163.8	-5.1	-163.8	-0.61	-163.8	-3.41	-163.8	-6.24	-163.8	1.24	-163.8	-0.96	-163.8	0.98	-163.8	0.6	-163.8	1.09	-163.8	-1.68	-163.8	7.63	-163.8	-0.04	-163.8	5.17	-163.8	-4.39	-163.8	-4.36	-163.8	-7.35	-163.8	-1.84	-163.8	-5.01	-163.8	-3.1	-163.8	-1.19
-162.9	-3	-162.9	-7.3	-162.9	-11	-162.9	-8.42	-162.9	-6.68	-162.9	-3.88	-162.9	0.22	-162.9	-3.86	-162.9	-6.36	-162.9	-2.43	-162.9	-1.97	-162.9	0.84	-162.9	0.86	-162.9	2.1	-162.9	-1.07	-162.9	3.66	-162.9	0.4	-162.9	2.97	-162.9	-1.82	-162.9	-3.05	-162.9	-8.88	-162.9	-2.59	-162.9	-5.08	-162.9	-6.63	-162.9	-2.12
-162	-5.12	-162	-5.79	-162	-9.44	-162	-7.97	-162	-6.74	-162	-5.77	-162	-1.25	-162	-5.52	-162	-4.62	-162	-2.14	-162	-0.99	-162	0.61	-162	3.37	-162	0.74	-162	1.61	-162	2.43	-162	0.03	-162	3.23	-162	-2.94	-162	-4.45	-162	-7.79	-162	-4.76	-162	-4.79	-162	-5.62	-162	-1.82
-161.1	-3.23	-161.1	-6.47	-161.1	-10.26	-161.1	-7.7	-161.1	-9.63	-161.1	-7.32	-161.1	1.09	-161.1	-3.19	-161.1	-5.7	-161.1	-1.63	-161.1	-1.46	-161.1	-2.64	-161.1	4.02	-161.1	3.65	-161.1	-0.31	-161.1	4.19	-161.1	-0.79	-161.1	3.22	-161.1	-0.5	-161.1	-3.92	-161.1	-10.17	-161.1	-4.57	-161.1	-3.75	-161.1	-3.76	-161.1	0.31
-160.2	-3.4	-160.2	-8.06	-160.2	-5.99	-160.2	-8.93	-160.2	-5.32	-160.2	-4.6	-160.2	-0.19	-160.2	-4.9	-160.2	-4.69	-160.2	-0.65	-160.2	-0.16	-160.2	0.96	-160.2	2.74	-160.2	1.61	-160.2	0.36	-160.2	4.22	-160.2	2.72	-160.2	4.66	-160.2	-1.36	-160.2	-4.64	-160.2	-9.54	-160.2	-1.35	-160.2	-3.64	-160.2	-4.49	-160.2	1.27
-159.3	-3	-159.3	-7.54	-159.3	-7.22	-159.3	-7.32	-159.3	-5.63	-159.3	-6.11	-159.3	0.6	-159.3	-3.96	-159.3	-6.77	-159.3	-1.51	-159.3	0.38	-159.3	-0.31	-159.3	5.17	-159.3	5.1	-159.3	-0.29	-159.3	5.61	-159.3	2.18	-159.3	3.38	-159.3	-0.61	-159.3	-5.44	-159.3	-8.6	-159.3	-1.63	-159.3	-3.97	-159.3	-6.33	-159.3	-0.08
-158.4	-4.34	-158.4	-6.27	-158.4	-8.02	-158.4	-6.46	-158.4	-6.47	-158.4	-7.84	-158.4	0.18	-158.4	-3.97	-158.4	-1.93	-158.4	-0.62	-158.4	-0.85	-158.4	-3.03	-158.4	5.15	-158.4	3.02	-158.4	-0.13	-158.4	4.53	-158.4	-0.1	-158.4	1.92	-158.4	-1.87	-158.4	-4.59	-158.4	-9.24	-158.4	-0.96	-158.4	-4.72	-158.4	-4.42	-158.4	-0.11
-157.5	-3.09	-157.5	-5.39	-157.5	-6.38	-157.5	-9.36	-157.5	-7.38	-157.5	-4.71	-157.5	1.43	-157.5	-3.03	-157.5	-4.43	-157.5	1.52	-157.5	-1.19	-157.5	-0.43	-157.5	2.1	-157.5	0.74	-157.5	0.61	-157.5	3.86	-157.5	1.57	-157.5	4.94	-157.5	-1.64	-157.5	-7.03	-157.5	-6.72	-157.5	-3.19	-157.5	-2.28	-157.5	-3.69	-157.5	0.57
-156.6	-4.62	-156.6	-8.34	-156.6	-7.93	-156.6	-7.03	-156.6	-5.77	-156.6	-7.69	-156.6	2.16	-156.6	-2.4	-156.6	-6.15	-156.6	-1.06	-156.6	0.03	-156.6	-3.64	-156.6	2.55	-156.6	1.63	-156.6	-1.41	-156.6	2.71	-156.6	0.54	-156.6	1.5	-156.6	-2.69	-156.6	-4.66	-156.6	-9.1	-156.6	-1.85	-156.6	-6.56	-156.6	-5.63	-156.6	-0.73
-155.7	-4.07	-155.7	-7.6	-155.7	-4.18	-155.7	-7.33	-155.7	-9.39	-155.7	-7.29	-155.7	1.91	-155.7	-2.98	-155.7	-3.53	-155.7	-0.41	-155.7	-1.92	-155.7	-1.44	-155.7	4.14	-155.7	2.76	-155.7	-0.42	-155.7	4.2	-155.7	0.93	-155.7	4.35	-155.7	-1.1	-155.7	-4.12	-155.7	-6.4	-155.7	-4.13	-155.7	-5.16	-155.7	-5.58	-155.7	0.83
-154.8	-2.92	-154.8	-10.05	-154.8	-6.18	-154.8	-10.38	-154.8	-9.24	-154.8	-5.47	-154.8	1.38	-154.8	-3.85	-154.8	-3.08	-154.8	-0.98	-154.8	-3.26	-154.8	-2.12	-154.8	4.24	-154.8	2.74	-154.8	0.16	-154.8	3.77	-154.8	-0.49	-154.8	0.41	-154.8	-0.16	-154.8	-5.7	-154.8	-7.46	-154.8	-3.56	-154.8	-6.58	-154.8	-3.78	-154.8	-1.91
-153.9	-4.23	-153.9	-8.64	-153.9	-9.8	-153.9	-10.35	-153.9	-8.37	-153.9	-5.07	-153.9	1.77	-153.9	-5.58	-153.9	-5.39	-153.9	-0.84	-153.9	-0.59	-153.9	-1.33	-153.9	3	-153.9	1.59	-153.9	0.17	-153.9	5.8	-153.9	1.5	-153.9	2.8	-153.9	-2.47	-153.9	-3.15	-153.9	-7.99	-153.9	-0.95	-153.9	-5.53	-153.9	-5.65	-153.9	0.43
-153	-2.47	-153	-8.62	-153	-5.85	-153	-6.44	-153	-6.71	-153	-4.46	-153	1.65	-153	-3.15	-153	-3.95	-153	-0.02	-153	-0.09	-153	0.18	-153	4.04	-153	4.05	-153	1.24	-153	6	-153	1.69	-153	1.32	-153	1.19	-153	-5.12	-153	-6.91	-153	0.97	-153	-2.21	-153	-5.47	-153	0.77
-152.1	-4.46	-152.1	-7.04	-152.1	-6.27	-152.1	-9.04	-152.1	-5.69	-152.1	-6.49	-152.1	-0.56	-152.1	-4.22	-152.1	-4.48	-152.1	0.56	-152.1	-1.39	-152.1	-0.54	-152.1	1.88	-152.1	3.14	-152.1	1.82	-152.1	3.99	-152.1	1.09	-152.1	2.37	-152.1	-2.72	-152.1	-5.28	-152.1	-7.4	-152.1	-0.5	-152.1	-4.01	-152.1	-7.25	-152.1	-1.61
-151.2	-4.43	-151.2	-7.28	-151.2	-6.7	-151.2	-6.14	-151.2	-4.71	-151.2	-4.68	-151.2	-1.8	-151.2	-2.84	-151.2	-6.1	-151.2	-0.48	-151.2	1.02	-151.2	-2.41	-151.2	2.63	-151.2	1.46	-151.2	-1.8	-151.2	4.84	-151.2	2.64	-151.2	1.94	-151.2	-3.6	-151.2	-4.71	-151.2	-8.47	-151.2	-1.93	-151.2	-4.56	-151.2	-4.3	-151.2	-0.16
-150.3	-1.14	-150.3	-8.8	-150.3	-7.12	-150.3	-5.35	-150.3	-6.64	-150.3	-3.91	-150.3	-0.89	-150.3	-4.35	-150.3	-3.13	-150.3	1.79	-150.3	-1.76	-150.3	-0.6	-150.3	1.44	-150.3	1.54	-150.3	1.12	-150.3	4.55	-150.3	-0.23	-150.3	1.34	-150.3	-0.43	-150.3	-5.25	-150.3	-7.91	-150.3	-2.71	-150.3	-3.01	-150.3	-6.01	-150.3	1.88
-149.4	-3.74	-149.4	-7.98	-149.4	-7.15	-149.4	-8.34	-149.4	-6.27	-149.4	-5.83	-149.4	-3.07	-149.4	-2.56	-149.4	-5.76	-149.4	-1.02	-149.4	0.61	-149.4	0.33	-149.4	1.62	-149.4	2.31	-149.4	-2.78	-149.4	3.11	-149.4	1.44	-149.4	4.78	-149.4	-2.94	-149.4	-5.41	-149.4	-9.43	-149.4	-3.01	-149.4	-4.56	-149.4	-3.61	-149.4	-1.97
-148.5	-1.68	-148.5	-8.4	-148.5	-8.38	-148.5	-5.89	-148.5	-6.53	-148.5	-3.57	-148.5	3.02	-148.5	-3.16	-148.5	-4.92	-148.5	-0.79	-148.5	-0.79	-148.5	-0.71	-148.5	2.23	-148.5	2.49	-148.5	-1.48	-148.5	4.19	-148.5	1.14	-148.5	2.86	-148.5	-2.3	-148.5	-5.99	-148.5	-6.47	-148.5	-3.4	-148.5	-3.04	-148.5	-5.69	-148.5	1.76
-147.6	-1.92	-147.6	-6.49	-147.6	-7.93	-147.6	-7.55	-147.6	-8.1	-147.6	-3.96	-147.6	-1.14	-147.6	-0.71	-147.6	-7.29	-147.6	-0.35	-147.6	-1.12	-147.6	0.12	-147.6	0.76	-147.6	3.68	-147.6	-2.99	-147.6	3.5	-147.6	0.42	-147.6	4.18	-147.6	-3.44	-147.6	-3.91	-147.6	-10.57	-147.6	-2.78	-147.6	-4.07	-147.6	-6.08	-147.6	-1.07
-146.7	-2.35	-146.7	-10.59	-146.7	-8.5	-146.7	-5.85	-146.7	-7.38	-146.7	-6.41	-146.7	2.13	-146.7	-4.3	-146.7	-3.67	-146.7	-0.64	-146.7	-1.35	-146.7	-3.23	-146.7	2.99	-146.7	3.49	-146.7	0.91	-146.7	2.81	-146.7	0.33	-146.7	5.74	-146.7	-1.74	-146.7	-4.76	-146.7	-7.31	-146.7	-1.35	-146.7	-3.72	-146.7	-0.86	-146.7	1.15
-145.8	-5.68	-145.8	-6.08	-145.8	-8.17	-145.8	-7.41	-145.8	-9.59	-145.8	-5.7	-145.8	1.09	-145.8	-3.44	-145.8	-5.95	-145.8	-0.23	-145.8	-1.91	-145.8	-1.26	-145.8	5.44	-145.8	1.95	-145.8	0.39	-145.8	6.2	-145.8	0.01	-145.8	3.35	-145.8	-2.21	-145.8	-3.31	-145.8	-7.36	-145.8	-2.33	-145.8	-2.94	-145.8	-5.3	-145.8	-3.3
-144.9	-4.28	-144.9	-7.72	-144.9	-6.4	-144.9	-8.31	-144.9	-9.96	-144.9	-4.4	-144.9	-0.5	-144.9	-4.67	-144.9	-4.43	-144.9	0.17	-144.9	-3.14	-144.9	0.04	-144.9	2.39	-144.9	0.74	-144.9	0.3	-144.9	7.2	-144.9	0.11	-144.9	5.2	-144.9	-1.52	-144.9	-5.14	-144.9	-6.72	-144.9	-0.86	-144.9	-2.94	-144.9	-4.33	-144.9	-2.38
-144	-4.5	-144	-8.34	-144	-5.24	-144	-7.45	-144	-4.09	-144	-5.33	-144	-0.68	-144	-1.62	-144	-6.25	-144	-2.1	-144	-0.01	-144	-1.26	-144	1.96	-144	3.51	-144	-1.95	-144	1.73	-144	0.74	-144	4.94	-144	-1.01	-144	-3.26	-144	-8.48	-144	-3.45	-144	-5.59	-144	-1.45	-144	2.26
-143.1	-2.99	-143.1	-7.56	-143.1	-9	-143.1	-7.95	-143.1	-7.8	-143.1	-5.33	-143.1	-1.32	-143.1	-4.26	-143.1	-6.63	-143.1	-0.71	-143.1	-0.8	-143.1	0.81	-143.1	0.3	-143.1	0.17	-143.1	-0.88	-143.1	2.36	-143.1	0.03	-143.1	2.44	-143.1	-2.82	-143.1	-4.38	-143.1	-7.53	-143.1	-2.19	-143.1	-2.58	-143.1	-6.4	-143.1	0.75
-142.2	-2.7	-142.2	-5.44	-142.2	-4.58	-142.2	-7.42	-142.2	-5.47	-142.2	-5.76	-142.2	2.09	-142.2	-2.88	-142.2	-2.36	-142.2	0.68	-142.2	-1.63	-142.2	-0.21	-142.2	3.31	-142.2	1.15	-142.2	-0.14	-142.2	5.43	-142.2	2.72	-142.2	4.13	-142.2	-2.01	-142.2	-6.86	-142.2	-6.84	-142.2	-2.09	-142.2	-3.94	-142.2	-4.69	-142.2	-1.53
-141.3	-3.47	-141.3	-6.94	-141.3	-5.95	-141.3	-6.36	-141.3	-4.22	-141.3	-2.98	-141.3	-0.27	-141.3	-2.41	-141.3	-3.9	-141.3	0.33	-141.3	1.8	-141.3	0.02	-141.3	4.37	-141.3	0.86	-141.3	0.45	-141.3	4.62	-141.3	0.22	-141.3	0.66	-141.3	-1.92	-141.3	-4.53	-141.3	-7.99	-141.3	0.28	-141.3	-2.9	-141.3	-6	-141.3	-0.78
-140.4	-5.01	-140.4	-5.14	-140.4	-4.95	-140.4	-5.19	-140.4	-6.57	-140.4	-3.79	-140.4	-0.51	-140.4	-2.31	-140.4	-4.46	-140.4	-0.8	-140.4	0.4	-140.4	0.8	-140.4	2.78	-140.4	2.07	-140.4	-0.2	-140.4	3.84	-140.4	2.45	-140.4	4.49	-140.4	-1.16	-140.4	-3.68	-140.4	-7.48	-140.4	-0.32	-140.4	-2.31	-140.4	-3.22	-140.4	1.36
-139.5	-1.82	-139.5	-6.27	-139.5	-7.84	-139.5	-8.43	-139.5	-4.11	-139.5	-4.32	-139.5	1.71	-139.5	-3.65	-139.5	-5.58	-139.5	-1.79	-139.5	-1.63	-139.5	-1.82	-139.5	2.89	-139.5	1.48	-139.5	-0.84	-139.5	4.89	-139.5	-1.39	-139.5	2.24	-139.5	-3.36	-139.5	-4.58	-139.5	-6.59	-139.5	-0.5	-139.5	-5.74	-139.5	-2.89	-139.5	-0.83
-138.6	-4.71	-138.6	-7.74	-138.6	-6.62	-138.6	-6.3	-138.6	-5.08	-138.6	-5.52	-138.6	0.89	-138.6	-3.46	-138.6	-2.64	-138.6	0.91	-138.6	-2.23	-138.6	-0.07	-138.6	4.03	-138.6	1.39	-138.6	1.54	-138.6	6.51	-138.6	-1.1	-138.6	2.49	-138.6	-0.93	-138.6	-3.62	-138.6	-8.3	-138.6	-1.78	-138.6	-7.58	-138.6	-3.71	-138.6	-0.81
-137.7	-0.9	-137.7	-8.01	-137.7	-6	-137.7	-7.57	-137.7	-7.51	-137.7	-5.96	-137.7	-0.06	-137.7	-5.03	-137.7	-4.51	-137.7	2.53	-137.7	-2.91	-137.7	-2.72	-137.7	4.47	-137.7	-0.22	-137.7	-0.99	-137.7	5.41	-137.7	2.95	-137.7	3.63	-137.7	-0.7	-137.7	-4.36	-137.7	-7.85	-137.7	1.43	-137.7	-2.32	-137.7	-2.82	-137.7	0.26
-136.8	-2.28	-136.8	-8.24	-136.8	-5.54	-136.8	-8.08	-136.8	-6.07	-136.8	-4.41	-136.8	-0.99	-136.8	-4.2	-136.8	-4.29	-136.8	0.2	-136.8	-0.95	-136.8	-1.34	-136.8	2.05	-136.8	0.9	-136.8	-2.74	-136.8	3.98	-136.8	-0.35	-136.8	2.31	-136.8	0.47	-136.8	-5.16	-136.8	-9.4	-136.8	0.12	-136.8	-4.36	-136.8	-1.95	-136.8	0.8
-135.9	-2.33	-135.9	-4.63	-135.9	-7.77	-135.9	-7.34	-135.9	-5.71	-135.9	-5.47	-135.9	0.01	-135.9	-0.78	-135.9	-6.68	-135.9	-2.53	-135.9	-0.58	-135.9	-3.05	-135.9	2.21	-135.9	5.4	-135.9	-1.43	-135.9	3.73	-135.9	0.87	-135.9	2.45	-135.9	-0.66	-135.9	-4.17	-135.9	-8	-135.9	-1.55	-135.9	-4.69	-135.9	-4.8	-135.9	-2.02
-135	-3.38	-135	-7.99	-135	-4.68	-135	-6.54	-135	-6.2	-135	-6.77	-135	0.68	-135	-3.44	-135	-3.32	-135	-2.05	-135	-0.54	-135	-2.45	-135	3.09	-135	1.91	-135	0.42	-135	4.48	-135	1.72	-135	3.62	-135	0.37	-135	-5.85	-135	-7.27	-135	-1.47	-135	-5	-135	-5.16	-135	1.64
-134.1	-3.66	-134.1	-6.83	-134.1	-6.33	-134.1	-5.16	-134.1	-6.82	-134.1	-4.21	-134.1	-1.65	-134.1	-4.68	-134.1	-2.89	-134.1	0.58	-134.1	0.52	-134.1	2.28	-134.1	1.54	-134.1	2.63	-134.1	-1.12	-134.1	1.33	-134.1	-0.7	-134.1	3.6	-134.1	-0.72	-134.1	-3.46	-134.1	-9.63	-134.1	-2.29	-134.1	-1.76	-134.1	-4.07	-134.1	-1.16
-133.2	-2.6	-133.2	-7.42	-133.2	-6.23	-133.2	-7.83	-133.2	-7.73	-133.2	-6.71	-133.2	0.4	-133.2	-3.95	-133.2	-6.83	-133.2	-0.77	-133.2	-2.2	-133.2	-1.36	-133.2	1.19	-133.2	3.37	-133.2	-2.23	-133.2	3.47	-133.2	0.01	-133.2	4.94	-133.2	-2.66	-133.2	-3.6	-133.2	-6.88	-133.2	-3.23	-133.2	-3.3	-133.2	-4.46	-133.2	-1.29
-132.3	-1.47	-132.3	-5.68	-132.3	-6.31	-132.3	-8.02	-132.3	-5.53	-132.3	-4.78	-132.3	-0.55	-132.3	-3.84	-132.3	-2.18	-132.3	-2.8	-132.3	-0.62	-132.3	-0.67	-132.3	1.85	-132.3	1.09	-132.3	3.18	-132.3	3.03	-132.3	-0.22	-132.3	0.82	-132.3	-0.58	-132.3	-2.25	-132.3	-6.32	-132.3	-3.01	-132.3	-4.29	-132.3	-5.5	-132.3	-2.54
-131.4	-0.93	-131.4	-5.99	-131.4	-7.07	-131.4	-7.03	-131.4	-5.6	-131.4	-4.33	-131.4	1.81	-131.4	-1.49	-131.4	-4.32	-131.4	-0.47	-131.4	1.17	-131.4	-2.67	-131.4	3.31	-131.4	1.29	-131.4	0.13	-131.4	5.27	-131.4	-1.69	-131.4	-1.07	-131.4	0.7	-131.4	-3.85	-131.4	-8.29	-131.4	-0.19	-131.4	-4.17	-131.4	-5.62	-131.4	-0.03
-130.5	-1.52	-130.5	-7.2	-130.5	-7.62	-130.5	-7.25	-130.5	-5.84	-130.5	-3.97	-130.5	1.71	-130.5	-3.91	-130.5	-3.28	-130.5	-0.04	-130.5	-1.21	-130.5	-2.29	-130.5	2.99	-130.5	2.53	-130.5	0.41	-130.5	3.45	-130.5	1.02	-130.5	1.67	-130.5	-3.13	-130.5	-0.81	-130.5	-8.88	-130.5	-2.28	-130.5	-4.27	-130.5	-4.77	-130.5	-1.97
-129.6	-2.61	-129.6	-5.88	-129.6	-6.21	-129.6	-7.08	-129.6	-4.7	-129.6	-5.83	-129.6	0.44	-129.6	-2.4	-129.6	-4.23	-129.6	-1.36	-129.6	1.67	-129.6	-3.44	-129.6	1.74	-129.6	-0.02	-129.6	-0.51	-129.6	2.66	-129.6	1.19	-129.6	0.83	-129.6	-1.13	-129.6	-6.32	-129.6	-5.14	-129.6	-1.8	-129.6	-3.41	-129.6	-2.98	-129.6	0.9
-128.7	-3.24	-128.7	-4.75	-128.7	-7.05	-128.7	-7.06	-128.7	-3.45	-128.7	-3.54	-128.7	0.36	-128.7	-4.42	-128.7	-5.85	-128.7	1.16	-128.7	1.71	-128.7	0.57	-128.7	2.55	-128.7	1.99	-128.7	-0.07	-128.7	4.68	-128.7	1.86	-128.7	2.19	-128.7	-2.06	-128.7	-3.06	-128.7	-6.7	-128.7	-4.04	-128.7	-3.86	-128.7	-5.14	-128.7	1.34
-127.8	-3.2	-127.8	-7.54	-127.8	-7.76	-127.8	-4.17	-127.8	-4.01	-127.8	-3.99	-127.8	2.54	-127.8	-2.42	-127.8	-4.66	-127.8	-0.19	-127.8	-0.62	-127.8	0.2	-127.8	5.44	-127.8	3.65	-127.8	1.55	-127.8	4.13	-127.8	1.17	-127.8	4.39	-127.8	2.55	-127.8	-3.24	-127.8	-9.74	-127.8	-0.6	-127.8	-4.37	-127.8	-1.05	-127.8	0.13
-126.9	-2.72	-126.9	-3.9	-126.9	-2.85	-126.9	-7.05	-126.9	-5.61	-126.9	-2.31	-126.9	-0.51	-126.9	-1.38	-126.9	-4.37	-126.9	0.32	-126.9	2.85	-126.9	2.13	-126.9	2.43	-126.9	1.07	-126.9	-1.54	-126.9	3.65	-126.9	2.55	-126.9	4.66	-126.9	-3.36	-126.9	-4.37	-126.9	-8.1	-126.9	-3.52	-126.9	-4.28	-126.9	-4.99	-126.9	-1.63
-126	-2.46	-126	-6.62	-126	-6.01	-126	-6.53	-126	-5.01	-126	-1.73	-126	-0.15	-126	-1.2	-126	-4.28	-126	2.83	-126	0.25	-126	0.91	-126	1.46	-126	2.36	-126	1.21	-126	2.47	-126	2.38	-126	3.91	-126	-2.44	-126	-3.68	-126	-5.96	-126	-3.74	-126	-1.56	-126	-5.95	-126	-2.07
-125.1	-3.44	-125.1	-7.8	-125.1	-4.49	-125.1	-6.45	-125.1	-6.28	-125.1	-6.19	-125.1	-0.25	-125.1	-4.6	-125.1	-3.22	-125.1	-3.58	-125.1	-0.78	-125.1	-1.77	-125.1	-0.62	-125.1	2.47	-125.1	0.14	-125.1	2.86	-125.1	1.92	-125.1	3.42	-125.1	-1.24	-125.1	-5.4	-125.1	-6.69	-125.1	-1.32	-125.1	-3.32	-125.1	-6.2	-125.1	-0.01
-124.2	-3.49	-124.2	-4.18	-124.2	-6.59	-124.2	-7.77	-124.2	-4.19	-124.2	-1.95	-124.2	-0.31	-124.2	-0.17	-124.2	-4.65	-124.2	-0.6	-124.2	-0.15	-124.2	-1.32	-124.2	2.2	-124.2	1.98	-124.2	0.76	-124.2	4.65	-124.2	-1.01	-124.2	1.62	-124.2	-2.29	-124.2	-4.02	-124.2	-7.04	-124.2	-1.91	-124.2	-4.21	-124.2	-4.23	-124.2	-0.75
-123.3	-4.06	-123.3	-8.95	-123.3	-8.65	-123.3	-10.35	-123.3	-5.43	-123.3	-5.53	-123.3	-1.15	-123.3	-3.07	-123.3	-6.02	-123.3	-1.4	-123.3	-1.31	-123.3	-1.61	-123.3	0.09	-123.3	2.91	-123.3	-0.38	-123.3	6.02	-123.3	-1.13	-123.3	2.51	-123.3	-3.37	-123.3	-3.65	-123.3	-6.88	-123.3	-0.42	-123.3	-1.94	-123.3	-4.18	-123.3	-0.21
-122.4	-1.57	-122.4	-4.05	-122.4	-6.43	-122.4	-3.13	-122.4	-7.63	-122.4	-2.34	-122.4	3.07	-122.4	-1.32	-122.4	-5.26	-122.4	-0.42	-122.4	-2.69	-122.4	0.07	-122.4	2.75	-122.4	2.29	-122.4	-0.96	-122.4	5.11	-122.4	0.9	-122.4	2.41	-122.4	-0.66	-122.4	-3.62	-122.4	-6.41	-122.4	-2.71	-122.4	-1.28	-122.4	-3.52	-122.4	0.78
-121.5	-2.79	-121.5	-5.29	-121.5	-3.59	-121.5	-4.4	-121.5	-5.09	-121.5	-4.78	-121.5	-0.24	-121.5	-0.95	-121.5	-0.22	-121.5	2.03	-121.5	-2.97	-121.5	0.18	-121.5	1.72	-121.5	1.3	-121.5	2.32	-121.5	2.47	-121.5	-0.4	-121.5	2.77	-121.5	-1.54	-121.5	-4.28	-121.5	-5.5	-121.5	0.86	-121.5	-5.02	-121.5	-3.96	-121.5	-0.45
-120.6	-1.73	-120.6	-5.94	-120.6	-5.86	-120.6	-6.76	-120.6	-3.74	-120.6	-2.76	-120.6	1.87	-120.6	-1.86	-120.6	-5.39	-120.6	-2.84	-120.6	-0.39	-120.6	0.16	-120.6	4.16	-120.6	1.73	-120.6	-1.13	-120.6	2.81	-120.6	1.49	-120.6	2.97	-120.6	0.47	-120.6	-4.6	-120.6	-9.25	-120.6	-4.5	-120.6	0.3	-120.6	-4.76	-120.6	-2.96
-119.7	-2.05	-119.7	-6.49	-119.7	-7.39	-119.7	-7.33	-119.7	-4.75	-119.7	-3.19	-119.7	0.76	-119.7	-2.69	-119.7	-3.39	-119.7	-0.42	-119.7	0.37	-119.7	-0.5	-119.7	2.89	-119.7	1.97	-119.7	0.69	-119.7	4.13	-119.7	-1.06	-119.7	2.12	-119.7	-3.35	-119.7	-4.36	-119.7	-6.95	-119.7	-0.73	-119.7	-3.85	-119.7	-2.86	-119.7	-2.29
-118.8	0.02	-118.8	-5.53	-118.8	-5.33	-118.8	-3.67	-118.8	-6.29	-118.8	-7.32	-118.8	1	-118.8	-0.36	-118.8	-3.86	-118.8	-0.02	-118.8	0.71	-118.8	-1.43	-118.8	2.97	-118.8	1.69	-118.8	0.56	-118.8	3.25	-118.8	0.44	-118.8	1.78	-118.8	-1.94	-118.8	-3.92	-118.8	-6.55	-118.8	-1.63	-118.8	-4.46	-118.8	-3.97	-118.8	-1.9
-117.9	-3.4	-117.9	-4.15	-117.9	-5.51	-117.9	-5.85	-117.9	-3.48	-117.9	-3.16	-117.9	-0.14	-117.9	-1.04	-117.9	-5.59	-117.9	-1.6	-117.9	-0.69	-117.9	-1.16	-117.9	3.59	-117.9	1.5	-117.9	1.26	-117.9	2.03	-117.9	0	-117.9	1.68	-117.9	-1.03	-117.9	-1.31	-117.9	-7.12	-117.9	-1.2	-117.9	-4.4	-117.9	-3.09	-117.9	0.06
-117	-3.86	-117	-5.54	-117	-7.1	-117	-5.81	-117	-5.32	-117	-1.34	-117	1.26	-117	-1.06	-117	-3.57	-117	-0.61	-117	2.74	-117	1.95	-117	2.77	-117	2.77	-117	2.29	-117	4.4	-117	3.84	-117	2.32	-117	-2.21	-117	-3.38	-117	-6.84	-117	-0.42	-117	-3.42	-117	-5.05	-117	-1.26
-116.1	-4.54	-116.1	-6.81	-116.1	-4.37	-116.1	-6.02	-116.1	-4.66	-116.1	-2.33	-116.1	0.66	-116.1	-2.65	-116.1	-2.24	-116.1	-2.5	-116.1	1.22	-116.1	0.48	-116.1	4.48	-116.1	2.52	-116.1	0.71	-116.1	2.19	-116.1	2.15	-116.1	2.32	-116.1	-1.88	-116.1	-3.77	-116.1	-6.82	-116.1	-2.88	-116.1	-2.9	-116.1	-2.43	-116.1	-2.4
-115.2	-7.07	-115.2	-4.59	-115.2	-4.86	-115.2	-4.19	-115.2	-5.3	-115.2	-1.3	-115.2	-1.57	-115.2	-2.3	-115.2	-4.91	-115.2	0.58	-115.2	-0.94	-115.2	1.09	-115.2	2.48	-115.2	3.66	-115.2	-1.79	-115.2	3.89	-115.2	0.22	-115.2	2.79	-115.2	1.93	-115.2	-2.53	-115.2	-7.19	-115.2	-1.33	-115.2	-3.31	-115.2	-2.52	-115.2	1.55
-114.3	-2.34	-114.3	-4.89	-114.3	-4.82	-114.3	-5.29	-114.3	-4.81	-114.3	-2.41	-114.3	0.08	-114.3	-4.38	-114.3	-5.25	-114.3	-0.48	-114.3	0.11	-114.3	-0.53	-114.3	2.5	-114.3	-0.48	-114.3	0.42	-114.3	2.45	-114.3	-1.57	-114.3	1.22	-114.3	-2.29	-114.3	-3.58	-114.3	-5.16	-114.3	-3.2	-114.3	-5.8	-114.3	-2.46	-114.3	-1.77
-113.4	-1.72	-113.4	-5.75	-113.4	-3.47	-113.4	-5.4	-113.4	-5.17	-113.4	0.84	-113.4	-0.03	-113.4	-0.65	-113.4	-4.13	-113.4	0.3	-113.4	0.4	-113.4	1.77	-113.4	2.63	-113.4	3.99	-113.4	-0.24	-113.4	2.79	-113.4	-2.24	-113.4	2.91	-113.4	-0.61	-113.4	-2.37	-113.4	-4.81	-113.4	0.74	-113.4	-5.37	-113.4	-2.11	-113.4	-0.33
-112.5	-2.27	-112.5	-3.83	-112.5	-4.64	-112.5	-5.53	-112.5	-5.04	-112.5	-2.56	-112.5	1.85	-112.5	-2.79	-112.5	-4.27	-112.5	-2.65	-112.5	-2.12	-112.5	-1.29	-112.5	2.62	-112.5	1.55	-112.5	0.19	-112.5	1.41	-112.5	0.04	-112.5	0.57	-112.5	-2.05	-112.5	-1.02	-112.5	-6.94	-112.5	-2.4	-112.5	-1.21	-112.5	-3.52	-112.5	0.36
-111.6	-0.67	-111.6	-5.5	-111.6	-5.61	-111.6	-3.8	-111.6	-3.51	-111.6	-4.3	-111.6	0.01	-111.6	-3.21	-111.6	-4.29	-111.6	-0.99	-111.6	-0.67	-111.6	-0.52	-111.6	1.63	-111.6	0.29	-111.6	1.55	-111.6	2.49	-111.6	-0.44	-111.6	0.66	-111.6	-0.28	-111.6	-3.23	-111.6	-6.3	-111.6	-1.19	-111.6	-1.89	-111.6	-3.54	-111.6	0.88
-110.7	-4.32	-110.7	-6.33	-110.7	-4.38	-110.7	-5.37	-110.7	-7.21	-110.7	-1.19	-110.7	-0.71	-110.7	-3.14	-110.7	-3.16	-110.7	0.87	-110.7	-0.18	-110.7	0.12	-110.7	2.08	-110.7	1.7	-110.7	-0.36	-110.7	3.45	-110.7	2.93	-110.7	0.78	-110.7	-0.57	-110.7	-1.73	-110.7	-6.87	-110.7	-2.32	-110.7	-2.79	-110.7	-2.62	-110.7	3.11
-109.8	-1.85	-109.8	-6.49	-109.8	-6.4	-109.8	-5.42	-109.8	-4.91	-109.8	-2.3	-109.8	2.59	-109.8	-4.07	-109.8	-3.73	-109.8	-0.07	-109.8	0.93	-109.8	-1.02	-109.8	1.43	-109.8	1.18	-109.8	1.21	-109.8	3.53	-109.8	1.05	-109.8	1.66	-109.8	-1.82	-109.8	-3.53	-109.8	-5.25	-109.8	-0.07	-109.8	-2.28	-109.8	-1.54	-109.8	-2.42
-108.9	-5.01	-108.9	-5.16	-108.9	-7.77	-108.9	-7.24	-108.9	-3.12	-108.9	0.13	-108.9	-1.18	-108.9	-3.24	-108.9	-1.99	-108.9	-0.2	-108.9	-1.79	-108.9	0.17	-108.9	2.74	-108.9	3.59	-108.9	1.37	-108.9	3.73	-108.9	0.58	-108.9	1.05	-108.9	-2.21	-108.9	-2.21	-108.9	-6.43	-108.9	1.41	-108.9	-2.55	-108.9	-3.26	-108.9	-2.79
-108	0.21	-108	-3.41	-108	-6.44	-108	-5	-108	-4.55	-108	-1.2	-108	0.26	-108	-1.04	-108	-5.13	-108	0.38	-108	0.66	-108	1.66	-108	3.19	-108	3.03	-108	-1.21	-108	2.65	-108	1.2	-108	3.39	-108	-0.04	-108	-1.68	-108	-5.49	-108	-0.37	-108	-3.52	-108	-3.23	-108	0.71
-107.1	-3.01	-107.1	-4.87	-107.1	-8.26	-107.1	-3.44	-107.1	-2.04	-107.1	0.72	-107.1	1.75	-107.1	-1.07	-107.1	-4.97	-107.1	0.37	-107.1	0.27	-107.1	2.03	-107.1	3.48	-107.1	2.57	-107.1	-0.54	-107.1	1.87	-107.1	-1.39	-107.1	4.41	-107.1	-1.29	-107.1	-1.55	-107.1	-6.97	-107.1	-1.18	-107.1	-3.4	-107.1	-5.88	-107.1	0.24
-106.2	-2.19	-106.2	-3.71	-106.2	-1.97	-106.2	-5.92	-106.2	-4.24	-106.2	-3.57	-106.2	-0.95	-106.2	-0.3	-106.2	-4.39	-106.2	0.27	-106.2	-0.76	-106.2	-2.16	-106.2	1.37	-106.2	2.31	-106.2	-0.74	-106.2	2.44	-106.2	-0.62	-106.2	0.78	-106.2	-2.57	-106.2	-4.04	-106.2	-5.32	-106.2	-1.38	-106.2	-2.87	-106.2	-2.84	-106.2	0.38
-105.3	-1.84	-105.3	-3.41	-105.3	-7.05	-105.3	-6.78	-105.3	-5.63	-105.3	-2.42	-105.3	-0.2	-105.3	-1.42	-105.3	-5.83	-105.3	1.63	-105.3	-0.94	-105.3	0.99	-105.3	0.5	-105.3	2.37	-105.3	-0.26	-105.3	4.96	-105.3	1.26	-105.3	1.86	-105.3	-2.16	-105.3	-3.35	-105.3	-5.2	-105.3	-1.64	-105.3	-2	-105.3	-1.66	-105.3	-1.32
-104.4	-1.92	-104.4	-3.1	-104.4	-5.04	-104.4	-5.87	-104.4	-3.11	-104.4	-3.53	-104.4	2.06	-104.4	-1.28	-104.4	-4.02	-104.4	0	-104.4	0.16	-104.4	-2.81	-104.4	0.56	-104.4	2.81	-104.4	2.18	-104.4	3.23	-104.4	-0.87	-104.4	1.05	-104.4	-4.7	-104.4	-3.69	-104.4	-4.23	-104.4	-1.55	-104.4	-3.62	-104.4	-5.89	-104.4	-2.08
-103.5	-0.92	-103.5	-0.7	-103.5	-3.33	-103.5	-5.02	-103.5	-3.36	-103.5	-0.92	-103.5	1.79	-103.5	-1.11	-103.5	-1.78	-103.5	2.76	-103.5	-0.54	-103.5	-0.27	-103.5	3.36	-103.5	3.24	-103.5	1.63	-103.5	5.66	-103.5	0.9	-103.5	1.64	-103.5	-2.05	-103.5	-1.52	-103.5	-6.12	-103.5	-0.87	-103.5	-2.95	-103.5	-3.2	-103.5	-1.39
-102.6	-3.83	-102.6	-4.36	-102.6	-4.27	-102.6	-3.25	-102.6	-5.68	-102.6	-2.11	-102.6	0.82	-102.6	-4.58	-102.6	-5.42	-102.6	1.33	-102.6	2.08	-102.6	0.56	-102.6	0.16	-102.6	-2.23	-102.6	-0.21	-102.6	3.05	-102.6	3.04	-102.6	2.92	-102.6	-3.36	-102.6	-2.86	-102.6	-6.36	-102.6	-0.2	-102.6	-2.85	-102.6	-3.47	-102.6	-0.83
-101.7	-2.5	-101.7	-3.48	-101.7	-3.57	-101.7	-4.46	-101.7	-5.03	-101.7	-1.25	-101.7	-0.18	-101.7	-1.98	-101.7	-3.16	-101.7	-0.82	-101.7	0.98	-101.7	0.37	-101.7	2.9	-101.7	1.96	-101.7	-0.53	-101.7	2.78	-101.7	1.22	-101.7	1.21	-101.7	-2.93	-101.7	-2.4	-101.7	-3.96	-101.7	-2.53	-101.7	-2.65	-101.7	-3.13	-101.7	-1.46
-100.8	-4.15	-100.8	-3.29	-100.8	-4.5	-100.8	-5.17	-100.8	-2.42	-100.8	-4.29	-100.8	2.06	-100.8	-1.49	-100.8	-3.23	-100.8	-1.44	-100.8	0.88	-100.8	-1.03	-100.8	2.56	-100.8	1.97	-100.8	1.51	-100.8	2.6	-100.8	1.75	-100.8	1.65	-100.8	-1.43	-100.8	-2.68	-100.8	-4.64	-100.8	-4.08	-100.8	-4.27	-100.8	-3.11	-100.8	0.52
-99.9	-1.19	-99.9	-3.9	-99.9	-4.13	-99.9	-6.01	-99.9	-3.2	-99.9	-7.23	-99.9	0.78	-99.9	0.52	-99.9	-5.14	-99.9	-1.67	-99.9	-2.6	-99.9	-1.39	-99.9	1.13	-99.9	1.49	-99.9	-0.54	-99.9	3.87	-99.9	-0.9	-99.9	2	-99.9	-1.76	-99.9	-6.11	-99.9	-6.56	-99.9	0.72	-99.9	-4.01	-99.9	-4.16	-99.9	-0.77
-99	-1.99	-99	-5.19	-99	-6.85	-99	-1.36	-99	-4.47	-99	-0.66	-99	-0.24	-99	-1.82	-99	-5.52	-99	2.91	-99	2.3	-99	0.47	-99	1.08	-99	1.05	-99	-1.43	-99	3.19	-99	1.81	-99	-0.02	-99	-0.87	-99	-3.77	-99	-5.59	-99	0.14	-99	-1.54	-99	-4	-99	-1.23
-98.1	-2.02	-98.1	-3.52	-98.1	-3.48	-98.1	-5.13	-98.1	-6.02	-98.1	-2.57	-98.1	-0.46	-98.1	-1.19	-98.1	-3.33	-98.1	-2.69	-98.1	-2.39	-98.1	1.93	-98.1	1.31	-98.1	0.92	-98.1	-1.03	-98.1	2.09	-98.1	-0.99	-98.1	2.76	-98.1	-2.25	-98.1	-2.39	-98.1	-6.68	-98.1	-0.71	-98.1	-2.03	-98.1	-3.48	-98.1	0.33
-97.2	-3.68	-97.2	-3.75	-97.2	-5.48	-97.2	-3.8	-97.2	-6.15	-97.2	-3.64	-97.2	-0.06	-97.2	-0.25	-97.2	-3.12	-97.2	0.23	-97.2	-0.58	-97.2	0.19	-97.2	1.68	-97.2	0.4	-97.2	-0.41	-97.2	3.06	-97.2	-1.03	-97.2	1.28	-97.2	-0.03	-97.2	-5.07	-97.2	-6.27	-97.2	-2.51	-97.2	-1.9	-97.2	-3.2	-97.2	0.33
-96.3	-3.56	-96.3	-4.04	-96.3	-2.28	-96.3	-4.64	-96.3	-2.71	-96.3	-2.77	-96.3	-1.07	-96.3	-1.06	-96.3	-1.82	-96.3	-1.43	-96.3	0.24	-96.3	-1.3	-96.3	0.73	-96.3	3.39	-96.3	-1.05	-96.3	2.66	-96.3	0.45	-96.3	1.56	-96.3	-2.64	-96.3	-1.53	-96.3	-4.95	-96.3	-1.68	-96.3	-3.7	-96.3	-2.73	-96.3	-2.13
-95.4	-4.21	-95.4	-4.66	-95.4	-6.21	-95.4	-3.4	-95.4	-4.25	-95.4	-2.99	-95.4	0.57	-95.4	-1.16	-95.4	-2.14	-95.4	1.77	-95.4	-1.49	-95.4	-4.17	-95.4	2.1	-95.4	1.42	-95.4	-0.15	-95.4	5.44	-95.4	1.26	-95.4	0.07	-95.4	-1.52	-95.4	-1.41	-95.4	-4.7	-95.4	-0.25	-95.4	1.31	-95.4	-1.28	-95.4	-1.17
-94.5	-3.94	-94.5	-3.29	-94.5	-4.98	-94.5	-5.26	-94.5	-5.39	-94.5	-1.51	-94.5	-2.11	-94.5	-0.19	-94.5	-4.88	-94.5	-0.45	-94.5	-0.45	-94.5	-0.4	-94.5	1.33	-94.5	1.88	-94.5	-3.35	-94.5	3.22	-94.5	-1.39	-94.5	-0.42	-94.5	0.28	-94.5	-3.28	-94.5	-7.34	-94.5	0.54	-94.5	-5.21	-94.5	-5.86	-94.5	0.35
-93.6	-2.72	-93.6	-2.75	-93.6	-3.39	-93.6	-2.38	-93.6	-3.26	-93.6	-4.89	-93.6	-1.68	-93.6	-2.65	-93.6	-0.88	-93.6	0.62	-93.6	-0.48	-93.6	1.19	-93.6	1	-93.6	0.56	-93.6	-1.19	-93.6	3.64	-93.6	-0.18	-93.6	1.39	-93.6	-1.28	-93.6	-4.59	-93.6	-5.28	-93.6	1.03	-93.6	-0.2	-93.6	-3.12	-93.6	-0.26
-92.7	-2.52	-92.7	-6.53	-92.7	-4.23	-92.7	-5.3	-92.7	-5.39	-92.7	-2.88	-92.7	0.38	-92.7	-4.58	-92.7	-2.51	-92.7	1.32	-92.7	-1.12	-92.7	2.25	-92.7	1.46	-92.7	1.25	-92.7	-0.58	-92.7	2.31	-92.7	1.15	-92.7	1.19	-92.7	-2.02	-92.7	-2.1	-92.7	-7.29	-92.7	-1.05	-92.7	-4.2	-92.7	-5.85	-92.7	-1.45
-91.8	-3.51	-91.8	-4.38	-91.8	-5.85	-91.8	-3.36	-91.8	-3.99	-91.8	-4.26	-91.8	0.16	-91.8	-2.01	-91.8	-2.95	-91.8	-1.34	-91.8	-1.16	-91.8	-1.16	-91.8	2.93	-91.8	-0.5	-91.8	1.64	-91.8	-0.25	-91.8	-0.59	-91.8	2.45	-91.8	-0.51	-91.8	-2.16	-91.8	-2.96	-91.8	-3.49	-91.8	-2.78	-91.8	-5.64	-91.8	-0.4
-90.9	-0.59	-90.9	-2.88	-90.9	-0.95	-90.9	-2.56	-90.9	-4.15	-90.9	-3.57	-90.9	4.29	-90.9	-1.65	-90.9	-1.56	-90.9	1.47	-90.9	-0.96	-90.9	1.14	-90.9	1.43	-90.9	1.63	-90.9	-0.37	-90.9	2.13	-90.9	-0.09	-90.9	2.71	-90.9	-2.66	-90.9	-1.4	-90.9	-5.16	-90.9	-2.8	-90.9	-2.48	-90.9	-2.69	-90.9	-1.69
-90	-2.89	-90	-4.41	-90	-3.87	-90	-5.04	-90	-3.88	-90	-2.4	-90	2.34	-90	-2.03	-90	-3.4	-90	-1.55	-90	-0.29	-90	-2.23	-90	0.93	-90	0.05	-90	-0.92	-90	2.68	-90	-0.8	-90	-1.05	-90	-1.63	-90	-4.42	-90	-4.92	-90	-1.96	-90	-2.01	-90	-2.14	-90	1.95
-89.1	-2.25	-89.1	-3.67	-89.1	-3.07	-89.1	-3.8	-89.1	-5.23	-89.1	-3.05	-89.1	0.44	-89.1	-2.76	-89.1	-3.78	-89.1	0.3	-89.1	-0.52	-89.1	3.93	-89.1	3.33	-89.1	0.38	-89.1	1.81	-89.1	1.43	-89.1	-0.06	-89.1	2.99	-89.1	-1.8	-89.1	-2.76	-89.1	-3.49	-89.1	-3.7	-89.1	-3.85	-89.1	-1.6	-89.1	1.74
-88.2	-1.41	-88.2	-5.33	-88.2	-1.27	-88.2	-3.52	-88.2	-3.82	-88.2	-0.55	-88.2	-0.8	-88.2	-2.01	-88.2	0.94	-88.2	0.75	-88.2	-0.99	-88.2	-0.32	-88.2	-0.16	-88.2	0.65	-88.2	1.79	-88.2	2.64	-88.2	0.13	-88.2	1.55	-88.2	-2.52	-88.2	-1.84	-88.2	-4.84	-88.2	0.42	-88.2	-1.28	-88.2	-3.62	-88.2	-0.2
-87.3	-5.49	-87.3	-2.78	-87.3	-2.64	-87.3	-4.14	-87.3	-1.86	-87.3	2.52	-87.3	-0.93	-87.3	-0.69	-87.3	-4.15	-87.3	-2.96	-87.3	-0.06	-87.3	0.97	-87.3	0.61	-87.3	0.05	-87.3	-1.8	-87.3	2.5	-87.3	-0.58	-87.3	2.5	-87.3	-1.11	-87.3	-3.33	-87.3	-5.2	-87.3	-2.49	-87.3	-3.05	-87.3	-2.47	-87.3	0.08
-86.4	0.73	-86.4	-5.35	-86.4	-3.57	-86.4	-4.12	-86.4	-4.38	-86.4	-0.26	-86.4	-0.2	-86.4	-2.89	-86.4	0.82	-86.4	0.94	-86.4	-2.41	-86.4	-2.09	-86.4	0.66	-86.4	-0.23	-86.4	-0.9	-86.4	0.42	-86.4	0.53	-86.4	0.11	-86.4	-1.33	-86.4	-3.23	-86.4	-6.45	-86.4	-1.61	-86.4	-2.39	-86.4	-3.06	-86.4	-1.46
-85.5	-2.92	-85.5	-1.2	-85.5	-5.23	-85.5	-6.1	-85.5	-5.32	-85.5	0.59	-85.5	0.53	-85.5	-1.32	-85.5	-3.01	-85.5	-1.16	-85.5	-0.35	-85.5	0.86	-85.5	1.57	-85.5	2.91	-85.5	-0.7	-85.5	2.77	-85.5	-1.08	-85.5	3.27	-85.5	-2.63	-85.5	-1.98	-85.5	-4.41	-85.5	-3.84	-85.5	-4.16	-85.5	-2.32	-85.5	0.42
-84.6	0.1	-84.6	-6.27	-84.6	-3.46	-84.6	-4.46	-84.6	-3.4	-84.6	-0.11	-84.6	2.83	-84.6	-0.48	-84.6	-3.27	-84.6	-1.64	-84.6	-0.34	-84.6	1.09	-84.6	2.71	-84.6	2.11	-84.6	-1.52	-84.6	-0.89	-84.6	1.12	-84.6	3.03	-84.6	-0.62	-84.6	-2.63	-84.6	-7.08	-84.6	0.68	-84.6	-1.03	-84.6	0.69	-84.6	-0.13
-83.7	0.15	-83.7	-4.47	-83.7	-6.47	-83.7	-4.86	-83.7	-4.02	-83.7	-2.8	-83.7	0.19	-83.7	-2.12	-83.7	-4.67	-83.7	-1.51	-83.7	0.41	-83.7	1.11	-83.7	2.62	-83.7	1.06	-83.7	-0.28	-83.7	2.61	-83.7	-1.91	-83.7	2.58	-83.7	-0.37	-83.7	-4.72	-83.7	-4.94	-83.7	-1.7	-83.7	-3.35	-83.7	-2.58	-83.7	-0.47
-82.8	-1.26	-82.8	-1.99	-82.8	-3.57	-82.8	-2.81	-82.8	-2.67	-82.8	-2.35	-82.8	2.47	-82.8	-0.8	-82.8	-5.73	-82.8	0.62	-82.8	-2.65	-82.8	-1.58	-82.8	1.75	-82.8	0.94	-82.8	-1.46	-82.8	1.48	-82.8	-0.47	-82.8	3.87	-82.8	-1.83	-82.8	-0.82	-82.8	-2.73	-82.8	0.25	-82.8	-1.5	-82.8	-0.43	-82.8	-0.16
-81.9	-3	-81.9	-5.73	-81.9	-2.46	-81.9	-3.87	-81.9	-6.07	-81.9	-3.38	-81.9	-1.15	-81.9	-3.16	-81.9	-5.35	-81.9	-1.58	-81.9	-2.42	-81.9	-0.8	-81.9	2.3	-81.9	-1.41	-81.9	1.01	-81.9	2.49	-81.9	0.76	-81.9	1.1	-81.9	2.08	-81.9	-2.89	-81.9	-2.84	-81.9	0.83	-81.9	-1.44	-81.9	-3.32	-81.9	0.42
-81	-1.32	-81	-7.64	-81	-3.78	-81	-5.15	-81	-2.14	-81	-0.66	-81	0	-81	-3.52	-81	-2.62	-81	1.82	-81	0.46	-81	1.9	-81	0.23	-81	1.46	-81	3.52	-81	2.94	-81	-0.94	-81	3.47	-81	-2.07	-81	-2.87	-81	-2.8	-81	-0.56	-81	-2.84	-81	-3.46	-81	-0.47
-80.1	-2.02	-80.1	-5.37	-80.1	-2.72	-80.1	-4.73	-80.1	-1.98	-80.1	-2.2	-80.1	2.55	-80.1	-0.93	-80.1	-2.78	-80.1	-0.88	-80.1	0.22	-80.1	-1.28	-80.1	0.42	-80.1	0.63	-80.1	-1.05	-80.1	4.12	-80.1	2.17	-80.1	2.59	-80.1	-2.85	-80.1	-1.82	-80.1	-6.95	-80.1	0.3	-80.1	-2.7	-80.1	-1.94	-80.1	0.29
-79.2	-0.95	-79.2	-1.58	-79.2	-4.77	-79.2	-3.02	-79.2	-1.11	-79.2	-1.5	-79.2	1.27	-79.2	-0.76	-79.2	-0.52	-79.2	0.23	-79.2	-0.09	-79.2	2.14	-79.2	2.5	-79.2	-0.17	-79.2	1.87	-79.2	2.59	-79.2	0.5	-79.2	3.2	-79.2	-1.02	-79.2	-3.74	-79.2	-6.63	-79.2	0.91	-79.2	-0.64	-79.2	-1.29	-79.2	1.42
-78.3	0.34	-78.3	-1.91	-78.3	0.1	-78.3	-2.44	-78.3	-2.92	-78.3	-1.31	-78.3	2.73	-78.3	-0.22	-78.3	-3.13	-78.3	0.34	-78.3	-1.59	-78.3	1.1	-78.3	2.11	-78.3	1.61	-78.3	0.72	-78.3	3.91	-78.3	0.27	-78.3	0.52	-78.3	-0.66	-78.3	-1.93	-78.3	-3.21	-78.3	-0.14	-78.3	-2.26	-78.3	-2.95	-78.3	2.1
-77.4	-1.02	-77.4	-4.84	-77.4	-1.54	-77.4	-5.2	-77.4	-3.62	-77.4	-1.47	-77.4	1.48	-77.4	-2.01	-77.4	-1.83	-77.4	-2.44	-77.4	-1.39	-77.4	1.24	-77.4	2.05	-77.4	1.62	-77.4	-0.78	-77.4	1.18	-77.4	0.55	-77.4	1.58	-77.4	-3.07	-77.4	-3.19	-77.4	-3.86	-77.4	-2.61	-77.4	-0.93	-77.4	-5.34	-77.4	-1.38
-76.5	-4.12	-76.5	-4.64	-76.5	-3.19	-76.5	-5.86	-76.5	-2.33	-76.5	-1.59	-76.5	-0.16	-76.5	-0.54	-76.5	-1.89	-76.5	-1.26	-76.5	-0.22	-76.5	-1.29	-76.5	1.07	-76.5	3.13	-76.5	0.85	-76.5	-0.31	-76.5	-0.35	-76.5	1.37	-76.5	-0.88	-76.5	-2.87	-76.5	-3.92	-76.5	-0.88	-76.5	-1.43	-76.5	-1.77	-76.5	-0.34
-75.6	-3.01	-75.6	-3.1	-75.6	-4.49	-75.6	-3.6	-75.6	-4.05	-75.6	-0.15	-75.6	1.5	-75.6	-1.94	-75.6	-2.24	-75.6	0.71	-75.6	-1.47	-75.6	2.54	-75.6	1.98	-75.6	-0.24	-75.6	0.09	-75.6	1.7	-75.6	-0.3	-75.6	2.1	-75.6	-0.13	-75.6	-0.45	-75.6	-2.83	-75.6	1.92	-75.6	-2.61	-75.6	2.99	-75.6	-1.11
-74.7	0.85	-74.7	-2.35	-74.7	-2.59	-74.7	-1.07	-74.7	-1.72	-74.7	-4.2	-74.7	3.89	-74.7	-2.19	-74.7	-1.44	-74.7	1.26	-74.7	-0.22	-74.7	1.93	-74.7	3.81	-74.7	0.47	-74.7	1.94	-74.7	2.03	-74.7	-0.84	-74.7	5.08	-74.7	0.87	-74.7	-1.16	-74.7	-3.56	-74.7	-0.75	-74.7	-2.26	-74.7	-1.23	-74.7	-0.38
-73.8	-2.58	-73.8	-3.8	-73.8	-2.06	-73.8	-3.12	-73.8	-2.54	-73.8	-1.92	-73.8	1.13	-73.8	-3.4	-73.8	-2.41	-73.8	-0.01	-73.8	0.14	-73.8	-0.25	-73.8	2.38	-73.8	2.11	-73.8	-1.07	-73.8	-0.28	-73.8	0.61	-73.8	0.75	-73.8	0.83	-73.8	-0.81	-73.8	-3.91	-73.8	-0.58	-73.8	-2.19	-73.8	-2.99	-73.8	1.51
-72.9	0.81	-72.9	-5.72	-72.9	-2.45	-72.9	-3.79	-72.9	-3.29	-72.9	-2.42	-72.9	1.7	-72.9	-0.01	-72.9	-2.16	-72.9	1.85	-72.9	-0.06	-72.9	1.1	-72.9	3.42	-72.9	1.37	-72.9	-1.6	-72.9	2.44	-72.9	-2.1	-72.9	2	-72.9	-1.99	-72.9	-0.86	-72.9	-2.26	-72.9	0.11	-72.9	-3.35	-72.9	-3.46	-72.9	-1.04
-72	-1.05	-72	-4.03	-72	-1.81	-72	-3.94	-72	-2.66	-72	0.42	-72	-0.29	-72	-1.35	-72	-2.42	-72	0.24	-72	0.39	-72	-1.76	-72	0.71	-72	-0.59	-72	1.34	-72	4.48	-72	0.76	-72	1.52	-72	-1.66	-72	-3.78	-72	-2.58	-72	-0.7	-72	0.29	-72	-2.83	-72	-1.53
-71.1	-2.7	-71.1	-3.06	-71.1	-3.87	-71.1	-1.78	-71.1	-0.84	-71.1	-0.66	-71.1	0.26	-71.1	-1.3	-71.1	0.59	-71.1	2.08	-71.1	2.94	-71.1	-1.88	-71.1	-0.07	-71.1	3.49	-71.1	2.07	-71.1	1.18	-71.1	2.16	-71.1	1.69	-71.1	-2.81	-71.1	-0.6	-71.1	-4	-71.1	-1.45	-71.1	0.43	-71.1	-3.15	-71.1	-1.25
-70.2	-0.96	-70.2	-3.62	-70.2	-2.69	-70.2	-3.39	-70.2	0	-70.2	-1.38	-70.2	3.21	-70.2	-1.2	-70.2	-2.6	-70.2	-0.85	-70.2	0.84	-70.2	-2.74	-70.2	1.96	-70.2	0.5	-70.2	-0.89	-70.2	1.72	-70.2	1.55	-70.2	-0.05	-70.2	-1.48	-70.2	-4.39	-70.2	-6.63	-70.2	1.54	-70.2	-1.29	-70.2	-2.95	-70.2	0.53
-69.3	-3.39	-69.3	-3.43	-69.3	-2.56	-69.3	-3.01	-69.3	-4.89	-69.3	-1.14	-69.3	0.32	-69.3	-2.58	-69.3	-2.06	-69.3	-1.18	-69.3	-1.71	-69.3	2.34	-69.3	1.66	-69.3	1.78	-69.3	1.48	-69.3	2.7	-69.3	-0.53	-69.3	2.77	-69.3	0.9	-69.3	-2.15	-69.3	-3.69	-69.3	0.62	-69.3	-0.37	-69.3	-2.45	-69.3	1.74
-68.4	-3.37	-68.4	-5.57	-68.4	-3.81	-68.4	-5.07	-68.4	-3.39	-68.4	0.24	-68.4	-0.56	-68.4	0	-68.4	-4.63	-68.4	0.31	-68.4	-1.49	-68.4	0.16	-68.4	1.85	-68.4	1.89	-68.4	-1.24	-68.4	2.96	-68.4	-1.11	-68.4	1.11	-68.4	-2.31	-68.4	-0.6	-68.4	-7.32	-68.4	-1.07	-68.4	-0.75	-68.4	-1.77	-68.4	0.16
-67.5	-1.05	-67.5	-0.87	-67.5	-1.82	-67.5	-3.02	-67.5	-3.13	-67.5	-1.64	-67.5	0.68	-67.5	-0.67	-67.5	-3.16	-67.5	-0.13	-67.5	-0.05	-67.5	1.98	-67.5	3.15	-67.5	0.83	-67.5	-0.81	-67.5	2.15	-67.5	1.39	-67.5	0.4	-67.5	0.25	-67.5	-0.36	-67.5	-2.96	-67.5	1.43	-67.5	1.47	-67.5	-2.32	-67.5	-2.03
-66.6	-1.1	-66.6	-3.95	-66.6	-2.67	-66.6	-3.24	-66.6	-4.54	-66.6	0.06	-66.6	1.75	-66.6	-2.17	-66.6	-3.74	-66.6	-0.58	-66.6	-0.15	-66.6	1.34	-66.6	-0.16	-66.6	0.32	-66.6	0.61	-66.6	-0.89	-66.6	0.44	-66.6	1.47	-66.6	-2.32	-66.6	-1.82	-66.6	-0.77	-66.6	-2.75	-66.6	-1.25	-66.6	-1.04	-66.6	-0.21
-65.7	-0.41	-65.7	-3.85	-65.7	-2.96	-65.7	-3.89	-65.7	-3.35	-65.7	-1.07	-65.7	0.24	-65.7	-0.5	-65.7	-3.04	-65.7	1.21	-65.7	1.09	-65.7	1.02	-65.7	1.05	-65.7	2.76	-65.7	0.73	-65.7	1.84	-65.7	-1.51	-65.7	2.38	-65.7	-0.22	-65.7	-1.7	-65.7	-2.02	-65.7	-0.08	-65.7	-1.79	-65.7	-0.8	-65.7	-1.48
-64.8	-1.13	-64.8	-2.46	-64.8	-4.37	-64.8	-3.82	-64.8	-2.28	-64.8	-0.71	-64.8	-1.29	-64.8	-0.42	-64.8	0.46	-64.8	-0.87	-64.8	0.99	-64.8	0.57	-64.8	0.88	-64.8	1.91	-64.8	1.53	-64.8	0.41	-64.8	1.48	-64.8	1.1	-64.8	0.66	-64.8	-1.7	-64.8	-0.48	-64.8	0.08	-64.8	-0.46	-64.8	-3.02	-64.8	0.59
-63.9	-1.41	-63.9	-1.88	-63.9	-2.53	-63.9	-3.94	-63.9	-2.35	-63.9	-3.31	-63.9	-1.15	-63.9	-2.71	-63.9	-2.23	-63.9	1.04	-63.9	0.8	-63.9	2.21	-63.9	1.93	-63.9	-0.67	-63.9	-1.16	-63.9	1.1	-63.9	-0.08	-63.9	2.42	-63.9	-1.52	-63.9	-0.68	-63.9	-3.38	-63.9	-0.76	-63.9	-0.7	-63.9	-0.55	-63.9	-0.55
-63	-2.58	-63	-2.28	-63	-1.67	-63	-0.36	-63	-1.78	-63	-0.51	-63	1.2	-63	1.21	-63	-2.42	-63	1.72	-63	-0.86	-63	-0.74	-63	1.07	-63	3.16	-63	0.37	-63	1.49	-63	-1.24	-63	0.43	-63	-0.28	-63	-2.9	-63	-3.22	-63	-0.65	-63	-0.33	-63	-1.95	-63	1.74
-62.1	-3.27	-62.1	-5.77	-62.1	-1.49	-62.1	-3.63	-62.1	-0.56	-62.1	-2.51	-62.1	0.65	-62.1	-0.69	-62.1	-1.21	-62.1	0.36	-62.1	0.03	-62.1	-0.41	-62.1	2.52	-62.1	0.72	-62.1	-0.54	-62.1	2.88	-62.1	-2.7	-62.1	0.06	-62.1	-0.18	-62.1	-3.7	-62.1	-2.4	-62.1	-0.16	-62.1	-3.89	-62.1	-4.1	-62.1	0.68
-61.2	-0.74	-61.2	-2.33	-61.2	-0.69	-61.2	-4.96	-61.2	-2.58	-61.2	-0.94	-61.2	0.54	-61.2	-0.89	-61.2	0.26	-61.2	-0.71	-61.2	0.02	-61.2	0.4	-61.2	1.34	-61.2	1.23	-61.2	0.27	-61.2	1.26	-61.2	-0.22	-61.2	1.28	-61.2	-0.17	-61.2	-1.74	-61.2	-2	-61.2	-1.67	-61.2	-0.3	-61.2	-3.55	-61.2	0.11
-60.3	-3.38	-60.3	-2.79	-60.3	-2.97	-60.3	-3.44	-60.3	-1.61	-60.3	-2.04	-60.3	-1.56	-60.3	-0.95	-60.3	-4.46	-60.3	-0.46	-60.3	-0.7	-60.3	1.91	-60.3	2.37	-60.3	-0.51	-60.3	0.35	-60.3	-0.25	-60.3	0.53	-60.3	1.25	-60.3	0.6	-60.3	-2.47	-60.3	-3.1	-60.3	-0.51	-60.3	-2.01	-60.3	-3.07	-60.3	-0.9
-59.4	-2.64	-59.4	-2.66	-59.4	-3.95	-59.4	-3.14	-59.4	-3.44	-59.4	-0.91	-59.4	2.1	-59.4	-2.39	-59.4	-5.26	-59.4	-1.03	-59.4	0.19	-59.4	-0.25	-59.4	3.82	-59.4	-0.41	-59.4	0.45	-59.4	1.58	-59.4	-1.63	-59.4	0.22	-59.4	-0.33	-59.4	-0.26	-59.4	-3.28	-59.4	0.44	-59.4	-0.32	-59.4	-2.06	-59.4	-0.5
-58.5	-0.75	-58.5	-1.17	-58.5	-3.94	-58.5	-3.41	-58.5	-2.93	-58.5	1.04	-58.5	-0.11	-58.5	0.34	-58.5	-3.44	-58.5	0.09	-58.5	-0.88	-58.5	-1.74	-58.5	-0.05	-58.5	-0.44	-58.5	-1.98	-58.5	0.77	-58.5	-2.08	-58.5	-0.16	-58.5	-0.19	-58.5	-1.29	-58.5	-4.79	-58.5	-1.33	-58.5	-2.51	-58.5	-1.86	-58.5	0.27
-57.6	-2.9	-57.6	-2.71	-57.6	-1.99	-57.6	-3.01	-57.6	-2.58	-57.6	-0.81	-57.6	-1.76	-57.6	-1.64	-57.6	0.41	-57.6	1.81	-57.6	-0.64	-57.6	1.71	-57.6	0.27	-57.6	-0.64	-57.6	1.59	-57.6	4.52	-57.6	-0.4	-57.6	2.92	-57.6	-2.07	-57.6	-2.51	-57.6	-4.91	-57.6	-0.27	-57.6	0.15	-57.6	-0.61	-57.6	-2.1
-56.7	-3.38	-56.7	-4.34	-56.7	-1.45	-56.7	-3.38	-56.7	-1.04	-56.7	-1.18	-56.7	0.23	-56.7	-0.7	-56.7	-0.1	-56.7	1.46	-56.7	-2.69	-56.7	-2.3	-56.7	0.57	-56.7	0.63	-56.7	-1.44	-56.7	3.81	-56.7	-1.5	-56.7	0.56	-56.7	-1.96	-56.7	-3.2	-56.7	-4.78	-56.7	-1.24	-56.7	-1.76	-56.7	-2.61	-56.7	-0.81
-55.8	-1.73	-55.8	-3.79	-55.8	-3.06	-55.8	-4.7	-55.8	-1.53	-55.8	-0.57	-55.8	1.49	-55.8	-0.72	-55.8	-2.09	-55.8	0.51	-55.8	3.48	-55.8	-3.48	-55.8	0.85	-55.8	1.9	-55.8	1.67	-55.8	1.73	-55.8	1.94	-55.8	0.52	-55.8	-0.49	-55.8	-1.1	-55.8	-3.43	-55.8	-0.45	-55.8	-1.23	-55.8	-1.07	-55.8	1.59
-54.9	-0.57	-54.9	-3.55	-54.9	-3.26	-54.9	-0.7	-54.9	-2.33	-54.9	0.7	-54.9	-1.39	-54.9	-2.07	-54.9	-3.59	-54.9	1.39	-54.9	1.75	-54.9	1.17	-54.9	0.38	-54.9	0.35	-54.9	-0.83	-54.9	0.53	-54.9	1.2	-54.9	1.39	-54.9	-0.48	-54.9	-0.9	-54.9	-1.18	-54.9	-1.05	-54.9	-2.49	-54.9	-2.54	-54.9	2.02
-54	-0.27	-54	-1.7	-54	-2.36	-54	-3.05	-54	-2.79	-54	-1.34	-54	0.83	-54	-1.08	-54	-2.04	-54	2.91	-54	0.17	-54	1.54	-54	1.13	-54	-2.2	-54	1.28	-54	2.35	-54	-1.77	-54	2.07	-54	-0.3	-54	-1.82	-54	-3.99	-54	-0.54	-54	-2.3	-54	-1.67	-54	-0.41
-53.1	-0.78	-53.1	-2.61	-53.1	-1.38	-53.1	-2.08	-53.1	-2.35	-53.1	0.04	-53.1	1.41	-53.1	0.97	-53.1	-2.89	-53.1	0.86	-53.1	1.37	-53.1	-0.37	-53.1	0.15	-53.1	2.39	-53.1	-2.2	-53.1	1.36	-53.1	1.28	-53.1	4.03	-53.1	-1.17	-53.1	0.47	-53.1	-5.54	-53.1	1.38	-53.1	2.69	-53.1	-0.21	-53.1	1.39
-52.2	-1.89	-52.2	-2.6	-52.2	-1.85	-52.2	-1.31	-52.2	0.23	-52.2	-0.85	-52.2	-0.98	-52.2	-0.1	-52.2	-3.19	-52.2	1.24	-52.2	0.32	-52.2	-1.65	-52.2	1.97	-52.2	0.07	-52.2	-0.82	-52.2	0.41	-52.2	-1.55	-52.2	0.68	-52.2	-0.5	-52.2	-1.22	-52.2	-4.39	-52.2	-3.22	-52.2	-0.9	-52.2	-0.4	-52.2	-0.8
-51.3	-2.34	-51.3	0.2	-51.3	-1.44	-51.3	-3.12	-51.3	-3.45	-51.3	0	-51.3	-1.02	-51.3	0.39	-51.3	-1.48	-51.3	0.02	-51.3	-0.78	-51.3	3.36	-51.3	1.54	-51.3	2.42	-51.3	-1.22	-51.3	1.87	-51.3	-0.8	-51.3	2.59	-51.3	-0.07	-51.3	-1.66	-51.3	-2.86	-51.3	-1.01	-51.3	-2.15	-51.3	-3.42	-51.3	-1.62
-50.4	0.07	-50.4	-2.06	-50.4	-4.49	-50.4	-3.65	-50.4	-0.72	-50.4	0.93	-50.4	2.13	-50.4	-0.03	-50.4	-1.36	-50.4	0.55	-50.4	1.62	-50.4	0.09	-50.4	1.41	-50.4	-0.28	-50.4	-2.59	-50.4	2.72	-50.4	0.25	-50.4	2.03	-50.4	-0.78	-50.4	-0.49	-50.4	-5.59	-50.4	1.42	-50.4	-0.8	-50.4	-1.43	-50.4	-2.16
-49.5	-0.87	-49.5	-3.26	-49.5	-1.39	-49.5	-2.87	-49.5	0.12	-49.5	-1.52	-49.5	1.1	-49.5	-1.16	-49.5	-1.87	-49.5	-0.87	-49.5	-0.2	-49.5	-0.15	-49.5	2	-49.5	-0.17	-49.5	0.1	-49.5	-0.84	-49.5	-1.16	-49.5	1.78	-49.5	0.52	-49.5	-2.73	-49.5	-3.96	-49.5	-1.09	-49.5	-2.47	-49.5	-0.51	-49.5	1.28
-48.6	-0.74	-48.6	-4.53	-48.6	0.3	-48.6	-3.89	-48.6	0.57	-48.6	-2.35	-48.6	-0.55	-48.6	-3.11	-48.6	-1.97	-48.6	0.2	-48.6	-0.24	-48.6	-1.92	-48.6	0.29	-48.6	-0.47	-48.6	0.6	-48.6	1.43	-48.6	-1.68	-48.6	-0.83	-48.6	-3	-48.6	0.14	-48.6	-4.79	-48.6	1.13	-48.6	-1.5	-48.6	-0.88	-48.6	-1.2
-47.7	-1.83	-47.7	-1.86	-47.7	1.81	-47.7	-4.93	-47.7	-2.28	-47.7	0.55	-47.7	0.01	-47.7	-1.93	-47.7	0.4	-47.7	0.36	-47.7	0.67	-47.7	0.53	-47.7	-1.94	-47.7	-0.7	-47.7	0.59	-47.7	-0.96	-47.7	-0.52	-47.7	0.49	-47.7	-3.73	-47.7	-1.52	-47.7	-1.74	-47.7	-1.37	-47.7	-2.54	-47.7	-0.16	-47.7	0.03
-46.8	0.49	-46.8	-0.44	-46.8	-4	-46.8	-2.94	-46.8	-3.37	-46.8	1.53	-46.8	0.69	-46.8	-0.44	-46.8	-0.5	-46.8	-0.64	-46.8	-0.65	-46.8	1.59	-46.8	-0.37	-46.8	0.46	-46.8	-0.08	-46.8	0.16	-46.8	0.18	-46.8	-0.98	-46.8	-1.95	-46.8	0.58	-46.8	-6.02	-46.8	-0.45	-46.8	-0.49	-46.8	-2.82	-46.8	-0.7
-45.9	-0.17	-45.9	-4.3	-45.9	-2.17	-45.9	-3.87	-45.9	-2.59	-45.9	-0.72	-45.9	1.54	-45.9	-1.83	-45.9	-4.78	-45.9	2.08	-45.9	0.26	-45.9	1.45	-45.9	0.65	-45.9	1.41	-45.9	-0.64	-45.9	1.35	-45.9	0.66	-45.9	1.33	-45.9	-1.57	-45.9	-1.1	-45.9	-2.85	-45.9	-0.11	-45.9	0.88	-45.9	-1.87	-45.9	0.06
-45	-1.47	-45	-1.23	-45	-3.9	-45	-2.84	-45	-0.98	-45	-0.62	-45	1.6	-45	0.45	-45	-2.77	-45	-0.72	-45	1.69	-45	0.31	-45	0.91	-45	1.98	-45	1.49	-45	1.58	-45	0.02	-45	0.03	-45	-0.88	-45	-2.98	-45	-1.44	-45	-0.03	-45	-2.2	-45	-2.87	-45	-1.1
-44.1	-2.35	-44.1	-3.23	-44.1	-3.83	-44.1	-1.46	-44.1	-0.78	-44.1	-2.77	-44.1	0.61	-44.1	-2.44	-44.1	-1.78	-44.1	-2.48	-44.1	1.89	-44.1	-3.46	-44.1	1.06	-44.1	0.07	-44.1	-0.42	-44.1	2.18	-44.1	-0.71	-44.1	2.02	-44.1	-0.21	-44.1	-1.87	-44.1	-1.7	-44.1	0.89	-44.1	-0.28	-44.1	0.47	-44.1	1.33
-43.2	0.21	-43.2	-4.39	-43.2	-3.11	-43.2	-2.09	-43.2	-1.97	-43.2	0.02	-43.2	2.22	-43.2	-1.41	-43.2	-1.43	-43.2	1.01	-43.2	0.08	-43.2	-0.08	-43.2	0.63	-43.2	1.92	-43.2	1.95	-43.2	-0.1	-43.2	0.87	-43.2	-2.08	-43.2	-2.82	-43.2	-0.72	-43.2	1.3	-43.2	0.41	-43.2	-0.13	-43.2	-0.57	-43.2	0.65
-42.3	-1.42	-42.3	-2.43	-42.3	-0.24	-42.3	-2.97	-42.3	0.53	-42.3	0.27	-42.3	-0.58	-42.3	1.72	-42.3	-1.22	-42.3	-0.36	-42.3	1.5	-42.3	-0.23	-42.3	1.53	-42.3	1.44	-42.3	1.34	-42.3	2.34	-42.3	0.45	-42.3	0.22	-42.3	-0.78	-42.3	-0.53	-42.3	-2.01	-42.3	0.32	-42.3	0.76	-42.3	-1.78	-42.3	0.07
-41.4	-0.91	-41.4	-1.6	-41.4	-1.96	-41.4	-0.77	-41.4	-0.49	-41.4	3.1	-41.4	1.09	-41.4	-0.75	-41.4	-1.96	-41.4	2.23	-41.4	1.49	-41.4	1.52	-41.4	2.25	-41.4	1.1	-41.4	-1.97	-41.4	2.15	-41.4	2.69	-41.4	1.32	-41.4	-0.55	-41.4	0.03	-41.4	-4.74	-41.4	0.33	-41.4	0.3	-41.4	-0.51	-41.4	2.22
-40.5	0.97	-40.5	-2.13	-40.5	1.16	-40.5	-2.41	-40.5	0.09	-40.5	0.68	-40.5	0.24	-40.5	-1.98	-40.5	1.81	-40.5	-0.55	-40.5	3.4	-40.5	-0.24	-40.5	0.37	-40.5	-0.81	-40.5	0.03	-40.5	0.85	-40.5	3.69	-40.5	-0.36	-40.5	-0.91	-40.5	-0.41	-40.5	-4.46	-40.5	-0.28	-40.5	0.48	-40.5	-3.38	-40.5	-0.84
-39.6	-2.2	-39.6	-1.1	-39.6	0.82	-39.6	-1.15	-39.6	-1.84	-39.6	-1	-39.6	1.04	-39.6	-0.23	-39.6	0.95	-39.6	1.78	-39.6	0.79	-39.6	-1.19	-39.6	1.57	-39.6	2.59	-39.6	1.23	-39.6	1.27	-39.6	-0.1	-39.6	-1.72	-39.6	-0.29	-39.6	-2.84	-39.6	-3.88	-39.6	0.81	-39.6	-1.43	-39.6	-3.08	-39.6	-0.15
-38.7	-2.58	-38.7	-1.14	-38.7	-1.07	-38.7	-0.87	-38.7	-2.86	-38.7	0.24	-38.7	-1.99	-38.7	0.26	-38.7	-2.55	-38.7	0.44	-38.7	0.21	-38.7	1.24	-38.7	0.38	-38.7	0.33	-38.7	-1.31	-38.7	1.22	-38.7	1.63	-38.7	-0.1	-38.7	-1.6	-38.7	-1.04	-38.7	-2.73	-38.7	2.02	-38.7	0.61	-38.7	-0.51	-38.7	1.57
-37.8	-1.95	-37.8	-1.53	-37.8	-1.62	-37.8	-3.74	-37.8	-0.1	-37.8	-0.22	-37.8	1.02	-37.8	-0.57	-37.8	-1.66	-37.8	0.02	-37.8	3.8	-37.8	0.09	-37.8	0.81	-37.8	-3.55	-37.8	0.74	-37.8	-0.7	-37.8	0.75	-37.8	-0.21	-37.8	-0.14	-37.8	-1.19	-37.8	-1.63	-37.8	-1.57	-37.8	-1.11	-37.8	-5.25	-37.8	0.79
-36.9	-3.28	-36.9	-1.47	-36.9	-3.01	-36.9	-2.42	-36.9	-1.69	-36.9	-2.88	-36.9	-1.29	-36.9	1.61	-36.9	-1.39	-36.9	-0.35	-36.9	0.72	-36.9	0.79	-36.9	1.58	-36.9	0.67	-36.9	0.65	-36.9	-0.56	-36.9	0.24	-36.9	1.42	-36.9	-1.53	-36.9	-0.48	-36.9	-2.75	-36.9	-1.03	-36.9	-0.65	-36.9	-0.33	-36.9	-0.94
-36	-0.3	-36	-0.9	-36	0.49	-36	-3.09	-36	-0.73	-36	-0.71	-36	0.93	-36	-2.09	-36	1.66	-36	-1.28	-36	0.18	-36	0.52	-36	-0.51	-36	-0.96	-36	0.9	-36	0.86	-36	-0.23	-36	-1.63	-36	-3.65	-36	-1.5	-36	-2.45	-36	1.54	-36	-0.9	-36	-2.14	-36	-1.09
-35.1	-2.02	-35.1	-2.45	-35.1	1.12	-35.1	-2.35	-35.1	-2.44	-35.1	0.64	-35.1	-2.41	-35.1	0.18	-35.1	0.37	-35.1	0.94	-35.1	-0.51	-35.1	0.01	-35.1	-1.21	-35.1	2.49	-35.1	0.26	-35.1	2.5	-35.1	2.09	-35.1	0.77	-35.1	-0.04	-35.1	-0.67	-35.1	-2.25	-35.1	-0.21	-35.1	1.19	-35.1	-2.33	-35.1	0.85
-34.2	-0.53	-34.2	-1.62	-34.2	-0.67	-34.2	-2.41	-34.2	-1.8	-34.2	0.59	-34.2	-0.32	-34.2	-2.14	-34.2	-1.83	-34.2	1.16	-34.2	-0.27	-34.2	2.39	-34.2	1.06	-34.2	-1.17	-34.2	0.06	-34.2	2.86	-34.2	1.01	-34.2	0.9	-34.2	-1.58	-34.2	-1.05	-34.2	-3.01	-34.2	2.72	-34.2	0.77	-34.2	-0.91	-34.2	-1.37
-33.3	-1.25	-33.3	-0.89	-33.3	-1.12	-33.3	-0.29	-33.3	-2	-33.3	0.26	-33.3	-2.01	-33.3	-0.31	-33.3	-3.15	-33.3	0.61	-33.3	1.67	-33.3	0.83	-33.3	1.07	-33.3	0.75	-33.3	1.94	-33.3	1.76	-33.3	0.31	-33.3	1.87	-33.3	0.35	-33.3	-1.35	-33.3	-1.35	-33.3	0.98	-33.3	1.68	-33.3	0.56	-33.3	-1.91
-32.4	-0.93	-32.4	-3.08	-32.4	-0.96	-32.4	-2.51	-32.4	0.82	-32.4	0.49	-32.4	1.98	-32.4	-2.17	-32.4	-1.34	-32.4	-0.26	-32.4	1.07	-32.4	-1.32	-32.4	1.95	-32.4	1.51	-32.4	1.67	-32.4	1.42	-32.4	-1.1	-32.4	2.95	-32.4	0.22	-32.4	-2.85	-32.4	0.24	-32.4	1.24	-32.4	-0.68	-32.4	0.58	-32.4	-0.71
-31.5	1.45	-31.5	-0.1	-31.5	3.05	-31.5	-1.98	-31.5	-0.7	-31.5	-0.34	-31.5	0.97	-31.5	-1.57	-31.5	0.06	-31.5	2.63	-31.5	0.23	-31.5	1.03	-31.5	-0.13	-31.5	1.49	-31.5	-0.26	-31.5	3.59	-31.5	-1.4	-31.5	0.87	-31.5	-1.08	-31.5	1.87	-31.5	-2.55	-31.5	2.02	-31.5	-1	-31.5	-2.85	-31.5	0.43
-30.6	0.45	-30.6	-2.74	-30.6	1.46	-30.6	-1.31	-30.6	-2.39	-30.6	-0.5	-30.6	2.19	-30.6	-0.4	-30.6	-1.47	-30.6	-0.61	-30.6	-0.46	-30.6	-1.44	-30.6	1.77	-30.6	1.36	-30.6	-1.98	-30.6	0.6	-30.6	0.15	-30.6	-0.12	-30.6	-0.77	-30.6	-2.37	-30.6	-2.48	-30.6	-0.29	-30.6	-1.3	-30.6	-2.36	-30.6	-0.01
-29.7	-2.05	-29.7	-2.57	-29.7	1.73	-29.7	0.8	-29.7	-1.33	-29.7	2.05	-29.7	-0.17	-29.7	-0.48	-29.7	-0.46	-29.7	2.04	-29.7	2.14	-29.7	0.34	-29.7	-0.23	-29.7	0.37	-29.7	-0.86	-29.7	0.13	-29.7	-0.88	-29.7	1.67	-29.7	0.61	-29.7	0.12	-29.7	-3.67	-29.7	-0.76	-29.7	-2.2	-29.7	0.96	-29.7	0.6
-28.8	-0.2	-28.8	-0.13	-28.8	0.13	-28.8	-1.33	-28.8	-0.5	-28.8	1.66	-28.8	-1.3	-28.8	-1.01	-28.8	-0.84	-28.8	1.41	-28.8	0.45	-28.8	-1.13	-28.8	0.38	-28.8	-0.27	-28.8	0.13	-28.8	1.84	-28.8	-0.56	-28.8	0.74	-28.8	-2.24	-28.8	0.34	-28.8	-0.79	-28.8	2.88	-28.8	-2.49	-28.8	-0.21	-28.8	-1.4
-27.9	0	-27.9	-0.94	-27.9	-2.1	-27.9	-2.31	-27.9	-1.44	-27.9	-2.12	-27.9	-1.04	-27.9	1.54	-27.9	0.67	-27.9	0.29	-27.9	2.59	-27.9	-0.17	-27.9	-1.3	-27.9	1.71	-27.9	-0.2	-27.9	0.45	-27.9	1.99	-27.9	0.85	-27.9	-0.59	-27.9	0.95	-27.9	-0.24	-27.9	-1.01	-27.9	1.04	-27.9	-1.82	-27.9	1.71
-27	-0.06	-27	0.5	-27	1.83	-27	-1.48	-27	0.41	-27	-1.05	-27	1.72	-27	0.96	-27	0.91	-27	1.29	-27	1.43	-27	-1.68	-27	0.34	-27	0.9	-27	0.87	-27	1.36	-27	0.21	-27	-0.36	-27	-0.56	-27	-0.24	-27	-2.51	-27	0.83	-27	-0.28	-27	-1.49	-27	0.39
-26.1	-0.75	-26.1	0.79	-26.1	-1.02	-26.1	-1.82	-26.1	-3.59	-26.1	-0.06	-26.1	0.76	-26.1	1.02	-26.1	-0.65	-26.1	0.44	-26.1	1.67	-26.1	-1.51	-26.1	1.95	-26.1	0.64	-26.1	0.11	-26.1	1.19	-26.1	-0.11	-26.1	1.5	-26.1	1.92	-26.1	-2.05	-26.1	-1.35	-26.1	0.53	-26.1	-0.42	-26.1	2.72	-26.1	1.19
-25.2	-0.86	-25.2	-3.75	-25.2	0.08	-25.2	-2.39	-25.2	-2.74	-25.2	2.16	-25.2	-1.06	-25.2	-0.81	-25.2	0	-25.2	-1.3	-25.2	0.05	-25.2	1.19	-25.2	0.67	-25.2	0.95	-25.2	1.2	-25.2	-0.31	-25.2	0.21	-25.2	0.1	-25.2	1.31	-25.2	-0.45	-25.2	-1.94	-25.2	0.89	-25.2	1.98	-25.2	0.75	-25.2	3.63
-24.3	-1.38	-24.3	0.55	-24.3	-0.16	-24.3	-0.92	-24.3	-2.31	-24.3	2.3	-24.3	-0.9	-24.3	-0.06	-24.3	0.46	-24.3	-1.48	-24.3	0.07	-24.3	1.73	-24.3	0.36	-24.3	-1.99	-24.3	0.03	-24.3	-0.45	-24.3	-0.57	-24.3	-1.24	-24.3	-1.17	-24.3	-0.59	-24.3	-1.01	-24.3	-2.9	-24.3	0.31	-24.3	-2.92	-24.3	-0.85
-23.4	-0.01	-23.4	-2.1	-23.4	0.03	-23.4	-0.72	-23.4	0.86	-23.4	2.41	-23.4	0.32	-23.4	-1.44	-23.4	0.85	-23.4	1.31	-23.4	0.79	-23.4	1.48	-23.4	1.5	-23.4	-1.43	-23.4	1.03	-23.4	1.71	-23.4	-1.59	-23.4	3.48	-23.4	-0.2	-23.4	-3.18	-23.4	-0.86	-23.4	3.64	-23.4	-0.44	-23.4	1.82	-23.4	1.01
-22.5	1.37	-22.5	-0.43	-22.5	-0.74	-22.5	-3.27	-22.5	0.62	-22.5	-1.26	-22.5	2.68	-22.5	0.36	-22.5	-2.97	-22.5	1.61	-22.5	0.16	-22.5	-0.45	-22.5	2.6	-22.5	1.98	-22.5	-1.71	-22.5	1.59	-22.5	-1.17	-22.5	1.34	-22.5	0.61	-22.5	2.24	-22.5	-2.65	-22.5	2.98	-22.5	-0.28	-22.5	-0.09	-22.5	1.79
-21.6	-0.89	-21.6	-2.1	-21.6	-0.27	-21.6	2.13	-21.6	-2.38	-21.6	0.14	-21.6	-1.33	-21.6	-2.48	-21.6	-2.19	-21.6	1.47	-21.6	1.15	-21.6	0.94	-21.6	0.47	-21.6	0.36	-21.6	-2.56	-21.6	-0.08	-21.6	-2.04	-21.6	1.55	-21.6	-1.31	-21.6	-0.99	-21.6	-0.65	-21.6	-1.09	-21.6	-0.43	-21.6	-0.07	-21.6	-1.39
-20.7	-0.01	-20.7	0.94	-20.7	1.19	-20.7	-2.96	-20.7	-0.31	-20.7	1.02	-20.7	0.25	-20.7	-3.23	-20.7	1.62	-20.7	-0.09	-20.7	0.08	-20.7	2.58	-20.7	1.56	-20.7	0.48	-20.7	0.84	-20.7	1.72	-20.7	0.55	-20.7	3.26	-20.7	0.91	-20.7	2.3	-20.7	-0.31	-20.7	2.32	-20.7	1.78	-20.7	2.16	-20.7	0.76
-19.8	2.11	-19.8	-0.35	-19.8	0.92	-19.8	-1.7	-19.8	-2.22	-19.8	1.42	-19.8	3.88	-19.8	-2.18	-19.8	0.01	-19.8	-1.18	-19.8	1.62	-19.8	1.63	-19.8	0.72	-19.8	-1.33	-19.8	-1.07	-19.8	1.24	-19.8	-0.47	-19.8	0.85	-19.8	-1.84	-19.8	0.34	-19.8	-4.86	-19.8	1.6	-19.8	-0.97	-19.8	0.91	-19.8	-0.04
-18.9	-1.47	-18.9	-2.14	-18.9	-0.75	-18.9	-1.52	-18.9	1.03	-18.9	2.13	-18.9	-1.55	-18.9	0.49	-18.9	0.44	-18.9	1.24	-18.9	0.73	-18.9	-0.24	-18.9	-1.47	-18.9	0.36	-18.9	-1.59	-18.9	3.6	-18.9	0.98	-18.9	1.78	-18.9	-0.25	-18.9	2.2	-18.9	-3.09	-18.9	1.19	-18.9	-1.29	-18.9	1.18	-18.9	-0.18
-18	1.06	-18	0.43	-18	-0.07	-18	-0.91	-18	-2.44	-18	0.18	-18	-0.79	-18	1.73	-18	0.26	-18	2.27	-18	1.94	-18	0.56	-18	0.53	-18	0.43	-18	2.34	-18	-1.07	-18	3.1	-18	1.43	-18	1.6	-18	-1.39	-18	1.01	-18	-1.98	-18	0.29	-18	-1.8	-18	0.57
-17.1	-1.76	-17.1	-2.49	-17.1	-1.24	-17.1	-0.09	-17.1	-0.36	-17.1	-0.43	-17.1	-1.14	-17.1	-1.63	-17.1	-1.4	-17.1	1.65	-17.1	0.5	-17.1	1.05	-17.1	-1.35	-17.1	-1.15	-17.1	0.41	-17.1	-0.37	-17.1	1.41	-17.1	1.99	-17.1	-1.02	-17.1	-0.41	-17.1	-3.05	-17.1	-1.72	-17.1	0.2	-17.1	-0.37	-17.1	0.82
-16.2	0.45	-16.2	-2.14	-16.2	-1.9	-16.2	-1.46	-16.2	0.07	-16.2	2.3	-16.2	-1.19	-16.2	1.52	-16.2	-2.75	-16.2	0.13	-16.2	1.76	-16.2	3.52	-16.2	-0.94	-16.2	0.62	-16.2	-1.37	-16.2	-1.41	-16.2	-0.77	-16.2	0.87	-16.2	-1.57	-16.2	0.2	-16.2	-2.38	-16.2	-0.89	-16.2	1.34	-16.2	-0.29	-16.2	-1.67
-15.3	0.57	-15.3	0.16	-15.3	2.39	-15.3	-0.58	-15.3	0.58	-15.3	-0.21	-15.3	-0.38	-15.3	1.82	-15.3	0.18	-15.3	0.54	-15.3	1.16	-15.3	0.5	-15.3	-0.41	-15.3	0.43	-15.3	-0.54	-15.3	-0.93	-15.3	0.78	-15.3	-0.12	-15.3	-0.79	-15.3	-1.57	-15.3	-3.28	-15.3	-0.03	-15.3	0.25	-15.3	-0.46	-15.3	-0.08
-14.4	0.06	-14.4	-1.9	-14.4	-0.07	-14.4	-1.94	-14.4	-1.91	-14.4	2.43	-14.4	-1.04	-14.4	-0.79	-14.4	-2.93	-14.4	0.87	-14.4	2.3	-14.4	3.37	-14.4	-0.34	-14.4	-0.65	-14.4	-1.31	-14.4	-1.62	-14.4	1.64	-14.4	1.04	-14.4	-2.09	-14.4	1.88	-14.4	-1.21	-14.4	-0.46	-14.4	0.94	-14.4	0.46	-14.4	0.56
-13.5	-0.55	-13.5	0.86	-13.5	2.25	-13.5	-0.77	-13.5	-0.47	-13.5	2.48	-13.5	-0.59	-13.5	-0.74	-13.5	2.79	-13.5	-0.72	-13.5	0.96	-13.5	1.6	-13.5	1.36	-13.5	0.62	-13.5	1.78	-13.5	0.85	-13.5	-1.13	-13.5	-0.35	-13.5	0.17	-13.5	0.09	-13.5	-1.29	-13.5	-0.47	-13.5	0.69	-13.5	-1.74	-13.5	0.89
-12.6	-0.08	-12.6	-0.44	-12.6	1.45	-12.6	-1.85	-12.6	1.33	-12.6	1.17	-12.6	1.81	-12.6	1.3	-12.6	-2.28	-12.6	-0.65	-12.6	4.24	-12.6	1.52	-12.6	1.89	-12.6	0.85	-12.6	-1.86	-12.6	-0.59	-12.6	0.13	-12.6	-2.35	-12.6	1.23	-12.6	1	-12.6	-1.69	-12.6	-0.79	-12.6	0.97	-12.6	-1.55	-12.6	2.56
-11.7	2.55	-11.7	-1.14	-11.7	0.94	-11.7	-0.67	-11.7	0.87	-11.7	2.12	-11.7	1.26	-11.7	0.86	-11.7	-3.07	-11.7	0.06	-11.7	1.9	-11.7	0.7	-11.7	-2.07	-11.7	0.66	-11.7	-1.74	-11.7	-0.39	-11.7	0.59	-11.7	-1.39	-11.7	-1.28	-11.7	1.12	-11.7	-0.52	-11.7	0.69	-11.7	2.39	-11.7	-0.13	-11.7	1.19
-10.8	-1.3	-10.8	-2.3	-10.8	1.19	-10.8	-0.16	-10.8	-1.12	-10.8	-1.05	-10.8	0.12	-10.8	0.87	-10.8	0.11	-10.8	-2.41	-10.8	0.15	-10.8	-1.53	-10.8	-1.7	-10.8	1.51	-10.8	0.38	-10.8	1.45	-10.8	-1.39	-10.8	-0.26	-10.8	0.25	-10.8	0.64	-10.8	-2.28	-10.8	1.05	-10.8	-0.88	-10.8	0.61	-10.8	1.09
-9.9	1.64	-9.9	0.44	-9.9	-1.79	-9.9	0.81	-9.9	0.84	-9.9	-0.51	-9.9	-0.48	-9.9	1.13	-9.9	-2.64	-9.9	2.82	-9.9	-0.76	-9.9	-1.61	-9.9	1.49	-9.9	-0.8	-9.9	-0.77	-9.9	0.4	-9.9	-0.97	-9.9	-0.13	-9.9	0.57	-9.9	0.82	-9.9	-0.43	-9.9	-0.85	-9.9	-0.82	-9.9	-0.06	-9.9	-1.23
-9	0.39	-9	-1.27	-9	0.98	-9	-1.26	-9	0.48	-9	-0.02	-9	-0.23	-9	-0.52	-9	1.92	-9	0.86	-9	0.09	-9	-0.61	-9	-1.4	-9	0.32	-9	1.79	-9	0.17	-9	0.21	-9	-0.78	-9	-2.38	-9	-0.41	-9	0.89	-9	-1.49	-9	1.45	-9	0.28	-9	-1.18
-8.1	-2.79	-8.1	-0.16	-8.1	0.11	-8.1	-0.42	-8.1	-0.95	-8.1	3.15	-8.1	0.14	-8.1	-0.02	-8.1	-1.84	-8.1	-1.5	-8.1	-0.37	-8.1	0.32	-8.1	-0.24	-8.1	1.4	-8.1	-2.32	-8.1	-2.01	-8.1	-0.5	-8.1	1.63	-8.1	0.06	-8.1	2.31	-8.1	-0.1	-8.1	-0.69	-8.1	2.28	-8.1	1.74	-8.1	1.85
-7.2	-0.86	-7.2	0.05	-7.2	0	-7.2	-1.21	-7.2	0.65	-7.2	2.41	-7.2	0.37	-7.2	-1.04	-7.2	1.46	-7.2	0.52	-7.2	1.52	-7.2	1.23	-7.2	1.59	-7.2	-0.22	-7.2	-0.4	-7.2	1.01	-7.2	-0.52	-7.2	-0.21	-7.2	-1.18	-7.2	0	-7.2	-1.28	-7.2	1.72	-7.2	-0.54	-7.2	-0.34	-7.2	-1.12
-6.3	0.26	-6.3	-0.09	-6.3	-0.22	-6.3	1.57	-6.3	0.13	-6.3	1.64	-6.3	1.22	-6.3	-0.89	-6.3	-2.1	-6.3	0.59	-6.3	1.95	-6.3	1.98	-6.3	-0.56	-6.3	0.7	-6.3	0.54	-6.3	0.11	-6.3	-0.95	-6.3	-0.25	-6.3	1.57	-6.3	0.92	-6.3	0.54	-6.3	1.01	-6.3	-3.55	-6.3	-0.38	-6.3	3.05
-5.4	-0.62	-5.4	-1.05	-5.4	-0.17	-5.4	-0.26	-5.4	-2.36	-5.4	-0.89	-5.4	-1.6	-5.4	-1.65	-5.4	0.6	-5.4	-0.72	-5.4	0.74	-5.4	-0.19	-5.4	-1.84	-5.4	-0.95	-5.4	-0.47	-5.4	0.95	-5.4	-1.14	-5.4	-2.13	-5.4	-0.12	-5.4	-2.66	-5.4	-1.31	-5.4	0.58	-5.4	-1.23	-5.4	-3.48	-5.4	1.93
-4.5	-0.51	-4.5	1.61	-4.5	-1.09	-4.5	-0.64	-4.5	-0.03	-4.5	0.65	-4.5	1.82	-4.5	-0.58	-4.5	-1.75	-4.5	-0.17	-4.5	0.64	-4.5	-0.57	-4.5	-2.33	-4.5	-1.75	-4.5	-1.53	-4.5	0.87	-4.5	0.42	-4.5	0.96	-4.5	-3.35	-4.5	-0.44	-4.5	-2.08	-4.5	0.38	-4.5	0.28	-4.5	-0.56	-4.5	-2.37
-3.6	0.92	-3.6	0.38	-3.6	2.68	-3.6	-1.38	-3.6	-1.69	-3.6	-1.19	-3.6	2.3	-3.6	-1.52	-3.6	2.1	-3.6	-0.33	-3.6	-2.2	-3.6	2.69	-3.6	0.89	-3.6	-0.17	-3.6	0.25	-3.6	-1.55	-3.6	0.6	-3.6	1.85	-3.6	-2.15	-3.6	-0.64	-3.6	-1.5	-3.6	-0.76	-3.6	2.57	-3.6	-0.12	-3.6	0.38
-2.7	1.84	-2.7	0.74	-2.7	1.39	-2.7	1.72	-2.7	0.87	-2.7	2.31	-2.7	-0.34	-2.7	1.91	-2.7	-0.96	-2.7	0.94	-2.7	0.16	-2.7	-0.79	-2.7	-1.65	-2.7	3.33	-2.7	-1.28	-2.7	-0.06	-2.7	-2.88	-2.7	-0.25	-2.7	0.31	-2.7	0.92	-2.7	1.22	-2.7	-0.24	-2.7	-0.78	-2.7	1.71	-2.7	0.74
-1.8	0.23	-1.8	0.25	-1.8	-0.62	-1.8	-0.39	-1.8	-1.04	-1.8	0.4	-1.8	0.28	-1.8	0.52	-1.8	0.67	-1.8	1.58	-1.8	1.05	-1.8	-0.26	-1.8	-1.11	-1.8	0.88	-1.8	0.13	-1.8	-0.29	-1.8	1.12	-1.8	-1.1	-1.8	1.77	-1.8	0.76	-1.8	2.02	-1.8	0.85	-1.8	2.67	-1.8	0.4	-1.8	0.68
-0.9	-0.58	-0.9	0.65	-0.9	-0.49	-0.9	-0.84	-0.9	0.36	-0.9	1.87	-0.9	-0.45	-0.9	1.68	-0.9	0.31	-0.9	0.67	-0.9	0.42	-0.9	1	-0.9	-0.28	-0.9	0.48	-0.9	-0.13	-0.9	-0.08	-0.9	-0.79	-0.9	1.49	-0.9	0.71	-0.9	0.66	-0.9	-2.1	-0.9	2.23	-0.9	-0.33	-0.9	1.72	-0.9	0.44
0	-1.78	0	-0.29	0	-1.23	0	-0.98	0	1.89	0	-0.03	0	-0.69	0	-0.61	0	0.11	0	2.84	0	-0.74	0	2.08	0	-0.87	0	1.17	0	2.73	0	4.1	0	-2.88	0	0.65	0	-3.37	0	2.13	0	-0.67	0	2.1	0	-0.33	0	-0.04	0	0.37
0.9	0.97	0.9	-0.4	0.9	1.94	0.9	-0.79	0.9	2.35	0.9	4.18	0.9	0.05	0.9	1.97	0.9	2.64	0.9	0.93	0.9	0.84	0.9	0.82	0.9	1.03	0.9	-2.35	0.9	-1.26	0.9	1.88	0.9	-0.05	0.9	3.58	0.9	-0.71	0.9	-1.16	0.9	-3.27	0.9	2.22	0.9	-0.08	0.9	1.12	0.9	-0.03
1.8	-0.61	1.8	0.57	1.8	0.01	1.8	-1.05	1.8	2.77	1.8	0.34	1.8	-2.75	1.8	1.04	1.8	-0.35	1.8	1.35	1.8	3.38	1.8	-0.89	1.8	-3.67	1.8	1.64	1.8	0.6	1.8	1.05	1.8	0.81	1.8	-0.42	1.8	-2.28	1.8	2.97	1.8	2.18	1.8	-0.82	1.8	-1.17	1.8	2.44	1.8	2.46
2.7	0.4	2.7	1.01	2.7	2.12	2.7	0.26	2.7	-0.26	2.7	0.42	2.7	0.13	2.7	3.05	2.7	-1.82	2.7	-0.1	2.7	2.26	2.7	0.73	2.7	-0.96	2.7	3.59	2.7	-0.28	2.7	0.04	2.7	-0.31	2.7	2.71	2.7	0.74	2.7	0.26	2.7	-0.76	2.7	-0.97	2.7	0.32	2.7	2.74	2.7	2.31
3.6	-0.09	3.6	1.95	3.6	2.27	3.6	-1.58	3.6	1.5	3.6	2.83	3.6	-1.18	3.6	0.85	3.6	1.68	3.6	1.57	3.6	1.52	3.6	1.09	3.6	-1.18	3.6	0.29	3.6	2.37	3.6	-0.82	3.6	0.47	3.6	-0.46	3.6	0.1	3.6	-0.55	3.6	3.33	3.6	-0.33	3.6	0.5	3.6	-0.37	3.6	3.31
4.5	1.2	4.5	-0.88	4.5	3.44	4.5	1.72	4.5	-0.83	4.5	3.9	4.5	1.81	4.5	2.09	4.5	1.59	4.5	0.86	4.5	2.35	4.5	1.94	4.5	-1.04	4.5	-0.56	4.5	-1.26	4.5	1.32	4.5	-1.03	4.5	0.07	4.5	-1.21	4.5	2.16	4.5	-2.39	4.5	1.47	4.5	-0.46	4.5	-0.62	4.5	-0.04
5.4	-0.52	5.4	-1.59	5.4	2.58	5.4	-0.32	5.4	-0.69	5.4	1.11	5.4	0.41	5.4	-0.25	5.4	0.93	5.4	0.51	5.4	-0.98	5.4	0.59	5.4	-0.26	5.4	0.21	5.4	-1.26	5.4	-0.93	5.4	0.49	5.4	-0.51	5.4	-1.71	5.4	-0.47	5.4	-3.92	5.4	2.53	5.4	-0.91	5.4	0.72	5.4	-1.15
6.3	3.41	6.3	1.71	6.3	2.29	6.3	-1.25	6.3	0.8	6.3	2.2	6.3	-0.28	6.3	-0.21	6.3	-0.95	6.3	-1.16	6.3	2.32	6.3	1.41	6.3	-0.2	6.3	0.26	6.3	-1.47	6.3	1.81	6.3	-0.45	6.3	1.14	6.3	-0.97	6.3	2.85	6.3	-3.04	6.3	1.39	6.3	5.24	6.3	2.09	6.3	0.85
7.2	0.45	7.2	0.58	7.2	0.16	7.2	0.85	7.2	-0.75	7.2	1.9	7.2	-0.33	7.2	-1.04	7.2	0.39	7.2	1.46	7.2	-0.3	7.2	-0.49	7.2	-0.37	7.2	-1.83	7.2	1.59	7.2	-0.34	7.2	-2.07	7.2	0.36	7.2	-2.1	7.2	0.64	7.2	-0.8	7.2	-0.48	7.2	1.34	7.2	-1.28	7.2	0.08
8.1	0.38	8.1	-2.25	8.1	1.56	8.1	5.03	8.1	-0.53	8.1	2.08	8.1	2.72	8.1	0.72	8.1	0.14	8.1	2.64	8.1	1.15	8.1	0.79	8.1	1.78	8.1	-0.1	8.1	-0.41	8.1	0.3	8.1	-0.51	8.1	0.16	8.1	0.97	8.1	0.02	8.1	-1.52	8.1	0.26	8.1	2.21	8.1	-0.76	8.1	2.85
9	5.88	9	1.59	9	3.92	9	4.79	9	0.37	9	3.93	9	2.65	9	-3.89	9	0.16	9	4.12	9	1.96	9	0.42	9	7	9	-2.7	9	1.31	9	1.28	9	-0.05	9	-1.3	9	-2	9	1.44	9	-0.67	9	3.04	9	4.21	9	1.39	9	5.33
9.9	10.86	9.9	5.28	9.9	10.54	9.9	8.23	9.9	2.53	9.9	1.84	9.9	0.42	9.9	-2.2	9.9	0.13	9.9	6.34	9.9	3.11	9.9	2.78	9.9	5.45	9.9	-1.54	9.9	-2.7	9.9	4.2	9.9	2.01	9.9	-2.48	9.9	-3.9	9.9	-0.72	9.9	-2.49	9.9	5.33	9.9	5.26	9.9	-0.2	9.9	5.49
10.8	11.43	10.8	8.56	10.8	13.98	10.8	13.25	10.8	3.57	10.8	1.87	10.8	-3.11	10.8	-0.49	10.8	2.59	10.8	8.32	10.8	3.14	10.8	1.19	10.8	3.38	10.8	-3.02	10.8	-0.02	10.8	3.91	10.8	-0.08	10.8	-0.27	10.8	-5.43	10.8	-0.77	10.8	-1.53	10.8	7.94	10.8	4.44	10.8	-0.48	10.8	7.57
11.7	13.4	11.7	9.46	11.7	14.27	11.7	12.78	11.7	5.99	11.7	3.43	11.7	-3.01	11.7	-3.01	11.7	1.27	11.7	7.83	11.7	5.71	11.7	1	11.7	3.45	11.7	-4.25	11.7	-2.45	11.7	3.69	11.7	3.76	11.7	-2.45	11.7	-5.17	11.7	-2.31	11.7	-0.69	11.7	7.08	11.7	4.99	11.7	-1.36	11.7	8.63
12.6	15.12	12.6	8.78	12.6	16.9	12.6	13.97	12.6	5.03	12.6	3.04	12.6	-0.94	12.6	-2.62	12.6	2.13	12.6	6.33	12.6	5.42	12.6	2.1	12.6	6.49	12.6	-1.94	12.6	-2.16	12.6	4.83	12.6	1.86	12.6	0.02	12.6	-4.75	12.6	0.09	12.6	-4.34	12.6	7.53	12.6	2.63	12.6	1.52	12.6	10.39
13.5	15.18	13.5	10.2	13.5	15.31	13.5	12.38	13.5	4.22	13.5	1.62	13.5	-0.66	13.5	-1.93	13.5	1.53	13.5	7.3	13.5	5.64	13.5	2.4	13.5	3.24	13.5	-2.96	13.5	-0.68	13.5	1.39	13.5	1.39	13.5	-0.58	13.5	-5.08	13.5	-0.5	13.5	-2.62	13.5	6.44	13.5	5.37	13.5	-1.16	13.5	11.46
14.4	15.37	14.4	10.79	14.4	16.63	14.4	14.35	14.4	7.44	14.4	2.05	14.4	-1.15	14.4	-2.38	14.4	-0.5	14.4	8.66	14.4	6.26	14.4	0.09	14.4	4.86	14.4	-5.09	14.4	-3.62	14.4	2.47	14.4	0.7	14.4	-0.22	14.4	-7.67	14.4	0.11	14.4	-1.55	14.4	4.62	14.4	4.01	14.4	0.59	14.4	8.04
15.3	16.51	15.3	9.56	15.3	19.06	15.3	15.55	15.3	6.28	15.3	1.22	15.3	-1.13	15.3	-3.67	15.3	1.85	15.3	6.58	15.3	2.88	15.3	0.86	15.3	5.05	15.3	-2.82	15.3	-3.46	15.3	1.73	15.3	1.55	15.3	-1.52	15.3	-4.19	15.3	-2.19	15.3	-1.3	15.3	4.84	15.3	5.23	15.3	-0.65	15.3	10.5
16.2	16.42	16.2	11.07	16.2	19.14	16.2	13.89	16.2	5.76	16.2	0.92	16.2	-3.81	16.2	-1.64	16.2	1.95	16.2	8.02	16.2	4.14	16.2	-2.06	16.2	4.71	16.2	-3.18	16.2	-1.07	16.2	5.82	16.2	-0.52	16.2	-1.25	16.2	-5.6	16.2	-0.16	16.2	-1.24	16.2	8.06	16.2	4.21	16.2	1.4	16.2	9.4
17.1	18.7	17.1	9.78	17.1	21.63	17.1	14.17	17.1	9.39	17.1	1.62	17.1	-1.01	17.1	-2.88	17.1	2.79	17.1	8.71	17.1	5.66	17.1	0.57	17.1	4.46	17.1	-2.31	17.1	-3.98	17.1	2.76	17.1	0.12	17.1	0.43	17.1	-6.47	17.1	2.05	17.1	-2.47	17.1	5.91	17.1	4.23	17.1	0.65	17.1	8.15
18	16.78	18	11.98	18	17.85	18	14.01	18	9.09	18	4.05	18	-1.19	18	-1.77	18	3.66	18	6.73	18	5.04	18	1.75	18	5.34	18	-3.15	18	-2.54	18	1.63	18	2.5	18	-3.38	18	-5.74	18	0.15	18	-0.9	18	5.12	18	3.98	18	1.16	18	10.33
18.9	16.79	18.9	11.44	18.9	18.38	18.9	17.66	18.9	8.97	18.9	0.82	18.9	-2.97	18.9	-0.25	18.9	0.6	18.9	8.95	18.9	5.19	18.9	1.41	18.9	2.87	18.9	0.23	18.9	-4.04	18.9	4.62	18.9	2.57	18.9	-2	18.9	-5.28	18.9	1.93	18.9	-0.97	18.9	8.73	18.9	6.4	18.9	0.16	18.9	11.56
19.8	18.66	19.8	7.03	19.8	20.95	19.8	13.88	19.8	7.03	19.8	3	19.8	-3.24	19.8	-4.3	19.8	1.89	19.8	7.61	19.8	7.89	19.8	3.07	19.8	4.48	19.8	-2.28	19.8	-2.08	19.8	1.4	19.8	2.8	19.8	-1.63	19.8	-4.34	19.8	1.33	19.8	-1.4	19.8	6.73	19.8	8.48	19.8	2.64	19.8	11.03
20.7	17.2	20.7	9.95	20.7	19.43	20.7	15.24	20.7	9.04	20.7	2.01	20.7	-2.34	20.7	-1.5	20.7	-0.27	20.7	8.12	20.7	6.05	20.7	3.32	20.7	4.18	20.7	-2.67	20.7	-2.45	20.7	3.07	20.7	1.73	20.7	-0.19	20.7	-3.55	20.7	0.44	20.7	-1.7	20.7	9.42	20.7	7.13	20.7	0.93	20.7	13.12
21.6	17.83	21.6	10.76	21.6	20.55	21.6	14.16	21.6	10.92	21.6	2.42	21.6	0.62	21.6	-2	21.6	1.7	21.6	10.25	21.6	7.04	21.6	-0.56	21.6	4.36	21.6	-0.59	21.6	-3.35	21.6	6.98	21.6	1.91	21.6	0.16	21.6	-5.9	21.6	0.85	21.6	-0.3	21.6	7.66	21.6	9.97	21.6	3.4	21.6	9.11
22.5	16	22.5	8.22	22.5	20.52	22.5	16.45	22.5	10.74	22.5	4.11	22.5	-3.83	22.5	-3.86	22.5	1.36	22.5	7.84	22.5	5.6	22.5	-2.7	22.5	1.82	22.5	-3.31	22.5	-1.57	22.5	2.31	22.5	2.04	22.5	-2.56	22.5	-4.34	22.5	-0.84	22.5	-2.35	22.5	9.29	22.5	6.65	22.5	4.91	22.5	13.66
23.4	16.71	23.4	11.52	23.4	18.1	23.4	15.81	23.4	11.47	23.4	2.56	23.4	-3.5	23.4	-2.78	23.4	1.49	23.4	7.29	23.4	6.85	23.4	1.01	23.4	1.74	23.4	-3.04	23.4	-2.12	23.4	3.85	23.4	1.3	23.4	0.89	23.4	-5.27	23.4	0.04	23.4	-4.03	23.4	8.61	23.4	5.94	23.4	4.09	23.4	10.69
24.3	20.27	24.3	9.15	24.3	19.88	24.3	12.77	24.3	11.32	24.3	4.24	24.3	-2.95	24.3	-1.99	24.3	1.72	24.3	5.67	24.3	3.8	24.3	1.39	24.3	2.78	24.3	-1.31	24.3	-4.54	24.3	4.93	24.3	-1.48	24.3	-2.23	24.3	-6.64	24.3	1.31	24.3	-3.18	24.3	10.45	24.3	5.97	24.3	1.61	24.3	10.64
25.2	20.34	25.2	11.05	25.2	21.13	25.2	13.94	25.2	11.14	25.2	5.09	25.2	-3.98	25.2	-0.99	25.2	2.48	25.2	6.69	25.2	4.48	25.2	-0.33	25.2	3.99	25.2	-2.9	25.2	-1.29	25.2	2.73	25.2	0.65	25.2	-1.85	25.2	-5.25	25.2	1.06	25.2	-0.94	25.2	8.21	25.2	5.4	25.2	1.81	25.2	10.25
26.1	17.21	26.1	9.44	26.1	20.7	26.1	16.16	26.1	11.4	26.1	2.29	26.1	-2.15	26.1	-0.8	26.1	2.2	26.1	8.83	26.1	6.5	26.1	-1.69	26.1	2.32	26.1	-1.32	26.1	-1.9	26.1	0.76	26.1	1.49	26.1	-2.87	26.1	-4.99	26.1	2.93	26.1	-1.89	26.1	6.59	26.1	8.41	26.1	3.33	26.1	12.12
27	18.02	27	12.23	27	20.01	27	16.93	27	14.62	27	2.09	27	-3.94	27	-2.22	27	1.46	27	9.05	27	5.82	27	0.45	27	2.82	27	-1.06	27	-1.01	27	3.61	27	2.24	27	-1.07	27	-3.68	27	0.43	27	-2.25	27	8.59	27	8.04	27	3.3	27	9.74
27.9	21.11	27.9	10.33	27.9	21.11	27.9	16.4	27.9	14.44	27.9	0.9	27.9	-0.56	27.9	-1.8	27.9	1.48	27.9	6.72	27.9	6.17	27.9	0.09	27.9	3.56	27.9	-2.53	27.9	-2.91	27.9	1.76	27.9	2.93	27.9	-4.26	27.9	-8.53	27.9	1.64	27.9	-1.45	27.9	7.45	27.9	10.28	27.9	-0.41	27.9	8.77
28.8	21.09	28.8	8.83	28.8	20.15	28.8	12.39	28.8	11.63	28.8	3.5	28.8	1.07	28.8	-1.29	28.8	1.49	28.8	5.17	28.8	7.58	28.8	1.73	28.8	4.56	28.8	-1.97	28.8	-2.26	28.8	0.01	28.8	3.08	28.8	-2	28.8	-4.78	28.8	0.17	28.8	-6	28.8	6.34	28.8	10.17	28.8	2.96	28.8	11.51
29.7	18.73	29.7	10.44	29.7	18.62	29.7	18.31	29.7	12.1	29.7	0.49	29.7	-0.9	29.7	-0.92	29.7	-1.47	29.7	10.8	29.7	7.97	29.7	0.47	29.7	2.62	29.7	-0.21	29.7	-2.63	29.7	3.88	29.7	4.21	29.7	-0.9	29.7	-6.76	29.7	2.81	29.7	-3.95	29.7	7.23	29.7	8	29.7	4.5	29.7	9.91
30.6	19.76	30.6	10.07	30.6	22.29	30.6	16.06	30.6	13.11	30.6	2.8	30.6	-3.69	30.6	-3.94	30.6	-0.54	30.6	10.15	30.6	5.25	30.6	0.95	30.6	2.42	30.6	-1.96	30.6	-3.85	30.6	5.08	30.6	-0.1	30.6	-2.19	30.6	-4	30.6	1.18	30.6	-3.08	30.6	7.4	30.6	8.51	30.6	4.1	30.6	10.9
31.5	19.41	31.5	10.26	31.5	20.23	31.5	16.89	31.5	13.55	31.5	1.33	31.5	-2.65	31.5	-0.37	31.5	0.36	31.5	7.85	31.5	9.26	31.5	1.14	31.5	3.44	31.5	-0.95	31.5	-1.21	31.5	1.95	31.5	2.65	31.5	-2.09	31.5	-6.65	31.5	2.93	31.5	-2.39	31.5	7.74	31.5	7.77	31.5	2.29	31.5	11.48
32.4	22.55	32.4	8.26	32.4	22.17	32.4	17.3	32.4	14.8	32.4	-0.07	32.4	0.13	32.4	-2.74	32.4	2.04	32.4	7.25	32.4	5.6	32.4	0.12	32.4	3.84	32.4	-2.35	32.4	-2.43	32.4	4.28	32.4	1.91	32.4	-2.56	32.4	-4.52	32.4	0.98	32.4	-3.68	32.4	8.91	32.4	8.96	32.4	0.93	32.4	12.11
33.3	18.94	33.3	8.71	33.3	22.07	33.3	16.72	33.3	14.8	33.3	0.19	33.3	-3.05	33.3	-3.35	33.3	0.51	33.3	7.24	33.3	7.58	33.3	-0.25	33.3	3.95	33.3	-3.89	33.3	-1.53	33.3	0.19	33.3	1.12	33.3	-5.27	33.3	-6.31	33.3	0.11	33.3	-2.92	33.3	7.56	33.3	8.05	33.3	0.35	33.3	10.38
34.2	18.15	34.2	9.92	34.2	22.53	34.2	16.09	34.2	15.9	34.2	2.26	34.2	-3.34	34.2	-2.78	34.2	1.76	34.2	8.44	34.2	5.63	34.2	-1.41	34.2	1.62	34.2	-2.96	34.2	-1.4	34.2	1.59	34.2	-2.04	34.2	-2.32	34.2	-4.42	34.2	0.51	34.2	-1.46	34.2	6.69	34.2	8.56	34.2	4.5	34.2	12.99
35.1	19.66	35.1	9.58	35.1	21.59	35.1	14.56	35.1	16.84	35.1	4.03	35.1	-0.92	35.1	-4.23	35.1	1.41	35.1	5.96	35.1	8.47	35.1	2.01	35.1	3.08	35.1	-3.16	35.1	-0.22	35.1	3.33	35.1	3.89	35.1	-2.12	35.1	-4.56	35.1	1.07	35.1	-4.15	35.1	10.92	35.1	10.78	35.1	3.51	35.1	12.21
36	18.98	36	10.93	36	21.87	36	19.19	36	15.46	36	2.22	36	-4.68	36	-2.64	36	-0.09	36	8.87	36	5.09	36	-2.24	36	0.58	36	-3.03	36	-1.99	36	1.41	36	1.21	36	-2.68	36	-5	36	0.95	36	-2.58	36	6.91	36	9.3	36	3.99	36	12.77
36.9	19.27	36.9	13.19	36.9	21.8	36.9	16.34	36.9	14.28	36.9	6.18	36.9	-2.62	36.9	-0.34	36.9	1.3	36.9	8.38	36.9	6.38	36.9	2.02	36.9	2.65	36.9	0.74	36.9	-1.65	36.9	3.08	36.9	2.42	36.9	-2.57	36.9	-5.48	36.9	4.12	36.9	-6.29	36.9	9.9	36.9	10.9	36.9	5.32	36.9	11.68
37.8	17.95	37.8	10.1	37.8	22.22	37.8	16.17	37.8	17.71	37.8	5.02	37.8	-1.67	37.8	-1.3	37.8	-0.08	37.8	9.27	37.8	4.72	37.8	2.82	37.8	4.57	37.8	-0.26	37.8	-2.99	37.8	2.49	37.8	2.32	37.8	-1.27	37.8	-6.37	37.8	2.07	37.8	-2.38	37.8	8.37	37.8	9.84	37.8	3.62	37.8	8.06
38.7	20.36	38.7	9.92	38.7	23.08	38.7	19.08	38.7	16.97	38.7	5.31	38.7	-1.8	38.7	-4.86	38.7	0.95	38.7	8.88	38.7	7.23	38.7	2.39	38.7	3.97	38.7	-0.77	38.7	-2.31	38.7	0.54	38.7	3.43	38.7	-1.3	38.7	-5.53	38.7	1.2	38.7	-4.96	38.7	11.45	38.7	8.45	38.7	3.69	38.7	11.26
39.6	19.34	39.6	11.72	39.6	22.53	39.6	18.27	39.6	17.54	39.6	3.82	39.6	-3.04	39.6	-3.58	39.6	0.19	39.6	9.93	39.6	7.62	39.6	0.92	39.6	2.74	39.6	-2.7	39.6	-2.99	39.6	3.86	39.6	-0.2	39.6	-2.74	39.6	-4.32	39.6	2.9	39.6	-3.05	39.6	9.25	39.6	9.26	39.6	5.56	39.6	11.83
40.5	19.68	40.5	12.25	40.5	23.09	40.5	16.88	40.5	20.42	40.5	4.56	40.5	-4.25	40.5	-0.29	40.5	0.42	40.5	7.22	40.5	11.15	40.5	1.77	40.5	2.32	40.5	-0.77	40.5	-1.56	40.5	4.29	40.5	5.11	40.5	-0.03	40.5	-5.95	40.5	2.85	40.5	-3.28	40.5	9.27	40.5	12.01	40.5	5.22	40.5	10.73
41.4	19.47	41.4	9.91	41.4	22.99	41.4	16.68	41.4	18.34	41.4	3.9	41.4	-2.05	41.4	-3.31	41.4	-1.31	41.4	6.93	41.4	6.78	41.4	-0.76	41.4	2.74	41.4	-0.61	41.4	-2.86	41.4	-0.17	41.4	1.65	41.4	-0.97	41.4	-7.78	41.4	2.56	41.4	-4.4	41.4	7.14	41.4	13.23	41.4	5.01	41.4	11.68
42.3	17.5	42.3	9.81	42.3	23.57	42.3	17.47	42.3	15.65	42.3	5.39	42.3	-3.2	42.3	-3.67	42.3	1.4	42.3	7.07	42.3	7.97	42.3	1.49	42.3	3.46	42.3	-1.62	42.3	-2.59	42.3	0.39	42.3	2.16	42.3	-2.26	42.3	-5.02	42.3	1.25	42.3	-5.53	42.3	8.61	42.3	9.05	42.3	5.87	42.3	11.85
43.2	21.72	43.2	13.52	43.2	22.01	43.2	15.36	43.2	16.46	43.2	0.87	43.2	-1.39	43.2	1.57	43.2	-0.79	43.2	7.6	43.2	8.91	43.2	-2.24	43.2	0.93	43.2	-1.43	43.2	-3.49	43.2	1.97	43.2	3.9	43.2	-4.18	43.2	-6.97	43.2	1.89	43.2	-5.96	43.2	9.91	43.2	10.79	43.2	4.57	43.2	13.21
44.1	17.91	44.1	13.59	44.1	20.68	44.1	15.54	44.1	17.96	44.1	2.22	44.1	0.09	44.1	0.64	44.1	-0.62	44.1	9.55	44.1	7.45	44.1	1.32	44.1	5.8	44.1	-2.74	44.1	-1.86	44.1	2.77	44.1	1.75	44.1	-1.48	44.1	-3.47	44.1	2	44.1	-4.2	44.1	8.66	44.1	8.96	44.1	5.28	44.1	12
45	17.13	45	10.44	45	23.74	45	18.93	45	23.36	45	5.51	45	-2.95	45	-1.89	45	0.79	45	10.66	45	11.01	45	-0.01	45	2.11	45	-2.91	45	-1.31	45	3.98	45	2.92	45	-4.48	45	-7.52	45	2.19	45	-2.73	45	10.75	45	11.75	45	3.6	45	12.45
45.9	20.38	45.9	8.49	45.9	25.71	45.9	18.65	45.9	17.58	45.9	3.04	45.9	-2.01	45.9	-2.31	45.9	0.9	45.9	8.64	45.9	6.03	45.9	1.3	45.9	1.59	45.9	-2.85	45.9	-3.86	45.9	3.65	45.9	3.4	45.9	-1.89	45.9	-6.29	45.9	2.89	45.9	-7.09	45.9	10.77	45.9	12.95	45.9	4.93	45.9	9.26
46.8	19.83	46.8	10.63	46.8	27.05	46.8	19.83	46.8	18.36	46.8	1.89	46.8	-3.89	46.8	0.54	46.8	2.03	46.8	10.59	46.8	8.06	46.8	0.05	46.8	3.13	46.8	0.13	46.8	-1.5	46.8	2.5	46.8	5.25	46.8	-2.97	46.8	-7.08	46.8	2.63	46.8	-5.84	46.8	9.99	46.8	13.95	46.8	5.12	46.8	9.15
47.7	18.57	47.7	9.98	47.7	24.76	47.7	16.26	47.7	19.61	47.7	5.46	47.7	-0.4	47.7	-3.51	47.7	0.48	47.7	8.04	47.7	8.54	47.7	3.17	47.7	3.93	47.7	0.06	47.7	-2.68	47.7	0.95	47.7	2.94	47.7	-4.27	47.7	-6.01	47.7	3.55	47.7	-5.88	47.7	8.72	47.7	12.88	47.7	6.27	47.7	12.03
48.6	20.25	48.6	10.34	48.6	22.27	48.6	16.07	48.6	20.87	48.6	2.56	48.6	-1.93	48.6	-1.87	48.6	-0.75	48.6	6.83	48.6	6.47	48.6	1.69	48.6	3.21	48.6	-0.81	48.6	-2.76	48.6	2.78	48.6	3.99	48.6	-4.3	48.6	-6.75	48.6	2.03	48.6	-6.53	48.6	9.69	48.6	12.1	48.6	4	48.6	12.33
49.5	18.61	49.5	11.46	49.5	27.97	49.5	19.89	49.5	20.13	49.5	4.96	49.5	-2.42	49.5	-0.58	49.5	0.65	49.5	11.55	49.5	10.51	49.5	-0.21	49.5	3.74	49.5	-1.92	49.5	-3.4	49.5	3.06	49.5	4.79	49.5	-4.59	49.5	-6.73	49.5	1.48	49.5	-6.98	49.5	9.49	49.5	12.26	49.5	5.6	49.5	12.5
50.4	20.74	50.4	8.95	50.4	23.15	50.4	19.85	50.4	18.05	50.4	1.97	50.4	-2.54	50.4	-3.51	50.4	0.4	50.4	10.06	50.4	8.46	50.4	2.11	50.4	4.54	50.4	-3.19	50.4	-2.22	50.4	3.21	50.4	4.2	50.4	-4.21	50.4	-4.85	50.4	2.27	50.4	-8.04	50.4	10.57	50.4	14.16	50.4	4.2	50.4	13.4
51.3	22.83	51.3	10.69	51.3	25.71	51.3	16.78	51.3	22.11	51.3	3.18	51.3	-0.99	51.3	-1.86	51.3	-0.56	51.3	9.44	51.3	10.78	51.3	0.34	51.3	4.51	51.3	0.03	51.3	-0.79	51.3	0.95	51.3	3.96	51.3	-0.85	51.3	-5.12	51.3	2.15	51.3	-5.75	51.3	9.36	51.3	13.16	51.3	5.51	51.3	11.54
52.2	19.73	52.2	12.35	52.2	24.38	52.2	17.41	52.2	23	52.2	5.71	52.2	-5.47	52.2	-1.16	52.2	-2.94	52.2	9.7	52.2	7.88	52.2	-3.21	52.2	0.27	52.2	-1.03	52.2	-2.57	52.2	3.08	52.2	4.18	52.2	-3.76	52.2	-5.81	52.2	2.84	52.2	-5.68	52.2	8.71	52.2	13.01	52.2	8.35	52.2	11.47
53.1	20.16	53.1	9.03	53.1	25.71	53.1	20.12	53.1	22.84	53.1	6.36	53.1	-2.97	53.1	-1.69	53.1	-0.29	53.1	8.86	53.1	8.01	53.1	2.62	53.1	4.21	53.1	-2.86	53.1	-4.57	53.1	0.17	53.1	2.68	53.1	-2.85	53.1	-4.81	53.1	2.34	53.1	-7.91	53.1	8.46	53.1	13.89	53.1	8.1	53.1	12.95
54	21.84	54	9.9	54	25.54	54	18.99	54	21.47	54	3.59	54	-2.16	54	-1.66	54	1.11	54	9.31	54	11.07	54	2.75	54	2.14	54	0.21	54	0.81	54	3.28	54	6.41	54	-1.6	54	-7.86	54	3.17	54	-6.95	54	8.04	54	14.13	54	7.15	54	11.78
54.9	19.19	54.9	9.22	54.9	23.77	54.9	20.82	54.9	20.42	54.9	3.63	54.9	-2.96	54.9	-2.86	54.9	-0.44	54.9	10.43	54.9	10.72	54.9	-0.02	54.9	2.09	54.9	-0.55	54.9	-2.85	54.9	3.44	54.9	6.28	54.9	-2.6	54.9	-6.11	54.9	4.41	54.9	-9.42	54.9	9.29	54.9	14.07	54.9	7.48	54.9	13.38
55.8	18.42	55.8	10.78	55.8	28.17	55.8	15.21	55.8	22	55.8	6.61	55.8	-2.96	55.8	-2.45	55.8	-1.17	55.8	9.36	55.8	10.15	55.8	0.7	55.8	5.08	55.8	-2.28	55.8	-2.37	55.8	1.16	55.8	1.47	55.8	-4.4	55.8	-3.45	55.8	3.98	55.8	-6.29	55.8	8.96	55.8	14.56	55.8	7.16	55.8	14.17
56.7	22.69	56.7	11.63	56.7	24.44	56.7	19.67	56.7	21.39	56.7	1.69	56.7	-2.93	56.7	-3.52	56.7	-2.79	56.7	8.16	56.7	9.15	56.7	2.81	56.7	3.31	56.7	-0.28	56.7	-3.29	56.7	0.71	56.7	4.21	56.7	0.77	56.7	-5.35	56.7	6.42	56.7	-9.01	56.7	11.4	56.7	15.58	56.7	9.21	56.7	11.84
57.6	21.3	57.6	12.25	57.6	27.63	57.6	17.87	57.6	22.22	57.6	4.79	57.6	-1.92	57.6	1.61	57.6	-1.77	57.6	9.09	57.6	11.45	57.6	-1.51	57.6	3.1	57.6	0.59	57.6	-0.74	57.6	2.63	57.6	3.21	57.6	-3.02	57.6	-5.18	57.6	3.81	57.6	-7.21	57.6	11.37	57.6	12.09	57.6	4.56	57.6	13.81
58.5	20.57	58.5	10.72	58.5	25.38	58.5	20.15	58.5	24.96	58.5	2.4	58.5	-1.53	58.5	-2.61	58.5	-1.49	58.5	10.82	58.5	10.28	58.5	0.96	58.5	3.4	58.5	-3.1	58.5	-1.23	58.5	0.64	58.5	3.01	58.5	-2.42	58.5	-5.98	58.5	2.72	58.5	-7.2	58.5	10.55	58.5	13.8	58.5	9.63	58.5	9.65
59.4	21.49	59.4	12.73	59.4	26.11	59.4	18.14	59.4	23.36	59.4	3.93	59.4	-3.38	59.4	-2.14	59.4	1.24	59.4	8.18	59.4	9.91	59.4	-2.6	59.4	1.86	59.4	1.22	59.4	-2.85	59.4	2.66	59.4	2.69	59.4	-5.86	59.4	-7.17	59.4	4.92	59.4	-7.82	59.4	13.07	59.4	12.23	59.4	6.28	59.4	13.45
60.3	21.24	60.3	10.12	60.3	26	60.3	17.74	60.3	22.48	60.3	7.6	60.3	-1.81	60.3	-3.6	60.3	1.26	60.3	6.57	60.3	10.87	60.3	4.2	60.3	3.93	60.3	-1.18	60.3	-1.92	60.3	-0.87	60.3	3.86	60.3	-2.44	60.3	-5.74	60.3	3.97	60.3	-6.94	60.3	9.63	60.3	15.84	60.3	7.69	60.3	10.52
61.2	22.51	61.2	10.57	61.2	26.04	61.2	16.62	61.2	22.93	61.2	6	61.2	0.15	61.2	-0.65	61.2	-1.77	61.2	7.69	61.2	10.55	61.2	0.2	61.2	5.83	61.2	-1.21	61.2	-3.26	61.2	-0.63	61.2	2.11	61.2	-3.58	61.2	-3.41	61.2	1.48	61.2	-9.55	61.2	9.86	61.2	13.86	61.2	6.48	61.2	12.45
62.1	18.99	62.1	11.43	62.1	23.99	62.1	18.53	62.1	24.86	62.1	6.66	62.1	-4.94	62.1	-2.02	62.1	-3.05	62.1	6.51	62.1	12.06	62.1	3.19	62.1	0.36	62.1	-0.63	62.1	-5.2	62.1	-0.97	62.1	3.73	62.1	-1.19	62.1	-8.66	62.1	4.54	62.1	-8.74	62.1	8.16	62.1	14.74	62.1	7.93	62.1	11.51
63	22.2	63	11.17	63	26.57	63	18.55	63	22.25	63	3.73	63	-0.73	63	-0.53	63	-0.53	63	8.24	63	10.44	63	1.17	63	2.69	63	-0.71	63	-3.23	63	-0.48	63	5.73	63	-2.82	63	-5.21	63	3.97	63	-7.24	63	9.6	63	15.65	63	8.24	63	12.25
63.9	22.33	63.9	12.76	63.9	28.18	63.9	19.33	63.9	25.83	63.9	5.07	63.9	-2.73	63.9	-0.54	63.9	-1.34	63.9	6.81	63.9	9.51	63.9	0.9	63.9	2.21	63.9	-1.26	63.9	-1.74	63.9	1.23	63.9	4.83	63.9	-4.83	63.9	-5.32	63.9	3.23	63.9	-8.17	63.9	9.68	63.9	15.66	63.9	6.53	63.9	12.97
64.8	20.32	64.8	11.03	64.8	26.16	64.8	18.39	64.8	23.97	64.8	5.4	64.8	-3.64	64.8	-0.64	64.8	-1.79	64.8	7.74	64.8	10.93	64.8	2.23	64.8	2.59	64.8	-0.2	64.8	-2.29	64.8	1.13	64.8	5.23	64.8	-3.27	64.8	-6.47	64.8	6.6	64.8	-8.56	64.8	11.18	64.8	16.27	64.8	7.59	64.8	11.6
65.7	20.91	65.7	7.43	65.7	29.09	65.7	18.98	65.7	23.25	65.7	3.96	65.7	-5.79	65.7	-2.34	65.7	0.35	65.7	9.43	65.7	9.32	65.7	0.74	65.7	2.43	65.7	-1.02	65.7	-2.43	65.7	1.43	65.7	3.99	65.7	-3.32	65.7	-6.87	65.7	2.83	65.7	-8.45	65.7	7.67	65.7	14.63	65.7	8.33	65.7	12.34
66.6	19.29	66.6	11.18	66.6	27.59	66.6	18.76	66.6	23.22	66.6	6.09	66.6	-3.01	66.6	0.32	66.6	0.09	66.6	9	66.6	11.02	66.6	1.62	66.6	1.88	66.6	0.18	66.6	-1.6	66.6	0.75	66.6	2.11	66.6	-3.19	66.6	-5.2	66.6	2.31	66.6	-6.32	66.6	7.89	66.6	13.5	66.6	6.51	66.6	12.16
67.5	10.73	67.5	8.43	67.5	16.99	67.5	12.58	67.5	23.5	67.5	6.96	67.5	-3.46	67.5	-1.49	67.5	-1.32	67.5	7.29	67.5	8.82	67.5	3	67.5	-1.73	67.5	-0.25	67.5	-1.28	67.5	-0.2	67.5	2.68	67.5	-3.4	67.5	-1.28	67.5	5.8	67.5	-6.43	67.5	7.93	67.5	12.68	67.5	6.67	67.5	7.05
68.4	6.85	68.4	5.75	68.4	15.69	68.4	8.59	68.4	21.89	68.4	7.49	68.4	-2.04	68.4	2.1	68.4	-1.66	68.4	6.38	68.4	6.02	68.4	1.3	68.4	-2.7	68.4	1.7	68.4	0.11	68.4	-0.21	68.4	3.08	68.4	-3.3	68.4	0.7	68.4	6.08	68.4	-5.54	68.4	6.13	68.4	14.33	68.4	8.68	68.4	6.76
69.3	7.11	69.3	5.53	69.3	14.37	69.3	6.62	69.3	20.51	69.3	4.13	69.3	-1.16	69.3	1.45	69.3	-1.49	69.3	4.13	69.3	8.67	69.3	0.1	69.3	-2.41	69.3	2.06	69.3	-1.47	69.3	-1.84	69.3	1.78	69.3	-3.04	69.3	1.49	69.3	6.94	69.3	-5.72	69.3	5.94	69.3	12.05	69.3	9.14	69.3	6.94
70.2	6.85	70.2	6.72	70.2	12.48	70.2	10.52	70.2	22.08	70.2	7.28	70.2	0.1	70.2	2.43	70.2	-1.71	70.2	3.76	70.2	9.44	70.2	2.59	70.2	-0.85	70.2	1.85	70.2	-0.53	70.2	-0.53	70.2	2.44	70.2	0.37	70.2	1.25	70.2	6.31	70.2	-6.9	70.2	4.83	70.2	14.18	70.2	9.08	70.2	4.33
71.1	6.97	71.1	5.88	71.1	12.53	71.1	8.81	71.1	21.24	71.1	5.77	71.1	-0.37	71.1	3.4	71.1	-3.63	71.1	3.42	71.1	10.57	71.1	-0.03	71.1	-2.43	71.1	1.13	71.1	0.21	71.1	-1.54	71.1	0.28	71.1	-4.29	71.1	0.5	71.1	5.9	71.1	-5.07	71.1	5.93	71.1	13.12	71.1	8.1	71.1	4.91
72	7.43	72	5.6	72	14.97	72	6.16	72	22.38	72	8.55	72	-0.5	72	2.29	72	-0.76	72	0.78	72	10.32	72	2.52	72	-4.85	72	-0.69	72	-0.6	72	-4.8	72	2.68	72	-0.67	72	0.36	72	3.22	72	-3.55	72	4.71	72	12.9	72	9.84	72	4.45
72.9	9.46	72.9	6.88	72.9	14.67	72.9	8.62	72.9	19.64	72.9	7.98	72.9	0.56	72.9	2.25	72.9	-1.63	72.9	3.04	72.9	7.59	72.9	2.82	72.9	-1.57	72.9	0.56	72.9	-0.94	72.9	-2.57	72.9	3.96	72.9	-2.01	72.9	2.23	72.9	4.69	72.9	-6.36	72.9	4.55	72.9	15.35	72.9	7.76	72.9	5.29
73.8	7.61	73.8	2.68	73.8	13.49	73.8	8.78	73.8	18.58	73.8	5.73	73.8	-0.23	73.8	1.36	73.8	-1.71	73.8	2.88	73.8	8.59	73.8	1.59	73.8	-3.83	73.8	-0.56	73.8	-1.63	73.8	-3.01	73.8	4.64	73.8	-3.7	73.8	1.68	73.8	4.86	73.8	-6.39	73.8	2.56	73.8	15.78	73.8	8.04	73.8	4.88
74.7	8.76	74.7	3.66	74.7	13.25	74.7	4.92	74.7	21.84	74.7	8.43	74.7	0.02	74.7	1.9	74.7	-2.08	74.7	1.92	74.7	8.31	74.7	3.7	74.7	-4.11	74.7	2.55	74.7	0.43	74.7	-1.65	74.7	2.5	74.7	0.5	74.7	0.07	74.7	5.33	74.7	-7.12	74.7	5.04	74.7	12.39	74.7	11.3	74.7	6.11
75.6	9.21	75.6	2.3	75.6	9.74	75.6	7.58	75.6	19.5	75.6	5.61	75.6	-1.65	75.6	2.49	75.6	-3.26	75.6	1.93	75.6	7.32	75.6	-3.45	75.6	-4.83	75.6	1.78	75.6	-1.3	75.6	-5.45	75.6	1.62	75.6	-5.52	75.6	0.3	75.6	4.99	75.6	-7.63	75.6	2.57	75.6	12.02	75.6	7.5	75.6	3.76
76.5	5.7	76.5	4.17	76.5	10.96	76.5	4.79	76.5	20.88	76.5	3.91	76.5	-0.9	76.5	4.76	76.5	-1.53	76.5	2.84	76.5	9.55	76.5	-1.78	76.5	-1.36	76.5	1.69	76.5	0.71	76.5	-1.44	76.5	4.45	76.5	-2.67	76.5	1.99	76.5	6.29	76.5	-6.19	76.5	3.4	76.5	15.86	76.5	9.76	76.5	3.81
77.4	7.23	77.4	4.78	77.4	12.21	77.4	5.84	77.4	18.27	77.4	4.61	77.4	0.46	77.4	3.52	77.4	-2.42	77.4	2.66	77.4	7.64	77.4	3.71	77.4	-1.68	77.4	3.34	77.4	-0.18	77.4	-2.21	77.4	2.51	77.4	-2.51	77.4	4.15	77.4	7.39	77.4	-5.7	77.4	2.46	77.4	11.61	77.4	8.11	77.4	7.01
78.3	8.5	78.3	4.28	78.3	12.88	78.3	7.55	78.3	19.74	78.3	4.56	78.3	0.76	78.3	2.24	78.3	-3.98	78.3	2.93	78.3	9.12	78.3	0.53	78.3	-1.05	78.3	2.12	78.3	-0.6	78.3	1.63	78.3	3.52	78.3	-2.34	78.3	3.21	78.3	7.28	78.3	-5.85	78.3	5.46	78.3	13.09	78.3	9.22	78.3	4.65
79.2	5.99	79.2	4.28	79.2	13.34	79.2	9.76	79.2	19.76	79.2	6.31	79.2	2.07	79.2	2.6	79.2	-2.44	79.2	3.09	79.2	9.43	79.2	-0.31	79.2	-3.5	79.2	1.46	79.2	-2.19	79.2	-0.58	79.2	3.67	79.2	-6.98	79.2	0.5	79.2	3.57	79.2	-5.2	79.2	7.32	79.2	12.96	79.2	10.92	79.2	5.28
80.1	3.45	80.1	3.33	80.1	11.68	80.1	6.01	80.1	20.91	80.1	6.71	80.1	-2.12	80.1	4.14	80.1	-4.02	80.1	3.58	80.1	6.93	80.1	2.69	80.1	-1.6	80.1	2.93	80.1	-1.08	80.1	-1.12	80.1	2.07	80.1	-1.53	80.1	3.42	80.1	5.78	80.1	-6.07	80.1	3.9	80.1	13.84	80.1	10.1	80.1	5.33
81	5.05	81	4.39	81	13.27	81	5.79	81	21.96	81	4.98	81	1.18	81	2.41	81	-3.03	81	1.77	81	9.28	81	1.87	81	-0.81	81	2.56	81	-0.69	81	-2.63	81	2.9	81	-1.63	81	3.24	81	6.81	81	-4.13	81	4.35	81	11.81	81	9.22	81	5.25
81.9	7.63	81.9	2.32	81.9	11.45	81.9	6.63	81.9	21.67	81.9	7.43	81.9	1.63	81.9	2.59	81.9	-2.62	81.9	0.47	81.9	9.35	81.9	1.65	81.9	-1.57	81.9	0.78	81.9	-1.01	81.9	-3.39	81.9	4.22	81.9	-1.31	81.9	1.45	81.9	6.02	81.9	-5.86	81.9	3.35	81.9	12.49	81.9	9.23	81.9	3.49
82.8	6.1	82.8	5.64	82.8	14.18	82.8	6.65	82.8	17.98	82.8	6.24	82.8	2.77	82.8	3.98	82.8	-1.84	82.8	2.55	82.8	8.15	82.8	2.04	82.8	-1.16	82.8	1.64	82.8	0.94	82.8	-1.75	82.8	3.81	82.8	-3.39	82.8	3.72	82.8	6.34	82.8	-4.2	82.8	5.54	82.8	13.69	82.8	9.76	82.8	5.84
83.7	6.42	83.7	7.17	83.7	15.55	83.7	5.54	83.7	20.56	83.7	7.74	83.7	-0.57	83.7	3.23	83.7	-1.86	83.7	3.06	83.7	7.09	83.7	-0.73	83.7	-1.4	83.7	3.16	83.7	-1.52	83.7	-2.83	83.7	5.36	83.7	-3.78	83.7	1.76	83.7	6.93	83.7	-6.67	83.7	2.33	83.7	12.65	83.7	10.06	83.7	3.96
84.6	7.5	84.6	4.16	84.6	10.66	84.6	5.47	84.6	18.89	84.6	5.56	84.6	1.22	84.6	-1.11	84.6	-3.76	84.6	3.6	84.6	8.92	84.6	3.82	84.6	-3.51	84.6	1.06	84.6	-0.12	84.6	-1.7	84.6	3.17	84.6	-1.17	84.6	4.58	84.6	6.19	84.6	-6.56	84.6	4.23	84.6	15.09	84.6	8.3	84.6	5.86
85.5	4.04	85.5	6.45	85.5	11.24	85.5	5.98	85.5	18.81	85.5	6.68	85.5	1.92	85.5	2.93	85.5	-3.37	85.5	3.17	85.5	7	85.5	2.13	85.5	1.47	85.5	-0.54	85.5	0.41	85.5	-3.27	85.5	2.58	85.5	-2.58	85.5	4.66	85.5	4.24	85.5	-5.52	85.5	2.54	85.5	12.61	85.5	9.97	85.5	4.16
86.4	5.2	86.4	4.22	86.4	13.42	86.4	5.44	86.4	17.73	86.4	7.08	86.4	-2.56	86.4	1.45	86.4	-0.05	86.4	0.6	86.4	6.31	86.4	2.73	86.4	-1.65	86.4	0.88	86.4	2.42	86.4	-4.36	86.4	3.65	86.4	-5.04	86.4	4.14	86.4	7.63	86.4	-4.28	86.4	3.22	86.4	11.98	86.4	10.87	86.4	3.99
87.3	5.85	87.3	4.78	87.3	10.96	87.3	5.38	87.3	21.14	87.3	5.44	87.3	-0.97	87.3	1.75	87.3	-3.24	87.3	1.05	87.3	6.52	87.3	0.81	87.3	-2.99	87.3	-0.83	87.3	-2.26	87.3	0.89	87.3	0.87	87.3	-4.57	87.3	2.99	87.3	6.41	87.3	-7.21	87.3	5.21	87.3	13.31	87.3	6.75	87.3	4.94
88.2	4.97	88.2	4.19	88.2	11.53	88.2	4.5	88.2	21.35	88.2	7	88.2	-1.18	88.2	3.02	88.2	-0.94	88.2	2.68	88.2	6.66	88.2	1.9	88.2	-2.53	88.2	-0.22	88.2	0.44	88.2	-2.91	88.2	2.24	88.2	-1.61	88.2	3.7	88.2	5.09	88.2	-3.02	88.2	5.06	88.2	9.9	88.2	8.72	88.2	4
89.1	8.65	89.1	4.68	89.1	13.82	89.1	6.86	89.1	20.67	89.1	5.45	89.1	1.67	89.1	3.19	89.1	-1.38	89.1	1.77	89.1	8.83	89.1	-0.16	89.1	-1.45	89.1	-0.66	89.1	1.26	89.1	-3.6	89.1	4.43	89.1	-1.96	89.1	1.07	89.1	3.95	89.1	-4.59	89.1	5.68	89.1	13.67	89.1	10.54	89.1	2.03
90	6.6	90	4.67	90	12.83	90	8.56	90	21.13	90	6.75	90	2.27	90	1.2	90	-1.31	90	1.82	90	8.96	90	0.43	90	0.94	90	1.46	90	2.29	90	-4.73	90	1.2	90	-2.18	90	3.94	90	6	90	-3.44	90	3.21	90	13.45	90	9.61	90	4.78
90.9	5.12	90.9	2.02	90.9	12.42	90.9	6.84	90.9	19.54	90.9	4.77	90.9	2.65	90.9	2.03	90.9	-2.17	90.9	-0.14	90.9	7.96	90.9	0.21	90.9	1.57	90.9	0.66	90.9	0.77	90.9	-3.84	90.9	4.38	90.9	-2.07	90.9	3.83	90.9	7.33	90.9	-5.46	90.9	3.3	90.9	14.87	90.9	8.97	90.9	6
91.8	3.7	91.8	5.37	91.8	12.96	91.8	4.98	91.8	19.02	91.8	6.16	91.8	1.19	91.8	2.41	91.8	-3.8	91.8	-0.45	91.8	5.8	91.8	2.25	91.8	0.61	91.8	1.03	91.8	0.32	91.8	-4.57	91.8	1.77	91.8	-0.83	91.8	1.98	91.8	3.78	91.8	-4.74	91.8	2.25	91.8	13.82	91.8	11.59	91.8	3
92.7	6.51	92.7	3.94	92.7	11.69	92.7	7.01	92.7	18.66	92.7	6.17	92.7	1.64	92.7	2.43	92.7	-3.4	92.7	1.99	92.7	8.62	92.7	-0.16	92.7	-1.36	92.7	0.96	92.7	-0.28	92.7	-3.72	92.7	3.13	92.7	-3.63	92.7	1.34	92.7	7.18	92.7	-7.55	92.7	4.62	92.7	14.23	92.7	7.31	92.7	4.49
93.6	5.98	93.6	4.56	93.6	13.58	93.6	6.39	93.6	18.54	93.6	6.7	93.6	1.34	93.6	3.54	93.6	-0.56	93.6	0.96	93.6	7.11	93.6	1.87	93.6	-0.49	93.6	-0.13	93.6	2.11	93.6	-2.5	93.6	1.9	93.6	-2.52	93.6	5.63	93.6	7.16	93.6	-4.89	93.6	3.97	93.6	10.78	93.6	9.58	93.6	4.21
94.5	6.56	94.5	5.75	94.5	11.96	94.5	6.22	94.5	19.54	94.5	5.97	94.5	1.39	94.5	3.47	94.5	-3.32	94.5	1.16	94.5	11.14	94.5	2.37	94.5	-1.09	94.5	1.61	94.5	-2.52	94.5	-5.68	94.5	4.16	94.5	-3.78	94.5	2.96	94.5	5.92	94.5	-4.97	94.5	3	94.5	13.87	94.5	7.23	94.5	4.35
95.4	4.36	95.4	3.81	95.4	9.31	95.4	5.76	95.4	20.62	95.4	3.63	95.4	-0.89	95.4	1.13	95.4	-4.01	95.4	2.53	95.4	10.42	95.4	0.62	95.4	-2.93	95.4	0.3	95.4	-0.11	95.4	-5.21	95.4	3.72	95.4	-2.14	95.4	3.52	95.4	6.65	95.4	-3.49	95.4	0.85	95.4	12.39	95.4	9.75	95.4	4.54
96.3	7.03	96.3	1.38	96.3	11.19	96.3	6.56	96.3	19.89	96.3	8.64	96.3	1.04	96.3	2.91	96.3	-2.22	96.3	3.29	96.3	9.21	96.3	4.09	96.3	-0.74	96.3	0.37	96.3	0.05	96.3	-2.82	96.3	2.38	96.3	1.16	96.3	4.17	96.3	8.22	96.3	-4.34	96.3	4	96.3	10.76	96.3	12.36	96.3	4.06
97.2	4.97	97.2	3.45	97.2	12.24	97.2	3.92	97.2	19.64	97.2	8.24	97.2	1.6	97.2	-0.22	97.2	-3.71	97.2	2.53	97.2	7.21	97.2	0.59	97.2	-1.32	97.2	0.63	97.2	-1.36	97.2	-3.25	97.2	3.82	97.2	-3.61	97.2	6.27	97.2	7.95	97.2	-5.27	97.2	4.37	97.2	11.58	97.2	10.05	97.2	4.81
98.1	4.39	98.1	5.17	98.1	10.28	98.1	4.49	98.1	19.8	98.1	7.01	98.1	-0.38	98.1	0.88	98.1	-4.33	98.1	2.61	98.1	7.17	98.1	0.69	98.1	-3.19	98.1	1.24	98.1	-2.24	98.1	0.1	98.1	1.36	98.1	-2.48	98.1	-0.9	98.1	8.96	98.1	-7.06	98.1	4.51	98.1	13.88	98.1	11.74	98.1	2.17
99	5.69	99	4.5	99	9.94	99	4.58	99	18.8	99	6.71	99	1.17	99	1.73	99	-2.52	99	1.07	99	8.89	99	2.32	99	-0.43	99	-1.04	99	1.82	99	-3.07	99	4.17	99	-2.01	99	4.35	99	6.37	99	-5.58	99	4.19	99	12.64	99	9.99	99	6.34
99.9	6.55	99.9	4.46	99.9	11.74	99.9	7.19	99.9	20.57	99.9	8.44	99.9	1.04	99.9	2.49	99.9	-2.97	99.9	5.71	99.9	6.36	99.9	2.64	99.9	-0.2	99.9	0.71	99.9	-0.37	99.9	0.05	99.9	1.13	99.9	-1.28	99.9	5.03	99.9	6.85	99.9	-5.59	99.9	4.26	99.9	12.1	99.9	11.56	99.9	6.55
100.8	7.17	100.8	4.51	100.8	9.81	100.8	6.17	100.8	18.43	100.8	8.25	100.8	1.36	100.8	3.7	100.8	0.26	100.8	1.15	100.8	8.83	100.8	4.1	100.8	-2.89	100.8	1.15	100.8	1.85	100.8	-5.7	100.8	4.95	100.8	-1.22	100.8	4.86	100.8	8.14	100.8	-4.75	100.8	4.76	100.8	13.06	100.8	10.97	100.8	5.86
101.7	6.1	101.7	5.53	101.7	10	101.7	7.65	101.7	18.95	101.7	8.17	101.7	2.24	101.7	3.62	101.7	-1.24	101.7	1.25	101.7	6.62	101.7	2.79	101.7	-0.56	101.7	2.07	101.7	0.13	101.7	-4.44	101.7	1.66	101.7	-2.71	101.7	4.96	101.7	6.87	101.7	-4.94	101.7	4.7	101.7	13.84	101.7	8.94	101.7	6.35
102.6	5.7	102.6	3.16	102.6	10.48	102.6	8.45	102.6	16.6	102.6	8.74	102.6	0.67	102.6	2.59	102.6	-0.95	102.6	3.42	102.6	7.08	102.6	3.19	102.6	-1.78	102.6	0.04	102.6	-0.72	102.6	-2.71	102.6	2.4	102.6	-0.82	102.6	3.57	102.6	6.78	102.6	-5.27	102.6	5.95	102.6	11.9	102.6	12.68	102.6	4.08
103.5	6.03	103.5	3.16	103.5	11.35	103.5	7.24	103.5	18.57	103.5	5.72	103.5	2.47	103.5	1.62	103.5	-2.84	103.5	3.69	103.5	8.5	103.5	2.9	103.5	-0.95	103.5	0.68	103.5	-0.53	103.5	-0.66	103.5	3.45	103.5	0.42	103.5	3.32	103.5	6.86	103.5	-6.74	103.5	5.2	103.5	13.96	103.5	11.64	103.5	7.68
104.4	5.72	104.4	6.04	104.4	10.81	104.4	7.91	104.4	22.09	104.4	11.75	104.4	-0.99	104.4	4.86	104.4	-3.29	104.4	4.23	104.4	8.77	104.4	0.56	104.4	-1.94	104.4	-0.08	104.4	-2.56	104.4	-2.67	104.4	1.27	104.4	-4.42	104.4	3.19	104.4	6.49	104.4	-7.51	104.4	3.27	104.4	11.71	104.4	10.54	104.4	3.66
105.3	5.93	105.3	2.76	105.3	10.03	105.3	5.94	105.3	19.71	105.3	7.25	105.3	1.89	105.3	0.35	105.3	-1.61	105.3	2.73	105.3	9.06	105.3	3.36	105.3	-0.68	105.3	-1.98	105.3	-0.38	105.3	-2.75	105.3	2.16	105.3	-0.65	105.3	3.88	105.3	4.78	105.3	-4.71	105.3	4.16	105.3	15.52	105.3	10.03	105.3	3.68
106.2	7.11	106.2	5.15	106.2	12.97	106.2	4.69	106.2	19.18	106.2	9.81	106.2	1.93	106.2	5.19	106.2	0.11	106.2	1.5	106.2	5.75	106.2	2.94	106.2	-1.88	106.2	0.08	106.2	-0.44	106.2	-2.08	106.2	3.36	106.2	-4.42	106.2	5.33	106.2	9.15	106.2	-6.18	106.2	5.45	106.2	13.72	106.2	6.96	106.2	5.78
107.1	7.21	107.1	5.04	107.1	12.05	107.1	6.32	107.1	18.6	107.1	5.53	107.1	3.23	107.1	3.8	107.1	-2.33	107.1	1.61	107.1	6.36	107.1	3.31	107.1	1.75	107.1	0.4	107.1	-1.17	107.1	-2.66	107.1	2.66	107.1	-1.35	107.1	5.15	107.1	7.11	107.1	-6.36	107.1	5.54	107.1	14.42	107.1	10.38	107.1	4.5
108	5.77	108	4.78	108	9.97	108	3.56	108	18.9	108	8.65	108	0.85	108	2.24	108	-1.48	108	2.47	108	8.78	108	3.12	108	-2.78	108	-0.96	108	-0.14	108	-1.62	108	4.43	108	-1.33	108	3.37	108	6.04	108	-4.49	108	5.97	108	14.24	108	10.3	108	4.42
108.9	5.41	108.9	1.31	108.9	12.02	108.9	5.86	108.9	15.81	108.9	6.05	108.9	1.76	108.9	2.1	108.9	-1.28	108.9	4.09	108.9	6.54	108.9	1.63	108.9	-0.94	108.9	1.07	108.9	-1.1	108.9	-1.24	108.9	1.52	108.9	-1.36	108.9	4.11	108.9	6.8	108.9	-4.1	108.9	4.02	108.9	12.8	108.9	9.1	108.9	4.17
109.8	6.7	109.8	4.39	109.8	11.35	109.8	7.12	109.8	20.75	109.8	7.47	109.8	1.9	109.8	3.39	109.8	-3.64	109.8	0.68	109.8	9.45	109.8	-0.26	109.8	0.48	109.8	3.46	109.8	-1.33	109.8	-6	109.8	4.54	109.8	-2.27	109.8	3.81	109.8	6.42	109.8	-6.82	109.8	2.98	109.8	10.76	109.8	12.24	109.8	5.61
110.7	3.39	110.7	8.05	110.7	12.47	110.7	7.01	110.7	17.79	110.7	7.64	110.7	0.28	110.7	5.99	110.7	-2.99	110.7	2.33	110.7	8.74	110.7	1.66	110.7	0.3	110.7	2.35	110.7	-3.31	110.7	-3.56	110.7	4.2	110.7	-1.14	110.7	4.87	110.7	9.11	110.7	-5.83	110.7	1.42	110.7	11.94	110.7	12.06	110.7	4
111.6	3.37	111.6	4.24	111.6	11.18	111.6	7.21	111.6	18.64	111.6	7	111.6	0.62	111.6	-0.6	111.6	-4.35	111.6	3.15	111.6	6.75	111.6	2.47	111.6	1.06	111.6	-2.02	111.6	-3.71	111.6	-1.44	111.6	2.5	111.6	-1.24	111.6	4.4	111.6	7.89	111.6	-6.07	111.6	3.02	111.6	14.19	111.6	9.49	111.6	4.48
112.5	4.15	112.5	4.06	112.5	11.6	112.5	4.73	112.5	19.52	112.5	5.84	112.5	-1.34	112.5	3.59	112.5	-2.71	112.5	2.33	112.5	8.99	112.5	2.65	112.5	-4.41	112.5	2.81	112.5	-0.84	112.5	-2.25	112.5	3.57	112.5	-2.45	112.5	4.92	112.5	7.65	112.5	-5.35	112.5	5.24	112.5	12.16	112.5	8.07	112.5	5.78
113.4	6.6	113.4	6.78	113.4	10.93	113.4	6.09	113.4	18.87	113.4	8.62	113.4	0.66	113.4	3.71	113.4	-4.11	113.4	1.5	113.4	5.71	113.4	5.1	113.4	0.01	113.4	0.09	113.4	0.45	113.4	-3.26	113.4	2.97	113.4	-0.21	113.4	4.49	113.4	3.96	113.4	-4.7	113.4	4.23	113.4	13.92	113.4	13.3	113.4	3.72
114.3	6.24	114.3	5.91	114.3	11.23	114.3	8.77	114.3	18.19	114.3	7.42	114.3	1.82	114.3	2.51	114.3	-3.98	114.3	3.9	114.3	8.18	114.3	2.77	114.3	0.23	114.3	-0.04	114.3	-0.51	114.3	-1.63	114.3	3.24	114.3	-2.34	114.3	5.69	114.3	7.97	114.3	-4.28	114.3	6.44	114.3	11.08	114.3	7.52	114.3	6.26
115.2	5.09	115.2	4.06	115.2	11.44	115.2	4.76	115.2	16.95	115.2	6.78	115.2	0.79	115.2	2.63	115.2	-2	115.2	2.71	115.2	7.38	115.2	3.08	115.2	-0.45	115.2	-2.35	115.2	1.74	115.2	-4.53	115.2	1.62	115.2	0.69	115.2	5.54	115.2	6.86	115.2	-2.37	115.2	4.08	115.2	14.55	115.2	9.98	115.2	5.07
116.1	5.57	116.1	5.77	116.1	11.55	116.1	6.23	116.1	20.21	116.1	8.1	116.1	1.04	116.1	2.69	116.1	-3.19	116.1	2.23	116.1	8.07	116.1	2.46	116.1	-0.23	116.1	-0.18	116.1	0.2	116.1	0.04	116.1	3.82	116.1	-1.15	116.1	5.22	116.1	8.73	116.1	-4.06	116.1	4.38	116.1	12.85	116.1	10.58	116.1	4.53
117	4.29	117	3.13	117	10.22	117	6.35	117	20.96	117	6.08	117	-0.16	117	1.29	117	-1.42	117	4.59	117	9.5	117	3.27	117	-0.69	117	1.41	117	0.6	117	-1.4	117	4.12	117	-1.77	117	3.28	117	7.95	117	-3.84	117	6.28	117	14.63	117	9.76	117	4.61
117.9	7.04	117.9	3.22	117.9	11.17	117.9	4.28	117.9	20.51	117.9	9.06	117.9	1.15	117.9	4.1	117.9	-3.89	117.9	2.38	117.9	7.12	117.9	2.02	117.9	-0.67	117.9	3.46	117.9	-2.96	117.9	-2.49	117.9	3.91	117.9	-1.45	117.9	3.49	117.9	7.71	117.9	-4.99	117.9	4.87	117.9	12.75	117.9	10.9	117.9	3.95
118.8	5.53	118.8	6.75	118.8	9.74	118.8	5.91	118.8	19.08	118.8	6.42	118.8	0.65	118.8	4.11	118.8	-1.91	118.8	1.88	118.8	7.27	118.8	2.6	118.8	1.23	118.8	-0.63	118.8	-1.41	118.8	-3.22	118.8	2.65	118.8	-2.12	118.8	3.93	118.8	6.08	118.8	-6.9	118.8	6.48	118.8	12.91	118.8	10.31	118.8	4.61
119.7	5.58	119.7	5.6	119.7	8.52	119.7	6.36	119.7	19.9	119.7	6.91	119.7	1.32	119.7	3.36	119.7	-2.83	119.7	0.77	119.7	7.11	119.7	2.79	119.7	0.1	119.7	-0.38	119.7	2.29	119.7	-3.41	119.7	1.74	119.7	-0.99	119.7	5.51	119.7	6.04	119.7	-1.44	119.7	6.31	119.7	12	119.7	12.76	119.7	2.88
120.6	5.43	120.6	5.22	120.6	12.77	120.6	6.63	120.6	17.5	120.6	3.74	120.6	1.22	120.6	1.53	120.6	-3.92	120.6	3.27	120.6	5.3	120.6	2.18	120.6	0.38	120.6	-1.38	120.6	-1.1	120.6	-2.63	120.6	1.51	120.6	-3.55	120.6	5.11	120.6	8.2	120.6	-4.65	120.6	3.75	120.6	12.48	120.6	10.38	120.6	4.87
121.5	2.53	121.5	4.71	121.5	10.82	121.5	6.27	121.5	19	121.5	7.47	121.5	1.21	121.5	2.35	121.5	-2.61	121.5	0.61	121.5	7.41	121.5	0.57	121.5	-0.55	121.5	-1.48	121.5	0.16	121.5	-3.73	121.5	2.72	121.5	-3.17	121.5	4.33	121.5	6.8	121.5	-3.03	121.5	4.74	121.5	13.63	121.5	11.82	121.5	5.89
122.4	8.95	122.4	3.63	122.4	10.34	122.4	5.61	122.4	16.25	122.4	7.36	122.4	2.69	122.4	4.73	122.4	-3.74	122.4	3.03	122.4	6.52	122.4	3	122.4	0	122.4	2.65	122.4	-2.09	122.4	-4.15	122.4	1.83	122.4	-2.06	122.4	4.66	122.4	7.71	122.4	-7.28	122.4	4.22	122.4	12.75	122.4	9.65	122.4	2.48
123.3	5.18	123.3	5.65	123.3	11.72	123.3	6.09	123.3	19.66	123.3	7.4	123.3	3.58	123.3	3.12	123.3	-4.3	123.3	1.27	123.3	8.15	123.3	1.86	123.3	3.2	123.3	0.32	123.3	-0.85	123.3	-6.89	123.3	2.55	123.3	-3.39	123.3	5.56	123.3	10.15	123.3	-3.66	123.3	4.69	123.3	13.23	123.3	11.32	123.3	4.18
124.2	6.51	124.2	5.08	124.2	12.23	124.2	5.21	124.2	20.6	124.2	8.9	124.2	3.15	124.2	5.31	124.2	-2.15	124.2	2.76	124.2	8.15	124.2	2.32	124.2	-1.25	124.2	0.92	124.2	-1.45	124.2	-1.92	124.2	3.14	124.2	-2.99	124.2	4.92	124.2	8.31	124.2	-5.83	124.2	4.41	124.2	15.11	124.2	9.8	124.2	5.84
125.1	8.2	125.1	4.52	125.1	12.04	125.1	2.71	125.1	19.99	125.1	7.46	125.1	2.06	125.1	3.88	125.1	-3.33	125.1	1.63	125.1	8.25	125.1	3.6	125.1	-0.81	125.1	0.45	125.1	0.44	125.1	-2.92	125.1	3.12	125.1	0.91	125.1	5.23	125.1	8.76	125.1	-2.88	125.1	4.99	125.1	11.46	125.1	9.79	125.1	5.11
126	5.81	126	3.32	126	11.59	126	6.86	126	18.65	126	5.64	126	0.87	126	2.95	126	-2.42	126	2.57	126	8.16	126	2.08	126	0.89	126	0.79	126	1.08	126	-2.86	126	3.77	126	-2.64	126	4.39	126	9.16	126	-2.63	126	6.16	126	15.12	126	9.44	126	4.15
126.9	7.18	126.9	4.53	126.9	9.96	126.9	4.09	126.9	19.98	126.9	6.51	126.9	3.48	126.9	3.99	126.9	-4.65	126.9	0.43	126.9	7.92	126.9	1.69	126.9	2.07	126.9	2.02	126.9	1.41	126.9	-5.78	126.9	2.28	126.9	-1.12	126.9	6.85	126.9	8.37	126.9	-2.38	126.9	2.08	126.9	13.78	126.9	12.96	126.9	4.82
127.8	6.45	127.8	5.48	127.8	9.38	127.8	5.55	127.8	20.35	127.8	6.82	127.8	1.94	127.8	3.44	127.8	-1.94	127.8	1.24	127.8	7.15	127.8	0.13	127.8	-1.72	127.8	0.62	127.8	0.43	127.8	-4.47	127.8	2.6	127.8	-3.23	127.8	2.37	127.8	9.18	127.8	-2.13	127.8	4.86	127.8	11.73	127.8	10.05	127.8	2.9
128.7	4.71	128.7	5.41	128.7	11.78	128.7	6.81	128.7	17.61	128.7	6.88	128.7	0.27	128.7	2.69	128.7	-2.48	128.7	2.83	128.7	9.19	128.7	4.66	128.7	-2.64	128.7	-1.76	128.7	-0.22	128.7	-2.51	128.7	2.98	128.7	-0.91	128.7	4.12	128.7	4.97	128.7	-3.43	128.7	6.4	128.7	11.16	128.7	9.85	128.7	5.58
129.6	6	129.6	5.6	129.6	12.86	129.6	4.79	129.6	18.39	129.6	5.81	129.6	1.9	129.6	4.35	129.6	-4.34	129.6	0.96	129.6	7.97	129.6	1.16	129.6	0.9	129.6	1.36	129.6	-1.88	129.6	-4.87	129.6	3.6	129.6	-4.01	129.6	5.39	129.6	8.97	129.6	-3.45	129.6	3.39	129.6	14.58	129.6	9.92	129.6	4.87
130.5	6.27	130.5	7.04	130.5	9.73	130.5	8.23	130.5	18.9	130.5	6.4	130.5	2.72	130.5	3.99	130.5	-3.77	130.5	2.09	130.5	7.47	130.5	1.92	130.5	0.56	130.5	0.95	130.5	-1.68	130.5	-3.85	130.5	2.88	130.5	-3.23	130.5	4.05	130.5	8.01	130.5	-3.95	130.5	4.98	130.5	14.21	130.5	10.04	130.5	5.18
131.4	4.81	131.4	4.42	131.4	12.85	131.4	7.37	131.4	18.53	131.4	8.31	131.4	0.43	131.4	2.76	131.4	-2.26	131.4	3.34	131.4	8.18	131.4	2.09	131.4	-0.31	131.4	-0.35	131.4	-2.55	131.4	-2.41	131.4	3.9	131.4	-3.45	131.4	5.58	131.4	7.14	131.4	-5.92	131.4	5.18	131.4	14.01	131.4	8.96	131.4	3.98
132.3	7.36	132.3	7.53	132.3	12.7	132.3	8.29	132.3	18.93	132.3	8.02	132.3	0.2	132.3	3.73	132.3	-0.63	132.3	2.84	132.3	5.6	132.3	1.26	132.3	-2.08	132.3	2.75	132.3	1.4	132.3	-5.83	132.3	1.68	132.3	-2.54	132.3	5.12	132.3	10.02	132.3	-3.31	132.3	4.41	132.3	11.05	132.3	12.55	132.3	6.49
133.2	4.53	133.2	4.46	133.2	9.17	133.2	7.36	133.2	16.9	133.2	6.76	133.2	-0.12	133.2	3.88	133.2	-3.15	133.2	2.96	133.2	5.53	133.2	1.51	133.2	-0.88	133.2	0.77	133.2	0.55	133.2	-2.87	133.2	-1.45	133.2	-3.59	133.2	5.14	133.2	7.52	133.2	-4.68	133.2	6.97	133.2	10.17	133.2	9.14	133.2	4.99
134.1	6.61	134.1	3.65	134.1	11.26	134.1	6.03	134.1	17.54	134.1	9.57	134.1	2.52	134.1	2.02	134.1	0.87	134.1	4.53	134.1	5.86	134.1	4.47	134.1	0.48	134.1	-0.86	134.1	2.25	134.1	-2.05	134.1	0.59	134.1	-2.99	134.1	3.3	134.1	7.36	134.1	-1.73	134.1	5.09	134.1	12.24	134.1	8.92	134.1	4.73
135	4.22	135	4.5	135	9.23	135	8.48	135	20.36	135	7.91	135	0.02	135	5.64	135	-5.22	135	2.38	135	7.25	135	2.06	135	-1.88	135	3.04	135	-0.75	135	-6.21	135	3.01	135	-2.02	135	5.12	135	7.38	135	-2.81	135	1.74	135	13	135	11.64	135	2.33
135.9	6.65	135.9	5.16	135.9	12.88	135.9	7.35	135.9	18.34	135.9	7.89	135.9	-0.1	135.9	3.14	135.9	-1.91	135.9	4.4	135.9	6.04	135.9	0.59	135.9	-0.38	135.9	1.41	135.9	1.22	135.9	-2.06	135.9	1.03	135.9	-2.8	135.9	5.47	135.9	9.46	135.9	-1.5	135.9	3.59	135.9	13.43	135.9	10.89	135.9	2.98
136.8	6.17	136.8	4.86	136.8	12.72	136.8	7.22	136.8	17.78	136.8	10.87	136.8	0.26	136.8	3.14	136.8	-3.39	136.8	1.99	136.8	7.02	136.8	2.84	136.8	-1.67	136.8	0.02	136.8	-2.55	136.8	-4.31	136.8	2.97	136.8	-2.14	136.8	4.37	136.8	7.79	136.8	-3.33	136.8	5.98	136.8	12.81	136.8	10.33	136.8	3.38
137.7	6	137.7	5.8	137.7	10.15	137.7	6.76	137.7	18.52	137.7	7.53	137.7	0.37	137.7	3.12	137.7	-2.38	137.7	1.7	137.7	7.4	137.7	0.79	137.7	-1.13	137.7	-0.98	137.7	-0.14	137.7	-4.99	137.7	3.04	137.7	-4.59	137.7	4.54	137.7	9.63	137.7	-4.6	137.7	5.61	137.7	13.26	137.7	9.26	137.7	3.83
138.6	5.53	138.6	5.76	138.6	11.19	138.6	8.16	138.6	17.75	138.6	8.62	138.6	0.43	138.6	2.43	138.6	-0.8	138.6	2.79	138.6	6.3	138.6	2.57	138.6	0.15	138.6	1.54	138.6	1.72	138.6	-4.18	138.6	3.95	138.6	-1.7	138.6	5.37	138.6	8.85	138.6	-2.75	138.6	6.24	138.6	14.63	138.6	10.72	138.6	4.47
139.5	6.02	139.5	7.12	139.5	9.45	139.5	6.67	139.5	18.51	139.5	7.08	139.5	1.58	139.5	2.21	139.5	-0.87	139.5	3.84	139.5	6.33	139.5	4.07	139.5	-0.37	139.5	0.19	139.5	0.68	139.5	-3.8	139.5	0.79	139.5	-1.51	139.5	4.59	139.5	9.78	139.5	-2.4	139.5	1.89	139.5	12.03	139.5	10.12	139.5	4.05
140.4	6.4	140.4	2.87	140.4	11.55	140.4	9.12	140.4	19.42	140.4	5.9	140.4	1.1	140.4	1.06	140.4	-2.13	140.4	2.86	140.4	9.39	140.4	2.31	140.4	-0.72	140.4	-1.28	140.4	-1.26	140.4	-4.89	140.4	2.01	140.4	-2.94	140.4	3.94	140.4	8.44	140.4	-2.34	140.4	3.08	140.4	14.21	140.4	10.65	140.4	5.42
141.3	7.98	141.3	5.98	141.3	10.43	141.3	7.06	141.3	18.23	141.3	7.82	141.3	1.56	141.3	3.66	141.3	-3.54	141.3	3.12	141.3	7.59	141.3	1.4	141.3	0.89	141.3	-1.25	141.3	-0.75	141.3	-1.82	141.3	4.18	141.3	-2.28	141.3	5.36	141.3	7.17	141.3	-0.55	141.3	6.15	141.3	12.9	141.3	9.35	141.3	3.77
142.2	8.1	142.2	5.97	142.2	10.78	142.2	3.96	142.2	20.58	142.2	7.1	142.2	2.53	142.2	3.96	142.2	-3.8	142.2	1.55	142.2	8.13	142.2	1.49	142.2	0.17	142.2	1.27	142.2	-1.25	142.2	-3.53	142.2	2.08	142.2	-2.45	142.2	4.39	142.2	9.28	142.2	-1.96	142.2	4.94	142.2	15.26	142.2	10.79	142.2	3.97
143.1	5.62	143.1	6.97	143.1	14.78	143.1	4.76	143.1	18.41	143.1	7.16	143.1	1.38	143.1	3.5	143.1	-1.98	143.1	0.51	143.1	6.71	143.1	2.51	143.1	0.37	143.1	-1.07	143.1	-0.45	143.1	-3.82	143.1	-1.39	143.1	-2.11	143.1	3.09	143.1	8.61	143.1	-1.5	143.1	4.89	143.1	10.64	143.1	11.63	143.1	3.53
144	6.25	144	6.61	144	11.89	144	7.49	144	22.3	144	6.23	144	1.1	144	3.25	144	-1.87	144	1.14	144	9.94	144	3.22	144	-1.09	144	-0.3	144	-0.43	144	-3.97	144	3.13	144	-0.45	144	6.98	144	8.93	144	-5.96	144	5.45	144	14.25	144	10.48	144	5.61
144.9	5.09	144.9	5.51	144.9	11.03	144.9	5.34	144.9	17.24	144.9	8.77	144.9	0.29	144.9	2.33	144.9	-1.92	144.9	3.84	144.9	8.1	144.9	2.61	144.9	0.79	144.9	0.24	144.9	-2.95	144.9	-1.19	144.9	1.98	144.9	-2.49	144.9	5.57	144.9	8.82	144.9	-4.77	144.9	7.81	144.9	12.13	144.9	12.05	144.9	3.27
145.8	8.06	145.8	6.89	145.8	13.83	145.8	5.67	145.8	19.31	145.8	8.86	145.8	1.09	145.8	2.57	145.8	0.46	145.8	2.58	145.8	7.81	145.8	3.27	145.8	0.41	145.8	0	145.8	1.08	145.8	-3.58	145.8	1.99	145.8	-3.88	145.8	5.19	145.8	6.66	145.8	-1.05	145.8	2.63	145.8	13.94	145.8	9.12	145.8	5.94
146.7	6.17	146.7	6.97	146.7	10.57	146.7	3.59	146.7	19.9	146.7	9.34	146.7	0.38	146.7	3.3	146.7	-3.38	146.7	1.53	146.7	5.55	146.7	2.21	146.7	-2.26	146.7	-0.1	146.7	0.72	146.7	-3.38	146.7	0.84	146.7	-3.53	146.7	4.1	146.7	6.62	146.7	-2.1	146.7	2.62	146.7	13.74	146.7	11.77	146.7	4.69
147.6	4.8	147.6	5.47	147.6	10.7	147.6	8.22	147.6	18.23	147.6	8.05	147.6	2.99	147.6	3.83	147.6	-2.35	147.6	4.46	147.6	7.67	147.6	2.45	147.6	-0.45	147.6	0.39	147.6	-0.94	147.6	-1.7	147.6	-0.21	147.6	-2.09	147.6	5.34	147.6	7.07	147.6	-2.93	147.6	4.44	147.6	12.33	147.6	11.63	147.6	5.12
148.5	6.1	148.5	5.41	148.5	12.22	148.5	6.59	148.5	19.23	148.5	7.96	148.5	1.25	148.5	2.24	148.5	-2.11	148.5	2.18	148.5	6.21	148.5	5.76	148.5	-2.12	148.5	-3.28	148.5	-1.44	148.5	-2.67	148.5	1.18	148.5	-0.31	148.5	3.67	148.5	7.72	148.5	-4.14	148.5	6.27	148.5	12.21	148.5	11.03	148.5	1.19
149.4	7.05	149.4	5.62	149.4	7.74	149.4	7.69	149.4	19.22	149.4	8	149.4	3.99	149.4	2.25	149.4	-2.37	149.4	3.06	149.4	7.24	149.4	3.94	149.4	1.04	149.4	-2.64	149.4	-0.3	149.4	-3.54	149.4	1.59	149.4	-0.75	149.4	4.36	149.4	8.13	149.4	-2.77	149.4	6.02	149.4	12.95	149.4	11.9	149.4	2.59
150.3	6.69	150.3	5.53	150.3	13.28	150.3	8.12	150.3	18.56	150.3	9.12	150.3	1.82	150.3	4.75	150.3	-0.48	150.3	3.04	150.3	7.31	150.3	1.86	150.3	-1.28	150.3	-2.61	150.3	0.86	150.3	-3.84	150.3	-1.31	150.3	-0.07	150.3	4.88	150.3	8.41	150.3	-2.8	150.3	5.88	150.3	11.09	150.3	12.74	150.3	2.52
151.2	9.11	151.2	4.46	151.2	12.11	151.2	9.87	151.2	18.75	151.2	7.44	151.2	3.08	151.2	5.72	151.2	-3.84	151.2	3.4	151.2	7.94	151.2	1.55	151.2	0.74	151.2	1.4	151.2	-0.31	151.2	-6.18	151.2	2.09	151.2	-3.56	151.2	6.47	151.2	9.39	151.2	-2.17	151.2	4.53	151.2	14.48	151.2	10.74	151.2	3.96
152.1	5.58	152.1	6	152.1	10.66	152.1	6.32	152.1	18.38	152.1	9.11	152.1	3.1	152.1	3.78	152.1	-4.87	152.1	5.49	152.1	5.67	152.1	3.59	152.1	-0.2	152.1	0.39	152.1	0.36	152.1	-3.94	152.1	2.06	152.1	-3.88	152.1	6.31	152.1	9.48	152.1	-1.41	152.1	4.41	152.1	14.4	152.1	11.1	152.1	5.31
153	6.25	153	5.68	153	12.13	153	4.52	153	17.51	153	8.64	153	2.07	153	4.95	153	-1.83	153	3.37	153	8.94	153	5.03	153	0.99	153	0.57	153	-0.7	153	-5.5	153	3.09	153	-0.68	153	3.14	153	8.71	153	-6.88	153	3.62	153	14.16	153	12.85	153	4.71
153.9	5.5	153.9	5.26	153.9	13.28	153.9	6.77	153.9	16.48	153.9	8.21	153.9	2.36	153.9	3.11	153.9	-1.65	153.9	3.77	153.9	6.33	153.9	1.09	153.9	0.25	153.9	-0.54	153.9	0.78	153.9	-2.47	153.9	2.01	153.9	-3.7	153.9	5.2	153.9	9.9	153.9	-2.38	153.9	5.17	153.9	14.36	153.9	10.41	153.9	4.16
154.8	4.72	154.8	3.45	154.8	11.91	154.8	4.69	154.8	19.51	154.8	9.26	154.8	0.47	154.8	1.66	154.8	-1.6	154.8	1.29	154.8	8.28	154.8	2.02	154.8	-0.39	154.8	-0.57	154.8	0.53	154.8	-4.65	154.8	2.55	154.8	-4.68	154.8	5.19	154.8	6.03	154.8	-1.03	154.8	3.25	154.8	14.95	154.8	9.16	154.8	6.41
155.7	6.28	155.7	4.29	155.7	10.11	155.7	5.19	155.7	18.69	155.7	9.15	155.7	2.5	155.7	2.33	155.7	-2.34	155.7	2.86	155.7	7.24	155.7	2.98	155.7	0.29	155.7	0.04	155.7	0.52	155.7	-5.57	155.7	4.23	155.7	-3.04	155.7	5.49	155.7	8.8	155.7	-4.45	155.7	3.06	155.7	16.35	155.7	9.65	155.7	3.49
156.6	3.4	156.6	6.42	156.6	12.71	156.6	7.62	156.6	17.98	156.6	8.68	156.6	1.56	156.6	4.02	156.6	-0.61	156.6	2.23	156.6	9.15	156.6	2.07	156.6	-0.78	156.6	-0.4	156.6	0.14	156.6	-4.17	156.6	1.79	156.6	-4.09	156.6	6.07	156.6	7.22	156.6	-3.69	156.6	4.23	156.6	15.51	156.6	11.17	156.6	4.6
157.5	5.81	157.5	6.81	157.5	10.91	157.5	8.77	157.5	18.06	157.5	9.08	157.5	2.01	157.5	5.11	157.5	-1.52	157.5	3.13	157.5	8.39	157.5	2.32	157.5	1.1	157.5	1.26	157.5	-0.76	157.5	-6.75	157.5	2.98	157.5	-1.67	157.5	6.58	157.5	10	157.5	-2.81	157.5	2.9	157.5	12.78	157.5	11.78	157.5	5.86
158.4	5.91	158.4	5.38	158.4	10.75	158.4	8.85	158.4	16.92	158.4	9.52	158.4	3.23	158.4	6.06	158.4	0.03	158.4	2.25	158.4	4.66	158.4	4.12	158.4	-0.14	158.4	-1.41	158.4	0.3	158.4	-6.21	158.4	3	158.4	-2.62	158.4	4.97	158.4	5.77	158.4	-0.58	158.4	4.82	158.4	12.07	158.4	12.57	158.4	4.43
159.3	7.08	159.3	4.75	159.3	10.27	159.3	7.76	159.3	16.86	159.3	9.46	159.3	1.22	159.3	3.46	159.3	-1.24	159.3	3.34	159.3	5.36	159.3	5.17	159.3	-0.07	159.3	-0.09	159.3	0.33	159.3	-3.11	159.3	1	159.3	-2.74	159.3	3.96	159.3	7.54	159.3	-1.66	159.3	6.53	159.3	12.74	159.3	9.29	159.3	2.29
160.2	6.85	160.2	6.18	160.2	12.41	160.2	8.35	160.2	19.03	160.2	10.08	160.2	2.73	160.2	4.73	160.2	-1.7	160.2	4.84	160.2	4.56	160.2	3.33	160.2	0.73	160.2	-0.81	160.2	-1.68	160.2	-3.33	160.2	2.55	160.2	-3.79	160.2	5.97	160.2	7.27	160.2	-1.41	160.2	4.08	160.2	16.27	160.2	12.35	160.2	4.14
161.1	5.96	161.1	6.61	161.1	9.8	161.1	8.96	161.1	17.8	161.1	10.07	161.1	3.48	161.1	6.34	161.1	0.12	161.1	2.83	161.1	7.96	161.1	3.76	161.1	0.94	161.1	-0.43	161.1	-1.82	161.1	-4.97	161.1	0.48	161.1	-2.29	161.1	7.2	161.1	8.59	161.1	-2.91	161.1	5.46	161.1	13.7	161.1	11.3	161.1	2.03
162	7.75	162	5.08	162	15.08	162	8.84	162	18.31	162	6.81	162	0.79	162	5.55	162	-0.72	162	1.78	162	7.23	162	2.41	162	-3.24	162	0.05	162	-0.38	162	-2.8	162	1.21	162	-3.81	162	6.12	162	9.06	162	-3.64	162	5.97	162	13.83	162	10.52	162	4.85
162.9	6.42	162.9	4.99	162.9	12.57	162.9	7.17	162.9	22.15	162.9	7.53	162.9	2.2	162.9	4.23	162.9	-1.61	162.9	3.69	162.9	7.92	162.9	2.26	162.9	-2.29	162.9	1.97	162.9	-0.22	162.9	-3.15	162.9	2.21	162.9	-1.96	162.9	5.62	162.9	9.29	162.9	-0.65	162.9	5.16	162.9	13.16	162.9	13	162.9	3.79
163.8	4.33	163.8	8.01	163.8	11.37	163.8	7.44	163.8	20.8	163.8	9.26	163.8	2.92	163.8	4.11	163.8	0.88	163.8	3.72	163.8	9.57	163.8	3.62	163.8	0.62	163.8	-0.18	163.8	1.61	163.8	-5.72	163.8	1.26	163.8	-3.01	163.8	6.81	163.8	7.73	163.8	-0.89	163.8	3.25	163.8	12.94	163.8	12.08	163.8	5.1
164.7	4.4	164.7	4.43	164.7	10.33	164.7	8.52	164.7	22.82	164.7	10.32	164.7	2.06	164.7	2.09	164.7	-2.71	164.7	3.35	164.7	8.9	164.7	4.93	164.7	0.95	164.7	-2.64	164.7	-0.44	164.7	-2.23	164.7	1.33	164.7	-0.76	164.7	7.08	164.7	8.54	164.7	-2.25	164.7	7.62	164.7	13.78	164.7	13.88	164.7	6.63
165.6	7.35	165.6	8.65	165.6	12.26	165.6	8.09	165.6	21.44	165.6	9.27	165.6	2.19	165.6	5.99	165.6	-0.9	165.6	2.83	165.6	10.34	165.6	3.31	165.6	2.02	165.6	0.34	165.6	-2.79	165.6	-5.41	165.6	2.73	165.6	-1.09	165.6	7.06	165.6	8.68	165.6	-3.25	165.6	6.9	165.6	15.08	165.6	12.96	165.6	6.66
166.5	6.61	166.5	4.81	166.5	11.58	166.5	6.79	166.5	20.62	166.5	8.25	166.5	2.04	166.5	4.67	166.5	-0.87	166.5	2.37	166.5	10.09	166.5	2.98	166.5	-1.24	166.5	-0.83	166.5	-1.41	166.5	-4.31	166.5	2.6	166.5	-2.76	166.5	5.24	166.5	10.24	166.5	-1.09	166.5	4.47	166.5	13.62	166.5	13.46	166.5	5.03
167.4	4.39	167.4	6.48	167.4	10.47	167.4	7.47	167.4	19.49	167.4	10.2	167.4	1.06	167.4	4.6	167.4	-2.76	167.4	3.25	167.4	7.34	167.4	3.41	167.4	-1.06	167.4	-0.24	167.4	-2.05	167.4	-4.6	167.4	2	167.4	-2.82	167.4	6.52	167.4	8.87	167.4	-2.75	167.4	7.33	167.4	16.16	167.4	11.09	167.4	4.86
168.3	5.89	168.3	5.9	168.3	11.77	168.3	5.78	168.3	20.22	168.3	10.47	168.3	3.24	168.3	3.56	168.3	0.73	168.3	-0.4	168.3	7.45	168.3	4.13	168.3	2.32	168.3	-0.48	168.3	2.64	168.3	-6.28	168.3	1.83	168.3	-4.35	168.3	7.46	168.3	9.35	168.3	-3.19	168.3	4.29	168.3	13.64	168.3	11.87	168.3	5.11
169.2	8.48	169.2	5.01	169.2	14.18	169.2	8.11	169.2	20.26	169.2	12.75	169.2	0.98	169.2	3.83	169.2	-0.45	169.2	1.94	169.2	9.35	169.2	7.6	169.2	-1.81	169.2	-2.31	169.2	0.9	169.2	-4.5	169.2	2.5	169.2	1.3	169.2	6.4	169.2	8.2	169.2	-0.8	169.2	4.73	169.2	12.05	169.2	11.82	169.2	4.35
170.1	5.36	170.1	4.32	170.1	12.08	170.1	8.32	170.1	19.18	170.1	10.12	170.1	2.08	170.1	1.96	170.1	0.31	170.1	3.67	170.1	9.34	170.1	4.35	170.1	-0.22	170.1	-1.04	170.1	1.13	170.1	-2.8	170.1	2.59	170.1	-0.59	170.1	6.86	170.1	10.94	170.1	-1.79	170.1	3.28	170.1	13.31	170.1	11.37	170.1	6.31
171	6.09	171	5.75	171	12.79	171	8.61	171	18.81	171	7.81	171	0.9	171	4.33	171	-0.9	171	2.85	171	6.59	171	1.78	171	-1.22	171	-0.9	171	0.42	171	-4.55	171	2.03	171	-2.38	171	5.93	171	8.86	171	-1.55	171	6.93	171	12.48	171	11.04	171	7.05
171.9	10.16	171.9	6.32	171.9	11.88	171.9	8.22	171.9	21.01	171.9	7.48	171.9	1.11	171.9	2	171.9	0.15	171.9	2.3	171.9	6.49	171.9	1.48	171.9	0.57	171.9	-2.44	171.9	0.8	171.9	-3.97	171.9	1.46	171.9	-1.21	171.9	6.9	171.9	9.66	171.9	-2.77	171.9	6.71	171.9	16.01	171.9	9.49	171.9	2.74
172.8	6.62	172.8	6.36	172.8	12.1	172.8	6.01	172.8	19.3	172.8	7.81	172.8	4.52	172.8	3.36	172.8	-1.15	172.8	2.02	172.8	4.77	172.8	2.92	172.8	1.21	172.8	-1.07	172.8	-2.05	172.8	-6.15	172.8	-0.14	172.8	-2.83	172.8	7.65	172.8	9.64	172.8	-4.79	172.8	6.21	172.8	13.13	172.8	11	172.8	6.52
173.7	5.67	173.7	8.39	173.7	12.17	173.7	8.11	173.7	18.82	173.7	8.35	173.7	3.65	173.7	7.18	173.7	-3.1	173.7	4.46	173.7	7.51	173.7	2.11	173.7	1.14	173.7	-1.12	173.7	-0.41	173.7	-4.52	173.7	2.01	173.7	-3.64	173.7	5.84	173.7	8.23	173.7	-0.85	173.7	6.68	173.7	12.73	173.7	11.71	173.7	4.09
174.6	4.86	174.6	5.32	174.6	11.62	174.6	8.34	174.6	19.86	174.6	6.58	174.6	1.06	174.6	5.98	174.6	-1.53	174.6	5.32	174.6	7.97	174.6	3.76	174.6	0.72	174.6	0.52	174.6	1.09	174.6	-5.27	174.6	2.55	174.6	-1.33	174.6	10.04	174.6	9.76	174.6	-0.28	174.6	4.27	174.6	13.76	174.6	9.82	174.6	5.51
175.5	6.27	175.5	4.07	175.5	14.22	175.5	7.73	175.5	18.74	175.5	9.53	175.5	3.06	175.5	4.27	175.5	-1.86	175.5	-0.23	175.5	7.75	175.5	3.02	175.5	-0.64	175.5	0.22	175.5	-2	175.5	-5.44	175.5	3.01	175.5	-2.74	175.5	4.66	175.5	9.28	175.5	-1.53	175.5	5.41	175.5	11.91	175.5	13.14	175.5	2.36
176.4	7.36	176.4	5.36	176.4	15.43	176.4	4.67	176.4	21.33	176.4	10.33	176.4	1.31	176.4	4.81	176.4	-0.18	176.4	2.21	176.4	9.42	176.4	2.64	176.4	-0.83	176.4	-1.09	176.4	-0.31	176.4	-6.16	176.4	0.7	176.4	-1.05	176.4	6.01	176.4	7.53	176.4	-2.51	176.4	4.7	176.4	15.34	176.4	10.68	176.4	5.46
177.3	5.22	177.3	5.26	177.3	13.12	177.3	9.11	177.3	19.04	177.3	9.81	177.3	2.82	177.3	5.44	177.3	-0.49	177.3	3.53	177.3	9.16	177.3	3.31	177.3	0.93	177.3	1.88	177.3	0.44	177.3	-4.54	177.3	2.62	177.3	-3.04	177.3	7.01	177.3	10.25	177.3	-2.59	177.3	6.86	177.3	14.97	177.3	9.73	177.3	4.28
178.2	3.87	178.2	5.8	178.2	9.85	178.2	7.21	178.2	17.58	178.2	6.75	178.2	0.52	178.2	2.5	178.2	-2.84	178.2	1.25	178.2	8.06	178.2	4.2	178.2	-0.18	178.2	-2.52	178.2	0.92	178.2	-7.45	178.2	2.09	178.2	-0.86	178.2	5.63	178.2	8.46	178.2	-1.44	178.2	5.27	178.2	15.37	178.2	13.92	178.2	6.18
179.1	5.13	179.1	8.18	179.1	11.55	179.1	6.59	179.1	19.33	179.1	9.67	179.1	2.02	179.1	3.58	179.1	-2.22	179.1	1.79	179.1	8.41	179.1	3.59	179.1	-0.39	179.1	-0.97	179.1	0.46	179.1	-4.87	179.1	5.53	179.1	-3.98	179.1	7.22	179.1	9.24	179.1	-1.16	179.1	5.47	179.1	13.26	179.1	11.77	179.1	4.93
180	7.09	180	6.93	180	10.61	180	9.12	180	18.61	180	9.4	180	2.69	180	6.72	180	0.34	180	4.17	180	8.31	180	4.27	180	0.03	180	0.47	180	-0.22	180	-5.21	180	0.7	180	-0.65	180	7.06	180	8.94	180	-0.34	180	5.51	180	11.42	180	13.31	180	5.4
180.9	5.83	180.9	5.99	180.9	13.62	180.9	6.47	180.9	19.96	180.9	7.74	180.9	1.67	180.9	3.91	180.9	0.77	180.9	0.59	180.9	8.17	180.9	3.61	180.9	-0.5	180.9	-2.97	180.9	2.26	180.9	-2.65	180.9	2.63	180.9	-1.59	180.9	5.81	180.9	8.4	180.9	-0.17	180.9	6.58	180.9	13.66	180.9	13.12	180.9	6.27
181.8	7.91	181.8	4.05	181.8	12	181.8	7.05	181.8	19.51	181.8	10.68	181.8	3.34	181.8	3.11	181.8	0.22	181.8	3.67	181.8	6.89	181.8	4.78	181.8	0.11	181.8	-0.12	181.8	-0.36	181.8	-4.04	181.8	1.4	181.8	-2.28	181.8	8.04	181.8	6.89	181.8	-3.39	181.8	4.77	181.8	17.06	181.8	14.7	181.8	2.73
182.7	6.46	182.7	4.13	182.7	11.98	182.7	8.77	182.7	17.5	182.7	11.17	182.7	1.62	182.7	1.33	182.7	-3.7	182.7	1.88	182.7	6.64	182.7	5.49	182.7	-1.47	182.7	-2.61	182.7	-1.73	182.7	-6.6	182.7	0.36	182.7	-3.01	182.7	4.92	182.7	8.3	182.7	-2.06	182.7	4.86	182.7	16.03	182.7	10.93	182.7	3.46
183.6	4.74	183.6	4	183.6	12.35	183.6	8.15	183.6	18.67	183.6	10.65	183.6	2.69	183.6	4.51	183.6	-1.6	183.6	2.67	183.6	8.88	183.6	2.92	183.6	0.71	183.6	-1.17	183.6	0.43	183.6	-5.12	183.6	0.73	183.6	-3.16	183.6	7.68	183.6	8.31	183.6	0.33	183.6	7.57	183.6	14.17	183.6	13.26	183.6	4.83
184.5	4.26	184.5	5.99	184.5	10.05	184.5	4.73	184.5	19.63	184.5	9.27	184.5	1.69	184.5	4.36	184.5	-3.2	184.5	1.03	184.5	8.64	184.5	4.29	184.5	0.38	184.5	-0.18	184.5	0.12	184.5	-5.6	184.5	4.14	184.5	-2.15	184.5	7.18	184.5	7.3	184.5	-2.49	184.5	4.01	184.5	15.14	184.5	14.06	184.5	5.57
185.4	6.49	185.4	7.34	185.4	12.46	185.4	6.47	185.4	18.94	185.4	8.76	185.4	2.84	185.4	4.38	185.4	-3.5	185.4	4.19	185.4	7.93	185.4	2.88	185.4	-0.27	185.4	-2.24	185.4	-0.77	185.4	-4.61	185.4	1.75	185.4	-2.11	185.4	7.53	185.4	9.46	185.4	0.14	185.4	6.58	185.4	13.41	185.4	12.78	185.4	6.89
186.3	7.05	186.3	5.16	186.3	13.33	186.3	8.45	186.3	21.31	186.3	7.65	186.3	2.85	186.3	5.97	186.3	-2.67	186.3	2.94	186.3	10.92	186.3	2.61	186.3	0	186.3	-1.11	186.3	-0.18	186.3	-4.63	186.3	2.96	186.3	0.35	186.3	7.56	186.3	7.62	186.3	-2.13	186.3	3.64	186.3	15.29	186.3	11.38	186.3	4.88
187.2	6.04	187.2	6.67	187.2	12.27	187.2	5.98	187.2	16.05	187.2	8.52	187.2	1.85	187.2	4.71	187.2	-1.61	187.2	3.41	187.2	5.68	187.2	2.55	187.2	1.21	187.2	-1.12	187.2	-1.17	187.2	-3.91	187.2	1.41	187.2	-3.31	187.2	7.07	187.2	8.89	187.2	-0.2	187.2	5.63	187.2	14.8	187.2	11.66	187.2	3.76
188.1	6.17	188.1	4.62	188.1	10.18	188.1	8.04	188.1	21.16	188.1	9.79	188.1	2.96	188.1	5.11	188.1	-4.2	188.1	3.06	188.1	7.09	188.1	3.65	188.1	0.57	188.1	0.07	188.1	1.2	188.1	-3.68	188.1	0.68	188.1	-1.21	188.1	8.14	188.1	8.61	188.1	0.33	188.1	6.83	188.1	14.2	188.1	14.61	188.1	4.71
189	6.14	189	7.89	189	14.32	189	7.25	189	20.74	189	8.66	189	0.89	189	4.18	189	0.33	189	1.48	189	9.43	189	3.7	189	-0.43	189	-0.94	189	-0.96	189	-7.3	189	2.53	189	-2.97	189	7.28	189	9.95	189	-1.32	189	4.05	189	13.48	189	9.83	189	6.02
189.9	7.94	189.9	6.15	189.9	11.92	189.9	7.35	189.9	16.8	189.9	6.74	189.9	2.44	189.9	3.86	189.9	-1.27	189.9	4.22	189.9	7.8	189.9	1.99	189.9	0.23	189.9	-2.07	189.9	-0.51	189.9	-3.93	189.9	0.39	189.9	-3.15	189.9	8.49	189.9	8.92	189.9	-1.52	189.9	7.82	189.9	15.65	189.9	12.53	189.9	6.16
190.8	6.82	190.8	5.88	190.8	13.06	190.8	9.02	190.8	20.82	190.8	10.63	190.8	3.46	190.8	7.83	190.8	-3.4	190.8	2.34	190.8	8.16	190.8	6.13	190.8	-1.11	190.8	2.55	190.8	-1.05	190.8	-6.35	190.8	3.23	190.8	-1.71	190.8	5.47	190.8	8.9	190.8	-0.33	190.8	4.82	190.8	14.01	190.8	11.01	190.8	2.89
191.7	4.73	191.7	5.84	191.7	13.03	191.7	7.43	191.7	21.34	191.7	11.05	191.7	1.54	191.7	6.66	191.7	1.09	191.7	1.28	191.7	9.51	191.7	5.81	191.7	0.87	191.7	2.4	191.7	2.67	191.7	-6.93	191.7	1.93	191.7	-0.12	191.7	8.57	191.7	9.07	191.7	-0.06	191.7	4.32	191.7	13.05	191.7	12.9	191.7	4.1
192.6	7.99	192.6	4.65	192.6	10.55	192.6	3.04	192.6	19.6	192.6	9.46	192.6	3.07	192.6	4.24	192.6	-1.97	192.6	3.88	192.6	7.05	192.6	3.06	192.6	0.96	192.6	-0.58	192.6	1.21	192.6	-1.74	192.6	1.72	192.6	-3.15	192.6	10.49	192.6	10.91	192.6	-0.29	192.6	6.69	192.6	12.65	192.6	12.08	192.6	3.85
193.5	8.09	193.5	8.08	193.5	12.17	193.5	7.74	193.5	18.51	193.5	10.1	193.5	2.64	193.5	5.4	193.5	-2.33	193.5	3.9	193.5	7.56	193.5	2.63	193.5	-0.3	193.5	-0.55	193.5	0.31	193.5	-5.8	193.5	3.78	193.5	-3.64	193.5	7.19	193.5	9.21	193.5	-2.42	193.5	4.76	193.5	15.89	193.5	12.16	193.5	4.12
194.4	6.48	194.4	6.73	194.4	12.57	194.4	6.13	194.4	16.47	194.4	8.16	194.4	4.52	194.4	3.96	194.4	-0.46	194.4	4.37	194.4	7.32	194.4	4.17	194.4	0.78	194.4	-2.16	194.4	0.12	194.4	-4.67	194.4	0.7	194.4	-0.4	194.4	9.26	194.4	9.24	194.4	-2.86	194.4	5.48	194.4	15.47	194.4	13.66	194.4	5.86
195.3	7.12	195.3	6.68	195.3	11.96	195.3	7.67	195.3	19.47	195.3	9.97	195.3	1.21	195.3	4.35	195.3	-0.71	195.3	2.98	195.3	7.33	195.3	2.95	195.3	-2.75	195.3	-3.28	195.3	0.49	195.3	-5.48	195.3	-0.25	195.3	-5.56	195.3	4.99	195.3	9.24	195.3	-0.57	195.3	5.24	195.3	14.24	195.3	11.33	195.3	4.26
196.2	6.71	196.2	7	196.2	13.32	196.2	9.24	196.2	19.9	196.2	12.37	196.2	1.73	196.2	4.31	196.2	-2.07	196.2	4.32	196.2	8.81	196.2	4.58	196.2	-0.05	196.2	-2.98	196.2	0.98	196.2	-2.87	196.2	1.83	196.2	-5.09	196.2	6.97	196.2	9.5	196.2	1.31	196.2	6	196.2	13.73	196.2	13.11	196.2	5.85
197.1	6.18	197.1	6.18	197.1	10.31	197.1	5.93	197.1	18.66	197.1	10.48	197.1	1.94	197.1	3.7	197.1	-0.14	197.1	2.64	197.1	6.54	197.1	1.56	197.1	-0.11	197.1	-3.51	197.1	2.06	197.1	-5.84	197.1	-0.39	197.1	-3.18	197.1	7.27	197.1	8.77	197.1	1.03	197.1	5.58	197.1	13.47	197.1	13.61	197.1	2.88
198	9.16	198	7.21	198	12.56	198	6.28	198	19.36	198	11.32	198	4	198	4.66	198	-1.37	198	2.61	198	9.37	198	3.82	198	-1.43	198	0.08	198	-0.91	198	-6.97	198	2.06	198	-4.73	198	7.1	198	10.44	198	-0.35	198	4.61	198	14.09	198	12.71	198	7.15
198.9	7.14	198.9	5.38	198.9	11.6	198.9	10.9	198.9	19.01	198.9	12.23	198.9	0.48	198.9	6.2	198.9	-3.98	198.9	3.43	198.9	6.87	198.9	5.78	198.9	-0.97	198.9	-1.1	198.9	1.64	198.9	-5.2	198.9	-0.05	198.9	-3.5	198.9	5.61	198.9	7.63	198.9	0.51	198.9	2.9	198.9	14.12	198.9	9.55	198.9	2.02
199.8	3.28	199.8	4.72	199.8	8.99	199.8	7.4	199.8	19.41	199.8	11.7	199.8	0.38	199.8	5.3	199.8	-0.44	199.8	0.04	199.8	8.25	199.8	4.66	199.8	-0.69	199.8	-1.03	199.8	0.97	199.8	-4.98	199.8	3.54	199.8	-3.94	199.8	7.28	199.8	11.19	199.8	-1.9	199.8	6.64	199.8	16.79	199.8	12.67	199.8	5.4
200.7	5.42	200.7	6.31	200.7	12.62	200.7	7.27	200.7	19.4	200.7	8.17	200.7	3.98	200.7	4.93	200.7	-1.45	200.7	2.58	200.7	9.67	200.7	2.86	200.7	0.13	200.7	0.17	200.7	-1.02	200.7	-6.41	200.7	2.39	200.7	-3.31	200.7	5.41	200.7	8.58	200.7	-0.15	200.7	6.53	200.7	12.67	200.7	12.53	200.7	4.45
201.6	6.72	201.6	6.09	201.6	13.12	201.6	10.11	201.6	19.19	201.6	9.55	201.6	2.4	201.6	3.56	201.6	-1.52	201.6	5.27	201.6	6.8	201.6	1.44	201.6	-1.71	201.6	-0.56	201.6	0.09	201.6	-2.46	201.6	2.19	201.6	-5.24	201.6	7.65	201.6	10.17	201.6	1.34	201.6	6.74	201.6	13.23	201.6	11.44	201.6	6.7
202.5	4.3	202.5	7.74	202.5	12.83	202.5	5.7	202.5	21.14	202.5	10.61	202.5	3.38	202.5	6.13	202.5	-0.78	202.5	-0.28	202.5	6.93	202.5	2.13	202.5	-2.67	202.5	-1.36	202.5	-2.51	202.5	-5.94	202.5	1.41	202.5	-5.08	202.5	2.26	202.5	9.7	202.5	-1.8	202.5	3.84	202.5	16.27	202.5	12.58	202.5	5.44
203.4	5.97	203.4	4.09	203.4	12.08	203.4	4.81	203.4	20.56	203.4	10.76	203.4	1.44	203.4	2.53	203.4	0.97	203.4	3.15	203.4	8.56	203.4	3.01	203.4	-2.91	203.4	-1.92	203.4	0.56	203.4	-5.57	203.4	2.16	203.4	-1.7	203.4	6.12	203.4	10.66	203.4	0.89	203.4	5.69	203.4	13.32	203.4	11.18	203.4	3.01
204.3	8.84	204.3	4	204.3	12.92	204.3	7.38	204.3	18.73	204.3	11.67	204.3	4.48	204.3	5.3	204.3	-0.01	204.3	3.24	204.3	6.42	204.3	3.73	204.3	0.15	204.3	-0.3	204.3	0.45	204.3	-5.82	204.3	3.23	204.3	-3.23	204.3	7.4	204.3	12.65	204.3	0.86	204.3	4	204.3	17.12	204.3	12.96	204.3	5.09
205.2	6.73	205.2	5.26	205.2	11.55	205.2	7.32	205.2	21.69	205.2	10.24	205.2	2.63	205.2	6.46	205.2	-0.47	205.2	2.17	205.2	9.08	205.2	5.24	205.2	0.74	205.2	-1.24	205.2	-1.27	205.2	-5.63	205.2	-0.31	205.2	-1.92	205.2	10.55	205.2	8.57	205.2	-1.6	205.2	5.74	205.2	15.74	205.2	14.96	205.2	6.16
206.1	6.59	206.1	6.94	206.1	12.06	206.1	6.88	206.1	20.15	206.1	9.78	206.1	3.05	206.1	3.63	206.1	-2.07	206.1	3.35	206.1	7.96	206.1	4.24	206.1	-0.8	206.1	-1.99	206.1	0.62	206.1	-4.34	206.1	0.01	206.1	-0.02	206.1	7.03	206.1	9.62	206.1	-1.62	206.1	6.82	206.1	16.15	206.1	12.1	206.1	5.13
207	6.16	207	5.65	207	11.64	207	6.27	207	19.14	207	10.4	207	2.29	207	6.46	207	-0.73	207	3.25	207	7.7	207	4.63	207	0.99	207	-1.56	207	0.11	207	-4.77	207	3.85	207	-2.55	207	7.29	207	9.29	207	0.37	207	7.26	207	16.78	207	15.32	207	4.67
207.9	6.66	207.9	8.13	207.9	11.74	207.9	9.82	207.9	17.93	207.9	7.23	207.9	2.49	207.9	7.5	207.9	-0.5	207.9	3.2	207.9	7.53	207.9	0.03	207.9	-0.41	207.9	0.34	207.9	-1.22	207.9	-6.87	207.9	3.34	207.9	-5.53	207.9	8.87	207.9	9.67	207.9	-0.62	207.9	5.18	207.9	17.59	207.9	12.23	207.9	3.61
208.8	7.14	208.8	5.83	208.8	11.69	208.8	8.72	208.8	17.28	208.8	8.72	208.8	3.29	208.8	4.42	208.8	-0.15	208.8	2.48	208.8	8.16	208.8	3.24	208.8	-0.53	208.8	-0.84	208.8	1.24	208.8	-5.82	208.8	2.82	208.8	-1.82	208.8	7.94	208.8	12.03	208.8	1.86	208.8	5.19	208.8	14.62	208.8	16.84	208.8	6.27
209.7	7.16	209.7	7.1	209.7	10.8	209.7	8.87	209.7	20.52	209.7	9.19	209.7	3.2	209.7	4.36	209.7	-0.26	209.7	2.99	209.7	7.89	209.7	3.26	209.7	-0.27	209.7	-3.05	209.7	0.32	209.7	-7.85	209.7	1.56	209.7	-2.77	209.7	8.08	209.7	9.68	209.7	-0.3	209.7	5.1	209.7	14.32	209.7	14.98	209.7	4.05
210.6	6.01	210.6	8.04	210.6	12.4	210.6	7.4	210.6	17.73	210.6	8.38	210.6	0.76	210.6	6.48	210.6	-0.28	210.6	3.31	210.6	8.65	210.6	3	210.6	-1.33	210.6	0.09	210.6	-0.73	210.6	-5.8	210.6	3.11	210.6	-3.23	210.6	8.04	210.6	11.14	210.6	-0.03	210.6	3.94	210.6	15.46	210.6	11.43	210.6	6.58
211.5	5.49	211.5	6.99	211.5	12.37	211.5	8.68	211.5	17.87	211.5	9.37	211.5	2.21	211.5	5.48	211.5	-0.24	211.5	5.03	211.5	6.34	211.5	3.07	211.5	-0.28	211.5	-0.18	211.5	1.64	211.5	-3.34	211.5	2.21	211.5	-3.21	211.5	7.79	211.5	9.62	211.5	0.1	211.5	6.42	211.5	13.71	211.5	13.14	211.5	5.8
212.4	5.97	212.4	7.25	212.4	11.26	212.4	8.57	212.4	19.3	212.4	8.74	212.4	2.77	212.4	4.84	212.4	-2.5	212.4	3.32	212.4	7.18	212.4	4.01	212.4	-0.45	212.4	0.9	212.4	1.46	212.4	-6.7	212.4	3.95	212.4	-1.94	212.4	8.28	212.4	8.43	212.4	2.43	212.4	2.93	212.4	15.5	212.4	13.54	212.4	5.07
213.3	4.92	213.3	5.8	213.3	13.68	213.3	6.34	213.3	19.2	213.3	9.87	213.3	1.7	213.3	6.78	213.3	-0.59	213.3	2.78	213.3	6.85	213.3	3.38	213.3	-0.15	213.3	-0.51	213.3	-0.35	213.3	-4.66	213.3	2.6	213.3	-1.51	213.3	7.58	213.3	9.09	213.3	1.82	213.3	6.3	213.3	15.69	213.3	15.07	213.3	3.85
214.2	7.24	214.2	7.49	214.2	13.02	214.2	7.76	214.2	19.64	214.2	11.82	214.2	2.36	214.2	6.05	214.2	-1.22	214.2	4.86	214.2	8.66	214.2	3.39	214.2	-0.41	214.2	-0.94	214.2	-0.94	214.2	-6.64	214.2	2.11	214.2	-1.96	214.2	8.07	214.2	10.2	214.2	-1.45	214.2	5.38	214.2	13.83	214.2	12.29	214.2	4.54
215.1	6.48	215.1	8.46	215.1	10.58	215.1	7.74	215.1	20.84	215.1	10.15	215.1	1.27	215.1	5.13	215.1	-0.15	215.1	2.16	215.1	7.83	215.1	3.55	215.1	0.28	215.1	-0.51	215.1	1.1	215.1	-5.16	215.1	3.27	215.1	-4.85	215.1	8.23	215.1	11.91	215.1	2.12	215.1	7.74	215.1	16.31	215.1	12.5	215.1	5.44
216	7.17	216	7.57	216	11.28	216	8.03	216	20.07	216	14.21	216	1.61	216	5.08	216	0.31	216	3.79	216	6.9	216	4.16	216	-1.24	216	-3.2	216	0.32	216	-5.76	216	2.01	216	-0.88	216	8.7	216	9.55	216	-1.74	216	5.47	216	16.06	216	12.44	216	4.52
216.9	7.15	216.9	5.1	216.9	14.45	216.9	9.02	216.9	20.93	216.9	11.1	216.9	3.4	216.9	2.88	216.9	-1.15	216.9	2.48	216.9	8.3	216.9	0.8	216.9	-1.39	216.9	-2.68	216.9	0.16	216.9	-6.71	216.9	1.14	216.9	-7.01	216.9	6.56	216.9	8.53	216.9	1.54	216.9	6.31	216.9	13.42	216.9	14.61	216.9	3.62
217.8	6.9	217.8	4.66	217.8	12.25	217.8	9.12	217.8	20.1	217.8	10.2	217.8	2.28	217.8	4.76	217.8	0.47	217.8	3.91	217.8	8.79	217.8	2.53	217.8	-0.11	217.8	0.54	217.8	-0.1	217.8	-4.12	217.8	0.97	217.8	-3.9	217.8	9.46	217.8	11.35	217.8	0.46	217.8	5.47	217.8	13.83	217.8	10.93	217.8	6.13
218.7	4	218.7	6.07	218.7	13.3	218.7	10.42	218.7	19.91	218.7	11.59	218.7	1.92	218.7	5.13	218.7	-0.25	218.7	4.45	218.7	8.45	218.7	4.09	218.7	0.19	218.7	-1.62	218.7	1.98	218.7	-6.41	218.7	3.96	218.7	-2.13	218.7	7.91	218.7	9.5	218.7	0.36	218.7	6.19	218.7	15.18	218.7	12.7	218.7	3.9
219.6	5.92	219.6	7.07	219.6	13.89	219.6	5.35	219.6	17.33	219.6	8.38	219.6	2.14	219.6	5.91	219.6	0.02	219.6	1.63	219.6	5.81	219.6	2.85	219.6	-1.85	219.6	-1.95	219.6	1.05	219.6	-6.24	219.6	-0.16	219.6	-1.73	219.6	7.59	219.6	9.95	219.6	-0.8	219.6	6.66	219.6	15.49	219.6	12.96	219.6	6.38
220.5	5.89	220.5	4.82	220.5	8.73	220.5	8.88	220.5	21.57	220.5	9.9	220.5	-0.12	220.5	5.21	220.5	-1.04	220.5	2.59	220.5	8.73	220.5	4.21	220.5	-1.78	220.5	0.15	220.5	-0.73	220.5	-6.27	220.5	1.69	220.5	-2.76	220.5	5.61	220.5	9.33	220.5	-0.7	220.5	6.38	220.5	16.21	220.5	13.72	220.5	3.59
221.4	8.6	221.4	6.24	221.4	10.5	221.4	10.27	221.4	19.21	221.4	10.81	221.4	4.74	221.4	2.83	221.4	-2.07	221.4	4.16	221.4	7.56	221.4	5.46	221.4	0.05	221.4	-2.72	221.4	-0.39	221.4	-5.68	221.4	1.28	221.4	-0.88	221.4	8.41	221.4	10.42	221.4	0.14	221.4	5.59	221.4	16.38	221.4	14.71	221.4	5.98
222.3	5.85	222.3	8.01	222.3	11.57	222.3	8.58	222.3	20.61	222.3	7.69	222.3	3.02	222.3	7.55	222.3	-2.79	222.3	4.44	222.3	6.97	222.3	3.8	222.3	-2.15	222.3	0.64	222.3	-1.89	222.3	-3.9	222.3	0.28	222.3	-0.15	222.3	9	222.3	10.37	222.3	-1.7	222.3	5.08	222.3	16.27	222.3	15.02	222.3	5.51
223.2	5.8	223.2	4.62	223.2	13.8	223.2	8.36	223.2	17.96	223.2	11.48	223.2	2.46	223.2	4.21	223.2	-0.49	223.2	2.07	223.2	6.97	223.2	2.46	223.2	-0.31	223.2	-2.62	223.2	2.16	223.2	-6.2	223.2	0.14	223.2	-3.92	223.2	7.35	223.2	10.95	223.2	1.7	223.2	7.85	223.2	14.52	223.2	11.62	223.2	3.28
224.1	4.7	224.1	5.98	224.1	11.07	224.1	7.09	224.1	18.73	224.1	12.5	224.1	3.89	224.1	7.43	224.1	0.42	224.1	2.49	224.1	9.21	224.1	3.18	224.1	1.04	224.1	0.13	224.1	1.5	224.1	-6.26	224.1	1.81	224.1	-2.46	224.1	9.05	224.1	11.66	224.1	-0.22	224.1	5.06	224.1	15.12	224.1	15.53	224.1	4.68
225	7.31	225	8.38	225	13.3	225	8.92	225	23.03	225	11.14	225	1.67	225	4.38	225	-1.98	225	3.17	225	11.66	225	4.82	225	-3.38	225	-1.32	225	-1.09	225	-5.77	225	3.82	225	-2.94	225	8.11	225	12.68	225	0.98	225	6.47	225	14.95	225	13.66	225	4.51
225.9	8.13	225.9	6.29	225.9	12.72	225.9	9.05	225.9	20.8	225.9	10.53	225.9	2.59	225.9	7.71	225.9	-1.22	225.9	3.42	225.9	10.01	225.9	1.59	225.9	-0.73	225.9	-0.15	225.9	-0.14	225.9	-5.01	225.9	2.18	225.9	-0.57	225.9	7.82	225.9	10.05	225.9	-1.19	225.9	7.36	225.9	15.95	225.9	15.47	225.9	4.7
226.8	6.15	226.8	9.43	226.8	12.34	226.8	7.38	226.8	21.05	226.8	11.29	226.8	3.79	226.8	6.41	226.8	-1.61	226.8	3.34	226.8	9.25	226.8	5.9	226.8	1	226.8	-2.04	226.8	0.12	226.8	-5.42	226.8	1.31	226.8	-0.87	226.8	8.33	226.8	9.23	226.8	-1.38	226.8	5	226.8	13.85	226.8	13.63	226.8	5.6
227.7	8.1	227.7	5.92	227.7	13.55	227.7	9.86	227.7	20.67	227.7	12.98	227.7	2.23	227.7	6.12	227.7	0.21	227.7	4.08	227.7	10.76	227.7	5.04	227.7	-2.11	227.7	-1.27	227.7	0.84	227.7	-6.32	227.7	1.88	227.7	-3.46	227.7	7.11	227.7	7.61	227.7	1.98	227.7	5.84	227.7	13.48	227.7	12.72	227.7	5.59
228.6	8.88	228.6	7.35	228.6	12.06	228.6	6.37	228.6	20.53	228.6	11.81	228.6	4.89	228.6	5.12	228.6	-2.71	228.6	3.03	228.6	8.25	228.6	3.83	228.6	0.11	228.6	-2.17	228.6	1	228.6	-2.88	228.6	2.33	228.6	-3.01	228.6	6.68	228.6	10.62	228.6	2.28	228.6	8.2	228.6	16.33	228.6	11.78	228.6	5.55
229.5	7.25	229.5	7.95	229.5	12.36	229.5	9.08	229.5	21.29	229.5	10.8	229.5	4.86	229.5	5.3	229.5	-1.24	229.5	4.2	229.5	9.52	229.5	2.46	229.5	0.2	229.5	0.58	229.5	-0.03	229.5	-4.51	229.5	1.94	229.5	-4.67	229.5	7.3	229.5	12.74	229.5	1.68	229.5	8.06	229.5	14.41	229.5	12.8	229.5	4
230.4	7.44	230.4	5.59	230.4	12.12	230.4	7.23	230.4	21.96	230.4	10.31	230.4	0.62	230.4	4.88	230.4	-1.58	230.4	5.03	230.4	8.21	230.4	3.53	230.4	-1.13	230.4	-2.25	230.4	-0.2	230.4	-4.31	230.4	-0.49	230.4	-3.24	230.4	7.23	230.4	9.66	230.4	-0.08	230.4	7.57	230.4	14.02	230.4	13.42	230.4	7.3
231.3	5.39	231.3	7.44	231.3	12.71	231.3	8.98	231.3	20.94	231.3	10.69	231.3	4.69	231.3	3.75	231.3	-0.42	231.3	3.33	231.3	8.8	231.3	4.73	231.3	1.15	231.3	-1.66	231.3	-1.03	231.3	-7.36	231.3	0.2	231.3	-4.18	231.3	6.7	231.3	14.7	231.3	-0.24	231.3	4.75	231.3	16.06	231.3	14.99	231.3	4.21
232.2	6.77	232.2	7.35	232.2	11.25	232.2	9.41	232.2	18.84	232.2	6.94	232.2	1.89	232.2	6.52	232.2	-2.6	232.2	4.58	232.2	7.56	232.2	4.33	232.2	-0.74	232.2	-0.72	232.2	2.16	232.2	-5.3	232.2	0.42	232.2	-1.89	232.2	9.1	232.2	10.61	232.2	3.06	232.2	7.87	232.2	13.49	232.2	13.05	232.2	6.31
233.1	4.02	233.1	5.75	233.1	9.6	233.1	6.36	233.1	19.91	233.1	10.75	233.1	2.31	233.1	4.42	233.1	-2.76	233.1	0.42	233.1	10.02	233.1	4.93	233.1	-1.76	233.1	-0.93	233.1	-1.16	233.1	-7.61	233.1	1.28	233.1	-4.81	233.1	7.58	233.1	11.74	233.1	-0.73	233.1	5.2	233.1	12.84	233.1	11.32	233.1	3.5
234	4.81	234	8.27	234	12.02	234	6.49	234	17.51	234	10.66	234	-0.1	234	4.02	234	-1.31	234	2.76	234	6.6	234	3.26	234	-2.24	234	-1.81	234	0.14	234	-5.84	234	0.21	234	-3.64	234	7.61	234	11.23	234	1.06	234	5.07	234	12.63	234	11.28	234	3.31
234.9	8.02	234.9	6.43	234.9	13.02	234.9	10.49	234.9	19.08	234.9	7.7	234.9	2.77	234.9	3.64	234.9	-0.89	234.9	4.46	234.9	5.56	234.9	1.46	234.9	0.48	234.9	-1.84	234.9	1.45	234.9	-6.72	234.9	-0.72	234.9	-5.44	234.9	8.07	234.9	9.71	234.9	2.24	234.9	5.83	234.9	15.28	234.9	12.35	234.9	3.58
235.8	6.35	235.8	6.24	235.8	10.99	235.8	5.02	235.8	21.59	235.8	12.82	235.8	4.88	235.8	7.24	235.8	-1.19	235.8	1.89	235.8	12.05	235.8	3.16	235.8	2.65	235.8	0.94	235.8	0.2	235.8	-7.48	235.8	3.26	235.8	-1.26	235.8	8.36	235.8	11.05	235.8	1.08	235.8	3.78	235.8	16.62	235.8	14.42	235.8	6.79
236.7	6.98	236.7	7.63	236.7	11.73	236.7	10.25	236.7	22.1	236.7	8.3	236.7	4.72	236.7	8.15	236.7	-3.35	236.7	5.13	236.7	8.96	236.7	2.25	236.7	0.15	236.7	-1.86	236.7	-0.89	236.7	-5.73	236.7	3.92	236.7	-3.07	236.7	7.3	236.7	10.55	236.7	-0.03	236.7	6.62	236.7	16.02	236.7	13.84	236.7	3.34
237.6	8.2	237.6	7.52	237.6	12.22	237.6	8.08	237.6	20.45	237.6	13.15	237.6	-0.66	237.6	4.98	237.6	-1.4	237.6	2.2	237.6	8.1	237.6	2.32	237.6	-2.45	237.6	-2.66	237.6	0.5	237.6	-9.8	237.6	1.12	237.6	-1.9	237.6	6.86	237.6	10.25	237.6	1.57	237.6	3.84	237.6	15.14	237.6	16.04	237.6	4.97
238.5	5.78	238.5	7.11	238.5	10.17	238.5	9.2	238.5	21.01	238.5	9.17	238.5	2.28	238.5	5.95	238.5	-2.29	238.5	4.73	238.5	8.75	238.5	2.11	238.5	-1.56	238.5	-1.73	238.5	1.67	238.5	-6.51	238.5	2	238.5	-2.36	238.5	6.74	238.5	10.46	238.5	1.69	238.5	7.79	238.5	14.68	238.5	13.35	238.5	3.91
239.4	7.46	239.4	7.61	239.4	12.15	239.4	8.65	239.4	21.2	239.4	9.43	239.4	2.56	239.4	4.97	239.4	0.94	239.4	3.9	239.4	7.55	239.4	2.84	239.4	-0.57	239.4	-2.46	239.4	2.76	239.4	-7.45	239.4	1.45	239.4	-3.86	239.4	8.09	239.4	9.16	239.4	0.48	239.4	3.62	239.4	13.87	239.4	14.08	239.4	3.11
240.3	8.6	240.3	8.34	240.3	12.55	240.3	9.48	240.3	18.11	240.3	10.03	240.3	2.29	240.3	5.93	240.3	-3.76	240.3	3.99	240.3	7.35	240.3	3.65	240.3	-0.44	240.3	-3.28	240.3	-1.5	240.3	-7.22	240.3	1.36	240.3	-2.59	240.3	8.5	240.3	9.5	240.3	1.11	240.3	5.14	240.3	18	240.3	13.31	240.3	4.38
241.2	4.98	241.2	8.68	241.2	13.41	241.2	8	241.2	22.31	241.2	9.47	241.2	0.77	241.2	4.28	241.2	-2.1	241.2	1.86	241.2	9.06	241.2	3.3	241.2	-1.2	241.2	-0.86	241.2	-0.98	241.2	-7.28	241.2	2.48	241.2	-0.8	241.2	8.61	241.2	11.41	241.2	3.23	241.2	5.64	241.2	15.34	241.2	15.64	241.2	3.58
242.1	6.87	242.1	6.76	242.1	11.09	242.1	7.64	242.1	19.1	242.1	10.83	242.1	3.34	242.1	5.78	242.1	-0.81	242.1	3.1	242.1	11.27	242.1	1.67	242.1	-2.66	242.1	-1.91	242.1	0.58	242.1	-4.39	242.1	0.87	242.1	-4.37	242.1	7.6	242.1	12.12	242.1	2.35	242.1	8.63	242.1	15.57	242.1	11.75	242.1	4.63
243	7.78	243	7	243	10.57	243	5.78	243	20.75	243	12.46	243	3.92	243	6.14	243	-3.38	243	3.22	243	8.06	243	2.46	243	-1.16	243	-0.55	243	-0.36	243	-5.55	243	1.7	243	-4.11	243	9.19	243	10.68	243	3.38	243	7.45	243	17.59	243	13.47	243	5.41
243.9	5.82	243.9	5.2	243.9	13.91	243.9	8.41	243.9	18.36	243.9	13.04	243.9	3.58	243.9	5.67	243.9	0.01	243.9	6.62	243.9	7.29	243.9	4.51	243.9	-0.05	243.9	-2.34	243.9	2.34	243.9	-7.19	243.9	1.94	243.9	-2.59	243.9	6.6	243.9	11.18	243.9	3.27	243.9	6.77	243.9	15.74	243.9	15.46	243.9	3.5
244.8	5.19	244.8	7.31	244.8	13.26	244.8	9.66	244.8	21.74	244.8	11.56	244.8	3.98	244.8	6.37	244.8	0.18	244.8	4.79	244.8	8.12	244.8	5.02	244.8	-0.65	244.8	-4.16	244.8	1.24	244.8	-6.08	244.8	-0.25	244.8	-1.08	244.8	7.75	244.8	8.65	244.8	3.68	244.8	6.31	244.8	14.53	244.8	14.26	244.8	3.35
245.7	9.9	245.7	7.79	245.7	11.12	245.7	6.3	245.7	20.32	245.7	13.31	245.7	3.24	245.7	6.34	245.7	-0.59	245.7	3.39	245.7	8.09	245.7	6.92	245.7	0.67	245.7	-0.28	245.7	1.78	245.7	-5.88	245.7	1.45	245.7	-2.62	245.7	9.91	245.7	11.16	245.7	1.32	245.7	4.43	245.7	15.17	245.7	12.72	245.7	4.72
246.6	8.47	246.6	7.85	246.6	10.75	246.6	8.65	246.6	20.47	246.6	13.35	246.6	1.93	246.6	6.21	246.6	-0.81	246.6	2.01	246.6	9.5	246.6	7.63	246.6	-1.08	246.6	-1.87	246.6	0.59	246.6	-5.57	246.6	1.1	246.6	-1.65	246.6	10.76	246.6	11.41	246.6	2.85	246.6	8.47	246.6	14.56	246.6	15.23	246.6	3.07
247.5	8.04	247.5	5.77	247.5	12.75	247.5	8.26	247.5	20.02	247.5	9.89	247.5	2.83	247.5	4.84	247.5	-3.16	247.5	4.54	247.5	7.48	247.5	2.56	247.5	-0.56	247.5	-0.74	247.5	-0.62	247.5	-5.4	247.5	0.84	247.5	-1.5	247.5	8.53	247.5	10.99	247.5	0.96	247.5	6.98	247.5	14.2	247.5	13.42	247.5	4.35
248.4	7.93	248.4	7.14	248.4	12.13	248.4	12.49	248.4	19.91	248.4	11.98	248.4	4.15	248.4	4.31	248.4	-0.22	248.4	4.4	248.4	9.21	248.4	4.27	248.4	-1.92	248.4	-3.01	248.4	-0.48	248.4	-7.33	248.4	1.86	248.4	-3.63	248.4	9.68	248.4	7.87	248.4	3.21	248.4	3.62	248.4	17.14	248.4	12.94	248.4	6.2
249.3	6.3	249.3	6.35	249.3	13.58	249.3	10.09	249.3	21.69	249.3	11.8	249.3	3.31	249.3	4.68	249.3	-1	249.3	4.18	249.3	7.12	249.3	5.26	249.3	0.2	249.3	-1.78	249.3	0.84	249.3	-7.1	249.3	0.39	249.3	-4.17	249.3	8.71	249.3	12.41	249.3	4.64	249.3	8.05	249.3	15.67	249.3	14.58	249.3	4.21
250.2	8.6	250.2	7.54	250.2	13.77	250.2	7.79	250.2	20.1	250.2	12.08	250.2	2.19	250.2	6.23	250.2	0.47	250.2	3.64	250.2	8.2	250.2	4.72	250.2	-1.41	250.2	-1.86	250.2	3.58	250.2	-5.63	250.2	2.22	250.2	-1.96	250.2	9.04	250.2	10.17	250.2	2.86	250.2	5.55	250.2	16.04	250.2	13.44	250.2	4.08
251.1	6.23	251.1	7.73	251.1	11.66	251.1	7.57	251.1	22.39	251.1	10.73	251.1	0.61	251.1	5.13	251.1	-2.18	251.1	2.65	251.1	9.28	251.1	3.88	251.1	-1.89	251.1	0.1	251.1	-2.61	251.1	-6.59	251.1	0.72	251.1	-4.22	251.1	7.83	251.1	9.45	251.1	1.55	251.1	8.64	251.1	18.3	251.1	14.5	251.1	4.19
252	8.26	252	7.09	252	16.19	252	5.47	252	19.38	252	10.41	252	4.27	252	4.47	252	3.08	252	3.09	252	9.61	252	2.08	252	0.86	252	-1.27	252	-1.69	252	-7.06	252	3.28	252	-3.25	252	8.86	252	13.79	252	1.62	252	5.62	252	16.79	252	13.61	252	4.3
252.9	4.56	252.9	8	252.9	10.82	252.9	6.83	252.9	20.43	252.9	9.71	252.9	2.45	252.9	8.14	252.9	-4.49	252.9	1.83	252.9	7.18	252.9	4.95	252.9	-1.13	252.9	-0.57	252.9	0.07	252.9	-7.63	252.9	0.87	252.9	0.48	252.9	10.56	252.9	13.3	252.9	4.7	252.9	4.79	252.9	16.16	252.9	14.97	252.9	5.66
253.8	7.21	253.8	7.04	253.8	11.58	253.8	7.64	253.8	21.46	253.8	13.75	253.8	1.49	253.8	6.3	253.8	-1.4	253.8	3.96	253.8	6.68	253.8	5.92	253.8	-1.22	253.8	-1.95	253.8	-2.06	253.8	-7.56	253.8	-0.59	253.8	-3.8	253.8	6.15	253.8	10.74	253.8	2.4	253.8	6.33	253.8	18.29	253.8	13.76	253.8	2.93
254.7	9.52	254.7	7.59	254.7	10.43	254.7	9.05	254.7	20.38	254.7	13.25	254.7	3.04	254.7	3.37	254.7	0.36	254.7	5.42	254.7	10.52	254.7	5.05	254.7	-2.44	254.7	-2.69	254.7	1.97	254.7	-4.35	254.7	2.8	254.7	-5.51	254.7	8.84	254.7	10.74	254.7	-0.35	254.7	3.97	254.7	15.21	254.7	12.24	254.7	3.89
255.6	7.49	255.6	8.68	255.6	12.08	255.6	7.22	255.6	22.82	255.6	11.3	255.6	3.97	255.6	8.31	255.6	0.77	255.6	1.98	255.6	7.48	255.6	2.43	255.6	-0.79	255.6	-1.16	255.6	1.3	255.6	-7.3	255.6	0.25	255.6	-4.36	255.6	8.69	255.6	14.07	255.6	3.38	255.6	5.18	255.6	15.26	255.6	13.88	255.6	2.86
256.5	7.35	256.5	8.17	256.5	13.9	256.5	9.91	256.5	20.01	256.5	11.09	256.5	2.86	256.5	3.2	256.5	0.48	256.5	5.19	256.5	8.48	256.5	3.92	256.5	-2.41	256.5	-3.06	256.5	-0.31	256.5	-7.36	256.5	0.72	256.5	-2.54	256.5	7.61	256.5	13.67	256.5	3.12	256.5	6.16	256.5	14.43	256.5	13.74	256.5	4.01
257.4	6.25	257.4	8.63	257.4	10.33	257.4	10.36	257.4	20.5	257.4	9.7	257.4	2.91	257.4	3.53	257.4	-0.83	257.4	5.42	257.4	8.31	257.4	2.94	257.4	-2.88	257.4	-2.91	257.4	-1.7	257.4	-5.55	257.4	2.97	257.4	-3.49	257.4	8.8	257.4	12.55	257.4	-1.57	257.4	6.79	257.4	17.81	257.4	14.59	257.4	4.85
258.3	6.97	258.3	8	258.3	9.56	258.3	11.85	258.3	17.4	258.3	11.58	258.3	1.69	258.3	7.89	258.3	0.52	258.3	5.18	258.3	9.42	258.3	4.72	258.3	-1.45	258.3	-1.57	258.3	2.06	258.3	-4.9	258.3	4.31	258.3	-5.31	258.3	9.97	258.3	12.45	258.3	4.05	258.3	8.42	258.3	18.18	258.3	13.55	258.3	5.5
259.2	8.59	259.2	7.74	259.2	12.25	259.2	8.43	259.2	21.48	259.2	13.37	259.2	4.75	259.2	4.84	259.2	-2.2	259.2	1.54	259.2	9.23	259.2	1.61	259.2	-0.95	259.2	-3.7	259.2	0.47	259.2	-7.68	259.2	2.71	259.2	-4.62	259.2	9.27	259.2	12.02	259.2	0.47	259.2	5.14	259.2	16.8	259.2	15.21	259.2	5.96
260.1	5.46	260.1	5.94	260.1	11.14	260.1	10.66	260.1	18.2	260.1	11.37	260.1	4.51	260.1	4.26	260.1	-3.29	260.1	5.27	260.1	7.89	260.1	4.21	260.1	1.36	260.1	-2.23	260.1	-1.02	260.1	-5.46	260.1	0.88	260.1	-4.5	260.1	9.72	260.1	11.31	260.1	1.7	260.1	7.6	260.1	16	260.1	11.69	260.1	4.66
261	6.8	261	10.8	261	11.38	261	5.36	261	19.46	261	9.82	261	4.06	261	6.63	261	-3.33	261	0.99	261	5.86	261	3.75	261	0.2	261	0.1	261	-0.13	261	-6.14	261	-1.26	261	-0.65	261	9.8	261	13.5	261	1.55	261	6.79	261	15.89	261	16.58	261	5.14
261.9	7.75	261.9	6.76	261.9	14.65	261.9	7.13	261.9	21.55	261.9	11.78	261.9	2.66	261.9	3.35	261.9	-0.41	261.9	1.77	261.9	10.29	261.9	4.84	261.9	-0.67	261.9	-1.6	261.9	2.82	261.9	-7.32	261.9	1.21	261.9	-1.77	261.9	8.72	261.9	11.98	261.9	5.47	261.9	5.97	261.9	16.12	261.9	15.2	261.9	4.55
262.8	10.48	262.8	7.61	262.8	12.38	262.8	7.44	262.8	21.5	262.8	8.43	262.8	3.1	262.8	5.01	262.8	-0.47	262.8	4.55	262.8	7.24	262.8	3.18	262.8	-1.94	262.8	-2.89	262.8	1.27	262.8	-5.23	262.8	-0.63	262.8	-4.35	262.8	9.31	262.8	11.36	262.8	3.05	262.8	6.7	262.8	16.69	262.8	14.69	262.8	4.97
263.7	7.87	263.7	7.38	263.7	11.27	263.7	7.31	263.7	19.97	263.7	11.19	263.7	3.54	263.7	6.57	263.7	-0.41	263.7	2.81	263.7	7.77	263.7	5.47	263.7	-1.15	263.7	-2.81	263.7	-1.02	263.7	-5.75	263.7	2.39	263.7	-3.05	263.7	8.88	263.7	10.92	263.7	3.23	263.7	7.24	263.7	16.2	263.7	14.84	263.7	2.85
264.6	6.63	264.6	8.59	264.6	13.16	264.6	8.97	264.6	19.52	264.6	12.73	264.6	1.36	264.6	5.92	264.6	-0.33	264.6	5.71	264.6	9.11	264.6	6.26	264.6	-1.7	264.6	-2.84	264.6	-1.57	264.6	-5.78	264.6	0.32	264.6	-2.96	264.6	8.35	264.6	13.54	264.6	3.9	264.6	5.57	264.6	16.5	264.6	16.15	264.6	4.36
265.5	6.34	265.5	7.56	265.5	10.28	265.5	8.73	265.5	20.98	265.5	13.83	265.5	4.45	265.5	6.07	265.5	-1.27	265.5	6.66	265.5	7.31	265.5	5.36	265.5	-0.05	265.5	-2.08	265.5	0.55	265.5	-4.61	265.5	0.6	265.5	-0.28	265.5	10.75	265.5	11.53	265.5	3.6	265.5	7.4	265.5	19.05	265.5	14.1	265.5	5.34
266.4	7.13	266.4	8.1	266.4	14.75	266.4	11.28	266.4	17.59	266.4	11.42	266.4	3.2	266.4	6.98	266.4	1.33	266.4	4.5	266.4	8.48	266.4	5.34	266.4	-0.95	266.4	-0.29	266.4	-1.31	266.4	-5.71	266.4	1.49	266.4	-4.39	266.4	8.46	266.4	12.38	266.4	1.83	266.4	7.36	266.4	17.12	266.4	14.75	266.4	4.31
267.3	7.93	267.3	6.91	267.3	13.63	267.3	8.53	267.3	22.55	267.3	11.42	267.3	2.91	267.3	5.26	267.3	-3.83	267.3	3.63	267.3	9.6	267.3	3.07	267.3	-1.19	267.3	-3.55	267.3	-1.14	267.3	-7.45	267.3	1.35	267.3	-4.13	267.3	10.29	267.3	11.75	267.3	3.82	267.3	4.9	267.3	15.03	267.3	13.77	267.3	6.58
268.2	8.6	268.2	5.91	268.2	12.66	268.2	7.86	268.2	18.82	268.2	11.46	268.2	3.77	268.2	6.8	268.2	0.98	268.2	3.58	268.2	7.16	268.2	5.11	268.2	-2.24	268.2	-1.84	268.2	1.22	268.2	-7.41	268.2	1.58	268.2	-0.77	268.2	7.73	268.2	12.79	268.2	1.82	268.2	4.1	268.2	14.82	268.2	14.57	268.2	1.94
269.1	5.59	269.1	6.54	269.1	15.51	269.1	7.25	269.1	20.6	269.1	10.05	269.1	2.62	269.1	5.37	269.1	0.96	269.1	3.99	269.1	7.98	269.1	3.14	269.1	0.2	269.1	-2.01	269.1	0.94	269.1	-5.87	269.1	2.31	269.1	-2.6	269.1	9.67	269.1	11.65	269.1	3.84	269.1	8.69	269.1	15.9	269.1	13.36	269.1	4.31
270	6	270	7.89	270	13.83	270	6.88	270	20.44	270	10.38	270	3.26	270	6.3	270	-0.92	270	5.22	270	9.22	270	5.27	270	-0.82	270	-3.14	270	-1.16	270	-4.48	270	1.49	270	-3.26	270	8.48	270	9.78	270	3	270	8.62	270	15.08	270	14.46	270	5.15
270.9	9.05	270.9	6.71	270.9	16.26	270.9	7.74	270.9	22.91	270.9	10.62	270.9	2.71	270.9	6.62	270.9	0.74	270.9	5.23	270.9	10.68	270.9	4.47	270.9	-1.04	270.9	-2.01	270.9	1.32	270.9	-3.61	270.9	4.22	270.9	-3.31	270.9	8.3	270.9	11.64	270.9	4.1	270.9	7.97	270.9	17.47	270.9	13.17	270.9	3.23
271.8	7.74	271.8	5.9	271.8	11.95	271.8	9.61	271.8	21.5	271.8	11.76	271.8	3.34	271.8	2.66	271.8	0.69	271.8	1.76	271.8	11.36	271.8	5.84	271.8	-0.67	271.8	-1.78	271.8	1.36	271.8	-8.11	271.8	2.97	271.8	-4.71	271.8	10.32	271.8	15.85	271.8	4.07	271.8	6.83	271.8	18.44	271.8	13.52	271.8	3.18
272.7	7.18	272.7	7.22	272.7	13.18	272.7	8.6	272.7	20.03	272.7	10.91	272.7	1.66	272.7	5.17	272.7	1.3	272.7	3.69	272.7	4.95	272.7	4.55	272.7	-0.56	272.7	-2.22	272.7	1.28	272.7	-8.74	272.7	0.04	272.7	-4.89	272.7	10.17	272.7	11.96	272.7	3.55	272.7	6.32	272.7	15.23	272.7	14.66	272.7	2.64
273.6	5.95	273.6	9.12	273.6	12.21	273.6	10.06	273.6	22	273.6	9.84	273.6	2.61	273.6	7.83	273.6	-1.55	273.6	4.69	273.6	7.55	273.6	3.6	273.6	-1.36	273.6	-1.61	273.6	0.31	273.6	-5.89	273.6	1.23	273.6	-3.44	273.6	8.81	273.6	11.18	273.6	3.39	273.6	7.51	273.6	15.88	273.6	14.38	273.6	5.38
274.5	3.97	274.5	7.71	274.5	10.92	274.5	9.34	274.5	18.31	274.5	10.09	274.5	1.72	274.5	6.72	274.5	-1.62	274.5	2.66	274.5	8.49	274.5	3.66	274.5	-1.16	274.5	0.4	274.5	0.24	274.5	-9.64	274.5	1.12	274.5	-4.55	274.5	12.06	274.5	14.41	274.5	4	274.5	6.38	274.5	16.7	274.5	14.26	274.5	5.11
275.4	5.23	275.4	8.01	275.4	11.38	275.4	7.32	275.4	22.25	275.4	9.45	275.4	1.04	275.4	5.32	275.4	1.83	275.4	2.35	275.4	11.68	275.4	2.39	275.4	-0.83	275.4	-0.79	275.4	-0.09	275.4	-7.13	275.4	1.99	275.4	-3.62	275.4	8.41	275.4	15.15	275.4	1.24	275.4	7.88	275.4	17.03	275.4	14.5	275.4	2.38
276.3	5.31	276.3	6.27	276.3	11.21	276.3	7.76	276.3	17.29	276.3	8.62	276.3	2.69	276.3	8.88	276.3	0.25	276.3	3.9	276.3	5.73	276.3	6.61	276.3	-0.27	276.3	-0.44	276.3	0.31	276.3	-7.11	276.3	0.66	276.3	-0.42	276.3	10.95	276.3	14.81	276.3	3.15	276.3	7.11	276.3	18	276.3	14.15	276.3	6.82
277.2	5.38	277.2	7.47	277.2	11.66	277.2	10.07	277.2	21.87	277.2	12.62	277.2	3.43	277.2	7.92	277.2	-0.83	277.2	1.41	277.2	12.38	277.2	5.56	277.2	-1.87	277.2	-1.94	277.2	-1.12	277.2	-8.93	277.2	4.24	277.2	-3.55	277.2	6.75	277.2	11.02	277.2	2.66	277.2	8.31	277.2	17.65	277.2	15.79	277.2	3.82
278.1	6.36	278.1	7.67	278.1	13.04	278.1	8.15	278.1	22.89	278.1	12.5	278.1	3.99	278.1	4.55	278.1	0.25	278.1	2.85	278.1	9.6	278.1	7.81	278.1	-0.36	278.1	-3.04	278.1	0.95	278.1	-7.91	278.1	0.53	278.1	-0.27	278.1	10.47	278.1	12.09	278.1	2.91	278.1	7.39	278.1	18.9	278.1	14.4	278.1	5.29
279	6.99	279	6.87	279	14.98	279	8	279	21.43	279	15.28	279	3.33	279	6.89	279	0.22	279	2.75	279	7.98	279	3.5	279	-2.01	279	-2.27	279	0.54	279	-7.09	279	1.06	279	-3.17	279	10.12	279	12.56	279	3.7	279	8.14	279	15.4	279	15.98	279	5.5
279.9	6.35	279.9	9.2	279.9	12.68	279.9	8.59	279.9	20.78	279.9	12.39	279.9	2.65	279.9	5.17	279.9	-2.57	279.9	2.59	279.9	10.24	279.9	6.25	279.9	-0.94	279.9	-1.82	279.9	0.88	279.9	-7.94	279.9	0.61	279.9	-2.95	279.9	11.43	279.9	14.15	279.9	5.52	279.9	6.53	279.9	17.69	279.9	14.55	279.9	6.44
280.8	5.14	280.8	8.42	280.8	15.14	280.8	8.74	280.8	20.71	280.8	9.35	280.8	1.7	280.8	6.73	280.8	0.32	280.8	2.31	280.8	5.06	280.8	2.79	280.8	-1.69	280.8	-1.82	280.8	-0.64	280.8	-8.63	280.8	1.68	280.8	-1.65	280.8	9.75	280.8	11.47	280.8	2.25	280.8	4.6	280.8	18.8	280.8	14.65	280.8	4.33
281.7	9.27	281.7	6.84	281.7	13.02	281.7	6.87	281.7	23.62	281.7	13.94	281.7	0.96	281.7	6.12	281.7	-0.67	281.7	3.68	281.7	9.23	281.7	4.78	281.7	-1.51	281.7	-2.64	281.7	-1.58	281.7	-7.25	281.7	1.76	281.7	-4.44	281.7	11.35	281.7	13.49	281.7	0.78	281.7	6.81	281.7	18.96	281.7	14.72	281.7	4.65
282.6	6.86	282.6	6.75	282.6	12.58	282.6	10.15	282.6	21.92	282.6	11.9	282.6	1.41	282.6	5.11	282.6	0.28	282.6	2.86	282.6	9.19	282.6	3.31	282.6	-1.65	282.6	-2.35	282.6	0.66	282.6	-8.81	282.6	2.01	282.6	-4.34	282.6	10.09	282.6	11.37	282.6	4.66	282.6	7.13	282.6	18.33	282.6	16.12	282.6	5.54
283.5	5.76	283.5	6.76	283.5	12.8	283.5	6.25	283.5	21.02	283.5	11.05	283.5	2.86	283.5	5.54	283.5	-1	283.5	1.6	283.5	10	283.5	3.45	283.5	0.28	283.5	-2.03	283.5	-0.74	283.5	-4.25	283.5	1.43	283.5	-3.42	283.5	10.81	283.5	13.75	283.5	2.55	283.5	8.78	283.5	17.37	283.5	15.31	283.5	5.99
284.4	8.16	284.4	8.63	284.4	14.66	284.4	4.05	284.4	20.93	284.4	11.03	284.4	2.79	284.4	5.67	284.4	1.32	284.4	1.66	284.4	8.83	284.4	5.73	284.4	-1.82	284.4	-3.19	284.4	0.72	284.4	-5.01	284.4	0.3	284.4	-3.12	284.4	9.15	284.4	11.04	284.4	4.2	284.4	8.48	284.4	16.03	284.4	14.45	284.4	3.39
285.3	8.05	285.3	11.51	285.3	17.82	285.3	7.01	285.3	21.44	285.3	10.89	285.3	5.05	285.3	6.44	285.3	5.71	285.3	3.9	285.3	8.26	285.3	3.09	285.3	-2.06	285.3	-3.91	285.3	2.68	285.3	-5.52	285.3	3.32	285.3	-3.92	285.3	7.07	285.3	12.58	285.3	4.17	285.3	7.59	285.3	18.18	285.3	14.28	285.3	2.56
286.2	7.21	286.2	6.89	286.2	14.22	286.2	9.19	286.2	20.69	286.2	9.63	286.2	3.55	286.2	7.63	286.2	-1.38	286.2	2.6	286.2	8.34	286.2	3.96	286.2	1.26	286.2	-1.11	286.2	0.87	286.2	-8.65	286.2	3.01	286.2	-4.03	286.2	11.76	286.2	13.7	286.2	2.2	286.2	4.65	286.2	19.3	286.2	13.92	286.2	6.31
287.1	4.93	287.1	6.97	287.1	11.79	287.1	5.93	287.1	21.47	287.1	13.54	287.1	3.3	287.1	6.51	287.1	0.79	287.1	2.39	287.1	8.28	287.1	8.33	287.1	-0.7	287.1	-3.51	287.1	0.5	287.1	-8.29	287.1	0.89	287.1	-0.95	287.1	11.3	287.1	12.67	287.1	2.09	287.1	8.3	287.1	17.23	287.1	15.42	287.1	6.11
288	7.69	288	6.53	288	11	288	9.01	288	19.24	288	9.59	288	2.75	288	6.35	288	0.85	288	3.46	288	8.8	288	4.52	288	-0.13	288	-1.38	288	0.74	288	-8.45	288	2.61	288	-3.31	288	11.14	288	14.58	288	4.55	288	9.4	288	17.42	288	13.22	288	4.67
288.9	7.06	288.9	7.64	288.9	13.62	288.9	6.96	288.9	19.85	288.9	13.46	288.9	1.79	288.9	6.87	288.9	0.59	288.9	1.58	288.9	8.23	288.9	4.85	288.9	-1.73	288.9	-1.34	288.9	0.59	288.9	-10.29	288.9	-0.94	288.9	-3.32	288.9	11.97	288.9	11.93	288.9	4.83	288.9	6.53	288.9	17.12	288.9	14.52	288.9	6.59
289.8	6.96	289.8	9.67	289.8	12.6	289.8	8.84	289.8	21.82	289.8	12.93	289.8	1.88	289.8	6.6	289.8	-0.24	289.8	3.25	289.8	8.09	289.8	3.48	289.8	-3.26	289.8	-3.32	289.8	1.06	289.8	-6.43	289.8	0.96	289.8	-4.49	289.8	10.22	289.8	11.13	289.8	4.23	289.8	8.53	289.8	18.54	289.8	18.25	289.8	5.34
290.7	7.36	290.7	7.72	290.7	13.92	290.7	9.55	290.7	21.86	290.7	12.42	290.7	3.03	290.7	8.21	290.7	0.44	290.7	3.87	290.7	8.01	290.7	1.25	290.7	-2.93	290.7	-0.69	290.7	2.69	290.7	-7.19	290.7	0.82	290.7	-5.49	290.7	8.04	290.7	13.46	290.7	5.34	290.7	6.65	290.7	16.28	290.7	14.64	290.7	0.74
291.6	6.74	291.6	7.98	291.6	13.69	291.6	6.66	291.6	19.82	291.6	12.64	291.6	4.26	291.6	9.13	291.6	-0.17	291.6	1.64	291.6	10.36	291.6	6.99	291.6	-0.65	291.6	-1.42	291.6	2.19	291.6	-9.09	291.6	2.31	291.6	-3.95	291.6	12.49	291.6	13.12	291.6	4.93	291.6	6.08	291.6	17.75	291.6	13.14	291.6	7.45
292.5	6.53	292.5	10.31	292.5	13.73	292.5	7.39	292.5	21.95	292.5	10.88	292.5	3.4	292.5	8.44	292.5	0.22	292.5	2.64	292.5	9.48	292.5	6.34	292.5	0.25	292.5	-1.23	292.5	-1.97	292.5	-6.17	292.5	1.04	292.5	-2.7	292.5	8.39	292.5	12.9	292.5	1.86	292.5	8.69	292.5	15.53	292.5	14.3	292.5	5.94
293.4	7.61	293.4	8.54	293.4	13.12	293.4	6.38	293.4	19.53	293.4	14.65	293.4	4.52	293.4	4.46	293.4	-1.17	293.4	2.12	293.4	8.65	293.4	5	293.4	-0.14	293.4	-4.52	293.4	0.24	293.4	-6.61	293.4	2.43	293.4	-3.38	293.4	10.43	293.4	12.85	293.4	4.43	293.4	8.93	293.4	17.61	293.4	17.18	293.4	4.87
294.3	7.86	294.3	7.26	294.3	14.44	294.3	8.37	294.3	20.15	294.3	10.22	294.3	3.24	294.3	6.01	294.3	-0.15	294.3	4.47	294.3	8.95	294.3	3.88	294.3	-1.05	294.3	-0.81	294.3	-1.02	294.3	-7.11	294.3	-1.46	294.3	-4.33	294.3	9.33	294.3	14.63	294.3	4.35	294.3	5.56	294.3	15.1	294.3	14.83	294.3	4.25
295.2	8.13	295.2	8.41	295.2	12.1	295.2	11.84	295.2	21.49	295.2	11.21	295.2	4.59	295.2	4.2	295.2	-2.2	295.2	4.78	295.2	9.21	295.2	4.65	295.2	-0.76	295.2	-3.35	295.2	-1.12	295.2	-7.55	295.2	0.68	295.2	-5.45	295.2	9.96	295.2	12.54	295.2	4.09	295.2	5.41	295.2	19.48	295.2	13.49	295.2	3.87
296.1	5.71	296.1	6.95	296.1	12.04	296.1	7	296.1	20.5	296.1	9.83	296.1	3.27	296.1	5.74	296.1	0.36	296.1	3.39	296.1	5.59	296.1	4.76	296.1	-2.13	296.1	-0.53	296.1	-0.18	296.1	-6.6	296.1	1.13	296.1	-3.28	296.1	11.42	296.1	16.4	296.1	3.45	296.1	4.91	296.1	16.81	296.1	12.96	296.1	7.23
297	6.3	297	8.93	297	14.76	297	7.05	297	22.03	297	11.24	297	2.47	297	6.42	297	1.68	297	1.9	297	8.78	297	4.51	297	-1.5	297	-2.08	297	-0.17	297	-7.82	297	0.11	297	-4.93	297	10.97	297	14.21	297	4.02	297	7.15	297	17.13	297	14.56	297	6.57
297.9	6.05	297.9	6.49	297.9	13.4	297.9	7.82	297.9	20.34	297.9	12.2	297.9	5.38	297.9	7.15	297.9	0.4	297.9	2.55	297.9	8.16	297.9	5.37	297.9	0.16	297.9	-3.6	297.9	-2.35	297.9	-6.16	297.9	3.63	297.9	-3.32	297.9	11.18	297.9	13.53	297.9	4.88	297.9	7.81	297.9	18.21	297.9	14.49	297.9	4.57
298.8	7.22	298.8	10.14	298.8	12.31	298.8	8.4	298.8	22.37	298.8	8.62	298.8	5.24	298.8	6.78	298.8	1.4	298.8	5.11	298.8	11.17	298.8	3.49	298.8	0.37	298.8	-1.9	298.8	0.68	298.8	-6.24	298.8	3.04	298.8	-3.33	298.8	10.72	298.8	12.73	298.8	3.84	298.8	5.26	298.8	16.79	298.8	15.6	298.8	4.68
299.7	5.83	299.7	10.13	299.7	12.42	299.7	8.16	299.7	21.82	299.7	12.96	299.7	4.15	299.7	8.35	299.7	-0.15	299.7	3.04	299.7	11.58	299.7	4.37	299.7	1.43	299.7	-2.06	299.7	-0.61	299.7	-5.51	299.7	2.19	299.7	-2.47	299.7	12.8	299.7	14.41	299.7	7.21	299.7	6.67	299.7	15.04	299.7	14.87	299.7	5.12
300.6	8.31	300.6	7.15	300.6	14	300.6	11.1	300.6	19.54	300.6	10.29	300.6	4.66	300.6	7.35	300.6	1.75	300.6	2.71	300.6	9.77	300.6	5.48	300.6	-0.3	300.6	-1.47	300.6	0.71	300.6	-7.78	300.6	4.06	300.6	0.42	300.6	10.73	300.6	14	300.6	2.9	300.6	7.13	300.6	18.15	300.6	15.77	300.6	8.19
301.5	7.45	301.5	11.21	301.5	13.31	301.5	7.82	301.5	22.51	301.5	9.42	301.5	2.65	301.5	7.55	301.5	-0.45	301.5	3.08	301.5	7.89	301.5	5.53	301.5	0.42	301.5	-4.31	301.5	-0.45	301.5	-8.9	301.5	-0.12	301.5	-1.46	301.5	10.97	301.5	13.47	301.5	5.95	301.5	6.71	301.5	15.86	301.5	15.87	301.5	3.46
302.4	8.83	302.4	6.65	302.4	12.57	302.4	8.48	302.4	20.27	302.4	12.62	302.4	3.97	302.4	7.4	302.4	0.61	302.4	1.91	302.4	10.91	302.4	6.67	302.4	-0.36	302.4	-1.87	302.4	1.16	302.4	-9.47	302.4	-1.49	302.4	-3.88	302.4	12.59	302.4	14.55	302.4	7.27	302.4	7.2	302.4	13.98	302.4	13.9	302.4	7.09
303.3	4.65	303.3	8.36	303.3	13.34	303.3	9.4	303.3	22.85	303.3	9.79	303.3	2.86	303.3	6.45	303.3	0.48	303.3	4.14	303.3	8.28	303.3	1.51	303.3	-2.51	303.3	-2.01	303.3	-2.31	303.3	-8.02	303.3	1.15	303.3	-3.82	303.3	10.56	303.3	13.63	303.3	4.39	303.3	6.39	303.3	17.94	303.3	15.13	303.3	5.25
304.2	8.2	304.2	8.3	304.2	13.12	304.2	8.36	304.2	19.86	304.2	14.51	304.2	3.83	304.2	6.26	304.2	0.04	304.2	1.53	304.2	7.03	304.2	5.12	304.2	-1.91	304.2	-4.17	304.2	1.98	304.2	-9.13	304.2	1.79	304.2	-2.95	304.2	9.73	304.2	13.09	304.2	6.67	304.2	5.04	304.2	18.62	304.2	13.62	304.2	4.42
305.1	7.14	305.1	7.65	305.1	14.33	305.1	9.18	305.1	18.67	305.1	10.91	305.1	4.64	305.1	8.56	305.1	1.34	305.1	3.74	305.1	6.75	305.1	6.31	305.1	-1.37	305.1	-1.7	305.1	-0.11	305.1	-8.01	305.1	1.02	305.1	-3.65	305.1	9.85	305.1	14.1	305.1	3.62	305.1	8.11	305.1	18.15	305.1	15.39	305.1	4.65
306	5.54	306	7.74	306	15.91	306	6.92	306	21.45	306	9.9	306	2.56	306	7.02	306	1.56	306	2.62	306	8.05	306	3.27	306	-3.13	306	-2.16	306	0.38	306	-7.96	306	1.29	306	-2.42	306	9.96	306	12.63	306	5.3	306	5.78	306	18.3	306	12.91	306	4.51
306.9	5.51	306.9	9.37	306.9	15.76	306.9	9.4	306.9	20.38	306.9	13.32	306.9	0.14	306.9	6.34	306.9	1.12	306.9	4.04	306.9	8.91	306.9	4.63	306.9	-2.29	306.9	-1.51	306.9	-0.69	306.9	-6.03	306.9	-0.69	306.9	-1.8	306.9	9.81	306.9	14.63	306.9	2.12	306.9	8.66	306.9	18.61	306.9	14.98	306.9	5.95
307.8	7.47	307.8	7.26	307.8	13.01	307.8	5.88	307.8	21.39	307.8	15.36	307.8	4.46	307.8	8.18	307.8	-1.01	307.8	2.56	307.8	8.68	307.8	6.34	307.8	-0.18	307.8	-1.11	307.8	0.79	307.8	-7.04	307.8	0.72	307.8	-6.92	307.8	11.8	307.8	12.44	307.8	5.93	307.8	8.31	307.8	18.54	307.8	13.67	307.8	6.37
308.7	6.88	308.7	8.63	308.7	16.17	308.7	11.76	308.7	21.68	308.7	12.27	308.7	2.97	308.7	9.59	308.7	0.44	308.7	4.36	308.7	9.73	308.7	5.25	308.7	-5.44	308.7	-3.62	308.7	-0.35	308.7	-7.77	308.7	1.89	308.7	-2.24	308.7	9.39	308.7	11.94	308.7	5.92	308.7	5.87	308.7	18.98	308.7	17.76	308.7	7.4
309.6	7.79	309.6	9.19	309.6	14.33	309.6	10.11	309.6	21.28	309.6	11.72	309.6	0.84	309.6	4.97	309.6	-0.4	309.6	3.38	309.6	8.91	309.6	5.62	309.6	-2.67	309.6	-3.08	309.6	-1.81	309.6	-7.38	309.6	-0.11	309.6	-0.88	309.6	10.1	309.6	12.73	309.6	4.41	309.6	8.78	309.6	19.32	309.6	18.65	309.6	3.93
310.5	7.53	310.5	5.38	310.5	15.41	310.5	8.7	310.5	20.35	310.5	13.18	310.5	3.96	310.5	5.61	310.5	1.59	310.5	2.24	310.5	8.17	310.5	4.73	310.5	-1.82	310.5	0.08	310.5	1.55	310.5	-8.04	310.5	-0.02	310.5	-3.67	310.5	9.67	310.5	14.73	310.5	7.22	310.5	6.95	310.5	14.53	310.5	14.9	310.5	4.67
311.4	8.24	311.4	8.96	311.4	16.42	311.4	7.22	311.4	23.86	311.4	15.29	311.4	1.61	311.4	7.15	311.4	3.67	311.4	2.08	311.4	10.12	311.4	5.8	311.4	-1.85	311.4	-2.76	311.4	0.03	311.4	-8.39	311.4	0.18	311.4	-3.24	311.4	12.41	311.4	14.3	311.4	5.79	311.4	4.85	311.4	17.12	311.4	17.63	311.4	5.37
312.3	11.3	312.3	8.74	312.3	14.95	312.3	8.08	312.3	19.92	312.3	14.78	312.3	5.97	312.3	7.15	312.3	-0.13	312.3	0.94	312.3	9.4	312.3	6.26	312.3	-2.92	312.3	-2.05	312.3	-2.02	312.3	-7.66	312.3	5.19	312.3	-3.72	312.3	8.52	312.3	14.14	312.3	4.73	312.3	8.39	312.3	18.15	312.3	16.19	312.3	4.55
313.2	6.4	313.2	11.15	313.2	15.36	313.2	8.52	313.2	22.1	313.2	11.6	313.2	4.1	313.2	8.17	313.2	2.27	313.2	3.82	313.2	9.93	313.2	5.76	313.2	-0.66	313.2	-2.09	313.2	0.02	313.2	-4.66	313.2	2.15	313.2	-3.5	313.2	9.56	313.2	13.37	313.2	4.33	313.2	7.23	313.2	17.59	313.2	16.22	313.2	3.86
314.1	8.46	314.1	7.17	314.1	11.73	314.1	7.08	314.1	19.6	314.1	13.42	314.1	3.48	314.1	5.59	314.1	-0.09	314.1	2.04	314.1	7.47	314.1	5.06	314.1	-2.32	314.1	-3.44	314.1	-0.59	314.1	-7.01	314.1	-0.55	314.1	-4.51	314.1	11.3	314.1	13.99	314.1	5.81	314.1	6.97	314.1	16.04	314.1	13.97	314.1	6.44
315	4.82	315	9.3	315	13.77	315	10.62	315	22.11	315	9.61	315	2.35	315	6.46	315	1	315	3.54	315	8.92	315	4.1	315	-1.39	315	-2.12	315	0.01	315	-10.26	315	0.43	315	-2.21	315	9.91	315	12.35	315	4.26	315	6.76	315	18.6	315	14.07	315	3.4
315.9	10.46	315.9	4.82	315.9	12.26	315.9	9.86	315.9	18.94	315.9	11.99	315.9	5.51	315.9	4.29	315.9	0.91	315.9	1.88	315.9	6.03	315.9	6.61	315.9	-2.5	315.9	-1.48	315.9	1.36	315.9	-9.52	315.9	2.66	315.9	-1.47	315.9	8.84	315.9	11.97	315.9	6.63	315.9	7.99	315.9	17.66	315.9	17.92	315.9	5.05
316.8	8.58	316.8	7.9	316.8	13.19	316.8	10.1	316.8	19.7	316.8	13.11	316.8	3.98	316.8	5.58	316.8	-0.03	316.8	3.45	316.8	8.07	316.8	3.43	316.8	-2.82	316.8	-2.74	316.8	0.84	316.8	-7.14	316.8	0.69	316.8	-2.07	316.8	10.81	316.8	14.58	316.8	6.41	316.8	6.91	316.8	16.63	316.8	15.87	316.8	6.02
317.7	7.32	317.7	9.07	317.7	13.8	317.7	9.73	317.7	21.44	317.7	11.5	317.7	3.53	317.7	7.11	317.7	1.9	317.7	5.68	317.7	10.25	317.7	5.1	317.7	-1.42	317.7	-3.84	317.7	2.06	317.7	-6.72	317.7	3.72	317.7	-5.14	317.7	10.09	317.7	13.9	317.7	5.25	317.7	6.19	317.7	17.36	317.7	16.29	317.7	4.28
318.6	6.79	318.6	8.33	318.6	12.38	318.6	9.85	318.6	20.23	318.6	11.15	318.6	5.54	318.6	6.71	318.6	0	318.6	2.29	318.6	8.04	318.6	3.2	318.6	-0.2	318.6	-2.07	318.6	1.59	318.6	-10.66	318.6	0.57	318.6	-6.81	318.6	13.26	318.6	13.35	318.6	2.86	318.6	6.22	318.6	19.78	318.6	14.37	318.6	6.72
319.5	5.98	319.5	5.92	319.5	14.45	319.5	8.77	319.5	19.36	319.5	12.98	319.5	2.92	319.5	5.44	319.5	-1.39	319.5	4.83	319.5	8.59	319.5	5.58	319.5	-0.36	319.5	-3.56	319.5	-2	319.5	-7.72	319.5	1.82	319.5	-2.72	319.5	12.02	319.5	12.25	319.5	4.48	319.5	7.44	319.5	17.82	319.5	17.72	319.5	5.48
320.4	7.34	320.4	9.3	320.4	11.18	320.4	9.74	320.4	21.01	320.4	12.14	320.4	2.19	320.4	7.49	320.4	-1.02	320.4	3.75	320.4	7.34	320.4	5.01	320.4	-1.38	320.4	-2.2	320.4	2.2	320.4	-8.19	320.4	1.84	320.4	-1.5	320.4	8.87	320.4	12.99	320.4	5.61	320.4	7.58	320.4	18.35	320.4	18.8	320.4	3.53
321.3	5.56	321.3	6.22	321.3	15.36	321.3	10.7	321.3	18.26	321.3	13.4	321.3	3.32	321.3	7.77	321.3	3.78	321.3	4.7	321.3	7.93	321.3	5.46	321.3	-0.47	321.3	-1.54	321.3	2.9	321.3	-8.33	321.3	0.45	321.3	-2.05	321.3	12.06	321.3	12.55	321.3	5.82	321.3	8.73	321.3	16.13	321.3	17.63	321.3	6.15
322.2	8.1	322.2	8.08	322.2	13.61	322.2	10.22	322.2	19.6	322.2	11.46	322.2	5.6	322.2	7.55	322.2	-0.16	322.2	4.85	322.2	9.25	322.2	3.93	322.2	-0.22	322.2	-1.62	322.2	1.51	322.2	-4.84	322.2	1.25	322.2	-6.2	322.2	11.34	322.2	14.85	322.2	7.5	322.2	8.24	322.2	15.98	322.2	15.21	322.2	4.75
323.1	7.56	323.1	9.53	323.1	13.64	323.1	11.58	323.1	19.8	323.1	13.02	323.1	4.7	323.1	6.11	323.1	1.52	323.1	2.9	323.1	7.79	323.1	7.3	323.1	-1.23	323.1	-0.8	323.1	0.43	323.1	-9.44	323.1	1.18	323.1	-3.76	323.1	12.83	323.1	14.12	323.1	4.29	323.1	6.04	323.1	18.57	323.1	15.07	323.1	6.34
324	8.4	324	10.93	324	12.59	324	5.82	324	24.19	324	11.91	324	7.02	324	8.59	324	0.6	324	4.37	324	12.07	324	4.27	324	-0.75	324	-4.26	324	-0.72	324	-8.34	324	2.19	324	-4.62	324	10.65	324	13.11	324	4.24	324	7.54	324	16.23	324	17.28	324	3.48
324.9	6.73	324.9	9.23	324.9	13.4	324.9	10.49	324.9	21.68	324.9	11.66	324.9	2.93	324.9	5.95	324.9	1.6	324.9	4.4	324.9	8	324.9	3.15	324.9	-2.97	324.9	-3.68	324.9	0.21	324.9	-5.79	324.9	1.76	324.9	-4.19	324.9	10.06	324.9	13.83	324.9	3.44	324.9	9.61	324.9	19.26	324.9	16.48	324.9	3.29
325.8	9.1	325.8	6.64	325.8	16.07	325.8	9.81	325.8	21.32	325.8	10.83	325.8	1.97	325.8	7.75	325.8	0.28	325.8	3.27	325.8	7.92	325.8	5.78	325.8	-2.01	325.8	-3.11	325.8	-0.33	325.8	-7.71	325.8	0.06	325.8	-5.24	325.8	12.96	325.8	12.93	325.8	6.14	325.8	7.98	325.8	18.88	325.8	15.7	325.8	7.24
326.7	7.64	326.7	10.38	326.7	13.81	326.7	8.39	326.7	23.43	326.7	11.97	326.7	4.75	326.7	8.6	326.7	-1.73	326.7	4.48	326.7	8.25	326.7	6.19	326.7	-0.55	326.7	-2.25	326.7	-0.02	326.7	-7.02	326.7	1.8	326.7	-3.05	326.7	13.37	326.7	15.88	326.7	5.28	326.7	6.38	326.7	18.39	326.7	17.26	326.7	6.31
327.6	7.76	327.6	9.59	327.6	14.72	327.6	10.41	327.6	20.77	327.6	10.63	327.6	2.52	327.6	9.72	327.6	0.89	327.6	3.1	327.6	8.68	327.6	4.77	327.6	0.41	327.6	-3.6	327.6	-0.79	327.6	-6.68	327.6	1.99	327.6	-4.45	327.6	10.47	327.6	14.48	327.6	7.54	327.6	7.2	327.6	18.42	327.6	13.97	327.6	4.57
328.5	9.46	328.5	8.45	328.5	14.84	328.5	9.73	328.5	22.71	328.5	12.24	328.5	2.3	328.5	8.99	328.5	-0.01	328.5	5.02	328.5	9.14	328.5	4.87	328.5	-1.61	328.5	0.31	328.5	-2.03	328.5	-8.72	328.5	2.01	328.5	-2.86	328.5	9.27	328.5	14.51	328.5	5.19	328.5	7.33	328.5	17.1	328.5	16.6	328.5	4.8
329.4	6.89	329.4	9.1	329.4	13.54	329.4	9.11	329.4	24.52	329.4	14.35	329.4	3.01	329.4	6.93	329.4	1.2	329.4	5.65	329.4	10.24	329.4	4.55	329.4	-1.12	329.4	-2.03	329.4	0.88	329.4	-7.6	329.4	1.62	329.4	-5.07	329.4	11.57	329.4	17.03	329.4	7.06	329.4	6.73	329.4	18.48	329.4	16.25	329.4	5.27
330.3	7.19	330.3	6.68	330.3	13.49	330.3	8.65	330.3	20.75	330.3	13.45	330.3	0.91	330.3	5.74	330.3	1.46	330.3	4	330.3	7.81	330.3	4.38	330.3	-2.02	330.3	-3.47	330.3	0.68	330.3	-6.94	330.3	0.76	330.3	-2.34	330.3	12.28	330.3	15.56	330.3	7.47	330.3	7.93	330.3	17.04	330.3	17.46	330.3	6.11
331.2	6.4	331.2	8.11	331.2	15.12	331.2	9	331.2	21.43	331.2	10.73	331.2	5.62	331.2	5.97	331.2	1.47	331.2	4.77	331.2	8.43	331.2	4.29	331.2	-0.48	331.2	-3.11	331.2	-0.89	331.2	-7.14	331.2	2.67	331.2	-3.52	331.2	9.68	331.2	11.65	331.2	6.25	331.2	8.25	331.2	19.03	331.2	16.93	331.2	4.24
332.1	9.44	332.1	7.14	332.1	13.4	332.1	8.98	332.1	20.61	332.1	14.32	332.1	4.32	332.1	6.48	332.1	-1.94	332.1	3.14	332.1	6.77	332.1	6.86	332.1	-0.32	332.1	-1.1	332.1	-0.18	332.1	-6.3	332.1	-0.56	332.1	-4.77	332.1	10.8	332.1	14.23	332.1	4.1	332.1	9.58	332.1	18.28	332.1	15.96	332.1	4.71
333	7.64	333	10.08	333	15.17	333	7.12	333	23.05	333	11.86	333	5.67	333	5.17	333	-0.21	333	3.01	333	8.61	333	5.34	333	-2.8	333	-3.66	333	1.07	333	-8.44	333	2.44	333	-3.62	333	10.57	333	14.85	333	5.4	333	7.88	333	19.21	333	17.19	333	6.46
333.9	8.25	333.9	8.63	333.9	13.5	333.9	9.2	333.9	21.73	333.9	15.78	333.9	5.16	333.9	7.1	333.9	-0.58	333.9	2.96	333.9	7.18	333.9	6.28	333.9	0.28	333.9	-2.73	333.9	-0.25	333.9	-8.4	333.9	-0.27	333.9	-5.35	333.9	11.35	333.9	13.9	333.9	5.24	333.9	6.97	333.9	18.24	333.9	15.16	333.9	2.66
334.8	8.17	334.8	10.14	334.8	15.05	334.8	9.5	334.8	22.58	334.8	14.74	334.8	4.86	334.8	11.27	334.8	0.66	334.8	3.89	334.8	10.57	334.8	5.67	334.8	-1.2	334.8	-3.35	334.8	-1.79	334.8	-8.08	334.8	1.57	334.8	-5.6	334.8	11.5	334.8	13.97	334.8	6.13	334.8	6.52	334.8	18	334.8	16.1	334.8	5.14
335.7	5.74	335.7	9.47	335.7	17.38	335.7	8.15	335.7	23.73	335.7	15.21	335.7	1.88	335.7	7.04	335.7	1.59	335.7	4.23	335.7	9.4	335.7	4.88	335.7	0.54	335.7	-1.28	335.7	0.23	335.7	-9.4	335.7	-0.22	335.7	-3.48	335.7	11.51	335.7	13.93	335.7	6.1	335.7	5.71	335.7	16.56	335.7	18.11	335.7	4.31
336.6	6.89	336.6	9.15	336.6	12.26	336.6	8.4	336.6	20.73	336.6	14.24	336.6	4.5	336.6	7.39	336.6	-0.52	336.6	4.48	336.6	10.22	336.6	7.33	336.6	-1.32	336.6	-2.26	336.6	1.04	336.6	-10.12	336.6	2.87	336.6	-1.36	336.6	10.7	336.6	14.53	336.6	5.33	336.6	7.6	336.6	17.82	336.6	17.01	336.6	2.65
337.5	6.15	337.5	9.83	337.5	15.46	337.5	8.14	337.5	21.12	337.5	11.57	337.5	3.47	337.5	9.69	337.5	0.92	337.5	4.55	337.5	11.17	337.5	4.04	337.5	-0.09	337.5	-0.19	337.5	0.51	337.5	-9.47	337.5	1.69	337.5	-6.53	337.5	12.06	337.5	14.94	337.5	7.62	337.5	9.82	337.5	20.01	337.5	17.52	337.5	7.75
338.4	6.97	338.4	8.13	338.4	14.14	338.4	6.6	338.4	20.69	338.4	11.19	338.4	4.06	338.4	8.18	338.4	1.49	338.4	2.57	338.4	11.14	338.4	3.98	338.4	-0.56	338.4	-1.66	338.4	-0.08	338.4	-9.16	338.4	1.13	338.4	-4.26	338.4	11.62	338.4	15.03	338.4	7.31	338.4	8.6	338.4	19.84	338.4	12.79	338.4	3.83
339.3	5.94	339.3	8.5	339.3	14.7	339.3	8.29	339.3	19.72	339.3	12.01	339.3	2.4	339.3	8.28	339.3	0.42	339.3	3.77	339.3	8.21	339.3	5.14	339.3	-0.18	339.3	-3.34	339.3	-0.38	339.3	-7.67	339.3	1.57	339.3	-2.05	339.3	10.67	339.3	16.82	339.3	5.01	339.3	9.13	339.3	19.36	339.3	19.02	339.3	4.24
340.2	7.86	340.2	7.86	340.2	13.06	340.2	9.56	340.2	21.32	340.2	10.55	340.2	4.49	340.2	8.17	340.2	4.01	340.2	5.34	340.2	6	340.2	3.65	340.2	-0.39	340.2	-3.59	340.2	3.11	340.2	-7.91	340.2	0.17	340.2	-1.82	340.2	11.62	340.2	15.86	340.2	6.65	340.2	6.05	340.2	19.07	340.2	17.36	340.2	2.91
341.1	8.98	341.1	10.91	341.1	18.21	341.1	8.61	341.1	21.02	341.1	16.33	341.1	3.69	341.1	8.29	341.1	-0.93	341.1	2.89	341.1	9.56	341.1	7.67	341.1	-2.05	341.1	-1.76	341.1	-1.94	341.1	-5.01	341.1	1.21	341.1	-4.16	341.1	11.35	341.1	14.32	341.1	6.12	341.1	8.83	341.1	18.57	341.1	17.09	341.1	4.49
342	6.27	342	9.11	342	13.8	342	8.23	342	22.2	342	12.22	342	1.61	342	7.91	342	0.74	342	4.72	342	10.09	342	6.05	342	-2.55	342	-3.6	342	1.51	342	-8.68	342	0.52	342	-1.99	342	12.26	342	13.45	342	5.52	342	5.95	342	18.81	342	15.91	342	4.87
342.9	8.74	342.9	7.75	342.9	15.14	342.9	8.37	342.9	23.25	342.9	14.12	342.9	3.6	342.9	7.05	342.9	2.93	342.9	2.91	342.9	10.58	342.9	4.4	342.9	-1.59	342.9	-1.48	342.9	1.07	342.9	-7.85	342.9	2.96	342.9	-3.09	342.9	12.04	342.9	13.96	342.9	9.01	342.9	8.23	342.9	17.66	342.9	16.68	342.9	7.11
343.8	9.18	343.8	6.61	343.8	13.41	343.8	11.56	343.8	21.8	343.8	10.38	343.8	6.68	343.8	6.25	343.8	-0.98	343.8	6.39	343.8	10.82	343.8	5.77	343.8	0.41	343.8	-3.31	343.8	-0.22	343.8	-7.59	343.8	2.88	343.8	-3.04	343.8	11.78	343.8	13.02	343.8	9	343.8	9.21	343.8	20.6	343.8	17.11	343.8	5.2
344.7	6.08	344.7	10.8	344.7	13.43	344.7	11.87	344.7	19.93	344.7	14.53	344.7	3.1	344.7	7.67	344.7	-0.87	344.7	2.04	344.7	8.74	344.7	4.21	344.7	-2.9	344.7	-2.37	344.7	-0.75	344.7	-8.89	344.7	0.53	344.7	-2.68	344.7	9.98	344.7	15.92	344.7	3.76	344.7	8.03	344.7	19.65	344.7	16.89	344.7	4.14
345.6	9.01	345.6	9.64	345.6	11.54	345.6	10.25	345.6	21.49	345.6	12.52	345.6	5.23	345.6	7.28	345.6	1.72	345.6	4.41	345.6	8.44	345.6	7.35	345.6	1.51	345.6	-2.96	345.6	0.92	345.6	-7.88	345.6	-1.22	345.6	-4.32	345.6	13.53	345.6	13.23	345.6	9.76	345.6	9.49	345.6	15.39	345.6	18.11	345.6	4.55
346.5	9.28	346.5	9.71	346.5	14.97	346.5	11.37	346.5	20.12	346.5	11.67	346.5	1.38	346.5	8.35	346.5	1.48	346.5	4.23	346.5	10.37	346.5	6.3	346.5	-1.35	346.5	-2.14	346.5	-0.28	346.5	-9.42	346.5	1.5	346.5	-4.95	346.5	11.7	346.5	15.16	346.5	5.02	346.5	7.6	346.5	19.29	346.5	17.79	346.5	3.51
347.4	8.92	347.4	7.37	347.4	13.32	347.4	11.97	347.4	23.29	347.4	11.41	347.4	3.73	347.4	7.34	347.4	1.08	347.4	6.89	347.4	10.2	347.4	7.43	347.4	-1.17	347.4	-1.98	347.4	-2.87	347.4	-6.32	347.4	0.68	347.4	-4.1	347.4	12.61	347.4	15.44	347.4	5.09	347.4	9.38	347.4	17.18	347.4	16.69	347.4	5.42
348.3	5.78	348.3	9.23	348.3	13.03	348.3	10.16	348.3	20.44	348.3	14.29	348.3	3.36	348.3	8.79	348.3	0.79	348.3	1.71	348.3	10.83	348.3	8.42	348.3	-0.1	348.3	-1.82	348.3	-0.98	348.3	-9.1	348.3	2.61	348.3	-3.73	348.3	11.15	348.3	13.9	348.3	6.33	348.3	7.84	348.3	20.32	348.3	15.7	348.3	4.41
349.2	6.97	349.2	9.51	349.2	12.17	349.2	8.89	349.2	21.38	349.2	13.88	349.2	5.13	349.2	8.64	349.2	1.71	349.2	4.76	349.2	10.9	349.2	5.43	349.2	-2.57	349.2	-3.35	349.2	0.25	349.2	-7.96	349.2	0.81	349.2	-6.06	349.2	10.45	349.2	16.21	349.2	7.08	349.2	9.02	349.2	18.03	349.2	16.74	349.2	5.26
350.1	6.97	350.1	8.44	350.1	13.38	350.1	9.01	350.1	20.35	350.1	11.85	350.1	3.42	350.1	7.09	350.1	-1.69	350.1	1.74	350.1	8.78	350.1	6.05	350.1	-3.53	350.1	-2.12	350.1	-1.35	350.1	-8.65	350.1	-0.49	350.1	-3.76	350.1	11.91	350.1	16.17	350.1	6.36	350.1	7.95	350.1	17.2	350.1	18.38	350.1	3.83
351	5.15	351	10.49	351	13.72	351	8.67	351	21.16	351	11.27	351	3.54	351	7.69	351	1.49	351	3.76	351	8.59	351	3.34	351	-2.74	351	-1.81	351	0.93	351	-8.23	351	1.7	351	-4.11	351	11.42	351	15.7	351	7.74	351	8.71	351	19.3	351	17.05	351	5
351.9	8.26	351.9	7.38	351.9	12.56	351.9	8.41	351.9	22.48	351.9	13.5	351.9	5.2	351.9	7.2	351.9	-1.59	351.9	0.42	351.9	10.02	351.9	6.65	351.9	-0.28	351.9	-3.56	351.9	-1.35	351.9	-10.99	351.9	-0.32	351.9	-5.29	351.9	11.03	351.9	13.89	351.9	6.57	351.9	6.53	351.9	16.57	351.9	17.8	351.9	4.99
352.8	6.33	352.8	10.4	352.8	12.8	352.8	10.06	352.8	19.68	352.8	14.53	352.8	3.9	352.8	9.86	352.8	1.48	352.8	2.37	352.8	8.02	352.8	4.96	352.8	-3.67	352.8	-0.98	352.8	-0.71	352.8	-10.24	352.8	0.89	352.8	-4.03	352.8	12.23	352.8	16.58	352.8	8.02	352.8	8.59	352.8	18.87	352.8	15.48	352.8	4.39
353.7	9.7	353.7	10.38	353.7	13.89	353.7	8.49	353.7	22.77	353.7	10.73	353.7	3.44	353.7	8.6	353.7	2.63	353.7	4.64	353.7	10.1	353.7	3.86	353.7	-0.11	353.7	-3.6	353.7	1.95	353.7	-6.73	353.7	3.22	353.7	-2.63	353.7	13.86	353.7	13.36	353.7	7.27	353.7	7.53	353.7	19.11	353.7	17.39	353.7	6.78
354.6	9.79	354.6	7.93	354.6	16.28	354.6	10.41	354.6	23.09	354.6	10.63	354.6	5.29	354.6	7.39	354.6	3.54	354.6	2.43	354.6	10.95	354.6	3.41	354.6	-2.49	354.6	-2.28	354.6	1.92	354.6	-10.86	354.6	1.79	354.6	-2.51	354.6	9.82	354.6	13.88	354.6	8.52	354.6	5.93	354.6	20.64	354.6	16.99	354.6	4.57
355.5	8.06	355.5	11.7	355.5	13.25	355.5	8.66	355.5	20.69	355.5	15.85	355.5	4.55	355.5	10.07	355.5	-0.05	355.5	1.52	355.5	7.83	355.5	6.97	355.5	-1.93	355.5	-0.6	355.5	-2.97	355.5	-7.77	355.5	1.15	355.5	-4.64	355.5	13.61	355.5	16.29	355.5	5.09	355.5	7.32	355.5	18.93	355.5	16.18	355.5	6.84
356.4	8.89	356.4	9.06	356.4	15.73	356.4	8.99	356.4	21.72	356.4	15.49	356.4	3.03	356.4	6.35	356.4	0.75	356.4	2.73	356.4	10.89	356.4	6.51	356.4	-1.26	356.4	-4.31	356.4	-0.34	356.4	-8.71	356.4	0.34	356.4	-4.34	356.4	12.7	356.4	14.7	356.4	5.74	356.4	7.88	356.4	19.05	356.4	16.87	356.4	5.34
357.3	7.14	357.3	9.78	357.3	13.94	357.3	7.32	357.3	20.67	357.3	12.58	357.3	5.53	357.3	7.77	357.3	0.57	357.3	2.17	357.3	9.16	357.3	4.87	357.3	0.37	357.3	-1.44	357.3	1.45	357.3	-9.23	357.3	0.6	357.3	-3.26	357.3	13.72	357.3	15.24	357.3	8.26	357.3	7.65	357.3	19.26	357.3	17	357.3	4.6
358.2	9.08	358.2	10.43	358.2	15.01	358.2	9.49	358.2	19.42	358.2	12.53	358.2	5.02	358.2	8.37	358.2	-0.29	358.2	3.45	358.2	7.94	358.2	3.46	358.2	-1.46	358.2	-1.75	358.2	-0.43	358.2	-7.68	358.2	0.89	358.2	-3.45	358.2	9.25	358.2	14.14	358.2	7.28	358.2	7	358.2	19	358.2	17.2	358.2	4.68
359.1	7.85	359.1	9.74	359.1	12.97	359.1	11.21	359.1	22.92	359.1	11	359.1	4.44	359.1	7.4	359.1	1.2	359.1	4.97	359.1	7.57	359.1	3.46	359.1	1.14	359.1	-4.76	359.1	0.04	359.1	-7.68	359.1	0.57	359.1	-4.22	359.1	13.47	359.1	13.22	359.1	7.2	359.1	7.73	359.1	20.18	359.1	14.79	359.1	4.65
360	9.75	360	10.27	360	14.94	360	8.73	360	22.32	360	14.7	360	3.61	360	6.76	360	1.57	360	3.86	360	8.19	360	7.76	360	-2.86	360	-2.21	360	1.91	360	-11.26	360	-0.25	360	-3.48	360	11.59	360	14.81	360	7.99	360	7.37	360	17.92	360	16.21	360	5.14
360.9	7.51	360.9	8.95	360.9	12.08	360.9	9.13	360.9	22.91	360.9	15.31	360.9	3.62	360.9	8.74	360.9	-0.51	360.9	3.92	360.9	10.91	360.9	6.27	360.9	-0.42	360.9	-3.72	360.9	0.88	360.9	-8.35	360.9	1.31	360.9	-1.89	360.9	13.38	360.9	15.47	360.9	8.78	360.9	8.91	360.9	20.6	360.9	20.62	360.9	3.98
361.8	10.2	361.8	10.58	361.8	15.03	361.8	7.21	361.8	20.74	361.8	12.73	361.8	6.08	361.8	9.27	361.8	2.38	361.8	3.83	361.8	8.03	361.8	2.15	361.8	-1.76	361.8	-3.26	361.8	-0.19	361.8	-7.44	361.8	-0.6	361.8	-6.42	361.8	11.77	361.8	16.6	361.8	6.06	361.8	7.01	361.8	16.54	361.8	16.85	361.8	2.06
362.7	8.34	362.7	11.34	362.7	13.36	362.7	12.11	362.7	19.06	362.7	13.37	362.7	2.5	362.7	9.39	362.7	0.07	362.7	5.4	362.7	8.51	362.7	3.35	362.7	-2.34	362.7	-2.69	362.7	0.65	362.7	-8.24	362.7	-0.14	362.7	-5.98	362.7	11.06	362.7	15.84	362.7	6.86	362.7	8.92	362.7	17.06	362.7	14.98	362.7	5.6
363.6	9.2	363.6	7.99	363.6	13.57	363.6	9.57	363.6	19.64	363.6	12.09	363.6	2.37	363.6	8.18	363.6	2.12	363.6	4.51	363.6	7.63	363.6	4.57	363.6	-0.44	363.6	-4.77	363.6	3.48	363.6	-7.71	363.6	0.01	363.6	-3.58	363.6	10.6	363.6	14.48	363.6	7.15	363.6	7.3	363.6	17.81	363.6	18.62	363.6	4.09
364.5	6.94	364.5	9.09	364.5	12.48	364.5	8.98	364.5	22.74	364.5	15.29	364.5	5.02	364.5	9.2	364.5	-0.59	364.5	5.84	364.5	10.67	364.5	5.85	364.5	-1.09	364.5	-4.49	364.5	0.84	364.5	-8.69	364.5	2.49	364.5	-3.12	364.5	12.53	364.5	13.56	364.5	9.12	364.5	8.15	364.5	20.41	364.5	15.94	364.5	3.65
365.4	8.14	365.4	10.42	365.4	13.61	365.4	11.05	365.4	19.68	365.4	12.01	365.4	3.62	365.4	8.93	365.4	0.38	365.4	3.09	365.4	7.99	365.4	5.11	365.4	-1.64	365.4	-3.35	365.4	0.58	365.4	-7.77	365.4	2.39	365.4	-4.87	365.4	11.83	365.4	15.6	365.4	9.69	365.4	10.31	365.4	19.42	365.4	17.6	365.4	2.74
366.3	7.4	366.3	9.43	366.3	16.12	366.3	9.3	366.3	22.1	366.3	14.28	366.3	5.32	366.3	8.06	366.3	4.34	366.3	4.56	366.3	8.97	366.3	5.31	366.3	-0.87	366.3	-3.55	366.3	1.31	366.3	-9.28	366.3	0.32	366.3	-5.7	366.3	12.75	366.3	17.16	366.3	8.66	366.3	9.52	366.3	19.71	366.3	17.82	366.3	4.44
367.2	8.1	367.2	9.42	367.2	13.21	367.2	10.09	367.2	20	367.2	14.06	367.2	3.07	367.2	8.76	367.2	1.63	367.2	2.63	367.2	9.58	367.2	6.73	367.2	-2.14	367.2	-4.24	367.2	1.13	367.2	-9.3	367.2	2.38	367.2	-2.36	367.2	11.6	367.2	14.47	367.2	8.1	367.2	6.85	367.2	20.72	367.2	18.41	367.2	4.1
368.1	9.39	368.1	10.6	368.1	13.76	368.1	9.68	368.1	20.18	368.1	16.13	368.1	6.05	368.1	8.62	368.1	-1.09	368.1	3.25	368.1	9.4	368.1	7.02	368.1	-2.03	368.1	-3.56	368.1	0.15	368.1	-8.28	368.1	1.85	368.1	-3.73	368.1	12.93	368.1	16.28	368.1	7.47	368.1	7.35	368.1	18.64	368.1	17.46	368.1	4.89
369	6.78	369	9.69	369	12.82	369	12.37	369	21.7	369	15.1	369	2.11	369	6.65	369	-0.41	369	5.03	369	8.5	369	5.39	369	-3.08	369	-4.67	369	-0.42	369	-8.53	369	0.53	369	-4.4	369	12.25	369	16.04	369	7.97	369	8.76	369	19.07	369	17.22	369	6.22
369.9	6.53	369.9	8.33	369.9	15.26	369.9	10.97	369.9	18.73	369.9	14	369.9	4.9	369.9	9.16	369.9	-0.07	369.9	7.9	369.9	7.61	369.9	6.68	369.9	0.47	369.9	-1.48	369.9	1.13	369.9	-5.94	369.9	1.84	369.9	-2.77	369.9	13.64	369.9	17.25	369.9	8.32	369.9	9.63	369.9	19.09	369.9	16.68	369.9	5.39
370.8	8.82	370.8	10.22	370.8	14.91	370.8	8.94	370.8	20.74	370.8	13.33	370.8	4.01	370.8	9.03	370.8	3.17	370.8	6.52	370.8	10.17	370.8	6.8	370.8	-1.56	370.8	-2.63	370.8	0.5	370.8	-7.05	370.8	1.47	370.8	-2.78	370.8	11.04	370.8	16.58	370.8	6.54	370.8	5.52	370.8	20.98	370.8	17.97	370.8	4.1
371.7	9.48	371.7	11.54	371.7	12.45	371.7	9.02	371.7	22.42	371.7	13.5	371.7	5.11	371.7	10.08	371.7	1.79	371.7	2.45	371.7	9.52	371.7	6.78	371.7	-2.37	371.7	-4.61	371.7	-2.28	371.7	-8.55	371.7	0.92	371.7	-3.13	371.7	14.08	371.7	12.82	371.7	5.79	371.7	7.02	371.7	17.79	371.7	18.69	371.7	4.35
372.6	6.89	372.6	10.18	372.6	13.89	372.6	12.09	372.6	23.03	372.6	13.21	372.6	3.28	372.6	10.41	372.6	0.92	372.6	5.36	372.6	10.13	372.6	5.23	372.6	-1.81	372.6	-1.72	372.6	2.08	372.6	-6.56	372.6	3.01	372.6	-3.08	372.6	10.25	372.6	16.81	372.6	9.2	372.6	7.58	372.6	19.83	372.6	18.66	372.6	3.35
373.5	8.12	373.5	9.54	373.5	13	373.5	9.41	373.5	21.3	373.5	14.19	373.5	4.51	373.5	10.38	373.5	1.31	373.5	2.43	373.5	9.51	373.5	6.23	373.5	-1.25	373.5	-4.45	373.5	-2.63	373.5	-9.53	373.5	1.9	373.5	-3.84	373.5	11.28	373.5	16.36	373.5	5.43	373.5	9.64	373.5	20.33	373.5	16.47	373.5	2.87
374.4	8.19	374.4	11.12	374.4	11.17	374.4	10.27	374.4	22.98	374.4	12.66	374.4	2.41	374.4	8.23	374.4	0.45	374.4	3.88	374.4	10.43	374.4	1.93	374.4	-0.48	374.4	-2.25	374.4	0.97	374.4	-8.46	374.4	-0.09	374.4	-7.27	374.4	13.72	374.4	16.23	374.4	7.4	374.4	8.1	374.4	17.33	374.4	16.02	374.4	6.26
375.3	5.71	375.3	9.2	375.3	15.78	375.3	10.85	375.3	23.33	375.3	12.53	375.3	3.13	375.3	6.66	375.3	3.05	375.3	6.46	375.3	7.03	375.3	4.58	375.3	-3.58	375.3	-3.55	375.3	-0.56	375.3	-8.09	375.3	-0.4	375.3	-4.08	375.3	11.5	375.3	16.48	375.3	6.21	375.3	9.94	375.3	19.07	375.3	15.93	375.3	4.68
376.2	8.31	376.2	10.77	376.2	15.66	376.2	9.87	376.2	17.96	376.2	14.15	376.2	3.1	376.2	8.63	376.2	1.61	376.2	3.2	376.2	8.01	376.2	7.72	376.2	-4.48	376.2	-1.56	376.2	0.84	376.2	-8.95	376.2	0.87	376.2	-3.79	376.2	10.98	376.2	16.46	376.2	9.43	376.2	8.16	376.2	17.88	376.2	17.83	376.2	6
377.1	10.43	377.1	9.77	377.1	16.54	377.1	9.96	377.1	21.21	377.1	14.09	377.1	5.79	377.1	7.52	377.1	2.17	377.1	7.44	377.1	10.92	377.1	3.21	377.1	-2.9	377.1	-4.09	377.1	1.47	377.1	-7.19	377.1	3.08	377.1	-8.18	377.1	11.95	377.1	16.21	377.1	11.64	377.1	8.86	377.1	19.77	377.1	14.25	377.1	4.86
378	7.44	378	7.87	378	14.04	378	10.95	378	22.66	378	14.85	378	5.4	378	7.46	378	-1.01	378	3.24	378	9.23	378	6.58	378	-2.02	378	-1.69	378	-1.14	378	-10.93	378	-2.54	378	-1.97	378	13.51	378	16.31	378	8.14	378	7.85	378	16.45	378	16.96	378	5.84
378.9	7.85	378.9	9.98	378.9	15.34	378.9	12.25	378.9	21.42	378.9	12.24	378.9	4.38	378.9	6.78	378.9	1.57	378.9	5.49	378.9	8.4	378.9	5.6	378.9	-1.17	378.9	-3.85	378.9	0.4	378.9	-9.2	378.9	1.14	378.9	-3.67	378.9	15.07	378.9	17.31	378.9	8.2	378.9	7.23	378.9	17.98	378.9	17.66	378.9	6.42
379.8	5.53	379.8	11.01	379.8	15.37	379.8	9.79	379.8	20.61	379.8	14.43	379.8	5.82	379.8	9.73	379.8	-0.13	379.8	4.05	379.8	8.12	379.8	5.13	379.8	-0.65	379.8	-2.2	379.8	0.79	379.8	-7.32	379.8	-1.24	379.8	-9.6	379.8	12.92	379.8	15.51	379.8	8.33	379.8	8.25	379.8	16.39	379.8	14.71	379.8	5.24
380.7	9.7	380.7	12.13	380.7	16.91	380.7	10.06	380.7	21.43	380.7	11.79	380.7	3.41	380.7	6.71	380.7	1.61	380.7	3.42	380.7	8.4	380.7	4.62	380.7	-2.8	380.7	-2.93	380.7	0.49	380.7	-9.3	380.7	0.83	380.7	-3.4	380.7	11.42	380.7	17.41	380.7	9.37	380.7	7.55	380.7	18.39	380.7	20.19	380.7	2.92
381.6	9.34	381.6	8.87	381.6	16.04	381.6	8.37	381.6	23.67	381.6	11.43	381.6	4.01	381.6	10.05	381.6	1.52	381.6	3.29	381.6	10.24	381.6	4.58	381.6	-2.28	381.6	-0.48	381.6	0.76	381.6	-9.97	381.6	-0.43	381.6	-3.33	381.6	11.53	381.6	17.82	381.6	6.58	381.6	7.13	381.6	22.03	381.6	17.18	381.6	5.27
382.5	6.46	382.5	10.12	382.5	16	382.5	8.63	382.5	21.95	382.5	12.53	382.5	3.63	382.5	9.05	382.5	0.77	382.5	2.12	382.5	11.58	382.5	5.08	382.5	-0.84	382.5	-4.28	382.5	-1.99	382.5	-12.89	382.5	2.43	382.5	-1.13	382.5	12.4	382.5	16.05	382.5	6.09	382.5	5.15	382.5	19.01	382.5	18.84	382.5	3.69
383.4	8.39	383.4	12.82	383.4	13.38	383.4	10.26	383.4	23.67	383.4	12.06	383.4	1.94	383.4	10.84	383.4	0.87	383.4	4.65	383.4	12.28	383.4	4.76	383.4	-4.96	383.4	-0.56	383.4	0.8	383.4	-6.33	383.4	2.16	383.4	-3.5	383.4	12.53	383.4	16.87	383.4	7.44	383.4	9.12	383.4	19.06	383.4	17.77	383.4	5.87
384.3	7.28	384.3	9.34	384.3	15.04	384.3	8.03	384.3	19.87	384.3	12.35	384.3	2.86	384.3	6.48	384.3	1	384.3	1.99	384.3	10.08	384.3	4.24	384.3	-3.3	384.3	-3.76	384.3	-0.75	384.3	-10.09	384.3	-0.43	384.3	-5.1	384.3	12.58	384.3	16.76	384.3	8.3	384.3	7.6	384.3	20.8	384.3	17.86	384.3	3.99
385.2	8.34	385.2	10.77	385.2	15.41	385.2	9.56	385.2	20.36	385.2	12.68	385.2	5.91	385.2	7.87	385.2	1.02	385.2	4	385.2	8.83	385.2	3.87	385.2	2.24	385.2	-3.62	385.2	-0.01	385.2	-10.95	385.2	-1.15	385.2	-5.08	385.2	12.08	385.2	14.86	385.2	10.25	385.2	7.44	385.2	17.87	385.2	19.43	385.2	1.55
386.1	9.37	386.1	10.75	386.1	13.01	386.1	8.21	386.1	20.88	386.1	15.69	386.1	4.25	386.1	6.76	386.1	-0.69	386.1	3.25	386.1	9.91	386.1	5.8	386.1	-3.15	386.1	-4.22	386.1	-1.52	386.1	-8.4	386.1	0.71	386.1	-4.91	386.1	12	386.1	16.31	386.1	9.28	386.1	8.35	386.1	18.02	386.1	18.78	386.1	5.79
387	7.28	387	9.73	387	14.74	387	9.83	387	19.82	387	14.5	387	5.01	387	8.55	387	2.55	387	1.87	387	7.08	387	6.41	387	-1.56	387	-4.48	387	2.07	387	-10.67	387	0.91	387	-3.59	387	11.73	387	17.95	387	9.66	387	10.25	387	20.12	387	18.27	387	4.46
387.9	8.14	387.9	10.21	387.9	15.61	387.9	11.79	387.9	22.57	387.9	14.71	387.9	4.5	387.9	10.6	387.9	2.67	387.9	2.58	387.9	9.45	387.9	5.83	387.9	-1.07	387.9	-2.53	387.9	-1.05	387.9	-11.09	387.9	0.07	387.9	-4.33	387.9	13.87	387.9	14.54	387.9	7.27	387.9	9.46	387.9	19.02	387.9	18.11	387.9	6.8
388.8	9.16	388.8	9.05	388.8	14.95	388.8	10.57	388.8	24.27	388.8	14.96	388.8	3.34	388.8	11.39	388.8	-0.15	388.8	3.53	388.8	9.23	388.8	3.7	388.8	-3.17	388.8	-0.75	388.8	-2.09	388.8	-9.14	388.8	3.17	388.8	-5.18	388.8	12.08	388.8	17.56	388.8	6.27	388.8	9.45	388.8	19.14	388.8	17.85	388.8	4.29
389.7	7.5	389.7	9.91	389.7	14.53	389.7	14.55	389.7	21.83	389.7	13.23	389.7	3.73	389.7	10.12	389.7	3.12	389.7	7.15	389.7	10.88	389.7	6.8	389.7	-1.31	389.7	-2.52	389.7	0.37	389.7	-9.82	389.7	1.13	389.7	-2.67	389.7	14	389.7	17.92	389.7	7.86	389.7	6.53	389.7	19.76	389.7	19.07	389.7	3.96
390.6	7.02	390.6	6.47	390.6	14.99	390.6	9.45	390.6	22.03	390.6	15.98	390.6	3.46	390.6	7.1	390.6	1.2	390.6	2.97	390.6	10.33	390.6	7.31	390.6	-1.29	390.6	-4.08	390.6	-1.89	390.6	-8.48	390.6	2.21	390.6	-4.68	390.6	12.87	390.6	15.89	390.6	9.16	390.6	8.3	390.6	17.71	390.6	17.56	390.6	7.18
391.5	8.51	391.5	10.78	391.5	15.03	391.5	13.17	391.5	21.02	391.5	14.18	391.5	4.77	391.5	9.68	391.5	2.1	391.5	4.08	391.5	9.19	391.5	6.13	391.5	0.73	391.5	-4.57	391.5	-0.69	391.5	-10.87	391.5	-1.28	391.5	-1.89	391.5	13.89	391.5	17.04	391.5	8.88	391.5	7.86	391.5	16.6	391.5	19.81	391.5	6.04
392.4	9.67	392.4	11.73	392.4	13.92	392.4	11.41	392.4	20.82	392.4	13.54	392.4	3.51	392.4	10.95	392.4	0.09	392.4	2.42	392.4	8.34	392.4	5.02	392.4	-3.3	392.4	-1.64	392.4	1.64	392.4	-11.2	392.4	0.57	392.4	-3.99	392.4	15	392.4	14.64	392.4	9.02	392.4	6.36	392.4	19.53	392.4	18.2	392.4	7.26
393.3	7.28	393.3	9.93	393.3	14.32	393.3	10.63	393.3	19.51	393.3	12.69	393.3	5.16	393.3	7.38	393.3	0.57	393.3	4.09	393.3	8.8	393.3	4.75	393.3	-2.32	393.3	-4	393.3	-0.94	393.3	-9.65	393.3	-0.71	393.3	-3.53	393.3	12.04	393.3	16.32	393.3	6.84	393.3	7.69	393.3	18.52	393.3	18.17	393.3	5.32
394.2	6.09	394.2	10.39	394.2	13.32	394.2	8.79	394.2	20.36	394.2	15.01	394.2	1.6	394.2	11.6	394.2	0.7	394.2	4.16	394.2	8.98	394.2	7.22	394.2	-3.5	394.2	-1.47	394.2	2.16	394.2	-8.71	394.2	3.31	394.2	-3.36	394.2	14.13	394.2	15.96	394.2	9.06	394.2	7.77	394.2	22.41	394.2	17.46	394.2	5.58
395.1	8.86	395.1	10.35	395.1	15.02	395.1	10.79	395.1	22.3	395.1	13.03	395.1	3.01	395.1	8.56	395.1	0.72	395.1	6.36	395.1	9.81	395.1	5.03	395.1	-3.78	395.1	-6.56	395.1	0.06	395.1	-9.45	395.1	-0.65	395.1	-3.22	395.1	11.55	395.1	15.53	395.1	6.7	395.1	5.25	395.1	19.65	395.1	17.92	395.1	5.82
396	7.41	396	10.93	396	14.64	396	11.31	396	22.79	396	10.01	396	3.89	396	5.75	396	2.21	396	4.27	396	10.54	396	3.51	396	-1.06	396	-4.99	396	0.94	396	-8.84	396	0.45	396	-2.19	396	12.17	396	18.5	396	11.32	396	10.7	396	20.81	396	20.72	396	5.02
396.9	7.79	396.9	11.78	396.9	13.92	396.9	10.68	396.9	20.89	396.9	14.94	396.9	6.09	396.9	7.72	396.9	0.91	396.9	2.88	396.9	9.13	396.9	7.56	396.9	-1.32	396.9	-1.19	396.9	1.76	396.9	-8.49	396.9	0.67	396.9	-2.26	396.9	13.89	396.9	17.21	396.9	8.99	396.9	10.11	396.9	19.51	396.9	18.23	396.9	5.39
397.8	9.07	397.8	9.88	397.8	13.78	397.8	10.56	397.8	20.8	397.8	12	397.8	6.08	397.8	8.63	397.8	1.81	397.8	3.34	397.8	8.83	397.8	3.99	397.8	-0.51	397.8	-2.35	397.8	0.8	397.8	-11.05	397.8	-0.45	397.8	-3.32	397.8	14.99	397.8	15.38	397.8	10.52	397.8	7.65	397.8	17.74	397.8	18.21	397.8	7.66
398.7	10.15	398.7	12.26	398.7	14.45	398.7	10.54	398.7	22.78	398.7	12.33	398.7	4.2	398.7	9.23	398.7	-0.28	398.7	3.41	398.7	11.19	398.7	4.2	398.7	-1.55	398.7	-3.9	398.7	-0.99	398.7	-10.93	398.7	0.01	398.7	-3.79	398.7	12.41	398.7	17.04	398.7	8.47	398.7	8.95	398.7	18.91	398.7	19.02	398.7	3.97
399.6	8.55	399.6	10.98	399.6	15.68	399.6	11.34	399.6	21.74	399.6	16.06	399.6	5.48	399.6	8.8	399.6	2.18	399.6	2.94	399.6	9.36	399.6	4.83	399.6	-2.42	399.6	-3.41	399.6	1.07	399.6	-12.02	399.6	2.24	399.6	-2.57	399.6	11.43	399.6	15.93	399.6	10.03	399.6	5.73	399.6	21.76	399.6	18.27	399.6	5.31
400.5	7.55	400.5	10.35	400.5	15.13	400.5	12.37	400.5	22.16	400.5	15.8	400.5	3.22	400.5	6.66	400.5	3.7	400.5	5.19	400.5	10.05	400.5	5.88	400.5	-0.99	400.5	-2.12	400.5	2.56	400.5	-10.05	400.5	1.33	400.5	-1.95	400.5	13.37	400.5	18.64	400.5	7.72	400.5	9.49	400.5	19.77	400.5	18.93	400.5	3.05
401.4	6.81	401.4	9.63	401.4	14.75	401.4	9.39	401.4	21.81	401.4	15.9	401.4	2.91	401.4	7.43	401.4	1.04	401.4	5.69	401.4	10.12	401.4	5.8	401.4	-2.97	401.4	-4.67	401.4	-0.9	401.4	-10.97	401.4	-1.07	401.4	-3.34	401.4	15.51	401.4	16.97	401.4	7.81	401.4	7.75	401.4	18.58	401.4	19.43	401.4	4.74
402.3	6.75	402.3	10.17	402.3	14.56	402.3	9.11	402.3	21.01	402.3	11.8	402.3	1.77	402.3	9.62	402.3	0.87	402.3	2.16	402.3	8.88	402.3	4.71	402.3	-3.37	402.3	-4.06	402.3	-0.7	402.3	-10.6	402.3	1.69	402.3	-5.98	402.3	11.3	402.3	16.42	402.3	9.98	402.3	6.72	402.3	18.86	402.3	16.81	402.3	2.97
403.2	8.25	403.2	9.24	403.2	17.06	403.2	8.52	403.2	22.41	403.2	11.56	403.2	4.29	403.2	9	403.2	3	403.2	1.88	403.2	8.86	403.2	5.58	403.2	-1.75	403.2	-2.73	403.2	-0.76	403.2	-10.33	403.2	1.22	403.2	-3.66	403.2	16	403.2	16.82	403.2	7.34	403.2	8.61	403.2	19.23	403.2	18.52	403.2	7
404.1	9.26	404.1	9.55	404.1	16.7	404.1	10.42	404.1	21.15	404.1	15.99	404.1	4.55	404.1	9.6	404.1	0.83	404.1	3.99	404.1	7.96	404.1	4.51	404.1	-2.27	404.1	-2.35	404.1	-0.15	404.1	-12.48	404.1	1.23	404.1	-5.75	404.1	14.14	404.1	19.07	404.1	10.38	404.1	6.06	404.1	19.81	404.1	17.8	404.1	5.45
405	8.3	405	9.34	405	20.37	405	8.19	405	22.5	405	16.37	405	4.36	405	9.73	405	3.45	405	4.44	405	9.55	405	6.84	405	-1.45	405	-2.25	405	-1.19	405	-9.9	405	1.63	405	-5.53	405	14	405	18.23	405	9.26	405	7.35	405	19.57	405	18.23	405	5.72
405.9	8.28	405.9	12.46	405.9	13.56	405.9	11.42	405.9	22.87	405.9	17.08	405.9	3.67	405.9	10.36	405.9	-0.81	405.9	5.03	405.9	9.76	405.9	8.32	405.9	-2.57	405.9	-3.49	405.9	0.13	405.9	-8.97	405.9	1.05	405.9	-2.29	405.9	13.84	405.9	17.03	405.9	9.56	405.9	6.69	405.9	19.36	405.9	19.39	405.9	5.24
406.8	8.09	406.8	10.62	406.8	16.51	406.8	9.74	406.8	19.25	406.8	14.11	406.8	5.38	406.8	8.31	406.8	2	406.8	3.31	406.8	6.28	406.8	6.15	406.8	0.2	406.8	-4.85	406.8	1.52	406.8	-10.69	406.8	0.21	406.8	-5.25	406.8	13.92	406.8	17.04	406.8	8.18	406.8	8.19	406.8	19.62	406.8	18	406.8	4.74
407.7	12.24	407.7	11.34	407.7	14.05	407.7	10.6	407.7	22.65	407.7	13.37	407.7	6.7	407.7	10.48	407.7	2.36	407.7	4.33	407.7	9.86	407.7	3.9	407.7	-1.38	407.7	-4.43	407.7	0.53	407.7	-9.17	407.7	1.07	407.7	-2.68	407.7	14.03	407.7	16.16	407.7	9.32	407.7	10.54	407.7	18.12	407.7	16.55	407.7	5.53
408.6	8.95	408.6	7.83	408.6	12.73	408.6	8.81	408.6	21.4	408.6	17.31	408.6	5.75	408.6	9.99	408.6	0.94	408.6	4.44	408.6	10.9	408.6	6.25	408.6	-0.62	408.6	-3.38	408.6	0.59	408.6	-10.46	408.6	1.55	408.6	-6.69	408.6	12.81	408.6	16.26	408.6	10.81	408.6	9.3	408.6	18.28	408.6	18.41	408.6	3.34
409.5	8.55	409.5	10.99	409.5	13.64	409.5	7.37	409.5	21.67	409.5	14.56	409.5	4.63	409.5	7.01	409.5	0.01	409.5	3.15	409.5	9.89	409.5	4.33	409.5	-0.42	409.5	-2.66	409.5	-0.71	409.5	-10.3	409.5	0.25	409.5	-4.77	409.5	14.1	409.5	17.01	409.5	7.46	409.5	5.7	409.5	19.01	409.5	16.87	409.5	5.64
410.4	8.59	410.4	9.97	410.4	16.62	410.4	11.95	410.4	22.5	410.4	14.36	410.4	4.89	410.4	7.98	410.4	3.71	410.4	4.07	410.4	10.42	410.4	6.62	410.4	-1.29	410.4	-4.63	410.4	1	410.4	-12.19	410.4	0.88	410.4	-4.87	410.4	13.83	410.4	15.55	410.4	9.56	410.4	6.93	410.4	19.73	410.4	17.42	410.4	4.51
411.3	9.06	411.3	10.88	411.3	16.02	411.3	8.64	411.3	23.72	411.3	14.35	411.3	3.26	411.3	9.3	411.3	3.16	411.3	2.28	411.3	11.51	411.3	5.09	411.3	-2.81	411.3	-3.24	411.3	1.22	411.3	-10.49	411.3	0.87	411.3	-2.5	411.3	14.25	411.3	17.05	411.3	6.18	411.3	7.8	411.3	19.84	411.3	19.05	411.3	6.52
412.2	9.3	412.2	11.32	412.2	14.86	412.2	10.84	412.2	22.31	412.2	14.41	412.2	3.65	412.2	5.83	412.2	1.87	412.2	6.86	412.2	9.17	412.2	7.58	412.2	-1.11	412.2	-4.47	412.2	-0.26	412.2	-8.59	412.2	0.31	412.2	-1.98	412.2	13.92	412.2	16.54	412.2	8.77	412.2	8.73	412.2	21.14	412.2	19.06	412.2	5.34
413.1	8.91	413.1	10.34	413.1	12.65	413.1	11.75	413.1	22.32	413.1	13.2	413.1	6.28	413.1	8.95	413.1	2.89	413.1	3.35	413.1	9.61	413.1	7.05	413.1	1.15	413.1	-3.16	413.1	0.94	413.1	-12.43	413.1	0.36	413.1	-6.3	413.1	15.85	413.1	16.52	413.1	8.97	413.1	6.89	413.1	18.96	413.1	18.45	413.1	5.3
414	8.08	414	11.68	414	15.53	414	11.33	414	19.65	414	14.47	414	5.58	414	7.94	414	2.15	414	3.83	414	9.06	414	6.29	414	-0.69	414	-2.59	414	0.17	414	-10.12	414	1.97	414	-3.7	414	15.17	414	20.08	414	9.23	414	8.4	414	21.08	414	19.11	414	5.91
414.9	9.18	414.9	8.56	414.9	11.91	414.9	12.44	414.9	22.94	414.9	15.18	414.9	4.55	414.9	8.83	414.9	-0.22	414.9	6.32	414.9	9.57	414.9	5.59	414.9	-2.29	414.9	-4.54	414.9	-0.15	414.9	-9.13	414.9	1.91	414.9	-6.92	414.9	13.3	414.9	18.04	414.9	8.11	414.9	7.71	414.9	20.93	414.9	17.52	414.9	5.48
415.8	8.01	415.8	9.99	415.8	16.03	415.8	12.7	415.8	22.7	415.8	13.17	415.8	4.6	415.8	9.52	415.8	3	415.8	6.53	415.8	10.36	415.8	4.98	415.8	-1.01	415.8	-4.96	415.8	1.9	415.8	-8.53	415.8	-0.52	415.8	-5.26	415.8	15.4	415.8	15.07	415.8	10.29	415.8	7.39	415.8	17.09	415.8	18.22	415.8	4.95
416.7	10.4	416.7	11.75	416.7	12.75	416.7	10.16	416.7	22.05	416.7	13.65	416.7	6.3	416.7	10.65	416.7	1.98	416.7	3.35	416.7	9.31	416.7	2.26	416.7	-0.14	416.7	-2.55	416.7	-0.1	416.7	-10.41	416.7	2.35	416.7	-6.98	416.7	13.54	416.7	17.33	416.7	12.53	416.7	7.79	416.7	22.77	416.7	18.71	416.7	5.71
417.6	8.16	417.6	10.4	417.6	15.67	417.6	11.93	417.6	21.61	417.6	15.75	417.6	4.24	417.6	8.83	417.6	3.38	417.6	3.93	417.6	9.54	417.6	4.93	417.6	-0.75	417.6	-3	417.6	0.29	417.6	-9.46	417.6	-1.74	417.6	-4.6	417.6	12.57	417.6	15.96	417.6	10.87	417.6	9.63	417.6	18.53	417.6	18.98	417.6	2.85
418.5	8.54	418.5	11.41	418.5	15.64	418.5	8.86	418.5	22.45	418.5	14.21	418.5	5.02	418.5	9.39	418.5	4.52	418.5	2.6	418.5	6.25	418.5	6.23	418.5	-0.8	418.5	-5.05	418.5	2.66	418.5	-9.36	418.5	0.18	418.5	-3.77	418.5	12.96	418.5	14.74	418.5	10.01	418.5	9.58	418.5	21.3	418.5	20.21	418.5	6.98
419.4	5.82	419.4	12.58	419.4	14.71	419.4	6.55	419.4	22.56	419.4	14.71	419.4	4.8	419.4	8.73	419.4	4.56	419.4	1.9	419.4	9.53	419.4	3.92	419.4	1.37	419.4	-4.97	419.4	0.36	419.4	-11.27	419.4	1.09	419.4	-3.05	419.4	17.03	419.4	16.52	419.4	10.22	419.4	8.72	419.4	20.81	419.4	19.18	419.4	5.61
420.3	9.71	420.3	9.56	420.3	15.45	420.3	9.93	420.3	22.11	420.3	17.08	420.3	3.48	420.3	6.63	420.3	-0.28	420.3	1.41	420.3	7.97	420.3	6.31	420.3	-3.26	420.3	-6.72	420.3	-1.6	420.3	-10.71	420.3	-2.73	420.3	-5.16	420.3	14.94	420.3	16.66	420.3	8.31	420.3	9.08	420.3	19.07	420.3	20.54	420.3	7
421.2	7.49	421.2	12.11	421.2	14.66	421.2	10.54	421.2	21.83	421.2	16.47	421.2	4.89	421.2	9.89	421.2	1.35	421.2	1.38	421.2	9.86	421.2	6.09	421.2	-0.63	421.2	-2.74	421.2	-0.66	421.2	-12.24	421.2	1.55	421.2	-3.58	421.2	14.33	421.2	17.93	421.2	10.12	421.2	6.53	421.2	19.67	421.2	20.24	421.2	6.35
422.1	9.61	422.1	13.51	422.1	18.45	422.1	11.9	422.1	21.79	422.1	13.72	422.1	4.05	422.1	8.53	422.1	3.44	422.1	4.5	422.1	8.18	422.1	4.87	422.1	-0.65	422.1	-6.66	422.1	-1.22	422.1	-10.71	422.1	1.37	422.1	-3.61	422.1	13.29	422.1	15.92	422.1	8.52	422.1	6.82	422.1	19.36	422.1	19.39	422.1	3.58
423	7.93	423	10.43	423	13.09	423	12.2	423	22.34	423	15.09	423	2.86	423	8.71	423	3.33	423	4.06	423	8.31	423	5.24	423	-3.64	423	-2.2	423	-0.19	423	-11.21	423	1.94	423	-5.82	423	12.02	423	16.95	423	10.42	423	8.43	423	20.64	423	20.24	423	5.42
423.9	7.37	423.9	11.17	423.9	14.32	423.9	9.82	423.9	25.4	423.9	14.71	423.9	7.5	423.9	7.33	423.9	0.01	423.9	5.08	423.9	11.64	423.9	6.02	423.9	-1.35	423.9	-3.82	423.9	-0.32	423.9	-10.03	423.9	-1.67	423.9	-5.33	423.9	14.03	423.9	18.27	423.9	9.78	423.9	6.85	423.9	19.02	423.9	19.26	423.9	6.78
424.8	9.42	424.8	11.26	424.8	14.62	424.8	9.61	424.8	24.29	424.8	15.06	424.8	2.32	424.8	9.21	424.8	0.99	424.8	5.26	424.8	8.52	424.8	6.21	424.8	-1.67	424.8	-3.72	424.8	2.26	424.8	-11.37	424.8	-2.9	424.8	-5.1	424.8	15.25	424.8	18.19	424.8	10.62	424.8	6.42	424.8	19	424.8	19.11	424.8	3.95
425.7	7.25	425.7	11.82	425.7	17.81	425.7	9.42	425.7	19.85	425.7	16.29	425.7	3.11	425.7	6.76	425.7	2.74	425.7	3.44	425.7	6.69	425.7	4.54	425.7	-2.75	425.7	-5.21	425.7	0.43	425.7	-9.56	425.7	0.5	425.7	-5.33	425.7	14.3	425.7	16.41	425.7	10.16	425.7	8.1	425.7	21.57	425.7	18.62	425.7	5.8
426.6	7.77	426.6	10.06	426.6	13.08	426.6	10.41	426.6	21.91	426.6	15.37	426.6	5.7	426.6	11.1	426.6	0.14	426.6	2.77	426.6	8.8	426.6	5.41	426.6	-2.79	426.6	-3.5	426.6	-0.67	426.6	-11.52	426.6	-0.22	426.6	-6.82	426.6	12.98	426.6	17.7	426.6	10.33	426.6	10.18	426.6	21.28	426.6	16.92	426.6	5.76
427.5	9.9	427.5	11.3	427.5	14.45	427.5	9.69	427.5	22.12	427.5	16.69	427.5	4.66	427.5	8.16	427.5	1.73	427.5	3.06	427.5	10.45	427.5	7.67	427.5	-3.19	427.5	-4.42	427.5	1.85	427.5	-9.49	427.5	-1.26	427.5	-4.94	427.5	12.84	427.5	16.3	427.5	10.75	427.5	9.7	427.5	21.15	427.5	18.45	427.5	3.45
428.4	10.19	428.4	10.53	428.4	14.9	428.4	9.79	428.4	23.45	428.4	15.8	428.4	6.57	428.4	11.55	428.4	2.05	428.4	3.22	428.4	9.97	428.4	5.07	428.4	-0.19	428.4	-4.09	428.4	1.35	428.4	-10.54	428.4	1.93	428.4	-5.11	428.4	15.43	428.4	18.04	428.4	10.33	428.4	8.17	428.4	20.14	428.4	17.69	428.4	3.87
429.3	8.71	429.3	11.64	429.3	16.52	429.3	11.54	429.3	22.25	429.3	15.15	429.3	6.01	429.3	7.57	429.3	2.5	429.3	5.29	429.3	9.24	429.3	6.1	429.3	-1.4	429.3	-3.49	429.3	0.32	429.3	-10.17	429.3	2.02	429.3	-5.86	429.3	11.4	429.3	19.39	429.3	9.69	429.3	7.81	429.3	21.51	429.3	16.63	429.3	2.62
430.2	8.18	430.2	9.78	430.2	18.39	430.2	9.88	430.2	26.05	430.2	14.27	430.2	5	430.2	7.29	430.2	2.71	430.2	5.07	430.2	10.74	430.2	5.55	430.2	-2.15	430.2	-6.21	430.2	-0.17	430.2	-9.34	430.2	0.39	430.2	-4.89	430.2	14.36	430.2	17.31	430.2	9.19	430.2	12.21	430.2	22.05	430.2	19.02	430.2	2.91
431.1	7.54	431.1	11.31	431.1	15.56	431.1	12.8	431.1	23.02	431.1	12.9	431.1	5.27	431.1	8.96	431.1	1.24	431.1	5.88	431.1	10.84	431.1	3.48	431.1	-0.85	431.1	-2.58	431.1	-1.7	431.1	-10.25	431.1	0.05	431.1	-6.31	431.1	13.5	431.1	19.39	431.1	10.06	431.1	8.56	431.1	20.04	431.1	18.7	431.1	6.26
432	8.84	432	11.56	432	15.72	432	10.13	432	23.24	432	17.12	432	4.47	432	9.13	432	1.86	432	4.84	432	11.95	432	6.91	432	-1.55	432	-2.44	432	-0.7	432	-12.08	432	0.34	432	-6.17	432	17.6	432	17.34	432	8.49	432	8.32	432	19.97	432	18.64	432	6.55
432.9	10.17	432.9	8.18	432.9	15.62	432.9	10.85	432.9	21.81	432.9	17.55	432.9	4.73	432.9	5.82	432.9	3.02	432.9	5.21	432.9	9.1	432.9	8.94	432.9	-2.73	432.9	-5.25	432.9	0.29	432.9	-9.81	432.9	1.14	432.9	-3.9	432.9	14.37	432.9	18.13	432.9	12.16	432.9	8.46	432.9	19.87	432.9	20.31	432.9	6.97
433.8	10.35	433.8	11.7	433.8	15.58	433.8	9.65	433.8	19.67	433.8	13.37	433.8	4.11	433.8	8.52	433.8	3.2	433.8	4.87	433.8	8.32	433.8	4.9	433.8	-1.67	433.8	-5.01	433.8	1.53	433.8	-11.05	433.8	-1.03	433.8	-5.24	433.8	13.14	433.8	16.3	433.8	9.99	433.8	8.59	433.8	18.17	433.8	18.83	433.8	6.36
434.7	10.95	434.7	11.5	434.7	14.38	434.7	10.74	434.7	24.06	434.7	15.97	434.7	5.81	434.7	11.06	434.7	-0.68	434.7	2.32	434.7	11.32	434.7	6.19	434.7	-1.09	434.7	-3.05	434.7	0.25	434.7	-12.75	434.7	1.29	434.7	-4	434.7	13.82	434.7	17.72	434.7	11.58	434.7	8.21	434.7	20.47	434.7	21.16	434.7	5.41
435.6	9.29	435.6	10.77	435.6	14.38	435.6	12.1	435.6	24.01	435.6	11.38	435.6	3.83	435.6	9.24	435.6	0.89	435.6	5.77	435.6	9.27	435.6	4.96	435.6	-1.1	435.6	-2.74	435.6	1.36	435.6	-9.65	435.6	-0.37	435.6	-2.63	435.6	15.68	435.6	20.06	435.6	10.55	435.6	7.44	435.6	19.99	435.6	21.2	435.6	4.12
436.5	8.2	436.5	10.76	436.5	14.92	436.5	11.55	436.5	21.76	436.5	15.55	436.5	2.28	436.5	10.56	436.5	2.3	436.5	3.34	436.5	7.23	436.5	6.67	436.5	-3.23	436.5	-5.28	436.5	0.67	436.5	-10.53	436.5	-0.75	436.5	-1.27	436.5	14.17	436.5	16.56	436.5	12.1	436.5	8.09	436.5	18.89	436.5	22.43	436.5	6.22
437.4	9.3	437.4	13.17	437.4	12.23	437.4	8.7	437.4	22.32	437.4	14.62	437.4	6.08	437.4	8.89	437.4	-1.85	437.4	3.17	437.4	9.12	437.4	5.15	437.4	-0.24	437.4	-2.78	437.4	-0.49	437.4	-10.97	437.4	-0.19	437.4	-3.02	437.4	15.37	437.4	15.69	437.4	11.01	437.4	8.26	437.4	19.28	437.4	19.2	437.4	5.78
[truncated: 22 more columns]

## Sheet: Data corrected
X	L1A1	L1A2	L1A3	L1A4	L1A5	L1A6		L2A1	L2A2	L2A3	L2A4	L2A5	L2A6		L3A1	L3A2	L3A3	L3A4	L3A5	L3A6		L4A1	L4A2	L4A3	L4A4	L4A5	L4A6
-240.3	7.98	-0.34	0.15	-3.53	-1.03	0		5.55	-2.31	-3.72	1.82	3.69	0		-1.15	-5.01	-6.52	-0.75	-3.34	0		4.44	-1.83	-8.38	2.94	0.72	0
-239.4	5.5	-1.52	-1.43	-2.09	-1.06	0		-0.16	-5.74	-7.88	-2.75	-0.63	0		-1.05	-6.05	-7.19	-1.3	-5.19	0		7.18	0.52	-6.4	3.89	1.2	0
-238.5	6.95	0.41	-1.3	-2.55	1.35	0		1.63	-3.43	-5.95	-1.36	-1.17	0		0.61	-1.58	-4.15	1.85	-3.86	0		7.96	-0.89	-5.43	3.24	-0.09	0
-237.6	6.25	-2.97	-3.38	-2.27	-2.19	0		3.41	-3.07	-7.39	0.73	-1.63	0		-0.29	1.78	-2.82	4.47	-2.16	0		7.2	-1.23	-5.62	3.8	0.13	0
-236.7	5.39	-2.24	0.4	-3.96	-1.71	0		4.23	-0.7	-4.19	3.53	0.96	0		1.47	-0.08	-5.38	4.07	-1.55	0		8.16	0.52	-5.19	6.25	1.16	0
-235.8	6.58	-1.95	-2.07	-3.38	-2.04	0		4.75	-0.03	-3.31	2.74	-0.22	0		0.88	3.23	-3.44	5.28	-1.34	0		6.15	2.22	-5.79	3.43	0.36	0
-234.9	3.26	-2.84	-4.97	-3.06	-1.97	0		2.96	-0.65	-4.79	1.22	4.34	0		0.28	-2.15	-3.29	2.25	-1.75	0		1.63	-3.89	-8.97	-0.64	-2.06	0
-234	4.12	-2.94	-3.78	-3.22	-4.48	0		0.29	-3.31	-5.53	-0.06	0.85	0		-0.33	-2.26	-5.54	1.61	-2.48	0		8.9	2.58	-5.97	4.05	-0.9	0
-233.1	3.47	-2.49	-2.09	-3.71	-1.05	0		0.81	-6.72	-6.75	-3.2	-2.38	0		1.72	-2.12	-3.69	1.2	-3.06	0		5.11	-0.09	-5.3	4.05	-0.33	0
-232.2	7.78	-1.39	-4.53	-2.77	-0.79	0		2.99	-2.3	-6.94	2.48	-2.03	0		2.2	-1.16	-4.37	3.36	-3.16	0		3.23	-1.22	-7.72	0.63	-3.88	0
-231.3	8.5	-0.44	-1.82	-2	-0.41	0		0.29	-2.75	-9	-1.58	-1.14	0		-2.09	0.4	-6.05	1.49	-2.8	0		4.01	2.01	-4.65	5.57	-2.69	0
-230.4	5.51	1.49	-1.47	-0.23	-0.27	0		0.63	-1.63	-4.12	2.89	1.84	0		-4.67	-2.3	-7.23	1.07	-5.73	0		1.91	-3.64	-6.45	1.87	-1.97	0
-229.5	2.91	-1.68	-0.29	-2.69	-1.16	0		-3.24	-3.71	-6.51	1.02	-2.17	0		-0.63	0.02	-5.23	2.24	-3.46	0		4.88	-1.19	-6.09	4.81	-1.85	0
-228.6	5.1	-1.2	-2.74	-1.68	-0.63	0		1.39	-2.58	-6.03	0.09	-1.05	0		-0.01	-0.37	-6.14	3.6	-2.84	0		4.82	0.11	-4.68	1.34	-1.84	0
-227.7	4.35	-1.46	-2.49	-3.35	-1.06	0		-0.01	-4.04	-6.99	-2.4	-0.85	0		-0.77	-0.62	-4.57	1.67	-1.42	0		7.37	-0.66	-4.04	5.46	0.75	0
-226.8	5.67	-1.85	0.15	-4.08	-0.99	0		0.83	-0.75	-4.61	-0.4	-1.59	0		-0.13	1.72	-5.61	0.92	-2.11	0		5.87	-0.47	-6.83	3.89	0.05	0
-225.9	0.43	-5.26	-4.08	-6.58	-3.76	0		-0.23	-3.62	-7.7	-1.72	-2.29	0		-0.83	-0.81	-7.9	0.31	-4.95	0		7.22	-3.01	-7.17	2.26	-1.65	0
-225	2.39	-2.88	-5.86	-2.49	-3.76	0		-0.79	-7.15	-8.46	-0.02	-3.01	0		-2.25	-2.46	-4.41	1.16	-5.72	0		1.64	-2.63	-7.32	4.23	-2.55	0
-224.1	1.19	-2.5	-4.42	-4	-3.12	0		1.24	-6.1	-8.33	-1.45	-2.06	0		0.18	-2.83	-6.41	1.14	-3.45	0		6.45	-2.09	-6.56	3.72	0.29	0
-223.2	3.12	-2.14	-1.96	-2.75	-1.56	0		-0.33	-6.24	-5.58	0.67	-1.05	0		-1.71	-1.62	-7.07	2.63	-4.09	0		2.56	-1.35	-5.98	2.02	0.03	0
-222.3	2.78	-2.73	-0.46	-3.51	-2.39	0		1.61	-3.28	-7.72	-1.56	-4.04	0		2.14	1.72	-3.69	4.43	-1.48	0		5.3	-1.35	-4.54	4.37	-1.24	0
-221.4	5.62	-3.92	-3.12	-2.08	-3.13	0		1.38	-5.89	-6.05	-2.16	-2.52	0		1.36	-0.52	-3.55	1.63	-0.65	0		6.5	0.14	-4.7	3.75	2.45	0
-220.5	0.91	-4.56	-6.32	-4.31	-3.34	0		1.83	-2.01	-4.67	0.95	0.87	0		-2.1	-1.86	-6.46	-0.01	-3.45	0		0.56	-1.4	-8.12	0.72	-3.42	0
-219.6	4.51	-0.33	-1.67	-1.5	-1.37	0		1.92	-3.94	-4.14	0.82	-0.62	0		-0.75	-3.35	-4.6	0.16	-2.43	0		4.68	-0.42	-4.04	2.85	2.44	0
-218.7	5.28	-1.39	-2.22	-1.7	-0.19	0		2.53	-1.87	-5.52	2.63	2.61	0		2.69	2.32	-1	4.7	2.26	0		5.41	-2.65	-3.1	3.07	1.69	0
-217.8	3.66	-4.47	-2.25	-3.29	-1.88	0		1.32	-4.13	-7.73	-0.62	-2.52	0		-1.78	1.64	-4.03	1.88	-3.56	0		5.59	0.32	-4.41	2.49	-0.97	0
-216.9	2.32	-2.51	-0.01	-4.19	-1.29	0		1.85	-1.54	-3.22	2.53	3.95	0		-2.38	-0.33	-2.9	4.35	-1.97	0		4.73	-1.58	-4.72	5.34	-1.55	0
-216	7.01	1.41	-0.4	1.36	-0.12	0		3.33	0.72	-6.46	0.98	0.72	0		1.05	0.17	-3.78	1.7	0.29	0		6.06	1	-4.16	2.89	1.69	0
-215.1	2.07	-1.43	-1.7	-4.1	-1.66	0		1.26	-4.74	-6.78	-1.46	-3.54	0		-1.16	-0.09	-1.89	3.07	-2.97	0		2.41	0.27	-6.17	1.93	-0.29	0
-214.2	2	-2.82	-4.44	-1.71	-2.5	0		4	-3.59	-4.28	3.36	3.52	0		-0.4	-4.14	-4.43	-0.73	-1.7	0		5.29	2.87	-5.22	3.26	1.97	0
-213.3	-0.01	-5.36	-5.91	-4.95	-5.85	0		4.79	-0.71	-5.42	5.78	2.28	0		2.14	0.43	-2.81	3.5	-0.45	0		4.77	-1.8	-4.95	5.07	0.76	0
-212.4	4.83	-3.24	-2.32	-6.18	-2.16	0		2.81	-2.51	-7.73	-1.95	-1.61	0		0.59	-1.24	-6.64	0.96	-3.02	0		2.75	-2.51	-7.65	1.69	-1.94	0
-211.5	6.56	-3.52	-2.46	-3.27	-2.3	0		3.58	-4.43	-6.04	-1.82	-0.35	0		1.24	1.82	-2.46	0.47	-1.42	0		2.49	0.6	-5.75	2.52	-0.55	0
-210.6	5.43	0.2	0.67	-3.52	0.12	0		1.95	-5.12	-4.77	-0.4	-0.67	0		0.8	-2.45	-4.6	1.4	-2.81	0		5.57	-0.26	-3.96	2.23	-0.6	0
-209.7	4.95	0.28	-0.81	-2.83	0.7	0		3.47	-0.36	-1.74	-0.2	1.33	0		0.72	-0.84	-3.62	0.79	0.08	0		4.29	1.53	-5.34	4.74	0.37	0
-208.8	2.84	-4.8	-3.33	-2.18	-2.15	0		0.9	-4.31	-7.58	-1.99	0.31	0		-0.76	-0.63	-6.53	0.36	-3.6	0		4.71	0.59	-4.17	3.26	1.54	0
-207.9	5.88	-2.52	-1.9	-6.54	-4.11	0		2.75	-3.52	-5.57	-3.47	-2.31	0		-1.3	-1.37	-5.36	-0.52	-2.94	0		2.18	-1.28	-7.69	1.73	-3.68	0
-207	4.32	-5.31	-4.31	-4.68	-1.64	0		3.13	-5.68	-6.41	-0.46	-3.33	0		0.96	-2.09	-3.3	3	-4.67	0		5.39	-1.01	-3.74	2.19	-2.3	0
-206.1	3.82	-5	-3.47	-4.29	-1.71	0		-0.33	-7.34	-5.2	-1.72	0.17	0		2.58	0.69	-2.03	2.66	-0.07	0		5.51	-1.19	-5.62	3.38	-1.06	0
-205.2	3.23	0.25	-3.61	-3.73	-1.6	0		2.09	-3.3	-8.37	-3.21	0.03	0		-3.68	0.34	-7.06	-2.22	-4.18	0		4.97	0.87	-5.11	4.92	-0.24	0
-204.3	3.02	-2.85	-3.1	-6.56	-2.98	0		0.54	-4.95	-8.84	-3.08	-1.81	0		2.2	2.07	-2.79	5.23	-0.57	0		5.56	0.18	-6.26	1.44	0.6	0
-203.4	4.71	-1.99	-2.25	1.27	-0.08	0		1.47	-5.37	-5.72	-0.13	-1.85	0		1.01	-1.11	-4.53	2.75	-2.95	0		5.28	0.9	-5.35	2.24	-0.54	0
-202.5	0.26	-1.1	-4.81	-0.97	-2.51	0		2.3	-2.01	-4.91	2.6	-0.78	0		-0.72	-1.19	-1.28	2.36	-0.85	0		5.68	0.92	-2.91	3.97	2.41	0
-201.6	3.18	-0.8	-1.66	0.39	-0.77	0		1.95	0.46	-4.56	2.24	2.75	0		-0.8	-0.69	-4.67	3.38	-0.58	0		2.57	-2.34	-7.94	1.86	-0.45	0
-200.7	1.8	-1.72	-2.96	-2.23	-2.68	0		-1.19	-7.17	-7.3	-2.05	-3.25	0		0.75	-3.59	-1.49	1.3	-1.73	0		6.26	-0.6	-0.35	3.52	0.59	0
-199.8	0.47	-7.69	-7.4	-7.08	-4.59	0		1.78	-2.99	-6.4	0.24	-1.63	0		-0.18	-2.04	-5.6	2.07	-4.12	0		7.23	-1.09	-1.99	5.99	0.98	0
-198.9	4.41	-3.62	2.39	0.3	0.38	0		1.93	-4.53	-3.3	-1.12	2.98	0		-1.12	-3.72	-4.95	0.26	0.06	0		1.57	-1.91	-7.26	2.24	-0.42	0
-198	0.86	-4.95	-4.49	-4.71	-5.5	0		1.61	-4.76	-7.22	-1.38	-3.55	0		-0.76	-2.29	-5.6	-1.12	-4.94	0		2.8	-0.99	-4.82	4.03	-1.3	0
-197.1	2.08	-2.01	-0.55	-0.3	0.13	0		0.25	-5.96	-5.05	0.27	0.11	0		2.87	-1.01	-3.07	1.11	-0.5	0		5.24	0.86	-2.6	1.76	-1.08	0
-196.2	1.58	-5.14	-4.91	-2.41	-4.74	0		0.66	-3.16	-5.19	3.23	-1.04	0		-0.74	-1.51	-1.14	2.47	-4.51	0		1.97	-5.68	-5.54	-1.01	-3.79	0
-195.3	2.13	-2.89	-1.38	-4.24	-4.22	0		0.92	-7.8	-6.14	-0.5	-3.35	0		0.04	-2.68	-3.69	1.87	-2.85	0		4.34	0.42	-3.14	3.73	0.39	0
-194.4	3.85	0.86	-0.57	0.76	-1.18	0		-0.53	-3.32	-7.56	-0.44	1.05	0		0.18	-2.11	-3.83	0.87	-1.08	0		1.49	-2.95	-7.74	3.67	-1.89	0
-193.5	3.58	-4.71	-5.14	-7.95	-3.68	0		-0.4	-3.59	-8.97	-1.44	-0.16	0		-2.07	-0.85	-3.82	0.65	-3.59	0		1.03	-0.69	-5.81	1.86	-0.99	0
-192.6	0.37	0.67	-4.89	-2.31	1.35	0		-0.09	-1.51	-6.01	3.29	0.2	0		-1.82	-2.09	-4.23	-0.22	-4.21	0		3.74	-0.38	-6.48	2.92	-0.59	0
-191.7	2.35	-0.73	-1.85	-0.9	-2.27	0		2.69	-3.74	-5.54	-2.52	0.01	0		0.91	-0.23	-2.78	0.22	-2.14	0		3.65	-3.09	-4.73	-0.38	-3.07	0
-190.8	2.6	-1.58	-0.99	-3.21	-1.28	0		2.6	-3.9	-3.52	0.68	1.23	0		1.24	-0.24	-3.47	3.63	-0.22	0		4.97	2.1	-1.48	3.12	3.97	0
-189.9	3.93	-4	-1.9	-0.95	-1.91	0		3.28	-3.62	-4.91	1.2	-0.01	0		-2.28	-1.2	-6.62	-1.02	-5.94	0		-0.56	-3.26	-8.12	-1.13	-4.46	0
-189	2.05	-1.02	-1.97	-2.84	-0.33	0		0.74	-2.69	-6.76	-0.03	0.64	0		0.18	1.84	-0.51	4.82	0.63	0		5.83	1.55	-2.43	5.38	1.1	0
-188.1	3.3	-2.5	-0.44	-0.48	1.65	0		2.72	-5.83	-4.11	-0.06	2.3	0		4.69	2.38	-1.43	4.23	-0.97	0		6.29	5.32	-2.67	5.73	3.35	0
-187.2	-0.94	-5.76	-4.89	-6.02	-4.09	0		2.15	-2.47	-2.62	0.21	1.88	0		2.14	1.56	-1.8	4.02	0.71	0		3.04	-2.78	-6.15	1	-2	0
-186.3	0.85	-2.37	-1.9	-3.14	-0.8	0		-1.66	-4.45	-6.85	-3.78	-2.72	0		-2.13	-1.97	-3.92	-0.39	-2.95	0		2.04	1.44	-4.11	2.75	1.46	0
-185.4	1.75	-0.36	-0.15	-2.1	-0.18	0		2.67	-1.92	-2.25	0.15	2.9	0		1.3	-1.19	-3.02	2.64	-3.46	0		2.3	0.86	-3.37	2.38	-3.74	0
-184.5	3.31	2.7	0.1	2.05	1.45	0		2.82	0.03	-3.45	2.71	1.19	0		0.01	-0.23	-4.61	2.17	-1.16	0		2.97	-0.84	-3.54	2.63	0.53	0
-183.6	3.36	-1.97	-2.74	-2.78	-3.21	0		2.16	-0.94	-1.62	2.31	3.04	0		1.3	1.58	-0.05	3.75	-0.54	0		3.25	-1.14	-3.05	2.69	1.46	0
-182.7	1.31	-3.11	-4.17	-2.35	-3.59	0		-2.36	-7.09	-10.39	-1.07	-7.53	0		-3.01	-5.98	-7.22	-2.99	-5.86	0		3.51	-1.51	-6.27	1	2.92	0
-181.8	-0.74	-4.73	-4.6	-7.42	-3.76	0		2.05	-0.98	-2.05	0.57	2.35	0		2.33	0.64	-3.08	-1.15	-0.43	0		2.39	-0.75	-6.55	-1.84	0.04	0
-180.9	2.19	-0.74	-1.01	-2.31	0.59	0		0.3	-2.47	-2.81	-0.56	-0.1	0		-2.61	1.51	-2.23	1.01	-2.64	0		5.27	3.96	-1.09	5.33	-0.3	0
-180	2.21	-1.79	-4.85	-2.42	0.98	0		-0.77	-4.26	-7.08	0.52	-0.19	0		-2.64	-0.32	-2.93	1.53	-1.83	0		2.02	-2.23	-6.19	-0.36	-1.25	0
-179.1	7.1	-0.48	-2.18	-4.46	-1.29	0		4.32	-0.04	-3.18	1.32	1.28	0		0.98	0.58	-1.91	3.48	-3.18	0		4.94	-1.18	-3.27	3.89	-1.3	0
-178.2	1.68	-2.34	-3.27	-3.31	0.34	0		2.3	-2.51	-2.28	3.77	1.78	0		-5.74	-6.16	-8.45	-0.71	-6.14	0		-0.98	-5.35	-8.7	-0.76	-1.83	0
-177.3	2.39	-3.03	-4.63	-4.75	-3	0		0.76	-5.1	-7.72	-0.37	-1.61	0		-0.57	-2.87	-5.75	0.58	-2.87	0		3.85	-0.06	-6.71	3.02	0.9	0
-176.4	3.25	-4.99	0.08	-1.22	-2.39	0		3.28	-4.23	-3.85	-0.05	-1.45	0		2.44	-0.66	-4.59	1.05	-0.33	0		3	1.48	-3.67	1.03	1.43	0
-175.5	4.25	-1.17	1.39	-2.37	0.21	0		-1.91	-4.37	-6.68	0.16	-1.81	0		-3.59	-2.99	-7.14	-0.52	-4.28	0		2.35	0.18	-6.6	0.42	-1.19	0
-174.6	1.73	-2.18	-3.6	-2.49	0.29	0		0.51	-0.2	-3.49	1.67	1.81	0		1.32	2.33	-0.89	5.32	1.09	0		4.34	0.95	-5.92	2.69	0.05	0
-173.7	4.76	-2.36	-1.67	-1.76	-0.94	0		5.26	-1.64	-3.08	2.31	2.2	0		4.16	1.07	-2.44	2.25	0.34	0		6.84	1.8	-2.87	5.2	1.57	0
-172.8	1.73	-1.12	-5.18	-1.39	-3.93	0		1.1	-1.4	-4.92	0.38	0.82	0		-0.88	-1.43	-3.8	2.64	0.41	0		4.07	-1.61	-2.5	2.86	0.81	0
-171.9	5.6	-1.08	-2.79	0.03	-1.74	0		0.83	-4.03	-0.95	-0.15	1.25	0		-0.24	0.29	0.83	4.51	-1.2	0		3.28	-1.64	-4.75	2.99	-2.94	0
-171	2.8	-3.13	-0.81	-1.04	-3.1	0		1.74	-2.75	-8.05	0.25	0.26	0		0.47	-0.22	-5.06	1.84	-2.97	0		5.13	2.7	-2.84	4.28	1.09	0
-170.1	6.57	0.66	-0.1	-0.9	-2.11	0		3.34	0.04	-3.12	3.25	-1.95	0		3.34	1.98	0.32	3.84	-1.76	0		8.17	3.93	-0.46	4.44	3.43	0
-169.2	0.09	-0.22	-3.44	-2.16	-2.94	0		3.88	0.92	-2.33	1.47	-0.33	0		2.39	3.81	-0.4	2.32	0.33	0		6.67	3.91	-0.12	5.3	6.79	0
-168.3	3.84	0.93	-0.22	-2.43	-2.89	0		2.85	0.33	-4.12	0.58	1.3	0		0.92	2.67	-0.52	3.53	1.13	0		2.2	2.6	-5	3.85	1.93	0
-167.4	0.02	-3.26	-2.55	-1.78	-2.89	0		-0.73	-4.76	-5.41	0.44	-2.52	0		-0.83	-0.71	-4.62	0.62	-1.38	0		6.59	2.81	-1.31	4.1	3.48	0
-166.5	3.67	-0.13	-1.94	-1.02	-1.98	0		2.08	-2.77	-7.19	-0.56	0.64	0		-0.91	-0.5	-4.23	2.4	-0.61	0		5.38	3.43	-1.5	3.38	3.67	0
-165.6	0.81	-3.81	-3.03	-3.47	-5.35	0		1.52	-2.11	-3.37	1.14	-1.69	0		-1.29	-1.35	0.05	2.64	-2.39	0		4.18	-0.3	-2.39	1.75	0.16	0
-164.7	-0.12	-4.15	-1.11	-2.66	1.2	0		2.65	-3.56	-2.33	2.03	3.91	0		1.42	-1.8	-2.15	3.77	-0.52	0		4.54	1.27	-3.21	2.9	-0.25	0
-163.8	3.72	-3.91	-2.25	-5.6	-0.98	0		-1.59	-4.39	-7.22	0.26	-1.94	0		-4.57	-4.08	-6.85	2.46	-5.21	0		-1.29	-1.26	-4.25	1.26	-1.91	0
-162.9	0.88	-3.42	-7.12	-4.54	-2.8	0		-0.62	-4.7	-7.2	-3.27	-2.81	0		-2.11	-0.87	-4.04	0.69	-2.57	0		4.81	3.58	-2.25	4.04	1.55	0
-162	0.65	-0.02	-3.67	-2.2	-0.97	0		-1.86	-6.13	-5.23	-2.75	-1.6	0		0.14	-2.49	-1.62	-0.8	-3.2	0		2.68	1.17	-2.17	0.86	0.83	0
-161.1	4.09	0.85	-2.94	-0.38	-2.31	0		3.73	-0.55	-3.06	1.01	1.18	0		0.8	0.43	-3.53	0.97	-4.01	0		3.26	-0.16	-6.41	-0.81	0.01	0
-160.2	1.2	-3.46	-1.39	-4.33	-0.72	0		-1.15	-5.86	-5.65	-1.61	-1.12	0		-1.92	-3.05	-4.3	-0.44	-1.94	0		3.13	-0.15	-5.05	3.14	0.85	0
-159.3	3.11	-1.43	-1.11	-1.21	0.48	0		0.91	-3.65	-6.46	-1.2	0.69	0		1.79	1.72	-3.67	2.23	-1.2	0		5.72	0.89	-2.27	4.7	2.36	0
-158.4	3.5	1.57	-0.18	1.38	1.37	0		3.21	-0.94	1.1	2.41	2.18	0		3.23	1.1	-2.05	2.61	-2.02	0		2.55	-0.17	-4.82	3.46	-0.3	0
-157.5	1.62	-0.68	-1.67	-4.65	-2.67	0		1.86	-2.6	-4	1.95	-0.76	0		-2.84	-4.2	-4.33	-1.08	-3.37	0		2.05	-3.34	-3.03	0.5	1.41	0
-156.6	3.07	-0.65	-0.24	0.66	1.92	0		5.8	1.24	-2.51	2.58	3.67	0		1.05	0.13	-2.91	1.21	-0.96	0		2.94	0.97	-3.47	3.78	-0.93	0
-155.7	3.22	-0.31	3.11	-0.04	-2.1	0		3.35	-1.54	-2.09	1.03	-0.48	0		-0.21	-1.59	-4.77	-0.15	-3.42	0		4.48	1.46	-0.82	1.45	0.42	0
-154.8	2.55	-4.58	-0.71	-4.91	-3.77	0		3.5	-1.73	-0.96	1.14	-1.14	0		3.83	2.33	-0.25	3.36	-0.9	0		3.62	-1.92	-3.68	0.22	-2.8	0
-153.9	0.84	-3.57	-4.73	-5.28	-3.3	0		3.1	-4.25	-4.06	0.49	0.74	0		0.2	-1.21	-2.63	3	-1.3	0		3.18	2.5	-2.34	4.7	0.12	0
-153	1.99	-4.16	-1.39	-1.98	-2.25	0		1.47	-3.33	-4.13	-0.2	-0.27	0		2.72	2.73	-0.08	4.68	0.37	0		6.66	0.35	-1.44	6.44	3.26	0
-152.1	2.03	-0.55	0.22	-2.55	0.8	0		-0.02	-3.68	-3.94	1.1	-0.85	0		-0.49	0.77	-0.55	1.62	-1.28	0		4.53	1.97	-0.15	6.75	3.24	0
-151.2	0.25	-2.6	-2.02	-1.46	-0.03	0		0.61	-0.43	-3.69	1.93	3.43	0		0.69	-0.48	-3.74	2.9	0.7	0		0.7	-0.41	-4.17	2.37	-0.26	0
-150.3	2.77	-4.89	-3.21	-1.44	-2.73	0		-0.29	-3.75	-2.53	2.39	-1.16	0		0.1	0.2	-0.22	3.21	-1.57	0		5.58	0.76	-1.9	3.3	3	0
-149.4	2.09	-2.15	-1.32	-2.51	-0.44	0		-3.4	-2.89	-6.09	-1.35	0.28	0		-3.16	-2.47	-7.56	-1.67	-3.34	0		0.67	-1.8	-5.82	0.6	-0.95	0
-148.5	1.89	-4.83	-4.81	-2.32	-2.96	0		3.73	-2.45	-4.21	-0.08	-0.08	0		-0.63	-0.37	-4.34	1.33	-1.72	0		3.39	-0.3	-0.78	2.29	2.65	0
-147.6	2.04	-2.53	-3.97	-3.59	-4.14	0		-1.26	-0.83	-7.41	-0.47	-1.24	0		-3.42	-0.5	-7.17	-0.68	-3.76	0		2.64	2.17	-4.49	3.3	2.01	0
-146.7	4.06	-4.18	-2.09	0.56	-0.97	0		5.36	-1.07	-0.44	2.59	1.88	0		-2.75	-2.25	-4.83	-2.93	-5.41	0		-0.88	-3.9	-6.45	-0.49	-2.86	0
-145.8	0.02	-0.38	-2.47	-1.71	-3.89	0		2.35	-2.18	-4.69	1.03	-0.65	0		2.09	-1.4	-2.96	2.85	-3.34	0		3.09	1.99	-2.06	2.97	2.36	0
-144.9	0.12	-3.32	-2	-3.91	-5.56	0		-0.54	-4.71	-4.47	0.13	-3.18	0		-2.81	-4.46	-4.9	2	-5.09	0		2.81	-0.81	-2.39	3.47	1.39	0
-144	0.83	-3.01	0.09	-2.12	1.24	0		0.58	-0.36	-4.99	-0.84	1.25	0		-2.98	-1.43	-6.89	-3.21	-4.2	0		0.44	-1.81	-7.03	-2	-4.14	0
-143.1	2.34	-2.23	-3.67	-2.62	-2.47	0		-2.13	-5.07	-7.44	-1.52	-1.61	0		-2.14	-2.27	-3.32	-0.08	-2.41	0		3.58	2.02	-1.13	4.21	3.82	0
-142.2	3.06	0.32	1.18	-1.66	0.29	0		2.3	-2.67	-2.15	0.89	-1.42	0		-0.82	-2.98	-4.27	1.3	-1.41	0		2.68	-2.17	-2.15	2.6	0.75	0
-141.3	-0.49	-3.96	-2.97	-3.38	-1.24	0		-0.29	-2.43	-3.92	0.31	1.78	0		3.71	0.2	-0.21	3.96	-0.44	0		4.08	1.47	-1.99	6.28	3.1	0
-140.4	-1.22	-1.35	-1.16	-1.4	-2.78	0		-1.31	-3.11	-5.26	-1.6	-0.4	0		-1.71	-2.42	-4.69	-0.65	-2.04	0		2.06	-0.46	-4.26	2.9	0.91	0
-139.5	2.5	-1.95	-3.52	-4.11	0.21	0		3.53	-1.83	-3.76	0.03	0.19	0		0.65	-0.76	-3.08	2.65	-3.63	0		-0.47	-1.69	-3.7	2.39	-2.85	0
-138.6	0.81	-2.22	-1.1	-0.78	0.44	0		0.96	-3.39	-2.57	0.98	-2.16	0		1.54	-1.1	-0.95	4.02	-3.59	0		2.78	0.09	-4.59	1.93	-3.87	0
-137.7	5.06	-2.05	-0.04	-1.61	-1.55	0		2.66	-2.31	-1.79	5.25	-0.19	0		0.84	-3.85	-4.62	1.78	-0.68	0		2.12	-1.54	-5.03	4.25	0.5	0
-136.8	2.13	-3.83	-1.13	-3.67	-1.66	0		0.35	-2.86	-2.95	1.54	0.39	0		-0.26	-1.41	-5.05	1.67	-2.66	0		2.42	-3.21	-7.45	2.07	-2.41	0
-135.9	3.14	0.84	-2.3	-1.87	-0.24	0		3.06	2.27	-3.63	0.52	2.47	0		-0.24	2.95	-3.88	1.28	-1.58	0		4.14	0.63	-3.2	3.25	0.11	0
-135	3.39	-1.22	2.09	0.23	0.57	0		3.13	-0.99	-0.87	0.4	1.91	0		-0.53	-1.71	-3.2	0.86	-1.9	0		5.53	-0.69	-2.11	3.69	0.16	0
-134.1	0.55	-2.62	-2.12	-0.95	-2.61	0		-3.93	-6.96	-5.17	-1.7	-1.76	0		-2.06	-0.97	-4.72	-2.27	-4.3	0		3.35	0.61	-5.56	1.78	2.31	0
-133.2	4.11	-0.71	0.48	-1.12	-1.02	0		1.76	-2.59	-5.47	0.59	-0.84	0		-3.75	-1.57	-7.17	-1.47	-4.93	0		1.8	0.86	-2.42	1.23	1.16	0
-132.3	3.31	-0.9	-1.53	-3.24	-0.75	0		0.12	-3.17	-1.51	-2.13	0.05	0		1.03	0.27	2.36	2.21	-1.04	0		4.92	3.25	-0.82	2.49	1.21	0
-131.4	3.4	-1.66	-2.74	-2.7	-1.27	0		4.48	1.18	-1.65	2.2	3.84	0		4.38	2.36	1.2	6.34	-0.62	0		6.32	1.77	-2.67	5.43	1.45	0
-130.5	2.45	-3.23	-3.65	-3.28	-1.87	0		4	-1.62	-0.99	2.25	1.08	0		1.32	0.86	-1.26	1.78	-0.65	0		1.64	3.96	-4.11	2.49	0.5	0
-129.6	3.22	-0.05	-0.38	-1.25	1.13	0		3.88	1.04	-0.79	2.08	5.11	0		0.91	-0.85	-1.34	1.83	0.36	0		1.85	-3.34	-2.16	1.18	-0.43	0
-128.7	0.3	-1.21	-3.51	-3.52	0.09	0		-0.21	-4.99	-6.42	0.59	1.14	0		0.36	-0.2	-2.26	2.49	-0.33	0		3.08	2.08	-1.56	1.1	1.28	0
-127.8	0.79	-3.55	-3.77	-0.18	-0.02	0		2.34	-2.62	-4.86	-0.39	-0.82	0		1.05	-0.74	-2.84	-0.26	-3.22	0		3.6	-2.19	-8.69	0.45	-3.32	0
-126.9	-0.41	-1.59	-0.54	-4.74	-3.3	0		-2.64	-3.51	-6.5	-1.81	0.72	0		-2.23	-3.59	-6.2	-1.01	-2.11	0		1.63	0.62	-3.11	1.47	0.71	0
-126	-0.73	-4.89	-4.28	-4.8	-3.28	0		-1.06	-2.11	-5.19	1.92	-0.66	0		-2.45	-1.55	-2.7	-1.44	-1.53	0		3.51	2.27	-0.01	2.21	4.39	0
-125.1	2.75	-1.61	1.7	-0.26	-0.09	0		1.52	-2.83	-1.45	-1.81	0.99	0		-4.04	-0.95	-3.28	-0.56	-1.5	0		4.96	0.8	-0.49	4.88	2.88	0
-124.2	-1.54	-2.23	-4.64	-5.82	-2.24	0		1.01	1.15	-3.33	0.72	1.17	0		0.58	0.36	-0.86	3.03	-2.63	0		1.94	0.21	-2.81	2.32	0.02	0
-123.3	1.47	-3.42	-3.12	-4.82	0.1	0		0.46	-1.46	-4.41	0.21	0.3	0		-2.42	0.4	-2.89	3.51	-3.64	0		0.81	0.53	-2.7	3.76	2.24	0
-122.4	0.77	-1.71	-4.09	-0.79	-5.29	0		3	-1.39	-5.33	-0.49	-2.76	0		0.34	-0.12	-3.37	2.7	-1.51	0		2.86	-0.1	-2.89	0.81	2.24	0
-121.5	1.99	-0.51	1.19	0.38	-0.31	0		-0.42	-1.13	-0.4	1.85	-3.15	0		-1.05	-1.47	-0.45	-0.3	-3.17	0		2.42	-0.32	-1.54	4.82	-1.06	0
-120.6	1.03	-3.18	-3.1	-4	-0.98	0		1.71	-2.02	-5.55	-3	-0.55	0		1.19	-1.24	-4.1	-0.16	-1.48	0		5.23	0.16	-4.49	0.26	5.06	0
-119.7	1.14	-3.3	-4.2	-4.14	-1.56	0		1.26	-2.19	-2.89	0.08	0.87	0		0.77	-0.15	-1.43	2.01	-3.18	0		-0.49	-1.5	-4.09	2.13	-0.99	0
-118.8	7.34	1.79	1.99	3.65	1.03	0		2.43	1.07	-2.43	1.41	2.14	0		1.19	-0.09	-1.22	1.47	-1.34	0		2.03	0.05	-2.58	2.34	-0.49	0
-117.9	-0.24	-0.99	-2.35	-2.69	-0.32	0		1.02	0.12	-4.43	-0.44	0.47	0		1.91	-0.18	-0.42	0.35	-1.68	0		2.06	1.78	-4.03	1.89	-1.31	0
-117	-2.52	-4.2	-5.76	-4.47	-3.98	0		-0.69	-3.01	-5.52	-2.56	0.79	0		0.45	0.45	-0.03	2.08	1.52	0		2.84	1.67	-1.79	4.63	1.63	0
-116.1	-2.21	-4.48	-2.04	-3.69	-2.33	0		0.18	-3.13	-2.72	-2.98	0.74	0		2.16	0.2	-1.61	-0.13	-0.17	0		0.55	-1.34	-4.39	-0.45	-0.47	0
-115.2	-5.77	-3.29	-3.56	-2.89	-4	0		-2.66	-3.39	-6	-0.51	-2.03	0		-0.31	0.87	-4.58	1.1	-2.57	0		4.45	-0.01	-4.67	1.19	-0.79	0
-114.3	0.07	-2.48	-2.41	-2.88	-2.4	0		0.61	-3.85	-4.72	0.05	0.64	0		1.28	-1.7	-0.8	1.23	-2.79	0		0.17	-1.12	-2.7	-0.74	-3.34	0
-113.4	-2.56	-6.59	-4.31	-6.24	-6.01	0		-1.8	-2.42	-5.9	-1.47	-1.37	0		-0.28	1.08	-3.15	-0.12	-5.15	0		1.5	-0.26	-2.7	2.85	-3.26	0
-112.5	0.29	-1.27	-2.08	-2.97	-2.48	0		3.14	-1.5	-2.98	-1.36	-0.83	0		2.05	0.98	-0.38	0.84	-0.53	0		1.47	2.5	-3.42	1.12	2.31	0
-111.6	3.63	-1.2	-1.31	0.5	0.79	0		0.53	-2.69	-3.77	-0.47	-0.15	0		0.97	-0.37	0.89	1.83	-1.1	0		3.26	0.31	-2.76	2.35	1.65	0
-110.7	-3.13	-5.14	-3.19	-4.18	-6.02	0		-0.83	-3.26	-3.28	0.75	-0.3	0		1.3	0.92	-1.14	2.67	2.15	0		2.05	0.89	-4.25	0.3	-0.17	0
-109.8	0.45	-4.19	-4.1	-3.12	-2.61	0		3.61	-3.05	-2.71	0.95	1.95	0		-0.23	-0.48	-0.45	1.87	-0.61	0		-0.28	-1.99	-3.71	1.47	-0.74	0
-108.9	-5.14	-5.29	-7.9	-7.37	-3.25	0		-1.35	-3.41	-2.16	-0.37	-1.96	0		1.69	2.54	0.32	2.68	-0.47	0		1.05	1.05	-3.17	4.67	0.71	0
-108	1.41	-2.21	-5.24	-3.8	-3.35	0		-1.4	-2.7	-6.79	-1.28	-1	0		-0.2	-0.36	-4.6	-0.74	-2.19	0		3.19	1.55	-2.26	2.86	-0.29	0
-107.1	-3.73	-5.59	-8.98	-4.16	-2.76	0		-0.28	-3.1	-7	-1.66	-1.76	0		-0.93	-1.84	-4.95	-2.54	-5.8	0		4.59	4.33	-1.09	4.7	2.48	0
-106.2	1.38	-0.14	1.6	-2.35	-0.67	0		1.21	1.86	-2.23	2.43	1.4	0		0.59	1.53	-1.52	1.66	-1.4	0		0.27	-1.2	-2.48	1.46	-0.03	0
-105.3	0.58	-0.99	-4.63	-4.36	-3.21	0		-1.19	-2.41	-6.82	0.64	-1.93	0		-1.36	0.51	-2.12	3.1	-0.6	0		-0.5	-1.69	-3.54	0.02	-0.34	0
-104.4	1.61	0.43	-1.51	-2.34	0.42	0		4.87	1.53	-1.21	2.81	2.97	0		-0.49	1.76	1.13	2.18	-1.92	0		1.19	2.2	1.66	4.34	2.27	0
-103.5	0	0.22	-2.41	-4.1	-2.44	0		2.06	-0.84	-1.51	3.03	-0.27	0		1.72	1.6	-0.01	4.02	-0.74	0		1.15	1.68	-2.92	2.33	0.25	0
-102.6	-1.72	-2.25	-2.16	-1.14	-3.57	0		0.26	-5.14	-5.98	0.77	1.52	0		-2.76	-5.15	-3.13	0.13	0.12	0		0.11	0.61	-2.89	3.27	0.62	0
-101.7	-1.25	-2.23	-2.32	-3.21	-3.78	0		-0.55	-2.35	-3.53	-1.19	0.61	0		1.69	0.75	-1.74	1.57	0.01	0		0.2	0.73	-0.83	0.6	0.48	0
-100.8	0.14	1	-0.21	-0.88	1.87	0		3.09	-0.46	-2.2	-0.41	1.91	0		0.91	0.32	-0.14	0.95	0.1	0		1.68	0.43	-1.53	-0.97	-1.16	0
-99.9	6.04	3.33	3.1	1.22	4.03	0		2.17	1.91	-3.75	-0.28	-1.21	0		-0.87	-0.51	-2.54	1.87	-2.9	0		2.4	-1.95	-2.4	4.88	0.15	0
-99	-1.33	-4.53	-6.19	-0.7	-3.81	0		-0.71	-2.29	-5.99	2.44	1.83	0		1.1	1.07	-1.41	3.21	1.83	0		3.13	0.23	-1.59	4.14	2.46	0
-98.1	0.55	-0.95	-0.91	-2.56	-3.45	0		-2.39	-3.12	-5.26	-4.62	-4.32	0		-1.45	-1.84	-3.79	-0.67	-3.75	0		1.23	1.09	-3.2	2.77	1.45	0
-97.2	-0.04	-0.11	-1.84	-0.16	-2.51	0		-0.25	-0.44	-3.31	0.04	-0.77	0		0.4	-0.88	-1.69	1.78	-2.31	0		3.17	-1.87	-3.07	0.69	1.3	0
-96.3	-0.79	-1.27	0.49	-1.87	0.06	0		0.23	0.24	-0.52	-0.13	1.54	0		-0.83	1.83	-2.61	1.1	-1.11	0		0.09	1.2	-2.22	1.05	-0.97	0
-95.4	-1.22	-1.67	-3.22	-0.41	-1.26	0		4.74	3.01	2.03	5.94	2.68	0		2.03	1.35	-0.22	5.37	1.19	0		-0.24	-0.13	-3.42	1.03	2.59	0
-94.5	-2.43	-1.78	-3.47	-3.75	-3.88	0		-1.71	0.21	-4.48	-0.05	-0.05	0		1.75	2.3	-2.93	3.64	-0.97	0		6.14	2.58	-1.48	6.4	0.65	0
-93.6	2.17	2.14	1.5	2.51	1.63	0		-2.87	-3.84	-2.07	-0.57	-1.67	0		-0.39	-0.83	-2.58	2.25	-1.57	0		1.84	-1.47	-2.16	4.15	2.92	0
-92.7	0.36	-3.65	-1.35	-2.42	-2.51	0		-1.87	-6.83	-4.76	-0.93	-3.37	0		0.27	0.06	-1.77	1.12	-0.04	0		3.83	3.75	-1.44	4.8	1.65	0
-91.8	0.75	-0.12	-1.59	0.9	0.27	0		1.32	-0.85	-1.79	-0.18	0	0		0.48	-2.95	-0.81	-2.7	-3.04	0		5.13	3.48	2.68	2.15	2.86	0
-90.9	2.98	0.69	2.62	1.01	-0.58	0		3.15	-2.79	-2.7	0.33	-2.1	0		-1.28	-1.08	-3.08	-0.58	-2.8	0		0.03	1.29	-2.47	-0.11	0.21	0
-90	-0.49	-2.01	-1.47	-2.64	-1.48	0		4.57	0.2	-1.17	0.68	1.94	0		1.98	1.1	0.13	3.73	0.25	0		0.51	-2.28	-2.78	0.18	0.13	0
-89.1	0.8	-0.62	-0.02	-0.75	-2.18	0		-3.49	-6.69	-7.71	-3.63	-4.45	0		0.34	-2.61	-1.18	-1.56	-3.05	0		-0.2	-1.16	-1.89	-2.1	-2.25	0
-88.2	-0.86	-4.78	-0.72	-2.97	-3.27	0		-0.48	-1.69	1.26	1.07	-0.67	0		-1.71	-0.9	0.24	1.09	-1.42	0		1.1	1.78	-1.22	4.04	2.34	0
-87.3	-8.01	-5.3	-5.16	-6.66	-4.38	0		-1.9	-1.66	-5.12	-3.93	-1.03	0		-1.89	-2.45	-4.3	0	-3.08	0		1.36	-0.86	-2.73	-0.02	-0.58	0
-86.4	0.99	-5.09	-3.31	-3.86	-4.12	0		1.89	-0.8	2.91	3.03	-0.32	0		0.55	-0.34	-1.01	0.31	0.42	0		1.73	-0.17	-3.39	1.45	0.67	0
-85.5	-3.51	-1.79	-5.82	-6.69	-5.91	0		-0.33	-2.18	-3.87	-2.02	-1.21	0		-1.7	-0.36	-3.97	-0.5	-4.35	0		-0.31	0.34	-2.09	-1.52	-1.84	0
-84.6	0.21	-6.16	-3.35	-4.35	-3.29	0		1.74	-1.57	-4.36	-2.73	-1.43	0		-0.32	-0.92	-4.55	-3.92	-1.91	0		-1.31	-3.32	-7.77	-0.01	-1.72	0
-83.7	2.95	-1.67	-3.67	-2.06	-1.22	0		-0.92	-3.23	-5.78	-2.62	-0.7	0		0.04	-1.52	-2.86	0.03	-4.49	0		2.21	-2.14	-2.36	0.88	-0.77	0
-82.8	1.09	0.36	-1.22	-0.46	-0.32	0		4.05	0.78	-4.15	2.2	-1.07	0		-2.12	-2.93	-5.33	-2.39	-4.34	0		-1.4	-0.39	-2.3	0.68	-1.07	0
-81.9	0.38	-2.35	0.92	-0.49	-2.69	0		-0.35	-2.36	-4.55	-0.78	-1.62	0		1.2	-2.51	-0.09	1.39	-0.34	0		5.4	0.43	0.48	4.15	1.88	0
-81	-0.66	-6.98	-3.12	-4.49	-1.48	0		-1.9	-5.42	-4.52	-0.08	-1.44	0		-3.24	-2.01	0.05	-0.53	-4.41	0		1.39	0.59	0.66	2.9	0.62	0
-80.1	0.18	-3.17	-0.52	-2.53	0.22	0		3.83	0.35	-1.5	0.4	1.5	0		-2.17	-1.96	-3.64	1.53	-0.42	0		-0.91	0.12	-5.01	2.24	-0.76	0
-79.2	0.55	-0.08	-3.27	-1.52	0.39	0		-0.87	-2.9	-2.66	-1.91	-2.23	0		-0.7	-3.37	-1.33	-0.61	-2.7	0		0.27	-2.45	-5.34	2.2	0.65	0
-78.3	1.65	-0.6	1.41	-1.13	-1.61	0		1.63	-1.32	-4.23	-0.76	-2.69	0		1.59	1.09	0.2	3.39	-0.25	0		2.29	1.02	-0.26	2.81	0.69	0
-77.4	0.45	-3.37	-0.07	-3.73	-2.15	0		0.24	-3.25	-3.07	-3.68	-2.63	0		0.47	0.04	-2.36	-0.4	-1.03	0		2.27	2.15	1.48	2.73	4.41	0
-76.5	-2.53	-3.05	-1.6	-4.27	-0.74	0		1.13	0.75	-0.6	0.03	1.07	0		-0.3	1.76	-0.52	-1.68	-1.72	0		0.89	-1.1	-2.15	0.89	0.34	0
-75.6	-2.86	-2.95	-4.34	-3.45	-3.9	0		-1.04	-4.48	-4.78	-1.83	-4.01	0		-0.12	-2.34	-2.01	-0.4	-2.4	0		-3.12	-3.44	-5.82	-1.07	-5.6	0
-74.7	5.05	1.85	1.61	3.13	2.48	0		1.96	-4.12	-3.37	-0.67	-2.15	0		-1.27	-4.61	-3.14	-3.05	-5.92	0		2.1	0.07	-2.33	0.48	-1.03	0
-73.8	-0.66	-1.88	-0.14	-1.2	-0.62	0		1.38	-3.15	-2.16	0.24	0.39	0		1.63	1.36	-1.82	-1.03	-0.14	0		3.82	2.18	-0.92	2.41	0.8	0
-72.9	3.23	-3.3	-0.03	-1.37	-0.87	0		0.6	-1.11	-3.26	0.75	-1.16	0		1.42	-0.63	-3.6	0.44	-4.1	0		1.47	2.6	1.2	3.57	0.11	0
-72	-1.47	-4.45	-2.23	-4.36	-3.08	0		1.47	0.41	-0.66	2	2.15	0		-0.81	-2.11	-0.18	2.96	-0.76	0		1.17	-0.95	0.25	2.13	3.12	0
-71.1	-2.04	-2.4	-3.21	-1.12	-0.18	0		2.14	0.58	2.47	3.96	4.82	0		-1.76	1.8	0.38	-0.51	0.47	0		0.34	2.55	-0.85	1.7	3.58	0
-70.2	0.42	-2.24	-1.31	-2.01	1.38	0		5.95	1.54	0.14	1.89	3.58	0		2.01	0.55	-0.84	1.77	1.6	0		1.47	-1.44	-3.68	4.49	1.66	0
-69.3	-2.25	-2.29	-1.42	-1.87	-3.75	0		-2.02	-4.92	-4.4	-3.52	-4.05	0		-1.11	-0.99	-1.29	-0.07	-3.3	0		3.35	0.3	-1.24	3.07	2.08	0
-68.4	-3.61	-5.81	-4.05	-5.31	-3.63	0		-0.72	-0.16	-4.79	0.15	-1.65	0		0.74	0.78	-2.35	1.85	-2.22	0		-0.54	1.17	-5.55	0.7	1.02	0
-67.5	0.59	0.77	-0.18	-1.38	-1.49	0		-1.3	-2.65	-5.14	-2.11	-2.03	0		2.75	0.43	-1.21	1.75	0.99	0		2.57	1.96	-0.64	3.75	3.79	0
-66.6	-1.16	-4.01	-2.73	-3.3	-4.6	0		0.41	-3.51	-5.08	-1.92	-1.49	0		-1.63	-1.15	-0.86	-2.36	-1.03	0		-1.28	-0.78	0.27	-1.71	-0.21	0
-65.7	0.66	-2.78	-1.89	-2.82	-2.28	0		-0.78	-1.52	-4.06	0.19	0.07	0		-1.33	0.38	-1.65	-0.54	-3.89	0		0.58	-0.9	-1.22	0.72	-0.99	0
-64.8	-0.42	-1.75	-3.66	-3.11	-1.57	0		-1.86	-0.99	-0.11	-1.44	0.42	0		-0.22	0.81	0.43	-0.69	0.38	0		3.68	1.32	2.54	3.1	2.56	0
-63.9	1.9	1.43	0.78	-0.63	0.96	0		-3.36	-4.92	-4.44	-1.17	-1.41	0		-0.49	-3.09	-3.58	-1.32	-2.5	0		-0.97	-0.13	-2.83	-0.21	-0.15	0
-63	-2.07	-1.77	-1.16	0.15	-1.27	0		1.94	1.95	-1.68	2.46	-0.12	0		0.64	2.73	-0.06	1.06	-1.67	0		1.67	-0.95	-1.27	1.3	1.62	0
-62.1	-0.76	-3.26	1.02	-1.12	1.95	0		1.06	-0.28	-0.8	0.77	0.44	0		2.46	0.66	-0.6	2.82	-2.76	0		3.92	0.4	1.7	3.94	0.21	0
-61.2	0.2	-1.39	0.25	-4.02	-1.64	0		0.14	-1.29	-0.14	-1.11	-0.38	0		0.06	-0.05	-1.01	-0.02	-1.5	0		3.38	1.81	1.55	1.88	3.25	0
-60.3	-1.34	-0.75	-0.93	-1.4	0.43	0		-3.47	-2.86	-6.37	-2.37	-2.61	0		1.12	-1.76	-0.9	-1.5	-0.72	0		3.67	0.6	-0.03	2.56	1.06	0
-59.4	-1.73	-1.75	-3.04	-2.23	-2.53	0		2.35	-2.14	-5.01	-0.78	0.44	0		3.6	-0.63	0.23	1.36	-1.85	0		1.73	1.8	-1.22	2.5	1.74	0
-58.5	-1.79	-2.21	-4.98	-4.45	-3.97	0		1.63	2.08	-1.7	1.83	0.86	0		0.11	-0.28	-1.82	0.93	-1.92	0		1.67	0.57	-2.93	0.53	-0.65	0
-57.6	-2.09	-1.9	-1.18	-2.2	-1.77	0		-3.47	-3.35	-1.3	0.1	-2.35	0		-2.65	-3.56	-1.33	1.6	-3.32	0		-1.46	-1.9	-4.3	0.34	0.76	0
-56.7	-2.2	-3.16	-0.27	-2.2	0.14	0		2.53	1.6	2.2	3.76	-0.39	0		0.01	0.07	-2	3.25	-2.06	0		0.65	-0.59	-2.17	1.37	0.85	0
-55.8	-1.16	-3.22	-2.49	-4.13	-0.96	0		4.97	2.76	1.39	3.99	6.96	0		0.33	1.38	1.15	1.21	1.42	0		0.58	-0.03	-2.36	0.62	-0.16	0
-54.9	-1.27	-4.25	-3.96	-1.4	-3.03	0		-2.56	-3.24	-4.76	0.22	0.58	0		-1.01	-1.04	-2.22	-0.86	-0.19	0		2.06	1.64	1.36	1.49	0.05	0
-54	1.07	-0.36	-1.02	-1.71	-1.45	0		-0.71	-2.62	-3.58	1.37	-1.37	0		-0.94	-4.27	-0.79	0.28	-3.84	0		1.37	-0.15	-2.32	1.13	-0.63	0
-53.1	-0.82	-2.65	-1.42	-2.12	-2.39	0		1.78	1.34	-2.52	1.23	1.74	0		-3.88	-1.64	-6.23	-2.67	-2.75	0		-0.96	0.68	-5.33	1.59	2.9	0
-52.2	-1.04	-1.75	-1	-0.46	1.08	0		0.67	1.55	-1.54	2.89	1.97	0		1.29	-0.61	-1.5	-0.27	-2.23	0		-0.1	-0.82	-3.99	-2.82	-0.5	0
-51.3	-2.34	0.2	-1.44	-3.12	-3.45	0		-4.38	-2.97	-4.84	-3.34	-4.14	0		-1.05	-0.17	-3.81	-0.72	-3.39	0		3.35	1.76	0.56	2.41	1.27	0
-50.4	-0.86	-2.99	-5.42	-4.58	-1.65	0		2.04	-0.12	-1.45	0.46	1.53	0		-0.62	-2.31	-4.62	0.69	-1.78	0		0.65	0.94	-4.16	2.85	0.63	0
-49.5	0.65	-1.74	0.13	-1.35	1.64	0		1.25	-1.01	-1.72	-0.72	-0.05	0		0.22	-1.95	-1.68	-2.62	-2.94	0		1.03	-2.22	-3.45	-0.58	-1.96	0
-48.6	1.61	-2.18	2.65	-1.54	2.92	0		1.37	-1.19	-0.05	2.12	1.68	0		1.12	0.36	1.43	2.26	-0.85	0		-2.12	1.02	-3.91	2.01	-0.62	0
-47.7	-2.38	-2.41	1.26	-5.48	-2.83	0		-0.52	-2.46	-0.13	-0.17	0.14	0		-2.43	-1.19	0.1	-1.45	-1.01	0		-3.57	-1.36	-1.58	-1.21	-2.38	0
-46.8	-1.04	-1.97	-5.53	-4.47	-4.9	0		-0.9	-2.03	-2.09	-2.23	-2.24	0		0.61	1.44	0.9	1.14	1.16	0		0.87	3.4	-3.2	2.37	2.33	0
-45.9	0.55	-3.58	-1.45	-3.15	-1.87	0		0.09	-3.28	-6.23	0.63	-1.19	0		-0.68	0.08	-1.97	0.02	-0.67	0		0.3	0.77	-0.98	1.76	2.75	0
-45	-0.85	-0.61	-3.28	-2.22	-0.36	0		1.29	0.14	-3.08	-1.03	1.38	0		0.88	1.95	1.46	1.55	-0.01	0		1.99	-0.11	1.43	2.84	0.67	0
-44.1	0.42	-0.46	-1.06	1.31	1.99	0		4.07	1.02	1.68	0.98	5.35	0		-0.96	-1.95	-2.44	0.16	-2.73	0		-0.68	-2.34	-2.17	0.42	-0.75	0
-43.2	0.19	-4.41	-3.13	-2.11	-1.99	0		2.3	-1.33	-1.35	1.09	0.16	0		2.71	4	4.03	1.98	2.95	0		-2.25	-0.15	1.87	0.98	0.44	0
-42.3	-1.69	-2.7	-0.51	-3.24	0.26	0		-0.35	1.95	-0.99	-0.13	1.73	0		1.31	1.22	1.12	2.12	0.23	0		1	1.25	-0.23	2.1	2.54	0
-41.4	-4.01	-4.7	-5.06	-3.87	-3.59	0		-0.43	-2.27	-3.48	0.71	-0.03	0		0.93	-0.22	-3.29	0.83	1.37	0		-0.04	0.54	-4.23	0.84	0.81	0
-40.5	0.29	-2.81	0.48	-3.09	-0.59	0		0.48	-1.74	2.05	-0.31	3.64	0		0.73	-0.45	0.39	1.21	4.05	0		2.47	2.97	-1.08	3.1	3.86	0
-39.6	-1.2	-0.1	1.82	-0.15	-0.84	0		2.23	0.96	2.14	2.97	1.98	0		3.29	4.31	2.95	2.99	1.62	0		2.79	0.24	-0.8	3.89	1.65	0
-38.7	-2.82	-1.38	-1.31	-1.11	-3.1	0		-3.23	-0.98	-3.79	-0.8	-1.03	0		0.48	0.43	-1.21	1.32	1.73	0		-1.09	-0.53	-2.22	2.53	1.12	0
-37.8	-1.73	-1.31	-1.4	-3.52	0.12	0		0.93	-0.66	-1.75	-0.07	3.71	0		1.02	-3.34	0.95	-0.49	0.96	0		5.11	4.06	3.62	3.68	4.14	0
-36.9	-0.4	1.41	-0.13	0.46	1.19	0		-2.08	0.82	-2.18	-1.14	-0.07	0		0.16	-0.75	-0.77	-1.98	-1.18	0		-1.2	-0.15	-2.42	-0.7	-0.32	0
-36	0.41	-0.19	1.2	-2.38	-0.02	0		0.41	-2.61	1.14	-1.8	-0.34	0		1.12	0.67	2.53	2.49	1.4	0		-1.51	0.64	-0.31	3.68	1.24	0
-35.1	-2.66	-3.09	0.48	-2.99	-3.08	0		-2.42	0.17	0.36	0.93	-0.52	0		-1.98	1.72	-0.51	1.73	1.32	0		2.29	1.66	0.08	2.12	3.52	0
-34.2	-1.12	-2.21	-1.26	-3	-2.39	0		-2.71	-4.53	-4.22	-1.23	-2.66	0		0.16	-2.07	-0.84	1.96	0.11	0		-0.67	-0.14	-2.1	3.63	1.68	0
-33.3	-1.51	-1.15	-1.38	-0.55	-2.26	0		-2.84	-1.14	-3.98	-0.22	0.84	0		-0.8	-1.12	0.07	-0.11	-1.56	0		-0.21	-1.91	-1.91	0.42	1.12	0
-32.4	-1.42	-3.57	-1.45	-3	0.33	0		3.3	-0.85	-0.02	1.06	2.39	0		-1	-1.44	-1.28	-1.53	-4.05	0		-0.36	-3.43	-0.34	0.66	-1.26	0
-31.5	1.79	0.24	3.39	-1.64	-0.36	0		-0.06	-2.6	-0.97	1.6	-0.8	0		-1	0.62	-1.13	2.72	-2.27	0		1.77	4.72	0.3	4.87	1.85	0
-30.6	0.95	-2.24	1.96	-0.81	-1.89	0		3.63	1.04	-0.03	0.83	0.98	0		1.89	1.48	-1.86	0.72	0.27	0		1.59	-0.01	-0.12	2.07	1.06	0
-29.7	-4.1	-4.62	-0.32	-1.25	-3.38	0		-0.51	-0.82	-0.8	1.7	1.8	0		-1.9	-1.3	-2.53	-1.54	-2.55	0		-0.35	-0.84	-4.63	-1.72	-3.16	0
-28.8	-1.86	-1.79	-1.53	-2.99	-2.16	0		-0.17	0.12	0.29	2.54	1.58	0		-0.36	-1.01	-0.61	1.1	-1.3	0		-2.03	0.55	-0.58	3.09	-2.28	0
-27.9	2.12	1.18	0.02	-0.19	0.68	0		-0.87	1.71	0.84	0.46	2.76	0		-2.15	0.86	-1.05	-0.4	1.14	0		1.23	2.77	1.58	0.81	2.86	0
-27	0.99	1.55	2.88	-0.43	1.46	0		3.4	2.64	2.59	2.97	3.11	0		0.7	1.26	1.23	1.72	0.57	0		0.93	1.25	-1.02	2.32	1.21	0
-26.1	-0.69	0.85	-0.96	-1.76	-3.53	0		2.27	2.53	0.86	1.95	3.18	0		0.45	-0.86	-1.39	-0.31	-1.61	0		-0.8	-4.77	-4.07	-2.19	-3.14	0
-25.2	-3.02	-5.91	-2.08	-4.55	-4.9	0		-2.25	-2	-1.19	-2.49	-1.14	0		0.57	0.85	1.1	-0.41	0.11	0		0.56	-1.2	-2.69	0.14	1.23	0
-24.3	-3.68	-1.75	-2.46	-3.22	-4.61	0		-2.63	-1.79	-1.27	-3.21	-1.66	0		1.6	-0.75	1.27	0.79	0.67	0		1.75	2.33	1.91	0.02	3.23	0
-23.4	-2.42	-4.51	-2.38	-3.13	-1.55	0		-1.16	-2.92	-0.63	-0.17	-0.69	0		-1.98	-4.91	-2.45	-1.77	-5.07	0		-2.02	-5	-2.68	1.82	-2.26	0
-22.5	2.63	0.83	0.52	-2.01	1.88	0		3.13	0.81	-2.52	2.06	0.61	0		1.26	0.64	-3.05	0.25	-2.51	0		0.7	2.33	-2.56	3.07	-0.19	0
-21.6	-1.03	-2.24	-0.41	1.99	-2.52	0		-2.27	-3.42	-3.13	0.53	0.21	0		-1.08	-1.19	-4.11	-1.63	-3.59	0		-1.24	-0.92	-0.58	-1.02	-0.36	0
-20.7	-1.03	-0.08	0.17	-3.98	-1.33	0		-2.33	-5.81	-0.96	-2.67	-2.5	0		-1.7	-2.78	-2.42	-1.54	-2.71	0		-1.25	0.14	-2.47	0.16	-0.38	0
-19.8	0.69	-1.77	-0.5	-3.12	-3.64	0		2.25	-3.81	-1.62	-2.81	-0.01	0		-0.13	-2.18	-1.92	0.39	-1.32	0		-2.75	-0.57	-5.77	0.69	-1.88	0
-18.9	-3.6	-4.27	-2.88	-3.65	-1.1	0		-1.31	0.73	0.68	1.48	0.97	0		-3.25	-1.42	-3.37	1.82	-0.8	0		-1.43	1.02	-4.27	0.01	-2.47	0
-18	0.88	0.25	-0.25	-1.09	-2.62	0		-1.35	1.17	-0.3	1.71	1.38	0		-0.9	-1	0.91	-2.5	1.67	0		3.4	0.41	2.81	-0.18	2.09	0
-17.1	-1.33	-2.06	-0.81	0.34	0.07	0		-2.19	-2.68	-2.45	0.6	-0.55	0		-3.34	-3.14	-1.58	-2.36	-0.58	0		-0.65	-0.04	-2.68	-1.35	0.57	0
-16.2	-1.85	-4.44	-4.2	-3.76	-2.23	0		-4.71	-2	-6.27	-3.39	-1.76	0		-1.81	-0.25	-2.24	-2.28	-1.64	0		-1.28	0.49	-2.09	-0.6	1.63	0
-15.3	0.78	0.37	2.6	-0.37	0.79	0		-0.88	1.32	-0.32	0.04	0.66	0		-0.29	0.55	-0.42	-0.81	0.9	0		-0.33	-1.11	-2.82	0.43	0.71	0
-14.4	-2.37	-4.33	-2.5	-4.37	-4.34	0		-4.41	-4.16	-6.3	-2.5	-1.07	0		-1.38	-1.69	-2.35	-2.66	0.6	0		-2.55	1.42	-1.67	-0.92	0.48	0
-13.5	-3.03	-1.62	-0.23	-3.25	-2.95	0		-2.19	-2.34	1.19	-2.32	-0.64	0		1.71	0.97	2.13	1.2	-0.78	0		1.91	1.83	0.45	1.27	2.43	0
-12.6	-1.25	-1.61	0.28	-3.02	0.16	0		0.29	-0.22	-3.8	-2.17	2.72	0		4.24	3.2	0.49	1.76	2.48	0		2.78	2.55	-0.14	0.76	2.52	0
-11.7	0.43	-3.26	-1.18	-2.79	-1.25	0		0.56	0.16	-3.77	-0.64	1.2	0		-0.68	2.05	-0.35	1	1.98	0		-1.15	1.25	-0.39	0.82	2.52	0
-10.8	-0.25	-1.25	2.24	0.89	-0.07	0		1.65	2.4	1.64	-0.88	1.68	0		-1.44	1.77	0.64	1.71	-1.13	0		-0.36	0.03	-2.89	0.44	-1.49	0
-9.9	2.15	0.95	-1.28	1.32	1.35	0		1.13	2.74	-1.03	4.43	0.85	0		1.62	-0.67	-0.64	0.53	-0.84	0		0.63	0.88	-0.37	-0.79	-0.76	0
-9	0.41	-1.25	1	-1.24	0.5	0		0.38	0.09	2.53	1.47	0.7	0		-0.62	1.1	2.57	0.95	0.99	0		-2.66	-0.69	0.61	-1.77	1.17	0
-8.1	-5.94	-3.31	-3.04	-3.57	-4.1	0		-0.18	-0.34	-2.16	-1.82	-0.69	0		-1.87	-0.23	-3.95	-3.64	-2.13	0		-1.68	0.57	-1.84	-2.43	0.54	0
-7.2	-3.27	-2.36	-2.41	-3.62	-1.76	0		-0.86	-2.27	0.23	-0.71	0.29	0		1.8	-0.01	-0.19	1.22	-0.31	0		-0.84	0.34	-0.94	2.06	-0.2	0
-6.3	-1.38	-1.73	-1.86	-0.07	-1.51	0		-0.76	-2.87	-4.08	-1.39	-0.03	0		-0.31	0.95	0.79	0.36	-0.7	0		1.95	1.3	0.92	1.39	-3.17	0
-5.4	0.27	-0.16	0.72	0.63	-1.47	0		-1.41	-1.46	0.79	-0.53	0.93	0		0.29	1.18	1.66	3.08	0.99	0		3.36	0.82	2.17	4.06	2.25	0
-4.5	-1.16	0.96	-1.74	-1.29	-0.68	0		2.39	-0.01	-1.18	0.4	1.21	0		-3.29	-2.71	-2.49	-0.09	-0.54	0		-2.79	0.12	-1.52	0.94	0.84	0
-3.6	2.11	1.57	3.87	-0.19	-0.5	0		-0.39	-4.21	-0.59	-3.02	-4.89	0		-0.96	-2.02	-1.6	-3.4	-1.25	0		-2.03	-0.52	-1.38	-0.64	2.69	0
-2.7	-0.47	-1.57	-0.92	-0.59	-1.44	0		0.45	2.7	-0.17	1.73	0.95	0		-1.4	3.58	-1.03	0.19	-2.63	0		-1.4	-0.79	-0.49	-1.95	-2.49	0
-1.8	-0.17	-0.15	-1.02	-0.79	-1.44	0		0.54	0.78	0.93	1.84	1.31	0		-0.01	1.98	1.23	0.81	2.22	0		1.37	0.36	1.62	0.45	2.27	0
-0.9	-2.45	-1.22	-2.36	-2.71	-1.51	0		-1.45	0.68	-0.69	-0.33	-0.58	0		-1.77	-1.01	-1.62	-1.57	-2.28	0		-1.01	-1.06	-3.82	0.51	-2.05	0
0	-1.75	-0.26	-1.2	-0.95	1.92	0		-2.77	-2.69	-1.97	0.76	-2.82	0		-1.52	0.52	2.08	3.45	-3.53	0		-3.33	2.17	-0.63	2.14	-0.29	0
0.9	-3.21	-4.58	-2.24	-4.97	-1.83	0		-0.77	1.15	1.82	0.11	0.02	0		-2.55	-5.93	-4.84	-1.7	-3.63	0		-1.83	-2.28	-4.39	1.1	-1.2	0
1.8	-0.95	0.23	-0.33	-1.39	2.43	0		-1.86	1.93	0.54	2.24	4.27	0		-3.25	2.06	1.02	1.47	1.23	0		-4.72	0.53	-0.26	-3.26	-3.61	0
2.7	-0.02	0.59	1.7	-0.16	-0.68	0		-0.6	2.32	-2.55	-0.83	1.53	0		-3.67	0.88	-2.99	-2.67	-3.02	0		-2	-2.48	-3.5	-3.71	-2.42	0
3.6	-2.92	-0.88	-0.56	-4.41	-1.33	0		-2.27	-0.24	0.59	0.48	0.43	0		-0.72	0.75	2.83	-0.36	0.93	0		0.47	-0.18	3.7	0.04	0.87	0
4.5	-2.7	-4.78	-0.46	-2.18	-4.73	0		-0.13	0.15	-0.35	-1.08	0.41	0		-1.11	-0.63	-1.33	1.25	-1.1	0		-0.59	2.78	-1.77	2.09	0.16	0
5.4	-1.63	-2.7	1.47	-1.43	-1.8	0		-0.18	-0.84	0.34	-0.08	-1.57	0		0.25	0.72	-0.75	-0.42	1	0		-2.43	-1.19	-4.64	1.81	-1.63	0
6.3	1.21	-0.49	0.09	-3.45	-1.4	0		-1.69	-1.62	-2.36	-2.57	0.91	0		-1.34	-0.88	-2.61	0.67	-1.59	0		-3.06	0.76	-5.13	-0.7	3.15	0
7.2	-1.45	-1.32	-1.74	-1.05	-2.65	0		0.16	-0.55	0.88	1.95	0.19	0		-0.73	-2.19	1.23	-0.7	-2.43	0		-0.82	1.92	0.48	0.8	2.62	0
8.1	-1.7	-4.33	-0.52	2.95	-2.61	0		1.93	-0.07	-0.65	1.85	0.36	0		1.62	-0.26	-0.57	0.14	-0.67	0		1.73	0.78	-0.76	1.02	2.97	0
9	1.95	-2.34	-0.01	0.86	-3.56	0		2.23	-4.31	-0.26	3.7	1.54	0		8.3	-1.4	2.61	2.58	1.25	0		-3.39	0.05	-2.06	1.65	2.82	0
9.9	9.02	3.44	8.7	6.39	0.69	0		-2.36	-4.98	-2.65	3.56	0.33	0		7.93	0.94	-0.22	6.68	4.49	0		-3.7	-0.52	-2.29	5.53	5.46	0
10.8	9.56	6.69	12.11	11.38	1.7	0		-4.3	-1.68	1.4	7.13	1.95	0		3.65	-2.75	0.25	4.18	0.19	0		-4.95	-0.29	-1.05	8.42	4.92	0
11.7	9.97	6.03	10.84	9.35	2.56	0		-4.01	-4.01	0.27	6.83	4.71	0		5.9	-1.8	0	6.14	6.21	0		-3.81	-0.95	0.67	8.44	6.35	0
12.6	12.08	5.74	13.86	10.93	1.99	0		-3.04	-4.72	0.03	4.23	3.32	0		6.47	-1.96	-2.18	4.81	1.84	0		-6.27	-1.43	-5.86	6.01	1.11	0
13.5	13.56	8.58	13.69	10.76	2.6	0		-3.06	-4.33	-0.87	4.9	3.24	0		3.82	-2.38	-0.1	1.97	1.97	0		-3.92	0.66	-1.46	7.6	6.53	0
14.4	13.32	8.74	14.58	12.3	5.39	0		-1.24	-2.47	-0.59	8.57	6.17	0		5.08	-4.87	-3.4	2.69	0.92	0		-8.26	-0.48	-2.14	4.03	3.42	0
15.3	15.29	8.34	17.84	14.33	5.06	0		-1.99	-4.53	0.99	5.72	2.02	0		6.57	-1.3	-1.94	3.25	3.07	0		-3.54	-1.54	-0.65	5.49	5.88	0
16.2	15.5	10.15	18.22	12.97	4.84	0		-1.75	0.42	4.01	10.08	6.2	0		5.96	-1.93	0.18	7.07	0.73	0		-7	-1.56	-2.64	6.66	2.81	0
17.1	17.08	8.16	20.01	12.55	7.77	0		-1.58	-3.45	2.22	8.14	5.09	0		4.03	-2.74	-4.41	2.33	-0.31	0		-7.12	1.4	-3.12	5.26	3.58	0
18	12.73	7.93	13.8	9.96	5.04	0		-2.94	-3.52	1.91	4.98	3.29	0		8.72	0.23	0.84	5.01	5.88	0		-6.9	-1.01	-2.06	3.96	2.82	0
18.9	15.97	10.62	17.56	16.84	8.15	0		-4.38	-1.66	-0.81	7.54	3.78	0		4.87	2.23	-2.04	6.62	4.57	0		-5.44	1.77	-1.13	8.57	6.24	0
19.8	15.66	4.03	17.95	10.88	4.03	0		-6.31	-7.37	-1.18	4.54	4.82	0		6.11	-0.65	-0.45	3.03	4.43	0		-6.98	-1.31	-4.04	4.09	5.84	0
20.7	15.19	7.94	17.42	13.23	7.03	0		-5.66	-4.82	-3.59	4.8	2.73	0		4.37	-2.48	-2.26	3.26	1.92	0		-4.48	-0.49	-2.63	8.49	6.2	0
21.6	15.41	8.34	18.13	11.74	8.5	0		1.18	-1.44	2.26	10.81	7.6	0		4.2	-0.75	-3.51	6.82	1.75	0		-9.3	-2.55	-3.7	4.26	6.57	0
22.5	11.89	4.11	16.41	12.34	6.63	0		-1.13	-1.16	4.06	10.54	8.3	0		4.38	-0.75	0.99	4.87	4.6	0		-9.25	-5.75	-7.26	4.38	1.74	0
23.4	14.15	8.96	15.54	13.25	8.91	0		-4.51	-3.79	0.48	6.28	5.84	0		0.85	-3.93	-3.01	2.96	0.41	0		-9.36	-4.05	-8.12	4.52	1.85	0
24.3	16.03	4.91	15.64	8.53	7.08	0		-4.34	-3.38	0.33	4.28	2.41	0		5.01	0.92	-2.31	7.16	0.75	0		-8.25	-0.3	-4.79	8.84	4.36	0
25.2	15.25	5.96	16.04	8.85	6.05	0		-3.65	-0.66	2.81	7.02	4.81	0		5.84	-1.05	0.56	4.58	2.5	0		-7.06	-0.75	-2.75	6.4	3.59	0
26.1	14.92	7.15	18.41	13.87	9.11	0		-0.46	0.89	3.89	10.52	8.19	0		5.19	1.55	0.97	3.63	4.36	0		-8.32	-0.4	-5.22	3.26	5.08	0
27	15.93	10.14	17.92	14.84	12.53	0		-4.39	-2.67	1.01	8.6	5.37	0		3.89	0.01	0.06	4.68	3.31	0		-6.98	-2.87	-5.55	5.29	4.74	0
27.9	20.21	9.43	20.21	15.5	13.54	0		-0.65	-1.89	1.39	6.63	6.08	0		7.82	1.73	1.35	6.02	7.19	0		-8.12	2.05	-1.04	7.86	10.69	0
28.8	17.59	5.33	16.65	8.89	8.13	0		-0.66	-3.02	-0.24	3.44	5.85	0		6.56	0.03	-0.26	2.01	5.08	0		-7.74	-2.79	-8.96	3.38	7.21	0
29.7	18.24	9.95	18.13	17.82	11.61	0		-1.37	-1.39	-1.94	10.33	7.5	0		3.52	0.69	-1.73	4.78	5.11	0		-11.26	-1.69	-8.45	2.73	3.5	0
30.6	16.96	7.27	19.49	13.26	10.31	0		-4.64	-4.89	-1.49	9.2	4.3	0		4.61	0.23	-1.66	7.27	2.09	0		-8.1	-2.92	-7.18	3.3	4.41	0
31.5	18.08	8.93	18.9	15.56	12.22	0		-3.79	-1.51	-0.78	6.71	8.12	0		5.53	1.14	0.88	4.04	4.74	0		-8.94	0.64	-4.68	5.45	5.48	0
32.4	22.62	8.33	22.24	17.37	14.87	0		0.01	-2.86	1.92	7.13	5.48	0		6.4	0.21	0.13	6.84	4.47	0		-5.45	0.05	-4.61	7.98	8.03	0
33.3	18.75	8.52	21.88	16.53	14.61	0		-2.8	-3.1	0.76	7.49	7.83	0		9.22	1.38	3.74	5.46	6.39	0		-6.66	-0.24	-3.27	7.21	7.7	0
34.2	15.89	7.66	20.27	13.83	13.64	0		-1.93	-1.37	3.17	9.85	7.04	0		3.94	-0.64	0.92	3.91	0.28	0		-8.92	-3.99	-5.96	2.19	4.06	0
35.1	15.63	5.55	17.56	10.53	12.81	0		-2.93	-6.24	-0.6	3.95	6.46	0		5.2	-1.04	1.9	5.45	6.01	0		-8.07	-2.44	-7.66	7.41	7.27	0
36	16.76	8.71	19.65	16.97	13.24	0		-2.44	-0.4	2.15	11.11	7.33	0		3.26	-0.35	0.69	4.09	3.89	0		-8.99	-3.04	-6.57	2.92	5.31	0
36.9	13.09	7.01	15.62	10.16	8.1	0		-4.64	-2.36	-0.72	6.36	4.36	0		5.22	3.31	0.92	5.65	4.99	0		-10.8	-1.2	-11.61	4.58	5.58	0
37.8	12.93	5.08	17.2	11.15	12.69	0		-4.49	-4.12	-2.9	6.45	1.9	0		5.84	1.01	-1.72	3.76	3.59	0		-9.99	-1.55	-6	4.75	6.22	0
38.7	15.05	4.61	17.77	13.77	11.66	0		-4.19	-7.25	-1.44	6.49	4.84	0		5.27	0.53	-1.01	1.84	4.73	0		-9.22	-2.49	-8.65	7.76	4.76	0
39.6	15.52	7.9	18.71	14.45	13.72	0		-3.96	-4.5	-0.73	9.01	6.7	0		5.48	0.04	-0.25	6.6	2.54	0		-9.88	-2.66	-8.61	3.69	3.7	0
40.5	15.12	7.69	18.53	12.32	15.86	0		-6.02	-2.06	-1.35	5.45	9.38	0		2.35	-0.74	-1.53	4.32	5.14	0		-11.17	-2.37	-8.5	4.05	6.79	0
41.4	15.57	6.01	19.09	12.78	14.44	0		-1.29	-2.55	-0.55	7.69	7.54	0		3.71	0.36	-1.89	0.8	2.62	0		-12.79	-2.45	-9.41	2.13	8.22	0
42.3	12.11	4.42	18.18	12.08	10.26	0		-4.69	-5.16	-0.09	5.58	6.48	0		5.72	0.64	-0.33	2.65	4.42	0		-10.89	-4.62	-11.4	2.74	3.18	0
43.2	20.85	12.65	21.14	14.49	15.59	0		0.85	3.81	1.45	9.84	11.15	0		5.11	2.75	0.69	6.15	8.08	0		-11.54	-2.68	-10.53	5.34	6.22	0
44.1	15.69	11.37	18.46	13.32	15.74	0		-1.23	-0.68	-1.94	8.23	6.13	0		7.28	-1.26	-0.38	4.25	3.23	0		-8.75	-3.28	-9.48	3.38	3.68	0
45	11.62	4.93	18.23	13.42	17.85	0		-2.94	-1.88	0.8	10.67	11.02	0		6.59	1.57	3.17	8.46	7.4	0		-11.12	-1.41	-6.33	7.15	8.15	0
45.9	17.34	5.45	22.67	15.61	14.54	0		-3.31	-3.61	-0.4	7.34	4.73	0		3.48	-0.96	-1.97	5.54	5.29	0		-11.22	-2.04	-12.02	5.84	8.02	0
46.8	17.94	8.74	25.16	17.94	16.47	0		-3.94	0.49	1.98	10.54	8.01	0		6.1	3.1	1.47	5.47	8.22	0		-12.2	-2.49	-10.96	4.87	8.83	0
47.7	13.11	4.52	19.3	10.8	14.15	0		-3.57	-6.68	-2.69	4.87	5.37	0		8.2	4.33	1.59	5.22	7.21	0		-12.28	-2.72	-12.15	2.45	6.61	0
48.6	17.69	7.78	19.71	13.51	18.31	0		-3.62	-3.56	-2.44	5.14	4.78	0		7.51	3.49	1.54	7.08	8.29	0		-10.75	-1.97	-10.53	5.69	8.1	0
49.5	13.65	6.5	23.01	14.93	15.17	0		-2.21	-0.37	0.86	11.76	10.72	0		8.33	2.67	1.19	7.65	9.38	0		-12.33	-4.12	-12.58	3.89	6.66	0
50.4	18.77	6.98	21.18	17.88	16.08	0		-4.65	-5.62	-1.71	7.95	6.35	0		8.75	1.02	1.99	7.42	8.41	0		-9.05	-1.93	-12.24	6.37	9.96	0
51.3	19.65	7.51	22.53	13.6	18.93	0		-1.33	-2.2	-0.9	9.1	10.44	0		5.36	0.88	0.06	1.8	4.81	0		-10.63	-3.36	-11.26	3.85	7.65	0
52.2	14.02	6.64	18.67	11.7	17.29	0		-2.26	2.05	0.27	12.91	11.09	0		4.03	2.73	1.19	6.84	7.94	0		-14.16	-5.51	-14.03	0.36	4.66	0
53.1	13.8	2.67	19.35	13.76	16.48	0		-5.59	-4.31	-2.91	6.24	5.39	0		7.06	-0.01	-1.72	3.02	5.53	0		-12.91	-5.76	-16.01	0.36	5.79	0
54	18.25	6.31	21.95	15.4	17.88	0		-4.91	-4.41	-1.64	6.56	8.32	0		3.74	1.81	2.41	4.88	8.01	0		-15.01	-3.98	-14.1	0.89	6.98	0
54.9	15.56	5.59	20.14	17.19	16.79	0		-2.94	-2.84	-0.42	10.45	10.74	0		4.69	2.05	-0.25	6.04	8.88	0		-13.59	-3.07	-16.9	1.81	6.59	0
55.8	11.81	4.17	21.56	8.6	15.39	0		-3.66	-3.15	-1.87	8.66	9.45	0		9.48	2.12	2.03	5.56	5.87	0		-10.61	-3.18	-13.45	1.8	7.4	0
56.7	21	9.94	22.75	17.98	19.7	0		-5.74	-6.33	-5.6	5.35	6.34	0		2.54	-1.05	-4.06	-0.06	3.44	0		-14.56	-2.79	-18.22	2.19	6.37	0
57.6	16.51	7.46	22.84	13.08	17.43	0		-0.41	3.12	-0.26	10.6	12.96	0		6.12	3.61	2.28	5.65	6.23	0		-9.74	-0.75	-11.77	6.81	7.53	0
58.5	18.17	8.32	22.98	17.75	22.56	0		-2.49	-3.57	-2.45	9.86	9.32	0		5.82	-0.68	1.19	3.06	5.43	0		-15.61	-6.91	-16.83	0.92	4.17	0
59.4	17.56	8.8	22.18	14.21	19.43	0		-0.78	0.46	3.84	10.78	12.51	0		7.72	7.08	3.01	8.52	8.55	0		-13.45	-1.36	-14.1	6.79	5.95	0
60.3	13.64	2.52	18.4	10.14	14.88	0		-6.01	-7.8	-2.94	2.37	6.67	0		6.37	1.26	0.52	1.57	6.3	0		-13.43	-3.72	-14.63	1.94	8.15	0
61.2	16.51	4.57	20.04	10.62	16.93	0		-0.05	-0.85	-1.97	7.49	10.35	0		9.41	2.37	0.32	2.95	5.69	0		-9.89	-5	-16.03	3.38	7.38	0
62.1	12.33	4.77	17.33	11.87	18.2	0		-8.13	-5.21	-6.24	3.32	8.87	0		1.55	0.56	-4.01	0.22	4.92	0		-16.59	-3.39	-16.67	0.23	6.81	0
63	18.47	7.44	22.84	14.82	18.52	0		-1.9	-1.7	-1.7	7.07	9.27	0		5.51	2.11	-0.41	2.34	8.55	0		-13.45	-4.27	-15.48	1.36	7.41	0
63.9	17.26	7.69	23.11	14.26	20.76	0		-3.63	-1.44	-2.24	5.91	8.61	0		7.04	3.57	3.09	6.06	9.66	0		-11.85	-3.3	-14.7	3.15	9.13	0
64.8	14.92	5.63	20.76	12.99	18.57	0		-5.87	-2.87	-4.02	5.51	8.7	0		5.86	3.07	0.98	4.4	8.5	0		-14.06	-0.99	-16.15	3.59	8.68	0
65.7	16.95	3.47	25.13	15.02	19.29	0		-6.53	-3.08	-0.39	8.69	8.58	0		5.75	2.3	0.89	4.75	7.31	0		-15.2	-5.5	-16.78	-0.66	6.3	0
66.6	13.2	5.09	21.5	12.67	17.13	0		-4.63	-1.3	-1.53	7.38	9.4	0		5.07	3.37	1.59	3.94	5.3	0		-11.71	-4.2	-12.83	1.38	6.99	0
67.5	3.77	1.47	10.03	5.62	16.54	0		-6.46	-4.49	-4.32	4.29	5.82	0		1.67	3.15	2.12	3.2	6.08	0		-7.95	-0.87	-13.1	1.26	6.01	0
68.4	-0.64	-1.74	8.2	1.1	14.4	0		-3.34	0.8	-2.96	5.08	4.72	0		0.6	5	3.41	3.09	6.38	0		-7.98	-2.6	-14.22	-2.55	5.65	0
69.3	2.98	1.4	10.24	2.49	16.38	0		-1.26	1.35	-1.59	4.03	8.57	0		0.63	5.1	1.57	1.2	4.82	0		-7.65	-2.2	-14.86	-3.2	2.91	0
70.2	-0.43	-0.56	5.2	3.24	14.8	0		-2.49	-0.16	-4.3	1.17	6.85	0		-1.22	1.48	-0.9	-0.9	2.07	0		-7.83	-2.77	-15.98	-4.25	5.1	0
71.1	1.2	0.11	6.76	3.04	15.47	0		-0.34	3.43	-3.6	3.45	10.6	0		1.86	5.42	4.5	2.75	4.57	0		-7.6	-2.2	-13.17	-2.17	5.02	0
72	-1.12	-2.95	6.42	-2.39	13.83	0		-3.02	-0.23	-3.28	-1.74	7.8	0		-4.18	-0.02	0.07	-4.13	3.35	0		-9.48	-6.62	-13.39	-5.13	3.06	0
72.9	1.48	-1.1	6.69	0.64	11.66	0		-2.26	-0.57	-4.45	0.22	4.77	0		0.44	2.57	1.07	-0.56	5.97	0		-5.53	-3.07	-14.12	-3.21	7.59	0
73.8	1.88	-3.05	7.76	3.05	12.85	0		-1.82	-0.23	-3.3	1.29	7	0		-0.13	3.14	2.07	0.69	8.34	0		-6.36	-3.18	-14.43	-5.48	7.74	0
74.7	0.33	-4.77	4.82	-3.51	13.41	0		-3.68	-1.8	-5.78	-1.78	4.61	0		-4.61	2.05	-0.07	-2.15	2	0		-11.23	-5.97	-18.42	-6.26	1.09	0
75.6	3.6	-3.31	4.13	1.97	13.89	0		1.8	5.94	0.19	5.38	10.77	0		0.69	7.3	4.22	0.07	7.14	0		-7.2	-2.51	-15.13	-4.93	4.52	0
76.5	1.79	0.26	7.05	0.88	16.97	0		0.88	6.54	0.25	4.62	11.33	0		1.31	4.36	3.38	1.23	7.12	0		-7.77	-3.47	-15.95	-6.36	6.1	0
77.4	2.62	0.17	7.6	1.23	13.66	0		-3.25	-0.19	-6.13	-1.05	3.93	0		0.83	5.85	2.33	0.3	5.02	0		-3.96	-0.72	-13.81	-5.65	3.5	0
78.3	3.94	-0.28	8.32	2.99	15.18	0		0.23	1.71	-4.51	2.4	8.59	0		1.29	4.46	1.74	3.97	5.86	0		-6.01	-1.94	-15.07	-3.76	3.87	0
79.2	-0.32	-2.03	7.03	3.45	13.45	0		2.38	2.91	-2.13	3.4	9.74	0		3.48	8.44	4.79	6.4	10.65	0		-10.42	-7.35	-16.12	-3.6	2.04	0
80.1	-3.26	-3.38	4.97	-0.7	14.2	0		-4.81	1.45	-6.71	0.89	4.24	0		-0.07	4.46	0.45	0.41	3.6	0		-6.68	-4.32	-16.17	-6.2	3.74	0
81	0.07	-0.59	8.29	0.81	16.98	0		-0.69	0.54	-4.9	-0.1	7.41	0		0.82	4.19	0.94	-1	4.53	0		-5.98	-2.41	-13.35	-4.87	2.59	0
81.9	0.2	-5.11	4.02	-0.8	14.24	0		-0.02	0.94	-4.27	-1.18	7.7	0		-0.26	2.09	0.3	-2.08	5.53	0		-7.78	-3.21	-15.09	-5.88	3.26	0
82.8	-0.14	-0.6	7.94	0.41	11.74	0		0.73	1.94	-3.88	0.51	6.11	0		2.23	5.03	4.33	1.64	7.2	0		-6.04	-3.42	-13.96	-4.22	3.93	0
83.7	-1.32	-0.57	7.81	-2.2	12.82	0		0.16	3.96	-1.13	3.79	7.82	0		2.38	6.94	2.26	0.95	9.14	0		-8.3	-3.13	-16.73	-7.73	2.59	0
84.6	1.94	-1.4	5.1	-0.09	13.33	0		-2.6	-4.93	-7.58	-0.22	5.1	0		-2.34	2.23	1.05	-0.53	4.34	0		-3.72	-2.11	-14.86	-4.07	6.79	0
85.5	-2.64	-0.23	4.56	-0.7	12.13	0		-0.21	0.8	-5.5	1.04	4.87	0		4.05	2.04	2.99	-0.69	5.16	0		-5.31	-5.73	-15.49	-7.43	2.64	0
86.4	-1.88	-2.86	6.34	-1.64	10.65	0		-5.29	-1.28	-2.78	-2.13	3.58	0		3.39	5.92	7.46	0.68	8.69	0		-6.73	-3.24	-15.15	-7.65	1.11	0
87.3	0.41	-0.66	5.52	-0.06	15.7	0		-1.78	0.94	-4.05	0.24	5.71	0		1.58	3.74	2.31	5.46	5.44	0		-3.76	-0.34	-13.96	-1.54	6.56	0
88.2	-2.03	-2.81	4.53	-2.5	14.35	0		-3.08	1.12	-2.84	0.78	4.76	0		-0.92	1.39	2.05	-1.3	3.85	0		-5.02	-3.63	-11.74	-3.66	1.18	0
89.1	3.2	-0.77	8.37	1.41	15.22	0		1.83	3.35	-1.22	1.93	8.99	0		0.51	1.3	3.22	-1.64	6.39	0		-9.47	-6.59	-15.13	-4.86	3.13	0
90	-0.15	-2.08	6.08	1.81	14.38	0		1.84	0.77	-1.74	1.39	8.53	0		3.12	3.64	4.47	-2.55	3.38	0		-5.67	-3.61	-13.05	-6.4	3.84	0
90.9	0.35	-2.75	7.65	2.07	14.77	0		2.44	1.82	-2.38	-0.35	7.75	0		3.64	2.73	2.84	-1.77	6.45	0		-5.14	-1.64	-14.43	-5.67	5.9	0
91.8	-2.46	-0.79	6.8	-1.18	12.86	0		-1.06	0.16	-6.05	-2.7	3.55	0		1.44	1.86	1.15	-3.74	2.6	0		-9.61	-7.81	-16.33	-9.34	2.23	0
92.7	0.34	-2.23	5.52	0.84	12.49	0		1.8	2.59	-3.24	2.15	8.78	0		2.27	4.59	3.35	-0.09	6.76	0		-5.97	-0.13	-14.86	-2.69	6.92	0
93.6	-0.72	-2.14	6.88	-0.31	11.84	0		-0.53	1.67	-2.43	-0.91	5.24	0		2.03	2.39	4.63	0.02	4.42	0		-3.95	-2.42	-14.47	-5.61	1.2	0
94.5	0.59	-0.22	5.99	0.25	13.57	0		-0.98	1.1	-5.69	-1.21	8.77	0		2.69	5.39	1.26	-1.9	7.94	0		-4.27	-1.31	-12.2	-4.23	6.64	0
95.4	0.73	0.18	5.68	2.13	16.99	0		-1.51	0.51	-4.63	1.91	9.8	0		-0.79	2.44	2.03	-3.07	5.86	0		-6.23	-3.1	-13.24	-8.9	2.64	0
96.3	-1.61	-7.26	2.55	-2.08	11.25	0		-3.05	-1.18	-6.31	-0.8	5.12	0		-1.9	-0.79	-1.11	-3.98	1.22	0		-8.19	-4.14	-16.7	-8.36	-1.6	0
97.2	-3.27	-4.79	4	-4.32	11.4	0		1.01	-0.81	-4.3	1.94	6.62	0		2.29	4.24	2.25	0.36	7.43	0		-3.78	-2.1	-15.32	-5.68	1.53	0
98.1	-2.62	-1.84	3.27	-2.52	12.79	0		-1.07	0.19	-5.02	1.92	6.48	0		-0.71	3.72	0.24	2.58	3.84	0		-12.64	-2.78	-18.8	-7.23	2.14	0
99	-1.02	-2.21	3.23	-2.13	12.09	0		-1.15	-0.59	-4.84	-1.25	6.57	0		1.58	0.97	3.83	-1.06	6.18	0		-5.64	-3.62	-15.57	-5.8	2.65	0
99.9	-1.89	-3.98	3.3	-1.25	12.13	0		-1.6	-0.15	-5.61	3.07	3.72	0		1.08	1.99	0.91	1.33	2.41	0		-6.53	-4.71	-17.15	-7.3	0.54	0
100.8	-1.08	-3.74	1.56	-2.08	10.18	0		-2.74	-0.4	-3.84	-2.95	4.73	0		-1.67	2.37	3.07	-4.48	6.17	0		-6.11	-2.83	-15.72	-6.21	2.09	0
101.7	-2.07	-2.64	1.83	-0.52	10.78	0		-0.55	0.83	-4.03	-1.54	3.83	0		2.15	4.78	2.84	-1.73	4.37	0		-3.98	-2.07	-13.88	-4.24	4.9	0
102.6	-3.04	-5.58	1.74	-0.29	7.86	0		-2.52	-0.6	-4.14	0.23	3.89	0		-0.96	0.86	0.1	-1.89	3.22	0		-9.11	-5.9	-17.95	-6.73	-0.78	0
103.5	0.31	-2.56	5.63	1.52	12.85	0		-0.43	-1.28	-5.74	0.79	5.6	0		-1.37	0.26	-0.95	-1.08	3.03	0		-8.32	-4.78	-18.38	-6.44	2.32	0
104.4	-6.03	-5.71	-0.94	-3.84	10.34	0		-1.55	4.3	-3.85	3.67	8.21	0		2.48	4.34	1.86	1.75	5.69	0		-7.35	-4.05	-18.05	-7.27	1.17	0
105.3	-1.32	-4.49	2.78	-1.31	12.46	0		-1.47	-3.01	-4.97	-0.63	5.7	0		-0.03	-1.33	0.27	-2.1	2.81	0		-6.15	-5.25	-14.74	-5.87	5.49	0
106.2	-2.7	-4.66	3.16	-5.12	9.37	0		-1.01	2.25	-2.83	-1.44	2.81	0		2.54	4.5	3.98	2.34	7.78	0		-1.63	2.19	-13.14	-1.51	6.76	0
107.1	1.68	-0.49	6.52	0.79	13.07	0		-0.08	0.49	-5.64	-1.7	3.05	0		3.1	1.75	0.18	-1.31	4.01	0		-5.23	-3.27	-16.74	-4.84	4.04	0
108	-2.88	-3.87	1.32	-5.09	10.25	0		-2.27	-0.88	-4.6	-0.65	5.66	0		-1.45	0.37	1.19	-0.29	5.76	0		-6.93	-4.26	-14.79	-4.33	3.94	0
108.9	-0.64	-4.74	5.97	-0.19	9.76	0		0.13	0.47	-2.91	2.46	4.91	0		0.42	2.43	0.26	0.12	2.88	0		-4.99	-2.3	-13.2	-5.08	3.7	0
109.8	-0.77	-3.08	3.88	-0.35	13.28	0		2.16	3.65	-3.38	0.94	9.71	0		2.75	5.73	0.94	-3.73	6.81	0		-8.43	-5.82	-19.06	-9.26	-1.48	0
110.7	-4.25	0.41	4.83	-0.63	10.15	0		-1.38	4.33	-4.65	0.67	7.08	0		1.44	3.49	-2.17	-2.42	5.34	0		-7.19	-2.95	-17.89	-10.64	-0.12	0
111.6	-3.63	-2.76	4.18	0.21	11.64	0		-1.85	-3.07	-6.82	0.68	4.28	0		2.3	-0.78	-2.47	-0.2	3.74	0		-5.09	-1.6	-15.56	-6.47	4.7	0
112.5	-1.69	-1.78	5.76	-1.11	13.68	0		-3.99	0.94	-5.36	-0.32	6.34	0		-1.96	5.26	1.61	0.2	6.02	0		-3.15	-0.42	-13.42	-2.83	4.09	0
113.4	-2.02	-1.84	2.31	-2.53	10.25	0		-4.44	-1.39	-9.21	-3.6	0.61	0		0.22	0.3	0.66	-3.05	3.18	0		-8.81	-9.34	-18	-9.07	0.62	0
114.3	-1.18	-1.51	3.81	1.35	10.77	0		-0.95	-0.26	-6.75	1.13	5.41	0		2.57	2.3	1.83	0.71	5.58	0		-1.83	0.45	-11.8	-1.08	3.56	0
115.2	-1.69	-2.72	4.66	-2.02	10.17	0		-2.29	-0.45	-5.08	-0.37	4.3	0		-1.14	-3.04	1.05	-5.22	0.93	0		-4.44	-3.12	-12.35	-5.9	4.57	0
116.1	-2.53	-2.33	3.45	-1.87	12.11	0		-1.42	0.23	-5.65	-0.23	5.61	0		0.92	0.97	1.35	1.19	4.97	0		-5.36	-1.85	-14.64	-6.2	2.27	0
117	-1.79	-2.95	4.14	0.27	14.88	0		-3.43	-1.98	-4.69	1.32	6.23	0		1.08	3.18	2.37	0.37	5.89	0		-6.48	-1.81	-13.6	-3.48	4.87	0
117.9	-2.02	-5.84	2.11	-4.78	11.45	0		-0.87	2.08	-5.91	0.36	5.1	0		0.78	4.91	-1.51	-1.04	5.36	0		-7.41	-3.19	-15.89	-6.03	1.85	0
118.8	-0.89	0.33	3.32	-0.51	12.66	0		-1.95	1.51	-4.51	-0.72	4.67	0		3.35	1.49	0.71	-1.1	4.77	0		-6.38	-4.23	-17.21	-3.83	2.6	0
119.7	-1.33	-1.31	1.61	-0.55	12.99	0		-1.47	0.57	-5.62	-2.02	4.32	0		1.09	0.61	3.28	-2.42	2.73	0		-7.25	-6.72	-14.2	-6.45	-0.76	0
120.6	1.69	1.48	9.03	2.89	13.76	0		-0.96	-0.65	-6.1	1.09	3.12	0		3.93	2.17	2.45	0.92	5.06	0		-5.27	-2.18	-15.03	-6.63	2.1	0
121.5	-4.94	-2.76	3.35	-1.2	11.53	0		0.64	1.78	-3.18	0.04	6.84	0		2.62	1.69	3.33	-0.56	5.89	0		-7.49	-5.02	-14.85	-7.08	1.81	0
122.4	1.59	-3.73	2.98	-1.75	8.89	0		-0.31	1.73	-6.74	0.03	3.52	0		2.06	4.71	-0.03	-2.09	3.89	0		-4.99	-1.94	-16.93	-5.43	3.1	0
123.3	-2.22	-1.75	4.32	-1.31	12.26	0		1.72	1.26	-6.16	-0.59	6.29	0		6.59	3.71	2.54	-3.5	5.94	0		-5.76	-1.17	-14.98	-6.63	1.91	0
124.2	-2.39	-3.82	3.33	-3.69	11.7	0		0.83	2.99	-4.47	0.44	5.83	0		1.74	3.91	1.54	1.07	6.13	0		-4.88	-1.49	-15.63	-5.39	5.31	0
125.1	0.74	-2.94	4.58	-4.75	12.53	0		-1.54	0.28	-6.93	-1.97	4.65	0		-1.72	-0.46	-0.47	-3.83	2.21	0		-4.56	-1.03	-12.67	-4.8	1.67	0
126	0.17	-2.32	5.95	1.22	13.01	0		-1.21	0.87	-4.5	0.49	6.08	0		3.53	3.43	3.72	-0.22	6.41	0		-5.05	-0.28	-12.07	-3.28	5.68	0
126.9	0.67	-1.98	3.45	-2.42	13.47	0		1.79	2.3	-6.34	-1.26	6.23	0		3.19	3.14	2.53	-4.66	3.4	0		-6.11	-4.59	-15.34	-10.88	0.82	0
127.8	-0.37	-1.34	2.56	-1.27	13.53	0		1.81	3.31	-2.07	1.11	7.02	0		1.51	3.85	3.66	-1.24	5.83	0		-7.68	-0.87	-12.18	-5.19	1.68	0
128.7	-2.17	-1.47	4.9	-0.07	10.73	0		-4.39	-1.97	-7.14	-1.83	4.53	0		-1.73	-0.85	0.69	-1.6	3.89	0		-5.73	-4.88	-13.28	-3.45	1.31	0
129.6	0.19	-0.21	7.05	-1.02	12.58	0		0.74	3.19	-5.5	-0.2	6.81	0		4.91	5.37	2.13	-0.86	7.61	0		-4.53	-0.95	-13.37	-6.53	4.66	0
130.5	-0.13	0.64	3.33	1.83	12.5	0		0.8	2.07	-5.69	0.17	5.55	0		3.79	4.18	1.55	-0.62	6.11	0		-5.99	-2.03	-13.99	-5.06	4.17	0
131.4	-3.5	-3.89	4.54	-0.94	10.22	0		-1.66	0.67	-4.35	1.25	6.09	0		3.14	3.1	0.9	1.04	7.35	0		-3.38	-1.82	-14.88	-3.78	5.05	0
132.3	-0.66	-0.49	4.68	0.27	10.91	0		-1.06	2.47	-1.89	1.58	4.34	0		0.46	5.29	3.94	-3.29	4.22	0		-7.43	-2.53	-15.86	-8.14	-1.5	0
133.2	-2.23	-2.3	2.41	0.6	10.14	0		-1.63	2.37	-4.66	1.45	4.02	0		2.71	4.36	4.14	0.72	2.14	0		-4	-1.62	-13.82	-2.17	1.03	0
134.1	-2.96	-5.92	1.69	-3.54	7.97	0		-1.95	-2.45	-3.6	0.06	1.39	0		3.47	2.13	5.24	0.94	3.58	0		-5.62	-1.56	-10.65	-3.83	3.32	0
135	-3.69	-3.41	1.32	0.57	12.45	0		-2.04	3.58	-7.28	0.32	5.19	0		0.14	5.06	1.27	-4.19	5.03	0		-6.52	-4.26	-14.45	-9.9	1.36	0
135.9	-1.24	-2.73	4.99	-0.54	10.45	0		-0.69	2.55	-2.5	3.81	5.45	0		2.42	4.21	4.02	0.74	3.83	0		-5.42	-1.43	-12.39	-7.3	2.54	0
136.8	-4.7	-6.01	1.85	-3.65	6.91	0		-2.58	0.3	-6.23	-0.85	4.18	0		0.47	2.16	-0.41	-2.17	5.11	0		-5.96	-2.54	-13.66	-4.35	2.48	0
137.7	-1.53	-1.73	2.62	-0.77	10.99	0		-0.42	2.33	-3.17	0.91	6.61	0		3.46	3.61	4.45	-0.4	7.63	0		-4.72	0.37	-13.86	-3.65	4	0
138.6	-3.09	-2.86	2.57	-0.46	9.13	0		-2.14	-0.14	-3.37	0.22	3.73	0		1.85	3.24	3.42	-2.48	5.65	0		-5.35	-1.87	-13.47	-4.48	3.91	0
139.5	-1.06	0.04	2.37	-0.41	11.43	0		-2.49	-1.86	-4.94	-0.23	2.26	0		1.14	1.7	2.19	-2.29	2.3	0		-5.53	-0.34	-12.52	-8.23	1.91	0
140.4	0.5	-3.03	5.65	3.22	13.52	0		-1.21	-1.25	-4.44	0.55	7.08	0		2.22	1.66	1.68	-1.95	4.95	0		-6.71	-2.21	-12.99	-7.57	3.56	0
141.3	0.16	-1.84	2.61	-0.76	10.41	0		0.16	2.26	-4.94	1.72	6.19	0		3.17	1.03	1.53	0.46	6.46	0		-3.99	-2.18	-9.9	-3.2	3.55	0
142.2	1	-1.13	3.68	-3.14	13.48	0		1.04	2.47	-5.29	0.06	6.64	0		2.62	3.72	1.2	-1.08	4.53	0		-6.4	-1.51	-12.75	-5.85	4.47	0
143.1	-1.54	-0.19	7.62	-2.4	11.25	0		-1.13	0.99	-4.49	-2	4.2	0		2.48	1.04	1.66	-1.71	0.72	0		-8.54	-3.02	-13.13	-6.74	-0.99	0
144	0.02	0.38	5.66	1.26	16.07	0		-2.12	0.03	-5.09	-2.08	6.72	0		-0.64	0.15	0.02	-3.52	3.58	0		-3.5	-1.55	-16.44	-5.03	3.77	0
144.9	-3.68	-3.26	2.26	-3.43	8.47	0		-2.32	-0.28	-4.53	1.23	5.49	0		3.28	2.73	-0.46	1.3	4.47	0		-6.48	-3.23	-16.82	-4.24	0.08	0
145.8	-0.8	-1.97	4.97	-3.19	10.45	0		-2.18	-0.7	-2.81	-0.69	4.54	0		4.29	3.88	4.96	0.3	5.87	0		-3.93	-2.46	-10.17	-6.49	4.82	0
146.7	-3.17	-2.37	1.23	-5.75	10.56	0		-1.83	1.09	-5.59	-0.68	3.34	0		1.27	3.43	4.25	0.15	4.37	0		-7.67	-5.15	-13.87	-9.15	1.97	0
147.6	-3.25	-2.58	2.65	0.17	10.18	0		0.54	1.38	-4.8	2.01	5.22	0		1.64	2.48	1.15	0.39	1.88	0		-6.29	-4.56	-14.56	-7.19	0.7	0
148.5	-1.86	-2.55	4.26	-1.37	11.27	0		-4.51	-3.52	-7.87	-3.58	0.45	0		-1.81	-2.97	-1.13	-2.36	1.49	0		-7.36	-3.31	-15.17	-4.76	1.18	0
149.4	-0.95	-2.38	-0.26	-0.31	11.22	0		0.05	-1.69	-6.31	-0.88	3.3	0		1.79	-1.89	0.45	-2.79	2.34	0		-7.54	-3.77	-14.67	-5.88	1.05	0
150.3	-2.43	-3.59	4.16	-1	9.44	0		-0.04	2.89	-2.34	1.18	5.45	0		-1.21	-2.54	0.93	-3.77	-1.24	0		-7.86	-4.33	-15.54	-6.86	-1.65	0
151.2	1.67	-2.98	4.67	2.43	11.31	0		1.53	4.17	-5.39	1.85	6.39	0		4.3	4.96	3.25	-2.62	5.65	0		-4.27	-1.35	-12.91	-6.21	3.74	0
152.1	-3.53	-3.11	1.55	-2.79	9.27	0		-0.49	0.19	-8.46	1.9	2.08	0		3.68	4.27	4.24	-0.06	5.94	0		-4.79	-1.62	-12.51	-6.69	3.3	0
153	-2.39	-2.96	3.49	-4.12	8.87	0		-2.96	-0.08	-6.86	-1.66	3.91	0		1.67	1.25	-0.02	-4.82	3.77	0		-9.71	-4.14	-19.73	-9.23	1.31	0
153.9	-2.71	-2.95	5.07	-1.44	8.27	0		1.27	2.02	-2.74	2.68	5.24	0		3.95	3.16	4.48	1.23	5.71	0		-5.21	-0.51	-12.79	-5.24	3.95	0
154.8	-4.54	-5.81	2.65	-4.57	10.25	0		-1.55	-0.36	-3.62	-0.73	6.26	0		4.29	4.11	5.21	0.03	7.23	0		-3.97	-3.13	-10.19	-5.91	5.79	0
155.7	-2.87	-4.86	0.96	-3.96	9.54	0		-0.48	-0.65	-5.32	-0.12	4.26	0		3.33	3.08	3.56	-2.53	7.27	0		-4.16	-0.85	-14.1	-6.59	6.7	0
156.6	-5.28	-2.26	4.03	-1.06	9.3	0		-0.51	1.95	-2.68	0.16	7.08	0		3.31	3.69	4.23	-0.08	5.88	0		-5.1	-3.95	-14.86	-6.94	4.34	0
157.5	-3.27	-2.27	1.83	-0.31	8.98	0		-0.31	2.79	-3.84	0.81	6.07	0		2.77	2.93	0.91	-5.08	4.65	0		-5.2	-1.78	-14.59	-8.88	1	0
158.4	-3.61	-4.14	1.23	-0.67	7.4	0		-0.89	1.94	-4.09	-1.87	0.54	0		2.48	1.21	2.92	-3.59	5.62	0		-7.6	-6.8	-13.15	-7.75	-0.5	0
159.3	-2.38	-4.71	0.81	-1.7	7.4	0		-3.95	-1.71	-6.41	-1.83	0.19	0		2.67	2.65	3.07	-0.37	3.74	0		-5.33	-1.75	-10.95	-2.76	3.45	0
160.2	-3.23	-3.9	2.33	-1.73	8.95	0		-0.6	1.4	-5.03	1.51	1.23	0		4.52	2.98	2.11	0.46	6.34	0		-6.38	-5.08	-13.76	-8.27	3.92	0
161.1	-4.11	-3.46	-0.27	-1.11	7.73	0		-0.28	2.58	-3.64	-0.93	4.2	0		3.23	1.86	0.47	-2.68	2.77	0		-4.1	-2.71	-14.21	-5.84	2.4	0
162	0.94	-1.73	8.27	2.03	11.5	0		-1.62	3.14	-3.13	-0.63	4.82	0		0.57	3.86	3.43	1.01	5.02	0		-4.4	-1.46	-14.16	-4.55	3.31	0
162.9	-1.11	-2.54	5.04	-0.36	14.62	0		-0.06	1.97	-3.87	1.43	5.66	0		-0.33	3.93	1.74	-1.19	4.17	0		-7.38	-3.71	-13.65	-7.84	0.16	0
163.8	-4.93	-1.25	2.11	-1.82	11.54	0		-0.7	0.49	-2.74	0.1	5.95	0		3.63	2.83	4.62	-2.71	4.27	0		-5.27	-4.35	-12.97	-8.83	0.86	0
164.7	-5.92	-5.89	0.01	-1.8	12.5	0		-2.87	-2.84	-7.64	-1.58	3.97	0		1.71	-1.88	0.32	-1.47	2.09	0		-6.8	-5.34	-16.13	-6.26	-0.1	0
165.6	-1.92	-0.62	2.99	-1.18	12.17	0		-1.12	2.68	-4.21	-0.48	7.03	0		3.11	1.43	-1.7	-4.32	3.82	0		-5.9	-4.28	-16.21	-6.06	2.12	0
166.5	-1.64	-3.44	3.33	-1.46	12.37	0		-0.94	1.69	-3.85	-0.61	7.11	0		1.52	1.93	1.35	-1.55	5.36	0		-8.22	-3.22	-14.55	-8.99	0.16	0
167.4	-5.81	-3.72	0.27	-2.73	9.29	0		-2.35	1.19	-6.17	-0.16	3.93	0		1.76	2.58	0.77	-1.78	4.82	0		-4.57	-2.22	-13.84	-3.76	5.07	0
168.3	-4.58	-4.57	1.3	-4.69	9.75	0		-0.89	-0.57	-3.4	-4.53	3.32	0		6.67	3.87	6.99	-1.93	6.18	0		-4.41	-2.52	-15.06	-7.58	1.77	0
169.2	-4.27	-7.74	1.43	-4.64	7.51	0		-6.62	-3.77	-8.05	-5.66	1.75	0		-3.11	-3.61	-0.4	-5.8	1.2	0		-5.42	-3.62	-12.62	-7.09	0.23	0
170.1	-4.76	-5.8	1.96	-1.8	9.06	0		-2.27	-2.39	-4.04	-0.68	4.99	0		0.37	-0.45	1.72	-2.21	3.18	0		-4.51	-0.43	-13.16	-8.09	1.94	0
171	-1.72	-2.06	4.98	0.8	11	0		-0.88	2.55	-2.68	1.07	4.81	0		1.16	1.48	2.8	-2.17	4.41	0		-5.11	-2.18	-12.59	-4.11	1.44	0
171.9	2.68	-1.16	4.4	0.74	13.53	0		-0.37	0.52	-1.33	0.82	5.01	0		1.78	-1.23	2.01	-2.76	2.67	0		-2.59	0.17	-12.26	-2.78	6.52	0
172.8	-1.19	-1.45	4.29	-1.8	11.49	0		1.6	0.44	-4.07	-0.9	1.85	0		4.04	1.76	0.78	-3.32	2.69	0		-3.35	-1.36	-15.79	-4.79	2.13	0
173.7	-2.68	0.04	3.82	-0.24	10.47	0		1.54	5.07	-5.21	2.35	5.4	0		4.78	2.52	3.23	-0.88	5.65	0		-5.87	-3.48	-12.56	-5.03	1.02	0
174.6	-1.72	-1.26	5.04	1.76	13.28	0		-2.7	2.22	-5.29	1.56	4.21	0		2.05	1.85	2.42	-3.94	3.88	0		0.22	-0.06	-10.1	-5.55	3.94	0
175.5	-3.26	-5.46	4.69	-1.8	9.21	0		0.04	1.25	-4.88	-3.25	4.73	0		2.1	2.96	0.74	-2.7	5.75	0		-8.48	-3.86	-14.67	-7.73	-1.23	0
176.4	-2.97	-4.97	5.1	-5.66	11	0		-1.33	2.17	-2.82	-0.43	6.78	0		0.22	-0.04	0.74	-5.11	1.75	0		-4.67	-3.15	-13.19	-5.98	4.66	0
177.3	-4.59	-4.55	3.31	-0.7	9.23	0		-0.49	2.13	-3.8	0.22	5.85	0		3.97	4.92	3.48	-1.5	5.66	0		-2.72	0.52	-12.32	-2.87	5.24	0
178.2	-2.88	-0.95	3.1	0.46	10.83	0		-3.68	-1.7	-7.04	-2.95	3.86	0		0.68	-1.66	1.78	-6.59	2.95	0		-8.29	-5.46	-15.36	-8.65	1.45	0
179.1	-4.54	-1.49	1.88	-3.08	9.66	0		-1.57	-0.01	-5.81	-1.8	4.82	0		3.59	3.01	4.44	-0.89	9.51	0		-4.55	-2.53	-12.93	-6.3	1.49	0
180	-2.31	-2.47	1.21	-0.28	9.21	0		-1.58	2.45	-3.93	-0.1	4.04	0		0.68	1.12	0.43	-4.56	1.35	0		-6.25	-4.37	-13.65	-7.8	-1.89	0
180.9	-1.91	-1.75	5.88	-1.27	12.22	0		-1.94	0.3	-2.84	-3.02	4.56	0		1.09	-1.38	3.85	-1.06	4.22	0		-7.31	-4.72	-13.29	-6.54	0.54	0
181.8	-2.77	-6.63	1.32	-3.63	8.83	0		-1.44	-1.67	-4.56	-1.11	2.11	0		2.39	2.16	1.92	-1.76	3.68	0		-6.66	-7.81	-18.09	-9.93	2.36	0
182.7	-4.71	-7.04	0.81	-2.4	6.33	0		-3.87	-4.16	-9.19	-3.61	1.15	0		1.54	0.4	1.28	-3.59	3.37	0		-6.01	-2.63	-12.99	-6.07	5.1	0
183.6	-5.91	-6.65	1.7	-2.5	8.02	0		-0.23	1.59	-4.52	-0.25	5.96	0		3.87	1.99	3.59	-1.96	3.89	0		-5.58	-4.95	-12.93	-5.69	0.91	0
184.5	-5.01	-3.28	0.78	-4.54	10.36	0		-2.6	0.07	-7.49	-3.26	4.35	0		2.53	1.97	2.27	-3.45	6.29	0		-6.88	-6.76	-16.55	-10.05	1.08	0
185.4	-2.27	-1.42	3.7	-2.29	10.18	0		-0.04	1.5	-6.38	1.31	5.05	0		1.84	-0.13	1.34	-2.5	3.86	0		-5.25	-3.32	-12.64	-6.2	0.63	0
186.3	-0.6	-2.49	5.68	0.8	13.66	0		0.24	3.36	-5.28	0.33	8.31	0		-0.35	-1.46	-0.53	-4.98	2.61	0		-3.82	-3.76	-13.51	-7.74	3.91	0
187.2	-2.48	-1.85	3.75	-2.54	7.53	0		-0.7	2.16	-4.16	0.86	3.13	0		4.52	2.19	2.14	-0.6	4.72	0		-4.59	-2.77	-11.86	-6.03	3.14	0
188.1	-3.62	-5.17	0.39	-1.75	11.37	0		-0.69	1.46	-7.85	-0.59	3.44	0		1.78	1.28	2.41	-2.47	1.89	0		-6.47	-6	-14.28	-7.78	-0.41	0
189	-2.52	-0.77	5.66	-1.41	12.08	0		-2.81	0.48	-3.37	-2.22	5.73	0		2.54	2.03	2.01	-4.33	5.5	0		-2.55	0.12	-11.15	-5.78	3.65	0
189.9	1.2	-0.59	5.18	0.61	10.06	0		0.45	1.87	-3.26	2.23	5.81	0		3.38	1.08	2.64	-0.78	3.54	0		-4.04	-3.61	-14.05	-4.71	3.12	0
190.8	-3.81	-4.75	2.43	-1.61	10.19	0		-2.67	1.7	-9.53	-3.79	2.03	0		0.6	4.26	0.66	-4.64	4.94	0		-5.54	-2.11	-11.34	-6.19	3	0
191.7	-6.32	-5.21	1.98	-3.62	10.29	0		-4.27	0.85	-4.72	-4.53	3.7	0		0.99	2.52	2.79	-6.81	2.05	0		-4.33	-3.83	-12.96	-8.58	0.15	0
192.6	-1.47	-4.81	1.09	-6.42	10.14	0		0.01	1.18	-5.03	0.82	3.99	0		4.11	2.57	4.36	1.41	4.87	0		-1.59	-1.17	-12.37	-5.39	0.57	0
193.5	-2.01	-2.02	2.07	-2.36	8.41	0		0.01	2.77	-4.96	1.27	4.93	0		3.34	3.09	3.95	-2.16	7.42	0		-4.97	-2.95	-14.58	-7.4	3.73	0
194.4	-1.68	-1.43	4.41	-2.03	8.31	0		0.35	-0.21	-4.63	0.2	3.15	0		1.18	-1.76	0.52	-4.27	1.1	0		-4.4	-4.42	-16.52	-8.18	1.81	0
195.3	-2.85	-3.29	1.99	-2.3	9.5	0		-1.74	1.4	-3.66	0.03	4.38	0		2.81	2.28	6.05	0.08	5.31	0		-6.34	-2.09	-11.9	-6.09	2.91	0
196.2	-5.66	-5.37	0.95	-3.13	7.53	0		-2.85	-0.27	-6.65	-0.26	4.23	0		5.04	2.11	6.07	2.22	6.92	0		-6.14	-3.61	-11.8	-7.11	0.62	0
197.1	-4.3	-4.3	-0.17	-4.55	8.18	0		0.38	2.14	-1.7	1.08	4.98	0		3.07	-0.33	5.24	-2.66	2.79	0		-6.34	-4.84	-12.58	-8.03	-0.14	0
198	-2.16	-4.11	1.24	-5.04	8.04	0		0.18	0.84	-5.19	-1.21	5.55	0		3.3	4.81	3.82	-2.24	6.79	0		-5.61	-2.27	-13.06	-8.1	1.38	0
198.9	-5.09	-6.85	-0.63	-1.33	6.78	0		-5.3	0.42	-9.76	-2.35	1.09	0		2.53	2.4	5.14	-1.7	3.45	0		-3.94	-1.92	-9.04	-6.65	4.57	0
199.8	-8.42	-6.98	-2.71	-4.3	7.71	0		-4.28	0.64	-5.1	-4.62	3.59	0		3.25	2.91	4.91	-1.04	7.48	0		-5.39	-1.48	-14.57	-6.03	4.12	0
200.7	-2.75	-1.86	4.45	-0.9	11.23	0		1.12	2.07	-4.31	-0.28	6.81	0		3.44	3.48	2.29	-3.1	5.7	0		-7.12	-3.95	-12.68	-6	0.14	0
201.6	-2.83	-3.46	3.57	0.56	9.64	0		0.96	2.12	-2.96	3.83	5.36	0		3.53	4.68	5.33	2.78	7.43	0		-3.79	-1.27	-10.1	-4.7	1.79	0
202.5	-6.31	-2.87	2.22	-4.91	10.53	0		1.25	4	-2.91	-2.41	4.8	0		2.41	3.72	2.57	-0.86	6.49	0		-10.32	-2.88	-14.38	-8.74	3.69	0
203.4	-4.79	-6.67	1.32	-5.95	9.8	0		-1.57	-0.48	-2.04	0.14	5.55	0		-1.21	-0.22	2.26	-3.87	3.86	0		-5.06	-0.52	-10.29	-5.49	2.14	0
204.3	-2.83	-7.67	1.25	-4.29	7.06	0		0.75	1.57	-3.74	-0.49	2.69	0		3.38	2.93	3.68	-2.59	6.46	0		-5.56	-0.31	-12.1	-8.96	4.16	0
205.2	-3.51	-4.98	1.31	-2.92	11.45	0		-2.61	1.22	-5.71	-3.07	3.84	0		2.66	0.68	0.65	-3.71	1.61	0		-4.41	-6.39	-16.56	-9.22	0.78	0
206.1	-3.19	-2.84	2.28	-2.9	10.37	0		-1.19	-0.61	-6.31	-0.89	3.72	0		-0.78	-1.97	0.64	-4.32	0.03	0		-5.07	-2.48	-13.72	-5.28	4.05	0
207	-4.24	-4.75	1.24	-4.13	8.74	0		-2.34	1.83	-5.36	-1.38	3.07	0		3.54	0.99	2.66	-2.22	6.4	0		-8.03	-6.03	-14.95	-8.06	1.46	0
207.9	-0.57	0.9	4.51	2.59	10.7	0		2.46	7.47	-0.53	3.17	7.5	0		5.12	5.87	4.31	-1.34	8.87	0		-3.36	-2.56	-12.85	-7.05	5.36	0
208.8	-1.58	-2.89	2.97	0	8.56	0		0.05	1.18	-3.39	-0.76	4.92	0		1.29	0.98	3.06	-4	4.64	0		-8.9	-4.81	-14.98	-11.65	-2.22	0
209.7	-2.03	-2.09	1.61	-0.32	11.33	0		-0.06	1.1	-3.52	-0.27	4.63	0		2.5	-0.28	3.09	-5.08	4.33	0		-6.9	-5.3	-15.28	-9.88	-0.66	0
210.6	-2.37	-0.34	4.02	-0.98	9.35	0		-2.24	3.48	-3.28	0.31	5.65	0		1.9	3.32	2.5	-2.57	6.34	0		-3.39	-0.29	-11.46	-7.49	4.03	0
211.5	-3.88	-2.38	3	-0.69	8.5	0		-0.86	2.41	-3.31	1.96	3.27	0		2.93	3.03	4.85	-0.13	5.42	0		-5.35	-3.52	-13.04	-6.72	0.57	0
212.4	-2.77	-1.49	2.52	-0.17	10.56	0		-1.24	0.83	-6.51	-0.69	3.17	0		1.49	2.84	3.4	-4.76	5.89	0		-5.26	-5.11	-11.11	-10.61	1.96	0
213.3	-4.95	-4.07	3.81	-3.53	9.33	0		-1.68	3.4	-3.97	-0.6	3.47	0		1.36	1	1.16	-3.15	4.11	0		-7.49	-5.98	-13.25	-8.77	0.62	0
214.2	-4.58	-4.33	1.2	-4.06	7.82	0		-1.03	2.66	-4.61	1.47	5.27	0		1.55	1.02	1.02	-4.68	4.07	0		-4.22	-2.09	-13.74	-6.91	1.54	0
215.1	-3.67	-1.69	0.43	-2.41	10.69	0		-2.28	1.58	-3.7	-1.39	4.28	0		5.13	4.34	5.95	-0.31	8.12	0		-4.27	-0.59	-10.38	-4.76	3.81	0
216	-7.04	-6.64	-2.93	-6.18	5.86	0		-2.55	0.92	-3.85	-0.37	2.74	0		-0.36	-2.32	1.2	-4.88	2.89	0		-3.74	-2.89	-14.18	-6.97	3.62	0
216.9	-3.95	-6	3.35	-2.08	9.83	0		2.6	2.08	-1.95	1.68	7.5	0		5.62	4.33	7.17	0.3	8.15	0		-8.05	-6.08	-13.07	-8.3	-1.19	0
217.8	-3.3	-5.54	2.05	-1.08	9.9	0		-0.25	2.23	-2.06	1.38	6.26	0		3.79	4.44	3.8	-0.22	4.87	0		-1.47	0.42	-10.47	-5.46	2.9	0
218.7	-7.59	-5.52	1.71	-1.17	8.32	0		-2.17	1.04	-4.34	0.36	4.36	0		2.32	0.51	4.11	-4.28	6.09	0		-4.79	-3.2	-12.34	-6.51	2.48	0
219.6	-2.46	-1.31	5.51	-3.03	8.95	0		-0.71	3.06	-2.83	-1.22	2.96	0		-0.12	-0.22	2.78	-4.51	1.57	0		-5.37	-3.01	-13.76	-6.3	2.53	0
220.5	-4.01	-5.08	-1.17	-1.02	11.67	0		-4.33	1	-5.25	-1.62	4.52	0		0.98	2.91	2.03	-3.51	4.45	0		-8.11	-4.39	-14.42	-7.34	2.49	0
221.4	-2.21	-4.57	-0.31	-0.54	8.4	0		-0.72	-2.63	-7.53	-1.3	2.1	0		0.93	-1.84	0.49	-4.8	2.16	0		-6.3	-4.29	-14.57	-9.12	1.67	0
222.3	-1.84	0.32	3.88	0.89	12.92	0		-0.78	3.75	-6.59	0.64	3.17	0		-2	0.79	-1.74	-3.75	0.43	0		-6.02	-4.65	-16.72	-9.94	1.25	0
223.2	-5.68	-6.86	2.32	-3.12	6.48	0		0	1.75	-2.95	-0.39	4.51	0		3.61	1.3	6.08	-2.28	4.06	0		-4.27	-0.67	-9.92	-3.77	2.9	0
224.1	-7.8	-6.52	-1.43	-5.41	6.23	0		0.71	4.25	-2.76	-0.69	6.03	0		3.5	2.59	3.96	-3.8	4.27	0		-6.48	-3.87	-15.75	-10.47	-0.41	0
225	-3.83	-2.76	2.16	-2.22	11.89	0		-3.15	-0.44	-6.8	-1.65	6.84	0		-0.44	1.62	1.85	-2.83	6.76	0		-5.55	-0.98	-12.68	-7.19	1.29	0
225.9	-2.4	-4.24	2.19	-1.48	10.27	0		1	6.12	-2.81	1.83	8.42	0		-0.16	0.42	0.43	-4.44	2.75	0		-7.65	-5.42	-16.66	-8.11	0.48	0
226.8	-5.14	-1.86	1.05	-3.91	9.76	0		-2.11	0.51	-7.51	-2.56	3.35	0		1.87	-1.17	0.99	-4.55	2.18	0		-5.3	-4.4	-15.01	-8.63	0.22	0
227.7	-4.88	-7.06	0.57	-3.12	7.69	0		-2.81	1.08	-4.83	-0.96	5.72	0		1.35	2.19	4.3	-2.86	5.34	0		-5.61	-5.11	-10.74	-6.88	0.76	0
228.6	-2.93	-4.46	0.25	-5.44	8.72	0		1.06	1.29	-6.54	-0.8	4.42	0		3.12	0.84	4.01	0.13	5.34	0		-5.1	-1.16	-9.5	-3.58	4.55	0
229.5	-3.55	-2.85	1.56	-1.72	10.49	0		2.4	2.84	-3.7	1.74	7.06	0		4.87	5.25	4.64	0.16	6.61	0		-5.5	-0.06	-11.12	-4.74	1.61	0
230.4	-2.87	-4.72	1.81	-3.08	11.65	0		-2.91	1.35	-5.11	1.5	4.68	0		2.11	0.99	3.04	-1.07	2.75	0		-6.19	-3.76	-13.5	-5.85	0.6	0
231.3	-5.3	-3.25	2.02	-1.71	10.25	0		-0.04	-0.98	-5.15	-1.4	4.07	0		5.33	2.52	3.15	-3.18	4.38	0		-8.29	-0.29	-15.23	-10.24	1.07	0
232.2	-0.17	0.41	4.31	2.47	11.9	0		-2.44	2.19	-6.93	0.25	3.23	0		1.15	1.17	4.05	-3.41	2.31	0		-3.95	-2.44	-9.99	-5.18	0.44	0
233.1	-6.73	-5	-1.15	-4.39	9.16	0		-2.62	-0.51	-7.69	-4.51	5.09	0		3.05	3.88	3.65	-2.8	6.09	0		-3.74	0.42	-12.05	-6.12	1.52	0
234	-5.85	-2.39	1.36	-4.17	6.85	0		-3.36	0.76	-4.57	-0.5	3.34	0		1.4	1.83	3.78	-2.2	3.85	0		-3.67	-0.05	-10.22	-6.21	1.35	0
234.9	0.32	-1.27	5.32	2.79	11.38	0		1.31	2.18	-2.35	3	4.1	0		5.92	3.6	6.89	-1.28	4.72	0		-4.28	-2.64	-10.11	-6.52	2.93	0
235.8	-6.47	-6.58	-1.83	-7.8	8.77	0		1.72	4.08	-4.35	-1.27	8.89	0		3.91	2.2	1.46	-6.22	4.52	0		-6.06	-3.37	-13.34	-10.64	2.2	0
236.7	-1.32	-0.67	3.43	1.95	13.8	0		2.47	5.9	-5.6	2.88	6.71	0		3.22	1.21	2.18	-2.66	6.99	0		-6.54	-3.29	-13.87	-7.22	2.18	0
237.6	-4.95	-5.63	-0.93	-5.07	7.3	0		-2.98	2.66	-3.72	-0.12	5.78	0		-0.55	-0.76	2.4	-7.9	3.02	0		-9.18	-5.79	-14.47	-12.2	-0.9	0
238.5	-3.39	-2.06	1	0.03	11.84	0		0.17	3.84	-4.4	2.62	6.64	0		0.8	0.63	4.03	-4.15	4.36	0		-6.61	-2.89	-11.66	-5.56	1.33	0
239.4	-1.97	-1.82	2.72	-0.78	11.77	0		-0.28	2.13	-1.9	1.06	4.71	0		3.29	1.4	6.62	-3.59	5.31	0		-5.99	-4.92	-13.6	-10.46	-0.21	0
240.3	-1.43	-1.69	2.52	-0.55	8.08	0		-1.36	2.28	-7.41	0.34	3.7	0		2.15	-0.69	1.09	-4.63	3.95	0		-4.81	-3.81	-12.2	-8.17	4.69	0
241.2	-4.49	-0.79	3.94	-1.47	12.84	0		-2.53	0.98	-5.4	-1.44	5.76	0		-0.4	-0.06	-0.18	-6.48	3.28	0		-7.03	-4.23	-12.41	-10	-0.3	0
242.1	-3.96	-4.07	0.26	-3.19	8.27	0		1.67	4.11	-2.48	1.43	9.6	0		1.71	2.46	4.95	-0.02	5.24	0		-4.15	0.37	-9.4	-3.12	3.82	0
243	-4.68	-5.46	-1.89	-6.68	8.29	0		1.46	3.68	-5.84	0.76	5.6	0		2.95	3.56	3.75	-1.44	5.81	0		-4.28	-2.79	-10.09	-6.02	4.12	0
243.9	-7.22	-7.84	0.87	-4.63	5.32	0		-0.93	1.16	-4.5	2.11	2.78	0		2.54	0.25	4.93	-4.6	4.53	0		-8.86	-4.28	-12.19	-8.69	0.28	0
244.8	-6.37	-4.25	1.7	-1.9	10.18	0		-1.04	1.35	-4.84	-0.23	3.1	0		0.43	-3.08	2.32	-5	0.83	0		-6.51	-5.61	-10.58	-7.95	0.27	0
245.7	-3.41	-5.52	-2.19	-7.01	7.01	0		-3.68	-0.58	-7.51	-3.53	1.17	0		3.29	2.34	4.4	-3.26	4.07	0		-2.81	-1.56	-11.4	-8.29	2.45	0
246.6	-4.88	-5.5	-2.6	-4.7	7.12	0		-5.7	-1.42	-8.44	-5.62	1.87	0		0.57	-0.22	2.24	-3.92	2.75	0		-4.47	-3.82	-12.38	-6.76	-0.67	0
247.5	-1.85	-4.12	2.86	-1.63	10.13	0		0.27	2.28	-5.72	1.98	4.92	0		0.94	0.76	0.88	-3.9	2.34	0		-4.89	-2.43	-12.46	-6.44	0.78	0
248.4	-4.05	-4.84	0.15	0.51	7.93	0		-0.12	0.04	-4.49	0.13	4.94	0		1.71	0.62	3.15	-3.7	5.49	0		-3.26	-5.07	-9.73	-9.32	4.2	0
249.3	-5.5	-5.45	1.78	-1.71	9.89	0		-1.95	-0.58	-6.26	-1.08	1.86	0		4.37	2.39	5.01	-2.93	4.56	0		-5.87	-2.17	-9.94	-6.53	1.09	0
250.2	-3.48	-4.54	1.69	-4.29	8.02	0		-2.53	1.51	-4.25	-1.08	3.48	0		0.55	0.1	5.54	-3.67	4.18	0		-4.4	-3.27	-10.58	-7.89	2.6	0
251.1	-4.5	-3	0.93	-3.16	11.66	0		-3.27	1.25	-6.06	-1.23	5.4	0		2.33	4.32	1.61	-2.37	4.94	0		-6.67	-5.05	-12.95	-5.86	3.8	0
252	-2.15	-3.32	5.78	-4.94	8.97	0		2.19	2.39	1	1.01	7.53	0		4.11	1.98	1.56	-3.81	6.53	0		-4.75	0.18	-11.99	-7.99	3.18	0
252.9	-5.15	-1.71	1.11	-2.88	10.72	0		-2.5	3.19	-9.44	-3.12	2.23	0		-1.61	-1.05	-0.41	-8.11	0.39	0		-4.41	-1.67	-10.27	-10.18	1.19	0
253.8	-6.54	-6.71	-2.17	-6.11	7.71	0		-4.43	0.38	-7.32	-1.96	0.76	0		2.58	1.85	1.74	-3.76	3.21	0		-7.61	-3.02	-11.36	-7.43	4.53	0
254.7	-3.73	-5.66	-2.82	-4.2	7.13	0		-2.01	-1.68	-4.69	0.37	5.47	0		3.07	2.82	7.48	1.16	8.31	0		-3.4	-1.5	-12.59	-8.27	2.97	0
255.6	-3.81	-2.62	0.78	-4.08	11.52	0		1.54	5.88	-1.66	-0.45	5.05	0		3.57	3.2	5.66	-2.94	4.61	0		-5.19	0.19	-10.5	-8.7	1.38	0
256.5	-3.74	-2.92	2.81	-1.18	8.92	0		-1.06	-0.72	-3.44	1.27	4.56	0		0.13	-0.52	2.23	-4.82	3.26	0		-6.13	-0.07	-10.62	-7.58	0.69	0
257.4	-3.45	-1.07	0.63	0.66	10.8	0		-0.03	0.59	-3.77	2.48	5.37	0		0.61	0.58	1.79	-2.06	6.46	0		-5.79	-2.04	-16.16	-7.8	3.22	0
258.3	-4.61	-3.58	-2.02	0.27	5.82	0		-3.03	3.17	-4.2	0.46	4.7	0		3.86	3.74	7.37	0.41	9.62	0		-3.58	-1.1	-9.5	-5.13	4.63	0
259.2	-4.78	-5.63	-1.12	-4.94	8.11	0		3.14	3.23	-3.81	-0.07	7.62	0		3.67	0.92	5.09	-3.06	7.33	0		-5.94	-3.19	-14.74	-10.07	1.59	0
260.1	-5.91	-5.43	-0.23	-0.71	6.83	0		0.3	0.05	-7.5	1.06	3.68	0		5.86	2.27	3.48	-0.96	5.38	0		-1.97	-0.38	-9.99	-4.09	4.31	0
261	-3.02	0.98	1.56	-4.46	9.64	0		0.31	2.88	-7.08	-2.76	2.11	0		0.85	0.75	0.52	-5.49	-0.61	0		-6.78	-3.08	-15.03	-9.79	-0.69	0
261.9	-4.03	-5.02	2.87	-4.65	9.77	0		-2.18	-1.49	-5.25	-3.07	5.45	0		1.1	0.17	4.59	-5.55	2.98	0		-6.48	-3.22	-9.73	-9.23	0.92	0
262.8	2.05	-0.82	3.95	-0.99	13.07	0		-0.08	1.83	-3.65	1.37	4.06	0		2.41	1.46	5.62	-0.88	3.72	0		-5.38	-3.33	-11.64	-7.99	2	0
263.7	-3.32	-3.81	0.08	-3.88	8.78	0		-1.93	1.1	-5.88	-2.66	2.3	0		1.9	0.24	2.03	-2.7	5.44	0		-5.96	-3.92	-11.61	-7.6	1.36	0
264.6	-6.1	-4.14	0.43	-3.76	6.79	0		-4.9	-0.34	-6.59	-0.55	2.85	0		1.26	0.12	1.39	-2.82	3.28	0		-7.8	-2.61	-12.25	-10.58	0.35	0
265.5	-7.49	-6.27	-3.55	-5.1	7.15	0		-0.91	0.71	-6.63	1.3	1.95	0		0.23	-1.8	0.83	-4.33	0.88	0		-3.35	-2.57	-10.5	-6.7	4.95	0
266.4	-4.29	-3.32	3.33	-0.14	6.17	0		-2.14	1.64	-4.01	-0.84	3.14	0		3.44	4.1	3.08	-1.32	5.88	0		-6.29	-2.37	-12.92	-7.39	2.37	0
267.3	-3.49	-4.51	2.21	-2.89	11.13	0		-0.16	2.19	-6.9	0.56	6.53	0		2.94	0.58	2.99	-3.32	5.48	0		-3.48	-2.02	-9.95	-8.87	1.26	0
268.2	-2.86	-5.55	1.2	-3.6	7.36	0		-1.34	1.69	-4.13	-1.53	2.05	0		-1.47	-1.07	1.99	-6.64	2.35	0		-6.84	-1.78	-12.75	-10.47	0.25	0
269.1	-4.46	-3.51	5.46	-2.8	10.55	0		-0.52	2.23	-2.18	0.85	4.84	0		2.8	0.59	3.54	-3.27	4.91	0		-3.69	-1.71	-9.52	-4.67	2.54	0
270	-4.38	-2.49	3.45	-3.5	10.06	0		-2.01	1.03	-6.19	-0.05	3.95	0		2.44	0.12	2.1	-1.22	4.75	0		-5.98	-4.68	-11.46	-5.84	0.62	0
270.9	-1.57	-3.91	5.64	-2.88	12.29	0		-1.76	2.15	-3.73	0.76	6.21	0		2.27	1.3	4.63	-0.3	7.53	0		-4.87	-1.53	-9.07	-5.2	4.3	0
271.8	-4.02	-5.86	0.19	-2.15	9.74	0		-2.5	-3.18	-5.15	-4.08	5.52	0		4.04	2.93	6.07	-3.4	7.68	0		-3.2	2.33	-9.45	-6.69	4.92	0
272.7	-3.73	-3.69	2.27	-2.31	9.12	0		-2.89	0.62	-3.25	-0.86	0.4	0		4.33	2.67	6.17	-3.85	4.93	0		-4.49	-2.7	-11.11	-8.34	0.57	0
273.6	-3.89	-0.72	2.37	0.22	12.16	0		-0.99	4.23	-5.15	1.09	3.95	0		2.08	1.83	3.75	-2.45	4.67	0		-5.57	-3.2	-10.99	-6.87	1.5	0
274.5	-6.12	-2.38	0.83	-0.75	8.22	0		-1.94	3.06	-5.28	-1	4.83	0		3.39	4.95	4.79	-5.09	5.67	0		-2.2	0.15	-10.26	-7.88	2.44	0
275.4	-4.22	-1.44	1.93	-2.13	12.8	0		-1.35	2.93	-0.56	-0.04	9.29	0		2.79	2.83	3.53	-3.51	5.61	0		-6.09	0.65	-13.26	-6.62	2.53	0
276.3	-3.31	-2.35	2.59	-0.86	8.67	0		-3.92	2.27	-6.36	-2.71	-0.88	0		0.15	-0.02	0.73	-6.69	1.08	0		-3.2	0.66	-11	-7.04	3.85	0
277.2	-7.24	-5.15	-0.96	-2.55	9.25	0		-2.13	2.36	-6.39	-4.15	6.82	0		1.68	1.61	2.43	-5.38	7.79	0		-9.04	-4.77	-13.13	-7.48	1.86	0
278.1	-6.14	-4.83	0.54	-4.35	10.39	0		-3.82	-3.26	-7.56	-4.96	1.79	0		-0.09	-2.77	1.22	-7.64	0.8	0		-3.93	-2.31	-11.49	-7.01	4.5	0
279	-8.29	-8.41	-0.3	-7.28	6.15	0		-0.17	3.39	-3.28	-0.75	4.48	0		1.16	0.9	3.71	-3.92	4.23	0		-5.86	-3.42	-12.28	-7.84	-0.58	0
279.9	-6.04	-3.19	0.29	-3.8	8.39	0		-3.6	-1.08	-8.82	-3.66	3.99	0		2.01	1.13	3.83	-4.99	3.56	0		-3.12	-0.4	-9.03	-8.02	3.14	0
280.8	-4.21	-0.93	5.79	-0.61	11.36	0		-1.09	3.94	-2.47	-0.48	2.27	0		-0.04	-0.17	1.01	-6.98	3.33	0		-4.9	-3.18	-12.4	-10.05	4.15	0
281.7	-4.67	-7.1	-0.92	-7.07	9.68	0		-3.82	1.34	-5.45	-1.1	4.45	0		2.93	1.8	2.86	-2.81	6.2	0		-3.37	-1.23	-13.94	-7.91	4.24	0
282.6	-5.04	-5.15	0.68	-1.75	10.02	0		-1.9	1.8	-3.03	-0.45	5.88	0		2.69	1.99	5	-4.47	6.35	0		-6.03	-4.75	-11.46	-8.99	2.21	0
283.5	-5.29	-4.29	1.75	-4.8	9.97	0		-0.59	2.09	-4.45	-1.85	6.55	0		3.7	1.39	2.68	-0.83	4.85	0		-4.5	-1.56	-12.76	-6.53	2.06	0
284.4	-2.87	-2.4	3.63	-6.98	9.9	0		-2.94	-0.06	-4.41	-4.07	3.1	0		1.3	-0.07	3.84	-1.89	3.42	0		-5.3	-3.41	-10.25	-5.97	1.58	0
285.3	-2.84	0.62	6.93	-3.88	10.55	0		1.96	3.35	2.62	0.81	5.17	0		1.86	0.01	6.6	-1.6	7.24	0		-7.21	-1.7	-10.11	-6.69	3.9	0
286.2	-2.42	-2.74	4.59	-0.44	11.06	0		-0.41	3.67	-5.34	-1.36	4.38	0		5.29	2.92	4.9	-4.62	7.04	0		-2.16	-0.22	-11.72	-9.27	5.38	0
287.1	-8.61	-6.57	-1.75	-7.61	7.93	0		-5.03	-1.82	-7.54	-5.94	-0.05	0		0.25	-2.56	1.45	-7.34	1.84	0		-4.12	-2.75	-13.33	-7.12	1.81	0
288	-1.9	-3.06	1.41	-0.58	9.65	0		-1.77	1.83	-3.67	-1.06	4.28	0		3.18	1.93	4.05	-5.14	5.92	0		-2.08	1.36	-8.67	-3.82	4.2	0
288.9	-6.4	-5.82	0.16	-6.5	6.39	0		-3.06	2.02	-4.26	-3.27	3.38	0		1.59	1.98	3.91	-6.97	2.38	0		-2.55	-2.59	-9.69	-7.99	2.6	0
289.8	-5.97	-3.26	-0.33	-4.09	8.89	0		-1.6	3.12	-3.72	-0.23	4.61	0		1.23	1.17	5.55	-1.94	5.45	0		-8.03	-7.12	-14.02	-9.72	0.29	0
290.7	-5.06	-4.7	1.5	-2.87	9.44	0		1.78	6.96	-0.81	2.62	6.76	0		2.56	4.8	8.18	-1.7	6.31	0		-6.6	-1.18	-9.3	-7.99	1.64	0
291.6	-5.9	-4.66	1.05	-5.98	7.18	0		-2.73	2.14	-7.16	-5.35	3.37	0		3.3	2.53	6.14	-5.14	6.26	0		-0.65	-0.02	-8.21	-7.06	4.61	0
292.5	-4.35	-0.57	2.85	-3.49	11.07	0		-2.94	2.1	-6.12	-3.7	3.14	0		2.95	1.47	0.73	-3.47	3.74	0		-5.91	-1.4	-12.44	-5.61	1.23	0
293.4	-7.04	-6.11	-1.53	-8.27	4.88	0		-0.48	-0.54	-6.17	-2.88	3.65	0		3.24	-1.14	3.62	-3.23	5.81	0		-6.75	-4.33	-12.75	-8.25	0.43	0
294.3	-2.36	-2.96	4.22	-1.85	9.93	0		-0.64	2.13	-4.03	0.59	5.07	0		3.28	3.52	3.31	-2.78	2.87	0		-5.5	-0.2	-10.48	-9.27	0.27	0
295.2	-3.08	-2.8	0.89	0.63	10.28	0		-0.06	-0.45	-6.85	0.13	4.56	0		4.69	2.1	4.33	-2.1	6.13	0		-3.53	-0.95	-9.4	-8.08	5.99	0
296.1	-4.12	-2.88	2.21	-2.83	10.67	0		-1.49	0.98	-4.4	-1.37	0.83	0		1.15	2.75	3.1	-3.32	4.41	0		-1.54	3.44	-9.51	-8.05	3.85	0
297	-4.94	-2.31	3.52	-4.19	10.79	0		-2.04	1.91	-2.83	-2.61	4.27	0		3.43	2.85	4.76	-2.89	5.04	0		-3.59	-0.35	-10.54	-7.41	2.57	0
297.9	-6.15	-5.71	1.2	-4.38	8.14	0		0.01	1.78	-4.97	-2.82	2.79	0		3.48	-0.28	0.97	-2.84	6.95	0		-3.31	-0.96	-9.61	-6.68	3.72	0
298.8	-1.4	1.52	3.69	-0.22	13.75	0		1.75	3.29	-2.09	1.62	7.68	0		3.7	1.43	4.01	-2.91	6.37	0		-4.88	-2.87	-11.76	-10.34	1.19	0
299.7	-7.13	-2.83	-0.54	-4.8	8.86	0		-0.22	3.98	-4.52	-1.33	7.21	0		3.9	0.41	1.86	-3.04	4.66	0		-2.07	-0.46	-7.66	-8.2	0.17	0
300.6	-1.98	-3.14	3.71	0.81	9.25	0		-0.82	1.87	-3.73	-2.77	4.29	0		-0.72	-1.89	0.29	-8.2	3.64	0		-5.04	-1.77	-12.87	-8.64	2.38	0
301.5	-1.97	1.79	3.89	-1.6	13.09	0		-2.88	2.02	-5.98	-2.45	2.36	0		1.88	-2.85	1.01	-7.44	1.34	0		-4.9	-2.4	-9.92	-9.16	-0.01	0
302.4	-3.79	-5.97	-0.05	-4.14	7.65	0		-2.7	0.73	-6.06	-4.76	4.24	0		3.52	2.01	5.04	-5.59	2.39	0		-1.31	0.65	-6.63	-6.7	0.08	0
303.3	-5.14	-1.43	3.55	-0.39	13.06	0		1.35	4.94	-1.03	2.63	6.77	0		1.31	1.81	1.51	-4.2	4.97	0		-4.57	-1.5	-10.74	-8.74	2.81	0
304.2	-6.31	-6.21	-1.39	-6.15	5.35	0		-1.29	1.14	-5.08	-3.59	1.91	0		1.04	-1.22	4.93	-6.18	4.74	0		-3.89	-0.53	-6.95	-8.58	5	0
305.1	-3.77	-3.26	3.42	-1.73	7.76	0		-1.67	2.25	-4.97	-2.57	0.44	0		2.28	1.95	3.54	-4.36	4.67	0		-5.54	-1.29	-11.77	-7.28	2.76	0
306	-4.36	-2.16	6.01	-2.98	11.55	0		-0.71	3.75	-1.71	-0.65	4.78	0		-0.71	0.26	2.8	-5.54	3.71	0		-2.95	-0.28	-7.61	-7.13	5.39	0
306.9	-7.81	-3.95	2.44	-3.92	7.06	0		-4.49	1.71	-3.51	-0.59	4.28	0		-0.49	0.29	1.11	-4.23	1.11	0		-5.17	-0.35	-12.86	-6.32	3.63	0
307.8	-7.89	-8.1	-2.35	-9.48	6.03	0		-1.88	1.84	-7.35	-3.78	2.34	0		6.74	5.81	7.71	-0.12	7.64	0		-1.87	-1.23	-7.74	-5.36	4.87	0
308.7	-5.39	-3.64	3.9	-0.51	9.41	0		-2.28	4.34	-4.81	-0.89	4.48	0		-3.2	-1.38	1.89	-5.53	4.13	0		-8.37	-5.82	-11.84	-11.89	1.22	0
309.6	-3.93	-2.53	2.61	-1.61	9.56	0		-4.78	-0.65	-6.02	-2.24	3.29	0		-1.79	-2.2	-0.93	-6.5	0.77	0		-8.55	-5.92	-14.24	-9.87	0.67	0
310.5	-5.65	-7.8	2.23	-4.48	7.17	0		-0.77	0.88	-3.14	-2.49	3.44	0		1.85	3.75	5.22	-4.37	3.65	0		-5.23	-0.17	-7.68	-7.95	-0.37	0
311.4	-7.05	-6.33	1.13	-8.07	8.57	0		-4.19	1.35	-2.13	-3.72	4.32	0		1.39	0.48	3.27	-5.15	3.42	0		-5.22	-3.33	-11.84	-12.78	-0.51	0
312.3	-3.48	-6.04	0.17	-6.7	5.14	0		-0.29	0.89	-6.39	-5.32	3.14	0		0.8	1.67	1.7	-3.94	8.91	0		-7.67	-2.05	-11.46	-7.8	1.96	0
313.2	-5.2	-0.45	3.76	-3.08	10.5	0		-1.66	2.41	-3.49	-1.94	4.17	0		2.84	1.41	3.52	-1.16	5.65	0		-6.66	-2.85	-11.89	-8.99	1.37	0
314.1	-4.96	-6.25	-1.69	-6.34	6.18	0		-1.58	0.53	-5.15	-3.02	2.41	0		2.19	1.07	3.92	-2.5	3.96	0		-2.67	0.02	-8.16	-7	2.07	0
315	-4.79	-0.31	4.16	1.01	12.5	0		-1.75	2.36	-3.1	-0.56	4.82	0		0.82	0.09	2.22	-8.05	2.64	0		-4.16	-1.72	-9.81	-7.31	4.53	0
315.9	-1.53	-7.17	0.27	-2.13	6.95	0		-1.1	-2.32	-5.7	-4.73	-0.58	0		-1.03	-0.01	2.83	-8.05	4.13	0		-9.08	-5.95	-11.29	-9.93	-0.26	0
316.8	-4.53	-5.21	0.08	-3.01	6.59	0		0.55	2.15	-3.46	0.02	4.64	0		-0.75	-0.67	2.91	-5.07	2.76	0		-5.06	-1.29	-9.46	-8.96	0.76	0
317.7	-4.18	-2.43	2.3	-1.77	9.94	0		-1.57	2.01	-3.2	0.58	5.15	0		3.72	1.3	7.2	-1.58	8.86	0		-6.2	-2.39	-11.04	-10.1	1.07	0
318.6	-4.36	-2.82	1.23	-1.3	9.08	0		2.34	3.51	-3.2	-0.91	4.84	0		6.61	4.74	8.4	-3.85	7.38	0		-1.11	-1.02	-11.51	-8.15	5.41	0
319.5	-7	-7.06	1.47	-4.21	6.38	0		-2.66	-0.14	-6.97	-0.75	3.01	0		2.36	-0.84	0.72	-5	4.54	0		-5.7	-5.47	-13.24	-10.28	0.1	0
320.4	-4.8	-2.84	-0.96	-2.4	8.87	0		-2.82	2.48	-6.03	-1.26	2.33	0		0.12	-0.7	3.7	-6.69	3.34	0		-9.93	-5.81	-13.19	-11.22	-0.45	0
321.3	-7.84	-7.18	1.96	-2.7	4.86	0		-2.14	2.31	-1.68	-0.76	2.47	0		1.58	0.51	4.95	-6.28	2.5	0		-5.57	-5.08	-11.81	-8.9	-1.5	0
322.2	-3.36	-3.38	2.15	-1.24	8.14	0		1.67	3.62	-4.09	0.92	5.32	0		5.98	4.58	7.71	1.36	7.45	0		-3.87	-0.36	-7.71	-6.97	0.77	0
323.1	-5.46	-3.49	0.62	-1.44	6.78	0		-2.6	-1.19	-5.78	-4.4	0.49	0		2.53	2.96	4.19	-5.68	4.94	0		-2.24	-0.95	-10.78	-9.03	3.5	0
324	-3.51	-0.98	0.68	-6.09	12.28	0		2.75	4.32	-3.67	0.1	7.8	0		3.87	0.36	3.9	-3.72	6.81	0		-6.63	-4.17	-13.04	-9.74	-1.05	0
324.9	-4.93	-2.43	1.74	-1.17	10.02	0		-0.22	2.8	-1.55	1.25	4.85	0		1.22	0.51	4.4	-1.6	5.95	0		-6.42	-2.65	-13.04	-6.87	2.78	0
325.8	-1.73	-4.19	5.24	-1.02	10.49	0		-3.81	1.97	-5.5	-2.51	2.14	0		3.23	2.13	4.91	-2.47	5.3	0		-2.74	-2.77	-9.56	-7.72	3.18	0
326.7	-4.33	-1.59	1.84	-3.58	11.46	0		-1.44	2.41	-7.92	-1.71	2.06	0		2.5	0.8	3.03	-3.97	4.85	0		-3.89	-1.38	-11.98	-10.88	1.13	0
327.6	-2.87	-1.04	4.09	-0.22	10.14	0		-2.25	4.95	-3.88	-1.67	3.91	0		4.86	0.85	3.66	-2.23	6.44	0		-3.5	0.51	-6.43	-6.77	4.45	0
328.5	-2.78	-3.79	2.6	-2.51	10.47	0		-2.57	4.12	-4.88	0.15	4.27	0		1.25	3.17	0.83	-5.86	4.87	0		-7.33	-2.09	-11.41	-9.27	0.5	0
329.4	-7.46	-5.25	-0.81	-5.24	10.17	0		-1.54	2.38	-3.35	1.1	5.69	0		3.95	3.04	5.95	-2.53	6.69	0		-4.68	0.78	-9.19	-9.52	2.23	0
330.3	-6.26	-6.77	0.04	-4.8	7.3	0		-3.47	1.36	-2.92	-0.38	3.43	0		0.32	-1.13	3.02	-4.6	3.1	0		-5.18	-1.9	-9.99	-9.53	-0.42	0
331.2	-4.33	-2.62	4.39	-1.73	10.7	0		1.33	1.68	-2.82	0.48	4.14	0		3.04	0.41	2.63	-3.62	6.19	0		-7.25	-5.28	-10.68	-8.68	2.1	0
332.1	-4.88	-7.18	-0.92	-5.34	6.29	0		-2.54	-0.38	-8.8	-3.72	-0.09	0		4.45	3.67	4.59	-1.53	4.21	0		-5.16	-1.73	-11.86	-6.38	2.32	0
333	-4.22	-1.78	3.31	-4.74	11.19	0		0.33	-0.17	-5.55	-2.33	3.27	0		0.82	-0.04	4.69	-4.82	6.06	0		-6.62	-2.34	-11.79	-9.31	2.02	0
333.9	-7.53	-7.15	-2.28	-6.58	5.95	0		-1.12	0.82	-6.86	-3.32	0.9	0		5.63	2.62	5.1	-3.05	5.08	0		-3.81	-1.26	-9.92	-8.19	3.08	0
334.8	-6.57	-4.6	0.31	-5.24	7.84	0		-0.81	5.6	-5.01	-1.78	4.9	0		4.4	2.25	3.81	-2.48	7.17	0		-4.6	-2.13	-9.97	-9.58	1.9	0
335.7	-9.47	-5.74	2.17	-7.06	8.52	0		-3	2.16	-3.29	-0.65	4.52	0		4.02	2.2	3.71	-5.92	3.26	0		-6.6	-4.18	-12.01	-12.4	-1.55	0
336.6	-7.35	-5.09	-1.98	-5.84	6.49	0		-2.83	0.06	-7.85	-2.85	2.89	0		0.04	-0.9	2.4	-8.76	4.23	0		-6.31	-2.48	-11.68	-9.41	0.81	0
337.5	-5.42	-1.74	3.89	-3.43	9.55	0		-0.57	5.65	-3.12	0.51	7.13	0		6.44	6.34	7.04	-2.94	8.22	0		-5.46	-2.58	-9.9	-7.7	2.49	0
338.4	-4.22	-3.06	2.95	-4.59	9.5	0		0.08	4.2	-2.49	-1.41	7.16	0		3.7	2.6	4.18	-4.9	5.39	0		-1.17	2.24	-5.48	-4.19	7.05	0
339.3	-6.07	-3.51	2.69	-3.72	7.71	0		-2.74	3.14	-4.72	-1.37	3.07	0		1.87	-1.29	1.67	-5.62	3.62	0		-8.35	-2.2	-14.01	-9.89	0.34	0
340.2	-2.69	-2.69	2.51	-0.99	10.77	0		0.84	4.52	0.36	1.69	2.35	0		1.43	-1.77	4.93	-6.09	1.99	0		-5.74	-1.5	-10.71	-11.31	1.71	0
341.1	-7.35	-5.42	1.88	-7.72	4.69	0		-3.98	0.62	-8.6	-4.78	1.89	0		2.11	2.4	2.22	-0.85	5.37	0		-5.74	-2.77	-10.97	-8.26	1.48	0
342	-5.95	-3.11	1.58	-3.99	9.98	0		-4.44	1.86	-5.31	-1.33	4.04	0		-0.56	-1.61	3.5	-6.69	2.51	0		-3.65	-2.46	-10.39	-9.96	2.9	0
342.9	-5.38	-6.37	1.02	-5.75	9.13	0		-0.8	2.65	-1.47	-1.49	6.18	0		1.5	1.61	4.16	-4.76	6.05	0		-4.64	-2.72	-7.67	-8.45	0.98	0
343.8	-1.2	-3.77	3.03	1.18	11.42	0		0.91	0.48	-6.75	0.62	5.05	0		3.45	-0.27	2.82	-4.55	5.92	0		-5.33	-4.09	-8.11	-7.9	3.49	0
344.7	-8.45	-3.73	-1.1	-2.66	5.4	0		-1.11	3.46	-5.08	-2.17	4.53	0		-0.22	0.31	1.93	-6.21	3.21	0		-6.91	-0.97	-13.13	-8.86	2.76	0
345.6	-3.51	-2.88	-0.98	-2.27	8.97	0		-2.12	-0.07	-5.63	-2.94	1.09	0		5.83	1.36	5.24	-3.56	3.1	0		-4.58	-4.88	-8.35	-8.62	-2.72	0
346.5	-2.39	-1.96	3.3	-0.3	8.45	0		-4.92	2.05	-4.82	-2.07	4.07	0		3.6	2.81	4.67	-4.47	6.45	0		-6.09	-2.63	-12.77	-10.19	1.5	0
347.4	-2.49	-4.04	1.91	0.56	11.88	0		-3.7	-0.09	-6.35	-0.54	2.77	0		2.93	2.12	1.23	-2.22	4.78	0		-4.08	-1.25	-11.6	-7.31	0.49	0
348.3	-8.51	-5.06	-1.26	-4.13	6.15	0		-5.06	0.37	-7.63	-6.71	2.41	0		3.63	1.91	2.75	-5.37	6.34	0		-4.55	-1.8	-9.37	-7.86	4.62	0
349.2	-6.91	-4.37	-1.71	-4.99	7.5	0		-0.3	3.21	-3.72	-0.67	5.47	0		3.49	2.71	6.31	-1.9	6.87	0		-6.29	-0.53	-9.66	-7.72	1.29	0
350.1	-4.88	-3.41	1.53	-2.84	8.5	0		-2.63	1.04	-7.74	-4.31	2.73	0		0.23	1.64	2.41	-4.89	3.27	0		-6.47	-2.21	-12.02	-10.43	-1.18	0
351	-6.12	-0.78	2.45	-2.6	9.89	0		0.2	4.35	-1.85	0.42	5.25	0		1.37	2.3	5.04	-4.12	5.81	0		-5.63	-1.35	-9.31	-8.34	2.25	0
351.9	-5.24	-6.12	-0.94	-5.09	8.98	0		-1.45	0.55	-8.24	-6.23	3.37	0		5.01	1.73	3.94	-5.7	4.97	0		-6.77	-3.91	-11.23	-11.27	-1.23	0
352.8	-8.2	-4.13	-1.73	-4.47	5.15	0		-1.06	4.9	-3.48	-2.59	3.06	0		0.36	3.05	3.32	-6.21	4.92	0		-3.25	1.1	-7.46	-6.89	3.39	0
353.7	-1.03	-0.35	3.16	-2.24	12.04	0		-0.42	4.74	-1.23	0.78	6.24	0		2.52	-0.97	4.58	-4.1	5.85	0		-3.53	-4.03	-10.12	-9.86	1.72	0
354.6	-0.84	-2.7	5.65	-0.22	12.46	0		1.88	3.98	0.13	-0.98	7.54	0		0.02	0.23	4.43	-8.35	4.3	0		-7.17	-3.11	-8.47	-11.06	3.65	0
355.5	-7.79	-4.15	-2.6	-7.19	4.84	0		-2.42	3.1	-7.02	-5.45	0.86	0		2.71	4.04	1.67	-3.13	5.79	0		-2.57	0.11	-11.09	-8.86	2.75	0
356.4	-6.6	-6.43	0.24	-6.5	6.23	0		-3.48	-0.16	-5.76	-3.78	4.38	0		3.08	0.03	4	-4.37	4.68	0		-4.17	-2.17	-11.13	-8.99	2.18	0
357.3	-5.44	-2.8	1.36	-5.26	8.09	0		0.66	2.9	-4.3	-2.7	4.29	0		3.63	1.82	4.71	-5.97	3.86	0		-3.28	-1.76	-8.74	-9.35	2.26	0
358.2	-3.45	-2.1	2.48	-3.04	6.89	0		1.56	4.91	-3.75	-0.01	4.48	0		1.99	1.7	3.02	-4.23	4.34	0		-7.95	-3.06	-9.92	-10.2	1.8	0
359.1	-3.15	-1.26	1.97	0.21	11.92	0		0.98	3.94	-2.26	1.51	4.11	0		5.36	-0.54	4.26	-3.46	4.79	0		-1.32	-1.57	-7.59	-7.06	5.39	0
360	-4.95	-4.43	0.24	-5.97	7.62	0		-4.15	-1	-6.19	-3.9	0.43	0		0.62	1.27	5.39	-7.78	3.23	0		-4.62	-1.4	-8.22	-8.84	1.71	0
360.9	-7.8	-6.36	-3.23	-6.18	7.6	0		-2.65	2.47	-6.78	-2.35	4.64	0		1.47	-1.83	2.77	-6.46	3.2	0		-7.24	-5.15	-11.84	-11.71	-0.02	0
361.8	-2.53	-2.15	2.3	-5.52	8.01	0		3.93	7.12	0.23	1.68	5.88	0		4.66	3.16	6.23	-1.02	5.82	0		-5.08	-0.25	-10.79	-9.84	-0.31	0
362.7	-5.03	-2.03	-0.01	-1.26	5.69	0		-0.85	6.04	-3.28	2.05	5.16	0		3.64	3.29	6.63	-2.26	5.84	0		-3.92	0.86	-8.12	-6.06	2.08	0
363.6	-2.89	-4.1	1.48	-2.52	7.55	0		-2.2	3.61	-2.45	-0.06	3.06	0		3.14	-1.19	7.06	-4.13	3.59	0		-8.02	-4.14	-11.47	-11.32	-0.81	0
364.5	-8.35	-6.2	-2.81	-6.31	7.45	0		-0.83	3.35	-6.44	-0.01	4.82	0		2.03	-1.37	3.96	-5.57	5.61	0		-3.41	-2.38	-6.82	-7.79	4.47	0
365.4	-3.87	-1.59	1.6	-0.96	7.67	0		-1.49	3.82	-4.73	-2.02	2.88	0		3.23	1.52	5.45	-2.9	7.26	0		-5.77	-2	-7.91	-7.29	1.82	0
366.3	-6.88	-4.85	1.84	-4.98	7.82	0		0.01	2.75	-0.97	-0.75	3.66	0		4.83	2.15	7.01	-3.58	6.02	0		-5.07	-0.66	-9.16	-8.3	1.89	0
367.2	-5.96	-4.64	-0.85	-3.97	5.94	0		-3.66	2.03	-5.1	-4.1	2.85	0		0.22	-1.88	3.49	-6.94	4.74	0		-6.81	-3.94	-10.31	-11.56	2.31	0
368.1	-6.74	-5.53	-2.37	-6.45	4.05	0		-0.97	1.6	-8.11	-3.77	2.38	0		1.7	0.17	3.88	-4.55	5.58	0		-4.53	-1.18	-9.99	-10.11	1.18	0
369	-8.32	-5.41	-2.28	-2.73	6.6	0		-3.28	1.26	-5.8	-0.36	3.11	0		1.32	-0.27	3.98	-4.13	4.93	0		-4.97	-1.18	-9.25	-8.46	1.85	0
369.9	-7.47	-5.67	1.26	-3.03	4.73	0		-1.78	2.48	-6.75	1.22	0.93	0		3.24	1.29	3.9	-3.17	4.61	0		-3.04	0.57	-8.36	-7.05	2.41	0
370.8	-4.51	-3.11	1.58	-4.39	7.41	0		-2.79	2.23	-3.63	-0.28	3.37	0		1.22	0.15	3.28	-4.27	4.25	0		-6.93	-1.39	-11.43	-12.45	3.01	0
371.7	-4.02	-1.96	-1.05	-4.48	8.92	0		-1.67	3.3	-4.99	-4.33	2.74	0		0.76	-1.48	0.85	-5.42	4.05	0		-4.61	-5.87	-12.9	-11.67	-0.9	0
372.6	-6.32	-3.03	0.68	-1.12	9.82	0		-1.95	5.18	-4.31	0.13	4.9	0		1.27	1.36	5.16	-3.48	6.09	0		-8.41	-1.85	-9.46	-11.08	1.17	0
373.5	-6.07	-4.65	-1.19	-4.78	7.11	0		-1.72	4.15	-4.92	-3.8	3.28	0		2.59	-0.61	1.21	-5.69	5.74	0		-5.19	-0.11	-11.04	-6.83	3.86	0
374.4	-4.47	-1.54	-1.49	-2.39	10.32	0		0.48	6.3	-1.48	1.95	8.5	0		6.79	5.02	8.24	-1.19	7.18	0		-2.3	0.21	-8.62	-7.92	1.31	0
375.3	-6.82	-3.33	3.25	-1.68	10.8	0		-1.45	2.08	-1.53	1.88	2.45	0		0.5	0.53	3.52	-4.01	3.68	0		-4.43	0.55	-9.72	-5.99	3.14	0
376.2	-5.84	-3.38	1.51	-4.28	3.81	0		-4.62	0.91	-6.11	-4.52	0.29	0		-0.69	2.23	4.63	-5.16	4.66	0		-6.85	-1.37	-8.4	-9.67	0.05	0
377.1	-3.66	-4.32	2.45	-4.13	7.12	0		2.58	4.31	-1.04	4.23	7.71	0		5.28	4.09	9.65	0.99	11.26	0		-2.3	1.96	-2.61	-5.39	5.52	0
378	-7.41	-6.98	-0.81	-3.9	7.81	0		-1.18	0.88	-7.59	-3.34	2.65	0		-0.05	0.28	0.83	-8.96	-0.57	0		-3.45	-0.65	-8.82	-9.11	-0.51	0
378.9	-4.39	-2.26	3.1	0.01	9.18	0		-1.22	1.18	-4.03	-0.11	2.8	0		2.5	-0.18	4.07	-5.53	4.81	0		-2.59	-0.35	-9.46	-10.43	0.32	0
379.8	-8.9	-3.42	0.94	-4.64	6.18	0		0.69	4.6	-5.26	-1.08	2.99	0		8.95	7.4	10.39	2.28	8.36	0		-1.79	0.8	-6.38	-6.46	1.68	0
380.7	-2.09	0.34	5.12	-1.73	9.64	0		-1.21	2.09	-3.01	-1.2	3.78	0		0.6	0.47	3.89	-5.9	4.23	0		-8.77	-2.78	-10.82	-12.64	-1.8	0
381.6	-2.09	-2.56	4.61	-3.06	12.24	0		-0.57	5.47	-3.06	-1.29	5.66	0		1.05	2.85	4.09	-6.64	2.9	0		-5.65	0.64	-10.6	-10.05	4.85	0
382.5	-6.07	-2.41	3.47	-3.9	9.42	0		-1.45	3.97	-4.31	-2.96	6.5	0		0.29	-3.15	-0.86	-11.76	3.56	0		-6.44	-2.79	-12.75	-13.69	0.17	0
383.4	-3.67	0.76	1.32	-1.8	11.61	0		-2.82	6.08	-3.89	-0.11	7.52	0		-1.46	2.94	4.3	-2.83	5.66	0		-5.24	-0.9	-10.33	-8.65	1.29	0
384.3	-5.07	-3.01	2.69	-4.32	7.52	0		-1.38	2.24	-3.24	-2.25	5.84	0		1.8	1.34	4.35	-4.99	4.67	0		-5.28	-1.1	-9.56	-10.26	2.94	0
385.2	-4.34	-1.91	2.73	-3.12	7.68	0		2.04	4	-2.85	0.13	4.96	0		7.32	1.46	5.07	-5.87	3.93	0		-7.35	-4.57	-9.18	-11.99	-1.56	0
386.1	-6.32	-4.94	-2.68	-7.48	5.19	0		-1.55	0.96	-6.49	-2.55	4.11	0		1.76	0.69	3.39	-3.49	5.62	0		-6.78	-2.47	-9.5	-10.43	-0.76	0
387	-7.22	-4.77	0.24	-4.67	5.32	0		-1.4	2.14	-3.86	-4.54	0.67	0		2.03	-0.89	5.66	-7.08	4.5	0		-6.54	-0.32	-8.61	-8.02	1.85	0
387.9	-6.57	-4.5	0.9	-2.92	7.86	0		-1.33	4.77	-3.16	-3.25	3.62	0		3.26	1.8	3.28	-6.76	4.4	0		-4.24	-3.57	-10.84	-8.65	0.91	0
388.8	-5.8	-5.91	-0.01	-4.39	9.31	0		-0.36	7.69	-3.85	-0.17	5.53	0		2.01	4.43	3.09	-3.96	8.35	0		-5.77	-0.29	-11.58	-8.4	1.29	0
389.7	-5.73	-3.32	1.3	1.32	8.6	0		-3.07	3.32	-3.68	0.35	4.08	0		1.36	0.15	3.04	-7.15	3.8	0		-5.07	-1.15	-11.21	-12.54	0.69	0
390.6	-8.96	-9.51	-0.99	-6.53	6.05	0		-3.85	-0.21	-6.11	-4.34	3.02	0		3.39	0.6	2.79	-3.8	6.89	0		-4.69	-1.67	-8.4	-9.26	0.15	0
391.5	-5.67	-3.4	0.85	-1.01	6.84	0		-1.36	3.55	-4.03	-2.05	3.06	0		2.62	-2.68	1.2	-8.98	0.61	0		-5.92	-2.77	-10.93	-11.95	-3.21	0
392.4	-3.87	-1.81	0.38	-2.13	7.28	0		-1.51	5.93	-4.93	-2.6	3.32	0		0.69	2.35	5.63	-7.21	4.56	0		-3.2	-3.56	-9.18	-11.84	1.33	0
393.3	-5.41	-2.76	1.63	-2.06	6.82	0		0.41	2.63	-4.18	-0.66	4.05	0		1.21	-0.47	2.59	-6.12	2.82	0		-6.13	-1.85	-11.33	-10.48	0.35	0
394.2	-8.92	-4.62	-1.69	-6.22	5.35	0		-5.62	4.38	-6.52	-3.06	1.76	0		-0.14	1.89	5.52	-5.35	6.67	0		-3.33	-1.5	-8.4	-9.69	4.95	0
395.1	-4.17	-2.68	1.99	-2.24	9.27	0		-2.02	3.53	-4.31	1.33	4.78	0		-0.56	-3.34	3.28	-6.23	2.57	0		-6.37	-2.39	-11.22	-12.67	1.73	0
396	-2.6	0.92	4.63	1.3	12.78	0		0.38	2.24	-1.3	0.76	7.03	0		1.13	-2.8	3.13	-6.65	2.64	0		-8.55	-2.22	-9.4	-10.02	0.09	0
396.9	-7.15	-3.16	-1.02	-4.26	5.95	0		-1.47	0.16	-6.65	-4.68	1.57	0		0.94	1.07	4.02	-6.23	2.93	0		-4.34	-1.02	-9.24	-8.12	1.28	0
397.8	-2.93	-2.12	1.78	-1.44	8.8	0		2.09	4.64	-2.18	-0.65	4.84	0		2.81	0.97	4.12	-7.73	2.87	0		-3.22	-2.83	-7.69	-10.56	-0.47	0
398.7	-2.18	-0.07	2.12	-1.79	10.45	0		0	5.03	-4.48	-0.79	6.99	0		2.24	-0.11	2.8	-7.14	3.8	0		-6.61	-1.98	-10.55	-10.07	-0.11	0
399.6	-7.51	-5.08	-0.38	-4.72	5.68	0		0.65	3.97	-2.65	-1.89	4.53	0		0.15	-0.84	3.64	-9.45	4.81	0		-6.84	-2.34	-8.24	-12.54	3.49	0
400.5	-8.25	-5.45	-0.67	-3.43	6.36	0		-2.66	0.78	-2.18	-0.69	4.17	0		0.96	-0.17	4.51	-8.1	3.28	0		-5.56	-0.29	-11.21	-9.44	0.84	0
401.4	-9.09	-6.27	-1.15	-6.51	5.91	0		-2.89	1.63	-4.76	-0.11	4.32	0		0.37	-1.33	2.44	-7.63	2.27	0		-3.92	-2.46	-11.62	-11.68	-0.85	0
402.3	-5.05	-1.63	2.76	-2.69	9.21	0		-2.94	4.91	-3.84	-2.55	4.17	0		2.61	1.92	5.28	-4.62	7.67	0		-5.51	-0.39	-6.83	-10.09	2.05	0
403.2	-3.31	-2.32	5.5	-3.04	10.85	0		-1.29	3.42	-2.58	-3.7	3.28	0		1.91	0.93	2.9	-6.67	4.88	0		-2.52	-1.7	-11.18	-9.91	0.71	0
404.1	-6.73	-6.44	0.71	-5.57	5.16	0		0.04	5.09	-3.68	-0.52	3.45	0		3.48	3.4	5.6	-6.73	6.98	0		-3.66	1.27	-7.42	-11.74	2.01	0
405	-8.07	-7.03	4	-8.18	6.13	0		-2.48	2.89	-3.39	-2.4	2.71	0		4.08	3.28	4.34	-4.37	7.16	0		-4.23	0	-8.97	-10.88	1.34	0
405.9	-8.8	-4.62	-3.52	-5.66	5.79	0		-4.65	2.04	-9.13	-3.29	1.44	0		-0.28	-1.2	2.42	-6.68	3.34	0		-5.55	-2.36	-9.83	-12.7	-0.03	0
406.8	-6.02	-3.49	2.4	-4.37	5.14	0		-0.77	2.16	-4.15	-2.84	0.13	0		5.45	0.4	6.77	-5.44	5.46	0		-4.08	-0.96	-9.82	-9.81	1.62	0
407.7	-1.13	-2.03	0.68	-2.77	9.28	0		2.8	6.58	-1.54	0.43	5.96	0		1.3	-1.75	3.21	-6.49	3.75	0		-2.52	-0.39	-7.23	-6.01	1.57	0
408.6	-8.36	-9.48	-4.58	-8.5	4.09	0		-0.5	3.74	-5.31	-1.81	4.65	0		6.07	3.31	7.28	-3.77	8.24	0		-5.6	-2.15	-7.6	-9.11	-0.13	0
409.5	-6.01	-3.57	-0.92	-7.19	7.11	0		0.3	2.68	-4.32	-1.18	5.56	0		4.35	2.11	4.06	-5.53	5.02	0		-2.77	0.14	-9.41	-11.17	2.14	0
410.4	-5.77	-4.39	2.26	-2.41	8.14	0		-1.73	1.36	-2.91	-2.55	3.8	0		3.58	0.24	5.87	-7.32	5.75	0		-3.59	-1.87	-7.86	-10.49	2.31	0
411.3	-5.29	-3.47	1.67	-5.71	9.37	0		-1.83	4.21	-1.93	-2.81	6.42	0		-0.31	-0.74	3.72	-7.99	3.37	0		-4.8	-2	-12.87	-11.25	0.79	0
412.2	-5.11	-3.09	0.45	-3.57	7.9	0		-3.93	-1.75	-5.71	-0.72	1.59	0		0.87	-2.49	1.72	-6.61	2.29	0		-5.14	-2.52	-10.29	-10.33	2.08	0
413.1	-4.29	-2.86	-0.55	-1.45	9.12	0		-0.77	1.9	-4.16	-3.7	2.56	0		7.45	3.14	7.24	-6.13	6.66	0		-2.6	-1.93	-9.48	-11.56	0.51	0
414	-6.39	-2.79	1.06	-3.14	5.18	0		-0.71	1.65	-4.14	-2.46	2.77	0		3.01	1.11	3.87	-6.42	5.67	0		-3.94	0.97	-9.88	-10.71	1.97	0
414.9	-6	-6.62	-3.27	-2.74	7.76	0		-1.04	3.24	-5.81	0.73	3.98	0		4.63	2.38	6.77	-2.21	8.83	0		-4.22	0.52	-9.41	-9.81	3.41	0
415.8	-5.16	-3.18	2.86	-0.47	9.53	0		-0.38	4.54	-1.98	1.55	5.38	0		4.25	0.3	7.16	-3.27	4.74	0		-2.82	-3.15	-7.93	-10.83	-1.13	0
416.7	-3.25	-1.9	-0.9	-3.49	8.4	0		4.04	8.39	-0.28	1.09	7.05	0		6.84	4.43	6.88	-3.43	9.33	0		-5.17	-1.38	-6.18	-10.92	4.06	0
417.6	-7.59	-5.35	-0.08	-3.82	5.86	0		-0.69	3.9	-1.55	-1	4.61	0		3.85	1.6	4.89	-4.86	2.86	0		-6.41	-3.02	-8.11	-9.35	-0.45	0
418.5	-5.67	-2.8	1.43	-5.35	8.24	0		-1.21	3.16	-1.71	-3.63	0.02	0		2.97	-1.28	6.43	-5.59	3.95	0		-7.25	-5.47	-10.2	-10.63	1.09	0
419.4	-8.89	-2.13	0	-8.16	7.85	0		0.88	4.81	0.64	-2.02	5.61	0		4.42	-1.92	3.41	-8.22	4.14	0		-2.15	-2.66	-8.96	-10.46	1.63	0
420.3	-7.37	-7.52	-1.63	-7.15	5.03	0		-2.83	0.32	-6.59	-4.9	1.66	0		1.9	-1.56	3.56	-5.55	2.43	0		-5.6	-3.88	-12.23	-11.46	-1.47	0
421.2	-8.98	-4.36	-1.81	-5.93	5.36	0		-1.2	3.8	-4.74	-4.71	3.77	0		2.95	0.84	2.92	-8.66	5.13	0		-5.91	-2.31	-10.12	-13.71	-0.57	0
422.1	-4.11	-0.21	4.73	-1.82	8.07	0		-0.82	3.66	-1.43	-0.37	3.31	0		2.96	-3.05	2.39	-7.1	4.98	0		-6.1	-3.47	-10.87	-12.57	-0.03	0
423	-7.16	-4.66	-2	-2.89	7.25	0		-2.38	3.47	-1.91	-1.18	3.07	0		2.18	3.62	5.63	-5.39	7.76	0		-8.22	-3.29	-9.82	-11.81	0.4	0
423.9	-7.34	-3.54	-0.39	-4.89	10.69	0		1.48	1.31	-6.01	-0.94	5.62	0		3.98	1.51	5.01	-4.7	3.66	0		-5.23	-0.99	-9.48	-12.41	-0.24	0
424.8	-5.64	-3.8	-0.44	-5.45	9.23	0		-3.89	3	-5.22	-0.95	2.31	0		3.43	1.38	7.36	-6.27	2.2	0		-3.86	-0.92	-8.49	-12.69	-0.11	0
425.7	-9.04	-4.47	1.52	-6.87	3.56	0		-1.43	2.22	-1.8	-1.1	2.15	0		2.58	0.12	5.76	-4.23	5.83	0		-4.32	-2.21	-8.46	-10.52	2.95	0
426.6	-7.6	-5.31	-2.29	-4.96	6.54	0		0.29	5.69	-5.27	-2.64	3.39	0		4.03	3.32	6.15	-4.7	6.6	0		-3.94	0.78	-6.59	-6.74	4.36	0
427.5	-6.79	-5.39	-2.24	-7	5.43	0		-3.01	0.49	-5.94	-4.61	2.78	0		1.75	0.52	6.79	-4.55	3.68	0		-5.61	-2.15	-7.7	-8.75	2.7	0
428.4	-5.61	-5.27	-0.9	-6.01	7.65	0		1.5	6.48	-3.02	-1.85	4.9	0		4.92	1.02	6.46	-5.43	7.04	0		-2.26	0.35	-7.36	-9.52	2.45	0
429.3	-6.44	-3.51	1.37	-3.61	7.1	0		-0.09	1.47	-3.6	-0.81	3.14	0		4.46	2.37	6.18	-4.31	7.88	0		-5.23	2.76	-6.94	-8.82	4.88	0
430.2	-6.09	-4.49	4.12	-4.39	11.78	0		-0.55	1.74	-2.84	-0.48	5.19	0		2.74	-1.32	4.72	-4.45	5.28	0		-4.66	-1.71	-9.83	-6.81	3.03	0
431.1	-5.36	-1.59	2.66	-0.1	10.12	0		1.79	5.48	-2.24	2.4	7.36	0		5.46	3.73	4.61	-3.94	6.36	0		-5.2	0.69	-8.64	-10.14	1.34	0
432	-8.28	-5.56	-1.4	-6.99	6.12	0		-2.44	2.22	-5.05	-2.07	5.04	0		4.62	3.73	5.47	-5.91	6.51	0		-1.04	-1.3	-10.15	-10.32	1.33	0
432.9	-7.38	-9.37	-1.93	-6.7	4.26	0		-4.21	-3.12	-5.92	-3.73	0.16	0		1.17	-1.35	4.19	-5.91	5.04	0		-5.94	-2.18	-8.15	-11.85	-0.44	0
433.8	-3.02	-1.67	2.21	-3.72	6.3	0		-0.79	3.62	-1.7	-0.03	3.42	0		3.57	0.23	6.77	-5.81	4.21	0		-5.69	-2.53	-8.84	-10.24	-0.66	0
434.7	-5.02	-4.47	-1.59	-5.23	8.09	0		-0.38	4.87	-6.87	-3.87	5.13	0		2.91	0.95	4.25	-8.75	5.29	0		-7.34	-3.44	-9.58	-12.95	-0.69	0
435.6	-2.09	-0.61	3	0.72	12.63	0		-1.13	4.28	-4.07	0.81	4.31	0		1.53	-0.11	3.99	-7.02	2.26	0		-5.52	-1.14	-10.65	-13.76	-1.21	0
436.5	-7.35	-4.79	-0.63	-4	6.21	0		-4.39	3.89	-4.37	-3.33	0.56	0		-1.96	-4.01	1.94	-9.26	0.52	0		-8.26	-5.87	-10.33	-14.34	-3.54	0
437.4	-5.32	-1.45	-2.39	-5.92	7.7	0		0.93	3.74	-7	-1.98	3.97	0		2.78	0.24	2.53	-7.95	2.83	0		-3.83	-3.51	-8.19	-10.94	0.08	0
0	0	0	0	0	0	0		0	0	0	0	0	0		0	0	0	0	0	0		0	0	0	0	0	0
0	0	0	0	0	0	0		0	0	0	0	0	0		0	0	0	0	0	0		0	0	0	0	0	0
0	0	0	0	0	0	0		0	0	0	0	0	0		0	0	0	0	0	0		0	0	0	0	0	0
0	0	0	0	0	0	0		0	0	0	0	0	0		0	0	0	0	0	0		0	0	0	0	0	0
0	0	0	0	0	0	0		0	0	0	0	0	0		0	0	0	0	0	0		0	0	0	0	0	0
0	0	0	0	0	0	0		0	0	0	0	0	0		0	0	0	0	0	0		0	0	0	0	0	0
0	0	0	0	0	0	0		0	0	0	0	0	0		0	0	0	0	0	0		0	0	0	0	0	0
0	0	0	0	0	0	0		0	0	0	0	0	0		0	0	0	0	0	0		0	0	0	0	0	0
0	0	0	0	0	0	0		0	0	0	0	0	0		0	0	0	0	0	0		0	0	0	0	0	0
0	0	0	0	0	0	0		0	0	0	0	0	0		0	0	0	0	0	0		0	0	0	0	0	0
0	0	0	0	0	0	0		0	0	0	0	0	0		0	0	0	0	0	0		0	0	0	0	0	0
0	0	0	0	0	0	0		0	0	0	0	0	0		0	0	0	0	0	0		0	0	0	0	0	0
0	0	0	0	0	0	0		0	0	0	0	0	0		0	0	0	0	0	0		0	0	0	0	0	0
0	0	0	0	0	0	0		0	0	0	0	0	0		0	0	0	0	0	0		0	0	0	0	0	0
0	0	0	0	0	0	0		0	0	0	0	0	0		0	0	0	0	0	0		0	0	0	0	0	0
0	0	0	0	0	0	0		0	0	0	0	0	0		0	0	0	0	0	0		0	0	0	0	0	0
0	0	0	0	0	0	0		0	0	0	0	0	0		0	0	0	0	0	0		0	0	0	0	0	0
0	0	0	0	0	0	0		0	0	0	0	0	0		0	0	0	0	0	0		0	0	0	0	0	0
0	0	0	0	0	0	0		0	0	0	0	0	0		0	0	0	0	0	0		0	0	0	0	0	0
0	0	0	0	0	0	0		0	0	0	0	0	0		0	0	0	0	0	0		0	0	0	0	0	0
0	0	0	0	0	0	0		0	0	0	0	0	0		0	0	0	0	0	0		0	0	0	0	0	0
0	0	0	0	0	0	0		0	0	0	0	0	0		0	0	0	0	0	0		0	0	0	0	0	0
0	0	0	0	0	0	0		0	0	0	0	0	0		0	0	0	0	0	0		0	0	0	0	0	0
0	0	0	0	0	0	0		0	0	0	0	0	0		0	0	0	0	0	0		0	0	0	0	0	0
0	0	0	0	0	0	0		0	0	0	0	0	0		0	0	0	0	0	0		0	0	0	0	0	0
0	0	0	0	0	0	0		0	0	0	0	0	0		0	0	0	0	0	0		0	0	0	0	0	0
0	0	0	0	0	0	0		0	0	0	0	0	0		0	0	0	0	0	0		0	0	0	0	0	0
0	0	0	0	0	0	0		0	0	0	0	0	0		0	0	0	0	0	0		0	0	0	0	0	0
0	0	0	0	0	0	0		0	0	0	0	0	0		0	0	0	0	0	0		0	0	0	0	0	0
0	0	0	0	0	0	0		0	0	0	0	0	0		0	0	0	0	0	0		0	0	0	0	0	0
0	0	0	0	0	0	0		0	0	0	0	0	0		0	0	0	0	0	0		0	0	0	0	0	0
0	0	0	0	0	0	0		0	0	0	0	0	0		0	0	0	0	0	0		0	0	0	0	0	0
0	0	0	0	0	0	0		0	0	0	0	0	0		0	0	0	0	0	0		0	0	0	0	0	0
0	0	0	0	0	0	0		0	0	0	0	0	0		0	0	0	0	0	0		0	0	0	0	0	0
0	0	0	0	0	0	0		0	0	0	0	0	0		0	0	0	0	0	0		0	0	0	0	0	0
0	0	0	0	0	0	0		0	0	0	0	0	0		0	0	0	0	0	0		0	0	0	0	0	0
0	0	0	0	0	0	0		0	0	0	0	0	0		0	0	0	0	0	0		0	0	0	0	0	0
0	0	0	0	0	0	0		0	0	0	0	0	0		0	0	0	0	0	0		0	0	0	0	0	0
0	0	0	0	0	0	0		0	0	0	0	0	0		0	0	0	0	0	0		0	0	0	0	0	0
0	0	0	0	0	0	0		0	0	0	0	0	0		0	0	0	0	0	0		0	0	0	0	0	0
0	0	0	0	0	0	0		0	0	0	0	0	0		0	0	0	0	0	0		0	0	0	0	0	0
0	0	0	0	0	0	0		0	0	0	0	0	0		0	0	0	0	0	0		0	0	0	0	0	0
0	0	0	0	0	0	0		0	0	0	0	0	0		0	0	0	0	0	0		0	0	0	0	0	0
0	0	0	0	0	0	0		0	0	0	0	0	0		0	0	0	0	0	0		0	0	0	0	0	0
0	0	0	0	0	0	0		0	0	0	0	0	0		0	0	0	0	0	0		0	0	0	0	0	0
0	0	0	0	0	0	0		0	0	0	0	0	0		0	0	0	0	0	0		0	0	0	0	0	0
0	0	0	0	0	0	0		0	0	0	0	0	0		0	0	0	0	0	0		0	0	0	0	0	0
0	0	0	0	0	0	0		0	0	0	0	0	0		0	0	0	0	0	0		0	0	0	0	0	0
0	0	0	0	0	0	0		0	0	0	0	0	0		0	0	0	0	0	0		0	0	0	0	0	0
0	0	0	0	0	0	0		0	0	0	0	0	0		0	0	0	0	0	0		0	0	0	0	0	0
0	0	0	0	0	0	0		0	0	0	0	0	0		0	0	0	0	0	0		0	0	0	0	0	0
0	0	0	0	0	0	0		0	0	0	0	0	0		0	0	0	0	0	0		0	0	0	0	0	0
0	0	0	0	0	0	0		0	0	0	0	0	0		0	0	0	0	0	0		0	0	0	0	0	0
0	0	0	0	0	0	0		0	0	0	0	0	0		0	0	0	0	0	0		0	0	0	0	0	0
0	0	0	0	0	0	0		0	0	0	0	0	0		0	0	0	0	0	0		0	0	0	0	0	0
0	0	0	0	0	0	0		0	0	0	0	0	0		0	0	0	0	0	0		0	0	0	0	0	0
0	0	0	0	0	0	0		0	0	0	0	0	0		0	0	0	0	0	0		0	0	0	0	0	0
0	0	0	0	0	0	0		0	0	0	0	0	0		0	0	0	0	0	0		0	0	0	0	0	0
0	0	0	0	0	0	0		0	0	0	0	0	0		0	0	0	0	0	0		0	0	0	0	0	0
0	0	0	0	0	0	0		0	0	0	0	0	0		0	0	0	0	0	0		0	0	0	0	0	0
0	0	0	0	0	0	0		0	0	0	0	0	0		0	0	0	0	0	0		0	0	0	0	0	0
0	0	0	0	0	0	0		0	0	0	0	0	0		0	0	0	0	0	0		0	0	0	0	0	0
0	0	0	0	0	0	0		0	0	0	0	0	0		0	0	0	0	0	0		0	0	0	0	0	0
0	0	0	0	0	0	0		0	0	0	0	0	0		0	0	0	0	0	0		0	0	0	0	0	0
0	0	0	0	0	0	0		0	0	0	0	0	0		0	0	0	0	0	0		0	0	0	0	0	0
0	0	0	0	0	0	0		0	0	0	0	0	0		0	0	0	0	0	0		0	0	0	0	0	0
0	0	0	0	0	0	0		0	0	0	0	0	0		0	0	0	0	0	0		0	0	0	0	0	0
0	0	0	0	0	0	0		0	0	0	0	0	0		0	0	0	0	0	0		0	0	0	0	0	0
0	0	0	0	0	0	0		0	0	0	0	0	0		0	0	0	0	0	0		0	0	0	0	0	0
0	0	0	0	0	0	0		0	0	0	0	0	0		0	0	0	0	0	0		0	0	0	0	0	0
0	0	0	0	0	0	0		0	0	0	0	0	0		0	0	0	0	0	0		0	0	0	0	0	0
0	0	0	0	0	0	0		0	0	0	0	0	0		0	0	0	0	0	0		0	0	0	0	0	0
0	0	0	0	0	0	0		0	0	0	0	0	0		0	0	0	0	0	0		0	0	0	0	0	0
0	0	0	0	0	0	0		0	0	0	0	0	0		0	0	0	0	0	0		0	0	0	0	0	0
0	0	0	0	0	0	0		0	0	0	0	0	0		0	0	0	0	0	0		0	0	0	0	0	0
0	0	0	0	0	0	0		0	0	0	0	0	0		0	0	0	0	0	0		0	0	0	0	0	0
0	0	0	0	0	0	0		0	0	0	0	0	0		0	0	0	0	0	0		0	0	0	0	0	0
0	0	0	0	0	0	0		0	0	0	0	0	0		0	0	0	0	0	0		0	0	0	0	0	0
0	0	0	0	0	0	0		0	0	0	0	0	0		0	0	0	0	0	0		0	0	0	0	0	0
0	0	0	0	0	0	0		0	0	0	0	0	0		0	0	0	0	0	0		0	0	0	0	0	0
0	0	0	0	0	0	0		0	0	0	0	0	0		0	0	0	0	0	0		0	0	0	0	0	0
0	0	0	0	0	0	0		0	0	0	0	0	0		0	0	0	0	0	0		0	0	0	0	0	0
0	0	0	0	0	0	0		0	0	0	0	0	0		0	0	0	0	0	0		0	0	0	0	0	0
0	0	0	0	0	0	0		0	0	0	0	0	0		0	0	0	0	0	0		0	0	0	0	0	0
0	0	0	0	0	0	0		0	0	0	0	0	0		0	0	0	0	0	0		0	0	0	0	0	0
0	0	0	0	0	0	0		0	0	0	0	0	0		0	0	0	0	0	0		0	0	0	0	0	0
0	0	0	0	0	0	0		0	0	0	0	0	0		0	0	0	0	0	0		0	0	0	0	0	0
0	0	0	0	0	0	0		0	0	0	0	0	0		0	0	0	0	0	0		0	0	0	0	0	0
0	0	0	0	0	0	0		0	0	0	0	0	0		0	0	0	0	0	0		0	0	0	0	0	0
0	0	0	0	0	0	0		0	0	0	0	0	0		0	0	0	0	0	0		0	0	0	0	0	0
0	0	0	0	0	0	0		0	0	0	0	0	0		0	0	0	0	0	0		0	0	0	0	0	0
0	0	0	0	0	0	0		0	0	0	0	0	0		0	0	0	0	0	0		0	0	0	0	0	0
0	0	0	0	0	0	0		0	0	0	0	0	0		0	0	0	0	0	0		0	0	0	0	0	0
0	0	0	0	0	0	0		0	0	0	0	0	0		0	0	0	0	0	0		0	0	0	0	0	0
0	0	0	0	0	0	0		0	0	0	0	0	0		0	0	0	0	0	0		0	0	0	0	0	0
0	0	0	0	0	0	0		0	0	0	0	0	0		0	0	0	0	0	0		0	0	0	0	0	0
0	0	0	0	0	0	0		0	0	0	0	0	0		0	0	0	0	0	0		0	0	0	0	0	0
0	0	0	0	0	0	0		0	0	0	0	0	0		0	0	0	0	0	0		0	0	0	0	0	0
0	0	0	0	0	0	0		0	0	0	0	0	0		0	0	0	0	0	0		0	0	0	0	0	0
0	0	0	0	0	0	0		0	0	0	0	0	0		0	0	0	0	0	0		0	0	0	0	0	0
0	0	0	0	0	0	0		0	0	0	0	0	0		0	0	0	0	0	0		0	0	0	0	0	0
0	0	0	0	0	0	0		0	0	0	0	0	0		0	0	0	0	0	0		0	0	0	0	0	0
0	0	0	0	0	0	0		0	0	0	0	0	0		0	0	0	0	0	0		0	0	0	0	0	0
0	0	0	0	0	0	0		0	0	0	0	0	0		0	0	0	0	0	0		0	0	0	0	0	0
0	0	0	0	0	0	0		0	0	0	0	0	0		0	0	0	0	0	0		0	0	0	0	0	0
0	0	0	0	0	0	0		0	0	0	0	0	0		0	0	0	0	0	0		0	0	0	0	0	0
0	0	0	0	0	0	0		0	0	0	0	0	0		0	0	0	0	0	0		0	0	0	0	0	0
0	0	0	0	0	0	0		0	0	0	0	0	0		0	0	0	0	0	0		0	0	0	0	0	0
0	0	0	0	0	0	0		0	0	0	0	0	0		0	0	0	0	0	0		0	0	0	0	0	0
0	0	0	0	0	0	0		0	0	0	0	0	0		0	0	0	0	0	0		0	0	0	0	0	0
0	0	0	0	0	0	0		0	0	0	0	0	0		0	0	0	0	0	0		0	0	0	0	0	0
0	0	0	0	0	0	0		0	0	0	0	0	0		0	0	0	0	0	0		0	0	0	0	0	0
0	0	0	0	0	0	0		0	0	0	0	0	0		0	0	0	0	0	0		0	0	0	0	0	0
0	0	0	0	0	0	0		0	0	0	0	0	0		0	0	0	0	0	0		0	0	0	0	0	0
0	0	0	0	0	0	0		0	0	0	0	0	0		0	0	0	0	0	0		0	0	0	0	0	0
0	0	0	0	0	0	0		0	0	0	0	0	0		0	0	0	0	0	0		0	0	0	0	0	0
0	0	0	0	0	0	0		0	0	0	0	0	0		0	0	0	0	0	0		0	0	0	0	0	0
0	0	0	0	0	0	0		0	0	0	0	0	0		0	0	0	0	0	0		0	0	0	0	0	0
0	0	0	0	0	0	0		0	0	0	0	0	0		0	0	0	0	0	0		0	0	0	0	0	0
0	0	0	0	0	0	0		0	0	0	0	0	0		0	0	0	0	0	0		0	0	0	0	0	0
0	0	0	0	0	0	0		0	0	0	0	0	0		0	0	0	0	0	0		0	0	0	0	0	0
0	0	0	0	0	0	0		0	0	0	0	0	0		0	0	0	0	0	0		0	0	0	0	0	0
0	0	0	0	0	0	0		0	0	0	0	0	0		0	0	0	0	0	0		0	0	0	0	0	0
0	0	0	0	0	0	0		0	0	0	0	0	0		0	0	0	0	0	0		0	0	0	0	0	0
0	0	0	0	0	0	0		0	0	0	0	0	0		0	0	0	0	0	0		0	0	0	0	0	0
0	0	0	0	0	0	0		0	0	0	0	0	0		0	0	0	0	0	0		0	0	0	0	0	0
0	0	0	0	0	0	0		0	0	0	0	0	0		0	0	0	0	0	0		0	0	0	0	0	0
0	0	0	0	0	0	0		0	0	0	0	0	0		0	0	0	0	0	0		0	0	0	0	0	0
0	0	0	0	0	0	0		0	0	0	0	0	0		0	0	0	0	0	0		0	0	0	0	0	0
0	0	0	0	0	0	0		0	0	0	0	0	0		0	0	0	0	0	0		0	0	0	0	0	0
0	0	0	0	0	0	0		0	0	0	0	0	0		0	0	0	0	0	0		0	0	0	0	0	0
0	0	0	0	0	0	0		0	0	0	0	0	0		0	0	0	0	0	0		0	0	0	0	0	0
0	0	0	0	0	0	0		0	0	0	0	0	0		0	0	0	0	0	0		0	0	0	0	0	0
0	0	0	0	0	0	0		0	0	0	0	0	0		0	0	0	0	0	0		0	0	0	0	0	0
0	0	0	0	0	0	0		0	0	0	0	0	0		0	0	0	0	0	0		0	0	0	0	0	0
0	0	0	0	0	0	0		0	0	0	0	0	0		0	0	0	0	0	0		0	0	0	0	0	0
0	0	0	0	0	0	0		0	0	0	0	0	0		0	0	0	0	0	0		0	0	0	0	0	0
0	0	0	0	0	0	0		0	0	0	0	0	0		0	0	0	0	0	0		0	0	0	0	0	0
0	0	0	0	0	0	0		0	0	0	0	0	0		0	0	0	0	0	0		0	0	0	0	0	0
0	0	0	0	0	0	0		0	0	0	0	0	0		0	0	0	0	0	0		0	0	0	0	0	0
0	0	0	0	0	0	0		0	0	0	0	0	0		0	0	0	0	0	0		0	0	0	0	0	0
0	0	0	0	0	0	0		0	0	0	0	0	0		0	0	0	0	0	0		0	0	0	0	0	0
0	0	0	0	0	0	0		0	0	0	0	0	0		0	0	0	0	0	0		0	0	0	0	0	0
0	0	0	0	0	0	0		0	0	0	0	0	0		0	0	0	0	0	0		0	0	0	0	0	0
0	0	0	0	0	0	0		0	0	0	0	0	0		0	0	0	0	0	0		0	0	0	0	0	0
0	0	0	0	0	0	0		0	0	0	0	0	0		0	0	0	0	0	0		0	0	0	0	0	0
0	0	0	0	0	0	0		0	0	0	0	0	0		0	0	0	0	0	0		0	0	0	0	0	0
0	0	0	0	0	0	0		0	0	0	0	0	0		0	0	0	0	0	0		0	0	0	0	0	0
0	0	0	0	0	0	0		0	0	0	0	0	0		0	0	0	0	0	0		0	0	0	0	0	0
0	0	0	0	0	0	0		0	0	0	0	0	0		0	0	0	0	0	0		0	0	0	0	0	0
0	0	0	0	0	0	0		0	0	0	0	0	0		0	0	0	0	0	0		0	0	0	0	0	0
0	0	0	0	0	0	0		0	0	0	0	0	0		0	0	0	0	0	0		0	0	0	0	0	0
0	0	0	0	0	0	0		0	0	0	0	0	0		0	0	0	0	0	0		0	0	0	0	0	0
0	0	0	0	0	0	0		0	0	0	0	0	0		0	0	0	0	0	0		0	0	0	0	0	0
0	0	0	0	0	0	0		0	0	0	0	0	0		0	0	0	0	0	0		0	0	0	0	0	0
0	0	0	0	0	0	0		0	0	0	0	0	0		0	0	0	0	0	0		0	0	0	0	0	0
0	0	0	0	0	0	0		0	0	0	0	0	0		0	0	0	0	0	0		0	0	0	0	0	0
0	0	0	0	0	0	0		0	0	0	0	0	0		0	0	0	0	0	0		0	0	0	0	0	0
0	0	0	0	0	0	0		0	0	0	0	0	0		0	0	0	0	0	0		0	0	0	0	0	0
0	0	0	0	0	0	0		0	0	0	0	0	0		0	0	0	0	0	0		0	0	0	0	0	0
0	0	0	0	0	0	0		0	0	0	0	0	0		0	0	0	0	0	0		0	0	0	0	0	0
0	0	0	0	0	0	0		0	0	0	0	0	0		0	0	0	0	0	0		0	0	0	0	0	0
0	0	0	0	0	0	0		0	0	0	0	0	0		0	0	0	0	0	0		0	0	0	0	0	0
0	0	0	0	0	0	0		0	0	0	0	0	0		0	0	0	0	0	0		0	0	0	0	0	0
0	0	0	0	0	0	0		0	0	0	0	0	0		0	0	0	0	0	0		0	0	0	0	0	0
0	0	0	0	0	0	0		0	0	0	0	0	0		0	0	0	0	0	0		0	0	0	0	0	0
0	0	0	0	0	0	0		0	0	0	0	0	0		0	0	0	0	0	0		0	0	0	0	0	0
0	0	0	0	0	0	0		0	0	0	0	0	0		0	0	0	0	0	0		0	0	0	0	0	0
0	0	0	0	0	0	0		0	0	0	0	0	0		0	0	0	0	0	0		0	0	0	0	0	0
0	0	0	0	0	0	0		0	0	0	0	0	0		0	0	0	0	0	0		0	0	0	0	0	0
0	0	0	0	0	0	0		0	0	0	0	0	0		0	0	0	0	0	0		0	0	0	0	0	0
0	0	0	0	0	0	0		0	0	0	0	0	0		0	0	0	0	0	0		0	0	0	0	0	0
0	0	0	0	0	0	0		0	0	0	0	0	0		0	0	0	0	0	0		0	0	0	0	0	0
0	0	0	0	0	0	0		0	0	0	0	0	0		0	0	0	0	0	0		0	0	0	0	0	0
0	0	0	0	0	0	0		0	0	0	0	0	0		0	0	0	0	0	0		0	0	0	0	0	0
0	0	0	0	0	0	0		0	0	0	0	0	0		0	0	0	0	0	0		0	0	0	0	0	0
0	0	0	0	0	0	0		0	0	0	0	0	0		0	0	0	0	0	0		0	0	0	0	0	0
0	0	0	0	0	0	0		0	0	0	0	0	0		0	0	0	0	0	0		0	0	0	0	0	0
0	0	0	0	0	0	0		0	0	0	0	0	0		0	0	0	0	0	0		0	0	0	0	0	0
0	0	0	0	0	0	0		0	0	0	0	0	0		0	0	0	0	0	0		0	0	0	0	0	0
0	0	0	0	0	0	0		0	0	0	0	0	0		0	0	0	0	0	0		0	0	0	0	0	0
0	0	0	0	0	0	0		0	0	0	0	0	0		0	0	0	0	0	0		0	0	0	0	0	0
0	0	0	0	0	0	0		0	0	0	0	0	0		0	0	0	0	0	0		0	0	0	0	0	0
0	0	0	0	0	0	0		0	0	0	0	0	0		0	0	0	0	0	0		0	0	0	0	0	0
0	0	0	0	0	0	0		0	0	0	0	0	0		0	0	0	0	0	0		0	0	0	0	0	0
0	0	0	0	0	0	0		0	0	0	0	0	0		0	0	0	0	0	0		0	0	0	0	0	0
0	0	0	0	0	0	0		0	0	0	0	0	0		0	0	0	0	0	0		0	0	0	0	0	0
0	0	0	0	0	0	0		0	0	0	0	0	0		0	0	0	0	0	0		0	0	0	0	0	0
0	0	0	0	0	0	0		0	0	0	0	0	0		0	0	0	0	0	0		0	0	0	0	0	0
0	0	0	0	0	0	0		0	0	0	0	0	0		0	0	0	0	0	0		0	0	0	0	0	0
0	0	0	0	0	0	0		0	0	0	0	0	0		0	0	0	0	0	0		0	0	0	0	0	0
0	0	0	0	0	0	0		0	0	0	0	0	0		0	0	0	0	0	0		0	0	0	0	0	0
0	0	0	0	0	0	0		0	0	0	0	0	0		0	0	0	0	0	0		0	0	0	0	0	0
0	0	0	0	0	0	0		0	0	0	0	0	0		0	0	0	0	0	0		0	0	0	0	0	0
0	0	0	0	0	0	0		0	0	0	0	0	0		0	0	0	0	0	0		0	0	0	0	0	0
0	0	0	0	0	0	0		0	0	0	0	0	0		0	0	0	0	0	0		0	0	0	0	0	0
0	0	0	0	0	0	0		0	0	0	0	0	0		0	0	0	0	0	0		0	0	0	0	0	0
0	0	0	0	0	0	0		0	0	0	0	0	0		0	0	0	0	0	0		0	0	0	0	0	0
0	0	0	0	0	0	0		0	0	0	0	0	0		0	0	0	0	0	0		0	0	0	0	0	0
0	0	0	0	0	0	0		0	0	0	0	0	0		0	0	0	0	0	0		0	0	0	0	0	0
0	0	0	0	0	0	0		0	0	0	0	0	0		0	0	0	0	0	0		0	0	0	0	0	0
0	0	0	0	0	0	0		0	0	0	0	0	0		0	0	0	0	0	0		0	0	0	0	0	0
0	0	0	0	0	0	0		0	0	0	0	0	0		0	0	0	0	0	0		0	0	0	0	0	0
0	0	0	0	0	0	0		0	0	0	0	0	0		0	0	0	0	0	0		0	0	0	0	0	0
0	0	0	0	0	0	0		0	0	0	0	0	0		0	0	0	0	0	0		0	0	0	0	0	0
0	0	0	0	0	0	0		0	0	0	0	0	0		0	0	0	0	0	0		0	0	0	0	0	0
0	0	0	0	0	0	0		0	0	0	0	0	0		0	0	0	0	0	0		0	0	0	0	0	0
0	0	0	0	0	0	0		0	0	0	0	0	0		0	0	0	0	0	0		0	0	0	0	0	0
0	0	0	0	0	0	0		0	0	0	0	0	0		0	0	0	0	0	0		0	0	0	0	0	0
0	0	0	0	0	0	0		0	0	0	0	0	0		0	0	0	0	0	0		0	0	0	0	0	0
0	0	0	0	0	0	0		0	0	0	0	0	0		0	0	0	0	0	0		0	0	0	0	0	0
0	0	0	0	0	0	0		0	0	0	0	0	0		0	0	0	0	0	0		0	0	0	0	0	0
0	0	0	0	0	0	0		0	0	0	0	0	0		0	0	0	0	0	0		0	0	0	0	0	0
0	0	0	0	0	0	0		0	0	0	0	0	0		0	0	0	0	0	0		0	0	0	0	0	0
0	0	0	0	0	0	0		0	0	0	0	0	0		0	0	0	0	0	0		0	0	0	0	0	0
0	0	0	0	0	0	0		0	0	0	0	0	0		0	0	0	0	0	0		0	0	0	0	0	0
0	0	0	0	0	0	0		0	0	0	0	0	0		0	0	0	0	0	0		0	0	0	0	0	0
0	0	0	0	0	0	0		0	0	0	0	0	0		0	0	0	0	0	0		0	0	0	0	0	0
0	0	0	0	0	0	0		0	0	0	0	0	0		0	0	0	0	0	0		0	0	0	0	0	0
0	0	0	0	0	0	0		0	0	0	0	0	0		0	0	0	0	0	0		0	0	0	0	0	0
0	0	0	0	0	0	0		0	0	0	0	0	0		0	0	0	0	0	0		0	0	0	0	0	0
0	0	0	0	0	0	0		0	0	0	0	0	0		0	0	0	0	0	0		0	0	0	0	0	0
0	0	0	0	0	0	0		0	0	0	0	0	0		0	0	0	0	0	0		0	0	0	0	0	0
0	0	0	0	0	0	0		0	0	0	0	0	0		0	0	0	0	0	0		0	0	0	0	0	0
0	0	0	0	0	0	0		0	0	0	0	0	0		0	0	0	0	0	0		0	0	0	0	0	0
0	0	0	0	0	0	0		0	0	0	0	0	0		0	0	0	0	0	0		0	0	0	0	0	0
0	0	0	0	0	0	0		0	0	0	0	0	0		0	0	0	0	0	0		0	0	0	0	0	0
0	0	0	0	0	0	0		0	0	0	0	0	0		0	0	0	0	0	0		0	0	0	0	0	0
0	0	0	0	0	0	0		0	0	0	0	0	0		0	0	0	0	0	0		0	0	0	0	0	0
0	0	0	0	0	0	0		0	0	0	0	0	0		0	0	0	0	0	0		0	0	0	0	0	0
0	0	0	0	0	0	0		0	0	0	0	0	0		0	0	0	0	0	0		0	0	0	0	0	0
0	0	0	0	0	0	0		0	0	0	0	0	0		0	0	0	0	0	0		0	0	0	0	0	0
0	0	0	0	0	0	0		0	0	0	0	0	0		0	0	0	0	0	0		0	0	0	0	0	0
0	0	0	0	0	0	0		0	0	0	0	0	0		0	0	0	0	0	0		0	0	0	0	0	0
0	0	0	0	0	0	0		0	0	0	0	0	0		0	0	0	0	0	0		0	0	0	0	0	0
0	0	0	0	0	0	0		0	0	0	0	0	0		0	0	0	0	0	0		0	0	0	0	0	0
0	0	0	0	0	0	0		0	0	0	0	0	0		0	0	0	0	0	0		0	0	0	0	0	0
0	0	0	0	0	0	0		0	0	0	0	0	0		0	0	0	0	0	0		0	0	0	0	0	0
0	0	0	0	0	0	0		0	0	0	0	0	0		0	0	0	0	0	0		0	0	0	0	0	0
0	0	0	0	0	0	0		0	0	0	0	0	0		0	0	0	0	0	0		0	0	0	0	0	0
0	0	0	0	0	0	0		0	0	0	0	0	0		0	0	0	0	0	0		0	0	0	0	0	0
0	0	0	0	0	0	0		0	0	0	0	0	0		0	0	0	0	0	0		0	0	0	0	0	0
0	0	0	0	0	0	0		0	0	0	0	0	0		0	0	0	0	0	0		0	0	0	0	0	0
0	0	0	0	0	0	0		0	0	0	0	0	0		0	0	0	0	0	0		0	0	0	0	0	0
0	0	0	0	0	0	0		0	0	0	0	0	0		0	0	0	0	0	0		0	0	0	0	0	0
0	0	0	0	0	0	0		0	0	0	0	0	0		0	0	0	0	0	0		0	0	0	0	0	0
0	0	0	0	0	0	0		0	0	0	0	0	0		0	0	0	0	0	0		0	0	0	0	0	0
0	0	0	0	0	0	0		0	0	0	0	0	0		0	0	0	0	0	0		0	0	0	0	0	0
0	0	0	0	0	0	0		0	0	0	0	0	0		0	0	0	0	0	0		0	0	0	0	0	0
0	0	0	0	0	0	0		0	0	0	0	0	0		0	0	0	0	0	0		0	0	0	0	0	0
0	0	0	0	0	0	0		0	0	0	0	0	0		0	0	0	0	0	0		0	0	0	0	0	0
0	0	0	0	0	0	0		0	0	0	0	0	0		0	0	0	0	0	0		0	0	0	0	0	0
0	0	0	0	0	0	0		0	0	0	0	0	0		0	0	0	0	0	0		0	0	0	0	0	0
0	0	0	0	0	0	0		0	0	0	0	0	0		0	0	0	0	0	0		0	0	0	0	0	0
0	0	0	0	0	0	0		0	0	0	0	0	0		0	0	0	0	0	0		0	0	0	0	0	0
0	0	0	0	0	0	0		0	0	0	0	0	0		0	0	0	0	0	0		0	0	0	0	0	0
0	0	0	0	0	0	0		0	0	0	0	0	0		0	0	0	0	0	0		0	0	0	0	0	0
0	0	0	0	0	0	0		0	0	0	0	0	0		0	0	0	0	0	0		0	0	0	0	0	0
0	0	0	0	0	0	0		0	0	0	0	0	0		0	0	0	0	0	0		0	0	0	0	0	0
0	0	0	0	0	0	0		0	0	0	0	0	0		0	0	0	0	0	0		0	0	0	0	0	0
0	0	0	0	0	0	0		0	0	0	0	0	0		0	0	0	0	0	0		0	0	0	0	0	0
0	0	0	0	0	0	0		0	0	0	0	0	0		0	0	0	0	0	0		0	0	0	0	0	0
0	0	0	0	0	0	0		0	0	0	0	0	0		0	0	0	0	0	0		0	0	0	0	0	0
0	0	0	0	0	0	0		0	0	0	0	0	0		0	0	0	0	0	0		0	0	0	0	0	0
0	0	0	0	0	0	0		0	0	0	0	0	0		0	0	0	0	0	0		0	0	0	0	0	0
0	0	0	0	0	0	0		0	0	0	0	0	0		0	0	0	0	0	0		0	0	0	0	0	0
0	0	0	0	0	0	0		0	0	0	0	0	0		0	0	0	0	0	0		0	0	0	0	0	0
0	0	0	0	0	0	0		0	0	0	0	0	0		0	0	0	0	0	0		0	0	0	0	0	0
0	0	0	0	0	0	0		0	0	0	0	0	0		0	0	0	0	0	0		0	0	0	0	0	0
0	0	0	0	0	0	0		0	0	0	0	0	0		0	0	0	0	0	0		0	0	0	0	0	0
0	0	0	0	0	0	0		0	0	0	0	0	0		0	0	0	0	0	0		0	0	0	0	0	0

## Sheet: Data corrected cropped
X	L1A1	L1A2	L1A3	L1A4	L1A5	L1A6		L2A1	L2A2	L2A3	L2A4	L2A5	L2A6		L3A1	L3A2	L3A3	L3A4	L3A5	L3A6		L4A1	L4A2	L4A3	L4A4	L4A5	L4A6
-4.5	-1.16	0.96	-1.74	-1.29	-0.68	0		2.39	-0.01	-1.18	0.4	1.21	0		-3.29	-2.71	-2.49	-0.09	-0.54	0		-2.79	0.12	-1.52	0.94	0.84	0
-3.6	2.11	1.57	3.87	-0.19	-0.5	0		-0.39	-4.21	-0.59	-3.02	-4.89	0		-0.96	-2.02	-1.6	-3.4	-1.25	0		-2.03	-0.52	-1.38	-0.64	2.69	0
-2.7	-0.47	-1.57	-0.92	-0.59	-1.44	0		0.45	2.7	-0.17	1.73	0.95	0		-1.4	3.58	-1.03	0.19	-2.63	0		-1.4	-0.79	-0.49	-1.95	-2.49	0
-1.8	-0.17	-0.15	-1.02	-0.79	-1.44	0		0.54	0.78	0.93	1.84	1.31	0		-0.01	1.98	1.23	0.81	2.22	0		1.37	0.36	1.62	0.45	2.27	0
-0.9	-2.45	-1.22	-2.36	-2.71	-1.51	0		-1.45	0.68	-0.69	-0.33	-0.58	0		-1.77	-1.01	-1.62	-1.57	-2.28	0		-1.01	-1.06	-3.82	0.51	-2.05	0
0	-1.75	-0.26	-1.2	-0.95	1.92	0		-2.77	-2.69	-1.97	0.76	-2.82	0		-1.52	0.52	2.08	3.45	-3.53	0		-3.33	2.17	-0.63	2.14	-0.29	0
0.9	-3.21	-4.58	-2.24	-4.97	-1.83	0		-0.77	1.15	1.82	0.11	0.02	0		-2.55	-5.93	-4.84	-1.7	-3.63	0		-1.83	-2.28	-4.39	1.1	-1.2	0
1.8	-0.95	0.23	-0.33	-1.39	2.43	0		-1.86	1.93	0.54	2.24	4.27	0		-3.25	2.06	1.02	1.47	1.23	0		-4.72	0.53	-0.26	-3.26	-3.61	0
2.7	-0.02	0.59	1.7	-0.16	-0.68	0		-0.6	2.32	-2.55	-0.83	1.53	0		-3.67	0.88	-2.99	-2.67	-3.02	0		-2	-2.48	-3.5	-3.71	-2.42	0
3.6	-2.92	-0.88	-0.56	-4.41	-1.33	0		-2.27	-0.24	0.59	0.48	0.43	0		-0.72	0.75	2.83	-0.36	0.93	0		0.47	-0.18	3.7	0.04	0.87	0
4.5	-2.7	-4.78	-0.46	-2.18	-4.73	0		-0.13	0.15	-0.35	-1.08	0.41	0		-1.11	-0.63	-1.33	1.25	-1.1	0		-0.59	2.78	-1.77	2.09	0.16	0
5.4	-1.63	-2.7	1.47	-1.43	-1.8	0		-0.18	-0.84	0.34	-0.08	-1.57	0		0.25	0.72	-0.75	-0.42	1	0		-2.43	-1.19	-4.64	1.81	-1.63	0
6.3	1.21	-0.49	0.09	-3.45	-1.4	0		-1.69	-1.62	-2.36	-2.57	0.91	0		-1.34	-0.88	-2.61	0.67	-1.59	0		-3.06	0.76	-5.13	-0.7	3.15	0
7.2	-1.45	-1.32	-1.74	-1.05	-2.65	0		0.16	-0.55	0.88	1.95	0.19	0		-0.73	-2.19	1.23	-0.7	-2.43	0		-0.82	1.92	0.48	0.8	2.62	0
8.1	-1.7	-4.33	-0.52	2.95	-2.61	0		1.93	-0.07	-0.65	1.85	0.36	0		1.62	-0.26	-0.57	0.14	-0.67	0		1.73	0.78	-0.76	1.02	2.97	0
9	1.95	-2.34	-0.01	0.86	-3.56	0		2.23	-4.31	-0.26	3.7	1.54	0		8.3	-1.4	2.61	2.58	1.25	0		-3.39	0.05	-2.06	1.65	2.82	0
9.9	9.02	3.44	8.7	6.39	0.69	0		-2.36	-4.98	-2.65	3.56	0.33	0		7.93	0.94	-0.22	6.68	4.49	0		-3.7	-0.52	-2.29	5.53	5.46	0
10.8	9.56	6.69	12.11	11.38	1.7	0		-4.3	-1.68	1.4	7.13	1.95	0		3.65	-2.75	0.25	4.18	0.19	0		-4.95	-0.29	-1.05	8.42	4.92	0
11.7	9.97	6.03	10.84	9.35	2.56	0		-4.01	-4.01	0.27	6.83	4.71	0		5.9	-1.8	0	6.14	6.21	0		-3.81	-0.95	0.67	8.44	6.35	0
12.6	12.08	5.74	13.86	10.93	1.99	0		-3.04	-4.72	0.03	4.23	3.32	0		6.47	-1.96	-2.18	4.81	1.84	0		-6.27	-1.43	-5.86	6.01	1.11	0
13.5	13.56	8.58	13.69	10.76	2.6	0		-3.06	-4.33	-0.87	4.9	3.24	0		3.82	-2.38	-0.1	1.97	1.97	0		-3.92	0.66	-1.46	7.6	6.53	0
14.4	13.32	8.74	14.58	12.3	5.39	0		-1.24	-2.47	-0.59	8.57	6.17	0		5.08	-4.87	-3.4	2.69	0.92	0		-8.26	-0.48	-2.14	4.03	3.42	0
15.3	15.29	8.34	17.84	14.33	5.06	0		-1.99	-4.53	0.99	5.72	2.02	0		6.57	-1.3	-1.94	3.25	3.07	0		-3.54	-1.54	-0.65	5.49	5.88	0
16.2	15.5	10.15	18.22	12.97	4.84	0		-1.75	0.42	4.01	10.08	6.2	0		5.96	-1.93	0.18	7.07	0.73	0		-7	-1.56	-2.64	6.66	2.81	0
17.1	17.08	8.16	20.01	12.55	7.77	0		-1.58	-3.45	2.22	8.14	5.09	0		4.03	-2.74	-4.41	2.33	-0.31	0		-7.12	1.4	-3.12	5.26	3.58	0
18	12.73	7.93	13.8	9.96	5.04	0		-2.94	-3.52	1.91	4.98	3.29	0		8.72	0.23	0.84	5.01	5.88	0		-6.9	-1.01	-2.06	3.96	2.82	0
18.9	15.97	10.62	17.56	16.84	8.15	0		-4.38	-1.66	-0.81	7.54	3.78	0		4.87	2.23	-2.04	6.62	4.57	0		-5.44	1.77	-1.13	8.57	6.24	0
19.8	15.66	4.03	17.95	10.88	4.03	0		-6.31	-7.37	-1.18	4.54	4.82	0		6.11	-0.65	-0.45	3.03	4.43	0		-6.98	-1.31	-4.04	4.09	5.84	0
20.7	15.19	7.94	17.42	13.23	7.03	0		-5.66	-4.82	-3.59	4.8	2.73	0		4.37	-2.48	-2.26	3.26	1.92	0		-4.48	-0.49	-2.63	8.49	6.2	0
21.6	15.41	8.34	18.13	11.74	8.5	0		1.18	-1.44	2.26	10.81	7.6	0		4.2	-0.75	-3.51	6.82	1.75	0		-9.3	-2.55	-3.7	4.26	6.57	0
22.5	11.89	4.11	16.41	12.34	6.63	0		-1.13	-1.16	4.06	10.54	8.3	0		4.38	-0.75	0.99	4.87	4.6	0		-9.25	-5.75	-7.26	4.38	1.74	0
23.4	14.15	8.96	15.54	13.25	8.91	0		-4.51	-3.79	0.48	6.28	5.84	0		0.85	-3.93	-3.01	2.96	0.41	0		-9.36	-4.05	-8.12	4.52	1.85	0
24.3	16.03	4.91	15.64	8.53	7.08	0		-4.34	-3.38	0.33	4.28	2.41	0		5.01	0.92	-2.31	7.16	0.75	0		-8.25	-0.3	-4.79	8.84	4.36	0
25.2	15.25	5.96	16.04	8.85	6.05	0		-3.65	-0.66	2.81	7.02	4.81	0		5.84	-1.05	0.56	4.58	2.5	0		-7.06	-0.75	-2.75	6.4	3.59	0
26.1	14.92	7.15	18.41	13.87	9.11	0		-0.46	0.89	3.89	10.52	8.19	0		5.19	1.55	0.97	3.63	4.36	0		-8.32	-0.4	-5.22	3.26	5.08	0
27	15.93	10.14	17.92	14.84	12.53	0		-4.39	-2.67	1.01	8.6	5.37	0		3.89	0.01	0.06	4.68	3.31	0		-6.98	-2.87	-5.55	5.29	4.74	0
27.9	20.21	9.43	20.21	15.5	13.54	0		-0.65	-1.89	1.39	6.63	6.08	0		7.82	1.73	1.35	6.02	7.19	0		-8.12	2.05	-1.04	7.86	10.69	0
28.8	17.59	5.33	16.65	8.89	8.13	0		-0.66	-3.02	-0.24	3.44	5.85	0		6.56	0.03	-0.26	2.01	5.08	0		-7.74	-2.79	-8.96	3.38	7.21	0
29.7	18.24	9.95	18.13	17.82	11.61	0		-1.37	-1.39	-1.94	10.33	7.5	0		3.52	0.69	-1.73	4.78	5.11	0		-11.26	-1.69	-8.45	2.73	3.5	0
30.6	16.96	7.27	19.49	13.26	10.31	0		-4.64	-4.89	-1.49	9.2	4.3	0		4.61	0.23	-1.66	7.27	2.09	0		-8.1	-2.92	-7.18	3.3	4.41	0
31.5	18.08	8.93	18.9	15.56	12.22	0		-3.79	-1.51	-0.78	6.71	8.12	0		5.53	1.14	0.88	4.04	4.74	0		-8.94	0.64	-4.68	5.45	5.48	0
32.4	22.62	8.33	22.24	17.37	14.87	0		0.01	-2.86	1.92	7.13	5.48	0		6.4	0.21	0.13	6.84	4.47	0		-5.45	0.05	-4.61	7.98	8.03	0
33.3	18.75	8.52	21.88	16.53	14.61	0		-2.8	-3.1	0.76	7.49	7.83	0		9.22	1.38	3.74	5.46	6.39	0		-6.66	-0.24	-3.27	7.21	7.7	0
34.2	15.89	7.66	20.27	13.83	13.64	0		-1.93	-1.37	3.17	9.85	7.04	0		3.94	-0.64	0.92	3.91	0.28	0		-8.92	-3.99	-5.96	2.19	4.06	0
35.1	15.63	5.55	17.56	10.53	12.81	0		-2.93	-6.24	-0.6	3.95	6.46	0		5.2	-1.04	1.9	5.45	6.01	0		-8.07	-2.44	-7.66	7.41	7.27	0
36	16.76	8.71	19.65	16.97	13.24	0		-2.44	-0.4	2.15	11.11	7.33	0		3.26	-0.35	0.69	4.09	3.89	0		-8.99	-3.04	-6.57	2.92	5.31	0
36.9	13.09	7.01	15.62	10.16	8.1	0		-4.64	-2.36	-0.72	6.36	4.36	0		5.22	3.31	0.92	5.65	4.99	0		-10.8	-1.2	-11.61	4.58	5.58	0
37.8	12.93	5.08	17.2	11.15	12.69	0		-4.49	-4.12	-2.9	6.45	1.9	0		5.84	1.01	-1.72	3.76	3.59	0		-9.99	-1.55	-6	4.75	6.22	0
38.7	15.05	4.61	17.77	13.77	11.66	0		-4.19	-7.25	-1.44	6.49	4.84	0		5.27	0.53	-1.01	1.84	4.73	0		-9.22	-2.49	-8.65	7.76	4.76	0
39.6	15.52	7.9	18.71	14.45	13.72	0		-3.96	-4.5	-0.73	9.01	6.7	0		5.48	0.04	-0.25	6.6	2.54	0		-9.88	-2.66	-8.61	3.69	3.7	0
40.5	15.12	7.69	18.53	12.32	15.86	0		-6.02	-2.06	-1.35	5.45	9.38	0		2.35	-0.74	-1.53	4.32	5.14	0		-11.17	-2.37	-8.5	4.05	6.79	0
41.4	15.57	6.01	19.09	12.78	14.44	0		-1.29	-2.55	-0.55	7.69	7.54	0		3.71	0.36	-1.89	0.8	2.62	0		-12.79	-2.45	-9.41	2.13	8.22	0
42.3	12.11	4.42	18.18	12.08	10.26	0		-4.69	-5.16	-0.09	5.58	6.48	0		5.72	0.64	-0.33	2.65	4.42	0		-10.89	-4.62	-11.4	2.74	3.18	0
43.2	20.85	12.65	21.14	14.49	15.59	0		0.85	3.81	1.45	9.84	11.15	0		5.11	2.75	0.69	6.15	8.08	0		-11.54	-2.68	-10.53	5.34	6.22	0
44.1	15.69	11.37	18.46	13.32	15.74	0		-1.23	-0.68	-1.94	8.23	6.13	0		7.28	-1.26	-0.38	4.25	3.23	0		-8.75	-3.28	-9.48	3.38	3.68	0
45	11.62	4.93	18.23	13.42	17.85	0		-2.94	-1.88	0.8	10.67	11.02	0		6.59	1.57	3.17	8.46	7.4	0		-11.12	-1.41	-6.33	7.15	8.15	0
45.9	17.34	5.45	22.67	15.61	14.54	0		-3.31	-3.61	-0.4	7.34	4.73	0		3.48	-0.96	-1.97	5.54	5.29	0		-11.22	-2.04	-12.02	5.84	8.02	0
46.8	17.94	8.74	25.16	17.94	16.47	0		-3.94	0.49	1.98	10.54	8.01	0		6.1	3.1	1.47	5.47	8.22	0		-12.2	-2.49	-10.96	4.87	8.83	0
47.7	13.11	4.52	19.3	10.8	14.15	0		-3.57	-6.68	-2.69	4.87	5.37	0		8.2	4.33	1.59	5.22	7.21	0		-12.28	-2.72	-12.15	2.45	6.61	0
48.6	17.69	7.78	19.71	13.51	18.31	0		-3.62	-3.56	-2.44	5.14	4.78	0		7.51	3.49	1.54	7.08	8.29	0		-10.75	-1.97	-10.53	5.69	8.1	0
49.5	13.65	6.5	23.01	14.93	15.17	0		-2.21	-0.37	0.86	11.76	10.72	0		8.33	2.67	1.19	7.65	9.38	0		-12.33	-4.12	-12.58	3.89	6.66	0
50.4	18.77	6.98	21.18	17.88	16.08	0		-4.65	-5.62	-1.71	7.95	6.35	0		8.75	1.02	1.99	7.42	8.41	0		-9.05	-1.93	-12.24	6.37	9.96	0
51.3	19.65	7.51	22.53	13.6	18.93	0		-1.33	-2.2	-0.9	9.1	10.44	0		5.36	0.88	0.06	1.8	4.81	0		-10.63	-3.36	-11.26	3.85	7.65	0
52.2	14.02	6.64	18.67	11.7	17.29	0		-2.26	2.05	0.27	12.91	11.09	0		4.03	2.73	1.19	6.84	7.94	0		-14.16	-5.51	-14.03	0.36	4.66	0
53.1	13.8	2.67	19.35	13.76	16.48	0		-5.59	-4.31	-2.91	6.24	5.39	0		7.06	-0.01	-1.72	3.02	5.53	0		-12.91	-5.76	-16.01	0.36	5.79	0
54	18.25	6.31	21.95	15.4	17.88	0		-4.91	-4.41	-1.64	6.56	8.32	0		3.74	1.81	2.41	4.88	8.01	0		-15.01	-3.98	-14.1	0.89	6.98	0
54.9	15.56	5.59	20.14	17.19	16.79	0		-2.94	-2.84	-0.42	10.45	10.74	0		4.69	2.05	-0.25	6.04	8.88	0		-13.59	-3.07	-16.9	1.81	6.59	0
55.8	11.81	4.17	21.56	8.6	15.39	0		-3.66	-3.15	-1.87	8.66	9.45	0		9.48	2.12	2.03	5.56	5.87	0		-10.61	-3.18	-13.45	1.8	7.4	0
56.7	21	9.94	22.75	17.98	19.7	0		-5.74	-6.33	-5.6	5.35	6.34	0		2.54	-1.05	-4.06	-0.06	3.44	0		-14.56	-2.79	-18.22	2.19	6.37	0
57.6	16.51	7.46	22.84	13.08	17.43	0		-0.41	3.12	-0.26	10.6	12.96	0		6.12	3.61	2.28	5.65	6.23	0		-9.74	-0.75	-11.77	6.81	7.53	0
58.5	18.17	8.32	22.98	17.75	22.56	0		-2.49	-3.57	-2.45	9.86	9.32	0		5.82	-0.68	1.19	3.06	5.43	0		-15.61	-6.91	-16.83	0.92	4.17	0
59.4	17.56	8.8	22.18	14.21	19.43	0		-0.78	0.46	3.84	10.78	12.51	0		7.72	7.08	3.01	8.52	8.55	0		-13.45	-1.36	-14.1	6.79	5.95	0
60.3	13.64	2.52	18.4	10.14	14.88	0		-6.01	-7.8	-2.94	2.37	6.67	0		6.37	1.26	0.52	1.57	6.3	0		-13.43	-3.72	-14.63	1.94	8.15	0
61.2	16.51	4.57	20.04	10.62	16.93	0		-0.05	-0.85	-1.97	7.49	10.35	0		9.41	2.37	0.32	2.95	5.69	0		-9.89	-5	-16.03	3.38	7.38	0
62.1	12.33	4.77	17.33	11.87	18.2	0		-8.13	-5.21	-6.24	3.32	8.87	0		1.55	0.56	-4.01	0.22	4.92	0		-16.59	-3.39	-16.67	0.23	6.81	0
63	18.47	7.44	22.84	14.82	18.52	0		-1.9	-1.7	-1.7	7.07	9.27	0		5.51	2.11	-0.41	2.34	8.55	0		-13.45	-4.27	-15.48	1.36	7.41	0
63.9	17.26	7.69	23.11	14.26	20.76	0		-3.63	-1.44	-2.24	5.91	8.61	0		7.04	3.57	3.09	6.06	9.66	0		-11.85	-3.3	-14.7	3.15	9.13	0
64.8	14.92	5.63	20.76	12.99	18.57	0		-5.87	-2.87	-4.02	5.51	8.7	0		5.86	3.07	0.98	4.4	8.5	0		-14.06	-0.99	-16.15	3.59	8.68	0
65.7	16.95	3.47	25.13	15.02	19.29	0		-6.53	-3.08	-0.39	8.69	8.58	0		5.75	2.3	0.89	4.75	7.31	0		-15.2	-5.5	-16.78	-0.66	6.3	0
66.6	13.2	5.09	21.5	12.67	17.13	0		-4.63	-1.3	-1.53	7.38	9.4	0		5.07	3.37	1.59	3.94	5.3	0		-11.71	-4.2	-12.83	1.38	6.99	0
67.5	3.77	1.47	10.03	5.62	16.54	0		-6.46	-4.49	-4.32	4.29	5.82	0		1.67	3.15	2.12	3.2	6.08	0		-7.95	-0.87	-13.1	1.26	6.01	0
68.4	-0.64	-1.74	8.2	1.1	14.4	0		-3.34	0.8	-2.96	5.08	4.72	0		0.6	5	3.41	3.09	6.38	0		-7.98	-2.6	-14.22	-2.55	5.65	0
69.3	2.98	1.4	10.24	2.49	16.38	0		-1.26	1.35	-1.59	4.03	8.57	0		0.63	5.1	1.57	1.2	4.82	0		-7.65	-2.2	-14.86	-3.2	2.91	0
70.2	-0.43	-0.56	5.2	3.24	14.8	0		-2.49	-0.16	-4.3	1.17	6.85	0		-1.22	1.48	-0.9	-0.9	2.07	0		-7.83	-2.77	-15.98	-4.25	5.1	0
71.1	1.2	0.11	6.76	3.04	15.47	0		-0.34	3.43	-3.6	3.45	10.6	0		1.86	5.42	4.5	2.75	4.57	0		-7.6	-2.2	-13.17	-2.17	5.02	0
72	-1.12	-2.95	6.42	-2.39	13.83	0		-3.02	-0.23	-3.28	-1.74	7.8	0		-4.18	-0.02	0.07	-4.13	3.35	0		-9.48	-6.62	-13.39	-5.13	3.06	0
72.9	1.48	-1.1	6.69	0.64	11.66	0		-2.26	-0.57	-4.45	0.22	4.77	0		0.44	2.57	1.07	-0.56	5.97	0		-5.53	-3.07	-14.12	-3.21	7.59	0
73.8	1.88	-3.05	7.76	3.05	12.85	0		-1.82	-0.23	-3.3	1.29	7	0		-0.13	3.14	2.07	0.69	8.34	0		-6.36	-3.18	-14.43	-5.48	7.74	0
74.7	0.33	-4.77	4.82	-3.51	13.41	0		-3.68	-1.8	-5.78	-1.78	4.61	0		-4.61	2.05	-0.07	-2.15	2	0		-11.23	-5.97	-18.42	-6.26	1.09	0
75.6	3.6	-3.31	4.13	1.97	13.89	0		1.8	5.94	0.19	5.38	10.77	0		0.69	7.3	4.22	0.07	7.14	0		-7.2	-2.51	-15.13	-4.93	4.52	0
76.5	1.79	0.26	7.05	0.88	16.97	0		0.88	6.54	0.25	4.62	11.33	0		1.31	4.36	3.38	1.23	7.12	0		-7.77	-3.47	-15.95	-6.36	6.1	0
77.4	2.62	0.17	7.6	1.23	13.66	0		-3.25	-0.19	-6.13	-1.05	3.93	0		0.83	5.85	2.33	0.3	5.02	0		-3.96	-0.72	-13.81	-5.65	3.5	0
78.3	3.94	-0.28	8.32	2.99	15.18	0		0.23	1.71	-4.51	2.4	8.59	0		1.29	4.46	1.74	3.97	5.86	0		-6.01	-1.94	-15.07	-3.76	3.87	0
79.2	-0.32	-2.03	7.03	3.45	13.45	0		2.38	2.91	-2.13	3.4	9.74	0		3.48	8.44	4.79	6.4	10.65	0		-10.42	-7.35	-16.12	-3.6	2.04	0
80.1	-3.26	-3.38	4.97	-0.7	14.2	0		-4.81	1.45	-6.71	0.89	4.24	0		-0.07	4.46	0.45	0.41	3.6	0		-6.68	-4.32	-16.17	-6.2	3.74	0
81	0.07	-0.59	8.29	0.81	16.98	0		-0.69	0.54	-4.9	-0.1	7.41	0		0.82	4.19	0.94	-1	4.53	0		-5.98	-2.41	-13.35	-4.87	2.59	0
81.9	0.2	-5.11	4.02	-0.8	14.24	0		-0.02	0.94	-4.27	-1.18	7.7	0		-0.26	2.09	0.3	-2.08	5.53	0		-7.78	-3.21	-15.09	-5.88	3.26	0
82.8	-0.14	-0.6	7.94	0.41	11.74	0		0.73	1.94	-3.88	0.51	6.11	0		2.23	5.03	4.33	1.64	7.2	0		-6.04	-3.42	-13.96	-4.22	3.93	0
83.7	-1.32	-0.57	7.81	-2.2	12.82	0		0.16	3.96	-1.13	3.79	7.82	0		2.38	6.94	2.26	0.95	9.14	0		-8.3	-3.13	-16.73	-7.73	2.59	0
84.6	1.94	-1.4	5.1	-0.09	13.33	0		-2.6	-4.93	-7.58	-0.22	5.1	0		-2.34	2.23	1.05	-0.53	4.34	0		-3.72	-2.11	-14.86	-4.07	6.79	0
85.5	-2.64	-0.23	4.56	-0.7	12.13	0		-0.21	0.8	-5.5	1.04	4.87	0		4.05	2.04	2.99	-0.69	5.16	0		-5.31	-5.73	-15.49	-7.43	2.64	0
86.4	-1.88	-2.86	6.34	-1.64	10.65	0		-5.29	-1.28	-2.78	-2.13	3.58	0		3.39	5.92	7.46	0.68	8.69	0		-6.73	-3.24	-15.15	-7.65	1.11	0
87.3	0.41	-0.66	5.52	-0.06	15.7	0		-1.78	0.94	-4.05	0.24	5.71	0		1.58	3.74	2.31	5.46	5.44	0		-3.76	-0.34	-13.96	-1.54	6.56	0
88.2	-2.03	-2.81	4.53	-2.5	14.35	0		-3.08	1.12	-2.84	0.78	4.76	0		-0.92	1.39	2.05	-1.3	3.85	0		-5.02	-3.63	-11.74	-3.66	1.18	0
89.1	3.2	-0.77	8.37	1.41	15.22	0		1.83	3.35	-1.22	1.93	8.99	0		0.51	1.3	3.22	-1.64	6.39	0		-9.47	-6.59	-15.13	-4.86	3.13	0
90	-0.15	-2.08	6.08	1.81	14.38	0		1.84	0.77	-1.74	1.39	8.53	0		3.12	3.64	4.47	-2.55	3.38	0		-5.67	-3.61	-13.05	-6.4	3.84	0
90.9	0.35	-2.75	7.65	2.07	14.77	0		2.44	1.82	-2.38	-0.35	7.75	0		3.64	2.73	2.84	-1.77	6.45	0		-5.14	-1.64	-14.43	-5.67	5.9	0
91.8	-2.46	-0.79	6.8	-1.18	12.86	0		-1.06	0.16	-6.05	-2.7	3.55	0		1.44	1.86	1.15	-3.74	2.6	0		-9.61	-7.81	-16.33	-9.34	2.23	0
92.7	0.34	-2.23	5.52	0.84	12.49	0		1.8	2.59	-3.24	2.15	8.78	0		2.27	4.59	3.35	-0.09	6.76	0		-5.97	-0.13	-14.86	-2.69	6.92	0
93.6	-0.72	-2.14	6.88	-0.31	11.84	0		-0.53	1.67	-2.43	-0.91	5.24	0		2.03	2.39	4.63	0.02	4.42	0		-3.95	-2.42	-14.47	-5.61	1.2	0
94.5	0.59	-0.22	5.99	0.25	13.57	0		-0.98	1.1	-5.69	-1.21	8.77	0		2.69	5.39	1.26	-1.9	7.94	0		-4.27	-1.31	-12.2	-4.23	6.64	0
95.4	0.73	0.18	5.68	2.13	16.99	0		-1.51	0.51	-4.63	1.91	9.8	0		-0.79	2.44	2.03	-3.07	5.86	0		-6.23	-3.1	-13.24	-8.9	2.64	0
96.3	-1.61	-7.26	2.55	-2.08	11.25	0		-3.05	-1.18	-6.31	-0.8	5.12	0		-1.9	-0.79	-1.11	-3.98	1.22	0		-8.19	-4.14	-16.7	-8.36	-1.6	0
97.2	-3.27	-4.79	4	-4.32	11.4	0		1.01	-0.81	-4.3	1.94	6.62	0		2.29	4.24	2.25	0.36	7.43	0		-3.78	-2.1	-15.32	-5.68	1.53	0
98.1	-2.62	-1.84	3.27	-2.52	12.79	0		-1.07	0.19	-5.02	1.92	6.48	0		-0.71	3.72	0.24	2.58	3.84	0		-12.64	-2.78	-18.8	-7.23	2.14	0
99	-1.02	-2.21	3.23	-2.13	12.09	0		-1.15	-0.59	-4.84	-1.25	6.57	0		1.58	0.97	3.83	-1.06	6.18	0		-5.64	-3.62	-15.57	-5.8	2.65	0
99.9	-1.89	-3.98	3.3	-1.25	12.13	0		-1.6	-0.15	-5.61	3.07	3.72	0		1.08	1.99	0.91	1.33	2.41	0		-6.53	-4.71	-17.15	-7.3	0.54	0
100.8	-1.08	-3.74	1.56	-2.08	10.18	0		-2.74	-0.4	-3.84	-2.95	4.73	0		-1.67	2.37	3.07	-4.48	6.17	0		-6.11	-2.83	-15.72	-6.21	2.09	0
101.7	-2.07	-2.64	1.83	-0.52	10.78	0		-0.55	0.83	-4.03	-1.54	3.83	0		2.15	4.78	2.84	-1.73	4.37	0		-3.98	-2.07	-13.88	-4.24	4.9	0
102.6	-3.04	-5.58	1.74	-0.29	7.86	0		-2.52	-0.6	-4.14	0.23	3.89	0		-0.96	0.86	0.1	-1.89	3.22	0		-9.11	-5.9	-17.95	-6.73	-0.78	0
103.5	0.31	-2.56	5.63	1.52	12.85	0		-0.43	-1.28	-5.74	0.79	5.6	0		-1.37	0.26	-0.95	-1.08	3.03	0		-8.32	-4.78	-18.38	-6.44	2.32	0
104.4	-6.03	-5.71	-0.94	-3.84	10.34	0		-1.55	4.3	-3.85	3.67	8.21	0		2.48	4.34	1.86	1.75	5.69	0		-7.35	-4.05	-18.05	-7.27	1.17	0
105.3	-1.32	-4.49	2.78	-1.31	12.46	0		-1.47	-3.01	-4.97	-0.63	5.7	0		-0.03	-1.33	0.27	-2.1	2.81	0		-6.15	-5.25	-14.74	-5.87	5.49	0
106.2	-2.7	-4.66	3.16	-5.12	9.37	0		-1.01	2.25	-2.83	-1.44	2.81	0		2.54	4.5	3.98	2.34	7.78	0		-1.63	2.19	-13.14	-1.51	6.76	0
107.1	1.68	-0.49	6.52	0.79	13.07	0		-0.08	0.49	-5.64	-1.7	3.05	0		3.1	1.75	0.18	-1.31	4.01	0		-5.23	-3.27	-16.74	-4.84	4.04	0
108	-2.88	-3.87	1.32	-5.09	10.25	0		-2.27	-0.88	-4.6	-0.65	5.66	0		-1.45	0.37	1.19	-0.29	5.76	0		-6.93	-4.26	-14.79	-4.33	3.94	0
108.9	-0.64	-4.74	5.97	-0.19	9.76	0		0.13	0.47	-2.91	2.46	4.91	0		0.42	2.43	0.26	0.12	2.88	0		-4.99	-2.3	-13.2	-5.08	3.7	0
109.8	-0.77	-3.08	3.88	-0.35	13.28	0		2.16	3.65	-3.38	0.94	9.71	0		2.75	5.73	0.94	-3.73	6.81	0		-8.43	-5.82	-19.06	-9.26	-1.48	0
110.7	-4.25	0.41	4.83	-0.63	10.15	0		-1.38	4.33	-4.65	0.67	7.08	0		1.44	3.49	-2.17	-2.42	5.34	0		-7.19	-2.95	-17.89	-10.64	-0.12	0
111.6	-3.63	-2.76	4.18	0.21	11.64	0		-1.85	-3.07	-6.82	0.68	4.28	0		2.3	-0.78	-2.47	-0.2	3.74	0		-5.09	-1.6	-15.56	-6.47	4.7	0
112.5	-1.69	-1.78	5.76	-1.11	13.68	0		-3.99	0.94	-5.36	-0.32	6.34	0		-1.96	5.26	1.61	0.2	6.02	0		-3.15	-0.42	-13.42	-2.83	4.09	0
113.4	-2.02	-1.84	2.31	-2.53	10.25	0		-4.44	-1.39	-9.21	-3.6	0.61	0		0.22	0.3	0.66	-3.05	3.18	0		-8.81	-9.34	-18	-9.07	0.62	0
114.3	-1.18	-1.51	3.81	1.35	10.77	0		-0.95	-0.26	-6.75	1.13	5.41	0		2.57	2.3	1.83	0.71	5.58	0		-1.83	0.45	-11.8	-1.08	3.56	0
115.2	-1.69	-2.72	4.66	-2.02	10.17	0		-2.29	-0.45	-5.08	-0.37	4.3	0		-1.14	-3.04	1.05	-5.22	0.93	0		-4.44	-3.12	-12.35	-5.9	4.57	0
116.1	-2.53	-2.33	3.45	-1.87	12.11	0		-1.42	0.23	-5.65	-0.23	5.61	0		0.92	0.97	1.35	1.19	4.97	0		-5.36	-1.85	-14.64	-6.2	2.27	0
117	-1.79	-2.95	4.14	0.27	14.88	0		-3.43	-1.98	-4.69	1.32	6.23	0		1.08	3.18	2.37	0.37	5.89	0		-6.48	-1.81	-13.6	-3.48	4.87	0
117.9	-2.02	-5.84	2.11	-4.78	11.45	0		-0.87	2.08	-5.91	0.36	5.1	0		0.78	4.91	-1.51	-1.04	5.36	0		-7.41	-3.19	-15.89	-6.03	1.85	0
118.8	-0.89	0.33	3.32	-0.51	12.66	0		-1.95	1.51	-4.51	-0.72	4.67	0		3.35	1.49	0.71	-1.1	4.77	0		-6.38	-4.23	-17.21	-3.83	2.6	0
119.7	-1.33	-1.31	1.61	-0.55	12.99	0		-1.47	0.57	-5.62	-2.02	4.32	0		1.09	0.61	3.28	-2.42	2.73	0		-7.25	-6.72	-14.2	-6.45	-0.76	0
120.6	1.69	1.48	9.03	2.89	13.76	0		-0.96	-0.65	-6.1	1.09	3.12	0		3.93	2.17	2.45	0.92	5.06	0		-5.27	-2.18	-15.03	-6.63	2.1	0
121.5	-4.94	-2.76	3.35	-1.2	11.53	0		0.64	1.78	-3.18	0.04	6.84	0		2.62	1.69	3.33	-0.56	5.89	0		-7.49	-5.02	-14.85	-7.08	1.81	0
122.4	1.59	-3.73	2.98	-1.75	8.89	0		-0.31	1.73	-6.74	0.03	3.52	0		2.06	4.71	-0.03	-2.09	3.89	0		-4.99	-1.94	-16.93	-5.43	3.1	0
123.3	-2.22	-1.75	4.32	-1.31	12.26	0		1.72	1.26	-6.16	-0.59	6.29	0		6.59	3.71	2.54	-3.5	5.94	0		-5.76	-1.17	-14.98	-6.63	1.91	0
124.2	-2.39	-3.82	3.33	-3.69	11.7	0		0.83	2.99	-4.47	0.44	5.83	0		1.74	3.91	1.54	1.07	6.13	0		-4.88	-1.49	-15.63	-5.39	5.31	0
125.1	0.74	-2.94	4.58	-4.75	12.53	0		-1.54	0.28	-6.93	-1.97	4.65	0		-1.72	-0.46	-0.47	-3.83	2.21	0		-4.56	-1.03	-12.67	-4.8	1.67	0
126	0.17	-2.32	5.95	1.22	13.01	0		-1.21	0.87	-4.5	0.49	6.08	0		3.53	3.43	3.72	-0.22	6.41	0		-5.05	-0.28	-12.07	-3.28	5.68	0
126.9	0.67	-1.98	3.45	-2.42	13.47	0		1.79	2.3	-6.34	-1.26	6.23	0		3.19	3.14	2.53	-4.66	3.4	0		-6.11	-4.59	-15.34	-10.88	0.82	0
127.8	-0.37	-1.34	2.56	-1.27	13.53	0		1.81	3.31	-2.07	1.11	7.02	0		1.51	3.85	3.66	-1.24	5.83	0		-7.68	-0.87	-12.18	-5.19	1.68	0
128.7	-2.17	-1.47	4.9	-0.07	10.73	0		-4.39	-1.97	-7.14	-1.83	4.53	0		-1.73	-0.85	0.69	-1.6	3.89	0		-5.73	-4.88	-13.28	-3.45	1.31	0
129.6	0.19	-0.21	7.05	-1.02	12.58	0		0.74	3.19	-5.5	-0.2	6.81	0		4.91	5.37	2.13	-0.86	7.61	0		-4.53	-0.95	-13.37	-6.53	4.66	0
130.5	-0.13	0.64	3.33	1.83	12.5	0		0.8	2.07	-5.69	0.17	5.55	0		3.79	4.18	1.55	-0.62	6.11	0		-5.99	-2.03	-13.99	-5.06	4.17	0
131.4	-3.5	-3.89	4.54	-0.94	10.22	0		-1.66	0.67	-4.35	1.25	6.09	0		3.14	3.1	0.9	1.04	7.35	0		-3.38	-1.82	-14.88	-3.78	5.05	0
132.3	-0.66	-0.49	4.68	0.27	10.91	0		-1.06	2.47	-1.89	1.58	4.34	0		0.46	5.29	3.94	-3.29	4.22	0		-7.43	-2.53	-15.86	-8.14	-1.5	0
133.2	-2.23	-2.3	2.41	0.6	10.14	0		-1.63	2.37	-4.66	1.45	4.02	0		2.71	4.36	4.14	0.72	2.14	0		-4	-1.62	-13.82	-2.17	1.03	0
134.1	-2.96	-5.92	1.69	-3.54	7.97	0		-1.95	-2.45	-3.6	0.06	1.39	0		3.47	2.13	5.24	0.94	3.58	0		-5.62	-1.56	-10.65	-3.83	3.32	0
135	-3.69	-3.41	1.32	0.57	12.45	0		-2.04	3.58	-7.28	0.32	5.19	0		0.14	5.06	1.27	-4.19	5.03	0		-6.52	-4.26	-14.45	-9.9	1.36	0
135.9	-1.24	-2.73	4.99	-0.54	10.45	0		-0.69	2.55	-2.5	3.81	5.45	0		2.42	4.21	4.02	0.74	3.83	0		-5.42	-1.43	-12.39	-7.3	2.54	0
136.8	-4.7	-6.01	1.85	-3.65	6.91	0		-2.58	0.3	-6.23	-0.85	4.18	0		0.47	2.16	-0.41	-2.17	5.11	0		-5.96	-2.54	-13.66	-4.35	2.48	0
137.7	-1.53	-1.73	2.62	-0.77	10.99	0		-0.42	2.33	-3.17	0.91	6.61	0		3.46	3.61	4.45	-0.4	7.63	0		-4.72	0.37	-13.86	-3.65	4	0
138.6	-3.09	-2.86	2.57	-0.46	9.13	0		-2.14	-0.14	-3.37	0.22	3.73	0		1.85	3.24	3.42	-2.48	5.65	0		-5.35	-1.87	-13.47	-4.48	3.91	0
139.5	-1.06	0.04	2.37	-0.41	11.43	0		-2.49	-1.86	-4.94	-0.23	2.26	0		1.14	1.7	2.19	-2.29	2.3	0		-5.53	-0.34	-12.52	-8.23	1.91	0
140.4	0.5	-3.03	5.65	3.22	13.52	0		-1.21	-1.25	-4.44	0.55	7.08	0		2.22	1.66	1.68	-1.95	4.95	0		-6.71	-2.21	-12.99	-7.57	3.56	0
141.3	0.16	-1.84	2.61	-0.76	10.41	0		0.16	2.26	-4.94	1.72	6.19	0		3.17	1.03	1.53	0.46	6.46	0		-3.99	-2.18	-9.9	-3.2	3.55	0
142.2	1	-1.13	3.68	-3.14	13.48	0		1.04	2.47	-5.29	0.06	6.64	0		2.62	3.72	1.2	-1.08	4.53	0		-6.4	-1.51	-12.75	-5.85	4.47	0
143.1	-1.54	-0.19	7.62	-2.4	11.25	0		-1.13	0.99	-4.49	-2	4.2	0		2.48	1.04	1.66	-1.71	0.72	0		-8.54	-3.02	-13.13	-6.74	-0.99	0
144	0.02	0.38	5.66	1.26	16.07	0		-2.12	0.03	-5.09	-2.08	6.72	0		-0.64	0.15	0.02	-3.52	3.58	0		-3.5	-1.55	-16.44	-5.03	3.77	0
144.9	-3.68	-3.26	2.26	-3.43	8.47	0		-2.32	-0.28	-4.53	1.23	5.49	0		3.28	2.73	-0.46	1.3	4.47	0		-6.48	-3.23	-16.82	-4.24	0.08	0
145.8	-0.8	-1.97	4.97	-3.19	10.45	0		-2.18	-0.7	-2.81	-0.69	4.54	0		4.29	3.88	4.96	0.3	5.87	0		-3.93	-2.46	-10.17	-6.49	4.82	0
146.7	-3.17	-2.37	1.23	-5.75	10.56	0		-1.83	1.09	-5.59	-0.68	3.34	0		1.27	3.43	4.25	0.15	4.37	0		-7.67	-5.15	-13.87	-9.15	1.97	0
147.6	-3.25	-2.58	2.65	0.17	10.18	0		0.54	1.38	-4.8	2.01	5.22	0		1.64	2.48	1.15	0.39	1.88	0		-6.29	-4.56	-14.56	-7.19	0.7	0
148.5	-1.86	-2.55	4.26	-1.37	11.27	0		-4.51	-3.52	-7.87	-3.58	0.45	0		-1.81	-2.97	-1.13	-2.36	1.49	0		-7.36	-3.31	-15.17	-4.76	1.18	0
149.4	-0.95	-2.38	-0.26	-0.31	11.22	0		0.05	-1.69	-6.31	-0.88	3.3	0		1.79	-1.89	0.45	-2.79	2.34	0		-7.54	-3.77	-14.67	-5.88	1.05	0
150.3	-2.43	-3.59	4.16	-1	9.44	0		-0.04	2.89	-2.34	1.18	5.45	0		-1.21	-2.54	0.93	-3.77	-1.24	0		-7.86	-4.33	-15.54	-6.86	-1.65	0
151.2	1.67	-2.98	4.67	2.43	11.31	0		1.53	4.17	-5.39	1.85	6.39	0		4.3	4.96	3.25	-2.62	5.65	0		-4.27	-1.35	-12.91	-6.21	3.74	0
152.1	-3.53	-3.11	1.55	-2.79	9.27	0		-0.49	0.19	-8.46	1.9	2.08	0		3.68	4.27	4.24	-0.06	5.94	0		-4.79	-1.62	-12.51	-6.69	3.3	0
153	-2.39	-2.96	3.49	-4.12	8.87	0		-2.96	-0.08	-6.86	-1.66	3.91	0		1.67	1.25	-0.02	-4.82	3.77	0		-9.71	-4.14	-19.73	-9.23	1.31	0
153.9	-2.71	-2.95	5.07	-1.44	8.27	0		1.27	2.02	-2.74	2.68	5.24	0		3.95	3.16	4.48	1.23	5.71	0		-5.21	-0.51	-12.79	-5.24	3.95	0
154.8	-4.54	-5.81	2.65	-4.57	10.25	0		-1.55	-0.36	-3.62	-0.73	6.26	0		4.29	4.11	5.21	0.03	7.23	0		-3.97	-3.13	-10.19	-5.91	5.79	0
155.7	-2.87	-4.86	0.96	-3.96	9.54	0		-0.48	-0.65	-5.32	-0.12	4.26	0		3.33	3.08	3.56	-2.53	7.27	0		-4.16	-0.85	-14.1	-6.59	6.7	0
156.6	-5.28	-2.26	4.03	-1.06	9.3	0		-0.51	1.95	-2.68	0.16	7.08	0		3.31	3.69	4.23	-0.08	5.88	0		-5.1	-3.95	-14.86	-6.94	4.34	0
157.5	-3.27	-2.27	1.83	-0.31	8.98	0		-0.31	2.79	-3.84	0.81	6.07	0		2.77	2.93	0.91	-5.08	4.65	0		-5.2	-1.78	-14.59	-8.88	1	0
158.4	-3.61	-4.14	1.23	-0.67	7.4	0		-0.89	1.94	-4.09	-1.87	0.54	0		2.48	1.21	2.92	-3.59	5.62	0		-7.6	-6.8	-13.15	-7.75	-0.5	0
159.3	-2.38	-4.71	0.81	-1.7	7.4	0		-3.95	-1.71	-6.41	-1.83	0.19	0		2.67	2.65	3.07	-0.37	3.74	0		-5.33	-1.75	-10.95	-2.76	3.45	0
160.2	-3.23	-3.9	2.33	-1.73	8.95	0		-0.6	1.4	-5.03	1.51	1.23	0		4.52	2.98	2.11	0.46	6.34	0		-6.38	-5.08	-13.76	-8.27	3.92	0
161.1	-4.11	-3.46	-0.27	-1.11	7.73	0		-0.28	2.58	-3.64	-0.93	4.2	0		3.23	1.86	0.47	-2.68	2.77	0		-4.1	-2.71	-14.21	-5.84	2.4	0
162	0.94	-1.73	8.27	2.03	11.5	0		-1.62	3.14	-3.13	-0.63	4.82	0		0.57	3.86	3.43	1.01	5.02	0		-4.4	-1.46	-14.16	-4.55	3.31	0
162.9	-1.11	-2.54	5.04	-0.36	14.62	0		-0.06	1.97	-3.87	1.43	5.66	0		-0.33	3.93	1.74	-1.19	4.17	0		-7.38	-3.71	-13.65	-7.84	0.16	0
163.8	-4.93	-1.25	2.11	-1.82	11.54	0		-0.7	0.49	-2.74	0.1	5.95	0		3.63	2.83	4.62	-2.71	4.27	0		-5.27	-4.35	-12.97	-8.83	0.86	0
164.7	-5.92	-5.89	0.01	-1.8	12.5	0		-2.87	-2.84	-7.64	-1.58	3.97	0		1.71	-1.88	0.32	-1.47	2.09	0		-6.8	-5.34	-16.13	-6.26	-0.1	0
165.6	-1.92	-0.62	2.99	-1.18	12.17	0		-1.12	2.68	-4.21	-0.48	7.03	0		3.11	1.43	-1.7	-4.32	3.82	0		-5.9	-4.28	-16.21	-6.06	2.12	0
166.5	-1.64	-3.44	3.33	-1.46	12.37	0		-0.94	1.69	-3.85	-0.61	7.11	0		1.52	1.93	1.35	-1.55	5.36	0		-8.22	-3.22	-14.55	-8.99	0.16	0
167.4	-5.81	-3.72	0.27	-2.73	9.29	0		-2.35	1.19	-6.17	-0.16	3.93	0		1.76	2.58	0.77	-1.78	4.82	0		-4.57	-2.22	-13.84	-3.76	5.07	0
168.3	-4.58	-4.57	1.3	-4.69	9.75	0		-0.89	-0.57	-3.4	-4.53	3.32	0		6.67	3.87	6.99	-1.93	6.18	0		-4.41	-2.52	-15.06	-7.58	1.77	0
169.2	-4.27	-7.74	1.43	-4.64	7.51	0		-6.62	-3.77	-8.05	-5.66	1.75	0		-3.11	-3.61	-0.4	-5.8	1.2	0		-5.42	-3.62	-12.62	-7.09	0.23	0
170.1	-4.76	-5.8	1.96	-1.8	9.06	0		-2.27	-2.39	-4.04	-0.68	4.99	0		0.37	-0.45	1.72	-2.21	3.18	0		-4.51	-0.43	-13.16	-8.09	1.94	0
171	-1.72	-2.06	4.98	0.8	11	0		-0.88	2.55	-2.68	1.07	4.81	0		1.16	1.48	2.8	-2.17	4.41	0		-5.11	-2.18	-12.59	-4.11	1.44	0
171.9	2.68	-1.16	4.4	0.74	13.53	0		-0.37	0.52	-1.33	0.82	5.01	0		1.78	-1.23	2.01	-2.76	2.67	0		-2.59	0.17	-12.26	-2.78	6.52	0
172.8	-1.19	-1.45	4.29	-1.8	11.49	0		1.6	0.44	-4.07	-0.9	1.85	0		4.04	1.76	0.78	-3.32	2.69	0		-3.35	-1.36	-15.79	-4.79	2.13	0
173.7	-2.68	0.04	3.82	-0.24	10.47	0		1.54	5.07	-5.21	2.35	5.4	0		4.78	2.52	3.23	-0.88	5.65	0		-5.87	-3.48	-12.56	-5.03	1.02	0
174.6	-1.72	-1.26	5.04	1.76	13.28	0		-2.7	2.22	-5.29	1.56	4.21	0		2.05	1.85	2.42	-3.94	3.88	0		0.22	-0.06	-10.1	-5.55	3.94	0
175.5	-3.26	-5.46	4.69	-1.8	9.21	0		0.04	1.25	-4.88	-3.25	4.73	0		2.1	2.96	0.74	-2.7	5.75	0		-8.48	-3.86	-14.67	-7.73	-1.23	0
176.4	-2.97	-4.97	5.1	-5.66	11	0		-1.33	2.17	-2.82	-0.43	6.78	0		0.22	-0.04	0.74	-5.11	1.75	0		-4.67	-3.15	-13.19	-5.98	4.66	0
177.3	-4.59	-4.55	3.31	-0.7	9.23	0		-0.49	2.13	-3.8	0.22	5.85	0		3.97	4.92	3.48	-1.5	5.66	0		-2.72	0.52	-12.32	-2.87	5.24	0
178.2	-2.88	-0.95	3.1	0.46	10.83	0		-3.68	-1.7	-7.04	-2.95	3.86	0		0.68	-1.66	1.78	-6.59	2.95	0		-8.29	-5.46	-15.36	-8.65	1.45	0
179.1	-4.54	-1.49	1.88	-3.08	9.66	0		-1.57	-0.01	-5.81	-1.8	4.82	0		3.59	3.01	4.44	-0.89	9.51	0		-4.55	-2.53	-12.93	-6.3	1.49	0
180	-2.31	-2.47	1.21	-0.28	9.21	0		-1.58	2.45	-3.93	-0.1	4.04	0		0.68	1.12	0.43	-4.56	1.35	0		-6.25	-4.37	-13.65	-7.8	-1.89	0
180.9	-1.91	-1.75	5.88	-1.27	12.22	0		-1.94	0.3	-2.84	-3.02	4.56	0		1.09	-1.38	3.85	-1.06	4.22	0		-7.31	-4.72	-13.29	-6.54	0.54	0
181.8	-2.77	-6.63	1.32	-3.63	8.83	0		-1.44	-1.67	-4.56	-1.11	2.11	0		2.39	2.16	1.92	-1.76	3.68	0		-6.66	-7.81	-18.09	-9.93	2.36	0
182.7	-4.71	-7.04	0.81	-2.4	6.33	0		-3.87	-4.16	-9.19	-3.61	1.15	0		1.54	0.4	1.28	-3.59	3.37	0		-6.01	-2.63	-12.99	-6.07	5.1	0
183.6	-5.91	-6.65	1.7	-2.5	8.02	0		-0.23	1.59	-4.52	-0.25	5.96	0		3.87	1.99	3.59	-1.96	3.89	0		-5.58	-4.95	-12.93	-5.69	0.91	0
184.5	-5.01	-3.28	0.78	-4.54	10.36	0		-2.6	0.07	-7.49	-3.26	4.35	0		2.53	1.97	2.27	-3.45	6.29	0		-6.88	-6.76	-16.55	-10.05	1.08	0
185.4	-2.27	-1.42	3.7	-2.29	10.18	0		-0.04	1.5	-6.38	1.31	5.05	0		1.84	-0.13	1.34	-2.5	3.86	0		-5.25	-3.32	-12.64	-6.2	0.63	0
186.3	-0.6	-2.49	5.68	0.8	13.66	0		0.24	3.36	-5.28	0.33	8.31	0		-0.35	-1.46	-0.53	-4.98	2.61	0		-3.82	-3.76	-13.51	-7.74	3.91	0
187.2	-2.48	-1.85	3.75	-2.54	7.53	0		-0.7	2.16	-4.16	0.86	3.13	0		4.52	2.19	2.14	-0.6	4.72	0		-4.59	-2.77	-11.86	-6.03	3.14	0
188.1	-3.62	-5.17	0.39	-1.75	11.37	0		-0.69	1.46	-7.85	-0.59	3.44	0		1.78	1.28	2.41	-2.47	1.89	0		-6.47	-6	-14.28	-7.78	-0.41	0
189	-2.52	-0.77	5.66	-1.41	12.08	0		-2.81	0.48	-3.37	-2.22	5.73	0		2.54	2.03	2.01	-4.33	5.5	0		-2.55	0.12	-11.15	-5.78	3.65	0
189.9	1.2	-0.59	5.18	0.61	10.06	0		0.45	1.87	-3.26	2.23	5.81	0		3.38	1.08	2.64	-0.78	3.54	0		-4.04	-3.61	-14.05	-4.71	3.12	0
190.8	-3.81	-4.75	2.43	-1.61	10.19	0		-2.67	1.7	-9.53	-3.79	2.03	0		0.6	4.26	0.66	-4.64	4.94	0		-5.54	-2.11	-11.34	-6.19	3	0
191.7	-6.32	-5.21	1.98	-3.62	10.29	0		-4.27	0.85	-4.72	-4.53	3.7	0		0.99	2.52	2.79	-6.81	2.05	0		-4.33	-3.83	-12.96	-8.58	0.15	0
192.6	-1.47	-4.81	1.09	-6.42	10.14	0		0.01	1.18	-5.03	0.82	3.99	0		4.11	2.57	4.36	1.41	4.87	0		-1.59	-1.17	-12.37	-5.39	0.57	0
193.5	-2.01	-2.02	2.07	-2.36	8.41	0		0.01	2.77	-4.96	1.27	4.93	0		3.34	3.09	3.95	-2.16	7.42	0		-4.97	-2.95	-14.58	-7.4	3.73	0
194.4	-1.68	-1.43	4.41	-2.03	8.31	0		0.35	-0.21	-4.63	0.2	3.15	0		1.18	-1.76	0.52	-4.27	1.1	0		-4.4	-4.42	-16.52	-8.18	1.81	0
195.3	-2.85	-3.29	1.99	-2.3	9.5	0		-1.74	1.4	-3.66	0.03	4.38	0		2.81	2.28	6.05	0.08	5.31	0		-6.34	-2.09	-11.9	-6.09	2.91	0
196.2	-5.66	-5.37	0.95	-3.13	7.53	0		-2.85	-0.27	-6.65	-0.26	4.23	0		5.04	2.11	6.07	2.22	6.92	0		-6.14	-3.61	-11.8	-7.11	0.62	0
197.1	-4.3	-4.3	-0.17	-4.55	8.18	0		0.38	2.14	-1.7	1.08	4.98	0		3.07	-0.33	5.24	-2.66	2.79	0		-6.34	-4.84	-12.58	-8.03	-0.14	0
198	-2.16	-4.11	1.24	-5.04	8.04	0		0.18	0.84	-5.19	-1.21	5.55	0		3.3	4.81	3.82	-2.24	6.79	0		-5.61	-2.27	-13.06	-8.1	1.38	0
198.9	-5.09	-6.85	-0.63	-1.33	6.78	0		-5.3	0.42	-9.76	-2.35	1.09	0		2.53	2.4	5.14	-1.7	3.45	0		-3.94	-1.92	-9.04	-6.65	4.57	0
199.8	-8.42	-6.98	-2.71	-4.3	7.71	0		-4.28	0.64	-5.1	-4.62	3.59	0		3.25	2.91	4.91	-1.04	7.48	0		-5.39	-1.48	-14.57	-6.03	4.12	0
200.7	-2.75	-1.86	4.45	-0.9	11.23	0		1.12	2.07	-4.31	-0.28	6.81	0		3.44	3.48	2.29	-3.1	5.7	0		-7.12	-3.95	-12.68	-6	0.14	0
201.6	-2.83	-3.46	3.57	0.56	9.64	0		0.96	2.12	-2.96	3.83	5.36	0		3.53	4.68	5.33	2.78	7.43	0		-3.79	-1.27	-10.1	-4.7	1.79	0
202.5	-6.31	-2.87	2.22	-4.91	10.53	0		1.25	4	-2.91	-2.41	4.8	0		2.41	3.72	2.57	-0.86	6.49	0		-10.32	-2.88	-14.38	-8.74	3.69	0
203.4	-4.79	-6.67	1.32	-5.95	9.8	0		-1.57	-0.48	-2.04	0.14	5.55	0		-1.21	-0.22	2.26	-3.87	3.86	0		-5.06	-0.52	-10.29	-5.49	2.14	0
204.3	-2.83	-7.67	1.25	-4.29	7.06	0		0.75	1.57	-3.74	-0.49	2.69	0		3.38	2.93	3.68	-2.59	6.46	0		-5.56	-0.31	-12.1	-8.96	4.16	0
205.2	-3.51	-4.98	1.31	-2.92	11.45	0		-2.61	1.22	-5.71	-3.07	3.84	0		2.66	0.68	0.65	-3.71	1.61	0		-4.41	-6.39	-16.56	-9.22	0.78	0
206.1	-3.19	-2.84	2.28	-2.9	10.37	0		-1.19	-0.61	-6.31	-0.89	3.72	0		-0.78	-1.97	0.64	-4.32	0.03	0		-5.07	-2.48	-13.72	-5.28	4.05	0
207	-4.24	-4.75	1.24	-4.13	8.74	0		-2.34	1.83	-5.36	-1.38	3.07	0		3.54	0.99	2.66	-2.22	6.4	0		-8.03	-6.03	-14.95	-8.06	1.46	0
207.9	-0.57	0.9	4.51	2.59	10.7	0		2.46	7.47	-0.53	3.17	7.5	0		5.12	5.87	4.31	-1.34	8.87	0		-3.36	-2.56	-12.85	-7.05	5.36	0
208.8	-1.58	-2.89	2.97	0	8.56	0		0.05	1.18	-3.39	-0.76	4.92	0		1.29	0.98	3.06	-4	4.64	0		-8.9	-4.81	-14.98	-11.65	-2.22	0
209.7	-2.03	-2.09	1.61	-0.32	11.33	0		-0.06	1.1	-3.52	-0.27	4.63	0		2.5	-0.28	3.09	-5.08	4.33	0		-6.9	-5.3	-15.28	-9.88	-0.66	0
210.6	-2.37	-0.34	4.02	-0.98	9.35	0		-2.24	3.48	-3.28	0.31	5.65	0		1.9	3.32	2.5	-2.57	6.34	0		-3.39	-0.29	-11.46	-7.49	4.03	0
211.5	-3.88	-2.38	3	-0.69	8.5	0		-0.86	2.41	-3.31	1.96	3.27	0		2.93	3.03	4.85	-0.13	5.42	0		-5.35	-3.52	-13.04	-6.72	0.57	0
212.4	-2.77	-1.49	2.52	-0.17	10.56	0		-1.24	0.83	-6.51	-0.69	3.17	0		1.49	2.84	3.4	-4.76	5.89	0		-5.26	-5.11	-11.11	-10.61	1.96	0
213.3	-4.95	-4.07	3.81	-3.53	9.33	0		-1.68	3.4	-3.97	-0.6	3.47	0		1.36	1	1.16	-3.15	4.11	0		-7.49	-5.98	-13.25	-8.77	0.62	0
214.2	-4.58	-4.33	1.2	-4.06	7.82	0		-1.03	2.66	-4.61	1.47	5.27	0		1.55	1.02	1.02	-4.68	4.07	0		-4.22	-2.09	-13.74	-6.91	1.54	0
215.1	-3.67	-1.69	0.43	-2.41	10.69	0		-2.28	1.58	-3.7	-1.39	4.28	0		5.13	4.34	5.95	-0.31	8.12	0		-4.27	-0.59	-10.38	-4.76	3.81	0
216	-7.04	-6.64	-2.93	-6.18	5.86	0		-2.55	0.92	-3.85	-0.37	2.74	0		-0.36	-2.32	1.2	-4.88	2.89	0		-3.74	-2.89	-14.18	-6.97	3.62	0
216.9	-3.95	-6	3.35	-2.08	9.83	0		2.6	2.08	-1.95	1.68	7.5	0		5.62	4.33	7.17	0.3	8.15	0		-8.05	-6.08	-13.07	-8.3	-1.19	0
217.8	-3.3	-5.54	2.05	-1.08	9.9	0		-0.25	2.23	-2.06	1.38	6.26	0		3.79	4.44	3.8	-0.22	4.87	0		-1.47	0.42	-10.47	-5.46	2.9	0
218.7	-7.59	-5.52	1.71	-1.17	8.32	0		-2.17	1.04	-4.34	0.36	4.36	0		2.32	0.51	4.11	-4.28	6.09	0		-4.79	-3.2	-12.34	-6.51	2.48	0
219.6	-2.46	-1.31	5.51	-3.03	8.95	0		-0.71	3.06	-2.83	-1.22	2.96	0		-0.12	-0.22	2.78	-4.51	1.57	0		-5.37	-3.01	-13.76	-6.3	2.53	0
220.5	-4.01	-5.08	-1.17	-1.02	11.67	0		-4.33	1	-5.25	-1.62	4.52	0		0.98	2.91	2.03	-3.51	4.45	0		-8.11	-4.39	-14.42	-7.34	2.49	0
221.4	-2.21	-4.57	-0.31	-0.54	8.4	0		-0.72	-2.63	-7.53	-1.3	2.1	0		0.93	-1.84	0.49	-4.8	2.16	0		-6.3	-4.29	-14.57	-9.12	1.67	0
222.3	-1.84	0.32	3.88	0.89	12.92	0		-0.78	3.75	-6.59	0.64	3.17	0		-2	0.79	-1.74	-3.75	0.43	0		-6.02	-4.65	-16.72	-9.94	1.25	0
223.2	-5.68	-6.86	2.32	-3.12	6.48	0		0	1.75	-2.95	-0.39	4.51	0		3.61	1.3	6.08	-2.28	4.06	0		-4.27	-0.67	-9.92	-3.77	2.9	0
224.1	-7.8	-6.52	-1.43	-5.41	6.23	0		0.71	4.25	-2.76	-0.69	6.03	0		3.5	2.59	3.96	-3.8	4.27	0		-6.48	-3.87	-15.75	-10.47	-0.41	0
225	-3.83	-2.76	2.16	-2.22	11.89	0		-3.15	-0.44	-6.8	-1.65	6.84	0		-0.44	1.62	1.85	-2.83	6.76	0		-5.55	-0.98	-12.68	-7.19	1.29	0
225.9	-2.4	-4.24	2.19	-1.48	10.27	0		1	6.12	-2.81	1.83	8.42	0		-0.16	0.42	0.43	-4.44	2.75	0		-7.65	-5.42	-16.66	-8.11	0.48	0
226.8	-5.14	-1.86	1.05	-3.91	9.76	0		-2.11	0.51	-7.51	-2.56	3.35	0		1.87	-1.17	0.99	-4.55	2.18	0		-5.3	-4.4	-15.01	-8.63	0.22	0
227.7	-4.88	-7.06	0.57	-3.12	7.69	0		-2.81	1.08	-4.83	-0.96	5.72	0		1.35	2.19	4.3	-2.86	5.34	0		-5.61	-5.11	-10.74	-6.88	0.76	0
228.6	-2.93	-4.46	0.25	-5.44	8.72	0		1.06	1.29	-6.54	-0.8	4.42	0		3.12	0.84	4.01	0.13	5.34	0		-5.1	-1.16	-9.5	-3.58	4.55	0
229.5	-3.55	-2.85	1.56	-1.72	10.49	0		2.4	2.84	-3.7	1.74	7.06	0		4.87	5.25	4.64	0.16	6.61	0		-5.5	-0.06	-11.12	-4.74	1.61	0
230.4	-2.87	-4.72	1.81	-3.08	11.65	0		-2.91	1.35	-5.11	1.5	4.68	0		2.11	0.99	3.04	-1.07	2.75	0		-6.19	-3.76	-13.5	-5.85	0.6	0
231.3	-5.3	-3.25	2.02	-1.71	10.25	0		-0.04	-0.98	-5.15	-1.4	4.07	0		5.33	2.52	3.15	-3.18	4.38	0		-8.29	-0.29	-15.23	-10.24	1.07	0
232.2	-0.17	0.41	4.31	2.47	11.9	0		-2.44	2.19	-6.93	0.25	3.23	0		1.15	1.17	4.05	-3.41	2.31	0		-3.95	-2.44	-9.99	-5.18	0.44	0
233.1	-6.73	-5	-1.15	-4.39	9.16	0		-2.62	-0.51	-7.69	-4.51	5.09	0		3.05	3.88	3.65	-2.8	6.09	0		-3.74	0.42	-12.05	-6.12	1.52	0
234	-5.85	-2.39	1.36	-4.17	6.85	0		-3.36	0.76	-4.57	-0.5	3.34	0		1.4	1.83	3.78	-2.2	3.85	0		-3.67	-0.05	-10.22	-6.21	1.35	0
234.9	0.32	-1.27	5.32	2.79	11.38	0		1.31	2.18	-2.35	3	4.1	0		5.92	3.6	6.89	-1.28	4.72	0		-4.28	-2.64	-10.11	-6.52	2.93	0
235.8	-6.47	-6.58	-1.83	-7.8	8.77	0		1.72	4.08	-4.35	-1.27	8.89	0		3.91	2.2	1.46	-6.22	4.52	0		-6.06	-3.37	-13.34	-10.64	2.2	0
236.7	-1.32	-0.67	3.43	1.95	13.8	0		2.47	5.9	-5.6	2.88	6.71	0		3.22	1.21	2.18	-2.66	6.99	0		-6.54	-3.29	-13.87	-7.22	2.18	0
237.6	-4.95	-5.63	-0.93	-5.07	7.3	0		-2.98	2.66	-3.72	-0.12	5.78	0		-0.55	-0.76	2.4	-7.9	3.02	0		-9.18	-5.79	-14.47	-12.2	-0.9	0
238.5	-3.39	-2.06	1	0.03	11.84	0		0.17	3.84	-4.4	2.62	6.64	0		0.8	0.63	4.03	-4.15	4.36	0		-6.61	-2.89	-11.66	-5.56	1.33	0
239.4	-1.97	-1.82	2.72	-0.78	11.77	0		-0.28	2.13	-1.9	1.06	4.71	0		3.29	1.4	6.62	-3.59	5.31	0		-5.99	-4.92	-13.6	-10.46	-0.21	0
240.3	-1.43	-1.69	2.52	-0.55	8.08	0		-1.36	2.28	-7.41	0.34	3.7	0		2.15	-0.69	1.09	-4.63	3.95	0		-4.81	-3.81	-12.2	-8.17	4.69	0
241.2	-4.49	-0.79	3.94	-1.47	12.84	0		-2.53	0.98	-5.4	-1.44	5.76	0		-0.4	-0.06	-0.18	-6.48	3.28	0		-7.03	-4.23	-12.41	-10	-0.3	0
242.1	-3.96	-4.07	0.26	-3.19	8.27	0		1.67	4.11	-2.48	1.43	9.6	0		1.71	2.46	4.95	-0.02	5.24	0		-4.15	0.37	-9.4	-3.12	3.82	0
243	-4.68	-5.46	-1.89	-6.68	8.29	0		1.46	3.68	-5.84	0.76	5.6	0		2.95	3.56	3.75	-1.44	5.81	0		-4.28	-2.79	-10.09	-6.02	4.12	0
243.9	-7.22	-7.84	0.87	-4.63	5.32	0		-0.93	1.16	-4.5	2.11	2.78	0		2.54	0.25	4.93	-4.6	4.53	0		-8.86	-4.28	-12.19	-8.69	0.28	0
244.8	-6.37	-4.25	1.7	-1.9	10.18	0		-1.04	1.35	-4.84	-0.23	3.1	0		0.43	-3.08	2.32	-5	0.83	0		-6.51	-5.61	-10.58	-7.95	0.27	0
245.7	-3.41	-5.52	-2.19	-7.01	7.01	0		-3.68	-0.58	-7.51	-3.53	1.17	0		3.29	2.34	4.4	-3.26	4.07	0		-2.81	-1.56	-11.4	-8.29	2.45	0
246.6	-4.88	-5.5	-2.6	-4.7	7.12	0		-5.7	-1.42	-8.44	-5.62	1.87	0		0.57	-0.22	2.24	-3.92	2.75	0		-4.47	-3.82	-12.38	-6.76	-0.67	0
247.5	-1.85	-4.12	2.86	-1.63	10.13	0		0.27	2.28	-5.72	1.98	4.92	0		0.94	0.76	0.88	-3.9	2.34	0		-4.89	-2.43	-12.46	-6.44	0.78	0
248.4	-4.05	-4.84	0.15	0.51	7.93	0		-0.12	0.04	-4.49	0.13	4.94	0		1.71	0.62	3.15	-3.7	5.49	0		-3.26	-5.07	-9.73	-9.32	4.2	0
249.3	-5.5	-5.45	1.78	-1.71	9.89	0		-1.95	-0.58	-6.26	-1.08	1.86	0		4.37	2.39	5.01	-2.93	4.56	0		-5.87	-2.17	-9.94	-6.53	1.09	0
250.2	-3.48	-4.54	1.69	-4.29	8.02	0		-2.53	1.51	-4.25	-1.08	3.48	0		0.55	0.1	5.54	-3.67	4.18	0		-4.4	-3.27	-10.58	-7.89	2.6	0
251.1	-4.5	-3	0.93	-3.16	11.66	0		-3.27	1.25	-6.06	-1.23	5.4	0		2.33	4.32	1.61	-2.37	4.94	0		-6.67	-5.05	-12.95	-5.86	3.8	0
252	-2.15	-3.32	5.78	-4.94	8.97	0		2.19	2.39	1	1.01	7.53	0		4.11	1.98	1.56	-3.81	6.53	0		-4.75	0.18	-11.99	-7.99	3.18	0
252.9	-5.15	-1.71	1.11	-2.88	10.72	0		-2.5	3.19	-9.44	-3.12	2.23	0		-1.61	-1.05	-0.41	-8.11	0.39	0		-4.41	-1.67	-10.27	-10.18	1.19	0
253.8	-6.54	-6.71	-2.17	-6.11	7.71	0		-4.43	0.38	-7.32	-1.96	0.76	0		2.58	1.85	1.74	-3.76	3.21	0		-7.61	-3.02	-11.36	-7.43	4.53	0
254.7	-3.73	-5.66	-2.82	-4.2	7.13	0		-2.01	-1.68	-4.69	0.37	5.47	0		3.07	2.82	7.48	1.16	8.31	0		-3.4	-1.5	-12.59	-8.27	2.97	0
255.6	-3.81	-2.62	0.78	-4.08	11.52	0		1.54	5.88	-1.66	-0.45	5.05	0		3.57	3.2	5.66	-2.94	4.61	0		-5.19	0.19	-10.5	-8.7	1.38	0
256.5	-3.74	-2.92	2.81	-1.18	8.92	0		-1.06	-0.72	-3.44	1.27	4.56	0		0.13	-0.52	2.23	-4.82	3.26	0		-6.13	-0.07	-10.62	-7.58	0.69	0
257.4	-3.45	-1.07	0.63	0.66	10.8	0		-0.03	0.59	-3.77	2.48	5.37	0		0.61	0.58	1.79	-2.06	6.46	0		-5.79	-2.04	-16.16	-7.8	3.22	0
258.3	-4.61	-3.58	-2.02	0.27	5.82	0		-3.03	3.17	-4.2	0.46	4.7	0		3.86	3.74	7.37	0.41	9.62	0		-3.58	-1.1	-9.5	-5.13	4.63	0
259.2	-4.78	-5.63	-1.12	-4.94	8.11	0		3.14	3.23	-3.81	-0.07	7.62	0		3.67	0.92	5.09	-3.06	7.33	0		-5.94	-3.19	-14.74	-10.07	1.59	0
260.1	-5.91	-5.43	-0.23	-0.71	6.83	0		0.3	0.05	-7.5	1.06	3.68	0		5.86	2.27	3.48	-0.96	5.38	0		-1.97	-0.38	-9.99	-4.09	4.31	0
261	-3.02	0.98	1.56	-4.46	9.64	0		0.31	2.88	-7.08	-2.76	2.11	0		0.85	0.75	0.52	-5.49	-0.61	0		-6.78	-3.08	-15.03	-9.79	-0.69	0
261.9	-4.03	-5.02	2.87	-4.65	9.77	0		-2.18	-1.49	-5.25	-3.07	5.45	0		1.1	0.17	4.59	-5.55	2.98	0		-6.48	-3.22	-9.73	-9.23	0.92	0
262.8	2.05	-0.82	3.95	-0.99	13.07	0		-0.08	1.83	-3.65	1.37	4.06	0		2.41	1.46	5.62	-0.88	3.72	0		-5.38	-3.33	-11.64	-7.99	2	0
263.7	-3.32	-3.81	0.08	-3.88	8.78	0		-1.93	1.1	-5.88	-2.66	2.3	0		1.9	0.24	2.03	-2.7	5.44	0		-5.96	-3.92	-11.61	-7.6	1.36	0
264.6	-6.1	-4.14	0.43	-3.76	6.79	0		-4.9	-0.34	-6.59	-0.55	2.85	0		1.26	0.12	1.39	-2.82	3.28	0		-7.8	-2.61	-12.25	-10.58	0.35	0
265.5	-7.49	-6.27	-3.55	-5.1	7.15	0		-0.91	0.71	-6.63	1.3	1.95	0		0.23	-1.8	0.83	-4.33	0.88	0		-3.35	-2.57	-10.5	-6.7	4.95	0
266.4	-4.29	-3.32	3.33	-0.14	6.17	0		-2.14	1.64	-4.01	-0.84	3.14	0		3.44	4.1	3.08	-1.32	5.88	0		-6.29	-2.37	-12.92	-7.39	2.37	0
267.3	-3.49	-4.51	2.21	-2.89	11.13	0		-0.16	2.19	-6.9	0.56	6.53	0		2.94	0.58	2.99	-3.32	5.48	0		-3.48	-2.02	-9.95	-8.87	1.26	0
268.2	-2.86	-5.55	1.2	-3.6	7.36	0		-1.34	1.69	-4.13	-1.53	2.05	0		-1.47	-1.07	1.99	-6.64	2.35	0		-6.84	-1.78	-12.75	-10.47	0.25	0
269.1	-4.46	-3.51	5.46	-2.8	10.55	0		-0.52	2.23	-2.18	0.85	4.84	0		2.8	0.59	3.54	-3.27	4.91	0		-3.69	-1.71	-9.52	-4.67	2.54	0
270	-4.38	-2.49	3.45	-3.5	10.06	0		-2.01	1.03	-6.19	-0.05	3.95	0		2.44	0.12	2.1	-1.22	4.75	0		-5.98	-4.68	-11.46	-5.84	0.62	0
270.9	-1.57	-3.91	5.64	-2.88	12.29	0		-1.76	2.15	-3.73	0.76	6.21	0		2.27	1.3	4.63	-0.3	7.53	0		-4.87	-1.53	-9.07	-5.2	4.3	0
271.8	-4.02	-5.86	0.19	-2.15	9.74	0		-2.5	-3.18	-5.15	-4.08	5.52	0		4.04	2.93	6.07	-3.4	7.68	0		-3.2	2.33	-9.45	-6.69	4.92	0
272.7	-3.73	-3.69	2.27	-2.31	9.12	0		-2.89	0.62	-3.25	-0.86	0.4	0		4.33	2.67	6.17	-3.85	4.93	0		-4.49	-2.7	-11.11	-8.34	0.57	0
273.6	-3.89	-0.72	2.37	0.22	12.16	0		-0.99	4.23	-5.15	1.09	3.95	0		2.08	1.83	3.75	-2.45	4.67	0		-5.57	-3.2	-10.99	-6.87	1.5	0
274.5	-6.12	-2.38	0.83	-0.75	8.22	0		-1.94	3.06	-5.28	-1	4.83	0		3.39	4.95	4.79	-5.09	5.67	0		-2.2	0.15	-10.26	-7.88	2.44	0
275.4	-4.22	-1.44	1.93	-2.13	12.8	0		-1.35	2.93	-0.56	-0.04	9.29	0		2.79	2.83	3.53	-3.51	5.61	0		-6.09	0.65	-13.26	-6.62	2.53	0
276.3	-3.31	-2.35	2.59	-0.86	8.67	0		-3.92	2.27	-6.36	-2.71	-0.88	0		0.15	-0.02	0.73	-6.69	1.08	0		-3.2	0.66	-11	-7.04	3.85	0
277.2	-7.24	-5.15	-0.96	-2.55	9.25	0		-2.13	2.36	-6.39	-4.15	6.82	0		1.68	1.61	2.43	-5.38	7.79	0		-9.04	-4.77	-13.13	-7.48	1.86	0
278.1	-6.14	-4.83	0.54	-4.35	10.39	0		-3.82	-3.26	-7.56	-4.96	1.79	0		-0.09	-2.77	1.22	-7.64	0.8	0		-3.93	-2.31	-11.49	-7.01	4.5	0
279	-8.29	-8.41	-0.3	-7.28	6.15	0		-0.17	3.39	-3.28	-0.75	4.48	0		1.16	0.9	3.71	-3.92	4.23	0		-5.86	-3.42	-12.28	-7.84	-0.58	0
279.9	-6.04	-3.19	0.29	-3.8	8.39	0		-3.6	-1.08	-8.82	-3.66	3.99	0		2.01	1.13	3.83	-4.99	3.56	0		-3.12	-0.4	-9.03	-8.02	3.14	0
280.8	-4.21	-0.93	5.79	-0.61	11.36	0		-1.09	3.94	-2.47	-0.48	2.27	0		-0.04	-0.17	1.01	-6.98	3.33	0		-4.9	-3.18	-12.4	-10.05	4.15	0
281.7	-4.67	-7.1	-0.92	-7.07	9.68	0		-3.82	1.34	-5.45	-1.1	4.45	0		2.93	1.8	2.86	-2.81	6.2	0		-3.37	-1.23	-13.94	-7.91	4.24	0
282.6	-5.04	-5.15	0.68	-1.75	10.02	0		-1.9	1.8	-3.03	-0.45	5.88	0		2.69	1.99	5	-4.47	6.35	0		-6.03	-4.75	-11.46	-8.99	2.21	0
283.5	-5.29	-4.29	1.75	-4.8	9.97	0		-0.59	2.09	-4.45	-1.85	6.55	0		3.7	1.39	2.68	-0.83	4.85	0		-4.5	-1.56	-12.76	-6.53	2.06	0
284.4	-2.87	-2.4	3.63	-6.98	9.9	0		-2.94	-0.06	-4.41	-4.07	3.1	0		1.3	-0.07	3.84	-1.89	3.42	0		-5.3	-3.41	-10.25	-5.97	1.58	0
285.3	-2.84	0.62	6.93	-3.88	10.55	0		1.96	3.35	2.62	0.81	5.17	0		1.86	0.01	6.6	-1.6	7.24	0		-7.21	-1.7	-10.11	-6.69	3.9	0
286.2	-2.42	-2.74	4.59	-0.44	11.06	0		-0.41	3.67	-5.34	-1.36	4.38	0		5.29	2.92	4.9	-4.62	7.04	0		-2.16	-0.22	-11.72	-9.27	5.38	0
287.1	-8.61	-6.57	-1.75	-7.61	7.93	0		-5.03	-1.82	-7.54	-5.94	-0.05	0		0.25	-2.56	1.45	-7.34	1.84	0		-4.12	-2.75	-13.33	-7.12	1.81	0
288	-1.9	-3.06	1.41	-0.58	9.65	0		-1.77	1.83	-3.67	-1.06	4.28	0		3.18	1.93	4.05	-5.14	5.92	0		-2.08	1.36	-8.67	-3.82	4.2	0
288.9	-6.4	-5.82	0.16	-6.5	6.39	0		-3.06	2.02	-4.26	-3.27	3.38	0		1.59	1.98	3.91	-6.97	2.38	0		-2.55	-2.59	-9.69	-7.99	2.6	0
289.8	-5.97	-3.26	-0.33	-4.09	8.89	0		-1.6	3.12	-3.72	-0.23	4.61	0		1.23	1.17	5.55	-1.94	5.45	0		-8.03	-7.12	-14.02	-9.72	0.29	0
290.7	-5.06	-4.7	1.5	-2.87	9.44	0		1.78	6.96	-0.81	2.62	6.76	0		2.56	4.8	8.18	-1.7	6.31	0		-6.6	-1.18	-9.3	-7.99	1.64	0
291.6	-5.9	-4.66	1.05	-5.98	7.18	0		-2.73	2.14	-7.16	-5.35	3.37	0		3.3	2.53	6.14	-5.14	6.26	0		-0.65	-0.02	-8.21	-7.06	4.61	0
292.5	-4.35	-0.57	2.85	-3.49	11.07	0		-2.94	2.1	-6.12	-3.7	3.14	0		2.95	1.47	0.73	-3.47	3.74	0		-5.91	-1.4	-12.44	-5.61	1.23	0
293.4	-7.04	-6.11	-1.53	-8.27	4.88	0		-0.48	-0.54	-6.17	-2.88	3.65	0		3.24	-1.14	3.62	-3.23	5.81	0		-6.75	-4.33	-12.75	-8.25	0.43	0
294.3	-2.36	-2.96	4.22	-1.85	9.93	0		-0.64	2.13	-4.03	0.59	5.07	0		3.28	3.52	3.31	-2.78	2.87	0		-5.5	-0.2	-10.48	-9.27	0.27	0
295.2	-3.08	-2.8	0.89	0.63	10.28	0		-0.06	-0.45	-6.85	0.13	4.56	0		4.69	2.1	4.33	-2.1	6.13	0		-3.53	-0.95	-9.4	-8.08	5.99	0
296.1	-4.12	-2.88	2.21	-2.83	10.67	0		-1.49	0.98	-4.4	-1.37	0.83	0		1.15	2.75	3.1	-3.32	4.41	0		-1.54	3.44	-9.51	-8.05	3.85	0
297	-4.94	-2.31	3.52	-4.19	10.79	0		-2.04	1.91	-2.83	-2.61	4.27	0		3.43	2.85	4.76	-2.89	5.04	0		-3.59	-0.35	-10.54	-7.41	2.57	0
297.9	-6.15	-5.71	1.2	-4.38	8.14	0		0.01	1.78	-4.97	-2.82	2.79	0		3.48	-0.28	0.97	-2.84	6.95	0		-3.31	-0.96	-9.61	-6.68	3.72	0
298.8	-1.4	1.52	3.69	-0.22	13.75	0		1.75	3.29	-2.09	1.62	7.68	0		3.7	1.43	4.01	-2.91	6.37	0		-4.88	-2.87	-11.76	-10.34	1.19	0
299.7	-7.13	-2.83	-0.54	-4.8	8.86	0		-0.22	3.98	-4.52	-1.33	7.21	0		3.9	0.41	1.86	-3.04	4.66	0		-2.07	-0.46	-7.66	-8.2	0.17	0
300.6	-1.98	-3.14	3.71	0.81	9.25	0		-0.82	1.87	-3.73	-2.77	4.29	0		-0.72	-1.89	0.29	-8.2	3.64	0		-5.04	-1.77	-12.87	-8.64	2.38	0
301.5	-1.97	1.79	3.89	-1.6	13.09	0		-2.88	2.02	-5.98	-2.45	2.36	0		1.88	-2.85	1.01	-7.44	1.34	0		-4.9	-2.4	-9.92	-9.16	-0.01	0
302.4	-3.79	-5.97	-0.05	-4.14	7.65	0		-2.7	0.73	-6.06	-4.76	4.24	0		3.52	2.01	5.04	-5.59	2.39	0		-1.31	0.65	-6.63	-6.7	0.08	0
303.3	-5.14	-1.43	3.55	-0.39	13.06	0		1.35	4.94	-1.03	2.63	6.77	0		1.31	1.81	1.51	-4.2	4.97	0		-4.57	-1.5	-10.74	-8.74	2.81	0
304.2	-6.31	-6.21	-1.39	-6.15	5.35	0		-1.29	1.14	-5.08	-3.59	1.91	0		1.04	-1.22	4.93	-6.18	4.74	0		-3.89	-0.53	-6.95	-8.58	5	0
305.1	-3.77	-3.26	3.42	-1.73	7.76	0		-1.67	2.25	-4.97	-2.57	0.44	0		2.28	1.95	3.54	-4.36	4.67	0		-5.54	-1.29	-11.77	-7.28	2.76	0
306	-4.36	-2.16	6.01	-2.98	11.55	0		-0.71	3.75	-1.71	-0.65	4.78	0		-0.71	0.26	2.8	-5.54	3.71	0		-2.95	-0.28	-7.61	-7.13	5.39	0
306.9	-7.81	-3.95	2.44	-3.92	7.06	0		-4.49	1.71	-3.51	-0.59	4.28	0		-0.49	0.29	1.11	-4.23	1.11	0		-5.17	-0.35	-12.86	-6.32	3.63	0
307.8	-7.89	-8.1	-2.35	-9.48	6.03	0		-1.88	1.84	-7.35	-3.78	2.34	0		6.74	5.81	7.71	-0.12	7.64	0		-1.87	-1.23	-7.74	-5.36	4.87	0
308.7	-5.39	-3.64	3.9	-0.51	9.41	0		-2.28	4.34	-4.81	-0.89	4.48	0		-3.2	-1.38	1.89	-5.53	4.13	0		-8.37	-5.82	-11.84	-11.89	1.22	0
309.6	-3.93	-2.53	2.61	-1.61	9.56	0		-4.78	-0.65	-6.02	-2.24	3.29	0		-1.79	-2.2	-0.93	-6.5	0.77	0		-8.55	-5.92	-14.24	-9.87	0.67	0
310.5	-5.65	-7.8	2.23	-4.48	7.17	0		-0.77	0.88	-3.14	-2.49	3.44	0		1.85	3.75	5.22	-4.37	3.65	0		-5.23	-0.17	-7.68	-7.95	-0.37	0
311.4	-7.05	-6.33	1.13	-8.07	8.57	0		-4.19	1.35	-2.13	-3.72	4.32	0		1.39	0.48	3.27	-5.15	3.42	0		-5.22	-3.33	-11.84	-12.78	-0.51	0
312.3	-3.48	-6.04	0.17	-6.7	5.14	0		-0.29	0.89	-6.39	-5.32	3.14	0		0.8	1.67	1.7	-3.94	8.91	0		-7.67	-2.05	-11.46	-7.8	1.96	0
313.2	-5.2	-0.45	3.76	-3.08	10.5	0		-1.66	2.41	-3.49	-1.94	4.17	0		2.84	1.41	3.52	-1.16	5.65	0		-6.66	-2.85	-11.89	-8.99	1.37	0
314.1	-4.96	-6.25	-1.69	-6.34	6.18	0		-1.58	0.53	-5.15	-3.02	2.41	0		2.19	1.07	3.92	-2.5	3.96	0		-2.67	0.02	-8.16	-7	2.07	0
315	-4.79	-0.31	4.16	1.01	12.5	0		-1.75	2.36	-3.1	-0.56	4.82	0		0.82	0.09	2.22	-8.05	2.64	0		-4.16	-1.72	-9.81	-7.31	4.53	0
315.9	-1.53	-7.17	0.27	-2.13	6.95	0		-1.1	-2.32	-5.7	-4.73	-0.58	0		-1.03	-0.01	2.83	-8.05	4.13	0		-9.08	-5.95	-11.29	-9.93	-0.26	0
316.8	-4.53	-5.21	0.08	-3.01	6.59	0		0.55	2.15	-3.46	0.02	4.64	0		-0.75	-0.67	2.91	-5.07	2.76	0		-5.06	-1.29	-9.46	-8.96	0.76	0
317.7	-4.18	-2.43	2.3	-1.77	9.94	0		-1.57	2.01	-3.2	0.58	5.15	0		3.72	1.3	7.2	-1.58	8.86	0		-6.2	-2.39	-11.04	-10.1	1.07	0
318.6	-4.36	-2.82	1.23	-1.3	9.08	0		2.34	3.51	-3.2	-0.91	4.84	0		6.61	4.74	8.4	-3.85	7.38	0		-1.11	-1.02	-11.51	-8.15	5.41	0
319.5	-7	-7.06	1.47	-4.21	6.38	0		-2.66	-0.14	-6.97	-0.75	3.01	0		2.36	-0.84	0.72	-5	4.54	0		-5.7	-5.47	-13.24	-10.28	0.1	0
320.4	-4.8	-2.84	-0.96	-2.4	8.87	0		-2.82	2.48	-6.03	-1.26	2.33	0		0.12	-0.7	3.7	-6.69	3.34	0		-9.93	-5.81	-13.19	-11.22	-0.45	0
321.3	-7.84	-7.18	1.96	-2.7	4.86	0		-2.14	2.31	-1.68	-0.76	2.47	0		1.58	0.51	4.95	-6.28	2.5	0		-5.57	-5.08	-11.81	-8.9	-1.5	0
322.2	-3.36	-3.38	2.15	-1.24	8.14	0		1.67	3.62	-4.09	0.92	5.32	0		5.98	4.58	7.71	1.36	7.45	0		-3.87	-0.36	-7.71	-6.97	0.77	0
323.1	-5.46	-3.49	0.62	-1.44	6.78	0		-2.6	-1.19	-5.78	-4.4	0.49	0		2.53	2.96	4.19	-5.68	4.94	0		-2.24	-0.95	-10.78	-9.03	3.5	0
324	-3.51	-0.98	0.68	-6.09	12.28	0		2.75	4.32	-3.67	0.1	7.8	0		3.87	0.36	3.9	-3.72	6.81	0		-6.63	-4.17	-13.04	-9.74	-1.05	0
324.9	-4.93	-2.43	1.74	-1.17	10.02	0		-0.22	2.8	-1.55	1.25	4.85	0		1.22	0.51	4.4	-1.6	5.95	0		-6.42	-2.65	-13.04	-6.87	2.78	0
325.8	-1.73	-4.19	5.24	-1.02	10.49	0		-3.81	1.97	-5.5	-2.51	2.14	0		3.23	2.13	4.91	-2.47	5.3	0		-2.74	-2.77	-9.56	-7.72	3.18	0
326.7	-4.33	-1.59	1.84	-3.58	11.46	0		-1.44	2.41	-7.92	-1.71	2.06	0		2.5	0.8	3.03	-3.97	4.85	0		-3.89	-1.38	-11.98	-10.88	1.13	0
327.6	-2.87	-1.04	4.09	-0.22	10.14	0		-2.25	4.95	-3.88	-1.67	3.91	0		4.86	0.85	3.66	-2.23	6.44	0		-3.5	0.51	-6.43	-6.77	4.45	0
328.5	-2.78	-3.79	2.6	-2.51	10.47	0		-2.57	4.12	-4.88	0.15	4.27	0		1.25	3.17	0.83	-5.86	4.87	0		-7.33	-2.09	-11.41	-9.27	0.5	0
329.4	-7.46	-5.25	-0.81	-5.24	10.17	0		-1.54	2.38	-3.35	1.1	5.69	0		3.95	3.04	5.95	-2.53	6.69	0		-4.68	0.78	-9.19	-9.52	2.23	0
330.3	-6.26	-6.77	0.04	-4.8	7.3	0		-3.47	1.36	-2.92	-0.38	3.43	0		0.32	-1.13	3.02	-4.6	3.1	0		-5.18	-1.9	-9.99	-9.53	-0.42	0
331.2	-4.33	-2.62	4.39	-1.73	10.7	0		1.33	1.68	-2.82	0.48	4.14	0		3.04	0.41	2.63	-3.62	6.19	0		-7.25	-5.28	-10.68	-8.68	2.1	0
332.1	-4.88	-7.18	-0.92	-5.34	6.29	0		-2.54	-0.38	-8.8	-3.72	-0.09	0		4.45	3.67	4.59	-1.53	4.21	0		-5.16	-1.73	-11.86	-6.38	2.32	0
333	-4.22	-1.78	3.31	-4.74	11.19	0		0.33	-0.17	-5.55	-2.33	3.27	0		0.82	-0.04	4.69	-4.82	6.06	0		-6.62	-2.34	-11.79	-9.31	2.02	0
333.9	-7.53	-7.15	-2.28	-6.58	5.95	0		-1.12	0.82	-6.86	-3.32	0.9	0		5.63	2.62	5.1	-3.05	5.08	0		-3.81	-1.26	-9.92	-8.19	3.08	0
334.8	-6.57	-4.6	0.31	-5.24	7.84	0		-0.81	5.6	-5.01	-1.78	4.9	0		4.4	2.25	3.81	-2.48	7.17	0		-4.6	-2.13	-9.97	-9.58	1.9	0
335.7	-9.47	-5.74	2.17	-7.06	8.52	0		-3	2.16	-3.29	-0.65	4.52	0		4.02	2.2	3.71	-5.92	3.26	0		-6.6	-4.18	-12.01	-12.4	-1.55	0
336.6	-7.35	-5.09	-1.98	-5.84	6.49	0		-2.83	0.06	-7.85	-2.85	2.89	0		0.04	-0.9	2.4	-8.76	4.23	0		-6.31	-2.48	-11.68	-9.41	0.81	0
337.5	-5.42	-1.74	3.89	-3.43	9.55	0		-0.57	5.65	-3.12	0.51	7.13	0		6.44	6.34	7.04	-2.94	8.22	0		-5.46	-2.58	-9.9	-7.7	2.49	0
338.4	-4.22	-3.06	2.95	-4.59	9.5	0		0.08	4.2	-2.49	-1.41	7.16	0		3.7	2.6	4.18	-4.9	5.39	0		-1.17	2.24	-5.48	-4.19	7.05	0
339.3	-6.07	-3.51	2.69	-3.72	7.71	0		-2.74	3.14	-4.72	-1.37	3.07	0		1.87	-1.29	1.67	-5.62	3.62	0		-8.35	-2.2	-14.01	-9.89	0.34	0
340.2	-2.69	-2.69	2.51	-0.99	10.77	0		0.84	4.52	0.36	1.69	2.35	0		1.43	-1.77	4.93	-6.09	1.99	0		-5.74	-1.5	-10.71	-11.31	1.71	0
341.1	-7.35	-5.42	1.88	-7.72	4.69	0		-3.98	0.62	-8.6	-4.78	1.89	0		2.11	2.4	2.22	-0.85	5.37	0		-5.74	-2.77	-10.97	-8.26	1.48	0
342	-5.95	-3.11	1.58	-3.99	9.98	0		-4.44	1.86	-5.31	-1.33	4.04	0		-0.56	-1.61	3.5	-6.69	2.51	0		-3.65	-2.46	-10.39	-9.96	2.9	0
342.9	-5.38	-6.37	1.02	-5.75	9.13	0		-0.8	2.65	-1.47	-1.49	6.18	0		1.5	1.61	4.16	-4.76	6.05	0		-4.64	-2.72	-7.67	-8.45	0.98	0
343.8	-1.2	-3.77	3.03	1.18	11.42	0		0.91	0.48	-6.75	0.62	5.05	0		3.45	-0.27	2.82	-4.55	5.92	0		-5.33	-4.09	-8.11	-7.9	3.49	0
344.7	-8.45	-3.73	-1.1	-2.66	5.4	0		-1.11	3.46	-5.08	-2.17	4.53	0		-0.22	0.31	1.93	-6.21	3.21	0		-6.91	-0.97	-13.13	-8.86	2.76	0
345.6	-3.51	-2.88	-0.98	-2.27	8.97	0		-2.12	-0.07	-5.63	-2.94	1.09	0		5.83	1.36	5.24	-3.56	3.1	0		-4.58	-4.88	-8.35	-8.62	-2.72	0
346.5	-2.39	-1.96	3.3	-0.3	8.45	0		-4.92	2.05	-4.82	-2.07	4.07	0		3.6	2.81	4.67	-4.47	6.45	0		-6.09	-2.63	-12.77	-10.19	1.5	0
347.4	-2.49	-4.04	1.91	0.56	11.88	0		-3.7	-0.09	-6.35	-0.54	2.77	0		2.93	2.12	1.23	-2.22	4.78	0		-4.08	-1.25	-11.6	-7.31	0.49	0
348.3	-8.51	-5.06	-1.26	-4.13	6.15	0		-5.06	0.37	-7.63	-6.71	2.41	0		3.63	1.91	2.75	-5.37	6.34	0		-4.55	-1.8	-9.37	-7.86	4.62	0
349.2	-6.91	-4.37	-1.71	-4.99	7.5	0		-0.3	3.21	-3.72	-0.67	5.47	0		3.49	2.71	6.31	-1.9	6.87	0		-6.29	-0.53	-9.66	-7.72	1.29	0
350.1	-4.88	-3.41	1.53	-2.84	8.5	0		-2.63	1.04	-7.74	-4.31	2.73	0		0.23	1.64	2.41	-4.89	3.27	0		-6.47	-2.21	-12.02	-10.43	-1.18	0
351	-6.12	-0.78	2.45	-2.6	9.89	0		0.2	4.35	-1.85	0.42	5.25	0		1.37	2.3	5.04	-4.12	5.81	0		-5.63	-1.35	-9.31	-8.34	2.25	0
351.9	-5.24	-6.12	-0.94	-5.09	8.98	0		-1.45	0.55	-8.24	-6.23	3.37	0		5.01	1.73	3.94	-5.7	4.97	0		-6.77	-3.91	-11.23	-11.27	-1.23	0
352.8	-8.2	-4.13	-1.73	-4.47	5.15	0		-1.06	4.9	-3.48	-2.59	3.06	0		0.36	3.05	3.32	-6.21	4.92	0		-3.25	1.1	-7.46	-6.89	3.39	0
353.7	-1.03	-0.35	3.16	-2.24	12.04	0		-0.42	4.74	-1.23	0.78	6.24	0		2.52	-0.97	4.58	-4.1	5.85	0		-3.53	-4.03	-10.12	-9.86	1.72	0
354.6	-0.84	-2.7	5.65	-0.22	12.46	0		1.88	3.98	0.13	-0.98	7.54	0		0.02	0.23	4.43	-8.35	4.3	0		-7.17	-3.11	-8.47	-11.06	3.65	0
355.5	-7.79	-4.15	-2.6	-7.19	4.84	0		-2.42	3.1	-7.02	-5.45	0.86	0		2.71	4.04	1.67	-3.13	5.79	0		-2.57	0.11	-11.09	-8.86	2.75	0
356.4	-6.6	-6.43	0.24	-6.5	6.23	0		-3.48	-0.16	-5.76	-3.78	4.38	0		3.08	0.03	4	-4.37	4.68	0		-4.17	-2.17	-11.13	-8.99	2.18	0
357.3	-5.44	-2.8	1.36	-5.26	8.09	0		0.66	2.9	-4.3	-2.7	4.29	0		3.63	1.82	4.71	-5.97	3.86	0		-3.28	-1.76	-8.74	-9.35	2.26	0
358.2	-3.45	-2.1	2.48	-3.04	6.89	0		1.56	4.91	-3.75	-0.01	4.48	0		1.99	1.7	3.02	-4.23	4.34	0		-7.95	-3.06	-9.92	-10.2	1.8	0
359.1	-3.15	-1.26	1.97	0.21	11.92	0		0.98	3.94	-2.26	1.51	4.11	0		5.36	-0.54	4.26	-3.46	4.79	0		-1.32	-1.57	-7.59	-7.06	5.39	0
360	-4.95	-4.43	0.24	-5.97	7.62	0		-4.15	-1	-6.19	-3.9	0.43	0		0.62	1.27	5.39	-7.78	3.23	0		-4.62	-1.4	-8.22	-8.84	1.71	0
360.9	-7.8	-6.36	-3.23	-6.18	7.6	0		-2.65	2.47	-6.78	-2.35	4.64	0		1.47	-1.83	2.77	-6.46	3.2	0		-7.24	-5.15	-11.84	-11.71	-0.02	0
361.8	-2.53	-2.15	2.3	-5.52	8.01	0		3.93	7.12	0.23	1.68	5.88	0		4.66	3.16	6.23	-1.02	5.82	0		-5.08	-0.25	-10.79	-9.84	-0.31	0
362.7	-5.03	-2.03	-0.01	-1.26	5.69	0		-0.85	6.04	-3.28	2.05	5.16	0		3.64	3.29	6.63	-2.26	5.84	0		-3.92	0.86	-8.12	-6.06	2.08	0
363.6	-2.89	-4.1	1.48	-2.52	7.55	0		-2.2	3.61	-2.45	-0.06	3.06	0		3.14	-1.19	7.06	-4.13	3.59	0		-8.02	-4.14	-11.47	-11.32	-0.81	0
364.5	-8.35	-6.2	-2.81	-6.31	7.45	0		-0.83	3.35	-6.44	-0.01	4.82	0		2.03	-1.37	3.96	-5.57	5.61	0		-3.41	-2.38	-6.82	-7.79	4.47	0
365.4	-3.87	-1.59	1.6	-0.96	7.67	0		-1.49	3.82	-4.73	-2.02	2.88	0		3.23	1.52	5.45	-2.9	7.26	0		-5.77	-2	-7.91	-7.29	1.82	0
366.3	-6.88	-4.85	1.84	-4.98	7.82	0		0.01	2.75	-0.97	-0.75	3.66	0		4.83	2.15	7.01	-3.58	6.02	0		-5.07	-0.66	-9.16	-8.3	1.89	0
367.2	-5.96	-4.64	-0.85	-3.97	5.94	0		-3.66	2.03	-5.1	-4.1	2.85	0		0.22	-1.88	3.49	-6.94	4.74	0		-6.81	-3.94	-10.31	-11.56	2.31	0
368.1	-6.74	-5.53	-2.37	-6.45	4.05	0		-0.97	1.6	-8.11	-3.77	2.38	0		1.7	0.17	3.88	-4.55	5.58	0		-4.53	-1.18	-9.99	-10.11	1.18	0
369	-8.32	-5.41	-2.28	-2.73	6.6	0		-3.28	1.26	-5.8	-0.36	3.11	0		1.32	-0.27	3.98	-4.13	4.93	0		-4.97	-1.18	-9.25	-8.46	1.85	0
369.9	-7.47	-5.67	1.26	-3.03	4.73	0		-1.78	2.48	-6.75	1.22	0.93	0		3.24	1.29	3.9	-3.17	4.61	0		-3.04	0.57	-8.36	-7.05	2.41	0
370.8	-4.51	-3.11	1.58	-4.39	7.41	0		-2.79	2.23	-3.63	-0.28	3.37	0		1.22	0.15	3.28	-4.27	4.25	0		-6.93	-1.39	-11.43	-12.45	3.01	0
371.7	-4.02	-1.96	-1.05	-4.48	8.92	0		-1.67	3.3	-4.99	-4.33	2.74	0		0.76	-1.48	0.85	-5.42	4.05	0		-4.61	-5.87	-12.9	-11.67	-0.9	0
372.6	-6.32	-3.03	0.68	-1.12	9.82	0		-1.95	5.18	-4.31	0.13	4.9	0		1.27	1.36	5.16	-3.48	6.09	0		-8.41	-1.85	-9.46	-11.08	1.17	0
373.5	-6.07	-4.65	-1.19	-4.78	7.11	0		-1.72	4.15	-4.92	-3.8	3.28	0		2.59	-0.61	1.21	-5.69	5.74	0		-5.19	-0.11	-11.04	-6.83	3.86	0
374.4	-4.47	-1.54	-1.49	-2.39	10.32	0		0.48	6.3	-1.48	1.95	8.5	0		6.79	5.02	8.24	-1.19	7.18	0		-2.3	0.21	-8.62	-7.92	1.31	0
375.3	-6.82	-3.33	3.25	-1.68	10.8	0		-1.45	2.08	-1.53	1.88	2.45	0		0.5	0.53	3.52	-4.01	3.68	0		-4.43	0.55	-9.72	-5.99	3.14	0
376.2	-5.84	-3.38	1.51	-4.28	3.81	0		-4.62	0.91	-6.11	-4.52	0.29	0		-0.69	2.23	4.63	-5.16	4.66	0		-6.85	-1.37	-8.4	-9.67	0.05	0
