# Supplementary material for: Simvastatin Sodium Salt and Fluvastatin Interact with Human Gap Junction Gamma-3 Protein
Source: PLoS One. 2016 Feb 10;11(2):e0148266. doi: 10.1371/journal.pone.0148266 (PMC4749215; doi:10.1371/journal.pone.0148266)
Supplement: S9 Dataset — (ZIP) [file pone.0148266.s010.zip › S9_Dataset/steviol_1.xlsx]

## Sheet: steviol
L1A1()_X	L1A1()_Y	L1A2()_X	L1A2()_Y	L1A3()_X	L1A3()_Y	L1A4()_X	L1A4()_Y	L1A5()_X	L1A5()_Y	L1A6()_X	L1A6()_Y	L2A1()_X	L2A1()_Y	L2A2()_X	L2A2()_Y	L2A3()_X	L2A3()_Y	L2A4()_X	L2A4()_Y	L2A5()_X	L2A5()_Y	L2A6()_X	L2A6()_Y	L3A1()_X	L3A1()_Y	L3A2()_X	L3A2()_Y	L3A3()_X	L3A3()_Y	L3A4()_X	L3A4()_Y	L3A5()_X	L3A5()_Y	L3A6()_X	L3A6()_Y	L4A1()_X	L4A1()_Y	L4A2()_X	L4A2()_Y	L4A3()_X	L4A3()_Y	L4A4()_X	L4A4()_Y	L4A5()_X	L4A5()_Y	L4A6()_X	L4A6()_Y	L5A1()_X	L5A1()_Y
-241.2	-1.4	-241.2	-0.78	-241.2	-1.44	-241.2	-3.24	-241.2	-0.93	-241.2	-2.19	-241.2	0.2	-241.2	-3.8	-241.2	-0.43	-241.2	-2.38	-241.2	-3.7	-241.2	-2.99	-241.2	3.6	-241.2	1.83	-241.2	0.07	-241.2	4.69	-241.2	0.8	-241.2	-1.33	-241.2	0.68	-241.2	-3.88	-241.2	-5.53	-241.2	-0.97	-241.2	-0.53	-241.2	-0.64	-241.2	-1.05
-240.3	-1.86	-240.3	-3.34	-240.3	-3.54	-240.3	0.84	-240.3	-2.31	-240.3	-1.02	-240.3	-0.28	-240.3	-1.41	-240.3	-1.58	-240.3	0.93	-240.3	1.18	-240.3	-0.62	-240.3	1.98	-240.3	1.41	-240.3	-2.32	-240.3	7	-240.3	-1.34	-240.3	1.12	-240.3	-0.58	-240.3	-6	-240.3	-3.69	-240.3	-3	-240.3	-4.72	-240.3	-3.32	-240.3	0.4
-239.4	-2.69	-239.4	-0.48	-239.4	-4.55	-239.4	-2.06	-239.4	-4.52	-239.4	-1.08	-239.4	-2.03	-239.4	-1.52	-239.4	-3.66	-239.4	-0.99	-239.4	-0.07	-239.4	-1.68	-239.4	2.45	-239.4	1.73	-239.4	0.29	-239.4	7.16	-239.4	-0.12	-239.4	1.27	-239.4	-0.49	-239.4	-3.85	-239.4	-1.29	-239.4	-2.1	-239.4	-1.87	-239.4	-3.38	-239.4	-1.17
-238.5	-1.83	-238.5	-2.86	-238.5	-2.17	-238.5	-0.92	-238.5	-2.17	-238.5	-3.8	-238.5	-1.98	-238.5	-2.55	-238.5	-2.24	-238.5	0.96	-238.5	1.37	-238.5	-3.75	-238.5	0.84	-238.5	2.14	-238.5	0.16	-238.5	5.18	-238.5	1.31	-238.5	1.72	-238.5	-1.12	-238.5	-2.65	-238.5	-4.88	-238.5	-2.03	-238.5	-2.29	-238.5	-1.24	-238.5	-0.12
-237.6	-4.31	-237.6	0.05	-237.6	-3.45	-237.6	-3.08	-237.6	-1.9	-237.6	-3.25	-237.6	-2.24	-237.6	-0.81	-237.6	-4.65	-237.6	-0.57	-237.6	-2.87	-237.6	-3.7	-237.6	1.91	-237.6	2.08	-237.6	-1.28	-237.6	7.6	-237.6	-1.36	-237.6	-1.03	-237.6	-3.77	-237.6	-3.72	-237.6	-3.1	-237.6	-0.9	-237.6	-2.84	-237.6	-3.58	-237.6	-0.34
-236.7	-4.17	-236.7	-1.27	-236.7	-2.37	-236.7	-5.02	-236.7	-0.58	-236.7	-4.33	-236.7	-5.65	-236.7	-1.65	-236.7	-2.29	-236.7	-3.28	-236.7	-0.56	-236.7	-4.54	-236.7	3.39	-236.7	0.5	-236.7	-0.92	-236.7	5.8	-236.7	-0.14	-236.7	-2.16	-236.7	-1.63	-236.7	-4.88	-236.7	-4.14	-236.7	-0.1	-236.7	-4.51	-236.7	-4.9	-236.7	-0.17
-235.8	-1.91	-235.8	-1.14	-235.8	-2.81	-235.8	0.02	-235.8	-0.75	-235.8	-1.05	-235.8	-4.32	-235.8	-1.05	-235.8	-3.34	-235.8	0.55	-235.8	0.37	-235.8	-2.06	-235.8	1.23	-235.8	2.34	-235.8	-2.36	-235.8	5.7	-235.8	-0.18	-235.8	0.08	-235.8	-1.89	-235.8	-4.7	-235.8	-5.52	-235.8	-2.35	-235.8	-0.68	-235.8	-3.5	-235.8	0.09
-234.9	-2.25	-234.9	-3.22	-234.9	-1.2	-234.9	-2	-234.9	-4.99	-234.9	-1.81	-234.9	-2.34	-234.9	-2.5	-234.9	-0.87	-234.9	0.56	-234.9	1.27	-234.9	-2.71	-234.9	3.62	-234.9	2.79	-234.9	-0.03	-234.9	5.7	-234.9	0.36	-234.9	-1.47	-234.9	-1.92	-234.9	-4.92	-234.9	-2.37	-234.9	-0.32	-234.9	-3.09	-234.9	-5.86	-234.9	0.54
-234	-3.95	-234	-2.12	-234	-2.56	-234	-2.69	-234	-5.45	-234	-2.87	-234	-2.57	-234	0.23	-234	-4.22	-234	0.09	-234	-2.5	-234	-3.33	-234	1.46	-234	4.49	-234	-0.51	-234	3.29	-234	-3.19	-234	-2.06	-234	-2.19	-234	-0.64	-234	-2.02	-234	-1.77	-234	-4.79	-234	-3.14	-234	-0.39
-233.1	-2.72	-233.1	-3.39	-233.1	-3.17	-233.1	-0.25	-233.1	-3.84	-233.1	-2.33	-233.1	-1.99	-233.1	-0.86	-233.1	-4.83	-233.1	2.41	-233.1	-2.02	-233.1	-1.84	-233.1	1.36	-233.1	-0.94	-233.1	-1.38	-233.1	6.86	-233.1	-0.21	-233.1	3.57	-233.1	-2.77	-233.1	-4.23	-233.1	-4.44	-233.1	-0.71	-233.1	-1.48	-233.1	-2.68	-233.1	0.28
-232.2	-1.94	-232.2	-0.99	-232.2	-3.56	-232.2	-0.1	-232.2	-4.33	-232.2	-3.06	-232.2	-1.66	-232.2	0.16	-232.2	-3.83	-232.2	1.42	-232.2	-1.81	-232.2	-3.09	-232.2	2.34	-232.2	3.67	-232.2	-1.24	-232.2	6.28	-232.2	-0.1	-232.2	-1.18	-232.2	-0.16	-232.2	-2.37	-232.2	-3.93	-232.2	-1.57	-232.2	-2.45	-232.2	-4.08	-232.2	-0.7
-231.3	-0.07	-231.3	-2.75	-231.3	-1.2	-231.3	-1.7	-231.3	-1.12	-231.3	-3.98	-231.3	-1.92	-231.3	-0.46	-231.3	-0.87	-231.3	-1.52	-231.3	-0.32	-231.3	-5.06	-231.3	0.77	-231.3	2.65	-231.3	0.54	-231.3	5.45	-231.3	-2.45	-231.3	-0.99	-231.3	-2.92	-231.3	-3.64	-231.3	-3.62	-231.3	0.52	-231.3	-3.89	-231.3	-3.54	-231.3	-1.63
-230.4	-3.28	-230.4	0.91	-230.4	-3.48	-230.4	-3.43	-230.4	-2.48	-230.4	-2.27	-230.4	0.6	-230.4	-1.26	-230.4	-3.24	-230.4	1	-230.4	-1.95	-230.4	-3.17	-230.4	1.48	-230.4	3.24	-230.4	-2.66	-230.4	5.58	-230.4	0.78	-230.4	0.48	-230.4	-1.27	-230.4	-3.92	-230.4	-5.2	-230.4	-1.14	-230.4	0.75	-230.4	-1.28	-230.4	-0.47
-229.5	-2.07	-229.5	0.43	-229.5	-4.4	-229.5	-3.07	-229.5	-1.54	-229.5	-1.94	-229.5	-1.76	-229.5	-1.35	-229.5	-3.59	-229.5	-1.12	-229.5	-2.27	-229.5	-4.22	-229.5	1.94	-229.5	2.08	-229.5	-0.02	-229.5	5.68	-229.5	-1.13	-229.5	-0.88	-229.5	-1.89	-229.5	-2.99	-229.5	-1.58	-229.5	0.06	-229.5	-3.43	-229.5	-2.56	-229.5	-0.47
-228.6	-1.89	-228.6	-3.2	-228.6	-2.05	-228.6	-3.65	-228.6	-3.02	-228.6	-3.81	-228.6	-1.48	-228.6	-3.56	-228.6	-0.91	-228.6	-1.15	-228.6	-1.83	-228.6	-5.09	-228.6	2.44	-228.6	1.11	-228.6	-0.68	-228.6	3.29	-228.6	-0.8	-228.6	-1.32	-228.6	-2.37	-228.6	-3.22	-228.6	-4.78	-228.6	-2.24	-228.6	-2.94	-228.6	-3.38	-228.6	-0.66
-227.7	-1.07	-227.7	-1.18	-227.7	-2.03	-227.7	-0.8	-227.7	-4.67	-227.7	-0.91	-227.7	-1.33	-227.7	-2.82	-227.7	-3.08	-227.7	2.02	-227.7	-2.98	-227.7	-1.46	-227.7	1.52	-227.7	1.07	-227.7	-0.25	-227.7	6.89	-227.7	-1.08	-227.7	0.19	-227.7	-1.58	-227.7	-5.94	-227.7	-2.86	-227.7	-1.54	-227.7	-3.23	-227.7	-0.89	-227.7	-0.18
-226.8	-2.03	-226.8	-1.79	-226.8	-1.26	-226.8	0.05	-226.8	-1.72	-226.8	-3.52	-226.8	-0.46	-226.8	-1.31	-226.8	-1.82	-226.8	-0.58	-226.8	1.86	-226.8	-2.71	-226.8	3.17	-226.8	2.22	-226.8	0	-226.8	6.28	-226.8	1.44	-226.8	0.42	-226.8	-0.01	-226.8	-4.21	-226.8	-4.09	-226.8	-1.1	-226.8	-2.24	-226.8	-4	-226.8	1.09
-225.9	-0.52	-225.9	-2.27	-225.9	-2.39	-225.9	-3.24	-225.9	-2.66	-225.9	-3.07	-225.9	1.18	-225.9	-3.79	-225.9	-3.33	-225.9	0.72	-225.9	-1.45	-225.9	-2.85	-225.9	4.59	-225.9	1.42	-225.9	-2.65	-225.9	7.43	-225.9	-1.12	-225.9	-1.63	-225.9	1.58	-225.9	-2.37	-225.9	-4.41	-225.9	-0.35	-225.9	-0.28	-225.9	-1.99	-225.9	1.77
-225	-1.17	-225	-3.13	-225	-1.51	-225	-1.6	-225	-4.66	-225	-0.98	-225	-1.12	-225	-2.04	-225	-0.47	-225	0.3	-225	-3.03	-225	-5.13	-225	2	-225	1.7	-225	1.96	-225	2.41	-225	-1.61	-225	-1.85	-225	-0.53	-225	-3.93	-225	-2.74	-225	-3.22	-225	-4.49	-225	-3.37	-225	1.78
-224.1	-1.07	-224.1	-1.6	-224.1	-2.46	-224.1	-0.98	-224.1	-3.32	-224.1	-1.05	-224.1	-0.65	-224.1	-2.63	-224.1	0.11	-224.1	-1	-224.1	-2.68	-224.1	0.14	-224.1	3.37	-224.1	1.25	-224.1	1.85	-224.1	3.65	-224.1	-0.09	-224.1	0.82	-224.1	1.15	-224.1	-5.25	-224.1	-1.53	-224.1	-4.18	-224.1	-0.92	-224.1	-2.33	-224.1	0.35
-223.2	-0.64	-223.2	-1.1	-223.2	-2.78	-223.2	-3.22	-223.2	-0.95	-223.2	-5.35	-223.2	-0.81	-223.2	-1.15	-223.2	-3.38	-223.2	-0.65	-223.2	-0.54	-223.2	-3.88	-223.2	1.88	-223.2	1.41	-223.2	-0.8	-223.2	3.81	-223.2	-1.65	-223.2	-0.65	-223.2	0	-223.2	-4.45	-223.2	-2.95	-223.2	0.41	-223.2	-0.36	-223.2	-2.57	-223.2	0.29
-222.3	-3.32	-222.3	0.57	-222.3	0.25	-222.3	-2.84	-222.3	-4	-222.3	0.83	-222.3	0.23	-222.3	-0.11	-222.3	0.03	-222.3	-2.27	-222.3	-0.75	-222.3	-3.19	-222.3	1.87	-222.3	4.3	-222.3	-2.08	-222.3	4.69	-222.3	0.36	-222.3	0.47	-222.3	0.31	-222.3	-1.75	-222.3	-3.88	-222.3	-1.98	-222.3	-1.58	-222.3	-3.76	-222.3	2.3
-221.4	-2.48	-221.4	-3.59	-221.4	-3.57	-221.4	-4.89	-221.4	-2.78	-221.4	-2.16	-221.4	-1.44	-221.4	-3.09	-221.4	-2.86	-221.4	0.37	-221.4	-4.43	-221.4	-3.47	-221.4	2.37	-221.4	2.72	-221.4	-0.41	-221.4	6.17	-221.4	-1.32	-221.4	-1.29	-221.4	0.45	-221.4	-3.55	-221.4	-5.23	-221.4	0.16	-221.4	-2.01	-221.4	-4.37	-221.4	0.96
-220.5	-0.97	-220.5	-1.94	-220.5	-2.76	-220.5	0.72	-220.5	-0.83	-220.5	-2.58	-220.5	-0.93	-220.5	-4.74	-220.5	-0.62	-220.5	-0.71	-220.5	-0.8	-220.5	-5.08	-220.5	1.38	-220.5	2.21	-220.5	-0.01	-220.5	6.16	-220.5	1.06	-220.5	-0.22	-220.5	-1.47	-220.5	-1.71	-220.5	-2.56	-220.5	-1.17	-220.5	-1.3	-220.5	-4.3	-220.5	2.92
-219.6	-2.08	-219.6	-0.53	-219.6	-2.72	-219.6	-1.9	-219.6	-3.01	-219.6	-1.47	-219.6	-2.32	-219.6	-2.3	-219.6	-3.53	-219.6	1.6	-219.6	1.35	-219.6	-1.52	-219.6	-0.55	-219.6	2.46	-219.6	-1.4	-219.6	5.93	-219.6	-0.06	-219.6	1.08	-219.6	-0.1	-219.6	-2.04	-219.6	-2.64	-219.6	0.83	-219.6	-1.57	-219.6	-2.65	-219.6	1.33
-218.7	-0.65	-218.7	-1.4	-218.7	0.34	-218.7	-1.66	-218.7	-2.64	-218.7	0.06	-218.7	-1.45	-218.7	-3.32	-218.7	-0.61	-218.7	1.83	-218.7	-0.2	-218.7	-1.49	-218.7	2.29	-218.7	2.19	-218.7	-0.51	-218.7	6.36	-218.7	0.29	-218.7	3.18	-218.7	-0.22	-218.7	-4.2	-218.7	-2.99	-218.7	-2.13	-218.7	-4.69	-218.7	-2	-218.7	-0.33
-217.8	-0.85	-217.8	-0.7	-217.8	-4.14	-217.8	-3.87	-217.8	-4.73	-217.8	-1.51	-217.8	-1.72	-217.8	-3.3	-217.8	-1.02	-217.8	-1.32	-217.8	0.84	-217.8	-2.11	-217.8	1.46	-217.8	-0.24	-217.8	1.69	-217.8	3.78	-217.8	2.43	-217.8	0.22	-217.8	-1.6	-217.8	-3.01	-217.8	-2.25	-217.8	-1.57	-217.8	0.73	-217.8	-4.22	-217.8	-2.82
-216.9	-1.41	-216.9	-2.05	-216.9	-1.7	-216.9	-4.16	-216.9	-2.95	-216.9	-0.25	-216.9	1.16	-216.9	-1.04	-216.9	-2.2	-216.9	-2.03	-216.9	-4.07	-216.9	-4.01	-216.9	2.59	-216.9	2.4	-216.9	-3.22	-216.9	6.73	-216.9	-2.84	-216.9	0.04	-216.9	0.25	-216.9	-4.56	-216.9	-2.67	-216.9	-0.89	-216.9	-3.63	-216.9	-1.8	-216.9	0.12
-216	-1.67	-216	0.28	-216	-2.75	-216	-2.44	-216	-2.18	-216	-1.28	-216	-1.1	-216	-0.02	-216	-2.32	-216	-2.07	-216	2.12	-216	-4.45	-216	4.51	-216	6.05	-216	-1.34	-216	4.63	-216	1.11	-216	-1.01	-216	3.26	-216	-1.02	-216	-2.91	-216	-0.38	-216	-1.82	-216	0.14	-216	1.5
-215.1	-2.73	-215.1	2.48	-215.1	-1.99	-215.1	0.27	-215.1	-1.29	-215.1	-2.5	-215.1	-2.11	-215.1	0.69	-215.1	-4.51	-215.1	1.22	-215.1	-0.96	-215.1	-1.82	-215.1	1.54	-215.1	0.51	-215.1	-0.75	-215.1	5.69	-215.1	-2.81	-215.1	-1.32	-215.1	0.31	-215.1	-4.63	-215.1	-4.75	-215.1	0.89	-215.1	-4.02	-215.1	-1.49	-215.1	-0.95
-214.2	-2.62	-214.2	-2.75	-214.2	-1.79	-214.2	1.2	-214.2	-2.63	-214.2	-1.05	-214.2	-4.18	-214.2	-1.7	-214.2	-1.48	-214.2	0.35	-214.2	-0.3	-214.2	-3.28	-214.2	1.65	-214.2	2.46	-214.2	1.02	-214.2	4.34	-214.2	-2.61	-214.2	-1.3	-214.2	0.12	-214.2	-1.6	-214.2	-3.5	-214.2	1.22	-214.2	-4.15	-214.2	-3.94	-214.2	-0.97
-213.3	0.55	-213.3	-2.88	-213.3	-0.31	-213.3	-1.28	-213.3	-0.67	-213.3	-2.27	-213.3	-1.18	-213.3	-3.22	-213.3	0	-213.3	1.26	-213.3	-1.72	-213.3	-2.23	-213.3	3.23	-213.3	0.55	-213.3	-0.3	-213.3	7.39	-213.3	0.6	-213.3	-0.53	-213.3	-2.28	-213.3	-1.81	-213.3	-3.93	-213.3	-1.49	-213.3	-1.4	-213.3	-1.72	-213.3	0.22
-212.4	-0.1	-212.4	-0.48	-212.4	-3.21	-212.4	1.65	-212.4	-1.54	-212.4	-2.07	-212.4	0.13	-212.4	-2.5	-212.4	0.52	-212.4	1	-212.4	-2.05	-212.4	-5.91	-212.4	1.84	-212.4	0.35	-212.4	1.53	-212.4	6.6	-212.4	-0.75	-212.4	-0.7	-212.4	-0.74	-212.4	-4.92	-212.4	-3.3	-212.4	-0.04	-212.4	-3.72	-212.4	-5.57	-212.4	1.49
-211.5	-1.3	-211.5	-3.07	-211.5	-3.52	-211.5	-3.67	-211.5	-0.74	-211.5	-1.44	-211.5	-1.92	-211.5	-3.59	-211.5	-3.06	-211.5	-1.36	-211.5	0.89	-211.5	-1.64	-211.5	3.34	-211.5	1.23	-211.5	-1.26	-211.5	3.21	-211.5	-0.84	-211.5	-1.39	-211.5	-0.16	-211.5	-2.33	-211.5	-3.02	-211.5	-0.28	-211.5	-2.67	-211.5	-2.81	-211.5	0.25
-210.6	0.28	-210.6	-2.68	-210.6	-3.41	-210.6	-0.08	-210.6	-3.09	-210.6	-1.44	-210.6	-2.78	-210.6	-1.71	-210.6	-2.92	-210.6	0.72	-210.6	0.08	-210.6	-0.63	-210.6	-0.43	-210.6	0.86	-210.6	-0.12	-210.6	6.11	-210.6	2.01	-210.6	1.04	-210.6	-1.33	-210.6	-3.56	-210.6	-3.26	-210.6	-2.41	-210.6	-4.38	-210.6	-4.56	-210.6	-1.18
-209.7	0.11	-209.7	-1.3	-209.7	-1.04	-209.7	1.4	-209.7	-1.05	-209.7	-1.89	-209.7	-0.08	-209.7	-2.41	-209.7	-0.76	-209.7	-0.26	-209.7	0.69	-209.7	-2.79	-209.7	2.87	-209.7	3.85	-209.7	0.31	-209.7	6.47	-209.7	0.1	-209.7	1.74	-209.7	-0.6	-209.7	-2.39	-209.7	-1.22	-209.7	0.52	-209.7	-2.99	-209.7	0.16	-209.7	0.62
-208.8	-1.28	-208.8	-0.99	-208.8	0.6	-208.8	-1.06	-208.8	-2.96	-208.8	-2.33	-208.8	0.89	-208.8	-2.3	-208.8	1.27	-208.8	1.59	-208.8	-1.72	-208.8	-2.56	-208.8	4.71	-208.8	0.54	-208.8	1.56	-208.8	6.52	-208.8	1.2	-208.8	-0.65	-208.8	-0.05	-208.8	-1.44	-208.8	-1.19	-208.8	-1.51	-208.8	1.21	-208.8	-3.42	-208.8	2
-207.9	-1.88	-207.9	0.43	-207.9	-3.45	-207.9	0.18	-207.9	-1.75	-207.9	1.07	-207.9	-2.4	-207.9	-3.16	-207.9	-2.98	-207.9	0.83	-207.9	-2.32	-207.9	1.1	-207.9	-0.93	-207.9	0.65	-207.9	-0.08	-207.9	3.14	-207.9	-0.02	-207.9	0.5	-207.9	-1.07	-207.9	-4.36	-207.9	-3.38	-207.9	-1.32	-207.9	-0.86	-207.9	-1.06	-207.9	0.62
-207	-0.61	-207	0.16	-207	-3.53	-207	-2.36	-207	-2.14	-207	-1.06	-207	0.45	-207	-0.61	-207	-5.95	-207	0.9	-207	0.96	-207	-2.92	-207	1.34	-207	2.27	-207	-1.87	-207	6.27	-207	0.3	-207	-0.06	-207	-1.96	-207	-2.92	-207	-4.37	-207	-0.87	-207	-1.98	-207	-0.04	-207	0.59
-206.1	-2.51	-206.1	0.2	-206.1	-1.91	-206.1	-2.86	-206.1	-0.52	-206.1	-2.49	-206.1	-1.05	-206.1	-1.39	-206.1	-0.7	-206.1	0.01	-206.1	-1.55	-206.1	-3.35	-206.1	1.99	-206.1	0.28	-206.1	-0.1	-206.1	3.42	-206.1	-1.42	-206.1	-2.28	-206.1	0.56	-206.1	-4.63	-206.1	-3.22	-206.1	-0.43	-206.1	-1.93	-206.1	-5.84	-206.1	-0.67
-205.2	-0.97	-205.2	-1.45	-205.2	-3.03	-205.2	0.84	-205.2	-2.92	-205.2	-0.53	-205.2	-0.93	-205.2	-3.77	-205.2	-2.84	-205.2	0.29	-205.2	0.44	-205.2	-1.55	-205.2	1.02	-205.2	1.3	-205.2	-0.38	-205.2	2.14	-205.2	-1.36	-205.2	1.39	-205.2	-1.77	-205.2	-2.71	-205.2	-3.27	-205.2	-3.68	-205.2	-0.99	-205.2	-1.95	-205.2	-0.31
-204.3	-0.26	-204.3	0.15	-204.3	0.59	-204.3	-2.94	-204.3	-4.1	-204.3	-1.1	-204.3	0.4	-204.3	-2.76	-204.3	-1.04	-204.3	-1.48	-204.3	-2.4	-204.3	-4.02	-204.3	3.31	-204.3	3.13	-204.3	-1.35	-204.3	3.64	-204.3	0.06	-204.3	-0.55	-204.3	0.4	-204.3	-4.68	-204.3	-2.06	-204.3	-0.68	-204.3	-3.01	-204.3	-3.88	-204.3	0.74
-203.4	-2.16	-203.4	-1.15	-203.4	-1.22	-203.4	-2.26	-203.4	-3.53	-203.4	-0.55	-203.4	-0.47	-203.4	-1.24	-203.4	-2.69	-203.4	0.39	-203.4	1.16	-203.4	-1.81	-203.4	2.65	-203.4	2.92	-203.4	0.25	-203.4	3.34	-203.4	0.2	-203.4	-1.07	-203.4	-0.69	-203.4	-1.7	-203.4	-4.72	-203.4	-2.81	-203.4	-2.12	-203.4	-2.47	-203.4	-0.09
-202.5	-2.98	-202.5	-1.24	-202.5	-1.25	-202.5	-1.29	-202.5	-3.93	-202.5	-4.01	-202.5	-1.75	-202.5	-2.53	-202.5	-0.76	-202.5	2.3	-202.5	-1.49	-202.5	-1.92	-202.5	1.84	-202.5	0.34	-202.5	-0.5	-202.5	6.75	-202.5	-0.38	-202.5	2.45	-202.5	-3.32	-202.5	-6.21	-202.5	-4.35	-202.5	-1.27	-202.5	-3.3	-202.5	-2.61	-202.5	-2.6
-201.6	0.38	-201.6	-0.31	-201.6	-2.99	-201.6	-3.8	-201.6	-2.08	-201.6	-1.19	-201.6	-0.97	-201.6	-0.87	-201.6	-1.66	-201.6	1.01	-201.6	-0.35	-201.6	-1.57	-201.6	3.17	-201.6	1.47	-201.6	-1.08	-201.6	5.41	-201.6	-1.35	-201.6	-0.28	-201.6	1.08	-201.6	-3.81	-201.6	-3.95	-201.6	-2.09	-201.6	-2.95	-201.6	-0.94	-201.6	0.99
-200.7	1.23	-200.7	-2.43	-200.7	-3.62	-200.7	-0.42	-200.7	-2.8	-200.7	-1.32	-200.7	1.14	-200.7	-3.41	-200.7	-2.22	-200.7	1.88	-200.7	-0.15	-200.7	-0.54	-200.7	0.24	-200.7	1.14	-200.7	-0.74	-200.7	4.88	-200.7	-1.16	-200.7	1.96	-200.7	0.21	-200.7	-2.94	-200.7	-3.04	-200.7	-0.61	-200.7	-2.2	-200.7	-1.75	-200.7	1.94
-199.8	-3.4	-199.8	-1.19	-199.8	-2.41	-199.8	-1.71	-199.8	-0.23	-199.8	-1.97	-199.8	-2.39	-199.8	-2.32	-199.8	-2.04	-199.8	0.3	-199.8	-0.47	-199.8	-5.06	-199.8	1.57	-199.8	2.4	-199.8	-2.61	-199.8	5.36	-199.8	-0.49	-199.8	-0.32	-199.8	-2.57	-199.8	-4.17	-199.8	-3.87	-199.8	-0.72	-199.8	-0.51	-199.8	-3.45	-199.8	-0.9
-198.9	-2.19	-198.9	-2	-198.9	-2.18	-198.9	-2.69	-198.9	-4.04	-198.9	0.99	-198.9	-0.15	-198.9	-0.87	-198.9	-0.16	-198.9	-0.51	-198.9	-1.23	-198.9	0.03	-198.9	2.88	-198.9	1.67	-198.9	0.23	-198.9	2.96	-198.9	0.11	-198.9	-0.24	-198.9	-0.4	-198.9	-2.97	-198.9	-5.1	-198.9	-0.65	-198.9	-0.35	-198.9	-4.88	-198.9	0.65
-198	-0.73	-198	0.11	-198	-0.76	-198	-2.11	-198	-0.62	-198	-2.18	-198	-0.02	-198	-2.16	-198	-1.46	-198	-0.26	-198	-0.35	-198	-1.93	-198	3.63	-198	0.99	-198	0	-198	6.12	-198	-0.9	-198	-1.37	-198	-1.16	-198	-3.98	-198	-3.66	-198	0.17	-198	-1.35	-198	-4.91	-198	1
-197.1	-1.7	-197.1	-0.38	-197.1	-3.06	-197.1	-1.85	-197.1	-0.86	-197.1	-1.99	-197.1	0.7	-197.1	-3.23	-197.1	-1.46	-197.1	-0.78	-197.1	0.86	-197.1	-1.8	-197.1	2.74	-197.1	0.47	-197.1	-1.69	-197.1	3.25	-197.1	0.34	-197.1	0.82	-197.1	-0.25	-197.1	-3.51	-197.1	-4.35	-197.1	-1.95	-197.1	-2.33	-197.1	-2.92	-197.1	-0.38
-196.2	0.2	-196.2	1.66	-196.2	-3.39	-196.2	-3.04	-196.2	-3.37	-196.2	-4.18	-196.2	-1.55	-196.2	-2.4	-196.2	-1.44	-196.2	-0.99	-196.2	0.01	-196.2	-2.57	-196.2	0.72	-196.2	0.58	-196.2	0.04	-196.2	6.97	-196.2	1.02	-196.2	0.56	-196.2	-2.5	-196.2	-3.21	-196.2	-3.6	-196.2	1.01	-196.2	-3.06	-196.2	-3.87	-196.2	-1.22
-195.3	-2.97	-195.3	-3.41	-195.3	-2.67	-195.3	-1.7	-195.3	-1.05	-195.3	-1.85	-195.3	-1.21	-195.3	-0.92	-195.3	-1.17	-195.3	-0.47	-195.3	-2.51	-195.3	-2.44	-195.3	0.58	-195.3	0.82	-195.3	0.2	-195.3	3.77	-195.3	0.04	-195.3	-1.43	-195.3	-1.75	-195.3	-4.27	-195.3	-2.83	-195.3	-1.16	-195.3	-2.64	-195.3	-4.27	-195.3	-1.32
-194.4	-2.11	-194.4	0.38	-194.4	-2.17	-194.4	-1.55	-194.4	-1	-194.4	-2.06	-194.4	0.01	-194.4	-1.77	-194.4	-0.12	-194.4	-0.1	-194.4	-1.14	-194.4	-3.49	-194.4	1.95	-194.4	2.08	-194.4	1.78	-194.4	5.16	-194.4	-2.63	-194.4	-0.78	-194.4	-0.13	-194.4	-2.53	-194.4	-1.95	-194.4	-1.67	-194.4	-3.48	-194.4	-2.18	-194.4	-1.37
-193.5	-2.55	-193.5	1.49	-193.5	-0.63	-193.5	0.11	-193.5	-1.89	-193.5	-1.54	-193.5	-1.58	-193.5	-1.81	-193.5	-2.25	-193.5	1.22	-193.5	-0.43	-193.5	-0.92	-193.5	1.87	-193.5	1.22	-193.5	-1.67	-193.5	5.37	-193.5	0.75	-193.5	2.02	-193.5	1.33	-193.5	-1.26	-193.5	-5.76	-193.5	-0.59	-193.5	1.18	-193.5	-4.38	-193.5	0.05
-192.6	-1	-192.6	0.72	-192.6	-4.54	-192.6	-1.21	-192.6	-2.46	-192.6	-2.87	-192.6	0.1	-192.6	-1.16	-192.6	-0.89	-192.6	-1.22	-192.6	0.32	-192.6	-3.73	-192.6	1.98	-192.6	1.23	-192.6	1.17	-192.6	3.6	-192.6	1.35	-192.6	-0.9	-192.6	-2.27	-192.6	-3.2	-192.6	-1.27	-192.6	-2.74	-192.6	-2.2	-192.6	-2.56	-192.6	-2.24
-191.7	0.01	-191.7	-1.3	-191.7	-2.07	-191.7	-1.09	-191.7	-3.02	-191.7	-1.42	-191.7	-0.02	-191.7	-2.32	-191.7	-2.92	-191.7	-0.96	-191.7	-0.52	-191.7	-3.54	-191.7	1.28	-191.7	1.8	-191.7	0.06	-191.7	2.67	-191.7	-1.35	-191.7	-0.4	-191.7	-0.78	-191.7	-3.26	-191.7	-1.4	-191.7	-2.28	-191.7	-2.26	-191.7	-3.19	-191.7	-0.54
-190.8	-1.81	-190.8	-1.63	-190.8	-2.54	-190.8	-3.46	-190.8	-0.44	-190.8	0.57	-190.8	-3.79	-190.8	-3.44	-190.8	-2.15	-190.8	-0.62	-190.8	1.65	-190.8	0.08	-190.8	-0.54	-190.8	2.16	-190.8	0.08	-190.8	3.61	-190.8	0.54	-190.8	1.4	-190.8	-1.89	-190.8	-0.83	-190.8	-3.42	-190.8	0.17	-190.8	-1.47	-190.8	-2.58	-190.8	-0.3
-189.9	-2.25	-189.9	1.16	-189.9	-1.75	-189.9	-0.75	-189.9	-2.63	-189.9	-1	-189.9	1.07	-189.9	-2.43	-189.9	-1.86	-189.9	3.26	-189.9	0.71	-189.9	-2.14	-189.9	3.74	-189.9	-0.09	-189.9	-0.5	-189.9	4.14	-189.9	2.5	-189.9	-0.56	-189.9	0.2	-189.9	-3.82	-189.9	-4.17	-189.9	-0.44	-189.9	-0.51	-189.9	-2.9	-189.9	0.18
-189	0.83	-189	-2.15	-189	-2.48	-189	-2.23	-189	-0.49	-189	1.67	-189	1.27	-189	-2.88	-189	-0.04	-189	-1.28	-189	0.13	-189	-1.95	-189	3.75	-189	0.97	-189	2.39	-189	6.22	-189	0.68	-189	-2.27	-189	-0.23	-189	-1.21	-189	-2.04	-189	0.32	-189	-2.17	-189	-2.51	-189	0.61
-188.1	0.67	-188.1	0.11	-188.1	-3.98	-188.1	0.3	-188.1	-1.19	-188.1	-2.35	-188.1	-0.91	-188.1	-2.03	-188.1	-3.51	-188.1	-0.72	-188.1	-0.08	-188.1	-2.27	-188.1	2.07	-188.1	1.01	-188.1	-1.2	-188.1	3.49	-188.1	2.26	-188.1	1.16	-188.1	0.55	-188.1	-4.29	-188.1	-5.03	-188.1	-0.74	-188.1	-0.26	-188.1	-1.97	-188.1	0.94
-187.2	-0.98	-187.2	-1.4	-187.2	-0.42	-187.2	-1.36	-187.2	-2.03	-187.2	-3.27	-187.2	0.26	-187.2	-2.49	-187.2	-3.54	-187.2	-0.76	-187.2	-2.27	-187.2	-4.12	-187.2	2.64	-187.2	2.21	-187.2	-3.9	-187.2	0.72	-187.2	-0.62	-187.2	-1.52	-187.2	-1.44	-187.2	-1.6	-187.2	-4.28	-187.2	-1.1	-187.2	-1.99	-187.2	-3.16	-187.2	0.29
-186.3	-2.39	-186.3	-3.94	-186.3	-0.91	-186.3	-0.16	-186.3	-2.67	-186.3	-0.11	-186.3	-1.84	-186.3	-1.66	-186.3	-1.77	-186.3	0.26	-186.3	-1.69	-186.3	-1.91	-186.3	1.03	-186.3	1.95	-186.3	-0.75	-186.3	4.4	-186.3	1	-186.3	-0.53	-186.3	-2.38	-186.3	-3.05	-186.3	-4.74	-186.3	-1.92	-186.3	1.15	-186.3	-2.84	-186.3	-0.01
-185.4	-3	-185.4	0.76	-185.4	-3.38	-185.4	-1.9	-185.4	-1.86	-185.4	-2.03	-185.4	-1.76	-185.4	-0.16	-185.4	-1.89	-185.4	-0.25	-185.4	-1.61	-185.4	-2.51	-185.4	1.78	-185.4	1.77	-185.4	-0.08	-185.4	5.28	-185.4	0.11	-185.4	-1.49	-185.4	-1.31	-185.4	-1.38	-185.4	-4.5	-185.4	-0.05	-185.4	-1.38	-185.4	-1.29	-185.4	0.37
-184.5	-1.59	-184.5	-2.58	-184.5	-1.24	-184.5	-2.47	-184.5	-3.21	-184.5	0.41	-184.5	-1.63	-184.5	-2.72	-184.5	-1.62	-184.5	0.15	-184.5	-0.33	-184.5	-3.63	-184.5	1.19	-184.5	0.53	-184.5	2.63	-184.5	4.98	-184.5	0.64	-184.5	-2.05	-184.5	0.49	-184.5	-3.57	-184.5	-1.05	-184.5	-0.92	-184.5	-2.51	-184.5	-1.72	-184.5	-0.68
-183.6	-3.67	-183.6	-0.02	-183.6	-0.37	-183.6	-1.87	-183.6	-1.48	-183.6	-1.43	-183.6	-1.77	-183.6	-2.62	-183.6	-3.04	-183.6	-0.84	-183.6	0.51	-183.6	-0.47	-183.6	0.54	-183.6	0.23	-183.6	-0.77	-183.6	3.29	-183.6	1.52	-183.6	0.42	-183.6	-0.96	-183.6	-4.32	-183.6	-3	-183.6	0.14	-183.6	-1.84	-183.6	-1.85	-183.6	0.3
-182.7	-2.25	-182.7	-0.49	-182.7	-2.65	-182.7	-1.66	-182.7	-3.37	-182.7	-1.48	-182.7	-1.75	-182.7	-0.71	-182.7	0.07	-182.7	1.87	-182.7	0.07	-182.7	0.03	-182.7	-0.18	-182.7	0.5	-182.7	1.06	-182.7	4.28	-182.7	4.19	-182.7	0.69	-182.7	-1.13	-182.7	-3.21	-182.7	-2.99	-182.7	-1.21	-182.7	-2.32	-182.7	-2.44	-182.7	-0.52
-181.8	-0.83	-181.8	0.65	-181.8	-2.96	-181.8	-0.88	-181.8	-1.8	-181.8	-0.43	-181.8	0.73	-181.8	0.65	-181.8	-1.06	-181.8	-2.64	-181.8	-2.36	-181.8	-2.98	-181.8	2.01	-181.8	1.57	-181.8	0.11	-181.8	4.36	-181.8	-0.03	-181.8	0.35	-181.8	-0.94	-181.8	-3.92	-181.8	-1.92	-181.8	0.36	-181.8	-1.24	-181.8	-4.97	-181.8	2.44
-180.9	-0.8	-180.9	0.47	-180.9	-1.41	-180.9	-1.75	-180.9	-3.12	-180.9	-1.22	-180.9	0.85	-180.9	-2.22	-180.9	-0.9	-180.9	-0.81	-180.9	-0.57	-180.9	-2.4	-180.9	4.08	-180.9	3.29	-180.9	-0.3	-180.9	3.93	-180.9	-2.49	-180.9	-1.89	-180.9	0.63	-180.9	-1.37	-180.9	-3.04	-180.9	0.3	-180.9	-2.52	-180.9	-2.67	-180.9	-0.07
-180	-0.75	-180	-0.25	-180	-1.17	-180	-4.26	-180	-2.06	-180	-2.08	-180	-0.68	-180	-1.14	-180	-1.24	-180	-1.45	-180	-1.38	-180	-0.79	-180	1.58	-180	0.88	-180	1.23	-180	1.83	-180	-1.69	-180	1.54	-180	-1.7	-180	-3.05	-180	-2.98	-180	-0.56	-180	-4.02	-180	-2.99	-180	0.74
-179.1	0.39	-179.1	-3.57	-179.1	-2.91	-179.1	-0.46	-179.1	-2.95	-179.1	1.13	-179.1	-1.15	-179.1	-1.85	-179.1	-0.21	-179.1	-0.85	-179.1	-2.06	-179.1	-0.94	-179.1	-0.56	-179.1	1.83	-179.1	0.47	-179.1	3.01	-179.1	-1.44	-179.1	-0.45	-179.1	0.03	-179.1	-1.48	-179.1	-1.1	-179.1	2.02	-179.1	-1.11	-179.1	-1.8	-179.1	1.76
-178.2	-0.24	-178.2	0.16	-178.2	-1.64	-178.2	-0.19	-178.2	-1.6	-178.2	-1.98	-178.2	-1.36	-178.2	-1.22	-178.2	-1.46	-178.2	1.34	-178.2	-0.83	-178.2	-3.64	-178.2	1.67	-178.2	2.17	-178.2	-0.53	-178.2	5.09	-178.2	-0.29	-178.2	-1.71	-178.2	-1.15	-178.2	-2.87	-178.2	0.03	-178.2	-0.28	-178.2	-1.97	-178.2	-2.21	-178.2	-0.25
-177.3	-2.89	-177.3	-1.96	-177.3	-2.1	-177.3	-5.35	-177.3	0.11	-177.3	0.12	-177.3	-1.73	-177.3	-1.08	-177.3	-1.66	-177.3	-1.18	-177.3	0.84	-177.3	-2.96	-177.3	1.85	-177.3	0.11	-177.3	-0.2	-177.3	4.81	-177.3	-0.5	-177.3	-1.22	-177.3	-0.84	-177.3	-4.01	-177.3	-3.36	-177.3	-1.3	-177.3	-1.74	-177.3	-1.75	-177.3	-0.73
-176.4	-2.72	-176.4	-1.19	-176.4	-2.92	-176.4	-2.42	-176.4	-2.34	-176.4	-1.04	-176.4	-0.34	-176.4	-4.07	-176.4	-2.75	-176.4	-1.12	-176.4	0.4	-176.4	-2.83	-176.4	1.41	-176.4	-0.38	-176.4	0.16	-176.4	2.98	-176.4	-0.58	-176.4	-1.25	-176.4	-0.8	-176.4	-2.44	-176.4	-2.47	-176.4	-1.21	-176.4	-0.03	-176.4	-3.55	-176.4	-0.67
-175.5	0.58	-175.5	-0.77	-175.5	-0.76	-175.5	1.05	-175.5	-2.1	-175.5	-1	-175.5	-1.77	-175.5	-1.39	-175.5	-0.91	-175.5	2.71	-175.5	-0.67	-175.5	-2.15	-175.5	2.58	-175.5	2.07	-175.5	1.04	-175.5	4.9	-175.5	0.66	-175.5	-1.07	-175.5	0.73	-175.5	-4.01	-175.5	-1.31	-175.5	-3.02	-175.5	-1.19	-175.5	-3.27	-175.5	1.72
-174.6	0.42	-174.6	-0.49	-174.6	-0.44	-174.6	-0.53	-174.6	-2.52	-174.6	-0.09	-174.6	0.06	-174.6	-1.34	-174.6	0	-174.6	1.02	-174.6	0.6	-174.6	-2.81	-174.6	1.58	-174.6	0.49	-174.6	1.57	-174.6	3.13	-174.6	1.68	-174.6	-0.46	-174.6	-2.22	-174.6	-4.16	-174.6	-1.79	-174.6	0.22	-174.6	-2.9	-174.6	-2.45	-174.6	-1.4
-173.7	-2.35	-173.7	-0.01	-173.7	-2.48	-173.7	0.44	-173.7	-3.75	-173.7	-1.42	-173.7	-0.3	-173.7	0.29	-173.7	-2.95	-173.7	2.42	-173.7	-1.28	-173.7	-4.33	-173.7	0.59	-173.7	2.11	-173.7	-0.74	-173.7	4.81	-173.7	-0.3	-173.7	-0.7	-173.7	-2.18	-173.7	-4.44	-173.7	-4.27	-173.7	0.06	-173.7	-1.09	-173.7	-0.01	-173.7	-0.64
-172.8	-0.37	-172.8	0.59	-172.8	-1.2	-172.8	-1.06	-172.8	-2.85	-172.8	-2.71	-172.8	0.66	-172.8	-0.39	-172.8	-1.72	-172.8	0.28	-172.8	-0.42	-172.8	-3.3	-172.8	1.8	-172.8	1.97	-172.8	0.82	-172.8	4.6	-172.8	1.6	-172.8	-3.35	-172.8	-0.12	-172.8	-4.4	-172.8	-3.58	-172.8	0.34	-172.8	-0.67	-172.8	-7.08	-172.8	-1.25
-171.9	-0.08	-171.9	1.54	-171.9	-0.77	-171.9	2.07	-171.9	-2.66	-171.9	0.41	-171.9	-1.45	-171.9	0.15	-171.9	-1.66	-171.9	2.05	-171.9	-0.89	-171.9	-0.8	-171.9	0.53	-171.9	1.84	-171.9	-0.34	-171.9	4.03	-171.9	-3.05	-171.9	-0.97	-171.9	-2.64	-171.9	-2.2	-171.9	-1.55	-171.9	-0.41	-171.9	-1.48	-171.9	-1.12	-171.9	-1.28
-171	-2.83	-171	0.1	-171	0.66	-171	-4.53	-171	-0.72	-171	-3.25	-171	-2.26	-171	-0.32	-171	-1.64	-171	-2.23	-171	-1.33	-171	-2.55	-171	-0.05	-171	1.87	-171	1.08	-171	1.33	-171	0.77	-171	0.36	-171	1.08	-171	-2.67	-171	-0.97	-171	-2.41	-171	-3.21	-171	-1.51	-171	0.82
-170.1	0.84	-170.1	-0.63	-170.1	-0.23	-170.1	-1.17	-170.1	-0.84	-170.1	-3.59	-170.1	0.03	-170.1	-2.18	-170.1	-1.35	-170.1	0.01	-170.1	-0.54	-170.1	-2.64	-170.1	2.41	-170.1	1.13	-170.1	-0.25	-170.1	5.58	-170.1	-0.36	-170.1	-1.49	-170.1	3.13	-170.1	-2.49	-170.1	-1.9	-170.1	2.34	-170.1	-2.39	-170.1	-3.07	-170.1	1.91
-169.2	-0.08	-169.2	-0.36	-169.2	0.87	-169.2	0.52	-169.2	-2.04	-169.2	-2.5	-169.2	0.85	-169.2	-1.89	-169.2	-1.37	-169.2	0.91	-169.2	-0.31	-169.2	-1.78	-169.2	1.38	-169.2	1.08	-169.2	-1.5	-169.2	3.18	-169.2	1.62	-169.2	0.39	-169.2	0.15	-169.2	-0.02	-169.2	-2.87	-169.2	-1.52	-169.2	-0.37	-169.2	-2.12	-169.2	-1
-168.3	-1.68	-168.3	1.19	-168.3	-1.57	-168.3	-3.08	-168.3	-2.83	-168.3	-1.72	-168.3	0.72	-168.3	-0.77	-168.3	-0.9	-168.3	-0.14	-168.3	0.98	-168.3	-2.17	-168.3	4.35	-168.3	0.77	-168.3	-2.53	-168.3	3.68	-168.3	1.57	-168.3	0.49	-168.3	1.09	-168.3	-1.24	-168.3	-3.3	-168.3	-2.83	-168.3	-1.01	-168.3	-3.17	-168.3	-0.13
-167.4	0.21	-167.4	0.3	-167.4	-2.24	-167.4	-0.53	-167.4	-2.53	-167.4	2.38	-167.4	-0.38	-167.4	-1.92	-167.4	-4.42	-167.4	-0.47	-167.4	1.55	-167.4	-0.39	-167.4	2.07	-167.4	1.64	-167.4	-3.03	-167.4	3.07	-167.4	1.71	-167.4	-1.5	-167.4	-2.2	-167.4	-4.03	-167.4	-4.3	-167.4	-0.95	-167.4	0.6	-167.4	-1.39	-167.4	-0.11
-166.5	-1.07	-166.5	-0.98	-166.5	-2.1	-166.5	-2.81	-166.5	-0.55	-166.5	-2.41	-166.5	-1.42	-166.5	-1.84	-166.5	-3.73	-166.5	0.87	-166.5	-0.02	-166.5	-3.61	-166.5	2.13	-166.5	0.7	-166.5	0.46	-166.5	4.74	-166.5	0.57	-166.5	-1.88	-166.5	-1.16	-166.5	-1.55	-166.5	-3.52	-166.5	0.71	-166.5	-3.19	-166.5	-3.34	-166.5	0.98
-165.6	0.34	-165.6	-1.28	-165.6	-1.07	-165.6	-3.4	-165.6	-2.31	-165.6	-0.67	-165.6	0.03	-165.6	-4	-165.6	-0.53	-165.6	-2.85	-165.6	1.64	-165.6	-0.25	-165.6	2.23	-165.6	1.36	-165.6	-0.43	-165.6	2.42	-165.6	1.77	-165.6	2.42	-165.6	1.24	-165.6	-1.18	-165.6	-2.92	-165.6	-1.65	-165.6	2.15	-165.6	-2.59	-165.6	1.45
-164.7	0.1	-164.7	0.49	-164.7	-1.53	-164.7	-3.47	-164.7	-2.04	-164.7	-0.47	-164.7	-0.38	-164.7	0.54	-164.7	-1.39	-164.7	-1.26	-164.7	-0.09	-164.7	-0.99	-164.7	1.96	-164.7	1.9	-164.7	-1.56	-164.7	4.94	-164.7	-0.75	-164.7	-0.09	-164.7	1.11	-164.7	-3.09	-164.7	-4.94	-164.7	-0.02	-164.7	-2.15	-164.7	-4.45	-164.7	0.84
-163.8	0.75	-163.8	1.05	-163.8	0.11	-163.8	-3.59	-163.8	-1.2	-163.8	-1.82	-163.8	0.43	-163.8	-0.92	-163.8	-0.93	-163.8	0.92	-163.8	2.6	-163.8	-1.24	-163.8	-0.31	-163.8	2.01	-163.8	0.87	-163.8	5.45	-163.8	1.28	-163.8	0.3	-163.8	-1.04	-163.8	-2.82	-163.8	-2.5	-163.8	1.08	-163.8	-1.29	-163.8	-1.82	-163.8	0.36
-162.9	-0.97	-162.9	-1.97	-162.9	0.13	-162.9	-1.43	-162.9	-1.44	-162.9	2.47	-162.9	0.1	-162.9	-1.54	-162.9	-1.72	-162.9	-0.6	-162.9	-0.23	-162.9	0.93	-162.9	0.13	-162.9	0.75	-162.9	0	-162.9	4.08	-162.9	-0.97	-162.9	1.2	-162.9	-1.78	-162.9	-3.18	-162.9	-2.01	-162.9	-0.93	-162.9	-2.11	-162.9	-3.44	-162.9	-1.36
-162	0.39	-162	-2.96	-162	-3.19	-162	-0.96	-162	-2.11	-162	-3.01	-162	0.79	-162	-0.67	-162	-3.1	-162	1.49	-162	1.53	-162	-5.13	-162	3.03	-162	2.76	-162	-1.79	-162	4.97	-162	2.9	-162	-1.33	-162	-1.08	-162	-2.82	-162	-3.39	-162	0.71	-162	0.5	-162	-1.29	-162	-1.85
-161.1	-3	-161.1	-1	-161.1	-3.24	-161.1	-2.04	-161.1	-0.23	-161.1	-0.9	-161.1	-3.21	-161.1	-2.83	-161.1	-3.47	-161.1	0.26	-161.1	-0.4	-161.1	-1.9	-161.1	0.23	-161.1	0.76	-161.1	-1.43	-161.1	2.59	-161.1	-1.92	-161.1	-1.18	-161.1	-0.19	-161.1	-2.45	-161.1	-4.13	-161.1	-2.76	-161.1	-1.39	-161.1	-2.91	-161.1	-0.82
-160.2	-0.26	-160.2	-2.5	-160.2	-4.96	-160.2	0.1	-160.2	2.22	-160.2	-0.66	-160.2	0.7	-160.2	-1.31	-160.2	-3.43	-160.2	-0.32	-160.2	1.69	-160.2	-0.23	-160.2	2.45	-160.2	0.44	-160.2	-0.72	-160.2	2.75	-160.2	-0.37	-160.2	0.49	-160.2	0.42	-160.2	-2.89	-160.2	-0.99	-160.2	0.69	-160.2	-1.46	-160.2	-3.97	-160.2	0.57
-159.3	-1.16	-159.3	-0.32	-159.3	-1.3	-159.3	-1.69	-159.3	-2.51	-159.3	-1.56	-159.3	-3.78	-159.3	-1.55	-159.3	-3.42	-159.3	0.6	-159.3	0.22	-159.3	-1.92	-159.3	0.54	-159.3	0.62	-159.3	0.56	-159.3	4.24	-159.3	-0.72	-159.3	-0.03	-159.3	0.48	-159.3	-3.12	-159.3	-3.53	-159.3	-1.46	-159.3	-3.56	-159.3	-1.4	-159.3	-1.18
-158.4	-0.72	-158.4	-1.73	-158.4	-2.26	-158.4	-1.86	-158.4	-1.7	-158.4	-1.85	-158.4	-2.72	-158.4	-1.42	-158.4	-3.26	-158.4	2.29	-158.4	-1.12	-158.4	-1.77	-158.4	1.5	-158.4	3.38	-158.4	-0.93	-158.4	7.46	-158.4	-2.25	-158.4	-0.67	-158.4	-0.03	-158.4	-0.44	-158.4	-2.11	-158.4	0.62	-158.4	-2.04	-158.4	-1.9	-158.4	-1.39
-157.5	-0.82	-157.5	-0.3	-157.5	-2.57	-157.5	-0.04	-157.5	-3.82	-157.5	-0.85	-157.5	-0.88	-157.5	-0.92	-157.5	-1.88	-157.5	0.81	-157.5	-0.81	-157.5	-1.54	-157.5	0.17	-157.5	-0.55	-157.5	-0.94	-157.5	3.94	-157.5	1.14	-157.5	0.69	-157.5	-0.77	-157.5	-2.51	-157.5	-3.24	-157.5	-1.12	-157.5	-2.08	-157.5	-2.6	-157.5	-0.18
-156.6	-0.16	-156.6	2.05	-156.6	-0.14	-156.6	-2.7	-156.6	-3.5	-156.6	1.55	-156.6	0.07	-156.6	1.8	-156.6	-2.64	-156.6	-0.13	-156.6	-2.38	-156.6	2.04	-156.6	3.68	-156.6	0.87	-156.6	-0.43	-156.6	0.44	-156.6	0.49	-156.6	0.66	-156.6	1.58	-156.6	-3.19	-156.6	-3.19	-156.6	-1.1	-156.6	-1.38	-156.6	-0.58	-156.6	1.96
-155.7	-4.17	-155.7	2.04	-155.7	-1.18	-155.7	-2.75	-155.7	-0.81	-155.7	-4.02	-155.7	-1.15	-155.7	-0.31	-155.7	0.4	-155.7	0.08	-155.7	1.44	-155.7	-5.02	-155.7	1	-155.7	2.21	-155.7	-0.36	-155.7	4.15	-155.7	-0.56	-155.7	-0.8	-155.7	-0.05	-155.7	-2.75	-155.7	-2.68	-155.7	1.89	-155.7	-2.94	-155.7	-3.04	-155.7	-0.63
-154.8	-0.32	-154.8	1.16	-154.8	-0.88	-154.8	-1.31	-154.8	-3.19	-154.8	-1.3	-154.8	0.22	-154.8	0.66	-154.8	-0.32	-154.8	0.02	-154.8	-2.6	-154.8	-2.99	-154.8	3.68	-154.8	1.77	-154.8	0.04	-154.8	4.8	-154.8	1.25	-154.8	1.29	-154.8	-1.44	-154.8	-2.25	-154.8	-2.24	-154.8	-0.61	-154.8	0.59	-154.8	0.2	-154.8	-0.93
-153.9	-2.2	-153.9	-0.46	-153.9	-0.09	-153.9	-3.32	-153.9	-0.47	-153.9	-0.69	-153.9	-2.84	-153.9	-0.96	-153.9	-2.8	-153.9	-2.18	-153.9	-0.61	-153.9	-1.32	-153.9	0.07	-153.9	1.32	-153.9	-1.41	-153.9	2.94	-153.9	1.56	-153.9	-1.08	-153.9	-0.17	-153.9	-3.73	-153.9	-4	-153.9	-0.63	-153.9	-0.55	-153.9	-3.21	-153.9	1.66
-153	0.39	-153	-1.49	-153	-2	-153	0.79	-153	-1.04	-153	1.9	-153	-0.34	-153	-0.57	-153	-1.35	-153	-2.74	-153	-0.27	-153	-2.41	-153	2.06	-153	1.99	-153	2.28	-153	1.95	-153	-0.62	-153	-2.25	-153	0.37	-153	-2.1	-153	-1.34	-153	-1.8	-153	-1.06	-153	-3.69	-153	-0.38
-152.1	-0.12	-152.1	-0.82	-152.1	-2.19	-152.1	0.31	-152.1	-1.17	-152.1	-0.43	-152.1	-0.76	-152.1	-1.92	-152.1	-2.27	-152.1	0.74	-152.1	0.21	-152.1	0.63	-152.1	1.15	-152.1	2.09	-152.1	0.42	-152.1	3.06	-152.1	-1.68	-152.1	-0.29	-152.1	-0.44	-152.1	-1.44	-152.1	-0.66	-152.1	-0.57	-152.1	-1.19	-152.1	-1.33	-152.1	0.82
-151.2	-1.4	-151.2	-0.9	-151.2	-0.21	-151.2	-0.5	-151.2	-0.46	-151.2	-2	-151.2	-1.79	-151.2	-0.5	-151.2	0.56	-151.2	0.69	-151.2	1.13	-151.2	-1.81	-151.2	1.35	-151.2	4.02	-151.2	1.39	-151.2	3.59	-151.2	-0.9	-151.2	0.41	-151.2	-1.22	-151.2	-0.7	-151.2	0.19	-151.2	1.67	-151.2	-1.32	-151.2	-3.42	-151.2	0.62
-150.3	1.6	-150.3	0.75	-150.3	-2.26	-150.3	-1.27	-150.3	0.17	-150.3	0.41	-150.3	1.78	-150.3	1.22	-150.3	-1.18	-150.3	-0.36	-150.3	2.08	-150.3	-0.68	-150.3	2.41	-150.3	2.7	-150.3	0.97	-150.3	3.35	-150.3	-0.66	-150.3	0.46	-150.3	-0.29	-150.3	-0.95	-150.3	-2.44	-150.3	0.62	-150.3	-1.49	-150.3	-1.64	-150.3	1.6
-149.4	-2.16	-149.4	-0.66	-149.4	-0.65	-149.4	-1.2	-149.4	-2.43	-149.4	-4.02	-149.4	0.3	-149.4	1.45	-149.4	-1.09	-149.4	0.48	-149.4	-1.76	-149.4	-4.05	-149.4	1.93	-149.4	3.38	-149.4	-3.29	-149.4	1.46	-149.4	-3.5	-149.4	-0.68	-149.4	-0.79	-149.4	-3.65	-149.4	-4.18	-149.4	-2.51	-149.4	-1.19	-149.4	-0.4	-149.4	0.22
-148.5	-1.19	-148.5	-1.72	-148.5	0.26	-148.5	-0.5	-148.5	-2	-148.5	2.67	-148.5	-1.55	-148.5	-1.22	-148.5	0.74	-148.5	1.05	-148.5	0.59	-148.5	0.96	-148.5	0.94	-148.5	2.1	-148.5	1.36	-148.5	3.65	-148.5	0.97	-148.5	-0.4	-148.5	1.05	-148.5	-2.74	-148.5	-1.37	-148.5	-0.22	-148.5	-1.21	-148.5	-1.25	-148.5	1.92
-147.6	0.04	-147.6	-1.96	-147.6	0.84	-147.6	-1.02	-147.6	-1.29	-147.6	0.53	-147.6	-1.46	-147.6	-1.91	-147.6	-1.06	-147.6	-2.41	-147.6	-2.18	-147.6	0.55	-147.6	0.35	-147.6	1.22	-147.6	-1.11	-147.6	1.38	-147.6	-0.11	-147.6	0.94	-147.6	-1.86	-147.6	-0.57	-147.6	-2.36	-147.6	-3.03	-147.6	-1.4	-147.6	-1.45	-147.6	-0.23
-146.7	-1.09	-146.7	-1.31	-146.7	-2.18	-146.7	-1.54	-146.7	-1.24	-146.7	-0.95	-146.7	-0.97	-146.7	-1.65	-146.7	-2.76	-146.7	-2.18	-146.7	-0.55	-146.7	-1.56	-146.7	0.34	-146.7	2.63	-146.7	-2.48	-146.7	4.16	-146.7	-0.89	-146.7	1.4	-146.7	-2.05	-146.7	-0.9	-146.7	-2.47	-146.7	0.86	-146.7	-1.04	-146.7	-1.8	-146.7	-1.21
-145.8	-1.88	-145.8	-0.16	-145.8	-0.75	-145.8	-0.63	-145.8	-2.09	-145.8	-0.13	-145.8	-1.59	-145.8	-1.28	-145.8	-1.89	-145.8	-1.03	-145.8	0.89	-145.8	0.72	-145.8	0.63	-145.8	2.5	-145.8	0.48	-145.8	2.38	-145.8	0.61	-145.8	0.45	-145.8	0.59	-145.8	-0.89	-145.8	-4.53	-145.8	-0.3	-145.8	-1.88	-145.8	-1.88	-145.8	0.46
-144.9	-0.62	-144.9	-1.3	-144.9	-1.02	-144.9	-1.39	-144.9	-0.75	-144.9	-1.69	-144.9	-1.5	-144.9	-1.16	-144.9	0.39	-144.9	-1.48	-144.9	-0.57	-144.9	-1.98	-144.9	0.33	-144.9	3.27	-144.9	-1.83	-144.9	4.8	-144.9	-0.87	-144.9	1.83	-144.9	-0.02	-144.9	-0.56	-144.9	-1.45	-144.9	0.84	-144.9	-2.34	-144.9	-2.38	-144.9	0.77
-144	-4.45	-144	0.53	-144	-0.57	-144	-1.83	-144	-0.94	-144	-0.38	-144	-2.03	-144	0.05	-144	-2.3	-144	-2.74	-144	0.64	-144	-1.52	-144	2.54	-144	2.01	-144	-0.09	-144	1.54	-144	-0.65	-144	-3.28	-144	-2.23	-144	-2.86	-144	-2.71	-144	-1.65	-144	-3.75	-144	-3.02	-144	-4.01
-143.1	0.85	-143.1	-1.24	-143.1	1.47	-143.1	-0.4	-143.1	1.63	-143.1	-2.21	-143.1	1.16	-143.1	-1.51	-143.1	0.56	-143.1	0.34	-143.1	1.26	-143.1	-1.6	-143.1	1.95	-143.1	1.7	-143.1	-0.7	-143.1	4.56	-143.1	-0.75	-143.1	-1.3	-143.1	1.34	-143.1	-1.01	-143.1	-3.57	-143.1	0.12	-143.1	-0.6	-143.1	-1.35	-143.1	2.95
-142.2	-0.85	-142.2	-0.68	-142.2	-2.34	-142.2	-0.75	-142.2	-3.49	-142.2	-0.53	-142.2	-1.74	-142.2	-1.76	-142.2	0.18	-142.2	-2.76	-142.2	-2.06	-142.2	0.19	-142.2	2.93	-142.2	2.17	-142.2	1.03	-142.2	0.36	-142.2	-1.79	-142.2	0.35	-142.2	1.18	-142.2	-2.96	-142.2	-2.02	-142.2	-1.11	-142.2	-2.94	-142.2	-1.75	-142.2	1.99
-141.3	-0.89	-141.3	-1.11	-141.3	0.19	-141.3	-1.39	-141.3	0.21	-141.3	-0.09	-141.3	-0.84	-141.3	-0.73	-141.3	0.38	-141.3	-2.06	-141.3	0.7	-141.3	0.96	-141.3	-0.44	-141.3	1.54	-141.3	2.75	-141.3	4.16	-141.3	-0.03	-141.3	2.16	-141.3	0.54	-141.3	-0.63	-141.3	-1.38	-141.3	1.1	-141.3	-1.68	-141.3	-2.34	-141.3	1.22
-140.4	-2.04	-140.4	-0.84	-140.4	-3.55	-140.4	-3.89	-140.4	-3.2	-140.4	-0.88	-140.4	-0.84	-140.4	-0.23	-140.4	-1.94	-140.4	0.54	-140.4	-1.06	-140.4	0.35	-140.4	2.15	-140.4	1.07	-140.4	-0.57	-140.4	5.15	-140.4	-0.03	-140.4	-0.03	-140.4	-0.76	-140.4	-1.95	-140.4	-3.46	-140.4	0.36	-140.4	-0.25	-140.4	-2.69	-140.4	-0.19
-139.5	-0.99	-139.5	-1.16	-139.5	1.47	-139.5	0.69	-139.5	0.24	-139.5	-0.09	-139.5	-0.6	-139.5	-2.21	-139.5	-0.42	-139.5	-0.4	-139.5	-1.45	-139.5	-0.59	-139.5	-1.11	-139.5	0.71	-139.5	0	-139.5	0.46	-139.5	-0.76	-139.5	-0.7	-139.5	1.51	-139.5	-2.13	-139.5	-1.1	-139.5	-1.26	-139.5	-1.19	-139.5	-2.88	-139.5	2.57
-138.6	0.47	-138.6	1.2	-138.6	-0.15	-138.6	0.75	-138.6	-2.08	-138.6	-0.29	-138.6	0.19	-138.6	-0.9	-138.6	0.74	-138.6	1.13	-138.6	-0.5	-138.6	0.79	-138.6	1.08	-138.6	-0.91	-138.6	-0.02	-138.6	3.92	-138.6	1.31	-138.6	0.6	-138.6	-1.69	-138.6	-1.73	-138.6	-1.83	-138.6	1.58	-138.6	0.88	-138.6	0	-138.6	-0.82
-137.7	-0.66	-137.7	1.38	-137.7	-1.21	-137.7	0.72	-137.7	-2.7	-137.7	-1.83	-137.7	0.29	-137.7	0.22	-137.7	-2.44	-137.7	1.75	-137.7	0.43	-137.7	-1.59	-137.7	0.62	-137.7	2.21	-137.7	-3.17	-137.7	5.51	-137.7	0.25	-137.7	-0.25	-137.7	-0.59	-137.7	-0.38	-137.7	-3.92	-137.7	-0.96	-137.7	-2.42	-137.7	-1.43	-137.7	-0.93
-136.8	0.48	-136.8	-0.71	-136.8	-1.65	-136.8	-1.66	-136.8	-0.81	-136.8	0.5	-136.8	2.51	-136.8	-1.88	-136.8	-2.67	-136.8	1.03	-136.8	-1.72	-136.8	-1.5	-136.8	2.42	-136.8	-0.26	-136.8	-1.17	-136.8	4.64	-136.8	0.22	-136.8	-1.09	-136.8	-1.15	-136.8	-2.73	-136.8	-1.94	-136.8	0.48	-136.8	-2.2	-136.8	-3.93	-136.8	-0.84
-135.9	0.09	-135.9	-0.72	-135.9	-0.86	-135.9	-0.18	-135.9	-3.05	-135.9	-0.63	-135.9	3.16	-135.9	-0.8	-135.9	-3.14	-135.9	0.19	-135.9	-1.85	-135.9	-2.19	-135.9	3.01	-135.9	0.42	-135.9	-1.79	-135.9	3.85	-135.9	-0.19	-135.9	-0.39	-135.9	0.03	-135.9	-2.92	-135.9	-1.56	-135.9	-0.13	-135.9	-1.31	-135.9	-2.62	-135.9	2.37
-135	-1.47	-135	0.13	-135	0.12	-135	-0.73	-135	0.59	-135	-0.66	-135	-2.05	-135	-0.4	-135	2.09	-135	-0.14	-135	0.64	-135	-0.67	-135	0.98	-135	2.09	-135	1.79	-135	2.21	-135	-1.86	-135	0.28	-135	-1.1	-135	-2.16	-135	-0.61	-135	-1.64	-135	-1.95	-135	-2.51	-135	1.57
-134.1	-0.44	-134.1	-2.6	-134.1	0.7	-134.1	-1.58	-134.1	0.48	-134.1	-2.31	-134.1	0.35	-134.1	-3.47	-134.1	-0.35	-134.1	0.17	-134.1	0.22	-134.1	-3.43	-134.1	0.94	-134.1	-0.57	-134.1	-0.11	-134.1	2.53	-134.1	-1.42	-134.1	-1.18	-134.1	-1.84	-134.1	-3.87	-134.1	-1.66	-134.1	-1.57	-134.1	-1.29	-134.1	-0.88	-134.1	0.39
-133.2	-2.31	-133.2	-2.82	-133.2	0.19	-133.2	-0.99	-133.2	1.49	-133.2	-4.27	-133.2	1.02	-133.2	-1.47	-133.2	-0.22	-133.2	0.39	-133.2	2.68	-133.2	-0.17	-133.2	1.51	-133.2	0.86	-133.2	-0.76	-133.2	4.05	-133.2	2.17	-133.2	1.68	-133.2	-0.78	-133.2	-1.48	-133.2	-3.11	-133.2	1.64	-133.2	0.04	-133.2	-3.18	-133.2	0.2
-132.3	0.04	-132.3	-1.78	-132.3	1.87	-132.3	-2.74	-132.3	0.63	-132.3	0.02	-132.3	0.48	-132.3	0.76	-132.3	0.16	-132.3	-0.51	-132.3	-0.65	-132.3	-2.63	-132.3	2.05	-132.3	1.31	-132.3	-0.34	-132.3	3.49	-132.3	-2.37	-132.3	0.09	-132.3	-1.35	-132.3	0.57	-132.3	0.3	-132.3	-0.63	-132.3	0.01	-132.3	-0.77	-132.3	-0.33
-131.4	-2.42	-131.4	-1.48	-131.4	-2.47	-131.4	0.35	-131.4	-1.37	-131.4	-1.72	-131.4	-1.47	-131.4	-0.95	-131.4	-3.19	-131.4	0.15	-131.4	-0.73	-131.4	-1.52	-131.4	-0.99	-131.4	1.75	-131.4	-0.29	-131.4	3.91	-131.4	-1.41	-131.4	0.55	-131.4	-3	-131.4	-3.2	-131.4	-0.87	-131.4	-0.85	-131.4	-0.18	-131.4	-2.46	-131.4	-0.13
-130.5	-0.7	-130.5	-1.94	-130.5	-0.04	-130.5	3.29	-130.5	1.42	-130.5	-0.19	-130.5	-0.98	-130.5	-3.1	-130.5	-0.24	-130.5	-0.26	-130.5	-0.59	-130.5	-1.38	-130.5	0.53	-130.5	1.43	-130.5	-2.16	-130.5	0.64	-130.5	-3.21	-130.5	-0.54	-130.5	0.98	-130.5	-1.15	-130.5	-4.24	-130.5	-1.85	-130.5	-1.81	-130.5	-2.82	-130.5	2.3
-129.6	-0.39	-129.6	0.09	-129.6	-1.71	-129.6	-2.68	-129.6	0.8	-129.6	-2.11	-129.6	0.46	-129.6	-0.85	-129.6	-1.08	-129.6	-2.51	-129.6	3.35	-129.6	-2.76	-129.6	3.17	-129.6	1.05	-129.6	-1.26	-129.6	2.11	-129.6	0.73	-129.6	-1.05	-129.6	0.56	-129.6	-2.55	-129.6	-4.01	-129.6	1.85	-129.6	-1.31	-129.6	-1.43	-129.6	0.56
-128.7	-1.25	-128.7	-1.01	-128.7	1.15	-128.7	-1.2	-128.7	-1.65	-128.7	-0.6	-128.7	-1.36	-128.7	-2.18	-128.7	-1.07	-128.7	1.98	-128.7	-1.2	-128.7	-1.57	-128.7	0.54	-128.7	0.03	-128.7	0.44	-128.7	3.86	-128.7	0.47	-128.7	0.04	-128.7	0.96	-128.7	-2.06	-128.7	-1.15	-128.7	0.43	-128.7	-1.28	-128.7	-4.05	-128.7	1.19
-127.8	-0.86	-127.8	0.74	-127.8	0.32	-127.8	-1.79	-127.8	2.36	-127.8	0.91	-127.8	0.05	-127.8	-0.36	-127.8	0.72	-127.8	0.92	-127.8	0.8	-127.8	0.03	-127.8	0.93	-127.8	3.37	-127.8	0.16	-127.8	5.46	-127.8	1.38	-127.8	1.71	-127.8	-1.7	-127.8	-1.48	-127.8	-6.18	-127.8	2.01	-127.8	0.34	-127.8	-0.05	-127.8	1.36
-126.9	-2.3	-126.9	-0.3	-126.9	-0.52	-126.9	-3.29	-126.9	-0.29	-126.9	-1.66	-126.9	-0.95	-126.9	-0.75	-126.9	-0.63	-126.9	-2.7	-126.9	-0.47	-126.9	-2.34	-126.9	2.22	-126.9	1.83	-126.9	-1.29	-126.9	1.76	-126.9	-0.28	-126.9	0.55	-126.9	1.09	-126.9	-3.03	-126.9	-2.23	-126.9	0.24	-126.9	-3.47	-126.9	-1.98	-126.9	2.01
-126	-1.5	-126	-1.17	-126	-2.65	-126	-1.51	-126	-0.93	-126	0.67	-126	-0.54	-126	-3.4	-126	-1.59	-126	1.53	-126	3.52	-126	-1.39	-126	0.6	-126	1.5	-126	-0.7	-126	6.44	-126	0.86	-126	-0.24	-126	-0.82	-126	-0.48	-126	-1.37	-126	1.64	-126	-0.55	-126	0.71	-126	1.01
-125.1	1.04	-125.1	0.1	-125.1	-1.51	-125.1	-0.75	-125.1	-2.11	-125.1	-1.86	-125.1	-0.37	-125.1	-1.93	-125.1	-1.67	-125.1	-0.69	-125.1	-2.89	-125.1	-0.4	-125.1	0.57	-125.1	1.41	-125.1	-1.29	-125.1	2.62	-125.1	-1.79	-125.1	-1.27	-125.1	-1.21	-125.1	-2.52	-125.1	-2.47	-125.1	0.83	-125.1	-0.86	-125.1	-1.58	-125.1	-0.16
-124.2	-3.35	-124.2	-1.39	-124.2	-2.25	-124.2	-0.93	-124.2	-2.71	-124.2	-1.03	-124.2	-1.42	-124.2	-1.22	-124.2	-1.12	-124.2	0.18	-124.2	-0.12	-124.2	0.22	-124.2	3.09	-124.2	0.35	-124.2	0.24	-124.2	1.4	-124.2	0.17	-124.2	1.43	-124.2	-1.26	-124.2	-1.88	-124.2	-2.32	-124.2	-1.78	-124.2	-0.89	-124.2	-0.76	-124.2	-0.66
-123.3	-2.42	-123.3	-2.92	-123.3	-0.58	-123.3	-3.32	-123.3	-1.16	-123.3	1.29	-123.3	-1.16	-123.3	1.54	-123.3	-1.01	-123.3	-2.96	-123.3	-0.4	-123.3	0.34	-123.3	2.49	-123.3	3.5	-123.3	1.65	-123.3	2.84	-123.3	-0.18	-123.3	-0.39	-123.3	-0.16	-123.3	-1.76	-123.3	-1.58	-123.3	0.4	-123.3	-1.18	-123.3	-1.12	-123.3	2.04
-122.4	-0.16	-122.4	0.95	-122.4	-0.96	-122.4	-0.6	-122.4	-4.14	-122.4	-2.92	-122.4	-2.28	-122.4	-0.89	-122.4	0.74	-122.4	0.81	-122.4	-2.67	-122.4	-3.54	-122.4	-1.63	-122.4	1.42	-122.4	-0.57	-122.4	4.68	-122.4	-1.31	-122.4	0.25	-122.4	-1.81	-122.4	-1.95	-122.4	-1.16	-122.4	1.14	-122.4	-2.22	-122.4	-4.44	-122.4	-0.91
-121.5	-1.28	-121.5	0.19	-121.5	-1.38	-121.5	-2.6	-121.5	-1.96	-121.5	-1.07	-121.5	-0.46	-121.5	-2.78	-121.5	-0.11	-121.5	-1.68	-121.5	-0.14	-121.5	-2.43	-121.5	1.79	-121.5	0.22	-121.5	0.63	-121.5	3.54	-121.5	1.05	-121.5	1.12	-121.5	4.01	-121.5	-3.04	-121.5	0.33	-121.5	-1.59	-121.5	0.19	-121.5	-1.91	-121.5	2.78
-120.6	-2	-120.6	1.91	-120.6	-1.13	-120.6	-2.05	-120.6	-1.25	-120.6	-1.34	-120.6	-0.14	-120.6	-0.06	-120.6	-0.97	-120.6	0.88	-120.6	0.65	-120.6	-1.35	-120.6	1.31	-120.6	2.11	-120.6	1.34	-120.6	5.54	-120.6	-0.12	-120.6	-0.01	-120.6	0.29	-120.6	-3	-120.6	0.17	-120.6	2.45	-120.6	-0.1	-120.6	-1.61	-120.6	1.35
-119.7	-0.88	-119.7	-0.7	-119.7	-1.91	-119.7	-0.6	-119.7	-1.16	-119.7	-1.37	-119.7	0.15	-119.7	-1.88	-119.7	0	-119.7	-1.01	-119.7	-2.7	-119.7	-3.63	-119.7	-0.62	-119.7	-1.86	-119.7	0.35	-119.7	0.33	-119.7	-1.48	-119.7	-0.18	-119.7	-1.03	-119.7	-2.84	-119.7	-2.88	-119.7	-1.47	-119.7	-1.35	-119.7	-0.08	-119.7	1.61
-118.8	-1.79	-118.8	-0.33	-118.8	-0.25	-118.8	-0.13	-118.8	-0.89	-118.8	-0.41	-118.8	0.92	-118.8	-3.43	-118.8	-2.75	-118.8	-0.75	-118.8	0.67	-118.8	-3.81	-118.8	1.5	-118.8	1.34	-118.8	-2.26	-118.8	4.75	-118.8	-1.64	-118.8	-1.47	-118.8	-1.08	-118.8	-0.6	-118.8	-3.26	-118.8	-2.27	-118.8	-2.95	-118.8	-1.6	-118.8	0.71
-117.9	0.68	-117.9	0.59	-117.9	-0.25	-117.9	-2.71	-117.9	-2.14	-117.9	0.5	-117.9	-0.48	-117.9	-0.81	-117.9	-0.62	-117.9	0.5	-117.9	-0.83	-117.9	-0.23	-117.9	1.98	-117.9	2.15	-117.9	-1	-117.9	1.92	-117.9	0.17	-117.9	0.54	-117.9	1.51	-117.9	-0.39	-117.9	-1.25	-117.9	-1.29	-117.9	-0.25	-117.9	-3.22	-117.9	0.65
-117	-1.16	-117	0.83	-117	-0.24	-117	-3.7	-117	-4.41	-117	-2.14	-117	-1.33	-117	-1.22	-117	-1.42	-117	-2.29	-117	-0.71	-117	-1.72	-117	0.19	-117	1.7	-117	-0.53	-117	2.65	-117	2.34	-117	-0.42	-117	-2.02	-117	-0.62	-117	-1.45	-117	-0.6	-117	0.06	-117	-0.74	-117	-3.34
-116.1	-0.67	-116.1	-0.91	-116.1	-0.33	-116.1	-2.13	-116.1	-1.9	-116.1	-0.26	-116.1	-1.62	-116.1	0.12	-116.1	-0.04	-116.1	-2.91	-116.1	-1.71	-116.1	-1.22	-116.1	-0.37	-116.1	2.9	-116.1	1.2	-116.1	-0.69	-116.1	0.61	-116.1	-0.73	-116.1	-2.88	-116.1	-3.93	-116.1	-2.25	-116.1	-0.58	-116.1	0.6	-116.1	-2.21	-116.1	1
-115.2	-1.65	-115.2	-1.23	-115.2	0.21	-115.2	0.96	-115.2	-3.41	-115.2	-2.58	-115.2	0.11	-115.2	-1.2	-115.2	0.31	-115.2	0.3	-115.2	-0.94	-115.2	-1.89	-115.2	1.8	-115.2	0	-115.2	-1.6	-115.2	3.35	-115.2	1.26	-115.2	-1.91	-115.2	1.13	-115.2	-2.62	-115.2	-2.95	-115.2	0.33	-115.2	0.79	-115.2	-2.7	-115.2	0.27
-114.3	-2.3	-114.3	-0.57	-114.3	-0.75	-114.3	-0.83	-114.3	0.3	-114.3	-0.07	-114.3	1.63	-114.3	-0.16	-114.3	-1	-114.3	0.26	-114.3	-1.09	-114.3	-2.53	-114.3	2.76	-114.3	2.72	-114.3	-0.92	-114.3	0.97	-114.3	-1.37	-114.3	-2.8	-114.3	-2.45	-114.3	-1.06	-114.3	-1.02	-114.3	-2.18	-114.3	0.21	-114.3	-3.39	-114.3	-1.13
-113.4	-1.23	-113.4	-0.63	-113.4	-3.65	-113.4	-0.32	-113.4	-2.42	-113.4	-2.75	-113.4	-1.02	-113.4	-0.29	-113.4	-0.5	-113.4	0.36	-113.4	-3.18	-113.4	-1.84	-113.4	0.02	-113.4	0.7	-113.4	0.72	-113.4	3.03	-113.4	-1.96	-113.4	0.73	-113.4	-0.37	-113.4	-2.58	-113.4	-2.47	-113.4	-0.71	-113.4	-1.96	-113.4	-5.13	-113.4	0.33
-112.5	0.42	-112.5	-0.66	-112.5	2.06	-112.5	-0.67	-112.5	1.64	-112.5	-1.44	-112.5	0.52	-112.5	-0.45	-112.5	-0.6	-112.5	-0.31	-112.5	1.11	-112.5	-2.25	-112.5	-0.51	-112.5	2.97	-112.5	0	-112.5	2.26	-112.5	0.49	-112.5	-1.37	-112.5	0.51	-112.5	-0.71	-112.5	-1.67	-112.5	-0.05	-112.5	-0.94	-112.5	-1.19	-112.5	0.85
-111.6	-1.09	-111.6	-1.93	-111.6	-1.58	-111.6	-0.7	-111.6	-1.88	-111.6	1.24	-111.6	-3.18	-111.6	0.35	-111.6	-3.63	-111.6	-1.13	-111.6	0.98	-111.6	-1.96	-111.6	-1.17	-111.6	1.96	-111.6	-3.34	-111.6	2.42	-111.6	1.01	-111.6	-1.18	-111.6	-1.46	-111.6	-1.71	-111.6	-2.58	-111.6	-0.54	-111.6	-0.33	-111.6	0.4	-111.6	-1.02
-110.7	-4.02	-110.7	0.39	-110.7	-0.45	-110.7	0.02	-110.7	-2.74	-110.7	0.54	-110.7	-1.54	-110.7	-0.45	-110.7	-0.15	-110.7	0.62	-110.7	-0.56	-110.7	-2.06	-110.7	1.51	-110.7	-1.82	-110.7	-1.09	-110.7	2.87	-110.7	-0.57	-110.7	-0.63	-110.7	0.56	-110.7	-2	-110.7	-1.72	-110.7	1.65	-110.7	-2.38	-110.7	-3.22	-110.7	1.81
-109.8	0.22	-109.8	0.25	-109.8	-0.94	-109.8	-1.27	-109.8	-2.06	-109.8	-0.43	-109.8	-2.24	-109.8	0.38	-109.8	-2.76	-109.8	-1.52	-109.8	1.6	-109.8	0.35	-109.8	-0.82	-109.8	1.19	-109.8	-2.43	-109.8	1.18	-109.8	2.54	-109.8	2.61	-109.8	-0.22	-109.8	-1.25	-109.8	-1.85	-109.8	-1.32	-109.8	1.53	-109.8	-0.16	-109.8	2.4
-108.9	-0.9	-108.9	0.5	-108.9	-0.83	-108.9	-4.42	-108.9	-0.57	-108.9	-0.42	-108.9	-2.44	-108.9	-0.25	-108.9	2.04	-108.9	0.9	-108.9	0.89	-108.9	-1.71	-108.9	-1.63	-108.9	2.33	-108.9	2.18	-108.9	3.34	-108.9	0.68	-108.9	0.39	-108.9	-4.26	-108.9	0.34	-108.9	-1.33	-108.9	0.64	-108.9	-1.11	-108.9	0.24	-108.9	-2.25
-108	-3.44	-108	-1.67	-108	-1.04	-108	0.87	-108	-1.04	-108	1.25	-108	-1.2	-108	-1.71	-108	-2.18	-108	-0.77	-108	0.17	-108	-0.56	-108	1.26	-108	0.27	-108	0.11	-108	2.34	-108	-0.01	-108	-0.93	-108	3.01	-108	-1.87	-108	-1.98	-108	1.56	-108	1.26	-108	-0.42	-108	0.82
-107.1	-3.5	-107.1	-0.12	-107.1	-0.84	-107.1	-1.57	-107.1	-0.85	-107.1	0.15	-107.1	-0.91	-107.1	-0.29	-107.1	-0.71	-107.1	0.21	-107.1	-1.37	-107.1	-0.4	-107.1	1.6	-107.1	1.88	-107.1	-2.42	-107.1	2.25	-107.1	0.32	-107.1	-0.46	-107.1	-0.26	-107.1	-1.42	-107.1	-1.59	-107.1	-0.41	-107.1	-0.48	-107.1	-3.4	-107.1	1.76
-106.2	0.9	-106.2	-0.28	-106.2	0.13	-106.2	-1.22	-106.2	-3.46	-106.2	-0.81	-106.2	-0.57	-106.2	-2.56	-106.2	-0.02	-106.2	-0.76	-106.2	0.17	-106.2	-1.27	-106.2	-0.7	-106.2	0.71	-106.2	1.72	-106.2	2.87	-106.2	0.36	-106.2	0.2	-106.2	-2.05	-106.2	-2.25	-106.2	-0.54	-106.2	-1.08	-106.2	0.41	-106.2	-1.51	-106.2	-0.77
-105.3	1.6	-105.3	-1.01	-105.3	0.71	-105.3	-0.6	-105.3	-0.91	-105.3	-0.2	-105.3	0.21	-105.3	-0.37	-105.3	-0.59	-105.3	0.32	-105.3	-0.42	-105.3	-2.04	-105.3	2.57	-105.3	1.34	-105.3	0.72	-105.3	4.92	-105.3	-1.04	-105.3	-2.57	-105.3	-0.45	-105.3	-0.39	-105.3	-2.49	-105.3	2.22	-105.3	-0.84	-105.3	-4.83	-105.3	-0.15
-104.4	2.18	-104.4	1.6	-104.4	1.4	-104.4	-0.44	-104.4	-0.26	-104.4	-0.61	-104.4	2.15	-104.4	0.23	-104.4	0.95	-104.4	-0.47	-104.4	2.32	-104.4	-1.1	-104.4	1.73	-104.4	0.76	-104.4	-2.22	-104.4	1.46	-104.4	1.55	-104.4	-0.32	-104.4	0.03	-104.4	-4.04	-104.4	-1.32	-104.4	-0.97	-104.4	-0.49	-104.4	-1.17	-104.4	0.97
-103.5	1.06	-103.5	-0.37	-103.5	-0.34	-103.5	-1.64	-103.5	0.29	-103.5	-0.51	-103.5	2.34	-103.5	-0.39	-103.5	-1.87	-103.5	-2.87	-103.5	-0.52	-103.5	0.79	-103.5	2.17	-103.5	1.39	-103.5	0	-103.5	2.68	-103.5	-3.9	-103.5	1.8	-103.5	1.11	-103.5	0.21	-103.5	-3.27	-103.5	0.37	-103.5	-2.5	-103.5	0.12	-103.5	0.67
-102.6	-0.34	-102.6	-1.19	-102.6	-0.93	-102.6	-2.15	-102.6	-0.62	-102.6	-0.14	-102.6	-0.12	-102.6	-0.61	-102.6	-0.2	-102.6	-2.17	-102.6	0.77	-102.6	-1.98	-102.6	-0.85	-102.6	0.74	-102.6	-2.12	-102.6	2.28	-102.6	0.47	-102.6	-0.43	-102.6	-1.2	-102.6	-0.69	-102.6	-1.56	-102.6	-1.71	-102.6	-0.56	-102.6	-3.6	-102.6	1.29
-101.7	-0.84	-101.7	0.34	-101.7	0.23	-101.7	-1.09	-101.7	1.37	-101.7	0.98	-101.7	-1.37	-101.7	-0.46	-101.7	-1.08	-101.7	-0.8	-101.7	2	-101.7	1.22	-101.7	-0.12	-101.7	1.69	-101.7	-1.42	-101.7	2.67	-101.7	0.02	-101.7	-0.21	-101.7	-1.95	-101.7	-2.66	-101.7	-1.67	-101.7	-1.43	-101.7	-0.03	-101.7	1.74	-101.7	0.73
-100.8	0.6	-100.8	-0.53	-100.8	0.28	-100.8	-0.43	-100.8	-4.06	-100.8	-0.67	-100.8	-1.71	-100.8	-1.19	-100.8	1.27	-100.8	1.41	-100.8	0.31	-100.8	-2.34	-100.8	-2.12	-100.8	0.47	-100.8	-0.18	-100.8	4.01	-100.8	0.33	-100.8	-0.29	-100.8	-0.44	-100.8	-0.76	-100.8	-1.7	-100.8	2.65	-100.8	-1.61	-100.8	1.33	-100.8	1.65
-99.9	1.67	-99.9	0.38	-99.9	-2.69	-99.9	-2.62	-99.9	-1.45	-99.9	0.1	-99.9	-0.53	-99.9	-1.62	-99.9	1.06	-99.9	1.7	-99.9	-1.33	-99.9	1.73	-99.9	1.8	-99.9	2.36	-99.9	0.97	-99.9	4.78	-99.9	0.86	-99.9	4.02	-99.9	1.74	-99.9	-1.04	-99.9	0.35	-99.9	-0.86	-99.9	-0.29	-99.9	-0.93	-99.9	0.53
-99	-0.22	-99	-0.55	-99	2.89	-99	-2.59	-99	-4.3	-99	0.53	-99	-0.18	-99	0.84	-99	0.03	-99	-0.12	-99	-3.31	-99	1.8	-99	1.66	-99	3.52	-99	0.56	-99	5.43	-99	1.45	-99	-1.06	-99	-1.07	-99	-1.41	-99	-0.06	-99	0.39	-99	-0.18	-99	-2.07	-99	-1.07
-98.1	0.08	-98.1	-1.18	-98.1	0.67	-98.1	-2.55	-98.1	2.01	-98.1	-0.65	-98.1	-2.61	-98.1	-3.38	-98.1	-1.62	-98.1	-2.17	-98.1	1.44	-98.1	-2.32	-98.1	-0.32	-98.1	0.41	-98.1	0.06	-98.1	2.29	-98.1	-0.16	-98.1	2.25	-98.1	-0.83	-98.1	-1.77	-98.1	-1.39	-98.1	0.34	-98.1	0.3	-98.1	-0.37	-98.1	0.18
-97.2	-0.9	-97.2	-0.56	-97.2	-0.98	-97.2	-1.94	-97.2	-1.66	-97.2	0.03	-97.2	-0.03	-97.2	-1.62	-97.2	-1.07	-97.2	0.41	-97.2	-0.3	-97.2	-1.5	-97.2	0.98	-97.2	1.36	-97.2	0.52	-97.2	1.88	-97.2	-1.64	-97.2	-1.06	-97.2	-0.69	-97.2	-0.49	-97.2	0.22	-97.2	-1.97	-97.2	-1.69	-97.2	0.95	-97.2	-1.02
-96.3	-3.18	-96.3	1.66	-96.3	-1.51	-96.3	0.48	-96.3	-0.21	-96.3	4.4	-96.3	-1.19	-96.3	-3.64	-96.3	-1.85	-96.3	1.06	-96.3	1.1	-96.3	0.03	-96.3	0.52	-96.3	-0.98	-96.3	-1.14	-96.3	2.51	-96.3	1.91	-96.3	0.43	-96.3	-1.46	-96.3	0	-96.3	-3.02	-96.3	-1.18	-96.3	-0.1	-96.3	-1.26	-96.3	0.38
-95.4	-3.44	-95.4	-2.93	-95.4	0.73	-95.4	-0.81	-95.4	-3.71	-95.4	-2.79	-95.4	-1.53	-95.4	-1.08	-95.4	0.23	-95.4	-0.32	-95.4	-1.23	-95.4	-2.2	-95.4	0.52	-95.4	2.47	-95.4	0.84	-95.4	3.82	-95.4	-1.56	-95.4	2.13	-95.4	0.46	-95.4	1.74	-95.4	0.02	-95.4	3.06	-95.4	0.3	-95.4	-1.09	-95.4	1.83
-94.5	-0.1	-94.5	1.1	-94.5	-0.54	-94.5	0.02	-94.5	-0.88	-94.5	1.16	-94.5	2.48	-94.5	1.69	-94.5	-1.02	-94.5	-1.76	-94.5	-1.02	-94.5	-0.62	-94.5	3.14	-94.5	2.3	-94.5	-1.93	-94.5	2.25	-94.5	-1.02	-94.5	-0.28	-94.5	1.13	-94.5	-3.26	-94.5	-0.57	-94.5	0.49	-94.5	-2.33	-94.5	-1.34	-94.5	1.26
-93.6	0.28	-93.6	0.23	-93.6	-0.23	-93.6	-2.66	-93.6	-0.96	-93.6	-2.13	-93.6	0.14	-93.6	0.86	-93.6	-1.24	-93.6	0.06	-93.6	0.25	-93.6	-1.49	-93.6	1.79	-93.6	1.7	-93.6	-2.16	-93.6	1.99	-93.6	-0.42	-93.6	-3.46	-93.6	-0.45	-93.6	-0.58	-93.6	-2.21	-93.6	-0.71	-93.6	1.91	-93.6	-0.25	-93.6	1.41
-92.7	-1.4	-92.7	-2.23	-92.7	1.66	-92.7	-1.9	-92.7	-2.03	-92.7	-1.62	-92.7	-3.42	-92.7	-0.87	-92.7	4.36	-92.7	0.67	-92.7	-0.01	-92.7	-2.42	-92.7	1.69	-92.7	0.75	-92.7	2.26	-92.7	3.2	-92.7	-0.85	-92.7	1.72	-92.7	1.85	-92.7	-1.08	-92.7	-2.72	-92.7	1.79	-92.7	-3.93	-92.7	0.23	-92.7	1.18
-91.8	1.01	-91.8	-0.51	-91.8	-1.69	-91.8	-3.06	-91.8	-2.02	-91.8	-1.13	-91.8	1	-91.8	-3.32	-91.8	1.14	-91.8	0.13	-91.8	-0.81	-91.8	-1.94	-91.8	1.67	-91.8	0.67	-91.8	0.44	-91.8	1.71	-91.8	-2.63	-91.8	-0.03	-91.8	-0.67	-91.8	-1.77	-91.8	-3.3	-91.8	-0.23	-91.8	-2.29	-91.8	-2.61	-91.8	-0.31
-90.9	-0.78	-90.9	-0.48	-90.9	0.77	-90.9	-1.01	-90.9	-0.64	-90.9	-0.89	-90.9	0.95	-90.9	0.87	-90.9	-0.61	-90.9	-0.08	-90.9	1.5	-90.9	-1.49	-90.9	1.29	-90.9	2.63	-90.9	1.53	-90.9	3.9	-90.9	0.27	-90.9	0.2	-90.9	-2.27	-90.9	-2.33	-90.9	-0.4	-90.9	0.98	-90.9	1	-90.9	-0.81	-90.9	1.26
-90	-1.82	-90	0.17	-90	-2.38	-90	-0.58	-90	0.93	-90	1.47	-90	-2.84	-90	-2.39	-90	-1.63	-90	0.75	-90	0.24	-90	0.99	-90	-1.8	-90	-0.93	-90	-0.58	-90	2.74	-90	1.26	-90	0.91	-90	-3.2	-90	-2.78	-90	-0.58	-90	-0.07	-90	-0.52	-90	-1.07	-90	-0.53
-89.1	-0.8	-89.1	-0.14	-89.1	-0.19	-89.1	-2.87	-89.1	-0.77	-89.1	-0.04	-89.1	-0.55	-89.1	-1.84	-89.1	0.9	-89.1	-1.55	-89.1	-0.75	-89.1	-0.36	-89.1	-0.07	-89.1	0.9	-89.1	-0.73	-89.1	3.19	-89.1	-2.01	-89.1	-0.79	-89.1	-3.28	-89.1	-1.78	-89.1	-3.12	-89.1	3.11	-89.1	-0.59	-89.1	-4	-89.1	0.09
-88.2	-0.17	-88.2	-1.44	-88.2	-0.16	-88.2	-0.08	-88.2	0.61	-88.2	-1.02	-88.2	1.01	-88.2	-1.43	-88.2	-1.3	-88.2	-1.24	-88.2	-0.91	-88.2	-1.5	-88.2	1.32	-88.2	1.18	-88.2	0.43	-88.2	1.47	-88.2	-0.59	-88.2	1.01	-88.2	1.13	-88.2	0.29	-88.2	0.38	-88.2	0.93	-88.2	-2.19	-88.2	-0.78	-88.2	1
-87.3	-0.79	-87.3	-0.73	-87.3	-0.64	-87.3	-1.79	-87.3	-0.78	-87.3	1.89	-87.3	-0.46	-87.3	-1.78	-87.3	1.55	-87.3	-1.69	-87.3	1.9	-87.3	-4.02	-87.3	0.55	-87.3	-1.5	-87.3	2.41	-87.3	0.07	-87.3	0.74	-87.3	-2.32	-87.3	1.1	-87.3	-1.57	-87.3	-2.9	-87.3	-0.28	-87.3	-1.6	-87.3	-0.45	-87.3	0.97
-86.4	0.36	-86.4	-2.39	-86.4	-1.7	-86.4	1.06	-86.4	-0.69	-86.4	0.74	-86.4	1.03	-86.4	-2.82	-86.4	0.69	-86.4	0.82	-86.4	0.16	-86.4	-1.51	-86.4	2.03	-86.4	-0.3	-86.4	-0.29	-86.4	2.8	-86.4	-0.74	-86.4	-3.62	-86.4	0.67	-86.4	1.66	-86.4	-2.13	-86.4	1.28	-86.4	0.09	-86.4	-1.33	-86.4	0.86
-85.5	-0.9	-85.5	-1.21	-85.5	-1.54	-85.5	-0.74	-85.5	0.09	-85.5	-0.12	-85.5	1.23	-85.5	-2.07	-85.5	1.69	-85.5	0.04	-85.5	-0.35	-85.5	-1.76	-85.5	2.36	-85.5	-0.2	-85.5	-0.13	-85.5	4.81	-85.5	-1.46	-85.5	-1.23	-85.5	-1.22	-85.5	-2.89	-85.5	-0.87	-85.5	-0.29	-85.5	-1.5	-85.5	-0.2	-85.5	0.65
-84.6	-0.77	-84.6	2.55	-84.6	-0.97	-84.6	-0.96	-84.6	-0.76	-84.6	0.53	-84.6	0.29	-84.6	3.2	-84.6	-0.32	-84.6	2.96	-84.6	-1.01	-84.6	1.95	-84.6	1.61	-84.6	1.02	-84.6	0.07	-84.6	3.25	-84.6	-0.45	-84.6	1.27	-84.6	-0.34	-84.6	-3.25	-84.6	-3.4	-84.6	-1.15	-84.6	0.73	-84.6	-3	-84.6	-0.26
-83.7	-0.12	-83.7	1.41	-83.7	2.12	-83.7	1.21	-83.7	-1.65	-83.7	-0.36	-83.7	-1.58	-83.7	0.85	-83.7	-0.04	-83.7	1.05	-83.7	0.23	-83.7	-0.02	-83.7	-0.52	-83.7	1.04	-83.7	-0.04	-83.7	0.75	-83.7	-0.17	-83.7	-0.01	-83.7	-0.34	-83.7	-2.38	-83.7	-0.62	-83.7	-1.15	-83.7	-1.3	-83.7	-2.26	-83.7	-1.62
-82.8	-1.99	-82.8	0.35	-82.8	0.33	-82.8	-0.09	-82.8	-1.14	-82.8	2.46	-82.8	-3.18	-82.8	0.64	-82.8	-1.42	-82.8	-1.45	-82.8	2.27	-82.8	-1.27	-82.8	-1.2	-82.8	1.4	-82.8	-1.58	-82.8	3.13	-82.8	-0.43	-82.8	-0.41	-82.8	-1.55	-82.8	-0.64	-82.8	-2.14	-82.8	0.58	-82.8	-0.77	-82.8	-1.82	-82.8	-0.23
-81.9	0.01	-81.9	-0.65	-81.9	1.63	-81.9	-3.22	-81.9	-0.76	-81.9	1.15	-81.9	0.57	-81.9	-1.31	-81.9	3.82	-81.9	-1.94	-81.9	0.89	-81.9	-0.98	-81.9	1.97	-81.9	0.45	-81.9	1.69	-81.9	2.55	-81.9	-1.71	-81.9	-0.26	-81.9	-0.57	-81.9	0.68	-81.9	-0.33	-81.9	-1.54	-81.9	-0.85	-81.9	-1.09	-81.9	-0.94
-81	0.34	-81	1.2	-81	-0.85	-81	-1.55	-81	-1.63	-81	-0.59	-81	-0.47	-81	-0.71	-81	0.57	-81	-1.72	-81	-1.24	-81	-1.22	-81	3.07	-81	-1.64	-81	-0.86	-81	3.53	-81	-1.83	-81	-1.89	-81	0.87	-81	-0.75	-81	-1.02	-81	-1.31	-81	-1.48	-81	-1.28	-81	2.28
-80.1	-0.41	-80.1	0.73	-80.1	-0.67	-80.1	-2.13	-80.1	-0.11	-80.1	-2.36	-80.1	0.14	-80.1	-0.18	-80.1	-2.08	-80.1	-3.31	-80.1	-1.28	-80.1	-3.27	-80.1	0.98	-80.1	0.78	-80.1	0.07	-80.1	1.21	-80.1	-3.28	-80.1	-1.31	-80.1	-0.55	-80.1	-0.49	-80.1	-2.07	-80.1	2.18	-80.1	-3.14	-80.1	-0.33	-80.1	-0.63
-79.2	0.18	-79.2	0.27	-79.2	-2.34	-79.2	-2.2	-79.2	-0.37	-79.2	0.49	-79.2	-0.82	-79.2	-1.52	-79.2	-1.05	-79.2	-0.86	-79.2	-0.82	-79.2	-0.14	-79.2	1.28	-79.2	-0.94	-79.2	-0.76	-79.2	1.99	-79.2	-0.8	-79.2	-1.21	-79.2	0.85	-79.2	-0.34	-79.2	-2.89	-79.2	0.65	-79.2	-1.31	-79.2	-1.31	-79.2	-0.42
-78.3	-2.7	-78.3	0.2	-78.3	-1	-78.3	-1.43	-78.3	0.3	-78.3	0.53	-78.3	0	-78.3	2.26	-78.3	1.1	-78.3	-1.07	-78.3	-0.08	-78.3	-2.22	-78.3	1.86	-78.3	1.37	-78.3	1.17	-78.3	2.78	-78.3	0.34	-78.3	0.92	-78.3	0.54	-78.3	-0.73	-78.3	-1.69	-78.3	-0.45	-78.3	-0.5	-78.3	1.19	-78.3	2.56
-77.4	0.24	-77.4	0.19	-77.4	1.76	-77.4	-1.95	-77.4	-1.27	-77.4	-0.71	-77.4	-0.31	-77.4	0.02	-77.4	-1.24	-77.4	-1.74	-77.4	-2.53	-77.4	-1.86	-77.4	0.57	-77.4	0.03	-77.4	-1.05	-77.4	2.24	-77.4	-2.74	-77.4	0.28	-77.4	-1.65	-77.4	-0.18	-77.4	-1.24	-77.4	1.65	-77.4	-0.48	-77.4	1.66	-77.4	-1.48
-76.5	0.54	-76.5	0.4	-76.5	1.48	-76.5	1.02	-76.5	1.35	-76.5	-1.9	-76.5	0.54	-76.5	-0.44	-76.5	-1.03	-76.5	-3.23	-76.5	-0.63	-76.5	1.06	-76.5	-2.01	-76.5	0.81	-76.5	-1.44	-76.5	0.08	-76.5	-0.69	-76.5	2.94	-76.5	-0.61	-76.5	-0.9	-76.5	-2.18	-76.5	-2.85	-76.5	0.09	-76.5	1.3	-76.5	-0.81
-75.6	-0.51	-75.6	-0.62	-75.6	0.97	-75.6	-2.25	-75.6	-3.25	-75.6	-0.04	-75.6	-1.34	-75.6	-1.42	-75.6	0.27	-75.6	-0.32	-75.6	-1.39	-75.6	0.4	-75.6	-1.4	-75.6	1.67	-75.6	-1.48	-75.6	1.8	-75.6	-0.24	-75.6	0.27	-75.6	-1.45	-75.6	0.02	-75.6	-3.18	-75.6	0.22	-75.6	0.47	-75.6	-1.2	-75.6	-1.63
-74.7	0.14	-74.7	-0.23	-74.7	0.61	-74.7	-2.38	-74.7	-0.7	-74.7	1.65	-74.7	0.51	-74.7	-0.04	-74.7	-0.21	-74.7	-0.2	-74.7	-0.52	-74.7	2.79	-74.7	2.12	-74.7	-0.62	-74.7	0.28	-74.7	2.49	-74.7	-1.09	-74.7	-0.31	-74.7	0.28	-74.7	-1.65	-74.7	-2.12	-74.7	-0.21	-74.7	-0.11	-74.7	-1.88	-74.7	0.94
-73.8	-2.31	-73.8	-2.03	-73.8	-1.61	-73.8	0.99	-73.8	-1.74	-73.8	0.87	-73.8	-2.56	-73.8	-1.2	-73.8	0.5	-73.8	-0.8	-73.8	-1.69	-73.8	-0.9	-73.8	-0.45	-73.8	0.29	-73.8	0.29	-73.8	1.42	-73.8	-1.51	-73.8	-0.36	-73.8	0.9	-73.8	1.45	-73.8	-2.95	-73.8	0.06	-73.8	-0.71	-73.8	-2.93	-73.8	0.2
-72.9	-0.06	-72.9	-1.02	-72.9	-0.7	-72.9	-0.7	-72.9	-1.32	-72.9	-1.26	-72.9	-1.38	-72.9	2.9	-72.9	0.07	-72.9	0.21	-72.9	1.93	-72.9	-1.41	-72.9	-0.87	-72.9	1.35	-72.9	-0.29	-72.9	3.08	-72.9	1.84	-72.9	-0.68	-72.9	-2.04	-72.9	-0.49	-72.9	-0.08	-72.9	1.72	-72.9	0	-72.9	-5.26	-72.9	0.35
-72	-1.87	-72	1.09	-72	-0.85	-72	1.72	-72	-0.5	-72	0.47	-72	-1.2	-72	-0.4	-72	-1.29	-72	1.51	-72	-0.08	-72	0.13	-72	-0.36	-72	0.67	-72	-1.44	-72	1.74	-72	-2.1	-72	0.11	-72	-0.18	-72	0.03	-72	-1.2	-72	-4.07	-72	-1.3	-72	-2.29	-72	0.34
-71.1	-1.48	-71.1	1.39	-71.1	-0.21	-71.1	-0.51	-71.1	-0.71	-71.1	-0.56	-71.1	-1.65	-71.1	1.03	-71.1	-2.11	-71.1	1.02	-71.1	-1.6	-71.1	-0.19	-71.1	0.03	-71.1	1.82	-71.1	-2.5	-71.1	4.59	-71.1	-1.94	-71.1	0.09	-71.1	-1.28	-71.1	0.65	-71.1	-0.13	-71.1	2.35	-71.1	-1.55	-71.1	0.52	-71.1	0.41
-70.2	-0.29	-70.2	-0.02	-70.2	2.55	-70.2	0.37	-70.2	-3.16	-70.2	3.28	-70.2	0.6	-70.2	-0.66	-70.2	1.97	-70.2	0.71	-70.2	0.05	-70.2	-0.29	-70.2	0.26	-70.2	0.27	-70.2	0.57	-70.2	3.51	-70.2	1.98	-70.2	-1.01	-70.2	0.23	-70.2	-1.3	-70.2	-0.04	-70.2	-1.29	-70.2	3.24	-70.2	-0.93	-70.2	-0.8
-69.3	-1.23	-69.3	1.01	-69.3	-0.33	-69.3	1.01	-69.3	-0.47	-69.3	0.76	-69.3	-0.99	-69.3	1.07	-69.3	-0.37	-69.3	-3.1	-69.3	2.69	-69.3	0.17	-69.3	2.34	-69.3	1.44	-69.3	0.71	-69.3	0.43	-69.3	1.13	-69.3	0.48	-69.3	0.75	-69.3	-0.1	-69.3	-1.24	-69.3	1.77	-69.3	-1.12	-69.3	-0.32	-69.3	0.27
-68.4	0.11	-68.4	2.43	-68.4	2.76	-68.4	-1.69	-68.4	-1.06	-68.4	-0.82	-68.4	-1.68	-68.4	1.72	-68.4	-0.95	-68.4	0.62	-68.4	-1.23	-68.4	-0.84	-68.4	-0.76	-68.4	2.2	-68.4	-1.03	-68.4	2.01	-68.4	-1.06	-68.4	0.5	-68.4	0.66	-68.4	0.89	-68.4	-2.23	-68.4	1.31	-68.4	-0.77	-68.4	-1.45	-68.4	0.71
-67.5	1	-67.5	1.51	-67.5	1.75	-67.5	-4.7	-67.5	-1.59	-67.5	-1.33	-67.5	0.29	-67.5	1.03	-67.5	0.55	-67.5	-3.75	-67.5	0.6	-67.5	-0.21	-67.5	0.39	-67.5	2.49	-67.5	1.62	-67.5	1.01	-67.5	-0.82	-67.5	0.43	-67.5	0.11	-67.5	0.54	-67.5	-0.1	-67.5	1.15	-67.5	0.1	-67.5	-1.66	-67.5	1.97
-66.6	-1.93	-66.6	-1.71	-66.6	-0.74	-66.6	-0.57	-66.6	-1.69	-66.6	-0.09	-66.6	-3.67	-66.6	-1.64	-66.6	-1.65	-66.6	-0.13	-66.6	0.34	-66.6	-0.42	-66.6	-0.01	-66.6	-0.18	-66.6	2.02	-66.6	1.18	-66.6	1.69	-66.6	0.86	-66.6	1.84	-66.6	-1.11	-66.6	1.69	-66.6	-1.01	-66.6	0.28	-66.6	-3.03	-66.6	2.5
-65.7	0.68	-65.7	-0.47	-65.7	1.53	-65.7	-3.18	-65.7	0.35	-65.7	4.77	-65.7	1.73	-65.7	-0.35	-65.7	1.38	-65.7	-1.74	-65.7	-0.77	-65.7	1.92	-65.7	-0.12	-65.7	0.94	-65.7	-0.54	-65.7	1.36	-65.7	-2.04	-65.7	-2.22	-65.7	-0.49	-65.7	-1.95	-65.7	-1.53	-65.7	-1.29	-65.7	-0.29	-65.7	-2.62	-65.7	-0.07
-64.8	-0.91	-64.8	-2.09	-64.8	-1.74	-64.8	-1.03	-64.8	-0.52	-64.8	1.1	-64.8	0.08	-64.8	-3.14	-64.8	-2.11	-64.8	-1.43	-64.8	0.87	-64.8	-1.45	-64.8	1.6	-64.8	-0.65	-64.8	-1.42	-64.8	2.16	-64.8	-0.91	-64.8	-2.1	-64.8	-0.52	-64.8	-0.51	-64.8	-0.01	-64.8	0.3	-64.8	-1.72	-64.8	-2.34	-64.8	-0.17
-63.9	-0.99	-63.9	-1.51	-63.9	-1.04	-63.9	0.4	-63.9	-1.97	-63.9	2.4	-63.9	-0.83	-63.9	1.15	-63.9	0.8	-63.9	0.25	-63.9	0.09	-63.9	0.58	-63.9	1.72	-63.9	2.83	-63.9	0.75	-63.9	1.08	-63.9	-1.72	-63.9	1.77	-63.9	3.75	-63.9	1.21	-63.9	-0.55	-63.9	-0.39	-63.9	-3.68	-63.9	-2.15	-63.9	3.21
-63	-0.07	-63	-1.09	-63	1.16	-63	-2.18	-63	2.74	-63	1.82	-63	-0.38	-63	-0.02	-63	-0.65	-63	-1.74	-63	2.17	-63	0.95	-63	2	-63	1.41	-63	0.63	-63	-2.05	-63	1.84	-63	-0.87	-63	0.29	-63	-1.65	-63	-1.4	-63	-1.49	-63	0.47	-63	-2.08	-63	-0.36
-62.1	1.05	-62.1	-0.81	-62.1	-1.72	-62.1	0.3	-62.1	-1.65	-62.1	-1.24	-62.1	1.32	-62.1	0.35	-62.1	-2.32	-62.1	0.44	-62.1	-1.28	-62.1	-2.13	-62.1	1.99	-62.1	0.32	-62.1	-1.35	-62.1	1.88	-62.1	-1.43	-62.1	-0.19	-62.1	2.23	-62.1	1.25	-62.1	-0.38	-62.1	-0.74	-62.1	-0.3	-62.1	-1.34	-62.1	1.81
-61.2	0	-61.2	0.03	-61.2	-0.27	-61.2	-0.92	-61.2	-0.09	-61.2	0.3	-61.2	1.14	-61.2	-0.63	-61.2	-1.01	-61.2	-1.09	-61.2	0.45	-61.2	-2.11	-61.2	1.81	-61.2	0.61	-61.2	-1.21	-61.2	0.99	-61.2	1.27	-61.2	-2	-61.2	0.53	-61.2	-0.64	-61.2	0.14	-61.2	0.5	-61.2	0.73	-61.2	-2.3	-61.2	1.84
-60.3	-0.7	-60.3	1.47	-60.3	-1.14	-60.3	0.75	-60.3	-1.21	-60.3	-0.69	-60.3	1.11	-60.3	1.93	-60.3	0.35	-60.3	1.82	-60.3	0.25	-60.3	-2.77	-60.3	1.58	-60.3	0.26	-60.3	0.61	-60.3	1.27	-60.3	0.04	-60.3	-2.64	-60.3	0.09	-60.3	0.42	-60.3	-0.18	-60.3	1.06	-60.3	-3.46	-60.3	-0.22	-60.3	-1.13
-59.4	-2.65	-59.4	0	-59.4	0.22	-59.4	-1.02	-59.4	-1.89	-59.4	0.46	-59.4	-0.08	-59.4	-0.53	-59.4	0.59	-59.4	1.68	-59.4	-0.79	-59.4	0.52	-59.4	-0.41	-59.4	1.24	-59.4	-1.51	-59.4	2.01	-59.4	-1.54	-59.4	1.18	-59.4	0.1	-59.4	-0.31	-59.4	-1.26	-59.4	-1.19	-59.4	-1.62	-59.4	-2.6	-59.4	-0.14
-58.5	0.79	-58.5	0.15	-58.5	-0.62	-58.5	-1.72	-58.5	-1.38	-58.5	1.78	-58.5	-1.09	-58.5	-0.72	-58.5	0.91	-58.5	0.84	-58.5	-0.26	-58.5	-1.12	-58.5	-0.45	-58.5	0.03	-58.5	0.59	-58.5	2.74	-58.5	-2.82	-58.5	-0.75	-58.5	-1.26	-58.5	-0.18	-58.5	-1.09	-58.5	0.8	-58.5	-1.29	-58.5	-1.62	-58.5	0.4
-57.6	-2.11	-57.6	0.36	-57.6	1.95	-57.6	-1.93	-57.6	-3.09	-57.6	0.79	-57.6	-1.38	-57.6	-1.67	-57.6	-1.05	-57.6	-0.47	-57.6	-0.02	-57.6	-0.93	-57.6	-1.08	-57.6	-0.6	-57.6	-2.14	-57.6	2.31	-57.6	-0.48	-57.6	1.44	-57.6	-1.38	-57.6	-1.83	-57.6	-1.18	-57.6	-0.55	-57.6	-0.73	-57.6	-0.05	-57.6	-1.62
-56.7	-3.08	-56.7	1.15	-56.7	-1.55	-56.7	-1.2	-56.7	-0.66	-56.7	-0.18	-56.7	-1.76	-56.7	0.18	-56.7	0.62	-56.7	1.54	-56.7	-0.17	-56.7	-1.46	-56.7	0.53	-56.7	-0.29	-56.7	1.68	-56.7	4.21	-56.7	-0.64	-56.7	-1.66	-56.7	-0.46	-56.7	-1.72	-56.7	-0.54	-56.7	-0.72	-56.7	-0.57	-56.7	-2.48	-56.7	-0.15
-55.8	-1.35	-55.8	-0.19	-55.8	2.62	-55.8	1.72	-55.8	-1.98	-55.8	-0.56	-55.8	0.82	-55.8	-0.35	-55.8	2.41	-55.8	0.13	-55.8	-0.16	-55.8	-4.53	-55.8	1.49	-55.8	1.41	-55.8	1.1	-55.8	4.79	-55.8	-2.95	-55.8	-2.22	-55.8	-0.04	-55.8	-1.14	-55.8	-0.81	-55.8	3.65	-55.8	-1.82	-55.8	-1.29	-55.8	-0.05
-54.9	-0.15	-54.9	2.55	-54.9	2.69	-54.9	0.58	-54.9	-3.76	-54.9	-1.89	-54.9	-1.25	-54.9	-0.7	-54.9	2.19	-54.9	0.25	-54.9	-1.95	-54.9	-0.28	-54.9	0.78	-54.9	-1.58	-54.9	0.6	-54.9	2.53	-54.9	-0.8	-54.9	-0.69	-54.9	4.39	-54.9	-0.53	-54.9	-1.18	-54.9	2.46	-54.9	-1.17	-54.9	-1.95	-54.9	4.25
-54	-1.63	-54	1.06	-54	-0.5	-54	-1.87	-54	0.92	-54	-1.22	-54	-0.69	-54	1.22	-54	-0.44	-54	-1.28	-54	0.89	-54	-1.37	-54	-0.58	-54	2.6	-54	-1.74	-54	0.9	-54	-0.25	-54	0.16	-54	0.68	-54	-0.7	-54	-1.8	-54	0.22	-54	-1.14	-54	-0.91	-54	1.75
-53.1	-0.21	-53.1	-0.28	-53.1	1.4	-53.1	-0.07	-53.1	0.25	-53.1	-1.77	-53.1	1.58	-53.1	-1.83	-53.1	0.31	-53.1	-0.83	-53.1	1.9	-53.1	-1.65	-53.1	2.54	-53.1	0.49	-53.1	1.42	-53.1	1.54	-53.1	-0.92	-53.1	-1.14	-53.1	-0.59	-53.1	-1.3	-53.1	-0.4	-53.1	1.32	-53.1	0.72	-53.1	0.59	-53.1	0.46
-52.2	-1.26	-52.2	3.04	-52.2	-0.53	-52.2	-1.97	-52.2	-0.76	-52.2	-0.85	-52.2	-0.82	-52.2	1.27	-52.2	-0.11	-52.2	-3.27	-52.2	0.9	-52.2	-2.66	-52.2	1.13	-52.2	1.48	-52.2	0.27	-52.2	2.01	-52.2	-2.32	-52.2	-0.64	-52.2	-0.51	-52.2	2.03	-52.2	-1.65	-52.2	0.75	-52.2	-0.67	-52.2	-0.11	-52.2	-1.79
-51.3	2.4	-51.3	0.95	-51.3	1.92	-51.3	-1.15	-51.3	-0.21	-51.3	-2.21	-51.3	1.09	-51.3	1.02	-51.3	0.56	-51.3	0.97	-51.3	0.43	-51.3	-1.26	-51.3	-0.23	-51.3	-0.19	-51.3	-0.24	-51.3	-0.03	-51.3	-0.25	-51.3	0.33	-51.3	0.7	-51.3	-2.14	-51.3	1.63	-51.3	-2.56	-51.3	0.61	-51.3	-1.62	-51.3	0.28
-50.4	-2.08	-50.4	-0.17	-50.4	-1.81	-50.4	-2.49	-50.4	-0.15	-50.4	-0.31	-50.4	-0.87	-50.4	1.08	-50.4	-0.24	-50.4	-1.1	-50.4	0.65	-50.4	-2.16	-50.4	1.27	-50.4	0.5	-50.4	-1.96	-50.4	-0.22	-50.4	-1.41	-50.4	0.26	-50.4	-0.8	-50.4	-0.26	-50.4	-2.28	-50.4	-2.36	-50.4	0.57	-50.4	0.37	-50.4	0.79
-49.5	-1.03	-49.5	0.45	-49.5	-0.81	-49.5	-0.25	-49.5	-0.89	-49.5	0.26	-49.5	-0.82	-49.5	-0.28	-49.5	0.73	-49.5	0.31	-49.5	1.56	-49.5	-1.31	-49.5	-1.91	-49.5	1.77	-49.5	-0.27	-49.5	2.34	-49.5	-1.32	-49.5	-0.48	-49.5	-0.68	-49.5	1.64	-49.5	-0.53	-49.5	0.86	-49.5	-0.94	-49.5	-1.94	-49.5	-0.06
-48.6	-0.23	-48.6	-0.89	-48.6	2.05	-48.6	-1.36	-48.6	-2.22	-48.6	1.15	-48.6	-2.1	-48.6	-1.24	-48.6	-1.93	-48.6	-0.83	-48.6	-0.69	-48.6	-2.43	-48.6	-1.63	-48.6	-1.23	-48.6	-0.74	-48.6	-0.53	-48.6	-0.98	-48.6	-3.3	-48.6	-1.75	-48.6	-2.09	-48.6	-0.41	-48.6	-1.1	-48.6	1.21	-48.6	-1.61	-48.6	-2.1
-47.7	-0.28	-47.7	-0.68	-47.7	1.51	-47.7	-1.35	-47.7	-0.18	-47.7	1.34	-47.7	0.92	-47.7	-0.2	-47.7	0.5	-47.7	-1.44	-47.7	-1.46	-47.7	-2.13	-47.7	0.44	-47.7	0.35	-47.7	-0.23	-47.7	0.29	-47.7	-2.29	-47.7	-0.92	-47.7	-0.34	-47.7	-0.18	-47.7	0.64	-47.7	1.75	-47.7	0.03	-47.7	1.61	-47.7	-0.42
-46.8	0.98	-46.8	-1.56	-46.8	-0.12	-46.8	-0.31	-46.8	0.58	-46.8	-0.78	-46.8	0.33	-46.8	0.2	-46.8	-0.58	-46.8	0.09	-46.8	-0.45	-46.8	-2.16	-46.8	2.51	-46.8	3.07	-46.8	-0.76	-46.8	2.98	-46.8	-0.78	-46.8	-0.93	-46.8	0.88	-46.8	-0.92	-46.8	-1.38	-46.8	0.35	-46.8	-0.48	-46.8	-0.26	-46.8	-0.24
-45.9	2.29	-45.9	3.03	-45.9	0.16	-45.9	-1.45	-45.9	0.71	-45.9	-0.35	-45.9	0.85	-45.9	0.28	-45.9	-0.84	-45.9	0.27	-45.9	1.47	-45.9	-1.1	-45.9	-0.25	-45.9	-0.24	-45.9	-1.79	-45.9	2.24	-45.9	1.03	-45.9	0.09	-45.9	-0.02	-45.9	-2.07	-45.9	-0.38	-45.9	0.37	-45.9	0.93	-45.9	0.05	-45.9	1.97
-45	-0.76	-45	2.06	-45	-1.44	-45	-4.09	-45	-1.33	-45	-0.11	-45	1.98	-45	1.28	-45	1.73	-45	-1.87	-45	-0.6	-45	0.83	-45	1.44	-45	0.81	-45	1.05	-45	-0.26	-45	0.07	-45	-1.73	-45	-0.69	-45	-2.94	-45	-0.94	-45	0.91	-45	0.29	-45	-0.44	-45	-1.05
-44.1	0.05	-44.1	0.72	-44.1	-0.54	-44.1	0.39	-44.1	0.81	-44.1	1.48	-44.1	0.07	-44.1	1.98	-44.1	0.06	-44.1	-1.67	-44.1	0.35	-44.1	-2.08	-44.1	-1.24	-44.1	3.15	-44.1	0.19	-44.1	-0.53	-44.1	-0.53	-44.1	-1.05	-44.1	0.31	-44.1	-1.13	-44.1	-0.65	-44.1	-2.62	-44.1	1.03	-44.1	-1.86	-44.1	-0.77
-43.2	-0.77	-43.2	-1.11	-43.2	1.24	-43.2	-2.05	-43.2	0.45	-43.2	-0.52	-43.2	-0.51	-43.2	0.04	-43.2	0.39	-43.2	-1.22	-43.2	3.13	-43.2	0.99	-43.2	1.33	-43.2	3.12	-43.2	-0.28	-43.2	1.04	-43.2	-1.94	-43.2	1.53	-43.2	1.46	-43.2	-0.39	-43.2	-1.44	-43.2	0.77	-43.2	-0.29	-43.2	-1.48	-43.2	1.73
-42.3	1.87	-42.3	-0.66	-42.3	-1.2	-42.3	0.41	-42.3	-0.61	-42.3	1.63	-42.3	1.95	-42.3	0.45	-42.3	-2.5	-42.3	0.99	-42.3	-0.45	-42.3	-2.88	-42.3	1.88	-42.3	1.78	-42.3	-0.46	-42.3	1.57	-42.3	0.94	-42.3	-0.86	-42.3	1.91	-42.3	-0.12	-42.3	1.22	-42.3	-1.11	-42.3	2.19	-42.3	0.39	-42.3	-0.01
-41.4	1.68	-41.4	0.42	-41.4	1.47	-41.4	-0.77	-41.4	-0.9	-41.4	1.65	-41.4	-1.1	-41.4	-1.02	-41.4	0.92	-41.4	-2.62	-41.4	-1.1	-41.4	-2.53	-41.4	0.68	-41.4	0.21	-41.4	2.55	-41.4	0.4	-41.4	-1.4	-41.4	-3.12	-41.4	0.99	-41.4	-1.36	-41.4	-0.11	-41.4	1.18	-41.4	-1.38	-41.4	-1.49	-41.4	2.23
-40.5	1.24	-40.5	1.7	-40.5	-0.23	-40.5	0.79	-40.5	-2.88	-40.5	1.17	-40.5	0.27	-40.5	0.38	-40.5	0.59	-40.5	-0.99	-40.5	-0.34	-40.5	-2.06	-40.5	0.69	-40.5	0.61	-40.5	0.94	-40.5	0.23	-40.5	-1.93	-40.5	-2.63	-40.5	-0.37	-40.5	0.14	-40.5	-0.22	-40.5	2.24	-40.5	0.22	-40.5	-1.67	-40.5	0.79
-39.6	0.84	-39.6	3.07	-39.6	1.66	-39.6	-1.14	-39.6	-0.01	-39.6	1.91	-39.6	-1.29	-39.6	0.15	-39.6	1.81	-39.6	0.93	-39.6	-1.94	-39.6	0.33	-39.6	0.2	-39.6	-0.41	-39.6	-0.31	-39.6	1.76	-39.6	-3.54	-39.6	-3.16	-39.6	1.01	-39.6	-2.27	-39.6	-0.78	-39.6	-0.97	-39.6	-1.93	-39.6	-2.49	-39.6	0.4
-38.7	0.69	-38.7	0.5	-38.7	0.07	-38.7	-2.67	-38.7	0.87	-38.7	-1.59	-38.7	0.72	-38.7	0.01	-38.7	-1.7	-38.7	-2.6	-38.7	-1.53	-38.7	-2.11	-38.7	1.8	-38.7	2.01	-38.7	-0.49	-38.7	1.28	-38.7	0.17	-38.7	-1.99	-38.7	-0.48	-38.7	-0.53	-38.7	0.59	-38.7	1.33	-38.7	1.81	-38.7	-1.16	-38.7	-0.16
-37.8	-0.7	-37.8	-0.33	-37.8	1.86	-37.8	-1.07	-37.8	1.15	-37.8	0.67	-37.8	-1.07	-37.8	0.54	-37.8	0.58	-37.8	-0.63	-37.8	-1.13	-37.8	0.22	-37.8	0.23	-37.8	1.21	-37.8	-0.46	-37.8	1.41	-37.8	-0.67	-37.8	-1	-37.8	1.19	-37.8	-0.79	-37.8	-0.75	-37.8	1.13	-37.8	0.95	-37.8	-0.27	-37.8	0.5
-36.9	-1.76	-36.9	-0.19	-36.9	2.02	-36.9	-0.32	-36.9	0.28	-36.9	2.95	-36.9	0.75	-36.9	0.52	-36.9	-0.18	-36.9	-0.7	-36.9	-2.31	-36.9	0.71	-36.9	0.36	-36.9	1.27	-36.9	-1.02	-36.9	1.19	-36.9	-0.08	-36.9	1.89	-36.9	1.15	-36.9	1.25	-36.9	-2.78	-36.9	1.69	-36.9	1.78	-36.9	-0.56	-36.9	0.28
-36	1.76	-36	-0.77	-36	-1.41	-36	-0.13	-36	-0.21	-36	0.95	-36	-0.55	-36	-0.31	-36	-2.15	-36	-0.06	-36	0.06	-36	-1.12	-36	0.44	-36	0.17	-36	0.29	-36	0.88	-36	1.26	-36	-2.76	-36	0.45	-36	0.08	-36	0.36	-36	0.87	-36	-1.05	-36	-1.24	-36	0.22
-35.1	0.53	-35.1	-0.29	-35.1	-1.08	-35.1	-2.88	-35.1	0.1	-35.1	-0.09	-35.1	-1.32	-35.1	1.16	-35.1	-3.31	-35.1	-1.09	-35.1	0.38	-35.1	-1.34	-35.1	0.29	-35.1	2.05	-35.1	-1.6	-35.1	1.03	-35.1	-0.72	-35.1	-1.46	-35.1	-0.87	-35.1	-0.95	-35.1	-2.45	-35.1	1.77	-35.1	-0.41	-35.1	-0.25	-35.1	0.57
-34.2	-0.36	-34.2	1.18	-34.2	-1.85	-34.2	-0.59	-34.2	-0.67	-34.2	-0.61	-34.2	-1.39	-34.2	-0.78	-34.2	0.79	-34.2	-0.96	-34.2	0.1	-34.2	-2.07	-34.2	-0.2	-34.2	0.35	-34.2	-1.49	-34.2	-0.34	-34.2	-1.43	-34.2	-1.62	-34.2	-0.48	-34.2	0.13	-34.2	-1.62	-34.2	1.88	-34.2	0.35	-34.2	-1.57	-34.2	-0.17
-33.3	1.75	-33.3	1.99	-33.3	0	-33.3	-0.9	-33.3	1.54	-33.3	-0.5	-33.3	0.21	-33.3	0.78	-33.3	1.79	-33.3	-0.75	-33.3	1.68	-33.3	0.98	-33.3	1.85	-33.3	0.86	-33.3	0.71	-33.3	-1.14	-33.3	-2.43	-33.3	-1.01	-33.3	0.47	-33.3	-2.21	-33.3	0.16	-33.3	-0.73	-33.3	-2.91	-33.3	-0.4	-33.3	0.52
-32.4	-0.7	-32.4	2.78	-32.4	-0.26	-32.4	-0.84	-32.4	-2.83	-32.4	0.53	-32.4	-1.18	-32.4	1.76	-32.4	-3.37	-32.4	1.5	-32.4	-1.27	-32.4	0.67	-32.4	-0.77	-32.4	0.33	-32.4	-1.76	-32.4	1.06	-32.4	1.05	-32.4	0.54	-32.4	2.05	-32.4	-0.79	-32.4	-1.01	-32.4	2.9	-32.4	1.15	-32.4	-0.17	-32.4	1.72
-31.5	-0.13	-31.5	1.07	-31.5	-2.26	-31.5	-1.25	-31.5	-0.87	-31.5	-0.03	-31.5	-0.38	-31.5	0.6	-31.5	-2.41	-31.5	0.35	-31.5	-1.18	-31.5	-1.15	-31.5	1.18	-31.5	0.05	-31.5	-1.53	-31.5	2.13	-31.5	-2.37	-31.5	0.63	-31.5	1.7	-31.5	-0.23	-31.5	-0.16	-31.5	2.17	-31.5	-2.8	-31.5	1.25	-31.5	-0.93
-30.6	0.2	-30.6	-1.41	-30.6	-0.53	-30.6	-0.36	-30.6	-1.91	-30.6	-0.31	-30.6	-0.34	-30.6	0.01	-30.6	0.36	-30.6	-1.88	-30.6	0.44	-30.6	-2.33	-30.6	0.68	-30.6	0.55	-30.6	0.87	-30.6	0.92	-30.6	-0.54	-30.6	-0.64	-30.6	0.42	-30.6	-2.23	-30.6	0.7	-30.6	2	-30.6	0.84	-30.6	1.13	-30.6	-1.19
-29.7	-0.44	-29.7	-2.17	-29.7	0.08	-29.7	-1.6	-29.7	1.77	-29.7	-0.94	-29.7	0.2	-29.7	-1.28	-29.7	-3.15	-29.7	-0.5	-29.7	1.11	-29.7	0.74	-29.7	-1.16	-29.7	0.31	-29.7	-2.6	-29.7	0.74	-29.7	0.2	-29.7	0.56	-29.7	1.9	-29.7	0.01	-29.7	-0.74	-29.7	0.35	-29.7	1.15	-29.7	-1	-29.7	2.08
-28.8	-1.2	-28.8	-0.15	-28.8	0.35	-28.8	0.05	-28.8	-0.23	-28.8	1.4	-28.8	-0.93	-28.8	-0.49	-28.8	0.17	-28.8	0.57	-28.8	-0.85	-28.8	-2.35	-28.8	3.36	-28.8	-0.31	-28.8	-0.59	-28.8	0.7	-28.8	-0.85	-28.8	-1.97	-28.8	2.2	-28.8	-0.33	-28.8	-2.91	-28.8	0.81	-28.8	0.31	-28.8	0.58	-28.8	2.51
-27.9	0.78	-27.9	-2.53	-27.9	2.25	-27.9	-0.48	-27.9	0.5	-27.9	-0.2	-27.9	0.68	-27.9	1.41	-27.9	2.25	-27.9	2.08	-27.9	2.03	-27.9	1.47	-27.9	1.12	-27.9	0.16	-27.9	-0.59	-27.9	3.72	-27.9	0.4	-27.9	-1.51	-27.9	1.75	-27.9	-1.04	-27.9	-0.02	-27.9	1.75	-27.9	0.88	-27.9	-1.74	-27.9	1.35
-27	-0.74	-27	0.68	-27	-0.96	-27	-1.73	-27	1.45	-27	0.74	-27	0.05	-27	-1.29	-27	-0.8	-27	-1.17	-27	1.16	-27	0.89	-27	-0.07	-27	-0.29	-27	0.15	-27	2.93	-27	0.06	-27	-2.57	-27	1.48	-27	0.18	-27	-1.3	-27	1.99	-27	0.36	-27	-1.22	-27	-0.75
-26.1	2.88	-26.1	-3.08	-26.1	0.18	-26.1	-1.5	-26.1	-0.38	-26.1	0.88	-26.1	0.16	-26.1	-2.9	-26.1	-0.2	-26.1	-0.42	-26.1	1.73	-26.1	-0.68	-26.1	0.59	-26.1	0.03	-26.1	1.13	-26.1	-0.76	-26.1	2.27	-26.1	-0.3	-26.1	0.34	-26.1	0.23	-26.1	-0.24	-26.1	-1.46	-26.1	2.83	-26.1	2.55	-26.1	-0.69
-25.2	-0.72	-25.2	-1.58	-25.2	-1.19	-25.2	-2.2	-25.2	3.06	-25.2	0.7	-25.2	-0.22	-25.2	1.33	-25.2	2.83	-25.2	-1.18	-25.2	0.75	-25.2	2.49	-25.2	-1.85	-25.2	1.92	-25.2	1.37	-25.2	1.45	-25.2	-0.16	-25.2	0.13	-25.2	-2.05	-25.2	0.45	-25.2	0.7	-25.2	0.37	-25.2	-3.35	-25.2	1.14	-25.2	0.45
-24.3	2.71	-24.3	-1.65	-24.3	-1.65	-24.3	1.82	-24.3	-1.24	-24.3	0.2	-24.3	-0.58	-24.3	-0.57	-24.3	-3.35	-24.3	0.45	-24.3	-1.19	-24.3	0.5	-24.3	0.24	-24.3	1.49	-24.3	-0.58	-24.3	0.2	-24.3	-0.41	-24.3	-1.13	-24.3	0.73	-24.3	1.75	-24.3	1.53	-24.3	2.18	-24.3	-2.55	-24.3	-1.15	-24.3	-1.77
-23.4	1.84	-23.4	-1.23	-23.4	1.19	-23.4	-2.01	-23.4	-0.74	-23.4	-0.73	-23.4	-1.11	-23.4	-0.44	-23.4	2.41	-23.4	-0.72	-23.4	-1.64	-23.4	-0.74	-23.4	1.35	-23.4	-0.24	-23.4	1.92	-23.4	1.11	-23.4	-0.59	-23.4	0.41	-23.4	-2.08	-23.4	-1.72	-23.4	0.4	-23.4	-0.08	-23.4	0.26	-23.4	-0.01	-23.4	-2.48
-22.5	0.16	-22.5	0.36	-22.5	0.22	-22.5	-1.38	-22.5	-0.46	-22.5	1.94	-22.5	-1.72	-22.5	0.22	-22.5	-0.13	-22.5	-1.58	-22.5	-1.65	-22.5	2.89	-22.5	-2.51	-22.5	1.51	-22.5	-1.34	-22.5	-1.11	-22.5	-1.25	-22.5	2.07	-22.5	0.83	-22.5	0.28	-22.5	-2	-22.5	0.56	-22.5	1.22	-22.5	0.98	-22.5	-0.18
-21.6	1.3	-21.6	-1.29	-21.6	0.87	-21.6	-0.26	-21.6	1.04	-21.6	1.98	-21.6	1.16	-21.6	-2.36	-21.6	1.65	-21.6	1.19	-21.6	4.11	-21.6	1.4	-21.6	1.02	-21.6	-0.96	-21.6	1.35	-21.6	1.13	-21.6	1.01	-21.6	-0.14	-21.6	1.47	-21.6	0.29	-21.6	0.26	-21.6	2.77	-21.6	-0.05	-21.6	0.02	-21.6	0.87
-20.7	-1.3	-20.7	0.08	-20.7	-2.51	-20.7	-2.07	-20.7	0.7	-20.7	-0.44	-20.7	-1.34	-20.7	-0.31	-20.7	0.31	-20.7	-0.81	-20.7	0.18	-20.7	-2.06	-20.7	0.02	-20.7	1.64	-20.7	0.86	-20.7	0.73	-20.7	-0.23	-20.7	-1.95	-20.7	-1.31	-20.7	0.1	-20.7	1.51	-20.7	-0.82	-20.7	1.24	-20.7	-1.95	-20.7	0.5
-19.8	-0.64	-19.8	0.14	-19.8	0.47	-19.8	0.28	-19.8	0.32	-19.8	2.35	-19.8	-4.08	-19.8	-0.05	-19.8	0.95	-19.8	-1.52	-19.8	0.28	-19.8	0.76	-19.8	1.06	-19.8	0.2	-19.8	0.1	-19.8	-0.08	-19.8	-2.61	-19.8	0.2	-19.8	0.95	-19.8	0.33	-19.8	2.82	-19.8	0.63	-19.8	-0.92	-19.8	0.66	-19.8	-0.54
-18.9	-0.71	-18.9	0.75	-18.9	-2.31	-18.9	-0.95	-18.9	0.52	-18.9	2.5	-18.9	-2.38	-18.9	2.46	-18.9	-2.36	-18.9	-1.69	-18.9	2.97	-18.9	-1.22	-18.9	-3.2	-18.9	1.26	-18.9	0.1	-18.9	-0.77	-18.9	1.44	-18.9	-0.59	-18.9	-2.84	-18.9	0.79	-18.9	0.85	-18.9	0.87	-18.9	-0.1	-18.9	-0.13	-18.9	0.53
-18	1.85	-18	-1.77	-18	0.69	-18	-2.12	-18	-0.67	-18	1.67	-18	0.02	-18	-0.75	-18	0.03	-18	-0.88	-18	-0.24	-18	-1.27	-18	-0.47	-18	0.34	-18	0.74	-18	1.28	-18	0.16	-18	-0.03	-18	2.74	-18	2.84	-18	-0.26	-18	0.42	-18	-2.38	-18	1.7	-18	1.5
-17.1	0.34	-17.1	-2.75	-17.1	-0.76	-17.1	-3.24	-17.1	0.37	-17.1	0.27	-17.1	0.39	-17.1	-1.93	-17.1	-0.82	-17.1	1.06	-17.1	-0.51	-17.1	1.72	-17.1	-1.06	-17.1	-0.17	-17.1	0.78	-17.1	2.08	-17.1	-0.01	-17.1	1.22	-17.1	-0.39	-17.1	1.5	-17.1	-2.96	-17.1	1.18	-17.1	-1.49	-17.1	-1.01	-17.1	1.45
-16.2	0.87	-16.2	0.66	-16.2	-1.61	-16.2	-0.03	-16.2	-0.3	-16.2	0.55	-16.2	0.35	-16.2	0.64	-16.2	-0.42	-16.2	-1.59	-16.2	-1	-16.2	0.28	-16.2	0.57	-16.2	1.76	-16.2	-0.57	-16.2	-0.55	-16.2	-0.79	-16.2	1.81	-16.2	-0.38	-16.2	1.25	-16.2	-2.34	-16.2	1.85	-16.2	1.39	-16.2	0.57	-16.2	0.35
-15.3	-0.69	-15.3	5.15	-15.3	0.59	-15.3	-1.05	-15.3	1.09	-15.3	-0.78	-15.3	-0.57	-15.3	2.93	-15.3	0.54	-15.3	-1.16	-15.3	-0.04	-15.3	-1.86	-15.3	-1.08	-15.3	1.66	-15.3	1.33	-15.3	-1.28	-15.3	-1.78	-15.3	-3.62	-15.3	-0.61	-15.3	-0.14	-15.3	0.3	-15.3	0.82	-15.3	-0.36	-15.3	0.45	-15.3	-0.49
-14.4	2.08	-14.4	-0.69	-14.4	-0.59	-14.4	-1.02	-14.4	2.13	-14.4	-0.15	-14.4	-0.46	-14.4	0.78	-14.4	0.44	-14.4	-1.92	-14.4	-0.82	-14.4	-1.02	-14.4	1.11	-14.4	1.24	-14.4	0.04	-14.4	-1.25	-14.4	-1.16	-14.4	0.07	-14.4	1.11	-14.4	1.16	-14.4	-0.5	-14.4	-1.05	-14.4	1.91	-14.4	-1.17	-14.4	0.15
-13.5	0.01	-13.5	0.3	-13.5	1.15	-13.5	-1.46	-13.5	-1.24	-13.5	-0.4	-13.5	2.31	-13.5	-0.48	-13.5	3.04	-13.5	0.16	-13.5	1.22	-13.5	-0.96	-13.5	0.77	-13.5	-1.3	-13.5	-0.17	-13.5	1.72	-13.5	0.59	-13.5	-2.15	-13.5	-0.19	-13.5	0.49	-13.5	0.22	-13.5	1.93	-13.5	0.42	-13.5	-0.85	-13.5	-0.88
-12.6	-1.45	-12.6	3.47	-12.6	1.71	-12.6	-0.34	-12.6	0.12	-12.6	1.57	-12.6	-0.16	-12.6	2.5	-12.6	0.49	-12.6	0.56	-12.6	1.82	-12.6	0.14	-12.6	-2.71	-12.6	0.92	-12.6	-0.62	-12.6	1.32	-12.6	0.27	-12.6	0	-12.6	1.2	-12.6	0.9	-12.6	1.04	-12.6	3.17	-12.6	1.56	-12.6	0.08	-12.6	0.32
-11.7	0.4	-11.7	0.63	-11.7	0.45	-11.7	-3.43	-11.7	-1.82	-11.7	1.29	-11.7	0.11	-11.7	-1.25	-11.7	0	-11.7	1.26	-11.7	-0.45	-11.7	-1.56	-11.7	1.1	-11.7	1.55	-11.7	-0.86	-11.7	0.65	-11.7	-2.11	-11.7	-0.44	-11.7	0.25	-11.7	0.93	-11.7	-1.76	-11.7	0.99	-11.7	0.33	-11.7	-1.54	-11.7	-0.63
-10.8	0.43	-10.8	0.07	-10.8	0.36	-10.8	-1.36	-10.8	1.26	-10.8	1.49	-10.8	0	-10.8	-0.6	-10.8	2.1	-10.8	-0.91	-10.8	0.18	-10.8	1.23	-10.8	0.62	-10.8	1.28	-10.8	0.48	-10.8	0.02	-10.8	-0.08	-10.8	0.73	-10.8	-1.73	-10.8	-1.19	-10.8	0.48	-10.8	-0.71	-10.8	0.89	-10.8	0.26	-10.8	0.25
-9.9	-0.69	-9.9	-0.37	-9.9	-1.57	-9.9	-1.5	-9.9	0.29	-9.9	1.52	-9.9	-1.76	-9.9	1.67	-9.9	0	-9.9	0.38	-9.9	-0.01	-9.9	-0.93	-9.9	-1.32	-9.9	0.52	-9.9	-0.25	-9.9	2.52	-9.9	0.33	-9.9	-2.66	-9.9	0.64	-9.9	1.89	-9.9	0.54	-9.9	1.53	-9.9	-1.05	-9.9	-0.6	-9.9	-1.29
-9	-4.01	-9	-1.25	-9	1.1	-9	-0.79	-9	0.14	-9	0.24	-9	-0.96	-9	-1.26	-9	0.54	-9	0.69	-9	0.41	-9	-2.33	-9	0.31	-9	-0.96	-9	-1.39	-9	1.36	-9	-0.36	-9	-1.67	-9	1.73	-9	-1.72	-9	-0.17	-9	-0.56	-9	-0.9	-9	-0.08	-9	0.36
-8.1	0.48	-8.1	0.68	-8.1	-1.33	-8.1	-0.24	-8.1	1.73	-8.1	-1.25	-8.1	-0.12	-8.1	-0.09	-8.1	3.15	-8.1	-1.02	-8.1	2	-8.1	0.19	-8.1	0.04	-8.1	-0.58	-8.1	1.11	-8.1	0.19	-8.1	1.29	-8.1	0.19	-8.1	-0.29	-8.1	0.35	-8.1	1.18	-8.1	-0.83	-8.1	3.27	-8.1	-2.72	-8.1	1.6
-7.2	1.15	-7.2	2.01	-7.2	1.8	-7.2	-3	-7.2	1.72	-7.2	-0.15	-7.2	0.35	-7.2	-1.47	-7.2	2.67	-7.2	0.63	-7.2	-0.02	-7.2	0.79	-7.2	1.09	-7.2	-1.32	-7.2	-0.67	-7.2	2.81	-7.2	-2.39	-7.2	0.19	-7.2	1.77	-7.2	0.1	-7.2	-0.73	-7.2	1.52	-7.2	1.17	-7.2	-0.78	-7.2	2.04
-6.3	2.31	-6.3	-0.57	-6.3	-0.36	-6.3	0.31	-6.3	1.71	-6.3	1.48	-6.3	0.11	-6.3	0.36	-6.3	-0.56	-6.3	-0.45	-6.3	0.55	-6.3	1.23	-6.3	-1.28	-6.3	2.47	-6.3	-0.26	-6.3	-0.99	-6.3	-0.83	-6.3	2.19	-6.3	1.12	-6.3	0.03	-6.3	-1.65	-6.3	-0.43	-6.3	1.64	-6.3	0.92	-6.3	1.19
-5.4	0.45	-5.4	-1.43	-5.4	-1.84	-5.4	1.74	-5.4	-0.54	-5.4	2.54	-5.4	1.32	-5.4	-1.36	-5.4	-1.45	-5.4	-1.4	-5.4	2.56	-5.4	0.83	-5.4	1.19	-5.4	0.92	-5.4	-0.06	-5.4	-2.11	-5.4	0.82	-5.4	-0.21	-5.4	0.76	-5.4	-0.91	-5.4	-2.12	-5.4	-0.79	-5.4	-0.77	-5.4	1.32	-5.4	-0.92
-4.5	0.81	-4.5	-2.26	-4.5	-0.69	-4.5	2.1	-4.5	-1.39	-4.5	0.71	-4.5	-0.87	-4.5	1.44	-4.5	-1.79	-4.5	1.33	-4.5	-0.55	-4.5	-1.74	-4.5	-0.61	-4.5	-0.61	-4.5	-0.64	-4.5	0.98	-4.5	-2.11	-4.5	0.85	-4.5	-1.97	-4.5	-1.01	-4.5	1.63	-4.5	-0.57	-4.5	-1.72	-4.5	0.39	-4.5	-0.05
-3.6	0.25	-3.6	1.47	-3.6	0.64	-3.6	0.54	-3.6	0.14	-3.6	0.17	-3.6	1.23	-3.6	-0.35	-3.6	-0.23	-3.6	1.42	-3.6	0.62	-3.6	-0.01	-3.6	0.8	-3.6	0.12	-3.6	0.67	-3.6	2.93	-3.6	0.98	-3.6	1.01	-3.6	0.09	-3.6	0.87	-3.6	-0.19	-3.6	1.9	-3.6	0.97	-3.6	1.94	-3.6	0.59
-2.7	-0.16	-2.7	-1.55	-2.7	-1.72	-2.7	-2.49	-2.7	-1.34	-2.7	2.43	-2.7	-2.53	-2.7	0.28	-2.7	-0.04	-2.7	-1.55	-2.7	-1.2	-2.7	0.86	-2.7	-1	-2.7	0.67	-2.7	2.73	-2.7	0.89	-2.7	-0.43	-2.7	-0.23	-2.7	-2.88	-2.7	0.33	-2.7	0.32	-2.7	-0.71	-2.7	0.95	-2.7	-0.77	-2.7	0.58
-1.8	-0.43	-1.8	2.2	-1.8	0.81	-1.8	0.88	-1.8	-0.37	-1.8	-1.51	-1.8	-1.34	-1.8	3.3	-1.8	0.45	-1.8	-1.76	-1.8	-0.59	-1.8	0.48	-1.8	-1.4	-1.8	1.62	-1.8	1.31	-1.8	-1.62	-1.8	-1.49	-1.8	-1.47	-1.8	-1.43	-1.8	0.31	-1.8	0.92	-1.8	0.26	-1.8	-0.66	-1.8	-0.34	-1.8	-0.11
-0.9	-1.26	-0.9	0.77	-0.9	2.18	-0.9	0.33	-0.9	-0.95	-0.9	-1.22	-0.9	-1.07	-0.9	0.33	-0.9	1.15	-0.9	-1.29	-0.9	-0.06	-0.9	-2.72	-0.9	-0.84	-0.9	0.4	-0.9	2.19	-0.9	-1.17	-0.9	0.6	-0.9	-1.25	-0.9	0.42	-0.9	-0.51	-0.9	1.32	-0.9	-0.05	-0.9	-0.13	-0.9	-1.56	-0.9	0.65
0	0.89	0	2.26	0	0.54	0	-0.57	0	-0.47	0	0.1	0	0.59	0	0.93	0	2.29	0	-0.65	0	0.19	0	0.17	0	0.28	0	-2.24	0	1.8	0	2.86	0	-2.35	0	-1.14	0	-1.11	0	-0.72	0	1.25	0	4.06	0	0.22	0	-1.9	0	-0.02
0.9	1.67	0.9	-0.07	0.9	0.91	0.9	-1.17	0.9	1.44	0.9	3.42	0.9	0.19	0.9	2.24	0.9	2.2	0.9	-0.77	0.9	0.59	0.9	1.98	0.9	-1.03	0.9	0.08	0.9	2.13	0.9	0.41	0.9	0.36	0.9	-1.05	0.9	3.49	0.9	0.43	0.9	1.87	0.9	0.3	0.9	1.39	0.9	0.25	0.9	2.36
1.8	0.35	1.8	0.63	1.8	2.02	1.8	-0.88	1.8	-0.84	1.8	2.49	1.8	-0.4	1.8	-0.98	1.8	-0.09	1.8	-3.49	1.8	0.9	1.8	1.19	1.8	0.28	1.8	-1.05	1.8	0.44	1.8	0.87	1.8	-0.22	1.8	0.22	1.8	0.16	1.8	-1.44	1.8	1.68	1.8	2.32	1.8	1	1.8	-0.24	1.8	-0.41
2.7	1.87	2.7	1.26	2.7	-1.04	2.7	-2.45	2.7	1.62	2.7	-0.55	2.7	0.57	2.7	0.4	2.7	-0.84	2.7	-0.39	2.7	0.3	2.7	-0.74	2.7	0.51	2.7	-0.83	2.7	0.76	2.7	-1.4	2.7	0.09	2.7	-1.5	2.7	-1	2.7	-0.23	2.7	-1.86	2.7	1.22	2.7	2.08	2.7	-2.89	2.7	-1.11
3.6	-0.21	3.6	-1.43	3.6	0.31	3.6	-1.51	3.6	1.73	3.6	2.65	3.6	-2.18	3.6	1.53	3.6	-0.79	3.6	0.83	3.6	1.19	3.6	0.8	3.6	-1.39	3.6	-0.57	3.6	-0.45	3.6	0.05	3.6	-1.18	3.6	-2.12	3.6	0.43	3.6	-1	3.6	1.43	3.6	2.47	3.6	1.3	3.6	0.59	3.6	-0.6
4.5	2.75	4.5	0.37	4.5	0.08	4.5	-0.39	4.5	0.37	4.5	0.92	4.5	2.58	4.5	-1.06	4.5	1.26	4.5	-0.27	4.5	-1.75	4.5	0.52	4.5	2.59	4.5	-1.21	4.5	-1.57	4.5	-0.32	4.5	-1.51	4.5	0.02	4.5	1.74	4.5	-0.99	4.5	-0.91	4.5	-0.58	4.5	3.6	4.5	1.92	4.5	-2.37
5.4	-0.04	5.4	0.79	5.4	1.02	5.4	-2.72	5.4	-0.19	5.4	-1.79	5.4	-0.51	5.4	1.07	5.4	1.19	5.4	-1.61	5.4	-0.36	5.4	-1.02	5.4	-1.99	5.4	-0.04	5.4	-0.01	5.4	0.76	5.4	-2.25	5.4	0.67	5.4	0.1	5.4	1.91	5.4	0.07	5.4	0.37	5.4	-0.36	5.4	0.83	5.4	0.14
6.3	-0.2	6.3	2.34	6.3	1.13	6.3	-2	6.3	-0.93	6.3	2.33	6.3	0.27	6.3	2.36	6.3	-2.32	6.3	-3.83	6.3	-0.29	6.3	0.39	6.3	0.3	6.3	-0.18	6.3	-1.37	6.3	-1.59	6.3	-1.25	6.3	-0.8	6.3	0.19	6.3	-0.33	6.3	1.39	6.3	-0.57	6.3	-1.41	6.3	0.17	6.3	1.14
7.2	-0.55	7.2	-1.76	7.2	-0.02	7.2	-0.53	7.2	0.82	7.2	0.21	7.2	-1.26	7.2	-1.09	7.2	1.51	7.2	-3.72	7.2	4.33	7.2	-1.05	7.2	1.88	7.2	-0.37	7.2	-1.5	7.2	-2.75	7.2	-0.64	7.2	0.25	7.2	1.54	7.2	2	7.2	-1.1	7.2	1.61	7.2	0.03	7.2	0.91	7.2	-1.01
8.1	3.02	8.1	-0.13	8.1	1.16	8.1	-1.98	8.1	0.65	8.1	1.74	8.1	0.28	8.1	-0.34	8.1	-1.59	8.1	-1.27	8.1	-0.69	8.1	-0.15	8.1	1.31	8.1	2.42	8.1	-1.6	8.1	-1.1	8.1	-1.42	8.1	-0.8	8.1	0.6	8.1	0.51	8.1	-0.5	8.1	0.85	8.1	-2.02	8.1	0.76	8.1	1.07
9	6.86	9	4.69	9	0.11	9	0.41	9	2.27	9	1.63	9	-0.12	9	3.69	9	-1.03	9	-0.36	9	0.71	9	-1.02	9	0.59	9	1.02	9	0.88	9	2.86	9	-0.22	9	-0.91	9	-2.15	9	-0.2	9	-1.07	9	4.67	9	-0.35	9	0.01	9	3.65
9.9	7.39	9.9	3.8	9.9	2.06	9.9	3.42	9.9	1.24	9.9	6.34	9.9	-0.5	9.9	3.49	9.9	-2.5	9.9	1.63	9.9	0.01	9.9	1.82	9.9	2.54	9.9	2.28	9.9	-0.66	9.9	1.19	9.9	-1.12	9.9	0.14	9.9	-1.71	9.9	0.12	9.9	0.03	9.9	2.52	9.9	1.08	9.9	1.66	9.9	3.32
10.8	9.32	10.8	3.31	10.8	2.73	10.8	1.55	10.8	-0.9	10.8	1.93	10.8	-0.58	10.8	1.65	10.8	-1.3	10.8	-1.35	10.8	-0.2	10.8	0.77	10.8	0.62	10.8	-0.64	10.8	0.17	10.8	-0.85	10.8	-1.45	10.8	1.72	10.8	-2.75	10.8	-2.44	10.8	0.66	10.8	7.18	10.8	-1.76	10.8	3.66	10.8	3.1
11.7	6.73	11.7	3.93	11.7	3.39	11.7	2.08	11.7	2.68	11.7	1.2	11.7	-1.7	11.7	1	11.7	-0.37	11.7	-0.27	11.7	0.95	11.7	0.88	11.7	-0.61	11.7	0.09	11.7	-1.47	11.7	0.22	11.7	-2.59	11.7	-0.18	11.7	-2.8	11.7	-2.39	11.7	0.35	11.7	5.06	11.7	-0.44	11.7	2.48	11.7	3.43
12.6	9.95	12.6	4.23	12.6	2.24	12.6	3.85	12.6	0.86	12.6	-0.47	12.6	1.16	12.6	3.34	12.6	1.88	12.6	3.15	12.6	0.06	12.6	-0.1	12.6	3.46	12.6	1.07	12.6	0.98	12.6	1.24	12.6	-1.09	12.6	-1.26	12.6	-1.96	12.6	-1.02	12.6	-0.76	12.6	1.62	12.6	0	12.6	1.34	12.6	4.41
13.5	7.82	13.5	3.49	13.5	3.97	13.5	3.23	13.5	1.79	13.5	-0.05	13.5	0.35	13.5	-0.73	13.5	2.36	13.5	0.82	13.5	-0.82	13.5	0.75	13.5	1.61	13.5	-0.7	13.5	0.68	13.5	-3.04	13.5	0.23	13.5	-0.55	13.5	-1.54	13.5	0.78	13.5	-0.66	13.5	0.74	13.5	0.03	13.5	2.22	13.5	2.5
14.4	9.61	14.4	6.09	14.4	1.15	14.4	1.44	14.4	-1.51	14.4	1.48	14.4	1.68	14.4	2.42	14.4	1.91	14.4	-1.52	14.4	-2.24	14.4	-0.25	14.4	3.9	14.4	2.44	14.4	-0.13	14.4	-2.05	14.4	-2.71	14.4	0.25	14.4	-1.7	14.4	1.37	14.4	0.89	14.4	2.47	14.4	-1.86	14.4	0.35	14.4	2.17
15.3	8.57	15.3	3.11	15.3	1.21	15.3	1.61	15.3	1.53	15.3	1.78	15.3	-0.1	15.3	1.37	15.3	0.35	15.3	1.03	15.3	-2.17	15.3	-0.62	15.3	2.34	15.3	0.9	15.3	-2.08	15.3	-0.44	15.3	-1.63	15.3	-3.71	15.3	-0.46	15.3	0.67	15.3	0.9	15.3	3.94	15.3	-0.84	15.3	1.54	15.3	6.44
16.2	6.78	16.2	5.13	16.2	1.37	16.2	0.71	16.2	-1.1	16.2	-0.34	16.2	-1.53	16.2	1.59	16.2	-0.92	16.2	-2.29	16.2	-2.1	16.2	-2.65	16.2	0.26	16.2	1.08	16.2	-1.86	16.2	-1.21	16.2	-4.22	16.2	1.1	16.2	-3.77	16.2	2.08	16.2	-0.19	16.2	3.88	16.2	-2.58	16.2	4.57	16.2	4.27
17.1	8.54	17.1	4.78	17.1	4.52	17.1	1.21	17.1	-0.06	17.1	2.26	17.1	0.07	17.1	1.68	17.1	1.81	17.1	-0.31	17.1	0.45	17.1	0.54	17.1	1.64	17.1	0.36	17.1	-0.46	17.1	-3.08	17.1	1.69	17.1	-0.86	17.1	1.13	17.1	0.53	17.1	0.16	17.1	3.62	17.1	-1.76	17.1	-0.13	17.1	5.68
18	9.56	18	4.01	18	3.33	18	4.47	18	1.71	18	4.38	18	0.29	18	0.44	18	-0.66	18	-0.34	18	-0.89	18	0.25	18	2.03	18	-2.31	18	0.07	18	-0.16	18	-4.26	18	-2.98	18	-1.03	18	0.33	18	0.03	18	2.7	18	-2.97	18	1.6	18	4.98
18.9	6.75	18.9	4.87	18.9	4.38	18.9	3.79	18.9	0.03	18.9	2.16	18.9	-0.11	18.9	2.04	18.9	-0.58	18.9	0.33	18.9	1.44	18.9	-1.54	18.9	3.35	18.9	0.27	18.9	-0.19	18.9	0.63	18.9	-1	18.9	0.31	18.9	-0.81	18.9	-0.03	18.9	0.46	18.9	6.8	18.9	0.5	18.9	0.67	18.9	3.12
19.8	9.06	19.8	5.46	19.8	3.24	19.8	3.22	19.8	1.83	19.8	2.34	19.8	1.14	19.8	1.62	19.8	-1.11	19.8	-0.36	19.8	-0.89	19.8	-1.1	19.8	2.04	19.8	-0.46	19.8	-3.45	19.8	-1.91	19.8	-1.54	19.8	-0.21	19.8	-2.27	19.8	-0.3	19.8	0.46	19.8	0.85	19.8	-0.45	19.8	1.6	19.8	4
20.7	9.87	20.7	6	20.7	4.33	20.7	2.64	20.7	-0.7	20.7	0.78	20.7	-0.98	20.7	2.32	20.7	0.29	20.7	-0.66	20.7	0.67	20.7	-0.69	20.7	1.31	20.7	0.2	20.7	-2.87	20.7	-1.54	20.7	-0.35	20.7	-3.07	20.7	-0.91	20.7	1.73	20.7	0.53	20.7	2.97	20.7	-0.85	20.7	-0.75	20.7	3.28
21.6	9.69	21.6	3.51	21.6	3.29	21.6	2.49	21.6	1.24	21.6	1.38	21.6	1.13	21.6	2.45	21.6	0.22	21.6	0.48	21.6	2.15	21.6	-0.94	21.6	3.65	21.6	-0.48	21.6	1.09	21.6	1.01	21.6	0.72	21.6	-3.33	21.6	-0.75	21.6	3.19	21.6	-0.06	21.6	4.11	21.6	0.28	21.6	1.16	21.6	5.32
22.5	7.05	22.5	4.03	22.5	5.01	22.5	3.92	22.5	1.22	22.5	1.44	22.5	-0.27	22.5	0.96	22.5	-0.71	22.5	-0.32	22.5	-2.81	22.5	-1.32	22.5	2.68	22.5	-0.26	22.5	1.26	22.5	-2.16	22.5	-3.18	22.5	-1.72	22.5	1.7	22.5	0.34	22.5	3.51	22.5	0.85	22.5	0.63	22.5	1.52	22.5	6.65
23.4	8.4	23.4	6.8	23.4	1.92	23.4	1.19	23.4	1.65	23.4	4.64	23.4	-2.26	23.4	3.58	23.4	-2.05	23.4	-1.08	23.4	1.23	23.4	2.41	23.4	0.81	23.4	-0.22	23.4	-0.94	23.4	-0.59	23.4	1.11	23.4	0.43	23.4	0.8	23.4	1.73	23.4	0.98	23.4	3.62	23.4	0.49	23.4	2.33	23.4	6.28
24.3	10.01	24.3	3.6	24.3	4.58	24.3	-0.02	24.3	-0.37	24.3	-0.03	24.3	0.71	24.3	2.25	24.3	1.13	24.3	-1.69	24.3	0.07	24.3	-1.19	24.3	1.91	24.3	0.08	24.3	0.37	24.3	-0.74	24.3	-3.66	24.3	-2.47	24.3	-0.88	24.3	0.59	24.3	0.15	24.3	4.18	24.3	-0.8	24.3	-0.9	24.3	2.9
25.2	9.49	25.2	3.92	25.2	3.6	25.2	2.74	25.2	-0.91	25.2	2.35	25.2	-0.7	25.2	3.57	25.2	-2.83	25.2	-0.26	25.2	-0.09	25.2	0.5	25.2	0.84	25.2	1.95	25.2	-0.26	25.2	-0.37	25.2	-0.36	25.2	0.64	25.2	-0.82	25.2	2.04	25.2	-0.32	25.2	4.25	25.2	-0.94	25.2	3.18	25.2	4.59
26.1	8.97	26.1	3.1	26.1	4.38	26.1	0.05	26.1	-1.92	26.1	2.08	26.1	0.19	26.1	0.98	26.1	1.79	26.1	-0.34	26.1	-2.12	26.1	0.56	26.1	-0.35	26.1	-0.92	26.1	1.24	26.1	-3.45	26.1	-0.51	26.1	-2.59	26.1	-2.07	26.1	-1.39	26.1	2.83	26.1	2.65	26.1	1.36	26.1	-0.08	26.1	2.75
27	7.7	27	5.76	27	1.88	27	2.95	27	-1.6	27	-0.04	27	-0.61	27	1.96	27	-0.09	27	-0.82	27	-0.17	27	0.32	27	3.27	27	-0.9	27	1.52	27	-1.48	27	-0.4	27	-1.27	27	1.25	27	0.4	27	1.79	27	1.68	27	-1.69	27	0.56	27	6.67
27.9	11.37	27.9	5.78	27.9	5.35	27.9	3.8	27.9	3.2	27.9	-0.09	27.9	3.11	27.9	0.93	27.9	-0.03	27.9	-0.03	27.9	2.03	27.9	-0.9	27.9	2.73	27.9	-0.59	27.9	-0.06	27.9	-0.31	27.9	-3	27.9	-2.06	27.9	-0.11	27.9	1.2	27.9	2.51	27.9	3.62	27.9	0.71	27.9	-1.29	27.9	4.16
28.8	8.26	28.8	5.87	28.8	2.28	28.8	3.14	28.8	1.8	28.8	2.56	28.8	-0.08	28.8	1.82	28.8	-2.31	28.8	1.61	28.8	-1.17	28.8	-0.51	28.8	1.09	28.8	-0.8	28.8	-1.66	28.8	-2.07	28.8	-3.32	28.8	-4.49	28.8	-0.87	28.8	0.65	28.8	2.42	28.8	4.71	28.8	-0.71	28.8	1.1	28.8	3.63
29.7	9.11	29.7	6.93	29.7	2.91	29.7	2.82	29.7	1.7	29.7	2.49	29.7	-0.55	29.7	1.35	29.7	1.64	29.7	0.04	29.7	-1.15	29.7	0.34	29.7	1.63	29.7	-1.72	29.7	-0.48	29.7	-0.1	29.7	-2.98	29.7	-0.45	29.7	0.6	29.7	2.24	29.7	0.48	29.7	2.28	29.7	-1.02	29.7	3	29.7	4.65
30.6	11.44	30.6	5.11	30.6	3.56	30.6	5.08	30.6	-0.7	30.6	0.92	30.6	2.68	30.6	0.61	30.6	0.34	30.6	1.91	30.6	-0.85	30.6	0.88	30.6	3.18	30.6	0.17	30.6	-0.75	30.6	0.01	30.6	-2.69	30.6	-0.67	30.6	0.89	30.6	1.11	30.6	2.33	30.6	4.2	30.6	-0.65	30.6	4.46	30.6	5.22
31.5	10.79	31.5	2.81	31.5	6.18	31.5	2.4	31.5	-2.18	31.5	0.58	31.5	-2.02	31.5	1.95	31.5	0.82	31.5	-0.61	31.5	-0.64	31.5	-2.03	31.5	1.23	31.5	1.3	31.5	-1.59	31.5	-1.98	31.5	-0.86	31.5	-2.72	31.5	-0.81	31.5	-0.45	31.5	1.67	31.5	4.46	31.5	0.79	31.5	1.92	31.5	3.9
32.4	9.87	32.4	4.73	32.4	2.72	32.4	2.86	32.4	0.06	32.4	2.99	32.4	-1.67	32.4	0.16	32.4	0.04	32.4	0.73	32.4	0.62	32.4	-0.81	32.4	0.58	32.4	-0.44	32.4	-1.25	32.4	-1.95	32.4	-0.66	32.4	-2.7	32.4	0.04	32.4	1.81	32.4	2.64	32.4	1.99	32.4	0.11	32.4	2.86	32.4	3.29
33.3	7.05	33.3	4.64	33.3	5.18	33.3	2.98	33.3	-0.25	33.3	0.17	33.3	-1.76	33.3	1.1	33.3	0.3	33.3	1.3	33.3	-0.06	33.3	-2.52	33.3	-1	33.3	-1.98	33.3	-1.39	33.3	1.47	33.3	-1.7	33.3	-2.22	33.3	-0.33	33.3	1.74	33.3	1.43	33.3	2.87	33.3	-1.33	33.3	2.8	33.3	4.19
34.2	8.14	34.2	4.94	34.2	3.9	34.2	3.34	34.2	0.72	34.2	2.99	34.2	1.14	34.2	0.05	34.2	0.15	34.2	-1.83	34.2	0.64	34.2	0.71	34.2	3.7	34.2	-0.86	34.2	-2.84	34.2	-1.25	34.2	-2.27	34.2	-2.03	34.2	-0.37	34.2	1	34.2	2.14	34.2	4.81	34.2	1.07	34.2	2.08	34.2	3.57
35.1	10.33	35.1	4.54	35.1	5.27	35.1	2.4	35.1	4.77	35.1	-0.73	35.1	1.07	35.1	2.19	35.1	1.29	35.1	-0.54	35.1	3.27	35.1	1.79	35.1	1.76	35.1	0.31	35.1	-0.74	35.1	-2.33	35.1	-0.57	35.1	-1.19	35.1	2.44	35.1	-0.54	35.1	-0.5	35.1	2.52	35.1	0.02	35.1	2.63	35.1	7.4
36	6.21	36	5.37	36	3.83	36	2.65	36	2.6	36	2.38	36	-0.96	36	3.79	36	0.91	36	-3.48	36	1.62	36	1.14	36	2.29	36	-0.52	36	0.41	36	-1.92	36	-1.13	36	-1.49	36	2.02	36	2.69	36	3.4	36	3.8	36	1.41	36	2.04	36	5.15
36.9	8.7	36.9	3.59	36.9	4.04	36.9	4.31	36.9	-1.11	36.9	2.31	36.9	-2.18	36.9	-0.62	36.9	-1.66	36.9	2.5	36.9	0.04	36.9	-0.4	36.9	0.77	36.9	-0.03	36.9	-0.66	36.9	1.19	36.9	-1.33	36.9	-2.99	36.9	1.4	36.9	2.4	36.9	3.94	36.9	4.83	36.9	2.74	36.9	1.59	36.9	5.96
37.8	10.14	37.8	5.85	37.8	1.92	37.8	3.82	37.8	-0.02	37.8	2.59	37.8	-0.32	37.8	2.04	37.8	-0.21	37.8	1.96	37.8	-0.21	37.8	0.98	37.8	0.48	37.8	1.25	37.8	-1.27	37.8	-1.31	37.8	-1.27	37.8	-2.29	37.8	1.77	37.8	1.29	37.8	2.24	37.8	2.48	37.8	1.21	37.8	3.96	37.8	6.75
38.7	8.35	38.7	5.69	38.7	7.16	38.7	-0.47	38.7	-0.14	38.7	2.69	38.7	0.44	38.7	2.77	38.7	-1.66	38.7	-0.84	38.7	-0.84	38.7	1.29	38.7	3.25	38.7	-0.08	38.7	-1.81	38.7	-1.21	38.7	-2.23	38.7	-0.7	38.7	1.5	38.7	2.27	38.7	2.93	38.7	3.3	38.7	-1.8	38.7	1.25	38.7	5.74
39.6	9.43	39.6	6.47	39.6	6.49	39.6	-0.43	39.6	2.3	39.6	2.62	39.6	-0.46	39.6	2.09	39.6	1	39.6	-0.02	39.6	0.92	39.6	2.35	39.6	0.49	39.6	0.41	39.6	-1.59	39.6	-0.54	39.6	-1.28	39.6	-2.54	39.6	0.79	39.6	0.91	39.6	3.15	39.6	5.93	39.6	1.45	39.6	1.43	39.6	5.15
40.5	8.98	40.5	3.36	40.5	7.08	40.5	3.31	40.5	0.75	40.5	-0.02	40.5	-0.28	40.5	1.1	40.5	0.27	40.5	1.26	40.5	2.39	40.5	-2.63	40.5	2.86	40.5	-0.67	40.5	-0.25	40.5	0.54	40.5	-1.13	40.5	-2.56	40.5	0.79	40.5	3.42	40.5	1.81	40.5	3.35	40.5	1.04	40.5	3.37	40.5	4.48
41.4	8.36	41.4	4.52	41.4	4.88	41.4	3.22	41.4	0.73	41.4	1.39	41.4	-0.3	41.4	1.57	41.4	1.46	41.4	1.83	41.4	1.15	41.4	-1.99	41.4	0.85	41.4	-1.77	41.4	0.33	41.4	-0.41	41.4	-0.56	41.4	-2.04	41.4	-0.64	41.4	2.81	41.4	2.55	41.4	3.67	41.4	0.18	41.4	1.87	41.4	4.14
42.3	9.5	42.3	5.5	42.3	1.93	42.3	3.79	42.3	1.28	42.3	4.01	42.3	-0.88	42.3	1.95	42.3	0.33	42.3	-0.72	42.3	-0.22	42.3	3.06	42.3	-1.25	42.3	0.14	42.3	-1.87	42.3	-1.23	42.3	-1.79	42.3	0.72	42.3	0.17	42.3	3.85	42.3	1.54	42.3	2.09	42.3	0.03	42.3	4.44	42.3	5.26
43.2	9.3	43.2	6.21	43.2	3.46	43.2	1.12	43.2	1.29	43.2	2.62	43.2	-0.08	43.2	1.36	43.2	0.77	43.2	0.91	43.2	1.68	43.2	-2.9	43.2	0.61	43.2	-0.96	43.2	-0.35	43.2	-0.85	43.2	0.59	43.2	-2.66	43.2	2.45	43.2	0.95	43.2	3.1	43.2	5.06	43.2	-0.1	43.2	3.19	43.2	5.68
44.1	8.48	44.1	5.36	44.1	5.39	44.1	3.45	44.1	2.01	44.1	3.3	44.1	-1.41	44.1	2.55	44.1	0.64	44.1	1.38	44.1	0.23	44.1	-0.39	44.1	1.52	44.1	-0.42	44.1	-0.79	44.1	-0.63	44.1	1.17	44.1	-2.09	44.1	2.82	44.1	0.71	44.1	0.84	44.1	4.57	44.1	-0.23	44.1	4.82	44.1	5.69
45	8.84	45	4.63	45	1.09	45	3.35	45	1.12	45	1.48	45	0.71	45	2.07	45	-0.47	45	1.43	45	-0.82	45	0.42	45	0.52	45	-0.67	45	-1.07	45	-0.79	45	-4.67	45	1.32	45	0.05	45	3.85	45	3.18	45	4.41	45	2.07	45	6.34	45	4.67
45.9	9.57	45.9	5.15	45.9	1.59	45.9	1.05	45.9	1.68	45.9	-0.02	45.9	-2.5	45.9	1.67	45.9	0.94	45.9	-0.58	45.9	1.14	45.9	-0.67	45.9	-0.05	45.9	-0.79	45.9	0.38	45.9	0.11	45.9	0.68	45.9	1.1	45.9	1.53	45.9	0.54	45.9	2.99	45.9	4.43	45.9	1.73	45.9	4.92	45.9	5.59
46.8	8.29	46.8	5.79	46.8	6.91	46.8	4.19	46.8	1.22	46.8	2.19	46.8	-0.38	46.8	5.76	46.8	1.1	46.8	0.89	46.8	2.42	46.8	0.43	46.8	2.36	46.8	0.09	46.8	-0.8	46.8	-0.29	46.8	0.43	46.8	-1.06	46.8	2.82	46.8	3.1	46.8	3.57	46.8	3.67	46.8	1.77	46.8	4.04	46.8	5.01
47.7	10.4	47.7	4.16	47.7	3.06	47.7	2.91	47.7	1.25	47.7	1.6	47.7	0.94	47.7	1.14	47.7	1.13	47.7	-0.15	47.7	3.85	47.7	1.69	47.7	2.38	47.7	-1.43	47.7	-0.6	47.7	-1.1	47.7	-0.18	47.7	1.51	47.7	2.08	47.7	2.08	47.7	2.44	47.7	3.45	47.7	3.23	47.7	3.62	47.7	6.92
48.6	11.08	48.6	4.11	48.6	2.77	48.6	3.8	48.6	2.76	48.6	3.32	48.6	-0.91	48.6	2.86	48.6	-0.2	48.6	0.76	48.6	0.29	48.6	0.09	48.6	-0.32	48.6	1.33	48.6	0.06	48.6	-1.39	48.6	-2.54	48.6	-0.03	48.6	1.26	48.6	2.74	48.6	4.25	48.6	1.77	48.6	-0.95	48.6	3.57	48.6	5.96
49.5	10.71	49.5	4.52	49.5	3.86	49.5	0.9	49.5	2.47	49.5	3.7	49.5	1.14	49.5	2.75	49.5	3.63	49.5	0.38	49.5	1.14	49.5	-0.62	49.5	0.6	49.5	-0.26	49.5	0.75	49.5	-2.44	49.5	-2.73	49.5	-1.67	49.5	-0.03	49.5	1.89	49.5	2.07	49.5	2.64	49.5	-0.7	49.5	5.04	49.5	4.8
50.4	10.9	50.4	5.31	50.4	4.14	50.4	1.68	50.4	-0.21	50.4	2.56	50.4	0.22	50.4	2.91	50.4	1.48	50.4	-0.22	50.4	-1.46	50.4	-1.17	50.4	1.75	50.4	-0.5	50.4	0.67	50.4	-0.67	50.4	-0.81	50.4	-1.88	50.4	1.33	50.4	-0.57	50.4	2.82	50.4	5.34	50.4	0.26	50.4	3.03	50.4	5.11
51.3	10.18	51.3	6.31	51.3	5.23	51.3	2.31	51.3	0.08	51.3	3.35	51.3	2.5	51.3	2.45	51.3	1.08	51.3	-0.79	51.3	-0.68	51.3	-0.53	51.3	2.29	51.3	-1.87	51.3	0.88	51.3	0.3	51.3	-0.98	51.3	-1.05	51.3	1.29	51.3	2.48	51.3	5.07	51.3	4.41	51.3	-0.26	51.3	3.46	51.3	5.59
52.2	10.45	52.2	8.88	52.2	4.99	52.2	1.57	52.2	0.17	52.2	3.11	52.2	-0.63	52.2	0.83	52.2	0.81	52.2	0.06	52.2	-1.39	52.2	1.15	52.2	0.26	52.2	-0.57	52.2	-0.08	52.2	-1.74	52.2	-2.69	52.2	-0.78	52.2	1.95	52.2	1.45	52.2	5.34	52.2	2.9	52.2	-0.39	52.2	5.47	52.2	5.22
53.1	8.85	53.1	4.45	53.1	5.27	53.1	0.44	53.1	-0.9	53.1	1.38	53.1	-1.84	53.1	3.51	53.1	0.66	53.1	-4.07	53.1	1.09	53.1	2.29	53.1	-0.17	53.1	2.18	53.1	-0.26	53.1	0.1	53.1	-2.18	53.1	-2.34	53.1	1.77	53.1	1.9	53.1	3.6	53.1	6.49	53.1	1.64	53.1	5.44	53.1	6.62
54	10.58	54	5.53	54	5.67	54	1.87	54	1.68	54	1.71	54	-1.29	54	2.22	54	0.65	54	0.98	54	0.29	54	0.95	54	1.53	54	-0.3	54	-0.69	54	-2.62	54	-4.31	54	-2.68	54	5.82	54	3.1	54	3.75	54	5.56	54	0.43	54	5.43	54	8.34
54.9	10.01	54.9	4.95	54.9	7.52	54.9	1.23	54.9	2.68	54.9	2.07	54.9	0.3	54.9	1.52	54.9	1.86	54.9	0.64	54.9	-1.94	54.9	0.59	54.9	3.13	54.9	-0.68	54.9	-1.43	54.9	-0.76	54.9	-2.34	54.9	-2.3	54.9	2.9	54.9	2.49	54.9	2.59	54.9	2.37	54.9	1.72	54.9	5.94	54.9	4.52
55.8	9.13	55.8	5.89	55.8	4.52	55.8	1.66	55.8	0.56	55.8	2.25	55.8	-0.99	55.8	2.66	55.8	-0.51	55.8	1.64	55.8	0.61	55.8	0.22	55.8	3.66	55.8	-0.23	55.8	0.8	55.8	-0.04	55.8	-1.94	55.8	-0.66	55.8	3.69	55.8	2.7	55.8	2.71	55.8	4.09	55.8	1.5	55.8	6.5	55.8	4.06
56.7	11.34	56.7	4.67	56.7	3.25	56.7	2.73	56.7	1.5	56.7	-1.59	56.7	2.03	56.7	2.1	56.7	0.68	56.7	-0.02	56.7	2.4	56.7	0.63	56.7	1.41	56.7	-0.88	56.7	-1.97	56.7	-2.92	56.7	0.04	56.7	0.11	56.7	3.01	56.7	2.95	56.7	1.58	56.7	3.36	56.7	1.87	56.7	6.26	56.7	6.28
57.6	9.61	57.6	5.89	57.6	5.73	57.6	0.55	57.6	2.76	57.6	1.68	57.6	3.11	57.6	0.47	57.6	2.94	57.6	1.5	57.6	3.86	57.6	0.28	57.6	2.02	57.6	0.58	57.6	2.35	57.6	-0.96	57.6	-0.82	57.6	0.71	57.6	3.94	57.6	0.52	57.6	3.2	57.6	3.73	57.6	1.07	57.6	5.48	57.6	5.88
58.5	10.23	58.5	5.57	58.5	4.5	58.5	3.79	58.5	1.23	58.5	0.41	58.5	2.57	58.5	1.32	58.5	1.21	58.5	-0.85	58.5	0.64	58.5	2.22	58.5	2.15	58.5	-2.39	58.5	0.1	58.5	-1.39	58.5	-1.12	58.5	-0.4	58.5	2.27	58.5	2.65	58.5	2.26	58.5	2.32	58.5	0.94	58.5	7.87	58.5	2.71
59.4	9.61	59.4	6.7	59.4	4.56	59.4	3.31	59.4	1.04	59.4	2.84	59.4	0.2	59.4	3.44	59.4	1.21	59.4	-0.35	59.4	2.45	59.4	0.08	59.4	0.5	59.4	0.5	59.4	-0.37	59.4	1.22	59.4	-2.1	59.4	-0.49	59.4	2.57	59.4	3.39	59.4	2.02	59.4	7.23	59.4	-0.18	59.4	3.52	59.4	5.55
60.3	8.89	60.3	5.74	60.3	8.25	60.3	4.07	60.3	1.77	60.3	2.78	60.3	-0.12	60.3	4.01	60.3	1.96	60.3	0.14	60.3	1.85	60.3	0.94	60.3	3.06	60.3	-1.24	60.3	-0.37	60.3	0.77	60.3	0.51	60.3	-1.42	60.3	2.67	60.3	1.46	60.3	4.24	60.3	5.67	60.3	3.35	60.3	6.67	60.3	3.73
61.2	8.9	61.2	5.67	61.2	5.92	61.2	0.7	61.2	3.38	61.2	2.65	61.2	0.79	61.2	2.49	61.2	2.08	61.2	-0.79	61.2	1.71	61.2	-0.36	61.2	1.98	61.2	-1.44	61.2	0.3	61.2	2.34	61.2	-1.53	61.2	-2.97	61.2	2.84	61.2	0.15	61.2	3.02	61.2	4.95	61.2	0.29	61.2	3.84	61.2	3.85
62.1	10.55	62.1	8.14	62.1	5.48	62.1	3.63	62.1	-0.3	62.1	1.45	62.1	-0.11	62.1	2.55	62.1	1.76	62.1	-0.1	62.1	2.9	62.1	-1.28	62.1	1.81	62.1	-0.1	62.1	0.06	62.1	-1.58	62.1	-0.03	62.1	-2.24	62.1	2.22	62.1	5.67	62.1	5.29	62.1	3.6	62.1	-0.1	62.1	5.92	62.1	4.34
63	8.98	63	5.21	63	4.42	63	3.22	63	2.93	63	1.49	63	-0.39	63	1.34	63	1.56	63	-1.18	63	-0.53	63	-0.45	63	2.86	63	-0.43	63	-1.85	63	-3.06	63	0.7	63	-1.69	63	4.5	63	3.33	63	4.27	63	4.66	63	1.63	63	6.19	63	5.71
63.9	9.99	63.9	6.05	63.9	2.54	63.9	2.55	63.9	0.8	63.9	4.05	63.9	-0.44	63.9	2.49	63.9	1.26	63.9	-0.08	63.9	1.09	63.9	0.04	63.9	1.29	63.9	-0.47	63.9	-0.77	63.9	-3.22	63.9	-1.39	63.9	-3.4	63.9	3.05	63.9	4.17	63.9	2.3	63.9	1.77	63.9	1.99	63.9	4.94	63.9	5.86
64.8	8.63	64.8	4	64.8	2.23	64.8	0.53	64.8	1.89	64.8	2.04	64.8	-2.33	64.8	1.56	64.8	0.75	64.8	2.2	64.8	-0.66	64.8	0.3	64.8	-0.89	64.8	-1.56	64.8	-1.11	64.8	-1.31	64.8	-0.46	64.8	-3.39	64.8	2.56	64.8	2.75	64.8	2.69	64.8	3.43	64.8	0.06	64.8	4.45	64.8	5.3
65.7	11.51	65.7	3.97	65.7	4.17	65.7	1.18	65.7	2.96	65.7	1.08	65.7	1.19	65.7	0.79	65.7	1.98	65.7	0.95	65.7	0.17	65.7	-2	65.7	0.11	65.7	0.47	65.7	0.35	65.7	-0.74	65.7	-2.9	65.7	-2.09	65.7	2.66	65.7	5.01	65.7	3.11	65.7	4.8	65.7	-1.1	65.7	5.78	65.7	5.47
66.6	9.63	66.6	4.26	66.6	6.26	66.6	2.94	66.6	1.02	66.6	3.2	66.6	-0.2	66.6	1.68	66.6	2.23	66.6	1.21	66.6	1.83	66.6	2.95	66.6	2.48	66.6	2	66.6	-0.96	66.6	-1.28	66.6	-1.67	66.6	-2.52	66.6	2.72	66.6	6.07	66.6	2.73	66.6	3.61	66.6	2.11	66.6	5.46	66.6	3.19
67.5	10.05	67.5	4.62	67.5	2.79	67.5	1.45	67.5	0	67.5	3.74	67.5	-1.26	67.5	1.38	67.5	-0.92	67.5	-0.07	67.5	0.68	67.5	1.77	67.5	3.18	67.5	-0.44	67.5	-0.49	67.5	0.3	67.5	-0.89	67.5	-1.71	67.5	3.34	67.5	2.39	67.5	6.17	67.5	6.11	67.5	1.73	67.5	5.23	67.5	5.85
68.4	9.85	68.4	5.39	68.4	3.99	68.4	0.06	68.4	0.39	68.4	0.92	68.4	-2.55	68.4	0.19	68.4	-1.5	68.4	-0.86	68.4	0.86	68.4	0.13	68.4	0.9	68.4	-1.22	68.4	-0.26	68.4	-1.09	68.4	-2.2	68.4	-3.38	68.4	1.86	68.4	3.35	68.4	4.39	68.4	3.47	68.4	1.9	68.4	6.23	68.4	4.22
69.3	12.61	69.3	5.03	69.3	2.94	69.3	3.86	69.3	0.4	69.3	2.97	69.3	1.15	69.3	2.54	69.3	-0.27	69.3	0.2	69.3	2.14	69.3	1.32	69.3	0.56	69.3	-0.36	69.3	-1.07	69.3	-0.61	69.3	-2.53	69.3	-2.04	69.3	4.34	69.3	3.21	69.3	2.41	69.3	4.46	69.3	0.03	69.3	4.36	69.3	4.44
70.2	10.46	70.2	6.48	70.2	4.48	70.2	1.95	70.2	2.6	70.2	0.78	70.2	-0.04	70.2	4.01	70.2	-0.17	70.2	0.01	70.2	0.77	70.2	-1.05	70.2	2.43	70.2	1.74	70.2	-1.15	70.2	-0.83	70.2	-1.07	70.2	-3.45	70.2	4.53	70.2	4.9	70.2	5.76	70.2	5.61	70.2	-0.71	70.2	2.44	70.2	5.27
71.1	10.01	71.1	3.76	71.1	4.31	71.1	3.5	71.1	1.44	71.1	5.07	71.1	0.14	71.1	0.12	71.1	1.3	71.1	-0.17	71.1	1.81	71.1	1.19	71.1	0.11	71.1	-1	71.1	-0.58	71.1	1.21	71.1	0.19	71.1	-1.29	71.1	4.59	71.1	3.97	71.1	5.36	71.1	5.51	71.1	0.27	71.1	5.71	71.1	6.6
72	8.78	72	6.07	72	6.51	72	5.21	72	2.34	72	1.37	72	-2.73	72	3.13	72	2.09	72	1.72	72	1.62	72	-1.27	72	0.23	72	-1.06	72	-0.94	72	-0.21	72	-0.75	72	-3.65	72	3.12	72	4.8	72	3.33	72	2.81	72	0.24	72	3.49	72	6.74
72.9	9.41	72.9	7.29	72.9	6.57	72.9	4.23	72.9	1.42	72.9	2.48	72.9	1.1	72.9	2.23	72.9	1.4	72.9	0.82	72.9	-0.52	72.9	-0.89	72.9	2.2	72.9	-2	72.9	-2.24	72.9	-3.09	72.9	-2.16	72.9	-1.76	72.9	5.52	72.9	3.9	72.9	3.26	72.9	2.85	72.9	2.45	72.9	9.26	72.9	6.74
73.8	11.72	73.8	4.25	73.8	5.9	73.8	3.34	73.8	0.95	73.8	5.71	73.8	1.84	73.8	3.1	73.8	1.17	73.8	-0.34	73.8	1.38	73.8	2.71	73.8	3.13	73.8	0.75	73.8	-0.32	73.8	-1.67	73.8	-2.29	73.8	-0.61	73.8	5.85	73.8	3.86	73.8	3.76	73.8	5.03	73.8	1.5	73.8	4.94	73.8	7.97
74.7	10.36	74.7	6.72	74.7	5.5	74.7	2.65	74.7	2.71	74.7	3.16	74.7	-0.19	74.7	3.78	74.7	1.62	74.7	-0.33	74.7	1.54	74.7	-0.22	74.7	0.34	74.7	-0.63	74.7	0.2	74.7	-4.33	74.7	-0.61	74.7	-0.88	74.7	3.71	74.7	0.21	74.7	4.7	74.7	4.29	74.7	-0.55	74.7	5.15	74.7	5.35
75.6	10.12	75.6	4.11	75.6	5.01	75.6	1.71	75.6	1.12	75.6	2.84	75.6	-0.07	75.6	1.83	75.6	-0.59	75.6	-1.35	75.6	-0.01	75.6	0.06	75.6	1.06	75.6	-2.18	75.6	-0.96	75.6	-2.87	75.6	-1.82	75.6	0.4	75.6	4.88	75.6	1.37	75.6	3.77	75.6	5.25	75.6	0.08	75.6	7.44	75.6	5.93
76.5	9.38	76.5	5.83	76.5	5.7	76.5	-1.56	76.5	-0.69	76.5	2.49	76.5	0.09	76.5	1.84	76.5	3.25	76.5	-1.65	76.5	-1.4	76.5	0.18	76.5	0.16	76.5	1.21	76.5	0.26	76.5	-1.78	76.5	-1.16	76.5	-0.78	76.5	1.96	76.5	4.26	76.5	5.33	76.5	6.61	76.5	2.38	76.5	5.01	76.5	3.39
77.4	10.82	77.4	4.7	77.4	6.11	77.4	0.08	77.4	-0.11	77.4	2.8	77.4	1.25	77.4	2.97	77.4	0.96	77.4	1.89	77.4	0.6	77.4	-2.31	77.4	2.21	77.4	0.61	77.4	-1.46	77.4	-1.28	77.4	-1.36	77.4	-2.2	77.4	3.83	77.4	2.85	77.4	3.31	77.4	3.75	77.4	1.26	77.4	6.62	77.4	4.12
78.3	11.58	78.3	4.06	78.3	7.55	78.3	5.12	78.3	0.84	78.3	4.4	78.3	-1.56	78.3	2.18	78.3	0.9	78.3	2.5	78.3	2.24	78.3	2.17	78.3	-2.72	78.3	-0.1	78.3	-1.35	78.3	0.51	78.3	-2.75	78.3	0.27	78.3	0.77	78.3	4.24	78.3	3.69	78.3	3.07	78.3	3.69	78.3	6.44	78.3	4
79.2	9.92	79.2	7.33	79.2	7.44	79.2	4.88	79.2	4.61	79.2	1.32	79.2	1.26	79.2	4.72	79.2	1	79.2	1.65	79.2	0.08	79.2	-0.93	79.2	1.16	79.2	3.65	79.2	-1.46	79.2	-2.14	79.2	-2.49	79.2	0.9	79.2	2.77	79.2	8.21	79.2	4.72	79.2	4.85	79.2	1.55	79.2	8.56	79.2	7.24
80.1	10.25	80.1	6.31	80.1	6.89	80.1	2.77	80.1	1.39	80.1	2.34	80.1	-0.96	80.1	1.18	80.1	2.91	80.1	-0.81	80.1	-0.07	80.1	-0.69	80.1	3.11	80.1	-0.57	80.1	-0.76	80.1	-1.14	80.1	-1.09	80.1	-0.28	80.1	2.82	80.1	3.96	80.1	1.98	80.1	5.08	80.1	1.58	80.1	6.69	80.1	4.14
81	8.94	81	-4.65	81	3.75	81	3.26	81	0.05	81	4.24	81	0.29	81	-8.23	81	3.21	81	1.53	81	0.15	81	1.86	81	2.25	81	-4.04	81	1.48	81	-1.86	81	-1.25	81	-0.32	81	6.42	81	-8.31	81	4.38	81	5.8	81	0.2	81	7.32	81	4.02
81.9	4.5	81.9	2.57	81.9	2.77	81.9	0.73	81.9	0.62	81.9	4.99	81.9	0.66	81.9	1.61	81.9	-0.52	81.9	1.75	81.9	2.48	81.9	1.79	81.9	2.26	81.9	0.26	81.9	0.84	81.9	0.68	81.9	-0.6	81.9	0.83	81.9	8.07	81.9	6.02	81.9	4.78	81.9	3.31	81.9	0.84	81.9	6.63	81.9	2.59
82.8	4.48	82.8	3.72	82.8	0.99	82.8	1.48	82.8	4.36	82.8	4.83	82.8	0.5	82.8	4.94	82.8	0.3	82.8	-1.13	82.8	3.23	82.8	0.75	82.8	0.29	82.8	3.2	82.8	0.57	82.8	-3.49	82.8	-0.31	82.8	0.59	82.8	6.58	82.8	4.73	82.8	4.62	82.8	-1.09	82.8	3.14	82.8	8.08	82.8	1.36
83.7	3.11	83.7	1.37	83.7	0.22	83.7	2.6	83.7	3.19	83.7	6.36	83.7	-0.44	83.7	1.23	83.7	0.21	83.7	1.7	83.7	1.51	83.7	0.37	83.7	-0.82	83.7	0.1	83.7	-1.19	83.7	-1.37	83.7	-1.42	83.7	-2.89	83.7	5.07	83.7	5.27	83.7	3.33	83.7	4.46	83.7	1.1	83.7	6.8	83.7	0.39
84.6	2	84.6	-0.71	84.6	1.04	84.6	-0.71	84.6	3.92	84.6	5.26	84.6	2	84.6	1.11	84.6	1.66	84.6	-0.31	84.6	1.04	84.6	-1.17	84.6	0.18	84.6	1.84	84.6	1.19	84.6	-1.54	84.6	-0.14	84.6	-1.63	84.6	9.22	84.6	3.57	84.6	5.7	84.6	3	84.6	1.65	84.6	6.89	84.6	2.75
85.5	1.73	85.5	2.18	85.5	1.09	85.5	1.98	85.5	2.02	85.5	2.98	85.5	-1.82	85.5	-0.94	85.5	-2.44	85.5	2	85.5	2.24	85.5	1.45	85.5	-0.92	85.5	-1.45	85.5	-0.58	85.5	0.4	85.5	-0.51	85.5	3.11	85.5	7.56	85.5	4.39	85.5	4.14	85.5	2.3	85.5	-1.56	85.5	7.02	85.5	3.67
86.4	3.96	86.4	2.8	86.4	3.67	86.4	-1.24	86.4	2.65	86.4	2.42	86.4	1.97	86.4	1.21	86.4	2.24	86.4	-0.6	86.4	-1.21	86.4	-1.05	86.4	-0.19	86.4	1.17	86.4	-0.57	86.4	-1.01	86.4	-0.5	86.4	-3.53	86.4	5.95	86.4	4.18	86.4	3.24	86.4	1.14	86.4	2.87	86.4	3.88	86.4	0.28
87.3	2.24	87.3	2.38	87.3	0.86	87.3	-1.23	87.3	1.98	87.3	0.97	87.3	0.81	87.3	0.68	87.3	1.58	87.3	-1.48	87.3	2.07	87.3	-0.99	87.3	2.16	87.3	-0.17	87.3	-0.31	87.3	-1.63	87.3	-1.83	87.3	-1.37	87.3	7.03	87.3	3.6	87.3	2.5	87.3	1.94	87.3	0.23	87.3	4.24	87.3	0.74
88.2	2.05	88.2	2.51	88.2	1.59	88.2	-2.17	88.2	1.92	88.2	0.74	88.2	-0.37	88.2	2.71	88.2	0.73	88.2	-0.84	88.2	1.52	88.2	0.98	88.2	0.06	88.2	-0.33	88.2	-0.01	88.2	-1.95	88.2	-1.37	88.2	-1.6	88.2	6.09	88.2	3.5	88.2	5.5	88.2	2.42	88.2	-0.33	88.2	6.34	88.2	2.72
89.1	3.43	89.1	-0.16	89.1	1.86	89.1	-1.59	89.1	1.75	89.1	2.89	89.1	1.89	89.1	-1.66	89.1	1.04	89.1	0.37	89.1	-0.06	89.1	-2.17	89.1	-0.14	89.1	-1.49	89.1	1.4	89.1	-1.68	89.1	-0.46	89.1	-2.59	89.1	4.69	89.1	6.22	89.1	5.82	89.1	2.02	89.1	2.58	89.1	5.62	89.1	1.46
90	2.55	90	-0.42	90	1.31	90	1.38	90	2.81	90	3.05	90	-0.99	90	1.99	90	-0.41	90	1.42	90	1.66	90	0.39	90	-0.54	90	-1.21	90	-0.09	90	-0.1	90	1.38	90	-2.36	90	5.61	90	5.05	90	2.21	90	3.32	90	4.92	90	4.81	90	1.46
90.9	3.48	90.9	1.21	90.9	1.81	90.9	-0.09	90.9	3.84	90.9	2.2	90.9	0.42	90.9	0.89	90.9	0.6	90.9	1.72	90.9	0.76	90.9	0.97	90.9	0.54	90.9	-2.24	90.9	-1.04	90.9	2.1	90.9	0.01	90.9	0.98	90.9	4.97	90.9	4.44	90.9	5.97	90.9	1.6	90.9	3.37	90.9	6.66	90.9	0.52
91.8	2.12	91.8	1.45	91.8	1.28	91.8	-0.65	91.8	2.03	91.8	4.8	91.8	1.35	91.8	-0.81	91.8	0.12	91.8	2.09	91.8	3.01	91.8	-0.16	91.8	0.12	91.8	1.35	91.8	-0.77	91.8	-0.97	91.8	0.63	91.8	-0.48	91.8	3.96	91.8	5.97	91.8	3.96	91.8	1.17	91.8	2.74	91.8	8.12	91.8	1.56
92.7	2.26	92.7	2.38	92.7	1.44	92.7	-0.93	92.7	3.24	92.7	3.73	92.7	0.61	92.7	0.83	92.7	0.11	92.7	-0.18	92.7	1.61	92.7	2.08	92.7	-1.62	92.7	-0.58	92.7	1.4	92.7	-0.6	92.7	-1.5	92.7	-0.55	92.7	3.74	92.7	4.39	92.7	4.73	92.7	1.07	92.7	1.15	92.7	7.8	92.7	-0.62
93.6	1.04	93.6	2.2	93.6	3.02	93.6	-0.74	93.6	2.54	93.6	4.29	93.6	2.69	93.6	0.79	93.6	2.21	93.6	1.43	93.6	2.77	93.6	0.71	93.6	-1.58	93.6	0.69	93.6	-1.07	93.6	-0.05	93.6	1.71	93.6	-0.07	93.6	4.2	93.6	3.11	93.6	4.6	93.6	2.05	93.6	1.93	93.6	6.05	93.6	-1.05
94.5	-0.46	94.5	1.52	94.5	-0.11	94.5	0.97	94.5	2.07	94.5	1.32	94.5	-0.54	94.5	1.37	94.5	-1.55	94.5	-1.05	94.5	-0.99	94.5	-2.31	94.5	0.31	94.5	-1.71	94.5	-2.83	94.5	-1.51	94.5	-0.53	94.5	-0.62	94.5	5.43	94.5	3.89	94.5	4.56	94.5	2.99	94.5	4.24	94.5	5.97	94.5	0.86
95.4	2.4	95.4	2.49	95.4	1.31	95.4	-1.23	95.4	2.62	95.4	0.99	95.4	0.01	95.4	1.37	95.4	1.62	95.4	1.05	95.4	-0.41	95.4	1.69	95.4	0.27	95.4	-0.21	95.4	1.43	95.4	-0.55	95.4	-0.05	95.4	-1.79	95.4	7.26	95.4	5.17	95.4	3.63	95.4	2.19	95.4	2.47	95.4	6.54	95.4	1.11
96.3	1.36	96.3	1.19	96.3	1.41	96.3	0.88	96.3	4.32	96.3	0.97	96.3	0.98	96.3	0.73	96.3	1.33	96.3	-1.17	96.3	1.46	96.3	0.2	96.3	-1.55	96.3	-0.81	96.3	0.43	96.3	-1.93	96.3	0.71	96.3	-1.06	96.3	6.96	96.3	3.55	96.3	4.5	96.3	3.08	96.3	1.38	96.3	3.79	96.3	2.01
97.2	2.64	97.2	-0.32	97.2	0.11	97.2	0.29	97.2	0.91	97.2	3.81	97.2	-0.21	97.2	1.23	97.2	0.97	97.2	1.06	97.2	3.58	97.2	0.93	97.2	-0.65	97.2	-0.26	97.2	0.15	97.2	-1.13	97.2	-0.56	97.2	-1.48	97.2	3.41	97.2	3.27	97.2	3.91	97.2	-0.06	97.2	-0.55	97.2	5.93	97.2	0.21
98.1	0.8	98.1	0.6	98.1	2.49	98.1	-1.42	98.1	2.03	98.1	4.57	98.1	-0.01	98.1	0.56	98.1	1.57	98.1	-2.48	98.1	3.35	98.1	2.38	98.1	-1.11	98.1	-0.85	98.1	-0.74	98.1	-2.75	98.1	-0.16	98.1	1.1	98.1	6.19	98.1	3.52	98.1	5.6	98.1	1.95	98.1	0.26	98.1	7.01	98.1	1.19
99	4.18	99	2.86	99	0.03	99	-2.35	99	1.59	99	4.02	99	1.21	99	0.66	99	0.07	99	-0.08	99	2.66	99	0.23	99	0.13	99	-1.42	99	2.39	99	-0.81	99	-1.14	99	0.97	99	6.88	99	3.78	99	4.94	99	1.74	99	0.09	99	7.43	99	-0.11
99.9	0.37	99.9	1.02	99.9	0.59	99.9	-0.55	99.9	1.9	99.9	4.34	99.9	-0.66	99.9	-0.25	99.9	0.16	99.9	0.7	99.9	2.81	99.9	-0.28	99.9	0.63	99.9	0.69	99.9	0.4	99.9	-1.33	99.9	-0.2	99.9	0.48	99.9	5.92	99.9	5.57	99.9	5.61	99.9	2.01	99.9	1.04	99.9	7.57	99.9	0.39
100.8	1.21	100.8	0.58	100.8	0.55	100.8	1.24	100.8	2.61	100.8	3.73	100.8	0.68	100.8	1.16	100.8	-0.82	100.8	0.68	100.8	1.26	100.8	1.37	100.8	-0.57	100.8	2.17	100.8	1.43	100.8	1.69	100.8	-0.32	100.8	-2.73	100.8	5.96	100.8	4.72	100.8	2.93	100.8	2.75	100.8	2.39	100.8	6	100.8	-1.82
101.7	2.29	101.7	1.61	101.7	2.4	101.7	-0.1	101.7	2.79	101.7	1.42	101.7	1.4	101.7	2.55	101.7	0.69	101.7	0.78	101.7	0.26	101.7	0.82	101.7	0.83	101.7	0.6	101.7	1.25	101.7	-0.32	101.7	-0.54	101.7	-0.18	101.7	7.51	101.7	3.79	101.7	4.54	101.7	0.2	101.7	2.16	101.7	5.32	101.7	2.03
102.6	0.87	102.6	1.73	102.6	0.84	102.6	-0.81	102.6	2.28	102.6	4.73	102.6	0.51	102.6	1.41	102.6	-0.09	102.6	0.67	102.6	1.64	102.6	1.17	102.6	0.65	102.6	-2.74	102.6	1.92	102.6	0.39	102.6	2.04	102.6	1.24	102.6	4.9	102.6	2.7	102.6	3.34	102.6	0.62	102.6	3.45	102.6	8.46	102.6	0.46
103.5	1.39	103.5	-0.74	103.5	3.07	103.5	2.4	103.5	2.82	103.5	6.07	103.5	0.36	103.5	1.64	103.5	3.09	103.5	0.76	103.5	0.98	103.5	3.02	103.5	1.56	103.5	0.8	103.5	0.8	103.5	0.38	103.5	-1.55	103.5	1.21	103.5	6.64	103.5	3.82	103.5	3.43	103.5	3.92	103.5	2.6	103.5	4.55	103.5	0.1
104.4	3.3	104.4	2.91	104.4	2.06	104.4	0.65	104.4	0.88	104.4	2.9	104.4	1.78	104.4	1.5	104.4	2.45	104.4	1.61	104.4	-1.36	104.4	1.63	104.4	0.57	104.4	-0.24	104.4	0.69	104.4	-0.52	104.4	0.87	104.4	1.02	104.4	6.86	104.4	4.09	104.4	2	104.4	4.21	104.4	4.91	104.4	7.52	104.4	-1.94
105.3	3.77	105.3	1	105.3	2.11	105.3	-1.23	105.3	2.73	105.3	1.97	105.3	1.98	105.3	1.96	105.3	1.85	105.3	-1.43	105.3	-0.87	105.3	-2.63	105.3	1.67	105.3	0.45	105.3	1.52	105.3	-0.4	105.3	-1.3	105.3	-3.29	105.3	5.75	105.3	3.53	105.3	4.34	105.3	0.29	105.3	1.38	105.3	4.16	105.3	-0.69
106.2	1.41	106.2	0.97	106.2	2.95	106.2	-0.9	106.2	2.03	106.2	4.27	106.2	1.2	106.2	0.48	106.2	1.58	106.2	1.51	106.2	2.81	106.2	0.32	106.2	-0.65	106.2	1.47	106.2	0.67	106.2	-1.5	106.2	1.76	106.2	-1.83	106.2	4.84	106.2	3.88	106.2	3.76	106.2	1.94	106.2	3.6	106.2	5.31	106.2	-2.47
107.1	1.06	107.1	0.93	107.1	3.01	107.1	-1.3	107.1	1.55	107.1	4.03	107.1	0.49	107.1	-1.23	107.1	1.73	107.1	0.79	107.1	1.2	107.1	2.26	107.1	2.44	107.1	-0.12	107.1	0.96	107.1	-2.06	107.1	-1.24	107.1	1.57	107.1	7.31	107.1	5.53	107.1	4.21	107.1	2.3	107.1	3.25	107.1	7.8	107.1	-0.69
108	-1.6	108	1.93	108	2.43	108	0.67	108	3.74	108	1.75	108	-0.71	108	-1.01	108	0.69	108	0.57	108	3.31	108	1.83	108	0.36	108	-0.24	108	-1	108	-1.77	108	-0.42	108	-1.87	108	6	108	6.52	108	4.07	108	0.89	108	0.87	108	4.02	108	2.87
108.9	-0.43	108.9	-1.21	108.9	3.62	108.9	0.34	108.9	4.13	108.9	2.88	108.9	-2.6	108.9	1.25	108.9	3.44	108.9	-1.33	108.9	1.41	108.9	-1.74	108.9	-0.05	108.9	0.93	108.9	2.44	108.9	-2.85	108.9	0.15	108.9	-2.47	108.9	8.24	108.9	3.75	108.9	6.18	108.9	0.83	108.9	0.62	108.9	4.97	108.9	1.57
109.8	0.74	109.8	-0.04	109.8	2.54	109.8	-2.49	109.8	2.88	109.8	4.98	109.8	-0.69	109.8	2.51	109.8	0.61	109.8	-3.16	109.8	3.19	109.8	0.78	109.8	-0.27	109.8	0.47	109.8	-1.67	109.8	-2.68	109.8	2.06	109.8	-1.02	109.8	5.37	109.8	3.31	109.8	3.49	109.8	0.44	109.8	2.3	109.8	7.83	109.8	0.22
110.7	3.25	110.7	4.04	110.7	4.07	110.7	-2.96	110.7	1.83	110.7	3.55	110.7	1.55	110.7	1.49	110.7	1.92	110.7	-2.38	110.7	2.64	110.7	1.68	110.7	1.14	110.7	0.82	110.7	0.46	110.7	-1.55	110.7	1.24	110.7	-1.54	110.7	5.14	110.7	3.65	110.7	4.21	110.7	2.71	110.7	3	110.7	6.11	110.7	0.45
111.6	0.86	111.6	0.33	111.6	0.15	111.6	1.39	111.6	3.09	111.6	2.93	111.6	-0.77	111.6	1.26	111.6	-0.36	111.6	0.85	111.6	2.06	111.6	1.61	111.6	-0.81	111.6	1.99	111.6	-2.94	111.6	0.02	111.6	-0.51	111.6	0.94	111.6	5.78	111.6	4.58	111.6	3.24	111.6	1.19	111.6	1.82	111.6	5.15	111.6	0.85
112.5	2.83	112.5	3.22	112.5	3.89	112.5	-2.37	112.5	1.19	112.5	2.86	112.5	3	112.5	-0.06	112.5	2.15	112.5	-0.74	112.5	1.82	112.5	0.54	112.5	2.47	112.5	-3.44	112.5	0.81	112.5	-0.83	112.5	-1.21	112.5	0.29	112.5	7.46	112.5	3.51	112.5	1.31	112.5	2.17	112.5	0.58	112.5	4.55	112.5	0.86
113.4	0.68	113.4	0.07	113.4	1.98	113.4	-0.48	113.4	2.51	113.4	4.03	113.4	-0.34	113.4	1.18	113.4	1.44	113.4	-1.18	113.4	3.57	113.4	0.67	113.4	0.1	113.4	1.88	113.4	-0.47	113.4	-3.31	113.4	1.21	113.4	-2.66	113.4	5.23	113.4	5.36	113.4	3.84	113.4	1.26	113.4	1.98	113.4	6.09	113.4	0.65
114.3	1.49	114.3	0.71	114.3	2.32	114.3	0.19	114.3	4.18	114.3	1.67	114.3	0.37	114.3	0.88	114.3	-1.29	114.3	-0.23	114.3	2.25	114.3	0.23	114.3	-1.99	114.3	0.69	114.3	-0.91	114.3	0.66	114.3	1.18	114.3	-1.15	114.3	4.93	114.3	3.2	114.3	3.16	114.3	4.11	114.3	0.91	114.3	3.64	114.3	2.02
115.2	0.37	115.2	3.26	115.2	1.99	115.2	-2.28	115.2	4.34	115.2	2.64	115.2	0.79	115.2	1.45	115.2	2.44	115.2	-0.67	115.2	-0.01	115.2	-1.1	115.2	0.82	115.2	-0.12	115.2	-0.69	115.2	-1.03	115.2	-4.2	115.2	-1.99	115.2	5.84	115.2	5.21	115.2	2.07	115.2	0.88	115.2	1.53	115.2	4.62	115.2	1.02
116.1	3.37	116.1	3.15	116.1	-1.07	116.1	0.01	116.1	2.85	116.1	1.81	116.1	2.45	116.1	3.11	116.1	0.83	116.1	0.93	116.1	2.39	116.1	0.39	116.1	-1.05	116.1	1.81	116.1	2.46	116.1	-0.7	116.1	1.45	116.1	-1.45	116.1	5.61	116.1	5.55	116.1	2.6	116.1	-0.05	116.1	1.87	116.1	4.55	116.1	1.7
117	-0.26	117	1.03	117	2.66	117	-2.46	117	1.42	117	2.81	117	-0.73	117	1.54	117	1.35	117	-1.22	117	0.8	117	0.52	117	-0.02	117	-0.47	117	-0.19	117	-2.87	117	-1.5	117	-2.14	117	7.58	117	5.79	117	2.13	117	1.42	117	2.4	117	5.42	117	1.81
117.9	1.8	117.9	3.19	117.9	1.3	117.9	-0.93	117.9	1.5	117.9	3.47	117.9	0.68	117.9	1.16	117.9	1.57	117.9	-0.42	117.9	1.73	117.9	0.07	117.9	1.74	117.9	-0.07	117.9	0.56	117.9	-1.6	117.9	0.46	117.9	-0.52	117.9	5.82	117.9	2.23	117.9	4.07	117.9	0.78	117.9	3.76	117.9	6.11	117.9	-1.37
118.8	3.35	118.8	1.26	118.8	0.66	118.8	-0.81	118.8	0.69	118.8	3.1	118.8	1.13	118.8	0.88	118.8	-0.26	118.8	-1.48	118.8	2.73	118.8	1.52	118.8	-2.77	118.8	-2.07	118.8	-0.52	118.8	0.05	118.8	1.26	118.8	0.14	118.8	2.97	118.8	5.58	118.8	6.41	118.8	1.11	118.8	3.17	118.8	6.19	118.8	-0.85
119.7	2.29	119.7	3.46	119.7	1.57	119.7	-2.18	119.7	0.17	119.7	3.96	119.7	1.1	119.7	5.69	119.7	-0.67	119.7	0.34	119.7	0.52	119.7	1.82	119.7	-0.02	119.7	2.14	119.7	0.38	119.7	2.43	119.7	-0.76	119.7	-1.86	119.7	8.93	119.7	1.93	119.7	5.59	119.7	3.7	119.7	1.47	119.7	3.85	119.7	-1.05
120.6	1.72	120.6	1.54	120.6	1.23	120.6	-2.81	120.6	3.92	120.6	1.24	120.6	2.24	120.6	1.98	120.6	0.54	120.6	-1.18	120.6	1.97	120.6	-1.18	120.6	3.18	120.6	0.89	120.6	-0.19	120.6	-2.18	120.6	-0.14	120.6	-0.8	120.6	8.08	120.6	4.9	120.6	4.4	120.6	0.04	120.6	4.23	120.6	3.66	120.6	0.95
121.5	1.98	121.5	2.16	121.5	3.57	121.5	2.24	121.5	2.04	121.5	1.67	121.5	-0.8	121.5	2.74	121.5	3.53	121.5	1.34	121.5	3.51	121.5	-0.84	121.5	-1.26	121.5	0.83	121.5	-0.61	121.5	-0.1	121.5	-1.42	121.5	-0.44	121.5	6.76	121.5	6.15	121.5	2.82	121.5	2.88	121.5	2.32	121.5	4.04	121.5	1.15
122.4	1.82	122.4	2.14	122.4	0.43	122.4	2	122.4	5.24	122.4	2.32	122.4	0.05	122.4	0.13	122.4	-0.63	122.4	0.4	122.4	3.54	122.4	1.75	122.4	2.23	122.4	-0.02	122.4	0.11	122.4	0.57	122.4	0.51	122.4	-1.23	122.4	3.45	122.4	5.51	122.4	4.6	122.4	5.42	122.4	5.56	122.4	2.49	122.4	-1.02
123.3	2.66	123.3	1.14	123.3	1.31	123.3	-0.56	123.3	1.04	123.3	3.73	123.3	0.84	123.3	-0.11	123.3	1.69	123.3	-0.41	123.3	0.25	123.3	1.77	123.3	1.04	123.3	-1.12	123.3	2.47	123.3	-1.19	123.3	0.83	123.3	0.48	123.3	8.56	123.3	4.99	123.3	6.47	123.3	2.99	123.3	3.23	123.3	5.38	123.3	0.74
124.2	-1.25	124.2	-0.6	124.2	1.13	124.2	-2.53	124.2	1.97	124.2	4.33	124.2	-1.98	124.2	-0.55	124.2	0.73	124.2	-2.01	124.2	-0.43	124.2	0.24	124.2	-1.65	124.2	-1.29	124.2	1.18	124.2	-3.1	124.2	-2.19	124.2	-1.36	124.2	4.87	124.2	5.03	124.2	3.08	124.2	1.83	124.2	2.7	124.2	6.41	124.2	-0.95
125.1	0.97	125.1	0.53	125.1	2.51	125.1	-1.14	125.1	1.59	125.1	5.27	125.1	-0.23	125.1	0.86	125.1	2.67	125.1	1.08	125.1	2.64	125.1	3.03	125.1	-1.38	125.1	-0.02	125.1	1.29	125.1	1.96	125.1	-1.35	125.1	-0.17	125.1	4.7	125.1	3.76	125.1	3.71	125.1	1	125.1	2.36	125.1	6.52	125.1	-1.71
126	-0.3	126	2.8	126	2.07	126	-0.01	126	1.97	126	5.14	126	-0.29	126	4.37	126	0.59	126	-0.54	126	-0.37	126	1.77	126	-1.56	126	1.07	126	1.35	126	-0.63	126	-2.51	126	0.72	126	3.87	126	2.81	126	4.83	126	2.69	126	0.12	126	6.6	126	-0.79
126.9	3.38	126.9	1.71	126.9	2.2	126.9	-0.42	126.9	3.39	126.9	2.94	126.9	-0.27	126.9	2.21	126.9	1.8	126.9	-1.13	126.9	1.74	126.9	2.2	126.9	-1.72	126.9	-0.33	126.9	-0.2	126.9	1.12	126.9	-1.08	126.9	1.12	126.9	6.1	126.9	6.51	126.9	5.47	126.9	3.38	126.9	2.94	126.9	7.16	126.9	-0.06
127.8	4.12	127.8	0.97	127.8	2.33	127.8	0	127.8	3.12	127.8	5.63	127.8	1.91	127.8	-0.8	127.8	1.14	127.8	-0.96	127.8	0.47	127.8	4.11	127.8	0.25	127.8	-0.61	127.8	0.14	127.8	-0.98	127.8	-1.63	127.8	-0.98	127.8	5.55	127.8	5.09	127.8	4.93	127.8	3.44	127.8	2.47	127.8	5	127.8	1.07
128.7	-0.71	128.7	0.88	128.7	1.18	128.7	-1.83	128.7	2.07	128.7	2.15	128.7	-0.78	128.7	0.88	128.7	1.63	128.7	0.74	128.7	-0.62	128.7	1	128.7	-0.24	128.7	1.1	128.7	1.89	128.7	-0.81	128.7	-2.26	128.7	-0.17	128.7	5.48	128.7	5.1	128.7	4	128.7	0.7	128.7	2.06	128.7	3.86	128.7	1.33
129.6	0.6	129.6	2.58	129.6	3.03	129.6	1.51	129.6	2.59	129.6	2.58	129.6	-2.3	129.6	3.62	129.6	1.34	129.6	0.76	129.6	2.5	129.6	0.34	129.6	0.12	129.6	1.18	129.6	0.62	129.6	0.48	129.6	-1.28	129.6	-2.74	129.6	6.54	129.6	3.96	129.6	4.13	129.6	-0.31	129.6	1.94	129.6	4.43	129.6	-2.01
130.5	1.93	130.5	0.89	130.5	3.58	130.5	-2.45	130.5	3.52	130.5	2.21	130.5	0.21	130.5	3.23	130.5	0.25	130.5	-1.3	130.5	2.85	130.5	3.63	130.5	-1.13	130.5	2.13	130.5	0.14	130.5	-1.51	130.5	-0.58	130.5	-2.35	130.5	4.65	130.5	4.75	130.5	5.12	130.5	0.58	130.5	0.86	130.5	1.83	130.5	0.13
131.4	0.88	131.4	-0.29	131.4	1.72	131.4	-1.12	131.4	1.92	131.4	3.23	131.4	-0.32	131.4	0.14	131.4	0.35	131.4	-1.04	131.4	3.79	131.4	-0.22	131.4	-1.09	131.4	-1.34	131.4	-1.77	131.4	-2.33	131.4	1.63	131.4	-0.96	131.4	5.75	131.4	2.02	131.4	4.33	131.4	0.49	131.4	3.39	131.4	6.26	131.4	-0.38
132.3	1.65	132.3	3.1	132.3	3.49	132.3	-2.46	132.3	0.75	132.3	-0.67	132.3	-0.18	132.3	3.66	132.3	2.12	132.3	-2.82	132.3	3.33	132.3	0.63	132.3	-2.84	132.3	-0.11	132.3	0.32	132.3	-2.17	132.3	1.49	132.3	0.86	132.3	5.32	132.3	4.12	132.3	4.51	132.3	2.48	132.3	0.97	132.3	3.6	132.3	1.11
133.2	0.06	133.2	-1.14	133.2	2.25	133.2	0.68	133.2	0.07	133.2	3.36	133.2	0.35	133.2	1.31	133.2	0.51	133.2	-0.8	133.2	0.52	133.2	1.8	133.2	-1.23	133.2	0.18	133.2	-0.38	133.2	-2.06	133.2	-2.39	133.2	0.27	133.2	6.26	133.2	3.62	133.2	2.06	133.2	0.68	133.2	1.64	133.2	5.93	133.2	0.23
134.1	1.4	134.1	1.93	134.1	2.2	134.1	-1.5	134.1	2.59	134.1	2.74	134.1	0.85	134.1	1.46	134.1	2.33	134.1	-2.23	134.1	1.46	134.1	2.32	134.1	-0.14	134.1	3.04	134.1	-0.28	134.1	-0.7	134.1	-0.01	134.1	-0.99	134.1	6.56	134.1	6.52	134.1	2.11	134.1	1.64	134.1	4.16	134.1	6.98	134.1	0.48
135	2.38	135	1.24	135	3.51	135	-1.12	135	4.53	135	3.84	135	0.31	135	0.17	135	4.91	135	-1.88	135	3.57	135	2.62	135	-1.98	135	-0.85	135	0.3	135	-3.47	135	-0.82	135	-1.23	135	5.97	135	4.05	135	4.77	135	2.93	135	2.16	135	3.01	135	-0.41
135.9	3.01	135.9	1.77	135.9	4.73	135.9	-0.82	135.9	1.51	135.9	0.69	135.9	0.58	135.9	4.96	135.9	3.03	135.9	-1.36	135.9	3.76	135.9	0.38	135.9	-0.32	135.9	2.31	135.9	0.72	135.9	-1.1	135.9	0.89	135.9	-4.12	135.9	6.29	135.9	4.23	135.9	5.36	135.9	1.99	135.9	0.33	135.9	0.88	135.9	0.33
136.8	3.82	136.8	0.29	136.8	2.11	136.8	-0.13	136.8	0.36	136.8	3.24	136.8	3.37	136.8	1.16	136.8	0.02	136.8	-0.3	136.8	1.34	136.8	1.81	136.8	0.79	136.8	-0.45	136.8	-1.09	136.8	-0.82	136.8	1.37	136.8	0.35	136.8	6.06	136.8	4.25	136.8	3.44	136.8	-0.2	136.8	3.59	136.8	5.5	136.8	0.69
137.7	4.08	137.7	2.96	137.7	2.51	137.7	-2.48	137.7	2.37	137.7	2.32	137.7	1.57	137.7	2.19	137.7	0.88	137.7	-1.45	137.7	0.6	137.7	1.52	137.7	0.59	137.7	-0.62	137.7	1.09	137.7	-2.1	137.7	-1.18	137.7	-1.91	137.7	8.3	137.7	4.58	137.7	7.08	137.7	2.79	137.7	3.34	137.7	6.31	137.7	2.33
138.6	2.48	138.6	2.56	138.6	0.97	138.6	-1.99	138.6	1.39	138.6	4.77	138.6	-0.43	138.6	1.45	138.6	1.23	138.6	0.39	138.6	-0.9	138.6	1.87	138.6	-2.72	138.6	-1.8	138.6	1.63	138.6	-1.72	138.6	-3.34	138.6	-2.09	138.6	5.29	138.6	1.42	138.6	3.38	138.6	0.23	138.6	1.29	138.6	4.94	138.6	0.77
139.5	1.57	139.5	0.76	139.5	1.22	139.5	-1.84	139.5	1.07	139.5	5.04	139.5	-1.08	139.5	1.81	139.5	0.86	139.5	-0.89	139.5	2.64	139.5	4.35	139.5	0.5	139.5	-0.85	139.5	-1.32	139.5	-2.23	139.5	3.13	139.5	1.41	139.5	5.26	139.5	5.1	139.5	4.13	139.5	1.12	139.5	5.58	139.5	5.28	139.5	1.19
140.4	2.06	140.4	0.91	140.4	-0.65	140.4	-0.8	140.4	3.19	140.4	3.24	140.4	0.05	140.4	1.54	140.4	0.26	140.4	-0.48	140.4	3.55	140.4	1.98	140.4	-2.56	140.4	-0.26	140.4	1.98	140.4	-1.32	140.4	-0.43	140.4	0.47	140.4	7.04	140.4	5.52	140.4	2.49	140.4	3.07	140.4	0.96	140.4	6.38	140.4	2.4
141.3	1.05	141.3	0.63	141.3	-0.91	141.3	0.43	141.3	1.67	141.3	2.2	141.3	0.52	141.3	-0.08	141.3	1.69	141.3	1.42	141.3	3.24	141.3	-0.92	141.3	0.26	141.3	-0.67	141.3	1.44	141.3	0.72	141.3	0.9	141.3	-0.74	141.3	7.49	141.3	5.86	141.3	3.95	141.3	3.09	141.3	4.83	141.3	6.57	141.3	1.12
142.2	1.97	142.2	2.4	142.2	4.6	142.2	-1.34	142.2	0.41	142.2	3.92	142.2	-0.27	142.2	3.66	142.2	1.7	142.2	-0.34	142.2	-0.26	142.2	0.65	142.2	0.06	142.2	0.45	142.2	-0.24	142.2	-0.48	142.2	-0.18	142.2	-0.38	142.2	4.58	142.2	3.55	142.2	3.38	142.2	0.77	142.2	0.25	142.2	4.76	142.2	1.49
143.1	2.68	143.1	0.61	143.1	1.42	143.1	2.95	143.1	3.79	143.1	5.27	143.1	1.57	143.1	2.23	143.1	-0.02	143.1	0.37	143.1	0.81	143.1	0.46	143.1	1.02	143.1	0.04	143.1	1.07	143.1	-2.04	143.1	-0.8	143.1	-2.6	143.1	7.98	143.1	3	143.1	3.3	143.1	1.75	143.1	1.53	143.1	3.56	143.1	0.74
144	0.97	144	0.88	144	3.26	144	-1.45	144	4.45	144	3.75	144	-0.91	144	2.43	144	3.08	144	-1.52	144	1.22	144	0.79	144	-0.92	144	-0.38	144	0.38	144	-2.38	144	-2.1	144	-0.09	144	8.45	144	5.3	144	4.45	144	0.09	144	1.08	144	6.58	144	2.75
144.9	-0.19	144.9	1.88	144.9	1.45	144.9	-1.2	144.9	2.64	144.9	2.61	144.9	-0.79	144.9	2.22	144.9	-0.58	144.9	-0.87	144.9	3.36	144.9	1.61	144.9	-0.16	144.9	0.6	144.9	-0.4	144.9	-3.04	144.9	0.18	144.9	-0.23	144.9	7.53	144.9	5.64	144.9	5.42	144.9	1.04	144.9	2.01	144.9	6.02	144.9	1.55
145.8	1.57	145.8	0.42	145.8	3.68	145.8	0.82	145.8	1.17	145.8	2.77	145.8	-1.88	145.8	1.24	145.8	0.2	145.8	1.94	145.8	2.4	145.8	3.78	145.8	-2.61	145.8	-0.3	145.8	-0.36	145.8	-0.2	145.8	0.53	145.8	-0.91	145.8	5.44	145.8	5.32	145.8	4.13	145.8	3.12	145.8	1.68	145.8	4.61	145.8	0.19
146.7	2.56	146.7	3.61	146.7	-0.23	146.7	2.28	146.7	2.82	146.7	1.47	146.7	1.23	146.7	3.69	146.7	1.31	146.7	0.66	146.7	2.31	146.7	-0.57	146.7	-1.31	146.7	-0.38	146.7	2.13	146.7	-0.06	146.7	0.3	146.7	-0.43	146.7	6.05	146.7	4.17	146.7	5.46	146.7	2.62	146.7	3.1	146.7	6.99	146.7	0.47
147.6	1.31	147.6	2.02	147.6	3.26	147.6	-1.64	147.6	2.29	147.6	3.28	147.6	0.27	147.6	2.81	147.6	0.42	147.6	-1.36	147.6	1.48	147.6	0.39	147.6	1.15	147.6	0.65	147.6	-1.87	147.6	-2.7	147.6	-0.91	147.6	0.1	147.6	6.47	147.6	4.7	147.6	3.24	147.6	1.99	147.6	0.37	147.6	6.32	147.6	1.68
148.5	2.97	148.5	2.19	148.5	1.33	148.5	-1.76	148.5	4.3	148.5	3.96	148.5	1.3	148.5	3.37	148.5	0.93	148.5	-0.42	148.5	1.81	148.5	-2.18	148.5	-2.08	148.5	-0.81	148.5	1.02	148.5	0.14	148.5	-3.21	148.5	-1.01	148.5	5.32	148.5	4.76	148.5	4.38	148.5	2.5	148.5	0.31	148.5	5.5	148.5	-1.09
149.4	3.11	149.4	1.55	149.4	1.94	149.4	1.37	149.4	2.96	149.4	4.43	149.4	4	149.4	0.82	149.4	1.74	149.4	-0.27	149.4	1.11	149.4	0.42	149.4	-1.8	149.4	-0.92	149.4	0.76	149.4	-1.87	149.4	-0.52	149.4	-0.71	149.4	5.82	149.4	4.44	149.4	4.72	149.4	2.36	149.4	3.24	149.4	6.93	149.4	1.62
150.3	0.53	150.3	2.91	150.3	0.47	150.3	0.23	150.3	1.11	150.3	0.89	150.3	-0.08	150.3	2.59	150.3	1.19	150.3	-1.75	150.3	0.73	150.3	0.67	150.3	-2.29	150.3	-0.32	150.3	2.26	150.3	-2.19	150.3	-1.12	150.3	-0.67	150.3	7.14	150.3	5.48	150.3	4.92	150.3	2.09	150.3	0.74	150.3	6.55	150.3	3.45
151.2	2.35	151.2	-0.47	151.2	2.81	151.2	1.3	151.2	3.69	151.2	3.38	151.2	-0.1	151.2	0.95	151.2	1.79	151.2	1.85	151.2	2.7	151.2	1.23	151.2	0.8	151.2	0.39	151.2	-1	151.2	-0.78	151.2	-0.3	151.2	-0.33	151.2	7.05	151.2	3.49	151.2	2.3	151.2	0.99	151.2	2.55	151.2	5.87	151.2	0.26
152.1	1.02	152.1	1.36	152.1	4.73	152.1	-2.82	152.1	0.64	152.1	3.34	152.1	-0.99	152.1	0.91	152.1	2.5	152.1	-2.34	152.1	-0.66	152.1	0.06	152.1	-0.14	152.1	0.14	152.1	2.8	152.1	-2.01	152.1	-1.2	152.1	0.54	152.1	3.73	152.1	5.31	152.1	5.45	152.1	2.21	152.1	2.73	152.1	4.57	152.1	-1.71
153	5.05	153	1.88	153	1.58	153	-1.15	153	1.47	153	2.23	153	0.51	153	1.63	153	0.71	153	0.84	153	0.15	153	-0.09	153	-1.47	153	-1.54	153	2.39	153	-2.91	153	-0.15	153	1.09	153	5.18	153	4.03	153	4.13	153	1.47	153	2.99	153	7.79	153	0.12
153.9	0.86	153.9	1.81	153.9	-0.29	153.9	-1.18	153.9	4.34	153.9	1.57	153.9	0.21	153.9	2.5	153.9	-0.43	153.9	-0.74	153.9	1.32	153.9	0.64	153.9	-1.93	153.9	0.26	153.9	-0.52	153.9	-4.5	153.9	-0.57	153.9	-0.25	153.9	4.04	153.9	5.25	153.9	5.44	153.9	1.31	153.9	3.5	153.9	5.6	153.9	-1.26
154.8	1.92	154.8	2.9	154.8	0.49	154.8	1.22	154.8	3.21	154.8	1.44	154.8	-0.47	154.8	3.41	154.8	2.31	154.8	0.89	154.8	1.47	154.8	0.68	154.8	-1.65	154.8	0.26	154.8	0.02	154.8	-0.55	154.8	-0.68	154.8	0.89	154.8	6.23	154.8	3.55	154.8	3.93	154.8	3.2	154.8	4.35	154.8	5.56	154.8	1.87
155.7	1.51	155.7	3.03	155.7	5.81	155.7	-3.8	155.7	2.45	155.7	2.82	155.7	1.3	155.7	2.35	155.7	1.95	155.7	-0.09	155.7	1.13	155.7	0.85	155.7	-1.66	155.7	0.65	155.7	-0.96	155.7	0.13	155.7	0.8	155.7	-1.99	155.7	5.7	155.7	5.74	155.7	3.9	155.7	2.92	155.7	2.2	155.7	4.98	155.7	3.36
156.6	3.11	156.6	1.66	156.6	1.88	156.6	0.14	156.6	0.83	156.6	3.51	156.6	-1.34	156.6	0.39	156.6	0.82	156.6	-0.44	156.6	-0.28	156.6	2.26	156.6	-2.28	156.6	0.04	156.6	2.53	156.6	-2.5	156.6	1.94	156.6	0.09	156.6	4.4	156.6	6.34	156.6	5.63	156.6	1.99	156.6	4.85	156.6	3.62	156.6	1.69
157.5	-0.18	157.5	1.99	157.5	3.63	157.5	-2.47	157.5	2.68	157.5	3.51	157.5	1.09	157.5	3.02	157.5	1.67	157.5	-2.72	157.5	1.24	157.5	1.27	157.5	0.07	157.5	0.36	157.5	0.08	157.5	-2.63	157.5	-1.78	157.5	0.96	157.5	5.35	157.5	7.19	157.5	3.04	157.5	0.87	157.5	0.49	157.5	6.29	157.5	-1.38
158.4	2.21	158.4	1.5	158.4	0.47	158.4	-3.27	158.4	4.45	158.4	2.61	158.4	0.84	158.4	-0.29	158.4	-1.2	158.4	-1.15	158.4	2.72	158.4	-0.03	158.4	-0.64	158.4	-1.34	158.4	-0.85	158.4	-1.15	158.4	0.94	158.4	-0.52	158.4	5.5	158.4	4.57	158.4	3.88	158.4	1.77	158.4	2.14	158.4	6.82	158.4	-2.77
159.3	4.75	159.3	1.48	159.3	2.64	159.3	-0.99	159.3	2.06	159.3	2.05	159.3	0.98	159.3	1.29	159.3	0.48	159.3	-1.63	159.3	1.43	159.3	-0.74	159.3	-0.87	159.3	-0.37	159.3	0.43	159.3	-1.55	159.3	1.54	159.3	-2.64	159.3	6.35	159.3	5	159.3	2.91	159.3	2.71	159.3	4.52	159.3	3.89	159.3	-0.39
160.2	0.48	160.2	1.11	160.2	2.37	160.2	-1.87	160.2	1.35	160.2	4.77	160.2	0.42	160.2	1.4	160.2	0.11	160.2	-0.54	160.2	3.07	160.2	4.63	160.2	-0.99	160.2	1.18	160.2	0.83	160.2	-1.41	160.2	-2.69	160.2	1.58	160.2	5.11	160.2	5.1	160.2	3.22	160.2	3.85	160.2	0.79	160.2	7.82	160.2	-2.52
161.1	3.43	161.1	0.59	161.1	4.22	161.1	-2.1	161.1	2.15	161.1	4.36	161.1	1.62	161.1	1.73	161.1	1.18	161.1	-0.29	161.1	1.81	161.1	0.79	161.1	1.47	161.1	0.2	161.1	0.21	161.1	1.36	161.1	-1.94	161.1	-0.69	161.1	5.61	161.1	5.32	161.1	3.72	161.1	2.96	161.1	2.02	161.1	4.91	161.1	2.15
162	0.95	162	2.89	162	0.26	162	-1.81	162	0.69	162	0.63	162	-1.58	162	4.05	162	-0.59	162	-0.65	162	1.64	162	-0.2	162	-0.6	162	-1.04	162	-0.97	162	-2.56	162	-0.15	162	-0.74	162	3.92	162	2.35	162	5.06	162	3.7	162	2.17	162	6.78	162	-1.41
162.9	2.97	162.9	-0.13	162.9	2.43	162.9	0.91	162.9	2.72	162.9	2.29	162.9	2.16	162.9	2.39	162.9	1.7	162.9	-0.22	162.9	2.6	162.9	-1.5	162.9	1.96	162.9	2.5	162.9	-0.84	162.9	-0.77	162.9	-1.21	162.9	-0.72	162.9	6.39	162.9	4.63	162.9	3.63	162.9	2.93	162.9	-0.1	162.9	9.38	162.9	1.95
163.8	2.41	163.8	0.98	163.8	1.45	163.8	-0.2	163.8	1.77	163.8	3.44	163.8	2.99	163.8	-0.02	163.8	-0.81	163.8	-0.89	163.8	-0.53	163.8	2.32	163.8	-1.27	163.8	-1.31	163.8	-0.01	163.8	-2.41	163.8	-3.62	163.8	1.02	163.8	5	163.8	2.2	163.8	5.33	163.8	1.78	163.8	1.61	163.8	7.21	163.8	-1.22
164.7	2.85	164.7	2.03	164.7	3.75	164.7	-0.59	164.7	0.96	164.7	4.69	164.7	-0.56	164.7	3.19	164.7	1.61	164.7	-2.44	164.7	0.61	164.7	0.83	164.7	0.15	164.7	-0.85	164.7	0.95	164.7	-0.93	164.7	-0.48	164.7	-1.04	164.7	5.29	164.7	5.4	164.7	4.85	164.7	3.88	164.7	3.37	164.7	6.98	164.7	1.18
165.6	2.81	165.6	3.35	165.6	1.46	165.6	0.74	165.6	2.46	165.6	4.07	165.6	1.77	165.6	0.64	165.6	0.84	165.6	-0.34	165.6	0.32	165.6	0.73	165.6	0.04	165.6	-1.87	165.6	0.35	165.6	-1.8	165.6	-0.42	165.6	1.92	165.6	6.18	165.6	5.68	165.6	4.97	165.6	2.1	165.6	3.28	165.6	5.99	165.6	3.86
166.5	-1.46	166.5	1.74	166.5	0.47	166.5	0.2	166.5	3.38	166.5	2.86	166.5	0.06	166.5	1.96	166.5	1.83	166.5	2.54	166.5	0.03	166.5	-0.58	166.5	-1.37	166.5	0.67	166.5	1.52	166.5	-3.19	166.5	-0.99	166.5	-3.29	166.5	6.64	166.5	5.44	166.5	5.88	166.5	1.18	166.5	1.27	166.5	5.59	166.5	2.52
167.4	1.41	167.4	2.09	167.4	3.69	167.4	-1.03	167.4	0.79	167.4	2.74	167.4	-0.15	167.4	3.1	167.4	1.61	167.4	-0.28	167.4	3.43	167.4	2.84	167.4	0.24	167.4	0.3	167.4	0.65	167.4	-1.16	167.4	-1.16	167.4	0.88	167.4	6.81	167.4	4.95	167.4	5.49	167.4	1.75	167.4	0.14	167.4	5.73	167.4	2.32
168.3	4.92	168.3	2.07	168.3	1.39	168.3	-1.37	168.3	3.29	168.3	1.84	168.3	2.53	168.3	2.72	168.3	0.48	168.3	-0.83	168.3	1.99	168.3	2.15	168.3	-0.36	168.3	0.14	168.3	2.4	168.3	-2.11	168.3	-0.17	168.3	-1.03	168.3	4.12	168.3	5.27	168.3	5.21	168.3	3.11	168.3	3.26	168.3	7.64	168.3	0.53
169.2	-0.24	169.2	1.7	169.2	2.16	169.2	0.8	169.2	0.91	169.2	4.5	169.2	-1.21	169.2	1.42	169.2	0.98	169.2	-0.13	169.2	3.39	169.2	-0.47	169.2	-0.55	169.2	-0.08	169.2	2.82	169.2	-3.89	169.2	0.45	169.2	0.68	169.2	5.77	169.2	4.48	169.2	5.52	169.2	0.78	169.2	0.3	169.2	6.36	169.2	1.69
170.1	2.65	170.1	2.33	170.1	-0.2	170.1	-0.08	170.1	5.34	170.1	4.73	170.1	1.66	170.1	2.13	170.1	2.2	170.1	-1.52	170.1	2.31	170.1	2.41	170.1	2.11	170.1	-0.37	170.1	-0.25	170.1	-4.13	170.1	0.34	170.1	1.35	170.1	6.99	170.1	5.43	170.1	3.6	170.1	-0.43	170.1	2.72	170.1	5.39	170.1	0.95
171	2.09	171	1.91	171	1.46	171	-3.28	171	2.9	171	2.86	171	-2.15	171	2.61	171	0.43	171	-3.14	171	1.85	171	1.72	171	-1.57	171	-0.21	171	0.41	171	-4.81	171	1.2	171	-1.27	171	4.55	171	5.94	171	4.56	171	-0.34	171	3.26	171	6.31	171	1.66
171.9	2.48	171.9	1.12	171.9	4.13	171.9	-0.26	171.9	2.61	171.9	3.6	171.9	1.4	171.9	2.22	171.9	2.79	171.9	1.16	171.9	3.76	171.9	1.54	171.9	-0.96	171.9	-0.25	171.9	0.78	171.9	-1.73	171.9	0.87	171.9	-0.54	171.9	4.43	171.9	2.68	171.9	4.2	171.9	1.86	171.9	2.58	171.9	4.68	171.9	-0.6
172.8	-0.56	172.8	1.98	172.8	2.38	172.8	1.25	172.8	4.2	172.8	6.55	172.8	0.75	172.8	2.55	172.8	1.73	172.8	-0.82	172.8	2.4	172.8	2.03	172.8	-0.81	172.8	0.41	172.8	-0.15	172.8	-3.22	172.8	-0.52	172.8	0.41	172.8	5.36	172.8	4.82	172.8	2.81	172.8	1.54	172.8	2.8	172.8	6.77	172.8	-0.4
173.7	2.2	173.7	2.1	173.7	-1.95	173.7	-4.38	173.7	1.73	173.7	2.12	173.7	-0.79	173.7	1.51	173.7	1.21	173.7	-3.04	173.7	2.81	173.7	0.74	173.7	-1.43	173.7	1.99	173.7	0.83	173.7	-3.49	173.7	-0.03	173.7	1.29	173.7	7.71	173.7	5.14	173.7	3.74	173.7	2.53	173.7	4.2	173.7	5.76	173.7	1.97
174.6	1.36	174.6	2.65	174.6	-0.24	174.6	-0.75	174.6	1.87	174.6	4.27	174.6	-0.57	174.6	3.19	174.6	2.12	174.6	-1.76	174.6	3.09	174.6	2.79	174.6	-1.76	174.6	-2.65	174.6	0.19	174.6	-2.26	174.6	-1.1	174.6	0.51	174.6	5.75	174.6	2.65	174.6	5.3	174.6	2.33	174.6	1.97	174.6	7.68	174.6	3.97
175.5	2.57	175.5	1.36	175.5	-1.89	175.5	0.18	175.5	1.84	175.5	3.76	175.5	1.07	175.5	2.42	175.5	1.69	175.5	-1.15	175.5	1.32	175.5	1.81	175.5	-1.31	175.5	0.99	175.5	-0.49	175.5	-3.63	175.5	-1.22	175.5	-0.86	175.5	7.1	175.5	6.84	175.5	2.38	175.5	0.17	175.5	1.73	175.5	7.63	175.5	0.42
176.4	1.15	176.4	-0.37	176.4	2.5	176.4	-1.32	176.4	3.53	176.4	3.41	176.4	0.62	176.4	0.56	176.4	2.2	176.4	-0.57	176.4	1.21	176.4	0.46	176.4	-0.92	176.4	0.82	176.4	0.66	176.4	-1.13	176.4	-1.78	176.4	-4.01	176.4	4.53	176.4	4.29	176.4	4.94	176.4	0.81	176.4	2.8	176.4	6.38	176.4	1.36
177.3	2.59	177.3	0.27	177.3	0.52	177.3	-2.7	177.3	2.86	177.3	2.57	177.3	0.26	177.3	1	177.3	-1.16	177.3	-0.68	177.3	3.22	177.3	1.28	177.3	-1.49	177.3	-0.16	177.3	0.59	177.3	-3.48	177.3	-3.26	177.3	-0.8	177.3	6.12	177.3	7.11	177.3	3.61	177.3	1.38	177.3	2.79	177.3	6.65	177.3	-1.96
178.2	-0.6	178.2	-0.25	178.2	2.13	178.2	-0.94	178.2	3.87	178.2	3.61	178.2	-1.19	178.2	1.88	178.2	0.7	178.2	-0.07	178.2	2.4	178.2	-1.39	178.2	-0.5	178.2	-0.25	178.2	-1.1	178.2	-1.41	178.2	-0.68	178.2	-3.43	178.2	5.99	178.2	7.49	178.2	5.42	178.2	1.84	178.2	1.92	178.2	6.59	178.2	1.92
179.1	-0.26	179.1	-0.39	179.1	1.11	179.1	-1.68	179.1	4.17	179.1	4.85	179.1	0.26	179.1	2.08	179.1	-0.72	179.1	-1.93	179.1	0.56	179.1	1.65	179.1	-0.73	179.1	-0.06	179.1	0.35	179.1	-2.3	179.1	-2.03	179.1	-0.74	179.1	5.6	179.1	4.07	179.1	1.8	179.1	0.3	179.1	1.38	179.1	5.31	179.1	2.28
180	2.09	180	-0.49	180	-0.11	180	-1.75	180	4.05	180	5.65	180	2.8	180	2.79	180	1.2	180	-0.99	180	1.27	180	1.57	180	1.16	180	0.17	180	1.67	180	-1.71	180	0.06	180	-1.46	180	5.96	180	5.56	180	6.15	180	2.97	180	2.67	180	5.17	180	2.51
180.9	1.36	180.9	-0.1	180.9	1.33	180.9	-3.97	180.9	2.65	180.9	4.27	180.9	-0.92	180.9	1.41	180.9	-1.2	180.9	-2.03	180.9	1.08	180.9	0.39	180.9	-2.03	180.9	-0.06	180.9	2.19	180.9	-1.49	180.9	-2.07	180.9	-0.94	180.9	5.18	180.9	4.04	180.9	6.69	180.9	2.27	180.9	1.03	180.9	4.73	180.9	-1.45
181.8	2.32	181.8	1.24	181.8	2.52	181.8	-0.9	181.8	3.2	181.8	2.38	181.8	-1.29	181.8	0.7	181.8	2.97	181.8	-0.58	181.8	-0.25	181.8	1.02	181.8	-3.3	181.8	0.03	181.8	2.7	181.8	-1.02	181.8	-2.66	181.8	0.71	181.8	5.88	181.8	3.59	181.8	6.2	181.8	2.39	181.8	-0.01	181.8	7.2	181.8	1.21
182.7	2.61	182.7	2.05	182.7	2	182.7	-0.63	182.7	5.73	182.7	2.61	182.7	-2.26	182.7	0.87	182.7	0.56	182.7	0.25	182.7	0.9	182.7	2.95	182.7	-4.27	182.7	-1.1	182.7	-0.24	182.7	-2.51	182.7	-3.09	182.7	-1	182.7	5.22	182.7	5.88	182.7	5	182.7	-0.86	182.7	2.96	182.7	6.43	182.7	-0.03
183.6	-0.09	183.6	1.57	183.6	3.47	183.6	-1.29	183.6	2.86	183.6	0.47	183.6	0.01	183.6	0.51	183.6	4.44	183.6	0.39	183.6	3.21	183.6	-0.4	183.6	-1.04	183.6	-2.16	183.6	3.13	183.6	-2.73	183.6	-0.54	183.6	-0.21	183.6	7.66	183.6	5.37	183.6	5.02	183.6	2.53	183.6	3.04	183.6	5.8	183.6	4.11
184.5	-0.23	184.5	1.1	184.5	1.02	184.5	-4.25	184.5	3.71	184.5	4.47	184.5	0.35	184.5	1.92	184.5	0.65	184.5	-0.2	184.5	-0.06	184.5	4.05	184.5	1.27	184.5	0.79	184.5	-1.96	184.5	-3.82	184.5	-1.73	184.5	-0.02	184.5	8.91	184.5	5.08	184.5	1.06	184.5	2.14	184.5	2.07	184.5	4.48	184.5	3.18
185.4	0.7	185.4	-0.27	185.4	4.03	185.4	0.84	185.4	5.74	185.4	4.54	185.4	-0.1	185.4	0.91	185.4	3.1	185.4	-1.4	185.4	4.38	185.4	3.33	185.4	-1.7	185.4	-1.08	185.4	1.93	185.4	-3.14	185.4	-0.05	185.4	-1.42	185.4	5.9	185.4	4.26	185.4	6.11	185.4	3.25	185.4	2.23	185.4	4.62	185.4	0.32
186.3	1.07	186.3	3.04	186.3	4.14	186.3	-0.77	186.3	5.04	186.3	5.96	186.3	-0.16	186.3	2.86	186.3	0.63	186.3	-0.38	186.3	2.61	186.3	1.06	186.3	-0.44	186.3	-0.26	186.3	1.55	186.3	-1.72	186.3	1.97	186.3	-3.91	186.3	4.48	186.3	5.02	186.3	7.06	186.3	1.52	186.3	3.38	186.3	6.34	186.3	-0.19
187.2	2.69	187.2	2.87	187.2	3.43	187.2	-3.54	187.2	3.76	187.2	3.92	187.2	1.26	187.2	2.7	187.2	-0.17	187.2	-3.15	187.2	1.91	187.2	1.46	187.2	-1.58	187.2	-1.16	187.2	-0.73	187.2	-3.69	187.2	0.41	187.2	-1.99	187.2	5.82	187.2	5.18	187.2	3.71	187.2	1.2	187.2	0.51	187.2	5.11	187.2	0.63
188.1	2.92	188.1	0.13	188.1	2.4	188.1	-2.16	188.1	2.41	188.1	1.53	188.1	0.8	188.1	1.38	188.1	1.65	188.1	1.77	188.1	3.35	188.1	1.08	188.1	1.22	188.1	-1.56	188.1	1.48	188.1	-1.69	188.1	-1.88	188.1	1.81	188.1	4.5	188.1	7.45	188.1	4.62	188.1	2.98	188.1	1.68	188.1	6.29	188.1	-0.42
189	2.26	189	-0.32	189	2.2	189	0.68	189	3.63	189	1.64	189	0.44	189	0.62	189	2.38	189	-1.27	189	3.2	189	1.62	189	1.2	189	-0.91	189	0.97	189	-2.23	189	-1.01	189	-2.4	189	7.57	189	5.11	189	4.23	189	2.54	189	0.96	189	7.32	189	1.99
189.9	-0.59	189.9	1.67	189.9	3.36	189.9	0.02	189.9	3.57	189.9	3.54	189.9	0.67	189.9	1.21	189.9	1.04	189.9	-1.15	189.9	2.09	189.9	3.79	189.9	0.37	189.9	-1.22	189.9	-0.61	189.9	-1.75	189.9	-1.54	189.9	-0.33	189.9	7.24	189.9	5.02	189.9	3.02	189.9	3.81	189.9	1.73	189.9	5.37	189.9	0.12
190.8	1.71	190.8	3.94	190.8	2.54	190.8	-2.62	190.8	2.35	190.8	3.43	190.8	2.22	190.8	3.64	190.8	0.6	190.8	-1.33	190.8	1.07	190.8	0.77	190.8	0.9	190.8	2.69	190.8	0.89	190.8	-3.3	190.8	-1.2	190.8	-1.18	190.8	6.16	190.8	8.67	190.8	3.7	190.8	1.49	190.8	1.81	190.8	6.17	190.8	2.22
191.7	1.08	191.7	2.07	191.7	1.43	191.7	-0.49	191.7	2.43	191.7	6.06	191.7	-0.03	191.7	2.2	191.7	3.98	191.7	1.61	191.7	-0.28	191.7	2.8	191.7	0.74	191.7	-0.07	191.7	1.16	191.7	0.48	191.7	-1.95	191.7	-1.37	191.7	5.78	191.7	4.41	191.7	4.65	191.7	2.85	191.7	4.96	191.7	6.1	191.7	-0.85
192.6	1.76	192.6	2.07	192.6	0.29	192.6	-0.48	192.6	-0.42	192.6	4.61	192.6	-1.5	192.6	2.7	192.6	2.14	192.6	-0.51	192.6	0.91	192.6	1.41	192.6	-2.22	192.6	-1	192.6	1.52	192.6	-2.74	192.6	-0.87	192.6	-1.28	192.6	5.7	192.6	5.17	192.6	4.45	192.6	4.95	192.6	5.57	192.6	4.58	192.6	2.14
193.5	0.5	193.5	1.5	193.5	1.67	193.5	-1.5	193.5	3.43	193.5	4.35	193.5	0.93	193.5	1.56	193.5	0.97	193.5	0.7	193.5	1.5	193.5	3.36	193.5	-0.48	193.5	-0.7	193.5	0.35	193.5	-1.46	193.5	1.02	193.5	-1.07	193.5	4.56	193.5	5.48	193.5	3.7	193.5	3.25	193.5	2.57	193.5	6.83	193.5	0.98
194.4	1.48	194.4	0.95	194.4	1.46	194.4	-1.25	194.4	1.26	194.4	1.9	194.4	0.33	194.4	0.01	194.4	1.93	194.4	-1.59	194.4	0.72	194.4	0.53	194.4	-1.23	194.4	-1.76	194.4	0.52	194.4	-4.04	194.4	-1.45	194.4	-0.14	194.4	4.93	194.4	7.1	194.4	3.24	194.4	3.51	194.4	4.14	194.4	8.26	194.4	0.26
195.3	1.5	195.3	0.53	195.3	2.24	195.3	-0.37	195.3	3.62	195.3	4.8	195.3	0.9	195.3	1.92	195.3	2.26	195.3	-2.65	195.3	1.93	195.3	-0.12	195.3	-1.89	195.3	0.25	195.3	1.42	195.3	-3.48	195.3	0.45	195.3	-2.32	195.3	4.65	195.3	5.53	195.3	6.68	195.3	0.33	195.3	3.59	195.3	5.23	195.3	0.55
196.2	-1.05	196.2	2.18	196.2	0.8	196.2	-3.37	196.2	5.7	196.2	4.58	196.2	-1.22	196.2	3.3	196.2	1.07	196.2	-0.03	196.2	3.52	196.2	2.44	196.2	-0.23	196.2	-1.16	196.2	1	196.2	-2.61	196.2	-1.3	196.2	-1.46	196.2	5.88	196.2	4.41	196.2	5.17	196.2	2.93	196.2	3.74	196.2	5.02	196.2	0.31
197.1	3.78	197.1	0.98	197.1	0.67	197.1	-2.28	197.1	-0.29	197.1	1.53	197.1	-0.07	197.1	3.95	197.1	0.23	197.1	-1.24	197.1	0.39	197.1	-1.29	197.1	-2.22	197.1	0.72	197.1	1.87	197.1	-3.76	197.1	-2.85	197.1	-1.79	197.1	4.07	197.1	4.32	197.1	5.04	197.1	3.51	197.1	4.19	197.1	5.28	197.1	-0.02
198	3.92	198	1.66	198	2.21	198	2.24	198	2.56	198	2.3	198	2.69	198	1.88	198	0.13	198	-1.71	198	0.81	198	1.63	198	-0.69	198	-0.66	198	-0.69	198	-2.95	198	-1.19	198	-0.48	198	4.8	198	5.57	198	4.3	198	1.36	198	2.16	198	3.59	198	0.73
198.9	0.25	198.9	2.6	198.9	2.89	198.9	-3.39	198.9	3.2	198.9	2.78	198.9	0.94	198.9	1.22	198.9	1.83	198.9	-1.68	198.9	3.02	198.9	-2.71	198.9	-0.91	198.9	-1.94	198.9	-1.67	198.9	-4.04	198.9	1.07	198.9	-3.75	198.9	6.31	198.9	5.22	198.9	3.91	198.9	4.4	198.9	2.1	198.9	5.21	198.9	1.06
199.8	3.22	199.8	2.4	199.8	3.58	199.8	-1.52	199.8	5.05	199.8	0.86	199.8	1.76	199.8	2.8	199.8	1.39	199.8	-1.92	199.8	2.98	199.8	2.04	199.8	-1.35	199.8	0.98	199.8	0.96	199.8	-3.89	199.8	-0.74	199.8	0.22	199.8	6.62	199.8	5.64	199.8	4.78	199.8	1.27	199.8	2.98	199.8	5.7	199.8	-0.98
200.7	1.87	200.7	-0.77	200.7	2.87	200.7	-0.72	200.7	3.39	200.7	3.3	200.7	1.13	200.7	1.74	200.7	1.51	200.7	-4.1	200.7	-0.09	200.7	1.56	200.7	-2.57	200.7	0.27	200.7	0.57	200.7	-5.57	200.7	0.32	200.7	-0.37	200.7	6.21	200.7	5.51	200.7	5.5	200.7	1.29	200.7	4.04	200.7	8.94	200.7	0.64
201.6	2.42	201.6	2.02	201.6	2.6	201.6	-1.92	201.6	4.78	201.6	1.55	201.6	0.3	201.6	2.18	201.6	0.35	201.6	-0.56	201.6	4.75	201.6	1.58	201.6	0.57	201.6	1.25	201.6	1.25	201.6	-3.77	201.6	0.56	201.6	-2.39	201.6	5.58	201.6	4.87	201.6	6.55	201.6	1.8	201.6	3.88	201.6	5.33	201.6	0.71
202.5	3.95	202.5	2.14	202.5	0.46	202.5	-1.7	202.5	2.99	202.5	3.44	202.5	-0.23	202.5	4.09	202.5	-0.83	202.5	-0.94	202.5	2.44	202.5	3.02	202.5	-1.31	202.5	0.55	202.5	0.44	202.5	-3.2	202.5	-0.56	202.5	-0.11	202.5	8.16	202.5	7.92	202.5	6.38	202.5	0.54	202.5	1.1	202.5	6.93	202.5	1.43
203.4	1.46	203.4	1.91	203.4	1.24	203.4	-3.7	203.4	2.8	203.4	7.07	203.4	1.25	203.4	1.2	203.4	1.71	203.4	-0.15	203.4	1.23	203.4	0.11	203.4	0.71	203.4	0.11	203.4	0.77	203.4	-0.08	203.4	-1.27	203.4	0.38	203.4	6.68	203.4	5.92	203.4	5.92	203.4	2.39	203.4	2.79	203.4	6.66	203.4	-0.84
204.3	3.71	204.3	-0.33	204.3	1.46	204.3	-2.89	204.3	4.55	204.3	6.08	204.3	1.99	204.3	1.77	204.3	3.58	204.3	-2.73	204.3	2.49	204.3	1.74	204.3	-2.34	204.3	-0.31	204.3	2.02	204.3	-1.46	204.3	0.08	204.3	0.06	204.3	4.21	204.3	6.04	204.3	4.67	204.3	3.78	204.3	2.2	204.3	5.7	204.3	2.01
205.2	3.06	205.2	4.74	205.2	0.11	205.2	-1.88	205.2	4.27	205.2	3.75	205.2	2.4	205.2	5.24	205.2	1.1	205.2	-1.28	205.2	3.3	205.2	1	205.2	0.53	205.2	1.94	205.2	1.29	205.2	-4.62	205.2	0.59	205.2	-1.4	205.2	5.02	205.2	4.42	205.2	6.47	205.2	1.48	205.2	2.78	205.2	5.77	205.2	-1.92
206.1	3.16	206.1	1.77	206.1	4.47	206.1	-0.45	206.1	3.25	206.1	2.69	206.1	-1.15	206.1	2.81	206.1	1.14	206.1	-1.52	206.1	2.2	206.1	-0.04	206.1	0.2	206.1	1.52	206.1	-0.89	206.1	-1.15	206.1	-0.51	206.1	0.07	206.1	6.44	206.1	6.65	206.1	5.08	206.1	3.35	206.1	3.41	206.1	3.54	206.1	1.03
207	1.79	207	1.99	207	3.67	207	-1.67	207	3.11	207	2.71	207	1.08	207	0.68	207	2.37	207	-0.11	207	2.52	207	1.9	207	0.2	207	-3.64	207	-0.18	207	-1.12	207	-0.43	207	-1.89	207	6.7	207	5.47	207	4.73	207	2.61	207	0.77	207	7.07	207	2.28
207.9	0.51	207.9	1.66	207.9	1.18	207.9	-0.6	207.9	2.09	207.9	2.18	207.9	0.64	207.9	2.3	207.9	1.22	207.9	-2.6	207.9	0.94	207.9	1.79	207.9	-2.34	207.9	-1.21	207.9	1.67	207.9	-3.05	207.9	0.07	207.9	-1.1	207.9	4.43	207.9	6.96	207.9	5.27	207.9	1.35	207.9	4.14	207.9	5.9	207.9	0.35
208.8	3.17	208.8	3.08	208.8	0.02	208.8	-0.54	208.8	3.64	208.8	1.87	208.8	3.01	208.8	2.44	208.8	-1.35	208.8	0.09	208.8	1.63	208.8	1.56	208.8	-1.93	208.8	-1.71	208.8	-0.35	208.8	-1.13	208.8	-0.74	208.8	0.01	208.8	7.28	208.8	4.27	208.8	5.87	208.8	2.45	208.8	2.91	208.8	5.98	208.8	2.87
209.7	1.24	209.7	-1.28	209.7	0.73	209.7	-0.5	209.7	1.21	209.7	5.13	209.7	-0.75	209.7	1.4	209.7	0.56	209.7	-1.67	209.7	3.12	209.7	2.81	209.7	-0.26	209.7	1.19	209.7	0.58	209.7	-4.04	209.7	-0.33	209.7	0.39	209.7	6.32	209.7	4.68	209.7	7.35	209.7	3.56	209.7	3.02	209.7	5.78	209.7	0.99
210.6	3.6	210.6	4.27	210.6	4.78	210.6	0.51	210.6	-0.46	210.6	6.26	210.6	1.12	210.6	2.54	210.6	0.09	210.6	-1.59	210.6	1.5	210.6	3.06	210.6	-1.56	210.6	-1.98	210.6	-0.21	210.6	-5.21	210.6	1.58	210.6	-0.35	210.6	7.69	210.6	5.26	210.6	4.37	210.6	1.54	210.6	2.11	210.6	9.04	210.6	0.57
211.5	1.85	211.5	0.12	211.5	3.7	211.5	-0.46	211.5	2.51	211.5	1.48	211.5	0.88	211.5	0.95	211.5	3.04	211.5	-0.32	211.5	-0.83	211.5	1.84	211.5	-1.42	211.5	-1.98	211.5	2.22	211.5	-3.72	211.5	-4.17	211.5	-1.62	211.5	3.34	211.5	5.43	211.5	5.83	211.5	0.35	211.5	1.08	211.5	4.96	211.5	-1.64
212.4	3.96	212.4	0.73	212.4	0.51	212.4	-2.16	212.4	1.1	212.4	4.98	212.4	1.99	212.4	2.45	212.4	-1.17	212.4	-1.71	212.4	-0.32	212.4	1.46	212.4	0.88	212.4	0.56	212.4	-0.89	212.4	-3.25	212.4	-0.54	212.4	-3.81	212.4	8.26	212.4	4.31	212.4	5.33	212.4	1.65	212.4	5.5	212.4	3.56	212.4	2.56
213.3	1.27	213.3	0.25	213.3	1.03	213.3	-2.9	213.3	1.97	213.3	4.6	213.3	1.33	213.3	2.96	213.3	1.13	213.3	-0.85	213.3	1.66	213.3	0.53	213.3	-0.6	213.3	1.16	213.3	2.64	213.3	-4.17	213.3	-2.03	213.3	0.56	213.3	5.98	213.3	6.07	213.3	5.8	213.3	0.53	213.3	1.33	213.3	8.02	213.3	1.07
214.2	2.06	214.2	-0.07	214.2	1.76	214.2	0.39	214.2	4.54	214.2	2.97	214.2	-0.39	214.2	1.93	214.2	2.61	214.2	-0.88	214.2	2.74	214.2	1.91	214.2	-1.01	214.2	1.37	214.2	-0.17	214.2	-3.37	214.2	-0.79	214.2	-1.72	214.2	7.37	214.2	7.67	214.2	4.18	214.2	0.75	214.2	1.5	214.2	6.68	214.2	0.31
215.1	2.37	215.1	1.6	215.1	1.66	215.1	-2.68	215.1	4.05	215.1	4.37	215.1	2.78	215.1	2.13	215.1	1.89	215.1	-2.11	215.1	1.46	215.1	3.53	215.1	-0.45	215.1	-0.61	215.1	-0.34	215.1	-3.6	215.1	-1.79	215.1	-1.6	215.1	4.35	215.1	7.37	215.1	4.88	215.1	0.39	215.1	3.36	215.1	4.29	215.1	-0.04
216	4.04	216	2.47	216	0.89	216	-1.43	216	5.34	216	2.57	216	1.14	216	2.41	216	-0.09	216	-1.46	216	4.12	216	0.64	216	-1.3	216	-1.22	216	-0.04	216	-0.67	216	-2.7	216	-0.15	216	7.21	216	5.77	216	3.58	216	1.84	216	3.1	216	5.77	216	2.74
216.9	2.18	216.9	2.27	216.9	-2.39	216.9	-0.98	216.9	2.71	216.9	5.12	216.9	1.07	216.9	3.52	216.9	1.47	216.9	2.62	216.9	2.26	216.9	1.67	216.9	-0.34	216.9	0.16	216.9	1.52	216.9	-1.12	216.9	-3.63	216.9	-0.87	216.9	6.69	216.9	6.11	216.9	5.81	216.9	3.09	216.9	2.88	216.9	5.37	216.9	1.27
217.8	4.3	217.8	1.89	217.8	4.85	217.8	-3.58	217.8	4.29	217.8	3.3	217.8	0.79	217.8	2.14	217.8	2.33	217.8	-1.33	217.8	4.23	217.8	-0.51	217.8	-2.45	217.8	-0.25	217.8	0.64	217.8	-2.3	217.8	-1.19	217.8	0.82	217.8	6.47	217.8	5.5	217.8	3.6	217.8	0.75	217.8	2.51	217.8	8.58	217.8	-0.49
218.7	0.03	218.7	1.79	218.7	2.38	218.7	0.53	218.7	4.02	218.7	3.7	218.7	-1.94	218.7	4.32	218.7	2.92	218.7	-1.51	218.7	2.29	218.7	2.21	218.7	-1.93	218.7	1.28	218.7	0.08	218.7	-3.23	218.7	-2.56	218.7	-2.33	218.7	5.7	218.7	6.22	218.7	5.26	218.7	1.4	218.7	2.7	218.7	3.02	218.7	0.53
219.6	1.79	219.6	1.83	219.6	4.17	219.6	1.34	219.6	3.15	219.6	5.55	219.6	1.56	219.6	2.94	219.6	0.09	219.6	-0.57	219.6	2.19	219.6	2.34	219.6	-1.1	219.6	-0.64	219.6	-1.98	219.6	-2.59	219.6	0.51	219.6	0.63	219.6	2.7	219.6	4	219.6	3.64	219.6	0.94	219.6	4.73	219.6	8.22	219.6	-2.7
220.5	1.06	220.5	1.65	220.5	2.59	220.5	-0.3	220.5	1.52	220.5	4.89	220.5	-0.05	220.5	3.18	220.5	-0.05	220.5	-2.34	220.5	-0.39	220.5	2.3	220.5	-0.33	220.5	-0.1	220.5	0.44	220.5	-6.16	220.5	-0.55	220.5	-2.83	220.5	7.19	220.5	4.04	220.5	6.69	220.5	-0.04	220.5	3.49	220.5	4.58	220.5	-0.6
221.4	3.59	221.4	2.3	221.4	1.8	221.4	-2.95	221.4	4.19	221.4	3.49	221.4	-1.07	221.4	2.62	221.4	1.13	221.4	-2.63	221.4	1.9	221.4	0.84	221.4	-4.31	221.4	-1.03	221.4	1.92	221.4	-5.45	221.4	0.75	221.4	-0.58	221.4	4.17	221.4	4.65	221.4	7.7	221.4	1.72	221.4	4.2	221.4	7.63	221.4	-0.76
222.3	1.02	222.3	2.83	222.3	3.46	222.3	-2.52	222.3	3.01	222.3	2.34	222.3	-0.8	222.3	2.53	222.3	1.44	222.3	-2.71	222.3	3.21	222.3	2.05	222.3	-0.45	222.3	-2	222.3	-0.18	222.3	-3.85	222.3	0.34	222.3	-2.51	222.3	5.69	222.3	5.28	222.3	2.58	222.3	1.5	222.3	5.13	222.3	3.16	222.3	2.06
223.2	0.38	223.2	0.14	223.2	1.23	223.2	-2.01	223.2	6.36	223.2	6.2	223.2	0.55	223.2	1.17	223.2	1.57	223.2	-1.42	223.2	3.34	223.2	1.68	223.2	-0.8	223.2	-0.95	223.2	-0.58	223.2	-1.71	223.2	-0.97	223.2	-1.37	223.2	6.47	223.2	6.49	223.2	4.08	223.2	2.2	223.2	3.59	223.2	5.99	223.2	0.03
224.1	4.57	224.1	1.46	224.1	2.09	224.1	-0.02	224.1	2.86	224.1	5.3	224.1	0.2	224.1	3.38	224.1	4.27	224.1	-1.25	224.1	-2.33	224.1	2.76	224.1	-2.87	224.1	-2.09	224.1	1.58	224.1	-4.43	224.1	-1.65	224.1	-2.74	224.1	7.01	224.1	4.61	224.1	6.01	224.1	2.81	224.1	2.88	224.1	5.91	224.1	1.48
225	1.77	225	2.12	225	2.5	225	-0.88	225	2.88	225	2.11	225	0.38	225	3.79	225	0.39	225	-2.34	225	1.17	225	3.97	225	-1.23	225	0.26	225	-1.4	225	-4.16	225	-1.84	225	-0.89	225	5.32	225	6.64	225	5.65	225	2.37	225	3.11	225	5.85	225	0.79
225.9	4.12	225.9	3.18	225.9	2.4	225.9	-0.96	225.9	3.41	225.9	3.44	225.9	1.78	225.9	3.86	225.9	3.67	225.9	-0.41	225.9	2.98	225.9	1.53	225.9	-0.47	225.9	-0.99	225.9	-0.22	225.9	-1.75	225.9	-1.63	225.9	-0.88	225.9	6.29	225.9	5.25	225.9	2.16	225.9	1.92	225.9	1.24	225.9	6.96	225.9	1.22
226.8	1.14	226.8	6.3	226.8	3.37	226.8	0.48	226.8	4.35	226.8	4.85	226.8	0.17	226.8	5.2	226.8	1.97	226.8	0.52	226.8	1.79	226.8	0.36	226.8	-2.74	226.8	0.43	226.8	0.71	226.8	-3.99	226.8	2.94	226.8	-1.41	226.8	5.93	226.8	6.14	226.8	5.19	226.8	3.38	226.8	4.12	226.8	6.08	226.8	1.87
227.7	3.05	227.7	0.53	227.7	3.89	227.7	-2.95	227.7	2.76	227.7	4.23	227.7	2.83	227.7	1.58	227.7	1.05	227.7	-0.72	227.7	2.33	227.7	2.19	227.7	0.72	227.7	-0.21	227.7	0.24	227.7	-3.49	227.7	2.91	227.7	-1.08	227.7	7.42	227.7	6.78	227.7	6.95	227.7	1.84	227.7	6.05	227.7	8.54	227.7	2.11
228.6	2.45	228.6	2.01	228.6	1.38	228.6	-0.54	228.6	5.21	228.6	2.7	228.6	-1.24	228.6	2.74	228.6	1.03	228.6	-2.4	228.6	3.12	228.6	1.08	228.6	-2.27	228.6	-0.57	228.6	0.23	228.6	-4.32	228.6	1.19	228.6	-1.86	228.6	6.74	228.6	6.85	228.6	5.24	228.6	1.72	228.6	3.44	228.6	6.48	228.6	1.05
229.5	3.84	229.5	-0.14	229.5	2.63	229.5	0.65	229.5	3.59	229.5	5.36	229.5	0.94	229.5	1.92	229.5	-0.35	229.5	-0.12	229.5	3.39	229.5	-0.43	229.5	-0.9	229.5	-0.93	229.5	0.97	229.5	-3.12	229.5	1.38	229.5	-0.98	229.5	5.76	229.5	5.55	229.5	6.38	229.5	0.49	229.5	5.31	229.5	6.71	229.5	0.5
230.4	3.09	230.4	-0.75	230.4	2.43	230.4	-2.06	230.4	2.68	230.4	2.4	230.4	-0.38	230.4	3.01	230.4	2.1	230.4	-1.83	230.4	4.01	230.4	1.86	230.4	-1.53	230.4	-0.7	230.4	-0.92	230.4	-2.92	230.4	0.52	230.4	-0.94	230.4	6.33	230.4	6.12	230.4	4.21	230.4	3.51	230.4	-0.58	230.4	5.46	230.4	2.02
231.3	1.16	231.3	2.59	231.3	1.97	231.3	-1.63	231.3	4.25	231.3	2.27	231.3	0.37	231.3	3.61	231.3	3.24	231.3	-1.19	231.3	-1.09	231.3	-0.53	231.3	-0.8	231.3	0.14	231.3	1.43	231.3	-2.82	231.3	-3.36	231.3	-2.4	231.3	6.07	231.3	3.15	231.3	8.22	231.3	1.31	231.3	1.68	231.3	4.14	231.3	1.48
232.2	2.71	232.2	3.09	232.2	1.55	232.2	-1.63	232.2	2.37	232.2	4	232.2	1.47	232.2	3.54	232.2	1.26	232.2	-2.45	232.2	1.04	232.2	3.88	232.2	-2.04	232.2	0.41	232.2	1.77	232.2	-5.13	232.2	-0.31	232.2	-0.42	232.2	5.38	232.2	6.75	232.2	7.7	232.2	2.66	232.2	4.13	232.2	7.56	232.2	-0.5
233.1	0.16	233.1	-1.61	233.1	1.55	233.1	0.15	233.1	1.95	233.1	5.94	233.1	-1.21	233.1	3.49	233.1	1.28	233.1	-0.87	233.1	2.42	233.1	1.1	233.1	-3.59	233.1	-1.03	233.1	-0.22	233.1	-4.32	233.1	0.31	233.1	-3.39	233.1	4.41	233.1	4.28	233.1	4.81	233.1	1.88	233.1	1.87	233.1	5.7	233.1	-0.93
234	1.22	234	1.24	234	0.6	234	-1.23	234	1.59	234	5.66	234	-0.23	234	2.33	234	2.79	234	-0.28	234	1.68	234	2.55	234	-0.13	234	-0.45	234	0.75	234	-0.68	234	-0.69	234	-3.53	234	7.18	234	7.24	234	4.93	234	3.21	234	0.81	234	5.97	234	1.47
234.9	2.01	234.9	2.05	234.9	4.27	234.9	-0.83	234.9	1.37	234.9	2.79	234.9	-1.05	234.9	3.09	234.9	0.33	234.9	0.74	234.9	2.46	234.9	2.58	234.9	-1.2	234.9	-2.15	234.9	-0.47	234.9	-2.85	234.9	-1.09	234.9	-0.58	234.9	5.58	234.9	3.96	234.9	4.26	234.9	2.46	234.9	3.82	234.9	6.38	234.9	0.98
235.8	1.31	235.8	1.42	235.8	2.93	235.8	-1.21	235.8	2.1	235.8	5.17	235.8	0.94	235.8	4.19	235.8	1.25	235.8	-0.15	235.8	-1.3	235.8	1.42	235.8	1.21	235.8	-1.01	235.8	-0.29	235.8	-3.12	235.8	-2.05	235.8	-4.22	235.8	6.75	235.8	5.94	235.8	4.97	235.8	0.89	235.8	0.95	235.8	4.04	235.8	0.46
236.7	2.34	236.7	3.19	236.7	3.59	236.7	1.51	236.7	2.38	236.7	3.65	236.7	0.03	236.7	3.47	236.7	2.22	236.7	0.79	236.7	2.39	236.7	0.18	236.7	-1.71	236.7	-0.66	236.7	-0.58	236.7	-4	236.7	0.64	236.7	-1.57	236.7	6.58	236.7	6.28	236.7	6.45	236.7	2.42	236.7	1.81	236.7	3.7	236.7	1.54
237.6	3.78	237.6	1.44	237.6	3.17	237.6	0.98	237.6	3.68	237.6	4.07	237.6	2.78	237.6	3.43	237.6	3.65	237.6	0.44	237.6	0.12	237.6	0.51	237.6	0.43	237.6	-1.69	237.6	1.19	237.6	-3.56	237.6	-2.03	237.6	-0.62	237.6	6.2	237.6	5.21	237.6	4.93	237.6	0.73	237.6	0.84	237.6	6.54	237.6	1.58
238.5	2.56	238.5	2.53	238.5	4.22	238.5	-0.97	238.5	3.92	238.5	3.64	238.5	0.46	238.5	1.99	238.5	2.19	238.5	-1.95	238.5	3.06	238.5	2.03	238.5	-2.64	238.5	-0.95	238.5	-2.16	238.5	-6.4	238.5	-0.65	238.5	-1.68	238.5	4.54	238.5	3.63	238.5	3.55	238.5	2.99	238.5	1.01	238.5	6.25	238.5	1.31
239.4	3.36	239.4	1.39	239.4	5.54	239.4	-2.24	239.4	4.72	239.4	3.36	239.4	0.32	239.4	5.06	239.4	4.32	239.4	-0.94	239.4	0.4	239.4	0.04	239.4	-2.59	239.4	0.31	239.4	1.31	239.4	-1.53	239.4	-2.6	239.4	-3.81	239.4	4.79	239.4	7.22	239.4	5.9	239.4	2.05	239.4	4.18	239.4	6.47	239.4	1.66
240.3	0.23	240.3	0.94	240.3	3.38	240.3	-0.67	240.3	5.21	240.3	5.31	240.3	1.13	240.3	2.58	240.3	2.48	240.3	-4	240.3	2.34	240.3	0.64	240.3	-1.28	240.3	0.35	240.3	1.78	240.3	-5.59	240.3	-2.4	240.3	-3.21	240.3	6.47	240.3	7.43	240.3	6.29	240.3	1.59	240.3	-0.54	240.3	6.37	240.3	-0.26
241.2	3.14	241.2	3.13	241.2	1.4	241.2	-0.71	241.2	2.9	241.2	4.89	241.2	-0.16	241.2	3.29	241.2	-0.83	241.2	-1.1	241.2	1.97	241.2	1.6	241.2	-2.46	241.2	1.03	241.2	-1.37	241.2	-2.71	241.2	-0.17	241.2	-1.92	241.2	5.45	241.2	7.37	241.2	5.84	241.2	5	241.2	3.08	241.2	6.03	241.2	0.71
242.1	2.12	242.1	0.72	242.1	3.34	242.1	0.02	242.1	2.41	242.1	1.24	242.1	1.21	242.1	2.97	242.1	1.62	242.1	-0.3	242.1	1	242.1	1.15	242.1	0.51	242.1	-3.12	242.1	-0.21	242.1	-5.09	242.1	-0.73	242.1	-0.67	242.1	4.68	242.1	5.03	242.1	6.19	242.1	2.71	242.1	3.04	242.1	5.97	242.1	-0.24
243	1.52	243	1.43	243	0.88	243	-1.5	243	4.51	243	5.12	243	-0.13	243	6.33	243	1.12	243	-1.1	243	1.6	243	1.74	243	-1.15	243	0.02	243	2.47	243	-3.44	243	0.01	243	-2.15	243	7.62	243	4.93	243	6.69	243	0.68	243	3.89	243	8.01	243	2.51
243.9	0.23	243.9	2.63	243.9	3.45	243.9	-2.24	243.9	4.19	243.9	3.35	243.9	-0.8	243.9	5.44	243.9	3.56	243.9	-1.04	243.9	1.31	243.9	-0.89	243.9	-1.04	243.9	1.27	243.9	2.87	243.9	-1.82	243.9	-1.56	243.9	-2.78	243.9	6.15	243.9	6.66	243.9	7	243.9	0.58	243.9	3.08	243.9	4.27	243.9	-0.01
244.8	1.55	244.8	1.38	244.8	1.74	244.8	-0.32	244.8	2.03	244.8	3.86	244.8	-0.01	244.8	3.45	244.8	-0.6	244.8	-0.91	244.8	3.06	244.8	-0.1	244.8	-1.8	244.8	0.26	244.8	-0.3	244.8	-5.14	244.8	-0.15	244.8	-0.27	244.8	5.57	244.8	6.8	244.8	7.06	244.8	-0.42	244.8	2.35	244.8	6.47	244.8	1.06
245.7	1.63	245.7	0.75	245.7	2.81	245.7	-1.74	245.7	4.65	245.7	2.04	245.7	2.48	245.7	0.84	245.7	2.01	245.7	-1.25	245.7	2.56	245.7	2.49	245.7	0.66	245.7	-1.24	245.7	1	245.7	-3.7	245.7	-0.64	245.7	-0.91	245.7	6.91	245.7	7.46	245.7	6.71	245.7	0.06	245.7	5.14	245.7	6.35	245.7	2.2
246.6	2.74	246.6	2.95	246.6	3.53	246.6	-0.99	246.6	3.68	246.6	1.93	246.6	0.47	246.6	3.97	246.6	1.69	246.6	1.17	246.6	5.82	246.6	0.79	246.6	0.46	246.6	-1.2	246.6	0.9	246.6	-1.85	246.6	-0.02	246.6	-1.11	246.6	6.07	246.6	6.96	246.6	4.79	246.6	3.45	246.6	2.32	246.6	4.98	246.6	-0.67
247.5	4.32	247.5	1.3	247.5	2.79	247.5	-1.94	247.5	3.02	247.5	2.6	247.5	0.75	247.5	2.22	247.5	-0.36	247.5	-3.04	247.5	2.16	247.5	2.25	247.5	-2.72	247.5	-0.79	247.5	0.54	247.5	-4.82	247.5	-0.85	247.5	-3.17	247.5	5.92	247.5	5.42	247.5	5.96	247.5	5.09	247.5	3.02	247.5	6.6	247.5	3.56
248.4	2.07	248.4	1.32	248.4	5.07	248.4	-3.91	248.4	4.11	248.4	3.77	248.4	1.55	248.4	2.91	248.4	2.85	248.4	0.8	248.4	2.4	248.4	1.92	248.4	-2.04	248.4	-0.31	248.4	0.92	248.4	-2.58	248.4	-0.13	248.4	-1.16	248.4	3.95	248.4	6.28	248.4	7.19	248.4	2.2	248.4	1.25	248.4	8.41	248.4	0.04
249.3	3.1	249.3	1.3	249.3	3.95	249.3	-0.54	249.3	3.34	249.3	2.45	249.3	0.2	249.3	3.64	249.3	2.69	249.3	1.12	249.3	-1.29	249.3	0.86	249.3	-2.34	249.3	-0.49	249.3	0.85	249.3	-5.19	249.3	-1.65	249.3	1.1	249.3	4.28	249.3	6.31	249.3	6.24	249.3	1.95	249.3	1.98	249.3	6.54	249.3	0.03
250.2	3.57	250.2	1.81	250.2	0.97	250.2	-2.49	250.2	2.96	250.2	2.43	250.2	1.21	250.2	3.08	250.2	0.11	250.2	-2.22	250.2	2.11	250.2	0.19	250.2	-2.85	250.2	-1.6	250.2	0.4	250.2	-5.7	250.2	-0.82	250.2	-2.31	250.2	6.35	250.2	6.74	250.2	6.65	250.2	3.62	250.2	3.95	250.2	6.59	250.2	1.66
251.1	1.88	251.1	0.54	251.1	0.42	251.1	-1.32	251.1	3.38	251.1	5.63	251.1	-1.22	251.1	5.63	251.1	1.28	251.1	-0.03	251.1	3.42	251.1	2.12	251.1	-3.13	251.1	1.63	251.1	1.93	251.1	-4.35	251.1	0.57	251.1	-2.2	251.1	4.74	251.1	5.48	251.1	6.46	251.1	1.5	251.1	3.06	251.1	4.92	251.1	-1.98
252	3.42	252	-1.14	252	3.85	252	-1.67	252	3.65	252	2.75	252	2.81	252	2.77	252	2.77	252	0.36	252	-1.47	252	2.53	252	1.53	252	-0.85	252	0.63	252	-3.48	252	-1.39	252	-0.48	252	6.84	252	5.04	252	5.71	252	2.46	252	4.6	252	5.12	252	1.59
252.9	0.85	252.9	2.61	252.9	2.44	252.9	-4.13	252.9	3.8	252.9	3.13	252.9	-2.27	252.9	1.81	252.9	1.36	252.9	-3.72	252.9	2.26	252.9	0.56	252.9	-2.16	252.9	-1.27	252.9	1.42	252.9	-3.47	252.9	-0.8	252.9	-3.42	252.9	5.07	252.9	6.72	252.9	7.97	252.9	3.28	252.9	0.91	252.9	7.02	252.9	2.93
253.8	3.39	253.8	3.32	253.8	2.75	253.8	-1.17	253.8	1.18	253.8	4.48	253.8	1.19	253.8	4.52	253.8	2.1	253.8	0.66	253.8	0.77	253.8	3.08	253.8	-1.79	253.8	-1.91	253.8	-1.1	253.8	-1.98	253.8	0.39	253.8	0.07	253.8	5.62	253.8	6.13	253.8	4.93	253.8	2.36	253.8	3.53	253.8	7.94	253.8	1.97
254.7	4.07	254.7	3.71	254.7	3.59	254.7	-0.28	254.7	4.69	254.7	4.15	254.7	1.03	254.7	3.77	254.7	0.61	254.7	-0.23	254.7	3.7	254.7	2.36	254.7	-3.69	254.7	-0.04	254.7	1.18	254.7	-5.14	254.7	-0.92	254.7	-2.62	254.7	5.45	254.7	6.98	254.7	4.87	254.7	2.93	254.7	3.2	254.7	7.19	254.7	0.09
255.6	1.66	255.6	2.53	255.6	1.85	255.6	-2.69	255.6	0.27	255.6	3.99	255.6	1.41	255.6	2.05	255.6	-0.68	255.6	-3.9	255.6	-1.5	255.6	3.83	255.6	-1.97	255.6	-0.14	255.6	0.23	255.6	-6.77	255.6	-0.52	255.6	-1.71	255.6	6.3	255.6	5.05	255.6	5.54	255.6	0.56	255.6	4.04	255.6	5.99	255.6	0.21
256.5	3.02	256.5	0.54	256.5	3.64	256.5	-1.44	256.5	2.54	256.5	5.25	256.5	0.38	256.5	4.78	256.5	1.07	256.5	0.23	256.5	-0.11	256.5	3.67	256.5	-0.98	256.5	-0.43	256.5	-0.76	256.5	-3.22	256.5	-2.09	256.5	1.72	256.5	8.74	256.5	6.18	256.5	5.83	256.5	1.97	256.5	3.39	256.5	8.06	256.5	2.88
257.4	2.68	257.4	0.41	257.4	0.74	257.4	-0.14	257.4	1.61	257.4	5.9	257.4	0.83	257.4	2.36	257.4	-0.47	257.4	-0.43	257.4	0.31	257.4	2.52	257.4	-3.04	257.4	-1.32	257.4	-0.82	257.4	-5.68	257.4	-0.34	257.4	-0.79	257.4	7.46	257.4	5.56	257.4	4.07	257.4	1.28	257.4	4.94	257.4	8.68	257.4	0.73
258.3	3.28	258.3	-0.39	258.3	2.57	258.3	-4.69	258.3	2.56	258.3	2.17	258.3	1.41	258.3	2.21	258.3	3.65	258.3	-2.52	258.3	1.33	258.3	-0.76	258.3	-1.05	258.3	-0.62	258.3	1.08	258.3	-5.4	258.3	-1.4	258.3	-0.91	258.3	4.89	258.3	6.38	258.3	6.39	258.3	2.55	258.3	1.54	258.3	9.55	258.3	0.2
259.2	2.58	259.2	4.41	259.2	4.03	259.2	-1.41	259.2	1.93	259.2	4.79	259.2	1.41	259.2	4.91	259.2	2.59	259.2	-2.42	259.2	1.62	259.2	2.09	259.2	-0.65	259.2	1.02	259.2	0.54	259.2	-6.01	259.2	-0.19	259.2	-1.81	259.2	6.9	259.2	7.05	259.2	5.7	259.2	-0.06	259.2	2.69	259.2	4.07	259.2	1.64
260.1	4.04	260.1	-0.1	260.1	1.53	260.1	-0.65	260.1	4.71	260.1	1.59	260.1	0.81	260.1	2.3	260.1	0.99	260.1	-0.14	260.1	2.38	260.1	-0.15	260.1	-1.54	260.1	-1.06	260.1	1.55	260.1	-3.65	260.1	1.06	260.1	-0.46	260.1	8.41	260.1	6.2	260.1	8.27	260.1	3.47	260.1	3.33	260.1	7.28	260.1	1.12
261	2.32	261	2.55	261	3.6	261	-1.17	261	2.59	261	6.14	261	-0.2	261	2.08	261	5.98	261	-1.5	261	1.43	261	1.8	261	-1.88	261	-0.35	261	1.56	261	-5.05	261	0.34	261	-3.49	261	7.47	261	5.62	261	6.9	261	0.59	261	3.51	261	4.51	261	0.19
261.9	3.56	261.9	2.09	261.9	2.59	261.9	-0.34	261.9	3.66	261.9	5.19	261.9	2.36	261.9	3.86	261.9	1.67	261.9	-2	261.9	1.6	261.9	5.18	261.9	0.02	261.9	0.13	261.9	0.93	261.9	-4.51	261.9	0.47	261.9	1.02	261.9	5.6	261.9	6.23	261.9	7.16	261.9	1.18	261.9	3.71	261.9	6.49	261.9	0.56
262.8	3.27	262.8	1.05	262.8	1.14	262.8	-1.2	262.8	3.7	262.8	2.17	262.8	1.66	262.8	1.73	262.8	1.23	262.8	-1.03	262.8	2.78	262.8	0.12	262.8	-0.92	262.8	-0.62	262.8	-0.12	262.8	-4.09	262.8	-0.96	262.8	-2	262.8	5.26	262.8	7.21	262.8	5.35	262.8	1.85	262.8	3.45	262.8	5.02	262.8	0.09
263.7	0.29	263.7	4.08	263.7	5	263.7	-1.1	263.7	3.47	263.7	1.44	263.7	-0.87	263.7	4.82	263.7	2.24	263.7	0.06	263.7	2.69	263.7	1.39	263.7	-2.42	263.7	-0.22	263.7	0.57	263.7	-3.15	263.7	0.04	263.7	-1.61	263.7	5.65	263.7	5.85	263.7	5.41	263.7	3.64	263.7	3.96	263.7	6.96	263.7	0.77
264.6	1.72	264.6	2.45	264.6	1.66	264.6	1.58	264.6	4.64	264.6	4.14	264.6	-0.16	264.6	2.87	264.6	-0.46	264.6	-0.88	264.6	1.42	264.6	3.36	264.6	-0.63	264.6	-2.22	264.6	-1.54	264.6	-5.85	264.6	-1.94	264.6	-1.48	264.6	8.79	264.6	6.74	264.6	6.6	264.6	0.12	264.6	0.24	264.6	5.93	264.6	0.41
265.5	5.78	265.5	1.27	265.5	-1.05	265.5	-1.02	265.5	3.9	265.5	1.57	265.5	1.87	265.5	2.16	265.5	0.92	265.5	-0.33	265.5	2.32	265.5	1.04	265.5	-2.62	265.5	-2.73	265.5	0.38	265.5	-2.32	265.5	-1.01	265.5	-1.95	265.5	6.28	265.5	5.35	265.5	5.79	265.5	2.45	265.5	2.31	265.5	6.77	265.5	-0.61
266.4	2.29	266.4	2.09	266.4	1.99	266.4	-1.45	266.4	1.6	266.4	4.33	266.4	0.29	266.4	1.65	266.4	2.04	266.4	-1.24	266.4	0.56	266.4	0.87	266.4	-1.96	266.4	-1.33	266.4	-2.3	266.4	-4.29	266.4	-3.71	266.4	-2.23	266.4	7.65	266.4	8.1	266.4	5.91	266.4	3.19	266.4	1.94	266.4	5.69	266.4	0.7
267.3	1.89	267.3	1.53	267.3	1.28	267.3	-0.66	267.3	4.88	267.3	2.85	267.3	2.24	267.3	3.01	267.3	3.47	267.3	-0.27	267.3	1.5	267.3	2.12	267.3	0.51	267.3	0.9	267.3	0.29	267.3	-4.16	267.3	-3.52	267.3	-0.52	267.3	7.83	267.3	6.53	267.3	4.34	267.3	3.22	267.3	1.39	267.3	6.94	267.3	0.81
268.2	4.27	268.2	1.5	268.2	4.7	268.2	-0.91	268.2	5	268.2	4.08	268.2	1.08	268.2	1.56	268.2	1.99	268.2	-1.74	268.2	2.96	268.2	1.82	268.2	-0.82	268.2	-1.59	268.2	-1.06	268.2	-5.41	268.2	-3.57	268.2	-2.22	268.2	6.88	268.2	7.01	268.2	5.96	268.2	5.43	268.2	3.14	268.2	6.05	268.2	1.69
269.1	5.48	269.1	1.45	269.1	4.04	269.1	-3.19	269.1	4.1	269.1	5	269.1	3.15	269.1	3.92	269.1	0.71	269.1	-2.61	269.1	-0.65	269.1	3.61	269.1	-1.17	269.1	-1.75	269.1	-1.36	269.1	-2.94	269.1	-2.5	269.1	-1.34	269.1	6.62	269.1	6.09	269.1	5.81	269.1	3.81	269.1	3.22	269.1	7.36	269.1	-0.47
270	3.24	270	0.59	270	1.84	270	-2.17	270	3.16	270	3.92	270	0.36	270	2.21	270	0.64	270	-4.14	270	0.83	270	3.61	270	0.18	270	-2.66	270	1.15	270	-6.2	270	-0.55	270	-0.9	270	7.27	270	6.69	270	4.83	270	0.33	270	3.44	270	8.06	270	1.17
270.9	2.04	270.9	3.34	270.9	3.08	270.9	-2.1	270.9	1.65	270.9	5.52	270.9	-0.82	270.9	3.67	270.9	2.41	270.9	-2.72	270.9	1.91	270.9	4.68	270.9	-2.88	270.9	-0.8	270.9	-0.06	270.9	-4.31	270.9	-2.15	270.9	1.26	270.9	7.57	270.9	6.91	270.9	5.79	270.9	4.49	270.9	1.77	270.9	7.41	270.9	2.02
271.8	0.48	271.8	1.35	271.8	1.88	271.8	1.21	271.8	2.56	271.8	3.86	271.8	0.33	271.8	4.1	271.8	1.53	271.8	-1.14	271.8	2.28	271.8	4.42	271.8	0.04	271.8	-0.03	271.8	0.49	271.8	-6.12	271.8	0.09	271.8	0.29	271.8	10.71	271.8	5.74	271.8	7.12	271.8	2.99	271.8	6.22	271.8	8.65	271.8	1.38
272.7	1.3	272.7	1.18	272.7	3.08	272.7	0.64	272.7	5.09	272.7	3.66	272.7	-0.73	272.7	2.43	272.7	-0.48	272.7	-2.66	272.7	0.35	272.7	3.02	272.7	-1.27	272.7	-0.53	272.7	-0.26	272.7	-5.28	272.7	-0.68	272.7	0.25	272.7	8.37	272.7	8.92	272.7	5.93	272.7	4.16	272.7	4	272.7	5.44	272.7	2.72
273.6	2.21	273.6	1.98	273.6	4.56	273.6	-3.05	273.6	2.69	273.6	4.1	273.6	1.48	273.6	3.57	273.6	1.57	273.6	-1.28	273.6	0.27	273.6	5.25	273.6	-1.5	273.6	0.08	273.6	1.47	273.6	-1.73	273.6	-4.06	273.6	0.35	273.6	7.46	273.6	7.15	273.6	6.01	273.6	3.06	273.6	-0.94	273.6	6.62	273.6	3.44
274.5	2.85	274.5	1.99	274.5	2.81	274.5	-1.89	274.5	1.56	274.5	6.49	274.5	1.04	274.5	0.78	274.5	0.37	274.5	-1.66	274.5	-0.38	274.5	1.77	274.5	-1.7	274.5	-0.98	274.5	0.75	274.5	-3.74	274.5	-0.73	274.5	-3.48	274.5	6.36	274.5	6.92	274.5	7.77	274.5	2.12	274.5	3.86	274.5	7.02	274.5	3.59
275.4	1.68	275.4	2.27	275.4	2.5	275.4	-2.46	275.4	4.07	275.4	4.15	275.4	-2.04	275.4	4.17	275.4	0.13	275.4	-1.96	275.4	3.4	275.4	1.6	275.4	-1.84	275.4	-0.43	275.4	1.49	275.4	-6.23	275.4	-0.04	275.4	-2.61	275.4	7.37	275.4	6.39	275.4	7.26	275.4	2.34	275.4	4.61	275.4	8.03	275.4	3.03
276.3	1.25	276.3	1.8	276.3	2.63	276.3	-0.14	276.3	2.91	276.3	4.58	276.3	-0.3	276.3	3.68	276.3	-0.3	276.3	-1.25	276.3	0.14	276.3	2.56	276.3	-2.44	276.3	-1.5	276.3	0.32	276.3	-6.35	276.3	-2.38	276.3	-1.63	276.3	7.03	276.3	5.83	276.3	7.5	276.3	1.02	276.3	1.32	276.3	6.01	276.3	-0.36
277.2	3.71	277.2	1.97	277.2	2.12	277.2	-1.55	277.2	2.67	277.2	2.49	277.2	2.06	277.2	0.57	277.2	1.29	277.2	-1.23	277.2	-1.18	277.2	2.28	277.2	0.46	277.2	-1.79	277.2	-0.91	277.2	-3.52	277.2	-3.83	277.2	-2.27	277.2	7.14	277.2	5.87	277.2	6.01	277.2	4.24	277.2	-0.63	277.2	8.68	277.2	2.01
278.1	3.46	278.1	1.88	278.1	3.96	278.1	-0.8	278.1	1.79	278.1	6.05	278.1	3.09	278.1	0.52	278.1	2.37	278.1	-2.76	278.1	2.76	278.1	4.11	278.1	-0.76	278.1	-0.96	278.1	-0.41	278.1	-5.65	278.1	0.78	278.1	-0.34	278.1	5.98	278.1	5.6	278.1	5.71	278.1	3.48	278.1	5.32	278.1	6.99	278.1	2.27
279	1.19	279	2.16	279	4.01	279	-2.01	279	2.95	279	4.44	279	0.82	279	1.12	279	3.94	279	-2.63	279	2.15	279	1.31	279	-0.41	279	-3.87	279	0.19	279	-5.67	279	-1.35	279	-0.71	279	7.5	279	5.24	279	5.71	279	2.55	279	3.46	279	6.55	279	-0.24
279.9	4.08	279.9	3.29	279.9	5.9	279.9	-1.64	279.9	3.89	279.9	4.06	279.9	3.46	279.9	5.73	279.9	3.44	279.9	-0.59	279.9	1.26	279.9	4.37	279.9	1.7	279.9	0.89	279.9	0.61	279.9	-2.07	279.9	-1.55	279.9	-1.38	279.9	6.02	279.9	6.62	279.9	7	279.9	3.62	279.9	4.75	279.9	5.58	279.9	0.38
280.8	2.88	280.8	1.49	280.8	3.08	280.8	-3.18	280.8	4.09	280.8	3.16	280.8	0.2	280.8	2.81	280.8	2.12	280.8	-0.37	280.8	0.81	280.8	1.15	280.8	-1.32	280.8	-1.62	280.8	1.66	280.8	-2.68	280.8	-2.23	280.8	-3.01	280.8	8.92	280.8	5.76	280.8	6.67	280.8	2.63	280.8	6.12	280.8	5.87	280.8	0.78
281.7	3.43	281.7	0.03	281.7	1.98	281.7	-1.81	281.7	4.3	281.7	5.44	281.7	0.79	281.7	2.53	281.7	0.89	281.7	-2.05	281.7	2.15	281.7	2.45	281.7	-0.2	281.7	0.01	281.7	2	281.7	-6.46	281.7	-2.49	281.7	-1.8	281.7	5.54	281.7	7.9	281.7	7.13	281.7	0.6	281.7	3.01	281.7	5.65	281.7	0.4
282.6	4.14	282.6	2.98	282.6	0.78	282.6	-0.15	282.6	3.3	282.6	3.75	282.6	-0.02	282.6	3.67	282.6	1.66	282.6	-1.09	282.6	5.04	282.6	0.83	282.6	-2.65	282.6	-0.75	282.6	-1.32	282.6	-5.42	282.6	0.44	282.6	-0.67	282.6	6.09	282.6	5.61	282.6	7.76	282.6	4.73	282.6	5.28	282.6	5.31	282.6	1.71
283.5	4.69	283.5	3.62	283.5	3.05	283.5	0.59	283.5	6.59	283.5	3.31	283.5	-0.1	283.5	4.1	283.5	2.45	283.5	0.02	283.5	4.57	283.5	2.65	283.5	0.45	283.5	-2.01	283.5	0.22	283.5	-4.33	283.5	2.95	283.5	0.71	283.5	6.74	283.5	4.71	283.5	8.07	283.5	3.14	283.5	4.04	283.5	8.4	283.5	2.33
284.4	0.86	284.4	2.63	284.4	3.9	284.4	-0.3	284.4	2.04	284.4	3.42	284.4	-0.67	284.4	4.36	284.4	1.2	284.4	0.63	284.4	-1.2	284.4	2.21	284.4	-1.65	284.4	1.95	284.4	1.31	284.4	-5.1	284.4	-2.4	284.4	-2.6	284.4	4.03	284.4	5.66	284.4	7.5	284.4	1.23	284.4	5.04	284.4	5.65	284.4	-1
285.3	2.86	285.3	3.63	285.3	1.29	285.3	-2.93	285.3	-0.64	285.3	4.21	285.3	2.48	285.3	-0.03	285.3	2.88	285.3	-1.61	285.3	-0.32	285.3	2.4	285.3	-1.46	285.3	-3.95	285.3	2.22	285.3	-2.42	285.3	-0.5	285.3	-0.11	285.3	7.25	285.3	6.99	285.3	8.54	285.3	3.42	285.3	4.23	285.3	5.91	285.3	2.23
286.2	1.82	286.2	-0.72	286.2	2.32	286.2	-0.44	286.2	3.08	286.2	4.35	286.2	-0.73	286.2	0.84	286.2	2.92	286.2	-3.24	286.2	-0.22	286.2	4.24	286.2	-2.34	286.2	-2.29	286.2	1.15	286.2	-5.42	286.2	-1.09	286.2	-0.48	286.2	7.82	286.2	6.28	286.2	6.28	286.2	0.04	286.2	2.62	286.2	5.98	286.2	1.69
287.1	2.06	287.1	2.17	287.1	3.11	287.1	-2.02	287.1	2.56	287.1	4.51	287.1	1.46	287.1	4.64	287.1	4.41	287.1	-0.09	287.1	1.89	287.1	1.43	287.1	-2.02	287.1	0.47	287.1	2.18	287.1	-4.6	287.1	-1.5	287.1	1.12	287.1	5.89	287.1	4.93	287.1	7.24	287.1	4.76	287.1	2.61	287.1	7.83	287.1	0.28
288	4.42	288	0.62	288	2.67	288	-0.69	288	3.95	288	3.05	288	3.11	288	3.74	288	0.12	288	0.83	288	1.3	288	3.1	288	-0.62	288	-1.46	288	0.16	288	-5.09	288	-1.07	288	-2.34	288	6.86	288	3.77	288	8.04	288	1.21	288	6.92	288	5	288	-0.78
288.9	3.19	288.9	1.52	288.9	3.87	288.9	-4.09	288.9	5.45	288.9	1.69	288.9	1.85	288.9	3.69	288.9	1.21	288.9	-1.71	288.9	2.45	288.9	1.16	288.9	0.34	288.9	2.74	288.9	-1.67	288.9	-3.53	288.9	0.07	288.9	-3.31	288.9	6.59	288.9	7.28	288.9	4.73	288.9	2.03	288.9	2.52	288.9	6.4	288.9	0.09
289.8	1.66	289.8	1.56	289.8	1.36	289.8	-2.55	289.8	4.48	289.8	4.89	289.8	-0.21	289.8	6.31	289.8	2.24	289.8	-1.62	289.8	2.69	289.8	0.35	289.8	-0.99	289.8	1.25	289.8	3.12	289.8	-5.19	289.8	-1.66	289.8	-3.23	289.8	6.44	289.8	5.99	289.8	6.62	289.8	1.36	289.8	3.6	289.8	7.51	289.8	2.31
290.7	2.57	290.7	3.14	290.7	7.05	290.7	-4.52	290.7	4.55	290.7	5.48	290.7	1.68	290.7	4.99	290.7	5.8	290.7	-2.32	290.7	0.76	290.7	2.03	290.7	-0.07	290.7	-0.85	290.7	1.85	290.7	-3.69	290.7	-0.53	290.7	-4.41	290.7	6.34	290.7	6.52	290.7	7.41	290.7	3.73	290.7	3.79	290.7	6.2	290.7	-0.03
291.6	4.96	291.6	-0.08	291.6	3.16	291.6	-4.8	291.6	3.55	291.6	2.46	291.6	2.32	291.6	3.42	291.6	1.8	291.6	-2.22	291.6	-0.94	291.6	1.54	291.6	-2.55	291.6	-1.16	291.6	0.92	291.6	-6.26	291.6	-1.98	291.6	-1.05	291.6	5.33	291.6	6.13	291.6	9.16	291.6	3.07	291.6	4.61	291.6	7.12	291.6	1.57
292.5	3.21	292.5	-1.04	292.5	4.66	292.5	-2.22	292.5	2.48	292.5	4.77	292.5	-2.01	292.5	3.67	292.5	5.05	292.5	-2.57	292.5	1	292.5	1.53	292.5	-1.68	292.5	1.95	292.5	2.65	292.5	-6.03	292.5	-3.13	292.5	-2.44	292.5	7.96	292.5	7.76	292.5	6.72	292.5	2.75	292.5	1.55	292.5	5.2	292.5	3.36
293.4	2.79	293.4	1.19	293.4	0.89	293.4	-1.53	293.4	4.01	293.4	6.45	293.4	0.55	293.4	4.91	293.4	2.67	293.4	-2.66	293.4	0.56	293.4	3.5	293.4	0.24	293.4	-0.35	293.4	0.47	293.4	-3.77	293.4	-1.77	293.4	-0.91	293.4	7.11	293.4	5.13	293.4	3.65	293.4	2.88	293.4	5.01	293.4	6.86	293.4	2.11
294.3	1.3	294.3	1.59	294.3	3.69	294.3	-2.05	294.3	1.28	294.3	2.62	294.3	0.52	294.3	4.4	294.3	3.28	294.3	-0.43	294.3	2.64	294.3	0.29	294.3	-1.2	294.3	-0.97	294.3	1.33	294.3	-3.12	294.3	-2.47	294.3	-1.87	294.3	6.64	294.3	6.82	294.3	6.04	294.3	2.36	294.3	1.48	294.3	9.27	294.3	1.6
295.2	-0.25	295.2	1.41	295.2	1.09	295.2	-1.1	295.2	5.87	295.2	6.21	295.2	-0.12	295.2	2.15	295.2	1.03	295.2	-0.74	295.2	3.47	295.2	2.97	295.2	-1.23	295.2	-0.07	295.2	1.02	295.2	-4.17	295.2	1.03	295.2	-0.98	295.2	6.47	295.2	5.13	295.2	7.08	295.2	4.06	295.2	3.9	295.2	5.99	295.2	-0.14
296.1	3.19	296.1	1.34	296.1	4.13	296.1	0.36	296.1	2.83	296.1	5.42	296.1	2.96	296.1	2.3	296.1	2.79	296.1	-0.71	296.1	3.26	296.1	4.83	296.1	0.5	296.1	-0.1	296.1	1.37	296.1	-3.29	296.1	0.5	296.1	0.02	296.1	4.93	296.1	8.87	296.1	7.32	296.1	3.12	296.1	3.66	296.1	8.78	296.1	0.47
297	2.86	297	0.62	297	5.05	297	-1.52	297	3.97	297	3.6	297	0.49	297	2.28	297	2.48	297	0.51	297	1.19	297	0.85	297	-1.87	297	-0.54	297	-0.33	297	-1.98	297	-0.54	297	-1.88	297	7.51	297	7.43	297	7.56	297	4.45	297	2.32	297	5.21	297	0.77
297.9	4.55	297.9	2.74	297.9	2.59	297.9	-1.58	297.9	3.83	297.9	5.16	297.9	0.27	297.9	6.4	297.9	2.24	297.9	-1.41	297.9	1.54	297.9	2.53	297.9	-1.29	297.9	0.44	297.9	1.5	297.9	-3.41	297.9	-2.59	297.9	-2.59	297.9	6.62	297.9	6.96	297.9	8.98	297.9	2.91	297.9	4.28	297.9	6.45	297.9	2.47
298.8	3.32	298.8	1.73	298.8	2.54	298.8	1.08	298.8	3.76	298.8	5.46	298.8	1.06	298.8	4.18	298.8	2.65	298.8	-0.43	298.8	2.03	298.8	2.38	298.8	0.03	298.8	-2.95	298.8	0.73	298.8	-5.88	298.8	-2.84	298.8	-2.29	298.8	7.21	298.8	5.94	298.8	5.33	298.8	2.66	298.8	3.47	298.8	8.96	298.8	-1.09
299.7	4.39	299.7	3.77	299.7	3.38	299.7	-1.66	299.7	2.34	299.7	3.69	299.7	3.73	299.7	2.57	299.7	-0.77	299.7	-0.6	299.7	0.49	299.7	1.03	299.7	-0.73	299.7	-1.49	299.7	-0.66	299.7	-3.32	299.7	-0.97	299.7	0.62	299.7	3.58	299.7	5.2	299.7	5.64	299.7	2.98	299.7	2.61	299.7	8.47	299.7	0.3
300.6	1.7	300.6	1.25	300.6	3.24	300.6	-2.73	300.6	2.61	300.6	4.18	300.6	0.67	300.6	1.63	300.6	1.52	300.6	-3.9	300.6	0.29	300.6	1.54	300.6	-2.59	300.6	-2.58	300.6	1.26	300.6	-5	300.6	0.57	300.6	-0.18	300.6	4.55	300.6	5.18	300.6	7.24	300.6	2.15	300.6	5.07	300.6	8.18	300.6	0.09
301.5	1.15	301.5	2.39	301.5	2.6	301.5	-3.72	301.5	3.07	301.5	6.99	301.5	0.13	301.5	4.48	301.5	5.12	301.5	-1.47	301.5	1.17	301.5	4.32	301.5	-3.32	301.5	-1.28	301.5	2.63	301.5	-3.92	301.5	-2.64	301.5	1.52	301.5	5.19	301.5	6.74	301.5	6.52	301.5	2.66	301.5	3.42	301.5	6.58	301.5	1.1
302.4	3.04	302.4	3.46	302.4	3.4	302.4	-1.54	302.4	5.37	302.4	3.53	302.4	1.12	302.4	4.91	302.4	3.04	302.4	-3.08	302.4	3.1	302.4	-0.4	302.4	-3.07	302.4	-0.35	302.4	2.96	302.4	-7.85	302.4	1.57	302.4	0.2	302.4	4.67	302.4	6.07	302.4	7.99	302.4	2.61	302.4	6.69	302.4	8.45	302.4	1.16
303.3	1.48	303.3	0.45	303.3	2.79	303.3	-0.05	303.3	0.35	303.3	5.39	303.3	-1.29	303.3	3.64	303.3	2.05	303.3	1.53	303.3	0.96	303.3	2.98	303.3	-1.47	303.3	-0.62	303.3	0.91	303.3	-4.76	303.3	-2.68	303.3	-0.59	303.3	7.13	303.3	6.12	303.3	7.18	303.3	1.49	303.3	2.41	303.3	6.46	303.3	-1.72
304.2	2.02	304.2	2.81	304.2	2.32	304.2	-2.08	304.2	3.97	304.2	4.77	304.2	-0.23	304.2	4.82	304.2	1.06	304.2	-5.02	304.2	2.76	304.2	3.66	304.2	-2.01	304.2	-2.29	304.2	0	304.2	-7.77	304.2	-1.67	304.2	0.68	304.2	4.39	304.2	4.79	304.2	6.5	304.2	3.4	304.2	2.84	304.2	5.58	304.2	-1.33
305.1	1.29	305.1	1.28	305.1	0.28	305.1	-1.62	305.1	4.1	305.1	3.9	305.1	0.58	305.1	1.78	305.1	2.3	305.1	-3.56	305.1	3.19	305.1	0.08	305.1	-1.65	305.1	-2.69	305.1	0.56	305.1	-6.12	305.1	-0.4	305.1	-3.63	305.1	3.67	305.1	6.52	305.1	5.09	305.1	3.51	305.1	2.73	305.1	4.72	305.1	1.07
306	2.78	306	3.38	306	6.47	306	-2.79	306	4.33	306	4.61	306	-0.9	306	4.75	306	1.21	306	-5.95	306	-0.75	306	1.72	306	-4.53	306	-1.53	306	-0.44	306	-6.91	306	-1.67	306	-1.6	306	5.37	306	5.58	306	6.87	306	2.71	306	4.05	306	5.4	306	-0.27
306.9	3.72	306.9	0.48	306.9	2.79	306.9	-0.62	306.9	4.58	306.9	6.59	306.9	1.93	306.9	2.03	306.9	2.18	306.9	-2.81	306.9	2.25	306.9	3.75	306.9	1.04	306.9	-2.9	306.9	0.26	306.9	-6.58	306.9	-0.12	306.9	-1.11	306.9	4.53	306.9	6.25	306.9	8.16	306.9	1.88	306.9	4.24	306.9	7.46	306.9	-1.78
307.8	4.14	307.8	3.27	307.8	3.6	307.8	-2.83	307.8	2.9	307.8	3.24	307.8	2.7	307.8	5.41	307.8	2.57	307.8	-1.2	307.8	1.14	307.8	1.32	307.8	0.22	307.8	-2.7	307.8	1.74	307.8	-6.13	307.8	-1.2	307.8	1.99	307.8	8.58	307.8	8.07	307.8	6.18	307.8	2.53	307.8	4.55	307.8	8.75	307.8	3.3
308.7	3.33	308.7	3.33	308.7	3.6	308.7	-2.74	308.7	2.34	308.7	3.6	308.7	1.01	308.7	2.8	308.7	2.83	308.7	-1	308.7	0.47	308.7	-0.54	308.7	-3.12	308.7	-1.54	308.7	0.86	308.7	-4.95	308.7	-3.15	308.7	-3.2	308.7	6.67	308.7	8.55	308.7	4.48	308.7	3.11	308.7	3.5	308.7	7.71	308.7	2.7
309.6	3.71	309.6	1.6	309.6	2.19	309.6	-1.95	309.6	2.44	309.6	5.47	309.6	2.22	309.6	-0.02	309.6	1.74	309.6	-2.25	309.6	2.36	309.6	2.81	309.6	-0.58	309.6	-4.07	309.6	0.88	309.6	-3.83	309.6	-0.29	309.6	-2.53	309.6	5.59	309.6	7.81	309.6	8.18	309.6	3.23	309.6	4.81	309.6	7.02	309.6	-1.07
310.5	2.71	310.5	0.75	310.5	4.55	310.5	-1.48	310.5	4.55	310.5	5.07	310.5	0.96	310.5	3.37	310.5	1.32	310.5	0.51	310.5	3.23	310.5	1.59	310.5	-0.06	310.5	0.34	310.5	2.09	310.5	-4.45	310.5	-2.67	310.5	-0.69	310.5	6.56	310.5	8.75	310.5	9.8	310.5	4.67	310.5	0.86	310.5	6.39	310.5	1.27
311.4	3.96	311.4	3.78	311.4	5.15	311.4	-2.98	311.4	3.23	311.4	7.56	311.4	0.03	311.4	5.27	311.4	4.6	311.4	-2.02	311.4	2.51	311.4	2.8	311.4	-2.54	311.4	-2	311.4	0.38	311.4	-4.73	311.4	-1.29	311.4	-1.74	311.4	5.6	311.4	7.85	311.4	6.35	311.4	2.38	311.4	5.17	311.4	7.2	311.4	0.22
312.3	3.63	312.3	1.2	312.3	5.73	312.3	-2.25	312.3	1.81	312.3	3.31	312.3	0.83	312.3	4.36	312.3	3.29	312.3	-0.8	312.3	-0.54	312.3	2.37	312.3	-1.87	312.3	-1.06	312.3	-0.59	312.3	-4.13	312.3	-0.86	312.3	-0.09	312.3	8.11	312.3	6.11	312.3	6.65	312.3	1.99	312.3	6.17	312.3	8.43	312.3	0.44
313.2	2.73	313.2	2.5	313.2	1.64	313.2	-3.75	313.2	4.65	313.2	3.86	313.2	1.05	313.2	3.55	313.2	2.15	313.2	-4.55	313.2	5	313.2	1.36	313.2	-1.12	313.2	0.54	313.2	0.65	313.2	-6.01	313.2	-0.34	313.2	0.58	313.2	8.48	313.2	11.21	313.2	6.92	313.2	2.45	313.2	3.53	313.2	8.42	313.2	0.8
314.1	2.67	314.1	1.38	314.1	2.46	314.1	-0.96	314.1	4.52	314.1	5.28	314.1	0.6	314.1	4.23	314.1	2.91	314.1	-1.8	314.1	2.03	314.1	6.03	314.1	-2.25	314.1	1.49	314.1	0.72	314.1	-4.59	314.1	0.91	314.1	-0.17	314.1	5.86	314.1	7.57	314.1	7.81	314.1	3.22	314.1	4.85	314.1	8.16	314.1	-0.35
315	2.59	315	1.01	315	5.45	315	-1.19	315	4.98	315	7.89	315	2.48	315	3	315	3.04	315	-0.64	315	2.37	315	2.81	315	-0.12	315	-1.65	315	-0.94	315	-4.63	315	-4.54	315	-0.59	315	7.11	315	4.97	315	6.69	315	3.06	315	-0.71	315	8.24	315	2.82
315.9	3.09	315.9	1.5	315.9	2.78	315.9	-1.13	315.9	4.96	315.9	4.64	315.9	2.1	315.9	4.93	315.9	1.58	315.9	-1.73	315.9	3.05	315.9	0.22	315.9	-0.63	315.9	-0.77	315.9	-0.39	315.9	-6.55	315.9	0.42	315.9	-3.26	315.9	6.06	315.9	5.81	315.9	9.15	315.9	3.46	315.9	4.66	315.9	6.05	315.9	1.47
316.8	3.57	316.8	3.29	316.8	2.83	316.8	0.62	316.8	5.75	316.8	7.47	316.8	2.81	316.8	3.54	316.8	-0.63	316.8	-0.21	316.8	1.77	316.8	0.33	316.8	-0.11	316.8	0.99	316.8	-0.34	316.8	-6.49	316.8	0.96	316.8	-2.38	316.8	5.55	316.8	8.41	316.8	6.06	316.8	0.96	316.8	2.16	316.8	5.33	316.8	0.85
317.7	1.87	317.7	2.67	317.7	4.1	317.7	-0.42	317.7	4.34	317.7	6.72	317.7	0.36	317.7	4.31	317.7	3.08	317.7	-1.84	317.7	2.41	317.7	4.11	317.7	-2.38	317.7	-0.69	317.7	1.48	317.7	-2.66	317.7	-1.88	317.7	-0.65	317.7	7.06	317.7	8.7	317.7	6.51	317.7	3.12	317.7	3.37	317.7	5.16	317.7	3.63
318.6	1.82	318.6	2.7	318.6	1.36	318.6	0.02	318.6	3.1	318.6	4.22	318.6	1.62	318.6	2.41	318.6	2.26	318.6	-0.33	318.6	1.05	318.6	3.65	318.6	-3.75	318.6	-1.97	318.6	1.4	318.6	-2.25	318.6	-2.77	318.6	-2.42	318.6	3.54	318.6	6.13	318.6	7.15	318.6	2.89	318.6	2.37	318.6	7.64	318.6	-0.36
319.5	1.22	319.5	2.51	319.5	0.92	319.5	-1.27	319.5	3.9	319.5	5.73	319.5	2.48	319.5	3.81	319.5	0.94	319.5	-1.05	319.5	0.92	319.5	0.95	319.5	1.31	319.5	-1.06	319.5	1.07	319.5	-4.18	319.5	-0.7	319.5	-1.41	319.5	8.44	319.5	7.64	319.5	6.89	319.5	0.98	319.5	5.78	319.5	7.25	319.5	-1.07
320.4	2.38	320.4	2.07	320.4	3.93	320.4	-3.15	320.4	3.93	320.4	3.64	320.4	1.81	320.4	3.03	320.4	1.44	320.4	-3.9	320.4	3.12	320.4	-0.03	320.4	-3.16	320.4	-2.42	320.4	-0.08	320.4	-8.11	320.4	-1.67	320.4	-1.36	320.4	6.72	320.4	3.11	320.4	5.26	320.4	2	320.4	3.33	320.4	7.96	320.4	1.55
321.3	2.58	321.3	1.66	321.3	3.92	321.3	-3.38	321.3	3.33	321.3	5.5	321.3	0.76	321.3	3.88	321.3	3.49	321.3	-0.42	321.3	2.93	321.3	5.01	321.3	-1.82	321.3	0	321.3	-0.22	321.3	-5.17	321.3	-2	321.3	-0.21	321.3	3.99	321.3	8.14	321.3	5.43	321.3	3.39	321.3	1.99	321.3	7.22	321.3	-0.16
322.2	2.33	322.2	1.89	322.2	3.13	322.2	-0.66	322.2	4.3	322.2	4.2	322.2	-0.18	322.2	2.57	322.2	2.82	322.2	-0.93	322.2	0.84	322.2	2.98	322.2	-2.06	322.2	-1.11	322.2	-0.09	322.2	-5.42	322.2	-3.17	322.2	-1.65	322.2	7.28	322.2	8.96	322.2	6.02	322.2	2.99	322.2	2.5	322.2	6.91	322.2	-1.24
323.1	2.03	323.1	2.86	323.1	2.97	323.1	-2.01	323.1	3.06	323.1	6.38	323.1	1.67	323.1	4.57	323.1	2.27	323.1	-3.2	323.1	2.71	323.1	2.21	323.1	-1.89	323.1	1.21	323.1	0.75	323.1	-5.3	323.1	-1.73	323.1	-1.66	323.1	6.07	323.1	6.99	323.1	5.94	323.1	2.76	323.1	2.68	323.1	7.22	323.1	-0.76
324	4.11	324	2.62	324	5.76	324	-3.02	324	4.13	324	4.37	324	2.02	324	3.73	324	2.73	324	-2.79	324	1.77	324	2.03	324	-2.98	324	-1	324	1.99	324	-5.97	324	-1.34	324	-0.81	324	7.74	324	7.42	324	7.79	324	2.84	324	4.36	324	8.16	324	1.84
324.9	4.5	324.9	2.43	324.9	6.34	324.9	-1.18	324.9	2.08	324.9	4.11	324.9	2.47	324.9	4.09	324.9	3.31	324.9	-2.86	324.9	2.81	324.9	3.37	324.9	-1	324.9	0.69	324.9	2.87	324.9	-7.14	324.9	-2.7	324.9	-1.79	324.9	5.76	324.9	7.31	324.9	8.03	324.9	4.96	324.9	2.99	324.9	7.54	324.9	1.35
325.8	2.51	325.8	-1.12	325.8	2.78	325.8	-1.19	325.8	5.97	325.8	6.14	325.8	1.27	325.8	1.37	325.8	1.64	325.8	-2.84	325.8	0.42	325.8	3.12	325.8	-0.65	325.8	-0.41	325.8	-1.93	325.8	-5.77	325.8	-0.24	325.8	-1.72	325.8	7.74	325.8	6.61	325.8	4.96	325.8	3.34	325.8	6.1	325.8	6.53	325.8	2.68
326.7	1.49	326.7	2.28	326.7	4.02	326.7	-0.01	326.7	4.26	326.7	5.64	326.7	-0.04	326.7	3.95	326.7	2.17	326.7	-1.8	326.7	1.09	326.7	1.65	326.7	-1.45	326.7	-0.96	326.7	-0.7	326.7	-5.2	326.7	-1.09	326.7	-0.08	326.7	7.7	326.7	8.56	326.7	7.95	326.7	2.33	326.7	2.81	326.7	7.14	326.7	0.75
327.6	4.27	327.6	1.34	327.6	4.79	327.6	-4.04	327.6	4.05	327.6	6.72	327.6	2.67	327.6	4.5	327.6	4.36	327.6	-3.28	327.6	2.67	327.6	2.64	327.6	-0.26	327.6	0.44	327.6	2.92	327.6	-4.84	327.6	-1.24	327.6	-1.4	327.6	8.41	327.6	6.08	327.6	10.32	327.6	2.88	327.6	4.58	327.6	6.05	327.6	1.49
328.5	2.71	328.5	3.06	328.5	4.62	328.5	-3.6	328.5	3.54	328.5	3.06	328.5	0.13	328.5	1.87	328.5	3.3	328.5	-4.39	328.5	2.06	328.5	0.91	328.5	-3.12	328.5	-2.68	328.5	-0.03	328.5	-5.11	328.5	-2.01	328.5	-0.65	328.5	5.37	328.5	6.52	328.5	7.04	328.5	0.08	328.5	4.62	328.5	9.41	328.5	0.82
329.4	2.5	329.4	0.65	329.4	4.71	329.4	-2.69	329.4	5.13	329.4	5.71	329.4	1.8	329.4	3.62	329.4	1.85	329.4	-1.26	329.4	3.74	329.4	3.47	329.4	-1.23	329.4	-0.59	329.4	1.28	329.4	-4	329.4	-0.46	329.4	-1.03	329.4	5.78	329.4	6.5	329.4	8.16	329.4	3.63	329.4	2.81	329.4	6.7	329.4	2.68
330.3	3.69	330.3	2.7	330.3	3.34	330.3	0.48	330.3	4.66	330.3	1.99	330.3	3.46	330.3	4.18	330.3	1.03	330.3	0.86	330.3	4.55	330.3	1.97	330.3	-0.74	330.3	-0.12	330.3	1.4	330.3	-5.69	330.3	-1.88	330.3	-0.28	330.3	5	330.3	6.64	330.3	7.2	330.3	3.58	330.3	2.94	330.3	7.91	330.3	1.79
331.2	3.8	331.2	1.85	331.2	4.35	331.2	0.53	331.2	3.88	331.2	6.5	331.2	2.65	331.2	2.88	331.2	3.36	331.2	-0.15	331.2	2.11	331.2	3.18	331.2	-0.42	331.2	-0.66	331.2	0.3	331.2	-6.01	331.2	-1.05	331.2	0.05	331.2	8.37	331.2	6.51	331.2	6.19	331.2	4.39	331.2	3.4	331.2	8.7	331.2	0.9
332.1	7.01	332.1	0.02	332.1	2.39	332.1	-4.05	332.1	2.88	332.1	4.51	332.1	1.4	332.1	2.6	332.1	0.53	332.1	-3.55	332.1	1.96	332.1	2.93	332.1	-4.09	332.1	-2.03	332.1	0.5	332.1	-6.32	332.1	0.38	332.1	-1.82	332.1	6.37	332.1	7.34	332.1	8.25	332.1	3.6	332.1	5.51	332.1	4.9	332.1	2.78
333	2.97	333	0.2	333	3.41	333	-1.72	333	3.78	333	5.25	333	-0.66	333	4.76	333	2.62	333	-2.55	333	3.02	333	1.88	333	-1.7	333	-0.53	333	0.3	333	-7.38	333	0.99	333	-3.99	333	5.9	333	6.81	333	7.45	333	0.83	333	3.61	333	5.5	333	0.56
333.9	2.86	333.9	4.37	333.9	3.09	333.9	-1.27	333.9	1.69	333.9	4.84	333.9	1.32	333.9	3.26	333.9	3.44	333.9	-2.07	333.9	1.85	333.9	3.41	333.9	-2.62	333.9	-3.73	333.9	1.26	333.9	-5.94	333.9	-0.86	333.9	1.23	333.9	3.34	333.9	6.21	333.9	6.65	333.9	3.29	333.9	1.79	333.9	6.37	333.9	0.4
334.8	2.99	334.8	-0.2	334.8	4.5	334.8	1.06	334.8	3.77	334.8	6.15	334.8	1.17	334.8	4.65	334.8	5.21	334.8	-1.9	334.8	1.5	334.8	4.12	334.8	-0.48	334.8	0.83	334.8	3.31	334.8	-5.98	334.8	-4.66	334.8	-1.3	334.8	8.61	334.8	6	334.8	9.11	334.8	2.13	334.8	2.95	334.8	6.17	334.8	1.99
335.7	1.98	335.7	2.33	335.7	2.76	335.7	-1.1	335.7	6.68	335.7	5.84	335.7	0.83	335.7	1.94	335.7	4.24	335.7	-3.09	335.7	5.56	335.7	3.7	335.7	-1.05	335.7	-0.2	335.7	-0.85	335.7	-5.62	335.7	-0.78	335.7	1.52	335.7	7.55	335.7	7.6	335.7	5.79	335.7	3.37	335.7	4.46	335.7	7.45	335.7	-1.44
336.6	4.42	336.6	2.83	336.6	1.68	336.6	-2.04	336.6	4.31	336.6	4.69	336.6	1.73	336.6	4.33	336.6	0.96	336.6	-4.19	336.6	1.28	336.6	2.59	336.6	-3.96	336.6	-2.14	336.6	-3.09	336.6	-5.82	336.6	-2.46	336.6	-1.15	336.6	7.17	336.6	7.1	336.6	6.38	336.6	3.88	336.6	4.72	336.6	6.79	336.6	1.22
337.5	2.55	337.5	3.93	337.5	3.23	337.5	-1.16	337.5	3.32	337.5	5.46	337.5	1.84	337.5	6.18	337.5	3.06	337.5	-3.74	337.5	3.63	337.5	1.62	337.5	-2.09	337.5	0.58	337.5	2.22	337.5	-7	337.5	1.26	337.5	-0.99	337.5	7.17	337.5	9.46	337.5	9.94	337.5	4.35	337.5	3.96	337.5	6.53	337.5	1.42
338.4	3.22	338.4	1.52	338.4	4.13	338.4	1.23	338.4	4.53	338.4	3.71	338.4	-0.51	338.4	3.77	338.4	4.08	338.4	-0.37	338.4	2.61	338.4	1.73	338.4	-2.11	338.4	-0.81	338.4	0.08	338.4	-7.74	338.4	-0.08	338.4	-2.43	338.4	7.68	338.4	7.68	338.4	7.41	338.4	0.71	338.4	6.14	338.4	5.48	338.4	2.83
339.3	2.68	339.3	1.51	339.3	3.97	339.3	-1.1	339.3	3.44	339.3	6.57	339.3	0.75	339.3	2.66	339.3	3.59	339.3	-0.62	339.3	3.43	339.3	7.19	339.3	-2.06	339.3	0	339.3	1.87	339.3	-4.16	339.3	2.51	339.3	2.44	339.3	6.68	339.3	8.94	339.3	3.62	339.3	4.95	339.3	5.06	339.3	7.52	339.3	2.16
340.2	3.63	340.2	2.03	340.2	0.71	340.2	-1.65	340.2	4.62	340.2	6.92	340.2	1.29	340.2	3.04	340.2	0.34	340.2	-2.14	340.2	2.35	340.2	3.77	340.2	-4.48	340.2	-4.47	340.2	0.34	340.2	-6.12	340.2	-1.54	340.2	-0.08	340.2	6.14	340.2	5.32	340.2	4.63	340.2	2.53	340.2	1.83	340.2	6.94	340.2	0.74
341.1	1.88	341.1	3.39	341.1	2.25	341.1	-1.47	341.1	2.66	341.1	5.29	341.1	0.57	341.1	5.95	341.1	1.97	341.1	-2.63	341.1	1.92	341.1	0.79	341.1	-0.77	341.1	-1.07	341.1	0.32	341.1	-6.42	341.1	-0.2	341.1	-2.63	341.1	6.61	341.1	9.06	341.1	8.65	341.1	4.6	341.1	2.49	341.1	6.61	341.1	3.16
342	3.64	342	0.92	342	1.93	342	-3.29	342	5.3	342	4.35	342	3.5	342	4.34	342	1.73	342	-3.33	342	1.32	342	2.67	342	-0.73	342	-0.26	342	-0.37	342	-7.93	342	-2.37	342	0.19	342	2.82	342	6.96	342	6.94	342	4.38	342	1.46	342	6.82	342	-1.12
342.9	2.89	342.9	4.55	342.9	2.66	342.9	-2.26	342.9	4.11	342.9	6.07	342.9	0.29	342.9	3.3	342.9	4.31	342.9	0.33	342.9	2.58	342.9	1.97	342.9	-2.41	342.9	-2.87	342.9	0.41	342.9	-3.77	342.9	-0.45	342.9	-2.61	342.9	6.35	342.9	10.44	342.9	8.03	342.9	4.55	342.9	5.84	342.9	7.68	342.9	0.3
343.8	1.19	343.8	0.11	343.8	4.04	343.8	-1.22	343.8	5.52	343.8	6.21	343.8	-1.11	343.8	2.98	343.8	1.34	343.8	-1.44	343.8	-0.02	343.8	5.26	343.8	-3.22	343.8	-1.56	343.8	-1.93	343.8	-5.5	343.8	-0.17	343.8	-0.65	343.8	4.98	343.8	8.03	343.8	5.74	343.8	2.95	343.8	4.88	343.8	4.3	343.8	-0.86
344.7	2.32	344.7	2.74	344.7	3.23	344.7	-0.38	344.7	5.03	344.7	2.25	344.7	1.5	344.7	3.77	344.7	0.49	344.7	-1.1	344.7	2.88	344.7	3.3	344.7	-1.92	344.7	-2.53	344.7	-0.4	344.7	-3.35	344.7	-1.75	344.7	-0.61	344.7	6.41	344.7	7.87	344.7	5.14	344.7	2.75	344.7	4.48	344.7	6.1	344.7	0.87
345.6	4.95	345.6	4.39	345.6	3.82	345.6	-1.19	345.6	3.4	345.6	5.79	345.6	4.3	345.6	2.09	345.6	0.75	345.6	0.36	345.6	1.9	345.6	1.51	345.6	1.3	345.6	-1.94	345.6	-1.35	345.6	-3.93	345.6	-0.22	345.6	-1.8	345.6	5.86	345.6	7.04	345.6	5.54	345.6	3.95	345.6	5.05	345.6	10.31	345.6	-0.16
346.5	2.72	346.5	3.41	346.5	5.37	346.5	-2.82	346.5	2.35	346.5	6.27	346.5	0.65	346.5	2.31	346.5	1.49	346.5	-1.83	346.5	1.53	346.5	2.48	346.5	-1.41	346.5	-0.05	346.5	-1.9	346.5	-5.85	346.5	-1.52	346.5	-1.09	346.5	6.66	346.5	7.95	346.5	6.27	346.5	3.3	346.5	3.56	346.5	7.5	346.5	1.81
347.4	2.38	347.4	0.93	347.4	2.05	347.4	-2.69	347.4	4.78	347.4	4.95	347.4	-0.61	347.4	3.4	347.4	2.55	347.4	-2.39	347.4	4.82	347.4	-0.05	347.4	-1.54	347.4	0.51	347.4	0.06	347.4	-5.87	347.4	-0.32	347.4	-3.34	347.4	6.44	347.4	8.56	347.4	6.57	347.4	2.45	347.4	4.5	347.4	5.53	347.4	0.17
348.3	3.42	348.3	1.52	348.3	0.97	348.3	-4.88	348.3	5.28	348.3	5.18	348.3	1.89	348.3	2.46	348.3	2.04	348.3	-4.26	348.3	0.94	348.3	3.22	348.3	-0.76	348.3	-3.05	348.3	-1.06	348.3	-6.23	348.3	-2.59	348.3	-1.6	348.3	8.06	348.3	6.86	348.3	7.39	348.3	6.68	348.3	3.84	348.3	9.71	348.3	2.03
349.2	4.33	349.2	4.79	349.2	3.29	349.2	-1.55	349.2	4.63	349.2	4.97	349.2	1.59	349.2	4.41	349.2	4.11	349.2	-1.82	349.2	2.86	349.2	4.05	349.2	-0.21	349.2	-2.64	349.2	0.12	349.2	-6.49	349.2	-0.86	349.2	-1.59	349.2	6.88	349.2	5.88	349.2	6.27	349.2	4.91	349.2	2.6	349.2	7.82	349.2	0.45
350.1	4.45	350.1	1.82	350.1	2.44	350.1	-0.82	350.1	4.36	350.1	4.71	350.1	0.57	350.1	5.28	350.1	3.16	350.1	-1.78	350.1	3.41	350.1	2.41	350.1	-3.43	350.1	-0.51	350.1	0.77	350.1	-7.38	350.1	-0.33	350.1	-0.53	350.1	5.84	350.1	6.68	350.1	6.75	350.1	3.04	350.1	2.51	350.1	7.03	350.1	0.18
351	3.7	351	1.88	351	2.27	351	-1.45	351	7.69	351	5.46	351	0.68	351	4.71	351	3.32	351	-3	351	2.69	351	3.67	351	-1.82	351	-0.46	351	-1.65	351	-8.66	351	-2.69	351	-1.05	351	6.38	351	7.1	351	6.25	351	1.26	351	4.85	351	8.25	351	1.09
351.9	3.92	351.9	0.67	351.9	2.27	351.9	-1.67	351.9	6.08	351.9	3.84	351.9	0.08	351.9	4.59	351.9	2.19	351.9	-1.99	351.9	3.59	351.9	3.35	351.9	1.57	351.9	-0.43	351.9	1.21	351.9	-6.09	351.9	-2.82	351.9	-2.61	351.9	8.33	351.9	10.54	351.9	8.45	351.9	3.29	351.9	5.36	351.9	6.98	351.9	1.82
352.8	1.85	352.8	3.49	352.8	3.46	352.8	-1.91	352.8	3.27	352.8	4.55	352.8	2.24	352.8	4.06	352.8	2.49	352.8	-1.71	352.8	0.39	352.8	2.79	352.8	-1.22	352.8	-0.04	352.8	-0.41	352.8	-5.87	352.8	-3.13	352.8	-3.01	352.8	6.21	352.8	8.34	352.8	8.12	352.8	4.58	352.8	3.98	352.8	7.49	352.8	1.71
353.7	2.37	353.7	3.52	353.7	3.89	353.7	0.16	353.7	3.34	353.7	6.01	353.7	1.11	353.7	5.09	353.7	0.76	353.7	-0.94	353.7	0.74	353.7	3.57	353.7	-1.28	353.7	-1.39	353.7	-0.53	353.7	-5.37	353.7	-1.42	353.7	-1.66	353.7	6.32	353.7	9.34	353.7	6.46	353.7	5.36	353.7	3.81	353.7	8.25	353.7	2.61
354.6	3.35	354.6	2.52	354.6	2.39	354.6	0.87	354.6	4.89	354.6	6.4	354.6	0.54	354.6	3.89	354.6	2.47	354.6	-3.6	354.6	2.31	354.6	3.44	354.6	-3.05	354.6	-1.5	354.6	-0.18	354.6	-5.91	354.6	0.08	354.6	1.15	354.6	5.86	354.6	7.18	354.6	4.82	354.6	4.41	354.6	4.63	354.6	9.57	354.6	2.77
355.5	2.18	355.5	1.58	355.5	4.63	355.5	-2.26	355.5	6.13	355.5	7.16	355.5	0.94	355.5	2.39	355.5	1.61	355.5	-0.56	355.5	1.73	355.5	3.07	355.5	-3.16	355.5	-0.47	355.5	-0.04	355.5	-6.42	355.5	-1.28	355.5	-0.22	355.5	6.01	355.5	6.74	355.5	5.48	355.5	4.89	355.5	5.58	355.5	7.55	355.5	2.06
356.4	4.67	356.4	4.68	356.4	-0.61	356.4	0.5	356.4	2.72	356.4	5.78	356.4	1.04	356.4	7.24	356.4	0.52	356.4	-1.69	356.4	2.56	356.4	3.61	356.4	-3.83	356.4	0.56	356.4	1.36	356.4	-8.32	356.4	-2.58	356.4	-0.06	356.4	6.6	356.4	7.58	356.4	6.23	356.4	5.22	356.4	2.2	356.4	8.26	356.4	2.97
357.3	2.91	357.3	3.2	357.3	2.54	357.3	-2.94	357.3	6.63	357.3	5.18	357.3	0.46	357.3	5.65	357.3	1.4	357.3	-2.5	357.3	3.57	357.3	2.2	357.3	-3.19	357.3	-1.27	357.3	0.61	357.3	-5.56	357.3	-1.46	357.3	-2.77	357.3	5.56	357.3	8.27	357.3	6.53	357.3	1.37	357.3	2.36	357.3	7.62	357.3	-1.74
358.2	4.5	358.2	1.71	358.2	2.2	358.2	-0.39	358.2	6.06	358.2	6.68	358.2	1.77	358.2	5.35	358.2	1.99	358.2	-0.32	358.2	3.61	358.2	4.21	358.2	-2.62	358.2	-1.81	358.2	0.41	358.2	-6.1	358.2	-1.75	358.2	-0.13	358.2	6.57	358.2	7.09	358.2	8.45	358.2	4.55	358.2	1.87	358.2	7.65	358.2	2.61
359.1	5.17	359.1	2.55	359.1	1.49	359.1	-0.82	359.1	7.48	359.1	3.3	359.1	1.44	359.1	4.08	359.1	0.91	359.1	-3.18	359.1	5.86	359.1	2.13	359.1	-0.89	359.1	0.3	359.1	0.45	359.1	-6.74	359.1	1.02	359.1	-2.83	359.1	9.24	359.1	9.3	359.1	8.48	359.1	2.74	359.1	4.78	359.1	6.58	359.1	2.6
360	5.1	360	1.45	360	2.3	360	-2.15	360	5.77	360	2.76	360	1.84	360	2.45	360	1.25	360	-2.53	360	3.33	360	2.89	360	-3.22	360	-2.09	360	-0.26	360	-5.09	360	-0.37	360	-2.32	360	6.12	360	11.01	360	6.86	360	6.05	360	3.17	360	5.26	360	0.57
360.9	3.85	360.9	2.56	360.9	2.23	360.9	-0.65	360.9	5.23	360.9	5.68	360.9	1.02	360.9	4.29	360.9	2.89	360.9	-1.67	360.9	1.61	360.9	1.16	360.9	-4.11	360.9	-2.04	360.9	2.07	360.9	-8.31	360.9	-0.15	360.9	1.15	360.9	7.9	360.9	7.15	360.9	6.38	360.9	1.82	360.9	4.92	360.9	10.62	360.9	0.4
361.8	2.76	361.8	0.68	361.8	5.57	361.8	-0.95	361.8	4.14	361.8	4.79	361.8	0.28	361.8	4.94	361.8	3.6	361.8	-1.34	361.8	0.7	361.8	2.7	361.8	-2.53	361.8	1.31	361.8	-0.07	361.8	-5.91	361.8	-2.2	361.8	-1.21	361.8	5.92	361.8	9.59	361.8	9.19	361.8	3.32	361.8	3.08	361.8	7.69	361.8	0.7
362.7	3.33	362.7	3.44	362.7	6.22	362.7	-0.44	362.7	6.46	362.7	3.92	362.7	1.36	362.7	6.88	362.7	2.74	362.7	-2.38	362.7	2.82	362.7	1.97	362.7	-3.75	362.7	0.37	362.7	2.18	362.7	-7.62	362.7	0.01	362.7	-0.76	362.7	6.07	362.7	7.11	362.7	8.15	362.7	1.37	362.7	4.32	362.7	8.55	362.7	0.58
363.6	3.13	363.6	3.16	363.6	3.42	363.6	-1.68	363.6	4.95	363.6	7.39	363.6	2.61	363.6	3.35	363.6	3.89	363.6	-1.99	363.6	0.71	363.6	2.98	363.6	1.74	363.6	-0.57	363.6	2.28	363.6	-6.31	363.6	-0.1	363.6	-1.76	363.6	9.85	363.6	7.92	363.6	8	363.6	3.28	363.6	5.34	363.6	8.43	363.6	2.52
364.5	2.74	364.5	1.66	364.5	2.51	364.5	-2.09	364.5	5.83	364.5	3.67	364.5	2.25	364.5	2.62	364.5	3.2	364.5	-2.31	364.5	2.43	364.5	2.83	364.5	-1.07	364.5	-0.41	364.5	1.62	364.5	-7.29	364.5	-1.41	364.5	-1.31	364.5	7.39	364.5	7.98	364.5	5.46	364.5	1.91	364.5	4.54	364.5	9.01	364.5	1.26
365.4	2.5	365.4	0.58	365.4	3.55	365.4	-1.75	365.4	5.65	365.4	6	365.4	2.61	365.4	4.51	365.4	2.43	365.4	-2.92	365.4	1.66	365.4	5.56	365.4	-2.44	365.4	-0.83	365.4	0.51	365.4	-8.39	365.4	-0.41	365.4	-2.23	365.4	7.95	365.4	6.76	365.4	8.22	365.4	2.83	365.4	3.86	365.4	8.49	365.4	-0.62
366.3	0.27	366.3	-0.9	366.3	3.98	366.3	-0.72	366.3	3.13	366.3	4.51	366.3	0.82	366.3	1.51	366.3	3.23	366.3	-3.3	366.3	1.07	366.3	1.56	366.3	-2.64	366.3	-2.26	366.3	2.1	366.3	-7.15	366.3	0.52	366.3	-2.5	366.3	5.39	366.3	7.98	366.3	7.79	366.3	4.5	366.3	5.93	366.3	5.76	366.3	1.87
367.2	0.47	367.2	2.71	367.2	1.23	367.2	-1.23	367.2	3.85	367.2	6.64	367.2	-0.96	367.2	2.89	367.2	0.19	367.2	-2.65	367.2	1.4	367.2	3.06	367.2	-2.15	367.2	-2.67	367.2	-1.29	367.2	-8.13	367.2	0.26	367.2	-2.74	367.2	6.94	367.2	6.17	367.2	5.77	367.2	1.53	367.2	8.07	367.2	8.16	367.2	0.92
368.1	4.31	368.1	2.28	368.1	6.75	368.1	-2.65	368.1	5.31	368.1	3.91	368.1	1.79	368.1	4.29	368.1	4.69	368.1	-2.19	368.1	1.93	368.1	3	368.1	-2.44	368.1	-2.61	368.1	2.09	368.1	-5.48	368.1	-1.05	368.1	-1.7	368.1	3.75	368.1	6.4	368.1	8.88	368.1	3.84	368.1	3.59	368.1	6.85	368.1	-0.97
369	3.38	369	2.74	369	6.23	369	-0.54	369	2.97	369	3.87	369	1.23	369	4.8	369	3.71	369	-0.86	369	1.46	369	3.13	369	-2.3	369	-0.73	369	1.38	369	-5	369	-1.46	369	-2.06	369	5.96	369	4.68	369	7.02	369	5	369	3.43	369	6.63	369	0.48
369.9	4.67	369.9	0.97	369.9	5.18	369.9	-2.39	369.9	5.46	369.9	3.38	369.9	2.06	369.9	3.44	369.9	4.71	369.9	-2.62	369.9	1.61	369.9	1.2	369.9	-0.89	369.9	-0.42	369.9	3.99	369.9	-8.45	369.9	0.25	369.9	-2.79	369.9	9.88	369.9	7.47	369.9	9.75	369.9	5.38	369.9	5.02	369.9	6.4	369.9	1.52
370.8	3.42	370.8	0.46	370.8	1.48	370.8	-3.43	370.8	4	370.8	3.56	370.8	-0.28	370.8	5.34	370.8	3.44	370.8	-1.8	370.8	1.84	370.8	1.4	370.8	-4.03	370.8	0.6	370.8	1.63	370.8	-7.35	370.8	-0.47	370.8	-4.15	370.8	6.81	370.8	7.1	370.8	9.95	370.8	3.68	370.8	3.62	370.8	7.71	370.8	4.21
371.7	3.81	371.7	2.68	371.7	1.75	371.7	-1.29	371.7	3.98	371.7	5.33	371.7	0.43	371.7	2.42	371.7	2.51	371.7	-3.3	371.7	1.2	371.7	1.41	371.7	-1.23	371.7	-4.29	371.7	0.85	371.7	-5.83	371.7	-1.55	371.7	-1.74	371.7	7	371.7	7.57	371.7	7.64	371.7	6.11	371.7	3.8	371.7	8.85	371.7	-2.2
372.6	2.64	372.6	0.46	372.6	0.86	372.6	-0.53	372.6	5.46	372.6	7.07	372.6	1.66	372.6	4.21	372.6	2.56	372.6	-0.32	372.6	2.78	372.6	3.69	372.6	-2.9	372.6	-1.23	372.6	-1.05	372.6	-6.8	372.6	-2.79	372.6	-0.36	372.6	6.46	372.6	8.16	372.6	5.14	372.6	1.58	372.6	3.82	372.6	7.19	372.6	0.05
373.5	2.09	373.5	1.56	373.5	3.82	373.5	-0.29	373.5	4.47	373.5	2.99	373.5	2.12	373.5	5.01	373.5	2.16	373.5	-0.91	373.5	3.51	373.5	2.68	373.5	0.01	373.5	-1.18	373.5	0.61	373.5	-6.48	373.5	-0.42	373.5	-1.28	373.5	6.67	373.5	7.99	373.5	9.22	373.5	2.72	373.5	3.42	373.5	7.84	373.5	-1.11
374.4	3.85	374.4	1.97	374.4	4.56	374.4	-3.13	374.4	4.9	374.4	6.31	374.4	1.48	374.4	2.87	374.4	2.49	374.4	-0.27	374.4	5.26	374.4	3.56	374.4	-0.36	374.4	-3.7	374.4	2.21	374.4	-5.29	374.4	3.04	374.4	-2.6	374.4	8.39	374.4	7.39	374.4	8.56	374.4	3.52	374.4	6.81	374.4	8.54	374.4	2.25
375.3	3.17	375.3	2.84	375.3	2.18	375.3	-3.16	375.3	4.93	375.3	8.55	375.3	0.88	375.3	3.17	375.3	2.79	375.3	-1.38	375.3	2.74	375.3	3.43	375.3	-2.77	375.3	-0.76	375.3	-0.28	375.3	-4.02	375.3	-2.14	375.3	-1.99	375.3	6.38	375.3	8.84	375.3	7.53	375.3	4.71	375.3	3.44	375.3	7.17	375.3	1.65
376.2	3.67	376.2	1.16	376.2	3.55	376.2	-2.99	376.2	3.58	376.2	5.1	376.2	-0.55	376.2	4.72	376.2	1.94	376.2	-3.68	376.2	1.63	376.2	4.32	376.2	-2.09	376.2	-1.82	376.2	3.08	376.2	-7.4	376.2	-1.71	376.2	-0.36	376.2	9.09	376.2	9.67	376.2	6.76	376.2	3.27	376.2	5.04	376.2	5.72	376.2	2.09
377.1	3.22	377.1	2	377.1	2.56	377.1	-2.49	377.1	4.8	377.1	4.22	377.1	0.26	377.1	5.79	377.1	1.04	377.1	-2.9	377.1	1.92	377.1	0.12	377.1	-2.09	377.1	-0.55	377.1	0.23	377.1	-7.04	377.1	-1.76	377.1	-3.3	377.1	6.26	377.1	8.74	377.1	9.23	377.1	1.14	377.1	5.2	377.1	3.49	377.1	-0.31
378	1.57	378	1.23	378	2.53	378	-0.82	378	3.07	378	5.93	378	-0.64	378	3.57	378	1.21	378	-1.09	378	3.48	378	3.1	378	-3.02	378	-1.42	378	1.15	378	-5.32	378	-0.68	378	0.94	378	4.78	378	6.82	378	9.23	378	3.84	378	3.12	378	9.97	378	-0.44
378.9	2.44	378.9	2.81	378.9	3.43	378.9	-2.42	378.9	4.71	378.9	3.31	378.9	1.46	378.9	3.38	378.9	1.04	378.9	-3.64	378.9	1.34	378.9	1.5	378.9	-2.58	378.9	-0.42	378.9	-0.5	378.9	-7.03	378.9	-2.62	378.9	-0.27	378.9	7.36	378.9	8.94	378.9	6.27	378.9	3.54	378.9	5.12	378.9	9.24	378.9	2.75
379.8	0	379.8	2.02	379.8	1.49	379.8	0.82	379.8	5.12	379.8	5.74	379.8	-0.68	379.8	4.69	379.8	5.56	379.8	-1.9	379.8	2.23	379.8	1.74	379.8	-2.46	379.8	-1.37	379.8	3.65	379.8	-5.87	379.8	-2.54	379.8	0.64	379.8	6.54	379.8	7.82	379.8	6.89	379.8	4.74	379.8	1.9	379.8	8.78	379.8	-1.13
380.7	4.18	380.7	0.98	380.7	5.53	380.7	-2.6	380.7	2.36	380.7	4.83	380.7	0.48	380.7	3.94	380.7	1.78	380.7	-1.9	380.7	4.54	380.7	4.59	380.7	-1.56	380.7	-2.19	380.7	2.28	380.7	-7.94	380.7	-0.29	380.7	-0.74	380.7	6.13	380.7	7.7	380.7	8.71	380.7	1.97	380.7	3.77	380.7	8.79	380.7	-0.25
381.6	2.46	381.6	2.93	381.6	2.46	381.6	-1.83	381.6	5.72	381.6	5.63	381.6	-0.5	381.6	4.61	381.6	1.07	381.6	-1.81	381.6	1.99	381.6	2.41	381.6	-2.2	381.6	-4.82	381.6	-0.03	381.6	-5.77	381.6	-2.34	381.6	-1.77	381.6	5.6	381.6	7.18	381.6	5.48	381.6	3.73	381.6	0.53	381.6	8.19	381.6	1.34
382.5	1.97	382.5	0.09	382.5	0.68	382.5	-3.54	382.5	5.35	382.5	5.46	382.5	0.35	382.5	3.06	382.5	1.65	382.5	-3.3	382.5	1.12	382.5	2.74	382.5	0.26	382.5	-0.92	382.5	1.03	382.5	-9.29	382.5	-0.76	382.5	-0.19	382.5	7.73	382.5	7.59	382.5	8.46	382.5	3.14	382.5	3.23	382.5	9.21	382.5	3.16
383.4	1.89	383.4	-0.28	383.4	5.61	383.4	-1.5	383.4	3.82	383.4	4.71	383.4	-2.64	383.4	5.22	383.4	2.98	383.4	-3.45	383.4	-0.16	383.4	1.85	383.4	-2.81	383.4	-1.68	383.4	0.23	383.4	-5.94	383.4	-1.47	383.4	-4.77	383.4	6.85	383.4	8.27	383.4	7.01	383.4	4.98	383.4	4.15	383.4	7.77	383.4	0.87
384.3	0.98	384.3	1.77	384.3	1.62	384.3	-3.02	384.3	5.74	384.3	4.88	384.3	-3.18	384.3	2.71	384.3	1.32	384.3	-2.97	384.3	3.65	384.3	4.91	384.3	-1.29	384.3	-4.94	384.3	-1.76	384.3	-4.35	384.3	0.24	384.3	-0.57	384.3	4.06	384.3	6.86	384.3	6.3	384.3	4.77	384.3	6.18	384.3	7.32	384.3	-0.1
385.2	1.85	385.2	0.19	385.2	3.27	385.2	-0.46	385.2	6.23	385.2	3.57	385.2	-1.01	385.2	3.68	385.2	2.93	385.2	-2.16	385.2	3.68	385.2	0.38	385.2	-1.37	385.2	-1.23	385.2	0.18	385.2	-7.45	385.2	-1.54	385.2	-1.79	385.2	5.77	385.2	7.65	385.2	4.71	385.2	2.97	385.2	5.82	385.2	8.42	385.2	-1.1
386.1	0.13	386.1	1.75	386.1	2.12	386.1	-1.1	386.1	4.3	386.1	6.65	386.1	-3.5	386.1	5.38	386.1	2.06	386.1	-3.05	386.1	1.37	386.1	6.09	386.1	-1.29	386.1	0.38	386.1	-1.53	386.1	-8.2	386.1	-0.83	386.1	-0.07	386.1	5.91	386.1	8.02	386.1	7.95	386.1	5.38	386.1	3.08	386.1	9.1	386.1	1.54
387	4.32	387	1.41	387	3.29	387	-1.1	387	3.95	387	4.92	387	0.26	387	4.25	387	2.32	387	-0.77	387	2.21	387	1.95	387	-1.48	387	-3.15	387	1.97	387	-5.78	387	-2.04	387	-3.79	387	7.54	387	6.83	387	8.54	387	4.58	387	4.13	387	9.42	387	3.84
387.9	4.3	387.9	2.43	387.9	4.89	387.9	-1.87	387.9	3.62	387.9	6.37	387.9	2.32	387.9	3.36	387.9	3.39	387.9	-2.87	387.9	3.79	387.9	3.18	387.9	-3.63	387.9	-1.44	387.9	1.5	387.9	-4.55	387.9	-0.9	387.9	-2.47	387.9	4.59	387.9	5.2	387.9	9	387.9	4.67	387.9	4.49	387.9	6.94	387.9	1.27
388.8	2.01	388.8	4.19	388.8	2.99	388.8	-1.47	388.8	6.14	388.8	5.35	388.8	0.67	388.8	4.72	388.8	2.27	388.8	-4.62	388.8	3.05	388.8	1.99	388.8	0	388.8	-3.17	388.8	1.07	388.8	-6.02	388.8	-0.94	388.8	-1.39	388.8	7.8	388.8	7.63	388.8	5.52	388.8	4.95	388.8	3.93	388.8	7.32	388.8	-0.42
389.7	0.51	389.7	1.78	389.7	3.55	389.7	-1.46	389.7	6.07	389.7	4.23	389.7	1.59	389.7	3.76	389.7	-0.68	389.7	-3.62	389.7	3.93	389.7	2.2	389.7	1.4	389.7	-1.25	389.7	-1.44	389.7	-8.25	389.7	-0.02	389.7	1.23	389.7	6.24	389.7	8.22	389.7	7.06	389.7	4.56	389.7	5.41	389.7	10.1	389.7	-0.19
390.6	3.53	390.6	2.3	390.6	3.54	390.6	0.03	390.6	4.65	390.6	6.71	390.6	2.43	390.6	3.1	390.6	2.75	390.6	-1.22	390.6	2.27	390.6	3.64	390.6	-0.4	390.6	-1.24	390.6	1.54	390.6	-6.06	390.6	0.3	390.6	1.25	390.6	7.09	390.6	7.85	390.6	6.95	390.6	1.14	390.6	5.33	390.6	8.09	390.6	1.19
391.5	5.61	391.5	2.03	391.5	3.81	391.5	0.14	391.5	4.18	391.5	3.38	391.5	-0.05	391.5	4.41	391.5	1.86	391.5	-1.88	391.5	2.2	391.5	4.09	391.5	-3.1	391.5	-3.42	391.5	-0.61	391.5	-6.22	391.5	-0.03	391.5	0.43	391.5	6.51	391.5	7.12	391.5	5.27	391.5	4.76	391.5	4.91	391.5	8.03	391.5	1.38
392.4	3.02	392.4	0.63	392.4	1.22	392.4	-1.92	392.4	5.72	392.4	3.63	392.4	2.27	392.4	4.35	392.4	0.75	392.4	-2.66	392.4	3.51	392.4	2.08	392.4	-1.13	392.4	-1.54	392.4	0.4	392.4	-7.31	392.4	-3.23	392.4	-1.16	392.4	6.02	392.4	10.48	392.4	8.47	392.4	4.46	392.4	4.32	392.4	7.94	392.4	0.71
393.3	6.9	393.3	2.45	393.3	3.82	393.3	-3.82	393.3	7.94	393.3	4.23	393.3	-0.56	393.3	3.76	393.3	1.8	393.3	-3.13	393.3	0.87	393.3	1.95	393.3	-2.45	393.3	-2.65	393.3	0.08	393.3	-9.73	393.3	-1.12	393.3	-0.41	393.3	4.25	393.3	7.18	393.3	6.18	393.3	0.24	393.3	5.22	393.3	8.14	393.3	0.42
394.2	2.74	394.2	2.94	394.2	2.18	394.2	0.39	394.2	6.54	394.2	4.02	394.2	1.69	394.2	5.39	394.2	2.25	394.2	-1.49	394.2	2.34	394.2	4.07	394.2	-2.99	394.2	-1.6	394.2	0.82	394.2	-6.04	394.2	-1.05	394.2	0.25	394.2	6.71	394.2	7	394.2	7.48	394.2	4.22	394.2	6.7	394.2	9.59	394.2	-0.22
395.1	3.15	395.1	0.21	395.1	2.08	395.1	-1.5	395.1	6.91	395.1	3.7	395.1	-0.2	395.1	3.26	395.1	1.38	395.1	-1.94	395.1	4.69	395.1	3.37	395.1	-3.13	395.1	-1.09	395.1	-0.69	395.1	-6.57	395.1	-0.48	395.1	-1.1	395.1	6.89	395.1	9.39	395.1	5.61	395.1	1.15	395.1	4.27	395.1	5.77	395.1	0.45
396	1.29	396	3.71	396	5.95	396	-0.1	396	5.12	396	4.19	396	1.57	396	6.18	396	3.96	396	-2.87	396	5.55	396	0.82	396	-0.84	396	0.48	396	0.15	396	-6.34	396	-0.13	396	-1.37	396	8.12	396	10.57	396	7.72	396	4.38	396	4.3	396	7.04	396	0.95
396.9	1.41	396.9	1.56	396.9	1.6	396.9	0.23	396.9	2.81	396.9	5.66	396.9	-1.22	396.9	4.49	396.9	0.49	396.9	-0.66	396.9	2.26	396.9	3.82	396.9	-2.64	396.9	-0.42	396.9	-0.51	396.9	-6.26	396.9	-1.25	396.9	-0.5	396.9	7.05	396.9	8.79	396.9	9.1	396.9	2.33	396.9	6.73	396.9	7.42	396.9	0.97
397.8	1.21	397.8	4.81	397.8	2.33	397.8	-1.88	397.8	6.03	397.8	3.06	397.8	3.27	397.8	5.1	397.8	1.22	397.8	-3.57	397.8	2.13	397.8	1.03	397.8	-1.81	397.8	-0.12	397.8	-0.81	397.8	-6.04	397.8	-2.53	397.8	-2.68	397.8	6.85	397.8	6.95	397.8	7.23	397.8	4.38	397.8	1.76	397.8	6.82	397.8	1.39
398.7	3.26	398.7	2.65	398.7	2.54	398.7	-1.42	398.7	4.05	398.7	3.5	398.7	2.84	398.7	3.96	398.7	2.64	398.7	-1.75	398.7	2.17	398.7	4.58	398.7	-3.38	398.7	-2.4	398.7	1.85	398.7	-4.91	398.7	-1.86	398.7	-1.28	398.7	5.64	398.7	8.76	398.7	7.89	398.7	3.38	398.7	2.78	398.7	8.35	398.7	1.13
399.6	3.26	399.6	1.6	399.6	3.08	399.6	0.3	399.6	5.13	399.6	7.01	399.6	0.13	399.6	4.53	399.6	2.95	399.6	-2.33	399.6	1.44	399.6	1.95	399.6	-2.79	399.6	-2.45	399.6	0.4	399.6	-7.62	399.6	-0.42	399.6	0.08	399.6	7.16	399.6	8.48	399.6	7.78	399.6	3.24	399.6	6.6	399.6	8.59	399.6	2.45
400.5	0.72	400.5	0.72	400.5	5.66	400.5	-1.18	400.5	4.22	400.5	3.26	400.5	0.47	400.5	1.3	400.5	1.78	400.5	-2.81	400.5	1.46	400.5	4.03	400.5	-3.22	400.5	-2.16	400.5	1.1	400.5	-4.77	400.5	-1.14	400.5	-1.56	400.5	6.51	400.5	8.47	400.5	11.13	400.5	4.48	400.5	5.8	400.5	9.76	400.5	2.49
401.4	3.62	401.4	1.56	401.4	5.25	401.4	-2.34	401.4	6.2	401.4	4.62	401.4	1.21	401.4	4.58	401.4	3.67	401.4	-2.01	401.4	4.3	401.4	2.85	401.4	-1.25	401.4	-2.42	401.4	-0.06	401.4	-5.97	401.4	-0.89	401.4	-1.92	401.4	6.82	401.4	8.63	401.4	8.48	401.4	4.22	401.4	3.14	401.4	7.32	401.4	2.77
402.3	3.67	402.3	1.65	402.3	3.4	402.3	-0.93	402.3	4.81	402.3	7.14	402.3	-0.88	402.3	4.71	402.3	3.99	402.3	-1.57	402.3	1.81	402.3	4.01	402.3	-3.19	402.3	-0.72	402.3	3.38	402.3	-5.08	402.3	-2.74	402.3	-2.15	402.3	6.76	402.3	9.7	402.3	7.37	402.3	3.7	402.3	1.89	402.3	7.78	402.3	1.87
403.2	3.55	403.2	1.49	403.2	2.74	403.2	-2.59	403.2	3.86	403.2	5.16	403.2	1.87	403.2	4.23	403.2	0.62	403.2	-3.43	403.2	1.78	403.2	2.58	403.2	-0.55	403.2	-1.93	403.2	-0.45	403.2	-7.4	403.2	-3.26	403.2	-2.06	403.2	10.33	403.2	8.12	403.2	6.72	403.2	1.49	403.2	3.51	403.2	9.31	403.2	3.72
404.1	2.87	404.1	4.11	404.1	5.37	404.1	-1.81	404.1	6.19	404.1	5.06	404.1	2.36	404.1	4.75	404.1	4.2	404.1	-1.12	404.1	0.38	404.1	2.71	404.1	-0.95	404.1	-1.33	404.1	3.31	404.1	-6.26	404.1	-1.17	404.1	-0.96	404.1	6.65	404.1	8.07	404.1	6.25	404.1	2.14	404.1	3.08	404.1	8.28	404.1	1.72
405	1.83	405	0.59	405	3.41	405	-1.01	405	3.55	405	3.58	405	1.21	405	3.5	405	0.94	405	-3.34	405	1.68	405	1.37	405	-2.39	405	-1.68	405	-0.31	405	-5.04	405	-2.49	405	1.05	405	8.15	405	7.18	405	8.07	405	3.02	405	3.09	405	9.6	405	-0.27
405.9	3.74	405.9	1.24	405.9	3.38	405.9	-3.47	405.9	5.68	405.9	5.36	405.9	0.89	405.9	5.64	405.9	2.3	405.9	-2.88	405.9	3.35	405.9	3.62	405.9	-3.83	405.9	-1.77	405.9	-1.34	405.9	-6.45	405.9	-1.93	405.9	1.08	405.9	7.67	405.9	8.89	405.9	5.58	405.9	3.1	405.9	5.55	405.9	8.55	405.9	1.9
406.8	4.15	406.8	1.99	406.8	2.5	406.8	-3.95	406.8	5.73	406.8	6.71	406.8	1.63	406.8	3.39	406.8	4.22	406.8	-4.05	406.8	2.1	406.8	-0.75	406.8	-2.08	406.8	-1.11	406.8	1.47	406.8	-7.9	406.8	-1.96	406.8	-2.4	406.8	4.94	406.8	7.34	406.8	9.29	406.8	2.49	406.8	6.45	406.8	9.87	406.8	1.54
407.7	1.77	407.7	2.36	407.7	2.56	407.7	-1.06	407.7	5.33	407.7	3.7	407.7	-0.61	407.7	3.15	407.7	1.63	407.7	-0.7	407.7	2.91	407.7	4.2	407.7	-1.49	407.7	-2.2	407.7	0.87	407.7	-6.47	407.7	0.56	407.7	0.18	407.7	5.54	407.7	6.11	407.7	7.41	407.7	2.68	407.7	4.84	407.7	8.09	407.7	0.58
408.6	2.77	408.6	2.63	408.6	2.08	408.6	-1.79	408.6	3.62	408.6	6.29	408.6	3.25	408.6	5.26	408.6	1.44	408.6	-2.97	408.6	1.37	408.6	3.59	408.6	-3.3	408.6	-1.36	408.6	0.66	408.6	-9.67	408.6	-0.52	408.6	-0.6	408.6	6.76	408.6	7.32	408.6	5.83	408.6	3.31	408.6	6.21	408.6	7.98	408.6	1.87
409.5	1.63	409.5	3.18	409.5	1.91	409.5	-2.18	409.5	3.52	409.5	4.02	409.5	-0.34	409.5	4.13	409.5	2.95	409.5	-3.77	409.5	3.27	409.5	1.57	409.5	-1.93	409.5	-1.06	409.5	0.07	409.5	-8.13	409.5	-0.02	409.5	-1.3	409.5	6.7	409.5	8.75	409.5	7	409.5	2.3	409.5	2.85	409.5	7.16	409.5	2.43
410.4	1.62	410.4	2.16	410.4	3.76	410.4	-1.14	410.4	6.26	410.4	5.54	410.4	-0.78	410.4	2.38	410.4	3.32	410.4	-3.26	410.4	3.28	410.4	1.52	410.4	-4.3	410.4	-4.66	410.4	0.45	410.4	-5.81	410.4	-1.65	410.4	-1.32	410.4	8.14	410.4	6.51	410.4	9.88	410.4	2.46	410.4	3.66	410.4	8.12	410.4	2.3
411.3	4.8	411.3	3.45	411.3	2.11	411.3	-1.6	411.3	1.54	411.3	5.16	411.3	3	411.3	3.57	411.3	2	411.3	-0.92	411.3	2.48	411.3	2.75	411.3	-2.03	411.3	-3.13	411.3	0.59	411.3	-5.32	411.3	-0.3	411.3	0.13	411.3	6.62	411.3	7.95	411.3	7.87	411.3	5.02	411.3	4.03	411.3	10.43	411.3	3.49
412.2	2.23	412.2	2.88	412.2	5.69	412.2	0.63	412.2	1.99	412.2	3.43	412.2	2.13	412.2	5.01	412.2	3.53	412.2	-0.56	412.2	0.56	412.2	4.24	412.2	-2.6	412.2	-1.73	412.2	-0.7	412.2	-4.92	412.2	-0.16	412.2	-0.02	412.2	5.24	412.2	9.38	412.2	8.26	412.2	4.09	412.2	2.62	412.2	7.57	412.2	-1.23
413.1	4.48	413.1	3.72	413.1	2.01	413.1	-2.57	413.1	2.85	413.1	5.79	413.1	3.42	413.1	4.88	413.1	2.1	413.1	-1.62	413.1	1.45	413.1	0.4	413.1	-1.42	413.1	-2.85	413.1	1.21	413.1	-6.84	413.1	-2.4	413.1	-2.29	413.1	8.46	413.1	8.63	413.1	7.53	413.1	2.32	413.1	1.22	413.1	7.05	413.1	0.19
414	2.98	414	3.58	414	4.26	414	-1.05	414	6.98	414	6.65	414	-0.97	414	6.2	414	2.81	414	-2.01	414	1.42	414	1.97	414	-2.59	414	0.89	414	0.48	414	-8.11	414	-1.88	414	-2.52	414	6.59	414	7.96	414	9.65	414	2.06	414	4.99	414	5.81	414	0.16
414.9	2.56	414.9	2.65	414.9	0.11	414.9	-3.67	414.9	6.84	414.9	3.65	414.9	0.75	414.9	3.79	414.9	2.77	414.9	-4.48	414.9	4.94	414.9	1.4	414.9	-2.52	414.9	-2.7	414.9	0.52	414.9	-7.07	414.9	2.45	414.9	-2.67	414.9	8	414.9	8.37	414.9	6.98	414.9	5.3	414.9	4.22	414.9	9.33	414.9	0.46
415.8	2.02	415.8	0.1	415.8	3.58	415.8	-2.57	415.8	6.75	415.8	5.57	415.8	0.17	415.8	0.81	415.8	4.36	415.8	-4.38	415.8	3.69	415.8	3.73	415.8	-3.65	415.8	-4.25	415.8	1.88	415.8	-6.85	415.8	-0.01	415.8	-0.34	415.8	7.92	415.8	7.25	415.8	7.92	415.8	3.54	415.8	3.93	415.8	8.14	415.8	1.7
416.7	3.21	416.7	2.2	416.7	4.48	416.7	0.8	416.7	4.77	416.7	4.32	416.7	2.07	416.7	3.28	416.7	4.49	416.7	1.07	416.7	2.38	416.7	0.72	416.7	-2.02	416.7	-2.66	416.7	0.55	416.7	-5.45	416.7	-0.28	416.7	-3.65	416.7	8.58	416.7	10.42	416.7	9.03	416.7	5.46	416.7	5.7	416.7	9.52	416.7	3.76
417.6	3.86	417.6	0.15	417.6	2.27	417.6	-0.57	417.6	7.3	417.6	7.53	417.6	3.22	417.6	4.25	417.6	2.17	417.6	-2.62	417.6	4.56	417.6	2.7	417.6	-0.6	417.6	-2.97	417.6	-0.56	417.6	-6.21	417.6	-1.36	417.6	2.12	417.6	7.69	417.6	5.65	417.6	6.58	417.6	2.58	417.6	4.01	417.6	9.71	417.6	0.7
418.5	2.38	418.5	2.96	418.5	2.44	418.5	0.25	418.5	4.07	418.5	4.44	418.5	1.96	418.5	4.92	418.5	1.59	418.5	-3.75	418.5	0.91	418.5	2.54	418.5	0.29	418.5	-3.99	418.5	-0.23	418.5	-5.71	418.5	-3.18	418.5	0.28	418.5	6.91	418.5	8.7	418.5	7.09	418.5	5.34	418.5	3.68	418.5	9.59	418.5	1.51
419.4	4.46	419.4	3.29	419.4	0.17	419.4	-3.37	419.4	6.05	419.4	3.83	419.4	1.37	419.4	5.46	419.4	0.56	419.4	-1.78	419.4	2.78	419.4	1.06	419.4	-2.26	419.4	-0.99	419.4	2.63	419.4	-6.37	419.4	-1.69	419.4	-2.43	419.4	8.7	419.4	7.5	419.4	9.28	419.4	2.48	419.4	5.32	419.4	7.64	419.4	1.29
420.3	3.13	420.3	2.27	420.3	2.42	420.3	-0.22	420.3	5.61	420.3	4.01	420.3	1.09	420.3	3.17	420.3	3.34	420.3	-2.19	420.3	0.85	420.3	3.6	420.3	-2.21	420.3	-2.06	420.3	-0.62	420.3	-5.89	420.3	-1.53	420.3	-2.33	420.3	8.35	420.3	7.31	420.3	8.41	420.3	3.78	420.3	4.94	420.3	7.73	420.3	1.95
421.2	4.35	421.2	0.16	421.2	2.94	421.2	-1.5	421.2	6.18	421.2	6.49	421.2	2.14	421.2	3.63	421.2	6.56	421.2	-0.49	421.2	3.32	421.2	1.63	421.2	-1.3	421.2	-0.24	421.2	0.61	421.2	-4.63	421.2	-0.72	421.2	-2.84	421.2	7.35	421.2	10.87	421.2	6.83	421.2	5.56	421.2	5	421.2	7.06	421.2	1.5
422.1	1.63	422.1	1.34	422.1	2.56	422.1	-2.37	422.1	5.51	422.1	4.56	422.1	1.76	422.1	3.05	422.1	1.09	422.1	-0.76	422.1	3.09	422.1	3.81	422.1	-1.25	422.1	-0.72	422.1	0.36	422.1	-7.97	422.1	0.47	422.1	-0.04	422.1	7.37	422.1	8.1	422.1	6.91	422.1	1.54	422.1	4.3	422.1	8.62	422.1	-0.2
423	4.47	423	1.15	423	2.82	423	-3.11	423	7.54	423	5.16	423	3.4	423	4.82	423	2.6	423	-3.2	423	2.62	423	5.35	423	-2.63	423	-3.09	423	0.09	423	-6.65	423	-1.45	423	-0.86	423	5.39	423	7.33	423	5.37	423	3.42	423	2.83	423	9.04	423	-0.66
423.9	1.83	423.9	2.8	423.9	0.58	423.9	-0.09	423.9	5.76	423.9	6.22	423.9	0.19	423.9	4.52	423.9	2.24	423.9	-0.6	423.9	4.52	423.9	4.97	423.9	-2.11	423.9	-1.44	423.9	1.83	423.9	-7.06	423.9	0.92	423.9	-0.25	423.9	6.2	423.9	8.39	423.9	9.84	423.9	5.37	423.9	3.29	423.9	11.45	423.9	0.2
424.8	6.81	424.8	2.27	424.8	1.84	424.8	-3.39	424.8	5.43	424.8	6.43	424.8	2.97	424.8	4.5	424.8	2.96	424.8	-3.18	424.8	1.62	424.8	2.54	424.8	-1.14	424.8	-1.57	424.8	2.11	424.8	-7.3	424.8	-1.88	424.8	-1.65	424.8	6.81	424.8	9.44	424.8	7.26	424.8	3.59	424.8	4.62	424.8	9.96	424.8	1.33
425.7	3.26	425.7	0.93	425.7	4.56	425.7	-2.23	425.7	3.91	425.7	4.13	425.7	-0.04	425.7	3.96	425.7	3.5	425.7	-2.54	425.7	2.47	425.7	1.16	425.7	-4.31	425.7	0.56	425.7	-0.28	425.7	-8.78	425.7	-2.68	425.7	-0.15	425.7	7.41	425.7	9.85	425.7	7.55	425.7	2.96	425.7	4	425.7	9.95	425.7	0.98
426.6	2.38	426.6	2.98	426.6	4.04	426.6	-1.53	426.6	5.38	426.6	5.57	426.6	2.52	426.6	4.74	426.6	3.22	426.6	-3.1	426.6	3.82	426.6	2.2	426.6	-1.89	426.6	0.11	426.6	0.13	426.6	-8.19	426.6	0.01	426.6	-1.17	426.6	8.39	426.6	10.02	426.6	10.01	426.6	2.1	426.6	6.7	426.6	8.36	426.6	0.12
427.5	2.5	427.5	2.76	427.5	-0.18	427.5	-2.86	427.5	5.14	427.5	5	427.5	2.92	427.5	3.29	427.5	3.26	427.5	-4.1	427.5	3.84	427.5	2.37	427.5	-0.75	427.5	-2.59	427.5	0.77	427.5	-8.2	427.5	0.64	427.5	-2.27	427.5	8.88	427.5	9.62	427.5	6.35	427.5	2.63	427.5	5.16	427.5	6.4	427.5	0.07
428.4	2.16	428.4	3.01	428.4	1.29	428.4	-0.64	428.4	6.05	428.4	5.05	428.4	2.9	428.4	4.65	428.4	3.05	428.4	-1.61	428.4	2.96	428.4	4.86	428.4	-0.25	428.4	-0.26	428.4	2.27	428.4	-5.09	428.4	-1.17	428.4	-0.5	428.4	7.89	428.4	8.67	428.4	7.87	428.4	4.21	428.4	4.06	428.4	9.21	428.4	2.53
429.3	4.91	429.3	4.2	429.3	4.36	429.3	-3.15	429.3	5.54	429.3	5.31	429.3	-0.77	429.3	5.84	429.3	2.01	429.3	-1.76	429.3	4.31	429.3	4.29	429.3	-3.22	429.3	-0.8	429.3	0.93	429.3	-7.2	429.3	0.7	429.3	-1.8	429.3	7.78	429.3	8.35	429.3	9.33	429.3	4.49	429.3	8.08	429.3	8.44	429.3	1.47
430.2	5.24	430.2	2.09	430.2	3.96	430.2	-2.58	430.2	5.23	430.2	6.29	430.2	3.12	430.2	6.58	430.2	4.08	430.2	-1.21	430.2	2.34	430.2	2.22	430.2	-0.04	430.2	-2.53	430.2	2.42	430.2	-8.15	430.2	-2.89	430.2	0.12	430.2	6.88	430.2	9.64	430.2	8.06	430.2	4.63	430.2	1.71	430.2	9.12	430.2	0.42
431.1	2.15	431.1	0.28	431.1	0.99	431.1	-5.87	431.1	6.16	431.1	8.09	431.1	1.05	431.1	4.05	431.1	2.9	431.1	-6.97	431.1	2.28	431.1	4.53	431.1	-3.38	431.1	-1.6	431.1	2.26	431.1	-9.62	431.1	-2.1	431.1	1.55	431.1	7.37	431.1	9.68	431.1	9.16	431.1	4.41	431.1	5.5	431.1	9.23	431.1	2.27
432	3.23	432	2.77	432	1.64	432	-1.2	432	7.37	432	4.06	432	1.68	432	4.74	432	3.19	432	-0.96	432	1.89	432	1.96	432	-1.81	432	-0.14	432	1.41	432	-6.15	432	-2.29	432	0.67	432	8.06	432	9.77	432	10	432	3.23	432	4.81	432	8.73	432	-0.42
432.9	1.61	432.9	2.08	432.9	1.95	432.9	-1.61	432.9	5.41	432.9	3.59	432.9	0.96	432.9	5.17	432.9	3.56	432.9	-2.11	432.9	2.86	432.9	1.06	432.9	-2.8	432.9	-1.24	432.9	3.03	432.9	-8.28	432.9	-4.28	432.9	-1.52	432.9	7.51	432.9	10.79	432.9	8.32	432.9	3.39	432.9	5.3	432.9	6.98	432.9	2.8
433.8	3.75	433.8	4.07	433.8	3.26	433.8	-1.2	433.8	6.05	433.8	4.84	433.8	-0.51	433.8	4.56	433.8	4.04	433.8	-2.43	433.8	2.11	433.8	4.37	433.8	-2.68	433.8	-1.61	433.8	1.61	433.8	-8.3	433.8	-2.09	433.8	-1.5	433.8	9.46	433.8	9.13	433.8	8.51	433.8	3.49	433.8	3.79	433.8	7.1	433.8	1.3
434.7	3.51	434.7	1.27	434.7	2.82	434.7	-2.3	434.7	5.22	434.7	2.08	434.7	1.35	434.7	3.02	434.7	3.23	434.7	-1.27	434.7	0.99	434.7	2.07	434.7	-0.94	434.7	-2.44	434.7	1.19	434.7	-7.21	434.7	-1.97	434.7	-0.08	434.7	7.81	434.7	8.22	434.7	8.73	434.7	2.74	434.7	4.99	434.7	6.62	434.7	-0.57
435.6	4.86	435.6	1.74	435.6	4.25	435.6	-1.52	435.6	6.99	435.6	4.99	435.6	0.9	435.6	4.43	435.6	4.36	435.6	-2.96	435.6	3.5	435.6	3.9	435.6	-0.56	435.6	-1.97	435.6	2.03	435.6	-5.51	435.6	-0.61	435.6	-1.68	435.6	9.92	435.6	6.94	435.6	9.3	435.6	4.24	435.6	5.9	435.6	7.88	435.6	3.4
436.5	0.85	436.5	-1.37	436.5	3.66	436.5	-2.78	436.5	4.19	436.5	7.18	436.5	0.07	436.5	2.45	436.5	3.7	436.5	-5.43	436.5	2.73	436.5	5.05	436.5	-2.55	436.5	-2.67	436.5	1.65	436.5	-9.57	436.5	-0.28	436.5	0.4	436.5	4.38	436.5	9.78	436.5	8.46	436.5	3.41	436.5	4.84	436.5	6.93	436.5	-0.3
437.4	2.32	437.4	2.09	437.4	4.72	437.4	-2.65	437.4	5.38	437.4	5.37	437.4	0.94	437.4	4.98	437.4	3.93	437.4	-2.96	437.4	2.72	437.4	3.39	437.4	-0.73	437.4	-0.24	437.4	0.99	437.4	-10.95	437.4	-0.43	437.4	-0.06	437.4	6.24	437.4	8.26	437.4	6.51	437.4	2.32	437.4	4.32	437.4	9.42	437.4	0.38
438.3	3.83	438.3	1.89	438.3	7.39	438.3	-1.56	438.3	5.16	438.3	6.11	438.3	-0.04	438.3	5.69	438.3	4.73	438.3	-3.55	438.3	4.56	438.3	4.48	438.3	-3.03	438.3	-1.97	438.3	1.8	438.3	-7.16	438.3	0.96	438.3	-1.54	438.3	6.01	438.3	8.21	438.3	8.65	438.3	4.22	438.3	2.35	438.3	7.41	438.3	1.87
439.2	3.07	439.2	1.09	439.2	2.68	439.2	-2.42	439.2	3.36	439.2	7.27	439.2	1.29	439.2	4.24	439.2	1.06	439.2	-0.17	439.2	3.78	439.2	3.6	439.2	-1.38	439.2	-1.5	439.2	-0.59	439.2	-10.16	439.2	-0.05	439.2	-2.84	439.2	7.58	439.2	8.03	439.2	7.19	439.2	3.4	439.2	5.45	439.2	6.83	439.2	1.88
440.1	2.42	440.1	2.89	440.1	2.34	440.1	-4.79	440.1	3.6	440.1	4.53	440.1	2.23	440.1	2.97	440.1	2.38	440.1	-1.95	440.1	3.23	440.1	2.95	440.1	-1.34	440.1	-3.81	440.1	0.79	440.1	-8.17	440.1	-1.12	440.1	-0.79	440.1	7.03	440.1	9.57	440.1	8.82	440.1	4.7	440.1	3.51	440.1	11.66	440.1	-0.59
441	1.79	441	3.36	441	3.99	441	-1.38	441	6.16	441	5.09	441	1.44	441	6.02	441	2.54	441	-1.49	441	4.89	441	2.96	441	-0.4	441	1.16	441	2.13	441	-8.75	441	0.48	441	-1.17	441	9.22	441	11.46	441	8.17	441	2.77	441	8.41	441	9.43	441	0.27
441.9	4.92	441.9	2.01	441.9	5.03	441.9	-2.39	441.9	5.53	441.9	6.52	441.9	2.2	441.9	6.45	441.9	4.24	441.9	-1.18	441.9	2.03	441.9	2.92	441.9	-1.02	441.9	-1.2	441.9	2.7	441.9	-10.25	441.9	-1.93	441.9	-0.82	441.9	8.75	441.9	11.35	441.9	8.4	441.9	3.67	441.9	4.75	441.9	8.14	441.9	2.64
442.8	3.03	442.8	2.21	442.8	4.11	442.8	-3.71	442.8	4.26	442.8	5.24	442.8	0.59	442.8	5.3	442.8	1.78	442.8	-2.75	442.8	2.21	442.8	2.96	442.8	-2.49	442.8	-2.18	442.8	-1.73	442.8	-8.93	442.8	-0.96	442.8	-1.92	442.8	7.93	442.8	8.4	442.8	9.26	442.8	4.15	442.8	3.26	442.8	9.5	442.8	0.68
443.7	2.56	443.7	2.76	443.7	5.63	443.7	-2.74	443.7	6.2	443.7	1.94	443.7	1.01	443.7	3.38	443.7	5.33	443.7	-3.27	443.7	3.1	443.7	3.58	443.7	-4.15	443.7	-2.79	443.7	0.75	443.7	-8.16	443.7	-1.44	443.7	0.39	443.7	5.78	443.7	11.85	443.7	8.49	443.7	3.99	443.7	5.21	443.7	6.48	443.7	-0.09
444.6	4.03	444.6	3.04	444.6	-0.06	444.6	-0.28	444.6	5.82	444.6	5.21	444.6	1.8	444.6	6.43	444.6	1.96	444.6	-2.3	444.6	3.27	444.6	0.56	444.6	-1.25	444.6	-2.92	444.6	1.58	444.6	-6.04	444.6	-1.66	444.6	-1.89	444.6	7.43	444.6	10.15	444.6	10.5	444.6	4.54	444.6	5.68	444.6	8.24	444.6	0.15
445.5	3.2	445.5	4.49	445.5	3.32	445.5	-1.54	445.5	6.77	445.5	6.5	445.5	0.15	445.5	6.9	445.5	3.98	445.5	-1.92	445.5	2.31	445.5	2.83	445.5	-2.22	445.5	-2.44	445.5	2.33	445.5	-4.95	445.5	0.02	445.5	-1.73	445.5	6.28	445.5	9.09	445.5	10.01	445.5	4.64	445.5	6.42	445.5	9.43	445.5	0.15
446.4	4.25	446.4	0.76	446.4	4.09	446.4	-0.73	446.4	3.12	446.4	7.16	446.4	1.18	446.4	3.39	446.4	2.46	446.4	-1.39	446.4	2.81	446.4	1.61	446.4	-1.84	446.4	-1.78	446.4	-1.16	446.4	-7.22	446.4	0.04	446.4	-1.62	446.4	6.92	446.4	6.77	446.4	9.23	446.4	4.47	446.4	7.36	446.4	5.99	446.4	0.46
447.3	3.36	447.3	1.62	447.3	3.66	447.3	0.67	447.3	6.12	447.3	7.42	447.3	2.33	447.3	4.02	447.3	3.61	447.3	-3.17	447.3	3.42	447.3	3.53	447.3	-1.29	447.3	-3.39	447.3	0.99	447.3	-7.83	447.3	-2.39	447.3	-2.67	447.3	9.19	447.3	8.49	447.3	7.41	447.3	3.1	447.3	4.19	447.3	8.38	447.3	3.72
448.2	1.5	448.2	2.98	448.2	3.25	448.2	-2.94	448.2	3.1	448.2	6.16	448.2	0.56	448.2	6.54	448.2	1.87	448.2	-5.71	448.2	0.63	448.2	1.79	448.2	0.87	448.2	-1.71	448.2	-0.49	448.2	-8.45	448.2	-1.92	448.2	-2.45	448.2	7.22	448.2	10.21	448.2	9.33	448.2	4	448.2	4.44	448.2	9.33	448.2	0.48
449.1	5.75	449.1	0.06	449.1	3.65	449.1	-0.78	449.1	5.12	449.1	8.48	449.1	3.48	449.1	6.57	449.1	3.29	449.1	-3.34	449.1	3.46	449.1	4.63	449.1	-2.32	449.1	0.55	449.1	3.13	449.1	-8.93	449.1	-2.19	449.1	1.16	449.1	6.1	449.1	11.59	449.1	8.45	449.1	2.99	449.1	3.5	449.1	11.11	449.1	0.88
450	1.05	450	1.16	450	3.73	450	-2.03	450	4.13	450	4	450	0.95	450	5.3	450	4.48	450	-2.85	450	3.02	450	2.02	450	0.08	450	-3.36	450	0.42	450	-7.53	450	-2.3	450	-1.18	450	8.85	450	9.12	450	5.39	450	3.82	450	0.92	450	10.72	450	3.27
450.9	4.65	450.9	3.69	450.9	3.66	450.9	-6.88	450.9	4.94	450.9	4.33	450.9	3.5	450.9	3.74	450.9	4.49	450.9	-3.69	450.9	3.25	450.9	0.94	450.9	-1.75	450.9	-2.3	450.9	1.09	450.9	-8.1	450.9	-2.23	450.9	-2.1	450.9	5.08	450.9	7.88	450.9	7.67	450.9	4.24	450.9	3.89	450.9	10.09	450.9	-0.25
[truncated: 22 more columns]

## Sheet: Data corrected
X	L1A1	L1A2	L1A3	L1A4	L1A5	L1A6		L2A1	L2A2	L2A3	L2A4	L2A5	L2A6		L3A1	L3A2	L3A3	L3A4	L3A5	L3A6		L4A1	L4A2	L4A3	L4A4	L4A5	L4A6
-241.2	0.79	1.41	0.75	-1.05	1.26	0		3.19	-0.81	2.56	0.61	-0.71	0		4.93	3.16	1.4	6.02	2.13	0		1.32	-3.24	-4.89	-0.33	0.11	0
-240.3	-0.84	-2.32	-2.52	1.86	-1.29	0		0.34	-0.79	-0.96	1.55	1.8	0		0.86	0.29	-3.44	5.88	-2.46	0		2.74	-2.68	-0.37	0.32	-1.4	0
-239.4	-1.61	0.6	-3.47	-0.98	-3.44	0		-0.35	0.16	-1.98	0.69	1.61	0		1.18	0.46	-0.98	5.89	-1.39	0		2.89	-0.47	2.09	1.28	1.51	0
-238.5	1.97	0.94	1.63	2.88	1.63	0		1.77	1.2	1.51	4.71	5.12	0		-0.88	0.42	-1.56	3.46	-0.41	0		0.12	-1.41	-3.64	-0.79	-1.05	0
-237.6	-1.06	3.3	-0.2	0.17	1.35	0		1.46	2.89	-0.95	3.13	0.83	0		2.94	3.11	-0.25	8.63	-0.33	0		-0.19	-0.14	0.48	2.68	0.74	0
-236.7	0.16	3.06	1.96	-0.69	3.75	0		-1.11	2.89	2.25	1.26	3.98	0		5.55	2.66	1.24	7.96	2.02	0		3.27	0.02	0.76	4.8	0.39	0
-235.8	-0.86	-0.09	-1.76	1.07	0.3	0		-2.26	1.01	-1.28	2.61	2.43	0		1.15	2.26	-2.44	5.62	-0.26	0		1.61	-1.2	-2.02	1.15	2.82	0
-234.9	-0.44	-1.41	0.61	-0.19	-3.18	0		0.37	0.21	1.84	3.27	3.98	0		5.09	4.26	1.44	7.17	1.83	0		3.94	0.94	3.49	5.54	2.77	0
-234	-1.08	0.75	0.31	0.18	-2.58	0		0.76	3.56	-0.89	3.42	0.83	0		3.52	6.55	1.55	5.35	-1.13	0		0.95	2.5	1.12	1.37	-1.65	0
-233.1	-0.39	-1.06	-0.84	2.08	-1.51	0		-0.15	0.98	-2.99	4.25	-0.18	0		-2.21	-4.51	-4.95	3.29	-3.78	0		-0.09	-1.55	-1.76	1.97	1.2	0
-232.2	1.12	2.07	-0.5	2.96	-1.27	0		1.43	3.25	-0.74	4.51	1.28	0		3.52	4.85	-0.06	7.46	1.08	0		3.92	1.71	0.15	2.51	1.63	0
-231.3	3.91	1.23	2.78	2.28	2.86	0		3.14	4.6	4.19	3.54	4.74	0		1.76	3.64	1.53	6.44	-1.46	0		0.62	-0.1	-0.08	4.06	-0.35	0
-230.4	-1.01	3.18	-1.21	-1.16	-0.21	0		3.77	1.91	-0.07	4.17	1.22	0		1	2.76	-3.14	5.1	0.3	0		0.01	-2.64	-3.92	0.14	2.03	0
-229.5	-0.13	2.37	-2.46	-1.13	0.4	0		2.46	2.87	0.63	3.1	1.95	0		2.82	2.96	0.86	6.56	-0.25	0		0.67	-0.43	0.98	2.62	-0.87	0
-228.6	1.92	0.61	1.76	0.16	0.79	0		3.61	1.53	4.18	3.94	3.26	0		3.76	2.43	0.64	4.61	0.52	0		1.01	0.16	-1.4	1.14	0.44	0
-227.7	-0.16	-0.27	-1.12	0.11	-3.76	0		0.13	-1.36	-1.62	3.48	-1.52	0		1.33	0.88	-0.44	6.7	-1.27	0		-0.69	-5.05	-1.97	-0.65	-2.34	0
-226.8	1.49	1.73	2.26	3.57	1.8	0		2.25	1.4	0.89	2.13	4.57	0		2.75	1.8	-0.42	5.86	1.02	0		3.99	-0.21	-0.09	2.9	1.76	0
-225.9	2.55	0.8	0.68	-0.17	0.41	0		4.03	-0.94	-0.48	3.57	1.4	0		6.22	3.05	-1.02	9.06	0.51	0		3.57	-0.38	-2.42	1.64	1.71	0
-225	-0.19	-2.15	-0.53	-0.62	-3.68	0		4.01	3.09	4.66	5.43	2.1	0		3.85	3.55	3.81	4.26	0.24	0		2.84	-0.56	0.63	0.15	-1.12	0
-224.1	-0.02	-0.55	-1.41	0.07	-2.27	0		-0.79	-2.77	-0.03	-1.14	-2.82	0		2.55	0.43	1.03	2.83	-0.91	0		3.48	-2.92	0.8	-1.85	1.41	0
-223.2	4.71	4.25	2.57	2.13	4.4	0		3.07	2.73	0.5	3.23	3.34	0		2.53	2.06	-0.15	4.46	-1	0		2.57	-1.88	-0.38	2.98	2.21	0
-222.3	-4.15	-0.26	-0.58	-3.67	-4.83	0		3.42	3.08	3.22	0.92	2.44	0		1.4	3.83	-2.55	4.22	-0.11	0		4.07	2.01	-0.12	1.78	2.18	0
-221.4	-0.32	-1.43	-1.41	-2.73	-0.62	0		2.03	0.38	0.61	3.84	-0.96	0		3.66	4.01	0.88	7.46	-0.03	0		4.82	0.82	-0.86	4.53	2.36	0
-220.5	1.61	0.64	-0.18	3.3	1.75	0		4.15	0.34	4.46	4.37	4.28	0		1.6	2.43	0.21	6.38	1.28	0		2.83	2.59	1.74	3.13	3	0
-219.6	-0.61	0.94	-1.25	-0.43	-1.54	0		-0.8	-0.78	-2.01	3.12	2.87	0		-1.63	1.38	-2.48	4.85	-1.14	0		2.55	0.61	0.01	3.48	1.08	0
-218.7	-0.71	-1.46	0.28	-1.72	-2.7	0		0.04	-1.83	0.88	3.32	1.29	0		-0.89	-0.99	-3.69	3.18	-2.89	0		1.78	-2.2	-0.99	-0.13	-2.69	0
-217.8	0.66	0.81	-2.63	-2.36	-3.22	0		0.39	-1.19	1.09	0.79	2.95	0		1.24	-0.46	1.47	3.56	2.21	0		2.62	1.21	1.97	2.65	4.95	0
-216.9	-1.16	-1.8	-1.45	-3.91	-2.7	0		5.17	2.97	1.81	1.98	-0.06	0		2.55	2.36	-3.26	6.69	-2.88	0		2.05	-2.76	-0.87	0.91	-1.83	0
-216	-0.39	1.56	-1.47	-1.16	-0.9	0		3.35	4.43	2.13	2.38	6.57	0		5.52	7.06	-0.33	5.64	2.12	0		3.12	-1.16	-3.05	-0.52	-1.96	0
-215.1	-0.23	4.98	0.51	2.77	1.21	0		-0.29	2.51	-2.69	3.04	0.86	0		2.86	1.83	0.57	7.01	-1.49	0		1.8	-3.14	-3.26	2.38	-2.53	0
-214.2	-1.57	-1.7	-0.74	2.25	-1.58	0		-0.9	1.58	1.8	3.63	2.98	0		2.95	3.76	2.32	5.64	-1.31	0		4.06	2.34	0.44	5.16	-0.21	0
-213.3	2.82	-0.61	1.96	0.99	1.6	0		1.05	-0.99	2.23	3.49	0.51	0		3.76	1.08	0.23	7.92	1.13	0		-0.56	-0.09	-2.21	0.23	0.32	0
-212.4	1.97	1.59	-1.14	3.72	0.53	0		6.04	3.41	6.43	6.91	3.86	0		2.54	1.05	2.23	7.3	-0.05	0		4.83	0.65	2.27	5.53	1.85	0
-211.5	0.14	-1.63	-2.08	-2.23	0.7	0		-0.28	-1.95	-1.42	0.28	2.53	0		4.73	2.62	0.13	4.6	0.55	0		2.65	0.48	-0.21	2.53	0.14	0
-210.6	1.72	-1.24	-1.97	1.36	-1.65	0		-2.15	-1.08	-2.29	1.35	0.71	0		-1.47	-0.18	-1.16	5.07	0.97	0		3.23	1	1.3	2.15	0.18	0
-209.7	2	0.59	0.85	3.29	0.84	0		2.71	0.38	2.03	2.53	3.48	0		1.13	2.11	-1.43	4.73	-1.64	0		-0.76	-2.55	-1.38	0.36	-3.15	0
-208.8	1.05	1.34	2.93	1.27	-0.63	0		3.45	0.26	3.83	4.15	0.84	0		5.36	1.19	2.21	7.17	1.85	0		3.37	1.98	2.23	1.91	4.63	0
-207.9	-2.95	-0.64	-4.52	-0.89	-2.82	0		-3.5	-4.26	-4.08	-0.27	-3.42	0		-1.43	0.15	-0.58	2.64	-0.52	0		-0.01	-3.3	-2.32	-0.26	0.2	0
-207	0.45	1.22	-2.47	-1.3	-1.08	0		3.37	2.31	-3.03	3.82	3.88	0		1.4	2.33	-1.81	6.33	0.36	0		-1.92	-2.88	-4.33	-0.83	-1.94	0
-206.1	-0.02	2.69	0.58	-0.37	1.97	0		2.3	1.96	2.65	3.36	1.8	0		4.27	2.56	2.18	5.7	0.86	0		6.4	1.21	2.62	5.41	3.91	0
-205.2	-0.44	-0.92	-2.5	1.37	-2.39	0		0.62	-2.22	-1.29	1.84	1.99	0		-0.37	-0.09	-1.77	0.75	-2.75	0		0.18	-0.76	-1.32	-1.73	0.96	0
-204.3	0.84	1.25	1.69	-1.84	-3	0		4.42	1.26	2.98	2.54	1.62	0		3.86	3.68	-0.8	4.19	0.61	0		4.28	-0.8	1.82	3.2	0.87	0
-203.4	-1.61	-0.6	-0.67	-1.71	-2.98	0		1.34	0.57	-0.88	2.2	2.97	0		3.72	3.99	1.32	4.41	1.27	0		1.78	0.77	-2.25	-0.34	0.35	0
-202.5	1.03	2.77	2.76	2.72	0.08	0		0.17	-0.61	1.16	4.22	0.43	0		-0.61	-2.11	-2.95	4.3	-2.83	0		-0.71	-3.6	-1.74	1.34	-0.69	0
-201.6	1.57	0.88	-1.8	-2.61	-0.89	0		0.6	0.7	-0.09	2.58	1.22	0		3.45	1.75	-0.8	5.69	-1.07	0		2.02	-2.87	-3.01	-1.15	-2.01	0
-200.7	2.55	-1.11	-2.3	0.9	-1.48	0		1.68	-2.87	-1.68	2.42	0.39	0		-1.72	-0.82	-2.7	2.92	-3.12	0		1.96	-1.19	-1.29	1.14	-0.45	0
-199.8	-1.43	0.78	-0.44	0.26	1.74	0		2.67	2.74	3.02	5.36	4.59	0		1.89	2.72	-2.29	5.68	-0.17	0		0.88	-0.72	-0.42	2.73	2.94	0
-198.9	-3.18	-2.99	-3.17	-3.68	-5.03	0		-0.18	-0.9	-0.19	-0.54	-1.26	0		3.12	1.91	0.47	3.2	0.35	0		4.48	1.91	-0.22	4.23	4.53	0
-198	1.45	2.29	1.42	0.07	1.56	0		1.91	-0.23	0.47	1.67	1.58	0		5	2.36	1.37	7.49	0.47	0		3.75	0.93	1.25	5.08	3.56	0
-197.1	0.29	1.61	-1.07	0.14	1.13	0		2.5	-1.43	0.34	1.02	2.66	0		1.92	-0.35	-2.51	2.43	-0.48	0		2.67	-0.59	-1.43	0.97	0.59	0
-196.2	4.38	5.84	0.79	1.14	0.81	0		1.02	0.17	1.13	1.58	2.58	0		0.16	0.02	-0.52	6.41	0.46	0		1.37	0.66	0.27	4.88	0.81	0
-195.3	-1.12	-1.56	-0.82	0.15	0.8	0		1.23	1.52	1.27	1.97	-0.07	0		2.01	2.25	1.63	5.2	1.47	0		2.52	0	1.44	3.11	1.63	0
-194.4	-0.05	2.44	-0.11	0.51	1.06	0		3.5	1.72	3.37	3.39	2.35	0		2.73	2.86	2.56	5.94	-1.85	0		2.05	-0.35	0.23	0.51	-1.3	0
-193.5	-1.01	3.03	0.91	1.65	-0.35	0		-0.66	-0.89	-1.33	2.14	0.49	0		-0.15	-0.8	-3.69	3.35	-1.27	0		5.71	3.12	-1.38	3.79	5.56	0
-192.6	1.87	3.59	-1.67	1.66	0.41	0		3.83	2.57	2.84	2.51	4.05	0		2.88	2.13	2.07	4.5	2.25	0		0.29	-0.64	1.29	-0.18	0.36	0
-191.7	1.43	0.12	-0.65	0.33	-1.6	0		3.52	1.22	0.62	2.58	3.02	0		1.68	2.2	0.46	3.07	-0.95	0		2.41	-0.07	1.79	0.91	0.93	0
-190.8	-2.38	-2.2	-3.11	-4.03	-1.01	0		-3.87	-3.52	-2.23	-0.7	1.57	0		-1.94	0.76	-1.32	2.21	-0.86	0		0.69	1.75	-0.84	2.75	1.11	0
-189.9	-1.25	2.16	-0.75	0.25	-1.63	0		3.21	-0.29	0.28	5.4	2.85	0		4.3	0.47	0.06	4.7	3.06	0		3.1	-0.92	-1.27	2.46	2.39	0
-189	-0.84	-3.82	-4.15	-3.9	-2.16	0		3.22	-0.93	1.91	0.67	2.08	0		6.02	3.24	4.66	8.49	2.95	0		2.28	1.3	0.47	2.83	0.34	0
-188.1	3.02	2.46	-1.63	2.65	1.16	0		1.36	0.24	-1.24	1.55	2.19	0		0.91	-0.15	-2.36	2.33	1.1	0		2.52	-2.32	-3.06	1.23	1.71	0
-187.2	2.29	1.87	2.85	1.91	1.24	0		4.38	1.63	0.58	3.36	1.85	0		4.16	3.73	-2.38	2.24	0.9	0		1.72	1.56	-1.12	2.06	1.17	0
-186.3	-2.28	-3.83	-0.8	-0.05	-2.56	0		0.07	0.25	0.14	2.17	0.22	0		1.56	2.48	-0.22	4.93	1.53	0		0.46	-0.21	-1.9	0.92	3.99	0
-185.4	-0.97	2.79	-1.35	0.13	0.17	0		0.75	2.35	0.62	2.26	0.9	0		3.27	3.26	1.41	6.77	1.6	0		-0.02	-0.09	-3.21	1.24	-0.09	0
-184.5	-2	-2.99	-1.65	-2.88	-3.62	0		2	0.91	2.01	3.78	3.3	0		3.24	2.58	4.68	7.03	2.69	0		2.21	-1.85	0.67	0.8	-0.79	0
-183.6	-2.24	1.41	1.06	-0.44	-0.05	0		-1.3	-2.15	-2.57	-0.37	0.98	0		0.12	-0.19	-1.19	2.87	1.1	0		0.89	-2.47	-1.15	1.99	0.01	0
-182.7	-0.77	0.99	-1.17	-0.18	-1.89	0		-1.78	-0.74	0.04	1.84	0.04	0		-0.87	-0.19	0.37	3.59	3.5	0		1.31	-0.77	-0.55	1.23	0.12	0
-181.8	-0.4	1.08	-2.53	-0.45	-1.37	0		3.71	3.63	1.92	0.34	0.62	0		1.66	1.22	-0.24	4.01	-0.38	0		4.03	1.05	3.05	5.33	3.73	0
-180.9	0.42	1.69	-0.19	-0.53	-1.9	0		3.25	0.18	1.5	1.59	1.83	0		5.97	5.18	1.59	5.82	-0.6	0		3.3	1.3	-0.37	2.97	0.15	0
-180	1.33	1.83	0.91	-2.18	0.02	0		0.11	-0.35	-0.45	-0.66	-0.59	0		0.04	-0.66	-0.31	0.29	-3.23	0		1.29	-0.06	0.01	2.43	-1.03	0
-179.1	-0.74	-4.7	-4.04	-1.59	-4.08	0		-0.21	-0.91	0.73	0.09	-1.12	0		-0.11	2.28	0.92	3.46	-0.99	0		1.83	0.32	0.7	3.82	0.69	0
-178.2	1.74	2.14	0.34	1.79	0.38	0		2.28	2.42	2.18	4.98	2.81	0		3.38	3.88	1.18	6.8	1.42	0		1.06	-0.66	2.24	1.93	0.24	0
-177.3	-3.01	-2.08	-2.22	-5.47	-0.01	0		1.23	1.88	1.3	1.78	3.8	0		3.07	1.33	1.02	6.03	0.72	0		0.91	-2.26	-1.61	0.45	0.01	0
-176.4	-1.68	-0.15	-1.88	-1.38	-1.3	0		2.49	-1.24	0.08	1.71	3.23	0		2.66	0.87	1.41	4.23	0.67	0		2.75	1.11	1.08	2.34	3.52	0
-175.5	1.58	0.23	0.24	2.05	-1.1	0		0.38	0.76	1.24	4.86	1.48	0		3.65	3.14	2.11	5.97	1.73	0		4	-0.74	1.96	0.25	2.08	0
-174.6	0.51	-0.4	-0.35	-0.44	-2.43	0		2.87	1.47	2.81	3.83	3.41	0		2.04	0.95	2.03	3.59	2.14	0		0.23	-1.71	0.66	2.67	-0.45	0
-173.7	-0.93	1.41	-1.06	1.86	-2.33	0		4.03	4.62	1.38	6.75	3.05	0		1.29	2.81	-0.04	5.51	0.4	0		-2.17	-4.43	-4.26	0.07	-1.08	0
-172.8	2.34	3.3	1.51	1.65	-0.14	0		3.96	2.91	1.58	3.58	2.88	0		5.15	5.32	4.17	7.95	4.95	0		6.96	2.68	3.5	7.42	6.41	0
-171.9	-0.49	1.13	-1.18	1.66	-3.07	0		-0.65	0.95	-0.86	2.85	-0.09	0		1.5	2.81	0.63	5	-2.08	0		-1.52	-1.08	-0.43	0.71	-0.36	0
-171	0.42	3.35	3.91	-1.28	2.53	0		0.29	2.23	0.91	0.32	1.22	0		-0.41	1.51	0.72	0.97	0.41	0		2.59	-1.16	0.54	-0.9	-1.7	0
-170.1	4.43	2.96	3.36	2.42	2.75	0		2.67	0.46	1.29	2.65	2.1	0		3.9	2.62	1.24	7.07	1.13	0		6.2	0.58	1.17	5.41	0.68	0
-169.2	2.42	2.14	3.37	3.02	0.46	0		2.63	-0.11	0.41	2.69	1.47	0		0.99	0.69	-1.89	2.79	1.23	0		2.27	2.1	-0.75	0.6	1.75	0
-168.3	0.04	2.91	0.15	-1.36	-1.11	0		2.89	1.4	1.27	2.03	3.15	0		3.86	0.28	-3.02	3.19	1.08	0		4.26	1.93	-0.13	0.34	2.16	0
-167.4	-2.17	-2.08	-4.62	-2.91	-4.91	0		0.01	-1.53	-4.03	-0.08	1.94	0		3.57	3.14	-1.53	4.57	3.21	0		-0.81	-2.64	-2.91	0.44	1.99	0
-166.5	1.34	1.43	0.31	-0.4	1.86	0		2.19	1.77	-0.12	4.48	3.59	0		4.01	2.58	2.34	6.62	2.45	0		2.18	1.79	-0.18	4.05	0.15	0
-165.6	1.01	-0.61	-0.4	-2.73	-1.64	0		0.28	-3.75	-0.28	-2.6	1.89	0		-0.19	-1.06	-2.85	0	-0.65	0		3.83	1.41	-0.33	0.94	4.74	0
-164.7	0.57	0.96	-1.06	-3	-1.57	0		0.61	1.53	-0.4	-0.27	0.9	0		2.05	1.99	-1.47	5.03	-0.66	0		5.56	1.36	-0.49	4.43	2.3	0
-163.8	2.57	2.87	1.93	-1.77	0.62	0		1.67	0.32	0.31	2.16	3.84	0		-0.61	1.71	0.57	5.15	0.98	0		0.78	-1	-0.68	2.9	0.53	0
-162.9	-3.44	-4.44	-2.34	-3.9	-3.91	0		-0.83	-2.47	-2.65	-1.53	-1.16	0		-1.07	-0.45	-1.2	2.88	-2.17	0		1.66	0.26	1.43	2.51	1.33	0
-162	3.4	0.05	-0.18	2.05	0.9	0		5.92	4.46	2.03	6.62	6.66	0		4.36	4.09	-0.46	6.3	4.23	0		0.21	-1.53	-2.1	2	1.79	0
-161.1	-2.1	-0.1	-2.34	-1.14	0.67	0		-1.31	-0.93	-1.57	2.16	1.5	0		1.41	1.94	-0.25	3.77	-0.74	0		2.72	0.46	-1.22	0.15	1.52	0
-160.2	0.4	-1.84	-4.3	0.76	2.88	0		0.93	-1.08	-3.2	-0.09	1.92	0		1.96	-0.05	-1.21	2.26	-0.86	0		4.39	1.08	2.98	4.66	2.51	0
-159.3	0.4	1.24	0.26	-0.13	-0.95	0		-1.86	0.37	-1.5	2.52	2.14	0		0.57	0.65	0.59	4.27	-0.69	0		1.88	-1.72	-2.13	-0.06	-2.16	0
-158.4	1.13	0.12	-0.41	-0.01	0.15	0		-0.95	0.35	-1.49	4.06	0.65	0		2.17	4.05	-0.26	8.13	-1.58	0		1.87	1.46	-0.21	2.52	-0.14	0
-157.5	0.03	0.55	-1.72	0.81	-2.97	0		0.66	0.62	-0.34	2.35	0.73	0		-0.52	-1.24	-1.63	3.25	0.45	0		1.83	0.09	-0.64	1.48	0.52	0
-156.6	-1.71	0.5	-1.69	-4.25	-5.05	0		-1.97	-0.24	-4.68	-2.17	-4.42	0		3.02	0.21	-1.09	-0.22	-0.17	0		2.16	-2.61	-2.61	-0.52	-0.8	0
-155.7	-0.15	6.06	2.84	1.27	3.21	0		3.87	4.71	5.42	5.1	6.46	0		1.8	3.01	0.44	4.95	0.24	0		2.99	0.29	0.36	4.93	0.1	0
-154.8	0.98	2.46	0.42	-0.01	-1.89	0		3.21	3.65	2.67	3.01	0.39	0		2.39	0.48	-1.25	3.51	-0.04	0		-1.64	-2.45	-2.44	-0.81	0.39	0
-153.9	-1.51	0.23	0.6	-2.63	0.22	0		-1.52	0.36	-1.48	-0.86	0.71	0		1.15	2.4	-0.33	4.02	2.64	0		3.04	-0.52	-0.79	2.58	2.66	0
-153	-1.51	-3.39	-3.9	-1.11	-2.94	0		2.07	1.84	1.06	-0.33	2.14	0		4.31	4.24	4.53	4.2	1.63	0		4.06	1.59	2.35	1.89	2.63	0
-152.1	0.31	-0.39	-1.76	0.74	-0.74	0		-1.39	-2.55	-2.9	0.11	-0.42	0		1.44	2.38	0.71	3.35	-1.39	0		0.89	-0.11	0.67	0.76	0.14	0
-151.2	0.6	1.1	1.79	1.5	1.54	0		0.02	1.31	2.37	2.5	2.94	0		0.94	3.61	0.98	3.18	-1.31	0		2.2	2.72	3.61	5.09	2.1	0
-150.3	1.19	0.34	-2.67	-1.68	-0.24	0		2.46	1.9	-0.5	0.32	2.76	0		1.95	2.24	0.51	2.89	-1.12	0		1.35	0.69	-0.8	2.26	0.15	0
-149.4	1.86	3.36	3.37	2.82	1.59	0		4.35	5.5	2.96	4.53	2.29	0		2.61	4.06	-2.61	2.14	-2.82	0		-0.39	-3.25	-3.78	-2.11	-0.79	0
-148.5	-3.86	-4.39	-2.41	-3.17	-4.67	0		-2.51	-2.18	-0.22	0.09	-0.37	0		1.34	2.5	1.76	4.05	1.37	0		2.3	-1.49	-0.12	1.03	0.04	0
-147.6	-0.49	-2.49	0.31	-1.55	-1.82	0		-2.01	-2.46	-1.61	-2.96	-2.73	0		-0.59	0.28	-2.05	0.44	-1.05	0		-0.41	0.88	-0.91	-1.58	0.05	0
-146.7	-0.14	-0.36	-1.23	-0.59	-0.29	0		0.59	-0.09	-1.2	-0.62	1.01	0		-1.06	1.23	-3.88	2.76	-2.29	0		-0.25	0.9	-0.67	2.66	0.76	0
-145.8	-1.75	-0.03	-0.62	-0.5	-1.96	0		-2.31	-2	-2.61	-1.75	0.17	0		0.18	2.05	0.03	1.93	0.16	0		2.47	0.99	-2.65	1.58	0	0
-144.9	1.07	0.39	0.67	0.3	0.94	0		0.48	0.82	2.37	0.5	1.41	0		-1.5	1.44	-3.66	2.97	-2.7	0		2.36	1.82	0.93	3.22	0.04	0
-144	-4.07	0.91	-0.19	-1.45	-0.56	0		-0.51	1.57	-0.78	-1.22	2.16	0		5.82	5.29	3.19	4.82	2.63	0		0.79	0.16	0.31	1.37	-0.73	0
-143.1	3.06	0.97	3.68	1.81	3.84	0		2.76	0.09	2.16	1.94	2.86	0		3.25	3	0.6	5.86	0.55	0		2.69	0.34	-2.22	1.47	0.75	0
-142.2	-0.32	-0.15	-1.81	-0.22	-2.96	0		-1.93	-1.95	-0.01	-2.95	-2.25	0		2.58	1.82	0.68	0.01	-2.14	0		2.93	-1.21	-0.27	0.64	-1.19	0
-141.3	-0.8	-1.02	0.28	-1.3	0.3	0		-1.8	-1.69	-0.58	-3.02	-0.26	0		-2.6	-0.62	0.59	2	-2.19	0		2.88	1.71	0.96	3.44	0.66	0
-140.4	-1.16	0.04	-2.67	-3.01	-2.32	0		-1.19	-0.58	-2.29	0.19	-1.41	0		2.18	1.1	-0.54	5.18	0	0		1.93	0.74	-0.77	3.05	2.44	0
-139.5	-0.9	-1.07	1.56	0.78	0.33	0		-0.01	-1.62	0.17	0.19	-0.86	0		-0.41	1.41	0.7	1.16	-0.06	0		4.39	0.75	1.78	1.62	1.69	0
-138.6	0.76	1.49	0.14	1.04	-1.79	0		-0.6	-1.69	-0.05	0.34	-1.29	0		0.48	-1.51	-0.62	3.32	0.71	0		-1.69	-1.73	-1.83	1.58	0.88	0
-137.7	1.17	3.21	0.62	2.55	-0.87	0		1.88	1.81	-0.85	3.34	2.02	0		0.87	2.46	-2.92	5.76	0.5	0		0.84	1.05	-2.49	0.47	-0.99	0
-136.8	-0.02	-1.21	-2.15	-2.16	-1.31	0		4.01	-0.38	-1.17	2.53	-0.22	0		3.51	0.83	-0.08	5.73	1.31	0		2.78	1.2	1.99	4.41	1.73	0
-135.9	0.72	-0.09	-0.23	0.45	-2.42	0		5.35	1.39	-0.95	2.38	0.34	0		3.4	0.81	-1.4	4.24	0.2	0		2.65	-0.3	1.06	2.49	1.31	0
-135	-0.81	0.79	0.78	-0.07	1.25	0		-1.38	0.27	2.76	0.53	1.31	0		0.7	1.81	1.51	1.93	-2.14	0		1.41	0.35	1.9	0.87	0.56	0
-134.1	1.87	-0.29	3.01	0.73	2.79	0		3.78	-0.04	3.08	3.6	3.65	0		2.12	0.61	1.07	3.71	-0.24	0		-0.96	-2.99	-0.78	-0.69	-0.41	0
-133.2	1.96	1.45	4.46	3.28	5.76	0		1.19	-1.3	-0.05	0.56	2.85	0		-0.17	-0.82	-2.44	2.37	0.49	0		2.4	1.7	0.07	4.82	3.22	0
-132.3	0.02	-1.8	1.85	-2.76	0.61	0		3.11	3.39	2.79	2.12	1.98	0		1.96	1.22	-0.43	3.4	-2.46	0		-0.58	1.34	1.07	0.14	0.78	0
-131.4	-0.7	0.24	-0.75	2.07	0.35	0		0.05	0.57	-1.67	1.67	0.79	0		-1.54	1.2	-0.84	3.36	-1.96	0		-0.54	-0.74	1.59	1.61	2.28	0
-130.5	-0.51	-1.75	0.15	3.48	1.61	0		0.4	-1.72	1.14	1.12	0.79	0		1.07	1.97	-1.62	1.18	-2.67	0		3.8	1.67	-1.42	0.97	1.01	0
-129.6	1.72	2.2	0.4	-0.57	2.91	0		3.22	1.91	1.68	0.25	6.11	0		4.22	2.1	-0.21	3.16	1.78	0		1.99	-1.12	-2.58	3.28	0.12	0
-128.7	-0.65	-0.41	1.75	-0.6	-1.05	0		0.21	-0.61	0.5	3.55	0.37	0		0.5	-0.01	0.4	3.82	0.43	0		5.01	1.99	2.9	4.48	2.77	0
-127.8	-1.77	-0.17	-0.59	-2.7	1.45	0		0.02	-0.39	0.69	0.89	0.77	0		-0.78	1.66	-1.55	3.75	-0.33	0		-1.65	-1.43	-6.13	2.06	0.39	0
-126.9	-0.64	1.36	1.14	-1.63	1.37	0		1.39	1.59	1.71	-0.36	1.87	0		1.67	1.28	-1.84	1.21	-0.83	0		3.07	-1.05	-0.25	2.22	-1.49	0
-126	-2.17	-1.84	-3.32	-2.18	-1.6	0		0.85	-2.01	-0.2	2.92	4.91	0		0.84	1.74	-0.46	6.68	1.1	0		-1.53	-1.19	-2.08	0.93	-1.26	0
-125.1	2.9	1.96	0.35	1.11	-0.25	0		0.03	-1.53	-1.27	-0.29	-2.49	0		1.84	2.68	-0.02	3.89	-0.52	0		0.37	-0.94	-0.89	2.41	0.72	0
-124.2	-2.32	-0.36	-1.22	0.1	-1.68	0		-1.64	-1.44	-1.34	-0.04	-0.34	0		1.66	-1.08	-1.19	-0.03	-1.26	0		-0.5	-1.12	-1.56	-1.02	-0.13	0
-123.3	-3.71	-4.21	-1.87	-4.61	-2.45	0		-1.5	1.2	-1.35	-3.3	-0.74	0		2.88	3.89	2.04	3.23	0.21	0		0.96	-0.64	-0.46	1.52	-0.06	0
-122.4	2.76	3.87	1.96	2.32	-1.22	0		1.26	2.65	4.28	4.35	0.87	0		-1.88	1.17	-0.82	4.43	-1.56	0		2.63	2.49	3.28	5.58	2.22	0
-121.5	-0.21	1.26	-0.31	-1.53	-0.89	0		1.97	-0.35	2.32	0.75	2.29	0		0.67	-0.9	-0.49	2.42	-0.07	0		5.92	-1.13	2.24	0.32	2.1	0
-120.6	-0.66	3.25	0.21	-0.71	0.09	0		1.21	1.29	0.38	2.23	2	0		1.32	2.12	1.35	5.55	-0.11	0		1.9	-1.39	1.78	4.06	1.51	0
-119.7	0.49	0.67	-0.54	0.77	0.21	0		3.78	1.75	3.63	2.62	0.93	0		-0.44	-1.68	0.53	0.51	-1.3	0		-0.95	-2.76	-2.8	-1.39	-1.27	0
-118.8	-1.38	0.08	0.16	0.28	-0.48	0		4.73	0.38	1.06	3.06	4.48	0		2.97	2.81	-0.79	6.22	-0.17	0		0.52	1	-1.66	-0.67	-1.35	0
-117.9	0.18	0.09	-0.75	-3.21	-2.64	0		-0.25	-0.58	-0.39	0.73	-0.6	0		1.44	1.61	-1.54	1.38	-0.37	0		4.73	2.83	1.97	1.93	2.97	0
-117	0.98	2.97	1.9	-1.56	-2.27	0		0.39	0.5	0.3	-0.57	1.01	0		0.61	2.12	-0.11	3.07	2.76	0		-1.28	0.12	-0.71	0.14	0.8	0
-116.1	-0.41	-0.65	-0.07	-1.87	-1.64	0		-0.4	1.34	1.18	-1.69	-0.49	0		0.36	3.63	1.93	0.04	1.34	0		-0.67	-1.72	-0.04	1.63	2.81	0
-115.2	0.93	1.35	2.79	3.54	-0.83	0		2	0.69	2.2	2.19	0.95	0		3.71	1.91	0.31	5.26	3.17	0		3.83	0.08	-0.25	3.03	3.49	0
-114.3	-2.23	-0.5	-0.68	-0.76	0.37	0		4.16	2.37	1.53	2.79	1.44	0		5.56	5.52	1.88	3.77	1.43	0		0.94	2.33	2.37	1.21	3.6	0
-113.4	1.52	2.12	-0.9	2.43	0.33	0		0.82	1.55	1.34	2.2	-1.34	0		-0.71	-0.03	-0.01	2.3	-2.69	0		4.76	2.55	2.66	4.42	3.17	0
-112.5	1.86	0.78	3.5	0.77	3.08	0		2.77	1.8	1.65	1.94	3.36	0		0.86	4.34	1.37	3.63	1.86	0		1.7	0.48	-0.48	1.14	0.25	0
-111.6	-2.33	-3.17	-2.82	-1.94	-3.12	0		-1.22	2.31	-1.67	0.83	2.94	0		0.01	3.14	-2.16	3.6	2.19	0		-1.86	-2.11	-2.98	-0.94	-0.73	0
-110.7	-4.56	-0.15	-0.99	-0.52	-3.28	0		0.52	1.61	1.91	2.68	1.5	0		2.14	-1.19	-0.46	3.5	0.06	0		3.78	1.22	1.5	4.87	0.84	0
-109.8	0.65	0.68	-0.51	-0.84	-1.63	0		-2.59	0.03	-3.11	-1.87	1.25	0		-3.43	-1.42	-5.04	-1.43	-0.07	0		-0.06	-1.09	-1.69	-1.16	1.69	0
-108.9	-0.48	0.92	-0.41	-4	-0.15	0		-0.73	1.46	3.75	2.61	2.6	0		-2.02	1.94	1.79	2.95	0.29	0		-4.5	0.1	-1.57	0.4	-1.35	0
-108	-4.69	-2.92	-2.29	-0.38	-2.29	0		-0.64	-1.15	-1.62	-0.21	0.73	0		2.19	1.2	1.04	3.27	0.92	0		3.43	-1.45	-1.56	1.98	1.68	0
-107.1	-3.65	-0.27	-0.99	-1.72	-1	0		-0.51	0.11	-0.31	0.61	-0.97	0		2.06	2.34	-1.96	2.71	0.78	0		3.14	1.98	1.81	2.99	2.92	0
-106.2	1.71	0.53	0.94	-0.41	-2.65	0		0.7	-1.29	1.25	0.51	1.44	0		-0.9	0.51	1.52	2.67	0.16	0		-0.54	-0.74	0.97	0.43	1.92	0
-105.3	1.8	-0.81	0.91	-0.4	-0.71	0		2.25	1.67	1.45	2.36	1.62	0		5.14	3.91	3.29	7.49	1.53	0		4.38	4.44	2.34	7.05	3.99	0
-104.4	2.79	2.21	2.01	0.17	0.35	0		3.25	1.33	2.05	0.63	3.42	0		2.05	1.08	-1.9	1.78	1.87	0		1.2	-2.87	-0.15	0.2	0.68	0
-103.5	1.57	0.14	0.17	-1.13	0.8	0		1.55	-1.18	-2.66	-3.66	-1.31	0		0.37	-0.41	-1.8	0.88	-5.7	0		0.99	0.09	-3.39	0.25	-2.62	0
-102.6	-0.2	-1.05	-0.79	-2.01	-0.48	0		1.86	1.37	1.78	-0.19	2.75	0		-0.42	1.17	-1.69	2.71	0.9	0		2.4	2.91	2.04	1.89	3.04	0
-101.7	-1.82	-0.64	-0.75	-2.07	0.39	0		-2.59	-1.68	-2.3	-2.02	0.78	0		0.09	1.9	-1.21	2.88	0.23	0		-3.69	-4.4	-3.41	-3.17	-1.77	0
-100.8	1.27	0.14	0.95	0.24	-3.39	0		0.63	1.15	3.61	3.75	2.65	0		-1.83	0.76	0.11	4.3	0.62	0		-1.77	-2.09	-3.03	1.32	-2.94	0
-99.9	1.57	0.28	-2.79	-2.72	-1.55	0		-2.26	-3.35	-0.67	-0.03	-3.06	0		-2.22	-1.66	-3.05	0.76	-3.16	0		2.67	-0.11	1.28	0.07	0.64	0
-99	-0.75	-1.08	2.36	-3.12	-4.83	0		-1.98	-0.96	-1.77	-1.92	-5.11	0		2.72	4.58	1.62	6.49	2.51	0		1	0.66	2.01	2.46	1.89	0
-98.1	0.73	-0.53	1.32	-1.9	2.66	0		-0.29	-1.06	0.7	0.15	3.76	0		-2.57	-1.84	-2.19	0.04	-2.41	0		-0.46	-1.4	-1.02	0.71	0.67	0
-97.2	-0.93	-0.59	-1.01	-1.97	-1.69	0		1.47	-0.12	0.43	1.91	1.2	0		2.04	2.42	1.58	2.94	-0.58	0		-1.64	-1.44	-0.73	-2.92	-2.64	0
-96.3	-7.58	-2.74	-5.91	-3.92	-4.61	0		-1.22	-3.67	-1.88	1.03	1.07	0		0.09	-1.41	-1.57	2.08	1.48	0		-0.2	1.26	-1.76	0.08	1.16	0
-95.4	-0.65	-0.14	3.52	1.98	-0.92	0		0.67	1.12	2.43	1.88	0.97	0		-1.61	0.34	-1.29	1.69	-3.69	0		1.55	2.83	1.11	4.15	1.39	0
-94.5	-1.26	-0.06	-1.7	-1.14	-2.04	0		3.1	2.31	-0.4	-1.14	-0.4	0		3.42	2.58	-1.65	2.53	-0.74	0		2.47	-1.92	0.77	1.83	-0.99	0
-93.6	2.41	2.36	1.9	-0.53	1.17	0		1.63	2.35	0.25	1.55	1.74	0		5.25	5.16	1.3	5.45	3.04	0		-0.2	-0.33	-1.96	-0.46	2.16	0
-92.7	0.22	-0.61	3.28	-0.28	-0.41	0		-1	1.55	6.78	3.09	2.41	0		-0.03	-0.97	0.54	1.48	-2.57	0		1.62	-1.31	-2.95	1.56	-4.16	0
-91.8	2.14	0.62	-0.56	-1.93	-0.89	0		2.94	-1.38	3.08	2.07	1.13	0		1.7	0.7	0.47	1.74	-2.6	0		1.94	0.84	-0.69	2.38	0.32	0
-90.9	0.11	0.41	1.66	-0.12	0.25	0		2.44	2.36	0.88	1.41	2.99	0		1.09	2.43	1.33	3.7	0.07	0		-1.46	-1.52	0.41	1.79	1.81	0
-90	-3.29	-1.3	-3.85	-2.05	-0.54	0		-3.83	-3.38	-2.62	-0.24	-0.75	0		-2.71	-1.84	-1.49	1.83	0.35	0		-2.13	-1.71	0.49	1	0.55	0
-89.1	-0.76	-0.1	-0.15	-2.83	-0.73	0		-0.19	-1.48	1.26	-1.19	-0.39	0		0.72	1.69	0.06	3.98	-1.22	0		0.72	2.22	0.88	7.11	3.41	0
-88.2	0.85	-0.42	0.86	0.94	1.63	0		2.51	0.07	0.2	0.26	0.59	0		0.31	0.17	-0.58	0.46	-1.6	0		1.91	1.07	1.16	1.71	-1.41	0
-87.3	-2.68	-2.62	-2.53	-3.68	-2.67	0		3.56	2.24	5.57	2.33	5.92	0		2.87	0.82	4.73	2.39	3.06	0		1.55	-1.12	-2.45	0.17	-1.15	0
-86.4	-0.38	-3.13	-2.44	0.32	-1.43	0		2.54	-1.31	2.2	2.33	1.67	0		5.65	3.32	3.33	6.42	2.88	0		2	2.99	-0.8	2.61	1.42	0
-85.5	-0.78	-1.09	-1.42	-0.62	0.21	0		2.99	-0.31	3.45	1.8	1.41	0		3.59	1.03	1.1	6.04	-0.23	0		-1.02	-2.69	-0.67	-0.09	-1.3	0
-84.6	-1.3	2.02	-1.5	-1.49	-1.29	0		-1.66	1.25	-2.27	1.01	-2.96	0		0.34	-0.25	-1.2	1.98	-1.72	0		2.66	-0.25	-0.4	1.85	3.73	0
-83.7	0.24	1.77	2.48	1.57	-1.29	0		-1.56	0.87	-0.02	1.07	0.25	0		-0.51	1.05	-0.03	0.76	-0.16	0		1.92	-0.12	1.64	1.11	0.96	0
-82.8	-4.45	-2.11	-2.13	-2.55	-3.6	0		-1.91	1.91	-0.15	-0.18	3.54	0		-0.79	1.81	-1.17	3.54	-0.02	0		0.27	1.18	-0.32	2.4	1.05	0
-81.9	-1.14	-1.8	0.48	-4.37	-1.91	0		1.55	-0.33	4.8	-0.96	1.87	0		2.23	0.71	1.95	2.81	-1.45	0		0.52	1.77	0.76	-0.45	0.24	0
-81	0.93	1.79	-0.26	-0.96	-1.04	0		0.75	0.51	1.79	-0.5	-0.02	0		4.96	0.25	1.03	5.42	0.06	0		2.15	0.53	0.26	-0.03	-0.2	0
-80.1	1.95	3.09	1.69	0.23	2.25	0		3.41	3.09	1.19	-0.04	1.99	0		2.29	2.09	1.38	2.52	-1.97	0		-0.22	-0.16	-1.74	2.51	-2.81	0
-79.2	-0.31	-0.22	-2.83	-2.69	-0.86	0		-0.68	-1.38	-0.91	-0.72	-0.68	0		2.49	0.27	0.45	3.2	0.41	0		2.16	0.97	-1.58	1.96	0	0
-78.3	-3.23	-0.33	-1.53	-1.96	-0.23	0		2.22	4.48	3.32	1.15	2.14	0		0.94	0.45	0.25	1.86	-0.58	0		-0.65	-1.92	-2.88	-1.64	-1.69	0
-77.4	0.95	0.9	2.47	-1.24	-0.56	0		1.55	1.88	0.62	0.12	-0.67	0		0.29	-0.25	-1.33	1.96	-3.02	0		-3.31	-1.84	-2.9	-0.01	-2.14	0
-76.5	2.44	2.3	3.38	2.92	3.25	0		-0.52	-1.5	-2.09	-4.29	-1.69	0		-4.95	-2.13	-4.38	-2.86	-3.63	0		-1.91	-2.2	-3.48	-4.15	-1.21	0
-75.6	-0.47	-0.58	1.01	-2.21	-3.21	0		-1.74	-1.82	-0.13	-0.72	-1.79	0		-1.67	1.4	-1.75	1.53	-0.51	0		-0.25	1.22	-1.98	1.42	1.67	0
-74.7	-1.51	-1.88	-1.04	-4.03	-2.35	0		-2.28	-2.83	-3	-2.99	-3.31	0		2.43	-0.31	0.59	2.8	-0.78	0		2.16	0.23	-0.24	1.67	1.77	0
-73.8	-3.18	-2.9	-2.48	0.12	-2.61	0		-1.66	-0.3	1.4	0.1	-0.79	0		-0.09	0.65	0.65	1.78	-1.15	0		3.83	4.38	-0.02	2.99	2.22	0
-72.9	1.2	0.24	0.56	0.56	-0.06	0		0.03	4.31	1.48	1.62	3.34	0		-0.19	2.03	0.39	3.76	2.52	0		3.22	4.77	5.18	6.98	5.26	0
-72	-2.34	0.62	-1.32	1.25	-0.97	0		-1.33	-0.53	-1.42	1.38	-0.21	0		-0.47	0.56	-1.55	1.63	-2.21	0		2.11	2.32	1.09	-1.78	0.99	0
-71.1	-0.92	1.95	0.35	0.05	-0.15	0		-1.46	1.22	-1.92	1.21	-1.41	0		-0.06	1.73	-2.59	4.5	-2.03	0		-1.8	0.13	-0.65	1.83	-2.07	0
-70.2	-3.57	-3.3	-0.73	-2.91	-6.44	0		0.89	-0.37	2.26	1	0.34	0		1.27	1.28	1.58	4.52	2.99	0		1.16	-0.37	0.89	-0.36	4.17	0
-69.3	-1.99	0.25	-1.09	0.25	-1.23	0		-1.16	0.9	-0.54	-3.27	2.52	0		1.86	0.96	0.23	-0.05	0.65	0		1.07	0.22	-0.92	2.09	-0.8	0
-68.4	0.93	3.25	3.58	-0.87	-0.24	0		-0.84	2.56	-0.11	1.46	-0.39	0		-1.26	1.7	-1.53	1.51	-1.56	0		2.11	2.34	-0.78	2.76	0.68	0
-67.5	2.33	2.84	3.08	-3.37	-0.26	0		0.5	1.24	0.76	-3.54	0.81	0		-0.04	2.06	1.19	0.58	-1.25	0		1.77	2.2	1.56	2.81	1.76	0
-66.6	-1.84	-1.62	-0.65	-0.48	-1.6	0		-3.25	-1.22	-1.23	0.29	0.76	0		-0.87	-1.04	1.16	0.32	0.83	0		4.87	1.92	4.72	2.02	3.31	0
-65.7	-4.09	-5.24	-3.24	-7.95	-4.42	0		-0.19	-2.27	-0.54	-3.66	-2.69	0		2.1	3.16	1.68	3.58	0.18	0		2.13	0.67	1.09	1.33	2.33	0
-64.8	-2.01	-3.19	-2.84	-2.13	-1.62	0		1.53	-1.69	-0.66	0.02	2.32	0		3.7	1.45	0.68	4.26	1.19	0		1.82	1.83	2.33	2.64	0.62	0
-63.9	-3.39	-3.91	-3.44	-2	-4.37	0		-1.41	0.57	0.22	-0.33	-0.49	0		-0.05	1.06	-1.02	-0.69	-3.49	0		5.9	3.36	1.6	1.76	-1.53	0
-63	-1.89	-2.91	-0.66	-4	0.92	0		-1.33	-0.97	-1.6	-2.69	1.22	0		2.87	2.28	1.5	-1.18	2.71	0		2.37	0.43	0.68	0.59	2.55	0
-62.1	2.29	0.43	-0.48	1.54	-0.41	0		3.45	2.48	-0.19	2.57	0.85	0		2.18	0.51	-1.16	2.07	-1.24	0		3.57	2.59	0.96	0.6	1.04	0
-61.2	-0.3	-0.27	-0.57	-1.22	-0.39	0		3.25	1.48	1.1	1.02	2.56	0		3.81	2.61	0.79	2.99	3.27	0		2.83	1.66	2.44	2.8	3.03	0
-60.3	-0.01	2.16	-0.45	1.44	-0.52	0		3.88	4.7	3.12	4.59	3.02	0		4.22	2.9	3.25	3.91	2.68	0		0.31	0.64	0.04	1.28	-3.24	0
-59.4	-3.11	-0.46	-0.24	-1.48	-2.35	0		-0.6	-1.05	0.07	1.16	-1.31	0		-1.59	0.06	-2.69	0.83	-2.72	0		2.7	2.29	1.34	1.41	0.98	0
-58.5	-0.99	-1.63	-2.4	-3.5	-3.16	0		0.03	0.4	2.03	1.96	0.86	0		0.3	0.78	1.34	3.49	-2.07	0		0.36	1.44	0.53	2.42	0.33	0
-57.6	-2.9	-0.43	1.16	-2.72	-3.88	0		-0.45	-0.74	-0.12	0.46	0.91	0		-2.52	-2.04	-3.58	0.87	-1.92	0		-1.33	-1.78	-1.13	-0.5	-0.68	0
-56.7	-2.9	1.33	-1.37	-1.02	-0.48	0		-0.3	1.64	2.08	3	1.29	0		2.19	1.37	3.34	5.87	1.02	0		2.02	0.76	1.94	1.76	1.91	0
-55.8	-0.79	0.37	3.18	2.28	-1.42	0		5.35	4.18	6.94	4.66	4.37	0		3.71	3.63	3.32	7.01	-0.73	0		1.25	0.15	0.48	4.94	-0.53	0
-54.9	1.74	4.44	4.58	2.47	-1.87	0		-0.97	-0.42	2.47	0.53	-1.67	0		1.47	-0.89	1.29	3.22	-0.11	0		6.34	1.42	0.77	4.41	0.78	0
-54	-0.41	2.28	0.72	-0.65	2.14	0		0.68	2.59	0.93	0.09	2.26	0		-0.74	2.44	-1.9	0.74	-0.41	0		1.59	0.21	-0.89	1.13	-0.23	0
-53.1	1.56	1.49	3.17	1.7	2.02	0		3.23	-0.18	1.96	0.82	3.55	0		3.68	1.63	2.56	2.68	0.22	0		-1.18	-1.89	-0.99	0.73	0.13	0
-52.2	-0.41	3.89	0.32	-1.12	0.09	0		1.84	3.93	2.55	-0.61	3.56	0		1.77	2.12	0.91	2.65	-1.68	0		-0.4	2.14	-1.54	0.86	-0.56	0
-51.3	4.61	3.16	4.13	1.06	2	0		2.35	2.28	1.82	2.23	1.69	0		-0.56	-0.52	-0.57	-0.36	-0.58	0		2.32	-0.52	3.25	-0.94	2.23	0
-50.4	-1.77	0.14	-1.5	-2.18	0.16	0		1.29	3.24	1.92	1.06	2.81	0		1.01	0.24	-2.22	-0.48	-1.67	0		-1.17	-0.63	-2.65	-2.73	0.2	0
-49.5	-1.29	0.19	-1.07	-0.51	-1.15	0		0.49	1.03	2.04	1.62	2.87	0		-1.43	2.25	0.21	2.82	-0.84	0		1.26	3.58	1.41	2.8	1	0
-48.6	-1.38	-2.04	0.9	-2.51	-3.37	0		0.33	1.19	0.5	1.6	1.74	0		1.67	2.07	2.56	2.77	2.32	0		-0.14	-0.48	1.2	0.51	2.82	0
-47.7	-1.62	-2.02	0.17	-2.69	-1.52	0		3.05	1.93	2.63	0.69	0.67	0		1.36	1.27	0.69	1.21	-1.37	0		-1.95	-1.79	-0.97	0.14	-1.58	0
-46.8	1.76	-0.78	0.66	0.47	1.36	0		2.49	2.36	1.58	2.25	1.71	0		3.44	4	0.17	3.91	0.15	0		1.14	-0.66	-1.12	0.61	-0.22	0
-45.9	2.64	3.38	0.51	-1.1	1.06	0		1.95	1.38	0.26	1.37	2.57	0		-0.34	-0.33	-1.88	2.15	0.94	0		-0.07	-2.12	-0.43	0.32	0.88	0
-45	-0.65	2.17	-1.33	-3.98	-1.22	0		1.15	0.45	0.9	-2.7	-1.43	0		3.17	2.54	2.78	1.47	1.8	0		-0.25	-2.5	-0.5	1.35	0.73	0
-44.1	-1.43	-0.76	-2.02	-1.09	-0.67	0		2.15	4.06	2.14	0.41	2.43	0		-0.19	4.2	1.24	0.52	0.52	0		2.17	0.73	1.21	-0.76	2.89	0
-43.2	-0.25	-0.59	1.76	-1.53	0.97	0		-1.5	-0.95	-0.6	-2.21	2.14	0		-0.2	1.59	-1.81	-0.49	-3.47	0		2.94	1.09	0.04	2.25	1.19	0
-42.3	0.24	-2.29	-2.83	-1.22	-2.24	0		4.83	3.33	0.38	3.87	2.43	0		2.74	2.64	0.4	2.43	1.8	0		1.52	-0.51	0.83	-1.5	1.8	0
-41.4	0.03	-1.23	-0.18	-2.42	-2.55	0		1.43	1.51	3.45	-0.09	1.43	0		3.8	3.33	5.67	3.52	1.72	0		2.48	0.13	1.38	2.67	0.11	0
-40.5	0.07	0.53	-1.4	-0.38	-4.05	0		2.33	2.44	2.65	1.07	1.72	0		3.32	3.24	3.57	2.86	0.7	0		1.3	1.81	1.45	3.91	1.89	0
-39.6	-1.07	1.16	-0.25	-3.05	-1.92	0		-1.62	-0.18	1.48	0.6	-2.27	0		3.36	2.75	2.85	4.92	-0.38	0		3.5	0.22	1.71	1.52	0.56	0
-38.7	2.28	2.09	1.66	-1.08	2.46	0		2.83	2.12	0.41	-0.49	0.58	0		3.79	4	1.5	3.27	2.16	0		0.68	0.63	1.75	2.49	2.97	0
-37.8	-1.37	-1	1.19	-1.74	0.48	0		-1.29	0.32	0.36	-0.85	-1.35	0		1.23	2.21	0.54	2.41	0.33	0		1.46	-0.52	-0.48	1.4	1.22	0
-36.9	-4.71	-3.14	-0.93	-3.27	-2.67	0		0.04	-0.19	-0.89	-1.41	-3.02	0		-1.53	-0.62	-2.91	-0.7	-1.97	0		1.71	1.81	-2.22	2.25	2.34	0
-36	0.81	-1.72	-2.36	-1.08	-1.16	0		0.57	0.81	-1.03	1.06	1.18	0		3.2	2.93	3.05	3.64	4.02	0		1.69	1.32	1.6	2.11	0.19	0
-35.1	0.62	-0.2	-0.99	-2.79	0.19	0		0.02	2.5	-1.97	0.25	1.72	0		1.75	3.51	-0.14	2.49	0.74	0		-0.62	-0.7	-2.2	2.02	-0.16	0
-34.2	0.25	1.79	-1.24	0.02	-0.06	0		0.68	1.29	2.86	1.11	2.17	0		1.42	1.97	0.13	1.28	0.19	0		1.09	1.7	-0.05	3.45	1.92	0
-33.3	2.25	2.49	0.5	-0.4	2.04	0		-0.77	-0.2	0.81	-1.73	0.7	0		2.86	1.87	1.72	-0.13	-1.42	0		0.87	-1.81	0.56	-0.33	-2.51	0
-32.4	-1.23	2.25	-0.79	-1.37	-3.36	0		-1.85	1.09	-4.04	0.83	-1.94	0		-1.31	-0.21	-2.3	0.52	0.51	0		2.22	-0.62	-0.84	3.07	1.32	0
-31.5	-0.1	1.1	-2.23	-1.22	-0.84	0		0.77	1.75	-1.26	1.5	-0.03	0		0.55	-0.58	-2.16	1.5	-3	0		0.45	-1.48	-1.41	0.92	-4.05	0
-30.6	0.51	-1.1	-0.22	-0.05	-1.6	0		1.99	2.34	2.69	0.45	2.77	0		1.32	1.19	1.51	1.56	0.1	0		-0.71	-3.36	-0.43	0.87	-0.29	0
-29.7	0.5	-1.23	1.02	-0.66	2.71	0		-0.54	-2.02	-3.89	-1.24	0.37	0		-1.72	-0.25	-3.16	0.18	-0.36	0		2.9	1.01	0.26	1.35	2.15	0
-28.8	-2.6	-1.55	-1.05	-1.35	-1.63	0		1.42	1.86	2.52	2.92	1.5	0		5.33	1.66	1.38	2.67	1.12	0		1.62	-0.91	-3.49	0.23	-0.27	0
-27.9	0.98	-2.33	2.45	-0.28	0.7	0		-0.79	-0.06	0.78	0.61	0.56	0		2.63	1.67	0.92	5.23	1.91	0		3.49	0.7	1.72	3.49	2.62	0
-27	-1.48	-0.06	-1.7	-2.47	0.71	0		-0.84	-2.18	-1.69	-2.06	0.27	0		2.5	2.28	2.72	5.5	2.63	0		2.7	1.4	-0.08	3.21	1.58	0
-26.1	2	-3.96	-0.7	-2.38	-1.26	0		0.84	-2.22	0.48	0.26	2.41	0		0.89	0.33	1.43	-0.46	2.57	0		-2.21	-2.32	-2.79	-4.01	0.28	0
-25.2	-1.42	-2.28	-1.89	-2.9	2.36	0		-2.71	-1.16	0.34	-3.67	-1.74	0		-1.98	1.79	1.24	1.32	-0.29	0		-3.19	-0.69	-0.44	-0.77	-4.49	0
-24.3	2.51	-1.85	-1.85	1.62	-1.44	0		-1.08	-1.07	-3.85	-0.05	-1.69	0		1.37	2.62	0.55	1.33	0.72	0		1.88	2.9	2.68	3.33	-1.4	0
-23.4	2.57	-0.5	1.92	-1.28	-0.01	0		-0.37	0.3	3.15	0.02	-0.9	0		0.94	-0.65	1.51	0.7	-1	0		-2.07	-1.71	0.41	-0.07	0.27	0
-22.5	-1.78	-1.58	-1.72	-3.32	-2.4	0		-4.61	-2.67	-3.02	-4.47	-4.54	0		-4.58	-0.56	-3.41	-3.18	-3.32	0		-0.15	-0.7	-2.98	-0.42	0.24	0
-21.6	-0.68	-3.27	-1.11	-2.24	-0.94	0		-0.24	-3.76	0.25	-0.21	2.71	0		1.16	-0.82	1.49	1.27	1.15	0		1.45	0.27	0.24	2.75	-0.07	0
-20.7	-0.86	0.52	-2.07	-1.63	1.14	0		0.72	1.75	2.37	1.25	2.24	0		1.97	3.59	2.81	2.68	1.72	0		0.64	2.05	3.46	1.13	3.19	0
-19.8	-2.99	-2.21	-1.88	-2.07	-2.03	0		-4.84	-0.81	0.19	-2.28	-0.48	0		0.86	0	-0.1	-0.28	-2.81	0		0.29	-0.33	2.16	-0.03	-1.58	0
-18.9	-3.21	-1.75	-4.81	-3.45	-1.98	0		-1.16	3.68	-1.14	-0.47	4.19	0		-2.61	1.85	0.69	-0.18	2.03	0		-2.71	0.92	0.98	1	0.03	0
-18	0.18	-3.44	-0.98	-3.79	-2.34	0		1.29	0.52	1.3	0.39	1.03	0		-0.44	0.37	0.77	1.31	0.19	0		1.04	1.14	-1.96	-1.28	-4.08	0
-17.1	0.07	-3.02	-1.03	-3.51	0.1	0		-1.33	-3.65	-2.54	-0.66	-2.23	0		-2.28	-1.39	-0.44	0.86	-1.23	0		0.62	2.51	-1.95	2.19	-0.48	0
-16.2	0.32	0.11	-2.16	-0.58	-0.85	0		0.07	0.36	-0.7	-1.87	-1.28	0		-1.24	-0.05	-2.38	-2.36	-2.6	0		-0.95	0.68	-2.91	1.28	0.82	0
-15.3	0.09	5.93	1.37	-0.27	1.87	0		1.29	4.79	2.4	0.7	1.82	0		2.54	5.28	4.95	2.34	1.84	0		-1.06	-0.59	-0.15	0.37	-0.81	0
-14.4	2.23	-0.54	-0.44	-0.87	2.28	0		0.56	1.8	1.46	-0.9	0.2	0		1.04	1.17	-0.03	-1.32	-1.23	0		2.28	2.33	0.67	0.12	3.08	0
-13.5	0.41	0.7	1.55	-1.06	-0.84	0		3.27	0.48	4	1.12	2.18	0		2.92	0.85	1.98	3.87	2.74	0		0.66	1.34	1.07	2.78	1.27	0
-12.6	-3.02	1.9	0.14	-1.91	-1.45	0		-0.3	2.36	0.35	0.42	1.68	0		-2.71	0.92	-0.62	1.32	0.27	0		1.12	0.82	0.96	3.09	1.48	0
-11.7	-0.89	-0.66	-0.84	-4.72	-3.11	0		1.67	0.31	1.56	2.82	1.11	0		1.54	1.99	-0.42	1.09	-1.67	0		1.79	2.47	-0.22	2.53	1.87	0
-10.8	-1.06	-1.42	-1.13	-2.85	-0.23	0		-1.23	-1.83	0.87	-2.14	-1.05	0		-0.11	0.55	-0.25	-0.71	-0.81	0		-1.99	-1.45	0.22	-0.97	0.63	0
-9.9	-2.21	-1.89	-3.09	-3.02	-1.23	0		-0.83	2.6	0.93	1.31	0.92	0		1.34	3.18	2.41	5.18	2.99	0		1.24	2.49	1.14	2.13	-0.45	0
-9	-4.25	-1.49	0.86	-1.03	-0.1	0		1.37	1.07	2.87	3.02	2.74	0		1.98	0.71	0.28	3.03	1.31	0		1.81	-1.64	-0.09	-0.48	-0.82	0
-8.1	1.73	1.93	-0.08	1.01	2.98	0		-0.31	-0.28	2.96	-1.21	1.81	0		-0.15	-0.77	0.92	0	1.1	0		2.43	3.07	3.9	1.89	5.99	0
-7.2	1.3	2.16	1.95	-2.85	1.87	0		-0.44	-2.26	1.88	-0.16	-0.81	0		0.9	-1.51	-0.86	2.62	-2.58	0		2.55	0.88	0.05	2.3	1.95	0
-6.3	0.83	-2.05	-1.84	-1.17	0.23	0		-1.12	-0.87	-1.79	-1.68	-0.68	0		-3.47	0.28	-2.45	-3.18	-3.02	0		0.2	-0.89	-2.57	-1.35	0.72	0
-5.4	-2.09	-3.97	-4.38	-0.8	-3.08	0		0.49	-2.19	-2.28	-2.23	1.73	0		1.4	1.13	0.15	-1.9	1.03	0		-0.56	-2.23	-3.44	-2.11	-2.09	0
-4.5	0.1	-2.97	-1.4	1.39	-2.1	0		0.87	3.18	-0.05	3.07	1.19	0		-1.46	-1.46	-1.49	0.13	-2.96	0		-2.36	-1.4	1.24	-0.96	-2.11	0
-3.6	0.08	1.3	0.47	0.37	-0.03	0		1.24	-0.34	-0.22	1.43	0.63	0		-0.21	-0.89	-0.34	1.92	-0.03	0		-1.85	-1.07	-2.13	-0.04	-0.97	0
-2.7	-2.59	-3.98	-4.15	-4.92	-3.77	0		-3.39	-0.58	-0.9	-2.41	-2.06	0		-0.77	0.9	2.96	1.12	-0.2	0		-2.11	1.1	1.09	0.06	1.72	0
-1.8	1.08	3.71	2.32	2.39	1.14	0		-1.82	2.82	-0.03	-2.24	-1.07	0		0.07	3.09	2.78	-0.15	-0.02	0		-1.09	0.65	1.26	0.6	-0.32	0
-0.9	-0.04	1.99	3.4	1.55	0.27	0		1.65	3.05	3.87	1.43	2.66	0		0.41	1.65	3.44	0.08	1.85	0		1.98	1.05	2.88	1.51	1.43	0
0	0.79	2.16	0.44	-0.67	-0.57	0		0.42	0.76	2.12	-0.82	0.02	0		1.42	-1.1	2.94	4	-1.21	0		0.79	1.18	3.15	5.96	2.12	0
0.9	-1.75	-3.49	-2.51	-4.59	-1.98	0		-1.79	0.26	0.22	-2.75	-1.39	0		0.02	1.13	3.18	1.46	1.41	0		3.24	0.18	1.62	0.05	1.14	0
1.8	-2.14	-1.86	-0.47	-3.37	-3.33	0		-1.59	-2.17	-1.28	-4.68	-0.29	0		0.06	-1.27	0.22	0.65	-0.44	0		0.4	-1.2	1.92	2.56	1.24	0
2.7	2.42	1.81	-0.49	-1.9	2.17	0		1.31	1.14	-0.1	0.35	1.04	0		2.01	0.67	2.26	0.1	1.59	0		1.89	2.66	1.03	4.11	4.97	0
3.6	-2.86	-4.08	-2.34	-4.16	-0.92	0		-2.98	0.73	-1.59	0.03	0.39	0		0.73	1.55	1.67	2.17	0.94	0		-0.16	-1.59	0.84	1.88	0.71	0
4.5	1.83	-0.55	-0.84	-1.31	-0.55	0		2.06	-1.58	0.74	-0.79	-2.27	0		2.57	-1.23	-1.59	-0.34	-1.53	0		-0.18	-2.91	-2.83	-2.5	1.68	0
5.4	1.75	2.58	2.81	-0.93	1.6	0		0.51	2.09	2.21	-0.59	0.66	0		-2.66	-0.71	-0.68	0.09	-2.92	0		-0.73	1.08	-0.76	-0.46	-1.19	0
6.3	-2.53	0.01	-1.2	-4.33	-3.26	0		-0.12	1.97	-2.71	-4.22	-0.68	0		1.1	0.62	-0.57	-0.79	-0.45	0		0.02	-0.5	1.22	-0.74	-1.58	0
7.2	-0.76	-1.97	-0.23	-0.74	0.61	0		-0.21	-0.04	2.56	-2.67	5.38	0		1.63	-0.62	-1.75	-3	-0.89	0		0.63	1.09	-2.01	0.7	-0.88	0
8.1	1.28	-1.87	-0.58	-3.72	-1.09	0		0.43	-0.19	-1.44	-1.12	-0.54	0		2.11	3.22	-0.8	-0.3	-0.62	0		-0.16	-0.25	-1.26	0.09	-2.78	0
9	5.23	3.06	-1.52	-1.22	0.64	0		0.9	4.71	-0.01	0.66	1.73	0		1.5	1.93	1.79	3.77	0.69	0		-2.16	-0.21	-1.08	4.66	-0.36	0
9.9	1.05	-2.54	-4.28	-2.92	-5.1	0		-2.32	1.67	-4.32	-0.19	-1.81	0		2.4	2.14	-0.8	1.05	-1.26	0		-3.37	-1.54	-1.63	0.86	-0.58	0
10.8	7.39	1.38	0.8	-0.38	-2.83	0		-1.35	0.88	-2.07	-2.12	-0.97	0		-1.1	-2.36	-1.55	-2.57	-3.17	0		-6.41	-6.1	-3	3.52	-5.42	0
11.7	5.53	2.73	2.19	0.88	1.48	0		-2.58	0.12	-1.25	-1.15	0.07	0		-0.43	0.27	-1.29	0.4	-2.41	0		-5.28	-4.87	-2.13	2.58	-2.92	0
12.6	10.42	4.7	2.71	4.32	1.33	0		1.26	3.44	1.98	3.25	0.16	0		4.72	2.33	2.24	2.5	0.17	0		-3.3	-2.36	-2.1	0.28	-1.34	0
13.5	7.87	3.54	4.02	3.28	1.84	0		-0.4	-1.48	1.61	0.07	-1.57	0		2.16	-0.15	1.23	-2.49	0.78	0		-3.76	-1.44	-2.88	-1.48	-2.19	0
14.4	8.13	4.61	-0.33	-0.04	-2.99	0		1.93	2.67	2.16	-1.27	-1.99	0		3.65	2.19	-0.38	-2.3	-2.96	0		-2.05	1.02	0.54	2.12	-2.21	0
15.3	6.79	1.33	-0.57	-0.17	-0.25	0		0.52	1.99	0.97	1.65	-1.55	0		6.05	4.61	1.63	3.27	2.08	0		-2	-0.87	-0.64	2.4	-2.38	0
16.2	7.12	5.47	1.71	1.05	-0.76	0		1.12	4.24	1.73	0.36	0.55	0		-0.84	-0.02	-2.96	-2.31	-5.32	0		-8.34	-2.49	-4.76	-0.69	-7.15	0
17.1	6.28	2.52	2.26	-1.05	-2.32	0		-0.47	1.14	1.27	-0.85	-0.09	0		2.5	1.22	0.4	-2.22	2.55	0		1.26	0.66	0.29	3.75	-1.63	0
18	5.18	-0.37	-1.05	0.09	-2.67	0		0.04	0.19	-0.91	-0.59	-1.14	0		5.01	0.67	3.05	2.82	-1.28	0		-2.63	-1.27	-1.57	1.1	-4.57	0
18.9	4.59	2.71	2.22	1.63	-2.13	0		1.43	3.58	0.96	1.87	2.98	0		3.04	-0.04	-0.5	0.32	-1.31	0		-1.48	-0.7	-0.21	6.13	-0.17	0
19.8	6.72	3.12	0.9	0.88	-0.51	0		2.24	2.72	-0.01	0.74	0.21	0		2.25	-0.25	-3.24	-1.7	-1.33	0		-3.87	-1.9	-1.14	-0.75	-2.05	0
20.7	9.09	5.22	3.55	1.86	-1.48	0		-0.29	3.01	0.98	0.03	1.36	0		4.38	3.27	0.2	1.53	2.72	0		-0.16	2.48	1.28	3.72	-0.1	0
21.6	8.31	2.13	1.91	1.11	-0.14	0		2.07	3.39	1.16	1.42	3.09	0		6.98	2.85	4.42	4.34	4.05	0		-1.91	2.03	-1.22	2.95	-0.88	0
22.5	5.61	2.59	3.57	2.48	-0.22	0		1.05	2.28	0.61	1	-1.49	0		4.4	1.46	2.98	-0.44	-1.46	0		0.18	-1.18	1.99	-0.67	-0.89	0
23.4	3.76	2.16	-2.72	-3.45	-2.99	0		-4.67	1.17	-4.46	-3.49	-1.18	0		0.38	-0.65	-1.37	-1.02	0.68	0		-1.53	-0.6	-1.35	1.29	-1.84	0
24.3	10.04	3.63	4.61	0.01	-0.34	0		1.9	3.44	2.32	-0.5	1.26	0		4.38	2.55	2.84	1.73	-1.19	0		0.02	1.49	1.05	5.08	0.1	0
25.2	7.14	1.57	1.25	0.39	-3.26	0		-1.2	3.07	-3.33	-0.76	-0.59	0		0.2	1.31	-0.9	-1.01	-1	0		-4	-1.14	-3.5	1.07	-4.12	0
26.1	6.89	1.02	2.3	-2.03	-4	0		-0.37	0.42	1.23	-0.9	-2.68	0		2.24	1.67	3.83	-0.86	2.08	0		-1.99	-1.31	2.91	2.73	1.44	0
27	7.74	5.8	1.92	2.99	-1.56	0		-0.93	1.64	-0.41	-1.14	-0.49	0		4.54	0.37	2.79	-0.21	0.87	0		0.69	-0.16	1.23	1.12	-2.25	0
27.9	11.46	5.87	5.44	3.89	3.29	0		4.01	1.83	0.87	0.87	2.93	0		4.79	1.47	2	1.75	-0.94	0		1.18	2.49	3.8	4.91	2	0
28.8	5.7	3.31	-0.28	0.58	-0.76	0		0.43	2.33	-1.8	2.12	-0.66	0		5.58	3.69	2.83	2.42	1.17	0		-1.97	-0.45	1.32	3.61	-1.81	0
29.7	6.62	4.44	0.42	0.33	-0.79	0		-0.89	1.01	1.3	-0.3	-1.49	0		2.08	-1.27	-0.03	0.35	-2.53	0		-2.4	-0.76	-2.52	-0.72	-4.02	0
30.6	10.52	4.19	2.64	4.16	-1.62	0		1.8	-0.27	-0.54	1.03	-1.73	0		3.85	0.84	-0.08	0.68	-2.02	0		-3.57	-3.35	-2.13	-0.26	-5.11	0
31.5	10.21	2.23	5.6	1.82	-2.76	0		0.01	3.98	2.85	1.42	1.39	0		3.95	4.02	1.13	0.74	1.86	0		-2.73	-2.37	-0.25	2.54	-1.13	0
32.4	6.88	1.74	-0.27	-0.13	-2.93	0		-0.86	0.97	0.85	1.54	1.43	0		3.28	2.26	1.45	0.75	2.04	0		-2.82	-1.05	-0.22	-0.87	-2.75	0
33.3	6.88	4.47	5.01	2.81	-0.42	0		0.76	3.62	2.82	3.82	2.46	0		1.22	0.24	0.83	3.69	0.52	0		-3.13	-1.06	-1.37	0.07	-4.13	0
34.2	5.15	1.95	0.91	0.35	-2.27	0		0.43	-0.66	-0.56	-2.54	-0.07	0		5.73	1.17	-0.81	0.78	-0.24	0		-2.45	-1.08	0.06	2.73	-1.01	0
35.1	11.06	5.27	6	3.13	5.5	0		-0.72	0.4	-0.5	-2.33	1.48	0		2.95	1.5	0.45	-1.14	0.62	0		-0.19	-3.17	-3.13	-0.11	-2.61	0
36	3.83	2.99	1.45	0.27	0.22	0		-2.1	2.65	-0.23	-4.62	0.48	0		3.78	0.97	1.9	-0.43	0.36	0		-0.02	0.65	1.36	1.76	-0.63	0
36.9	6.39	1.28	1.73	2	-3.42	0		-1.78	-0.22	-1.26	2.9	0.44	0		3.76	2.96	2.33	4.18	1.66	0		-0.19	0.81	2.35	3.24	1.15	0
37.8	7.55	3.26	-0.67	1.23	-2.61	0		-1.3	1.06	-1.19	0.98	-1.19	0		2.77	3.54	1.02	0.98	1.02	0		-2.19	-2.67	-1.72	-1.48	-2.75	0
38.7	5.66	3	4.47	-3.16	-2.83	0		-0.85	1.48	-2.95	-2.13	-2.13	0		3.95	0.62	-1.11	-0.51	-1.53	0		0.25	1.02	1.68	2.05	-3.05	0
39.6	6.81	3.85	3.87	-3.05	-0.32	0		-2.81	-0.26	-1.35	-2.37	-1.43	0		3.03	2.95	0.95	2	1.26	0		-0.64	-0.52	1.72	4.5	0.02	0
40.5	9	3.38	7.1	3.33	0.77	0		2.35	3.73	2.9	3.89	5.02	0		5.42	1.89	2.31	3.1	1.43	0		-2.58	0.05	-1.56	-0.02	-2.33	0
41.4	6.97	3.13	3.49	1.83	-0.66	0		1.69	3.56	3.45	3.82	3.14	0		2.89	0.27	2.37	1.63	1.48	0		-2.51	0.94	0.68	1.8	-1.69	0
42.3	5.49	1.49	-2.08	-0.22	-2.73	0		-3.94	-1.11	-2.73	-3.78	-3.28	0		-1.97	-0.58	-2.59	-1.95	-2.51	0		-4.27	-0.59	-2.9	-2.35	-4.41	0
43.2	6.68	3.59	0.84	-1.5	-1.33	0		2.82	4.26	3.67	3.81	4.58	0		3.27	1.7	2.31	1.81	3.25	0		-0.74	-2.24	-0.09	1.87	-3.29	0
44.1	5.18	2.06	2.09	0.15	-1.29	0		-1.02	2.94	1.03	1.77	0.62	0		3.61	1.67	1.3	1.46	3.26	0		-2	-4.11	-3.98	-0.25	-5.05	0
45	7.36	3.15	-0.39	1.87	-0.36	0		0.29	1.65	-0.89	1.01	-1.24	0		-0.8	-1.99	-2.39	-2.11	-5.99	0		-6.29	-2.49	-3.16	-1.93	-4.27	0
45.9	9.59	5.17	1.61	1.07	1.7	0		-1.83	2.34	1.61	0.09	1.81	0		-1.15	-1.89	-0.72	-0.99	-0.42	0		-3.39	-4.38	-1.93	-0.49	-3.19	0
46.8	6.1	3.6	4.72	2	-0.97	0		-0.81	5.33	0.67	0.46	1.99	0		3.42	1.15	0.26	0.77	1.49	0		-1.22	-0.94	-0.47	-0.37	-2.27	0
47.7	8.8	2.56	1.46	1.31	-0.35	0		-0.75	-0.55	-0.56	-1.84	2.16	0		0.87	-2.94	-2.11	-2.61	-1.69	0		-1.54	-1.54	-1.18	-0.17	-0.39	0
48.6	7.76	0.79	-0.55	0.48	-0.56	0		-1	2.77	-0.29	0.67	0.2	0		-0.29	1.36	0.09	-1.36	-2.51	0		-2.31	-0.83	0.68	-1.8	-4.52	0
49.5	7.01	0.82	0.16	-2.8	-1.23	0		1.76	3.37	4.25	1	1.76	0		2.27	1.41	2.42	-0.77	-1.06	0		-5.07	-3.15	-2.97	-2.4	-5.74	0
50.4	8.34	2.75	1.58	-0.88	-2.77	0		1.39	4.08	2.65	0.95	-0.29	0		3.63	1.38	2.55	1.21	1.07	0		-1.7	-3.6	-0.21	2.31	-2.77	0
51.3	6.83	2.96	1.88	-1.04	-3.27	0		3.03	2.98	1.61	-0.26	-0.15	0		3.34	-0.82	1.93	1.35	0.07	0		-2.17	-0.98	1.61	0.95	-3.72	0
52.2	7.34	5.77	1.88	-1.54	-2.94	0		-1.78	-0.32	-0.34	-1.09	-2.54	0		1.04	0.21	0.7	-0.96	-1.91	0		-3.52	-4.02	-0.13	-2.57	-5.86	0
53.1	7.47	3.07	3.89	-0.94	-2.28	0		-4.13	1.22	-1.63	-6.36	-1.2	0		2.17	4.52	2.08	2.44	0.16	0		-3.67	-3.54	-1.84	1.05	-3.8	0
54	8.87	3.82	3.96	0.16	-0.03	0		-2.24	1.27	-0.3	0.03	-0.66	0		4.21	2.38	1.99	0.06	-1.63	0		0.39	-2.33	-1.68	0.13	-5	0
54.9	7.94	2.88	5.45	-0.84	0.61	0		-0.29	0.93	1.27	0.05	-2.53	0		5.43	1.62	0.87	1.54	-0.04	0		-3.04	-3.45	-3.35	-3.57	-4.22	0
55.8	6.88	3.64	2.27	-0.59	-1.69	0		-1.21	2.44	-0.73	1.42	0.39	0		4.32	0.43	1.46	0.62	-1.28	0		-2.81	-3.8	-3.79	-2.41	-5	0
56.7	12.93	6.26	4.84	4.32	3.09	0		1.4	1.47	0.05	-0.65	1.77	0		1.3	-0.99	-2.08	-3.03	-0.07	0		-3.25	-3.31	-4.68	-2.9	-4.39	0
57.6	7.93	4.21	4.05	-1.13	1.08	0		2.83	0.19	2.66	1.22	3.58	0		1.31	-0.13	1.64	-1.67	-1.53	0		-1.54	-4.96	-2.28	-1.75	-4.41	0
58.5	9.82	5.16	4.09	3.38	0.82	0		0.35	-0.9	-1.01	-3.07	-1.58	0		2.55	-1.99	0.5	-0.99	-0.72	0		-5.6	-5.22	-5.61	-5.55	-6.93	0
59.4	6.77	3.86	1.72	0.47	-1.8	0		0.12	3.36	1.13	-0.43	2.37	0		0.99	0.99	0.12	1.71	-1.61	0		-0.95	-0.13	-1.5	3.71	-3.7	0
60.3	6.11	2.96	5.47	1.29	-1.01	0		-1.06	3.07	1.02	-0.8	0.91	0		4.48	0.18	1.05	2.19	1.93	0		-4	-5.21	-2.43	-1	-3.32	0
61.2	6.25	3.02	3.27	-1.95	0.73	0		1.15	2.85	2.44	-0.43	2.07	0		4.95	1.53	3.27	5.31	1.44	0		-1	-3.69	-0.82	1.11	-3.55	0
62.1	9.1	6.69	4.03	2.18	-1.75	0		1.17	3.83	3.04	1.18	4.18	0		4.05	2.14	2.3	0.66	2.21	0		-3.7	-0.25	-0.63	-2.32	-6.02	0
63	7.49	3.72	2.93	1.73	1.44	0		0.06	1.79	2.01	-0.73	-0.08	0		4.55	1.26	-0.16	-1.37	2.39	0		-1.69	-2.86	-1.92	-1.53	-4.56	0
63.9	5.94	2	-1.51	-1.5	-3.25	0		-0.48	2.45	1.22	-0.12	1.05	0		4.69	2.93	2.63	0.18	2.01	0		-1.89	-0.77	-2.64	-3.17	-2.95	0
64.8	6.59	1.96	0.19	-1.51	-0.15	0		-2.63	1.26	0.45	1.9	-0.96	0		2.5	1.83	2.28	2.08	2.93	0		-1.89	-1.7	-1.76	-1.02	-4.39	0
65.7	10.43	2.89	3.09	0.1	1.88	0		3.19	2.79	3.98	2.95	2.17	0		2.2	2.56	2.44	1.35	-0.81	0		-3.12	-0.77	-2.67	-0.98	-6.88	0
66.6	6.43	1.06	3.06	-0.26	-2.18	0		-3.15	-1.27	-0.72	-1.74	-1.12	0		5	4.52	1.56	1.24	0.85	0		-2.74	0.61	-2.73	-1.85	-3.35	0
67.5	6.31	0.88	-0.95	-2.29	-3.74	0		-3.03	-0.39	-2.69	-1.84	-1.09	0		4.89	1.27	1.22	2.01	0.82	0		-1.89	-2.84	0.94	0.88	-3.5	0
68.4	8.93	4.47	3.07	-0.86	-0.53	0		-2.68	0.06	-1.63	-0.99	0.73	0		4.28	2.16	3.12	2.29	1.18	0		-4.37	-2.88	-1.84	-2.76	-4.33	0
69.3	9.64	2.06	-0.03	0.89	-2.57	0		-0.17	1.22	-1.59	-1.12	0.82	0		2.6	1.68	0.97	1.43	-0.49	0		-0.02	-1.15	-1.95	0.1	-4.33	0
70.2	9.68	5.7	3.7	1.17	1.82	0		1.01	5.06	0.88	1.06	1.82	0		5.88	5.19	2.3	2.62	2.38	0		2.09	2.46	3.32	3.17	-3.15	0
71.1	4.94	-1.31	-0.76	-1.57	-3.63	0		-1.05	-1.07	0.11	-1.36	0.62	0		1.4	0.29	0.71	2.5	1.48	0		-1.12	-1.74	-0.35	-0.2	-5.44	0
72	7.41	4.7	5.14	3.84	0.97	0		-1.46	4.4	3.36	2.99	2.89	0		3.88	2.59	2.71	3.44	2.9	0		-0.37	1.31	-0.16	-0.68	-3.25	0
72.9	6.93	4.81	4.09	1.75	-1.06	0		1.99	3.12	2.29	1.71	0.37	0		3.96	-0.24	-0.48	-1.33	-0.4	0		-3.74	-5.36	-6	-6.41	-6.81	0
73.8	6.01	-1.46	0.19	-2.37	-4.76	0		-0.87	0.39	-1.54	-3.05	-1.33	0		3.74	1.36	0.29	-1.06	-1.68	0		0.91	-1.08	-1.18	0.09	-3.44	0
74.7	7.2	3.56	2.34	-0.51	-0.45	0		0.03	4	1.84	-0.11	1.76	0		1.22	0.25	1.08	-3.45	0.27	0		-1.44	-4.94	-0.45	-0.86	-5.7	0
75.6	7.28	1.27	2.17	-1.13	-1.72	0		-0.13	1.77	-0.65	-1.41	-0.07	0		0.66	-2.58	-1.36	-3.27	-2.22	0		-2.56	-6.07	-3.67	-2.19	-7.36	0
76.5	6.89	3.34	3.21	-4.05	-3.18	0		-0.09	1.66	3.07	-1.83	-1.58	0		0.94	1.99	1.04	-1	-0.38	0		-3.05	-0.75	0.32	1.6	-2.63	0
77.4	8.02	1.9	3.31	-2.72	-2.91	0		3.56	5.28	3.27	4.2	2.91	0		4.41	2.81	0.74	0.92	0.84	0		-2.79	-3.77	-3.31	-2.87	-5.36	0
78.3	7.18	-0.34	3.15	0.72	-3.56	0		-3.73	0.01	-1.27	0.33	0.07	0		-2.99	-0.37	-1.62	0.24	-3.02	0		-5.67	-2.2	-2.75	-3.37	-2.75	0
79.2	8.6	6.01	6.12	3.56	3.29	0		2.19	5.65	1.93	2.58	1.01	0		0.26	2.75	-2.36	-3.04	-3.39	0		-5.79	-0.35	-3.84	-3.71	-7.01	0
80.1	7.91	3.97	4.55	0.43	-0.95	0		-0.27	1.87	3.6	-0.12	0.62	0		3.39	-0.29	-0.48	-0.86	-0.81	0		-3.87	-2.73	-4.71	-1.61	-5.11	0
81	4.7	-8.89	-0.49	-0.98	-4.19	0		-1.57	-10.09	1.35	-0.33	-1.71	0		2.57	-3.72	1.8	-1.54	-0.93	0		-0.9	-15.63	-2.94	-1.52	-7.12	0
81.9	-0.49	-2.42	-2.22	-4.26	-4.37	0		-1.13	-0.18	-2.31	-0.04	0.69	0		1.43	-0.57	0.01	-0.15	-1.43	0		1.44	-0.61	-1.85	-3.32	-5.79	0
82.8	-0.35	-1.11	-3.84	-3.35	-0.47	0		-0.25	4.19	-0.45	-1.88	2.48	0		-0.3	2.61	-0.02	-4.08	-0.9	0		-1.5	-3.35	-3.46	-9.17	-4.94	0
83.7	-3.25	-4.99	-6.14	-3.76	-3.17	0		-0.81	0.86	-0.16	1.33	1.14	0		2.07	2.99	1.7	1.52	1.47	0		-1.73	-1.53	-3.47	-2.34	-5.7	0
84.6	-3.26	-5.97	-4.22	-5.97	-1.34	0		3.17	2.28	2.83	0.86	2.21	0		1.81	3.47	2.82	0.09	1.49	0		2.33	-3.32	-1.19	-3.89	-5.24	0
85.5	-1.25	-0.8	-1.89	-1	-0.96	0		-3.27	-2.39	-3.89	0.55	0.79	0		-4.03	-4.56	-3.69	-2.71	-3.62	0		0.54	-2.63	-2.88	-4.72	-8.58	0
86.4	1.54	0.38	1.25	-3.66	0.23	0		3.02	2.26	3.29	0.45	-0.16	0		3.34	4.7	2.96	2.52	3.03	0		2.07	0.3	-0.64	-2.74	-1.01	0
87.3	1.27	1.41	-0.11	-2.2	1.01	0		1.8	1.67	2.57	-0.49	3.06	0		3.53	1.2	1.06	-0.26	-0.46	0		2.79	-0.64	-1.74	-2.3	-4.01	0
88.2	1.31	1.77	0.85	-2.91	1.18	0		-1.35	1.73	-0.25	-1.82	0.54	0		1.66	1.27	1.59	-0.35	0.23	0		-0.25	-2.84	-0.84	-3.92	-6.67	0
89.1	0.54	-3.05	-1.03	-4.48	-1.14	0		4.06	0.51	3.21	2.54	2.11	0		2.45	1.1	3.99	0.91	2.13	0		-0.93	0.6	0.2	-3.6	-3.04	0
90	-0.5	-3.47	-1.74	-1.67	-0.24	0		-1.38	1.6	-0.8	1.03	1.27	0		1.82	1.15	2.27	2.26	3.74	0		0.8	0.24	-2.6	-1.49	0.11	0
90.9	1.28	-0.99	-0.39	-2.29	1.64	0		-0.55	-0.08	-0.37	0.75	-0.21	0		-0.44	-3.22	-2.02	1.12	-0.97	0		-1.69	-2.22	-0.69	-5.06	-3.29	0
91.8	-2.68	-3.35	-3.52	-5.45	-2.77	0		1.51	-0.65	0.28	2.25	3.17	0		0.6	1.83	-0.29	-0.49	1.11	0		-4.16	-2.15	-4.16	-6.95	-5.38	0
92.7	-1.47	-1.35	-2.29	-4.66	-0.49	0		-1.47	-1.25	-1.97	-2.26	-0.47	0		-1.07	-0.03	1.95	-0.05	-0.95	0		-4.06	-3.41	-3.07	-6.73	-6.65	0
93.6	-3.25	-2.09	-1.27	-5.03	-1.75	0		1.98	0.08	1.5	0.72	2.06	0		-1.51	0.76	-1	0.02	1.78	0		-1.85	-2.94	-1.45	-4	-4.12	0
94.5	-1.78	0.2	-1.43	-0.35	0.75	0		1.77	3.68	0.76	1.26	1.32	0		0.93	-1.09	-2.21	-0.89	0.09	0		-0.54	-2.08	-1.41	-2.98	-1.73	0
95.4	1.41	1.5	0.32	-2.22	1.63	0		-1.68	-0.32	-0.07	-0.64	-2.1	0		2.06	1.58	3.22	1.24	1.74	0		0.72	-1.37	-2.91	-4.35	-4.07	0
96.3	0.39	0.22	0.44	-0.09	3.35	0		0.78	0.53	1.13	-1.37	1.26	0		-0.49	0.25	1.49	-0.87	1.77	0		3.17	-0.24	0.71	-0.71	-2.41	0
97.2	-1.17	-4.13	-3.7	-3.52	-2.9	0		-1.14	0.3	0.04	0.13	2.65	0		0.83	1.22	1.63	0.35	0.92	0		-2.52	-2.66	-2.02	-5.99	-6.48	0
98.1	-3.77	-3.97	-2.08	-5.99	-2.54	0		-2.39	-1.82	-0.81	-4.86	0.97	0		-2.21	-1.95	-1.84	-3.85	-1.26	0		-0.82	-3.49	-1.41	-5.06	-6.75	0
99	0.16	-1.16	-3.99	-6.37	-2.43	0		0.98	0.43	-0.16	-0.31	2.43	0		-0.84	-2.39	1.42	-1.78	-2.11	0		-0.55	-3.65	-2.49	-5.69	-7.34	0
99.9	-3.97	-3.32	-3.75	-4.89	-2.44	0		-0.38	0.03	0.44	0.98	3.09	0		0.15	0.21	-0.08	-1.81	-0.68	0		-1.65	-2	-1.96	-5.56	-6.53	0
100.8	-2.52	-3.15	-3.18	-2.49	-1.12	0		-0.69	-0.21	-2.19	-0.69	-0.11	0		2.16	4.9	4.16	4.42	2.41	0		-0.04	-1.28	-3.07	-3.25	-3.61	0
101.7	0.87	0.19	0.98	-1.52	1.37	0		0.58	1.73	-0.13	-0.04	-0.56	0		1.01	0.78	1.43	-0.14	-0.36	0		2.19	-1.53	-0.78	-5.12	-3.16	0
102.6	-3.86	-3	-3.89	-5.54	-2.45	0		-0.66	0.24	-1.26	-0.5	0.47	0		-0.59	-3.98	0.68	-0.85	0.8	0		-3.56	-5.76	-5.12	-7.84	-5.01	0
103.5	-4.68	-6.81	-3	-3.67	-3.25	0		-2.66	-1.38	0.07	-2.26	-2.04	0		0.35	-0.41	-0.41	-0.83	-2.76	0		2.09	-0.73	-1.12	-0.63	-1.95	0
104.4	0.4	0.01	-0.84	-2.25	-2.02	0		0.15	-0.13	0.82	-0.02	-2.99	0		-0.45	-1.26	-0.33	-1.54	-0.15	0		-0.66	-3.43	-5.52	-3.31	-2.61	0
105.3	1.8	-0.97	0.14	-3.2	0.76	0		4.61	4.59	4.48	1.2	1.76	0		4.96	3.74	4.81	2.89	1.99	0		1.59	-0.63	0.18	-3.87	-2.78	0
106.2	-2.86	-3.3	-1.32	-5.17	-2.24	0		0.88	0.16	1.26	1.19	2.49	0		1.18	3.3	2.5	0.33	3.59	0		-0.47	-1.43	-1.55	-3.37	-1.71	0
107.1	-2.97	-3.1	-1.02	-5.33	-2.48	0		-1.77	-3.49	-0.53	-1.47	-1.06	0		0.87	-1.69	-0.61	-3.63	-2.81	0		-0.49	-2.27	-3.59	-5.5	-4.55	0
108	-3.35	0.18	0.68	-1.08	1.99	0		-2.54	-2.84	-1.14	-1.26	1.48	0		2.23	1.63	0.87	0.1	1.45	0		1.98	2.5	0.05	-3.13	-3.15	0
108.9	-3.31	-4.09	0.74	-2.54	1.25	0		-0.86	2.99	5.18	0.41	3.15	0		2.42	3.4	4.91	-0.38	2.62	0		3.27	-1.22	1.21	-4.14	-4.35	0
109.8	-4.24	-5.02	-2.44	-7.47	-2.1	0		-1.47	1.73	-0.17	-3.94	2.41	0		0.75	1.49	-0.65	-1.66	3.08	0		-2.46	-4.52	-4.34	-7.39	-5.53	0
110.7	-0.3	0.49	0.52	-6.51	-1.72	0		-0.13	-0.19	0.24	-4.06	0.96	0		2.68	2.36	2	-0.01	2.78	0		-0.97	-2.46	-1.9	-3.4	-3.11	0
111.6	-2.07	-2.6	-2.78	-1.54	0.16	0		-2.38	-0.35	-1.97	-0.76	0.45	0		-1.75	1.05	-3.88	-0.92	-1.45	0		0.63	-0.57	-1.91	-3.96	-3.33	0
112.5	-0.03	0.36	1.03	-5.23	-1.67	0		2.46	-0.6	1.61	-1.28	1.28	0		2.18	-3.73	0.52	-1.12	-1.5	0		2.91	-1.04	-3.24	-2.38	-3.97	0
113.4	-3.35	-3.96	-2.05	-4.51	-1.52	0		-1.01	0.51	0.77	-1.85	2.9	0		2.76	4.54	2.19	-0.65	3.87	0		-0.86	-0.73	-2.25	-4.83	-4.11	0
114.3	-0.18	-0.96	0.65	-1.48	2.51	0		0.14	0.65	-1.52	-0.46	2.02	0		-0.84	1.84	0.24	1.81	2.33	0		1.29	-0.44	-0.48	0.47	-2.73	0
115.2	-2.27	0.62	-0.65	-4.92	1.7	0		1.89	2.55	3.54	0.43	1.09	0		2.81	1.87	1.3	0.96	-2.21	0		1.22	0.59	-2.55	-3.74	-3.09	0
116.1	1.56	1.34	-2.88	-1.8	1.04	0		2.06	2.72	0.44	0.54	2	0		0.4	3.26	3.91	0.75	2.9	0		1.06	1	-1.95	-4.6	-2.68	0
117	-3.07	-1.78	-0.15	-5.27	-1.39	0		-1.25	1.02	0.83	-1.74	0.28	0		2.12	1.67	1.95	-0.73	0.64	0		2.16	0.37	-3.29	-4	-3.02	0
117.9	-1.67	-0.28	-2.17	-4.4	-1.97	0		0.61	1.09	1.5	-0.49	1.66	0		2.26	0.45	1.08	-1.08	0.98	0		-0.29	-3.88	-2.04	-5.33	-2.35	0
118.8	0.25	-1.84	-2.44	-3.91	-2.41	0		-0.39	-0.64	-1.78	-3	1.21	0		-2.91	-2.21	-0.66	-0.09	1.12	0		-3.22	-0.61	0.22	-5.08	-3.02	0
119.7	-1.67	-0.5	-2.39	-6.14	-3.79	0		-0.72	3.87	-2.49	-1.48	-1.3	0		1.84	4	2.24	4.29	1.1	0		5.08	-1.92	1.74	-0.15	-2.38	0
120.6	0.48	0.3	-0.01	-4.05	2.68	0		3.42	3.16	1.72	0	3.15	0		3.98	1.69	0.61	-1.38	0.66	0		4.42	1.24	0.74	-3.62	0.57	0
121.5	0.31	0.49	1.9	0.57	0.37	0		0.04	3.58	4.37	2.18	4.35	0		-0.82	1.27	-0.17	0.34	-0.98	0		2.72	2.11	-1.22	-1.16	-1.72	0
122.4	-0.5	-0.18	-1.89	-0.32	2.92	0		-1.7	-1.62	-2.38	-1.35	1.79	0		3.46	1.21	1.34	1.8	1.74	0		0.96	3.02	2.11	2.93	3.07	0
123.3	-1.07	-2.59	-2.42	-4.29	-2.69	0		-0.93	-1.88	-0.08	-2.18	-1.52	0		0.56	-1.6	1.99	-1.67	0.35	0		3.18	-0.39	1.09	-2.39	-2.15	0
124.2	-5.58	-4.93	-3.2	-6.86	-2.36	0		-2.22	-0.79	0.49	-2.25	-0.67	0		-0.29	0.07	2.54	-1.74	-0.83	0		-1.54	-1.38	-3.33	-4.58	-3.71	0
125.1	-4.3	-4.74	-2.76	-6.41	-3.68	0		-3.26	-2.17	-0.36	-1.95	-0.39	0		-1.21	0.15	1.46	2.13	-1.18	0		-1.82	-2.76	-2.81	-5.52	-4.16	0
126	-5.44	-2.34	-3.07	-5.15	-3.17	0		-2.06	2.6	-1.18	-2.31	-2.14	0		-2.28	0.35	0.63	-1.35	-3.23	0		-2.73	-3.79	-1.77	-3.91	-6.48	0
126.9	0.44	-1.23	-0.74	-3.36	0.45	0		-2.47	0.01	-0.4	-3.33	-0.46	0		-2.84	-1.45	-1.32	0	-2.2	0		-1.06	-0.65	-1.69	-3.78	-4.22	0
127.8	-1.51	-4.66	-3.3	-5.63	-2.51	0		-2.2	-4.91	-2.97	-5.07	-3.64	0		1.23	0.37	1.12	0	-0.65	0		0.55	0.09	-0.07	-1.56	-2.53	0
128.7	-2.86	-1.27	-0.97	-3.98	-0.08	0		-1.78	-0.12	0.63	-0.26	-1.62	0		-0.07	1.27	2.06	-0.64	-2.09	0		1.62	1.24	0.14	-3.16	-1.8	0
129.6	-1.98	0	0.45	-1.07	0.01	0		-2.64	3.28	1	0.42	2.16	0		2.86	3.92	3.36	3.22	1.46	0		2.11	-0.47	-0.3	-4.74	-2.49	0
130.5	-0.28	-1.32	1.37	-4.66	1.31	0		-3.42	-0.4	-3.38	-4.93	-0.78	0		1.22	4.48	2.49	0.84	1.77	0		2.82	2.92	3.29	-1.25	-0.97	0
131.4	-2.35	-3.52	-1.51	-4.35	-1.31	0		-0.1	0.36	0.57	-0.82	4.01	0		-0.13	-0.38	-0.81	-1.37	2.59	0		-0.51	-4.24	-1.93	-5.77	-2.87	0
132.3	2.32	3.77	4.16	-1.79	1.42	0		-0.81	3.03	1.49	-3.45	2.7	0		-3.7	-0.97	-0.54	-3.03	0.63	0		1.72	0.52	0.91	-1.12	-2.63	0
133.2	-3.3	-4.5	-1.11	-2.68	-3.29	0		-1.45	-0.49	-1.29	-2.6	-1.28	0		-1.5	-0.09	-0.65	-2.33	-2.66	0		0.33	-2.31	-3.87	-5.25	-4.29	0
134.1	-1.34	-0.81	-0.54	-4.24	-0.15	0		-1.47	-0.86	0.01	-4.55	-0.86	0		0.85	4.03	0.71	0.29	0.98	0		-0.42	-0.46	-4.87	-5.34	-2.82	0
135	-1.46	-2.6	-0.33	-4.96	0.69	0		-2.31	-2.45	2.29	-4.5	0.95	0		-0.75	0.38	1.53	-2.24	0.41	0		2.96	1.04	1.76	-0.08	-0.85	0
135.9	2.32	1.08	4.04	-1.51	0.82	0		0.2	4.58	2.65	-1.74	3.38	0		3.8	6.43	4.84	3.02	5.01	0		5.41	3.35	4.48	1.11	-0.55	0
136.8	0.58	-2.95	-1.13	-3.37	-2.88	0		1.56	-0.65	-1.79	-2.11	-0.47	0		0.44	-0.8	-1.44	-1.17	1.02	0		0.56	-1.25	-2.06	-5.7	-1.91	0
137.7	1.76	0.64	0.19	-4.8	0.05	0		0.05	0.67	-0.64	-2.97	-0.92	0		2.5	1.29	3	-0.19	0.73	0		1.99	-1.73	0.77	-3.52	-2.97	0
138.6	-2.29	-2.21	-3.8	-6.76	-3.38	0		-2.3	-0.42	-0.64	-1.48	-2.77	0		-0.63	0.29	3.72	0.37	-1.25	0		0.35	-3.52	-1.56	-4.71	-3.65	0
139.5	-3.47	-4.28	-3.82	-6.88	-3.97	0		-5.43	-2.54	-3.49	-5.24	-1.71	0		-0.91	-2.26	-2.73	-3.64	1.72	0		-0.02	-0.18	-1.15	-4.16	0.3	0
140.4	-1.18	-2.33	-3.89	-4.04	-0.05	0		-1.93	-0.44	-1.72	-2.46	1.57	0		-3.03	-0.73	1.51	-1.79	-0.9	0		0.66	-0.86	-3.89	-3.31	-5.42	0
141.3	-1.15	-1.57	-3.11	-1.77	-0.53	0		1.44	0.84	2.61	2.34	4.16	0		1	0.07	2.18	1.46	1.64	0		0.92	-0.71	-2.62	-3.48	-1.74	0
142.2	-1.95	-1.52	0.68	-5.26	-3.51	0		-0.92	3.01	1.05	-0.99	-0.91	0		0.44	0.83	0.14	-0.1	0.2	0		-0.18	-1.21	-1.38	-3.99	-4.51	0
143.1	-2.59	-4.66	-3.85	-2.32	-1.48	0		1.11	1.77	-0.48	-0.09	0.35	0		3.62	2.64	3.67	0.56	1.8	0		4.42	-0.56	-0.26	-1.81	-2.03	0
144	-2.78	-2.87	-0.49	-5.2	0.7	0		-1.7	1.64	2.29	-2.31	0.43	0		-0.83	-0.29	0.47	-2.29	-2.01	0		1.87	-1.28	-2.13	-6.49	-5.5	0
144.9	-2.8	-0.73	-1.16	-3.81	0.03	0		-2.4	0.61	-2.19	-2.48	1.75	0		0.07	0.83	-0.17	-2.81	0.41	0		1.51	-0.38	-0.6	-4.98	-4.01	0
145.8	-1.2	-2.35	0.91	-1.95	-1.6	0		-5.66	-2.54	-3.58	-1.84	-1.38	0		-1.7	0.61	0.55	0.71	1.44	0		0.83	0.71	-0.48	-1.49	-2.93	0
146.7	1.09	2.14	-1.7	0.81	1.35	0		1.8	4.26	1.88	1.23	2.88	0		-0.88	0.05	2.56	0.37	0.73	0		-0.94	-2.82	-1.53	-4.37	-3.89	0
147.6	-1.97	-1.26	-0.02	-4.92	-0.99	0		-0.12	2.42	0.03	-1.75	1.09	0		1.05	0.55	-1.97	-2.8	-1.01	0		0.15	-1.62	-3.08	-4.33	-5.95	0
148.5	-0.99	-1.77	-2.63	-5.72	0.34	0		3.48	5.55	3.11	1.76	3.99	0		-1.07	0.2	2.03	1.15	-2.2	0		-0.18	-0.74	-1.12	-3	-5.19	0
149.4	-1.32	-2.88	-2.49	-3.06	-1.47	0		3.58	0.4	1.32	-0.69	0.69	0		-1.09	-0.21	1.47	-1.16	0.19	0		-1.11	-2.49	-2.21	-4.57	-3.69	0
150.3	-0.36	2.02	-0.42	-0.66	0.22	0		-0.75	1.92	0.52	-2.42	0.06	0		-1.62	0.35	2.93	-1.52	-0.45	0		0.59	-1.07	-1.63	-4.46	-5.81	0
151.2	-1.03	-3.85	-0.57	-2.08	0.31	0		-1.33	-0.28	0.56	0.62	1.47	0		1.13	0.72	-0.67	-0.45	0.03	0		1.18	-2.38	-3.57	-4.88	-3.32	0
152.1	-2.32	-1.98	1.39	-6.16	-2.7	0		-1.05	0.85	2.44	-2.4	-0.72	0		-0.68	-0.4	2.26	-2.55	-1.74	0		-0.84	0.74	0.88	-2.36	-1.84	0
153	2.82	-0.35	-0.65	-3.38	-0.76	0		0.6	1.72	0.8	0.93	0.24	0		-2.56	-2.63	1.3	-4	-1.24	0		-2.61	-3.76	-3.66	-6.32	-4.8	0
153.9	-0.71	0.24	-1.86	-2.75	2.77	0		-0.43	1.86	-1.07	-1.38	0.68	0		-1.68	0.51	-0.27	-4.25	-0.32	0		-1.56	-0.35	-0.16	-4.29	-2.1	0
154.8	0.48	1.46	-0.95	-0.22	1.77	0		-1.15	2.73	1.63	0.21	0.79	0		-2.54	-0.63	-0.87	-1.44	-1.57	0		0.67	-2.01	-1.63	-2.36	-1.21	0
155.7	-1.31	0.21	2.99	-6.62	-0.37	0		0.45	1.5	1.1	-0.94	0.28	0		0.33	2.64	1.03	2.12	2.79	0		0.72	0.76	-1.08	-2.06	-2.78	0
156.6	-0.4	-1.85	-1.63	-3.37	-2.68	0		-3.6	-1.87	-1.44	-2.7	-2.54	0		-2.37	-0.05	2.44	-2.59	1.85	0		0.78	2.72	2.01	-1.63	1.23	0
157.5	-3.69	-1.52	0.12	-5.98	-0.83	0		-0.18	1.75	0.4	-3.99	-0.03	0		-0.89	-0.6	-0.88	-3.59	-2.74	0		-0.94	0.9	-3.25	-5.42	-5.8	0
158.4	-0.4	-1.11	-2.14	-5.88	1.84	0		0.87	-0.26	-1.17	-1.12	2.75	0		-0.12	-0.82	-0.33	-0.63	1.46	0		-1.32	-2.25	-2.94	-5.05	-4.68	0
159.3	2.7	-0.57	0.59	-3.04	0.01	0		1.72	2.03	1.22	-0.89	2.17	0		1.77	2.27	3.07	1.09	4.18	0		2.46	1.11	-0.98	-1.18	0.63	0
160.2	-4.29	-3.66	-2.4	-6.64	-3.42	0		-4.21	-3.23	-4.52	-5.17	-1.56	0		-2.57	-0.4	-0.75	-2.99	-4.27	0		-2.71	-2.72	-4.6	-3.97	-7.03	0
161.1	-0.93	-3.77	-0.14	-6.46	-2.21	0		0.83	0.94	0.39	-1.08	1.02	0		2.16	0.89	0.9	2.05	-1.25	0		0.7	0.41	-1.19	-1.95	-2.89	0
162	0.32	2.26	-0.37	-2.44	0.06	0		-1.38	4.25	-0.39	-0.45	1.84	0		0.14	-0.3	-0.23	-1.82	0.59	0		-2.86	-4.43	-1.72	-3.08	-4.61	0
162.9	0.68	-2.42	0.14	-1.38	0.43	0		3.66	3.89	3.2	1.28	4.1	0		2.68	3.22	-0.12	-0.05	-0.49	0		-2.99	-4.75	-5.75	-6.45	-9.48	0
163.8	-1.03	-2.46	-1.99	-3.64	-1.67	0		0.67	-2.34	-3.13	-3.21	-2.85	0		-2.29	-2.33	-1.03	-3.43	-4.64	0		-2.21	-5.01	-1.88	-5.43	-5.6	0
164.7	-1.84	-2.66	-0.94	-5.28	-3.73	0		-1.39	2.36	0.78	-3.27	-0.22	0		1.19	0.19	1.99	0.11	0.56	0		-1.69	-1.58	-2.13	-3.1	-3.61	0
165.6	-1.26	-0.72	-2.61	-3.33	-1.61	0		1.04	-0.09	0.11	-1.07	-0.41	0		-1.88	-3.79	-1.57	-3.72	-2.34	0		0.19	-0.31	-1.02	-3.89	-2.71	0
166.5	-4.32	-1.12	-2.39	-2.66	0.52	0		0.64	2.54	2.41	3.12	0.61	0		1.92	3.96	4.81	0.1	2.3	0		1.05	-0.15	0.29	-4.41	-4.32	0
167.4	-1.33	-0.65	0.95	-3.77	-1.95	0		-2.99	0.26	-1.23	-3.12	0.59	0		-0.64	-0.58	-0.23	-2.04	-2.04	0		1.08	-0.78	-0.24	-3.98	-5.59	0
168.3	3.08	0.23	-0.45	-3.21	1.45	0		0.38	0.57	-1.67	-2.98	-0.16	0		0.67	1.17	3.43	-1.08	0.86	0		-3.52	-2.37	-2.43	-4.53	-4.38	0
169.2	-4.74	-2.8	-2.34	-3.7	-3.59	0		-0.74	1.89	1.45	0.34	3.86	0		-1.23	-0.76	2.14	-4.57	-0.23	0		-0.59	-1.88	-0.84	-5.58	-6.06	0
170.1	-2.08	-2.4	-4.93	-4.81	0.61	0		-0.75	-0.28	-0.21	-3.93	-0.1	0		0.76	-1.72	-1.6	-5.48	-1.01	0		1.6	0.04	-1.79	-5.82	-2.67	0
171	-0.77	-0.95	-1.4	-6.14	0.04	0		-3.87	0.89	-1.29	-4.86	0.13	0		-0.3	1.06	1.68	-3.54	2.47	0		-1.76	-0.37	-1.75	-6.65	-3.05	0
171.9	-1.12	-2.48	0.53	-3.86	-0.99	0		-0.14	0.68	1.25	-0.38	2.22	0		-0.42	0.29	1.32	-1.19	1.41	0		-0.25	-2	-0.48	-2.82	-2.1	0
172.8	-7.11	-4.57	-4.17	-5.3	-2.35	0		-1.28	0.52	-0.3	-2.85	0.37	0		-1.22	0	-0.56	-3.63	-0.93	0		-1.41	-1.95	-3.96	-5.23	-3.97	0
173.7	0.08	-0.02	-4.07	-6.5	-0.39	0		-1.53	0.77	0.47	-3.78	2.07	0		-2.72	0.7	-0.46	-4.78	-1.32	0		1.95	-0.62	-2.02	-3.23	-1.56	0
174.6	-2.91	-1.62	-4.51	-5.02	-2.4	0		-3.36	0.4	-0.67	-4.55	0.3	0		-2.27	-3.16	-0.32	-2.77	-1.61	0		-1.93	-5.03	-2.38	-5.35	-5.71	0
175.5	-1.19	-2.4	-5.65	-3.58	-1.92	0		-0.74	0.61	-0.12	-2.96	-0.49	0		-0.45	1.85	0.37	-2.77	-0.36	0		-0.53	-0.79	-5.25	-7.46	-5.9	0
176.4	-2.26	-3.78	-0.91	-4.73	0.12	0		0.16	0.1	1.74	-1.03	0.75	0		3.09	4.83	4.67	2.88	2.23	0		-1.85	-2.09	-1.44	-5.57	-3.58	0
177.3	0.02	-2.3	-2.05	-5.27	0.29	0		-1.02	-0.28	-2.44	-1.96	1.94	0		-0.69	0.64	1.39	-2.68	-2.46	0		-0.53	0.46	-3.04	-5.27	-3.86	0
178.2	-4.21	-3.86	-1.48	-4.55	0.26	0		0.2	3.27	2.09	1.32	3.79	0		2.93	3.18	2.33	2.02	2.75	0		-0.6	0.9	-1.17	-4.75	-4.67	0
179.1	-5.11	-5.24	-3.74	-6.53	-0.68	0		-1.39	0.43	-2.37	-3.58	-1.09	0		0.01	0.68	1.09	-1.56	-1.29	0		0.29	-1.24	-3.51	-5.01	-3.93	0
180	-3.56	-6.14	-5.76	-7.4	-1.6	0		1.23	1.22	-0.37	-2.56	-0.3	0		2.62	1.63	3.13	-0.25	1.52	0		0.79	0.39	0.98	-2.2	-2.5	0
180.9	-2.91	-4.37	-2.94	-8.24	-1.62	0		-1.31	1.02	-1.59	-2.42	0.69	0		-1.09	0.88	3.13	-0.55	-1.13	0		0.45	-0.69	1.96	-2.46	-3.7	0
181.8	-0.06	-1.14	0.14	-3.28	0.82	0		-2.31	-0.32	1.95	-1.6	-1.27	0		-4.01	-0.68	1.99	-1.73	-3.37	0		-1.32	-3.61	-1	-4.81	-7.21	0
182.7	0	-0.56	-0.61	-3.24	3.12	0		-5.21	-2.08	-2.39	-2.7	-2.05	0		-3.27	-0.1	0.76	-1.51	-2.09	0		-1.21	-0.55	-1.43	-7.29	-3.47	0
183.6	-0.56	1.1	3	-1.76	2.39	0		0.41	0.91	4.84	0.79	3.61	0		-0.83	-1.95	3.34	-2.52	-0.33	0		1.86	-0.43	-0.78	-3.27	-2.76	0
184.5	-4.7	-3.37	-3.45	-8.72	-0.76	0		-3.7	-2.13	-3.4	-4.25	-4.11	0		1.29	0.81	-1.94	-3.8	-1.71	0		4.43	0.6	-3.42	-2.34	-2.41	0
185.4	-3.84	-4.81	-0.51	-3.7	1.2	0		-3.43	-2.42	-0.23	-4.73	1.05	0		-0.28	0.34	3.35	-1.72	1.37	0		1.28	-0.36	1.49	-1.37	-2.39	0
186.3	-4.89	-2.92	-1.82	-6.73	-0.92	0		-1.22	1.8	-0.43	-1.44	1.55	0		3.47	3.65	5.46	2.19	5.88	0		-1.86	-1.32	0.72	-4.82	-2.96	0
187.2	-1.23	-1.05	-0.49	-7.46	-0.16	0		-0.2	1.24	-1.63	-4.61	0.45	0		0.41	0.83	1.26	-1.7	2.4	0		0.71	0.07	-1.4	-3.91	-4.6	0
188.1	1.39	-1.4	0.87	-3.69	0.88	0		-0.28	0.3	0.57	0.69	2.27	0		-0.59	-3.37	-0.33	-3.5	-3.69	0		-1.79	1.16	-1.67	-3.31	-4.61	0
189	0.62	-1.96	0.56	-0.96	1.99	0		-1.18	-1	0.76	-2.89	1.58	0		3.6	1.49	3.37	0.17	1.39	0		0.25	-2.21	-3.09	-4.78	-6.36	0
189.9	-4.13	-1.87	-0.18	-3.52	0.03	0		-3.12	-2.58	-2.75	-4.94	-1.7	0		0.7	-0.89	-0.28	-1.42	-1.21	0		1.87	-0.35	-2.35	-1.56	-3.64	0
190.8	-1.72	0.51	-0.89	-6.05	-1.08	0		1.45	2.87	-0.17	-2.1	0.3	0		2.08	3.87	2.07	-2.12	-0.02	0		-0.01	2.5	-2.47	-4.68	-4.36	0
191.7	-4.98	-3.99	-4.63	-6.55	-3.63	0		-2.83	-0.6	1.18	-1.19	-3.08	0		2.11	1.3	2.53	1.85	-0.58	0		-0.32	-1.69	-1.45	-3.25	-1.14	0
192.6	-2.85	-2.54	-4.32	-5.09	-5.03	0		-2.91	1.29	0.73	-1.92	-0.5	0		-0.94	0.28	2.8	-1.46	0.41	0		1.12	0.59	-0.13	0.37	0.99	0
193.5	-3.85	-2.85	-2.68	-5.85	-0.92	0		-2.43	-1.8	-2.39	-2.66	-1.86	0		0.59	0.37	1.42	-0.39	2.09	0		-2.27	-1.35	-3.13	-3.58	-4.26	0
194.4	-0.42	-0.95	-0.44	-3.15	-0.64	0		-0.2	-0.52	1.4	-2.12	0.19	0		-1.09	-1.62	0.66	-3.9	-1.31	0		-3.33	-1.16	-5.02	-4.75	-4.12	0
195.3	-3.3	-4.27	-2.56	-5.17	-1.18	0		1.02	2.04	2.38	-2.53	2.05	0		0.43	2.57	3.74	-1.16	2.77	0		-0.58	0.3	1.45	-4.9	-1.64	0
196.2	-5.63	-2.4	-3.78	-7.95	1.12	0		-3.66	0.86	-1.37	-2.47	1.08	0		1.23	0.3	2.46	-1.15	0.16	0		0.86	-0.61	0.15	-2.09	-1.28	0
197.1	2.25	-0.55	-0.86	-3.81	-1.82	0		1.22	5.24	1.52	0.05	1.68	0		-0.43	2.51	3.66	-1.97	-1.06	0		-1.21	-0.96	-0.24	-1.77	-1.09	0
198	1.62	-0.64	-0.09	-0.06	0.26	0		1.06	0.25	-1.5	-3.34	-0.82	0		-0.21	-0.18	-0.21	-2.47	-0.71	0		1.21	1.98	0.71	-2.23	-1.43	0
198.9	-2.53	-0.18	0.11	-6.17	0.42	0		3.65	3.93	4.54	1.03	5.73	0		2.84	1.81	2.08	-0.29	4.82	0		1.1	0.01	-1.3	-0.81	-3.11	0
199.8	2.36	1.54	2.72	-2.38	4.19	0		-0.28	0.76	-0.65	-3.96	0.94	0		-1.57	0.76	0.74	-4.11	-0.96	0		0.92	-0.06	-0.92	-4.43	-2.72	0
200.7	-1.43	-4.07	-0.43	-4.02	0.09	0		-0.43	0.18	-0.05	-5.66	-1.65	0		-2.2	0.64	0.94	-5.2	0.69	0		-2.73	-3.43	-3.44	-7.65	-4.9	0
201.6	0.87	0.47	1.05	-3.47	3.23	0		-1.28	0.6	-1.23	-2.14	3.17	0		2.96	3.64	3.64	-1.38	2.95	0		0.25	-0.46	1.22	-3.53	-1.45	0
202.5	0.51	-1.3	-2.98	-5.14	-0.45	0		-3.25	1.07	-3.85	-3.96	-0.58	0		-1.2	0.66	0.55	-3.09	-0.45	0		1.23	0.99	-0.55	-6.39	-5.83	0
203.4	-5.61	-5.16	-5.83	-10.77	-4.27	0		1.14	1.09	1.6	-0.26	1.12	0		0.33	-0.27	0.39	-0.46	-1.65	0		0.02	-0.74	-0.74	-4.27	-3.87	0
204.3	-2.37	-6.41	-4.62	-8.97	-1.53	0		0.25	0.03	1.84	-4.47	0.75	0		-2.4	-0.37	1.96	-1.52	0.02	0		-1.49	0.34	-1.03	-1.92	-3.5	0
205.2	-0.69	0.99	-3.64	-5.63	0.52	0		1.4	4.24	0.1	-2.28	2.3	0		1.93	3.34	2.69	-3.22	1.99	0		-0.75	-1.35	0.7	-4.29	-2.99	0
206.1	0.47	-0.92	1.78	-3.14	0.56	0		-1.11	2.85	1.18	-1.48	2.24	0		0.13	1.45	-0.96	-1.22	-0.58	0		2.9	3.11	1.54	-0.19	-0.13	0
207	-0.92	-0.72	0.96	-4.38	0.4	0		-0.82	-1.22	0.47	-2.01	0.62	0		2.09	-1.75	1.71	0.77	1.46	0		-0.37	-1.6	-2.34	-4.46	-6.3	0
207.9	-1.67	-0.52	-1	-2.78	-0.09	0		-1.15	0.51	-0.57	-4.39	-0.85	0		-1.24	-0.11	2.77	-1.95	1.17	0		-1.47	1.06	-0.63	-4.55	-1.76	0
208.8	1.3	1.21	-1.85	-2.41	1.77	0		1.45	0.88	-2.91	-1.47	0.07	0		-1.94	-1.72	-0.36	-1.14	-0.75	0		1.3	-1.71	-0.11	-3.53	-3.07	0
209.7	-3.89	-6.41	-4.4	-5.63	-3.92	0		-3.56	-1.41	-2.25	-4.48	0.31	0		-0.65	0.8	0.19	-4.43	-0.72	0		0.54	-1.1	1.57	-2.22	-2.76	0
210.6	-2.66	-1.99	-1.48	-5.75	-6.72	0		-1.94	-0.52	-2.97	-4.65	-1.56	0		-1.21	-1.63	0.14	-4.86	1.93	0		-1.35	-3.78	-4.67	-7.5	-6.93	0
211.5	0.37	-1.36	2.22	-1.94	1.03	0		-0.96	-0.89	1.2	-2.16	-2.67	0		0.2	-0.36	3.84	-2.1	-2.55	0		-1.62	0.47	0.87	-4.61	-3.88	0
212.4	-1.02	-4.25	-4.47	-7.14	-3.88	0		0.53	0.99	-2.63	-3.17	-1.78	0		4.69	4.37	2.92	0.56	3.27	0		4.7	0.75	1.77	-1.91	1.94	0
213.3	-3.33	-4.35	-3.57	-7.5	-2.63	0		0.8	2.43	0.6	-1.38	1.13	0		-1.16	0.6	2.08	-4.73	-2.59	0		-2.04	-1.95	-2.22	-7.49	-6.69	0
214.2	-0.91	-3.04	-1.21	-2.58	1.57	0		-2.3	0.02	0.7	-2.79	0.83	0		0.71	3.09	1.55	-1.65	0.93	0		0.69	0.99	-2.5	-5.93	-5.18	0
215.1	-2	-2.77	-2.71	-7.05	-0.32	0		-0.75	-1.4	-1.64	-5.64	-2.07	0		1.15	0.99	1.26	-2	-0.19	0		0.06	3.08	0.59	-3.9	-0.93	0
216	1.47	-0.1	-1.68	-4	2.77	0		0.5	1.77	-0.73	-2.1	3.48	0		-1.15	-1.07	0.11	-0.52	-2.55	0		1.44	0	-2.19	-3.93	-2.67	0
216.9	-2.94	-2.85	-7.51	-6.1	-2.41	0		-0.6	1.85	-0.2	0.95	0.59	0		0.53	1.03	2.39	-0.25	-2.76	0		1.32	0.74	0.44	-2.28	-2.49	0
217.8	1	-1.41	1.55	-6.88	0.99	0		1.3	2.65	2.84	-0.82	4.74	0		-3.27	-1.07	-0.18	-3.12	-2.01	0		-2.11	-3.08	-4.98	-7.83	-6.07	0
218.7	-3.67	-1.91	-1.32	-3.17	0.32	0		-4.15	2.11	0.71	-3.72	0.08	0		0.4	3.61	2.41	-0.9	-0.23	0		2.68	3.2	2.24	-1.62	-0.32	0
219.6	-3.76	-3.72	-1.38	-4.21	-2.4	0		-0.78	0.6	-2.25	-2.91	-0.15	0		-1.73	-1.27	-2.61	-3.22	-0.12	0		-5.52	-4.22	-4.58	-7.28	-3.49	0
220.5	-3.83	-3.24	-2.3	-5.19	-3.37	0		-2.35	0.88	-2.35	-4.64	-2.69	0		2.5	2.73	3.27	-3.33	2.28	0		2.61	-0.54	2.11	-4.62	-1.09	0
221.4	0.1	-1.19	-1.69	-6.44	0.7	0		-1.91	1.78	0.29	-3.47	1.06	0		-3.73	-0.45	2.5	-4.87	1.33	0		-3.46	-2.98	0.07	-5.91	-3.43	0
222.3	-1.32	0.49	1.12	-4.86	0.67	0		-2.85	0.48	-0.61	-4.76	1.16	0		2.06	0.51	2.33	-1.34	2.85	0		2.53	2.12	-0.58	-1.66	1.97	0
223.2	-5.82	-6.06	-4.97	-8.21	0.16	0		-1.13	-0.51	-0.11	-3.1	1.66	0		0.57	0.42	0.79	-0.34	0.4	0		0.48	0.5	-1.91	-3.79	-2.4	0
224.1	-0.73	-3.84	-3.21	-5.32	-2.44	0		-2.56	0.62	1.51	-4.01	-5.09	0		-0.13	0.65	4.32	-1.69	1.09	0		1.1	-1.3	0.1	-3.1	-3.03	0
225	-0.34	0.01	0.39	-2.99	0.77	0		-3.59	-0.18	-3.58	-6.31	-2.8	0		-0.34	1.15	-0.51	-3.27	-0.95	0		-0.53	0.79	-0.2	-3.48	-2.74	0
225.9	0.68	-0.26	-1.04	-4.4	-0.03	0		0.25	2.33	2.14	-1.94	1.45	0		0.41	-0.11	0.66	-0.87	-0.75	0		-0.67	-1.71	-4.8	-5.04	-5.72	0
226.8	-3.71	1.45	-1.48	-4.37	-0.5	0		-0.19	4.84	1.61	0.16	1.43	0		-1.33	1.84	2.12	-2.58	4.35	0		-0.15	0.06	-0.89	-2.7	-1.96	0
227.7	-1.18	-3.7	-0.34	-7.18	-1.47	0		0.64	-0.61	-1.14	-2.91	0.14	0		1.8	0.87	1.32	-2.41	3.99	0		-1.12	-1.76	-1.59	-6.7	-2.49	0
228.6	-0.25	-0.69	-1.32	-3.24	2.51	0		-2.32	1.66	-0.05	-3.48	2.04	0		-0.41	1.29	2.09	-2.46	3.05	0		0.26	0.37	-1.24	-4.76	-3.04	0
229.5	-1.52	-5.5	-2.73	-4.71	-1.77	0		1.37	2.35	0.08	0.31	3.82	0		0.08	0.05	1.95	-2.14	2.36	0		-0.95	-1.16	-0.33	-6.22	-1.4	0
230.4	0.69	-3.15	0.03	-4.46	0.28	0		-2.24	1.15	0.24	-3.69	2.15	0		-0.59	0.24	0.02	-1.98	1.46	0		0.87	0.66	-1.25	-1.95	-6.04	0
231.3	-1.11	0.32	-0.3	-3.9	1.98	0		0.9	4.14	3.77	-0.66	-0.56	0		1.6	2.54	3.83	-0.42	-0.96	0		1.93	-0.99	4.08	-2.83	-2.46	0
232.2	-1.29	-0.91	-2.45	-5.63	-1.63	0		-2.41	-0.34	-2.62	-6.33	-2.84	0		-1.62	0.83	2.19	-4.71	0.11	0		-2.18	-0.81	0.14	-4.9	-3.43	0
233.1	-5.78	-7.55	-4.39	-5.79	-3.99	0		-2.31	2.39	0.18	-1.97	1.32	0		-0.2	2.36	3.17	-0.93	3.7	0		-1.29	-1.42	-0.89	-3.82	-3.83	0
234	-4.44	-4.42	-5.06	-6.89	-4.07	0		-2.78	-0.22	0.24	-2.83	-0.87	0		3.4	3.08	4.28	2.85	2.84	0		1.21	1.27	-1.04	-2.76	-5.16	0
234.9	-0.78	-0.74	1.48	-3.62	-1.42	0		-3.63	0.51	-2.25	-1.84	-0.12	0		-0.62	-1.57	0.11	-2.27	-0.51	0		-0.8	-2.42	-2.12	-3.92	-2.56	0
235.8	-3.86	-3.75	-2.24	-6.38	-3.07	0		-0.48	2.77	-0.17	-1.57	-2.72	0		5.43	3.21	3.93	1.1	2.17	0		2.71	1.9	0.93	-3.15	-3.09	0
236.7	-1.31	-0.46	-0.06	-2.14	-1.27	0		-0.15	3.29	2.04	0.61	2.21	0		-0.14	0.91	0.99	-2.43	2.21	0		2.88	2.58	2.75	-1.28	-1.89	0
237.6	-0.29	-2.63	-0.9	-3.09	-0.39	0		2.27	2.92	3.14	-0.07	-0.39	0		1.05	-1.07	1.81	-2.94	-1.41	0		-0.34	-1.33	-1.61	-5.81	-5.7	0
238.5	-1.08	-1.11	0.58	-4.61	0.28	0		-1.57	-0.04	0.16	-3.98	1.03	0		-0.96	0.73	-0.48	-4.72	1.03	0		-1.71	-2.62	-2.7	-3.26	-5.24	0
239.4	0	-1.97	2.18	-5.6	1.36	0		0.28	5.02	4.28	-0.98	0.36	0		1.22	4.12	5.12	2.28	1.21	0		-1.68	0.75	-0.57	-4.42	-2.29	0
240.3	-5.08	-4.37	-1.93	-5.98	-0.1	0		0.49	1.94	1.84	-4.64	1.7	0		1.93	3.56	4.99	-2.38	0.81	0		0.1	1.06	-0.08	-4.78	-6.91	0
241.2	-1.75	-1.76	-3.49	-5.6	-1.99	0		-1.76	1.69	-2.43	-2.7	0.37	0		-0.54	2.95	0.55	-0.79	1.75	0		-0.58	1.34	-0.19	-1.03	-2.95	0
242.1	0.88	-0.52	2.1	-1.22	1.17	0		0.06	1.82	0.47	-1.45	-0.15	0		1.18	-2.45	0.46	-4.42	-0.06	0		-1.29	-0.94	0.22	-3.26	-2.93	0
243	-3.6	-3.69	-4.24	-6.62	-0.61	0		-1.87	4.59	-0.62	-2.84	-0.14	0		1	2.17	4.62	-1.29	2.16	0		-0.39	-3.08	-1.32	-7.33	-4.12	0
243.9	-3.12	-0.72	0.1	-5.59	0.84	0		0.09	6.33	4.45	-0.15	2.2	0		1.74	4.05	5.65	0.96	1.22	0		1.88	2.39	2.73	-3.69	-1.19	0
244.8	-2.31	-2.48	-2.12	-4.18	-1.83	0		0.09	3.55	-0.5	-0.81	3.16	0		-1.53	0.53	-0.03	-4.87	0.12	0		-0.9	0.33	0.59	-6.89	-4.12	0
245.7	-0.41	-1.29	0.77	-3.78	2.61	0		-0.01	-1.65	-0.48	-3.74	0.07	0		1.57	-0.33	1.91	-2.79	0.27	0		0.56	1.11	0.36	-6.29	-1.21	0
246.6	0.81	1.02	1.6	-2.92	1.75	0		-0.32	3.18	0.9	0.38	5.03	0		1.57	-0.09	2.01	-0.74	1.09	0		1.09	1.98	-0.19	-1.53	-2.66	0
247.5	1.72	-1.3	0.19	-4.54	0.42	0		-1.5	-0.03	-2.61	-5.29	-0.09	0		0.45	2.38	3.71	-1.65	2.32	0		-0.68	-1.18	-0.64	-1.51	-3.58	0
248.4	-1.7	-2.45	1.3	-7.68	0.34	0		-0.37	0.99	0.93	-1.12	0.48	0		-0.88	0.85	2.08	-1.42	1.03	0		-4.46	-2.13	-1.22	-6.21	-7.16	0
249.3	0.65	-1.15	1.5	-2.99	0.89	0		-0.66	2.78	1.83	0.26	-2.15	0		-3.44	-1.59	-0.25	-6.29	-2.75	0		-2.26	-0.23	-0.3	-4.59	-4.56	0
250.2	1.14	-0.62	-1.46	-4.92	0.53	0		1.02	2.89	-0.08	-2.41	1.92	0		-0.54	0.71	2.71	-3.39	1.49	0		-0.24	0.15	0.06	-2.97	-2.64	0
251.1	-3.75	-5.09	-5.21	-6.95	-2.25	0		-3.34	3.51	-0.84	-2.15	1.3	0		-0.93	3.83	4.13	-2.15	2.77	0		-0.18	0.56	1.54	-3.42	-1.86	0
252	0.67	-3.89	1.1	-4.42	0.9	0		0.28	0.24	0.24	-2.17	-4	0		2.01	-0.37	1.11	-3	-0.91	0		1.72	-0.08	0.59	-2.66	-0.52	0
252.9	-2.28	-0.52	-0.69	-7.26	0.67	0		-2.83	1.25	0.8	-4.28	1.7	0		1.26	2.15	4.84	-0.05	2.62	0		-1.95	-0.3	0.95	-3.74	-6.11	0
253.8	-1.09	-1.16	-1.73	-5.65	-3.3	0		-1.89	1.44	-0.98	-2.42	-2.31	0		-1.86	-1.98	-1.17	-2.05	0.32	0		-2.32	-1.81	-3.01	-5.58	-4.41	0
254.7	-0.08	-0.44	-0.56	-4.43	0.54	0		-1.33	1.41	-1.75	-2.59	1.34	0		-1.07	2.58	3.8	-2.52	1.7	0		-1.74	-0.21	-2.32	-4.26	-3.99	0
255.6	-2.33	-1.46	-2.14	-6.68	-3.72	0		-2.42	-1.78	-4.51	-7.73	-5.33	0		-0.26	1.57	1.94	-5.06	1.19	0		0.31	-0.94	-0.45	-5.43	-1.95	0
256.5	-2.23	-4.71	-1.61	-6.69	-2.71	0		-3.29	1.11	-2.6	-3.44	-3.78	0		-2.7	-2.15	-2.48	-4.94	-3.81	0		0.68	-1.88	-2.23	-6.09	-4.67	0
257.4	-3.22	-5.49	-5.16	-6.04	-4.29	0		-1.69	-0.16	-2.99	-2.95	-2.21	0		-2.25	-0.53	-0.03	-4.89	0.45	0		-1.22	-3.12	-4.61	-7.4	-3.74	0
258.3	1.11	-2.56	0.4	-6.86	0.39	0		2.17	2.97	4.41	-1.76	2.09	0		-0.14	0.29	1.99	-4.49	-0.49	0		-4.66	-3.17	-3.16	-7	-8.01	0
259.2	-2.21	-0.38	-0.76	-6.2	-2.86	0		-0.68	2.82	0.5	-4.51	-0.47	0		1.16	2.83	2.35	-4.2	1.62	0		2.83	2.98	1.63	-4.13	-1.38	0
260.1	2.45	-1.69	-0.06	-2.24	3.12	0		0.96	2.45	1.14	0.01	2.53	0		-1.08	-0.6	2.01	-3.19	1.52	0		1.13	-1.08	0.99	-3.81	-3.95	0
261	-3.82	-3.59	-2.54	-7.31	-3.55	0		-2	0.28	4.18	-3.3	-0.37	0		1.61	3.14	5.05	-1.56	3.83	0		2.96	1.11	2.39	-3.92	-1	0
261.9	-1.63	-3.1	-2.6	-5.53	-1.53	0		-2.82	-1.32	-3.51	-7.18	-3.58	0		-1	-0.89	-0.09	-5.53	-0.55	0		-0.89	-0.26	0.67	-5.31	-2.78	0
262.8	1.1	-1.12	-1.03	-3.37	1.53	0		1.54	1.61	1.11	-1.15	2.66	0		1.08	1.38	1.88	-2.09	1.04	0		0.24	2.19	0.33	-3.17	-1.57	0
263.7	-1.15	2.64	3.56	-2.54	2.03	0		-2.26	3.43	0.85	-1.33	1.3	0		-0.81	1.39	2.18	-1.54	1.65	0		-1.31	-1.11	-1.55	-3.32	-3	0
264.6	-2.42	-1.69	-2.48	-2.56	0.5	0		-3.52	-0.49	-3.82	-4.24	-1.94	0		0.85	-0.74	-0.06	-4.37	-0.46	0		2.86	0.81	0.67	-5.81	-5.69	0
265.5	4.21	-0.3	-2.62	-2.59	2.33	0		0.83	1.12	-0.12	-1.37	1.28	0		-0.67	-0.78	2.33	-0.37	0.94	0		-0.49	-1.42	-0.98	-4.32	-4.46	0
266.4	-2.04	-2.24	-2.34	-5.78	-2.73	0		-0.58	0.78	1.17	-2.11	-0.31	0		0.27	0.9	-0.07	-2.06	-1.48	0		1.96	2.41	0.22	-2.5	-3.75	0
267.3	-0.96	-1.32	-1.57	-3.51	2.03	0		0.12	0.89	1.35	-2.39	-0.62	0		1.03	1.42	0.81	-3.64	-3	0		0.89	-0.41	-2.6	-3.72	-5.55	0
268.2	0.19	-2.58	0.62	-4.99	0.92	0		-0.74	-0.26	0.17	-3.56	1.14	0		1.4	0.63	1.16	-3.19	-1.35	0		0.83	0.96	-0.09	-0.62	-2.91	0
269.1	0.48	-3.55	-0.96	-8.19	-0.9	0		-0.46	0.31	-2.9	-6.22	-4.26	0		0.17	-0.41	-0.02	-1.6	-1.16	0		-0.74	-1.27	-1.55	-3.55	-4.14	0
270	-0.68	-3.33	-2.08	-6.09	-0.76	0		-3.25	-1.4	-2.97	-7.75	-2.78	0		1.08	-1.76	2.05	-5.3	0.35	0		-0.79	-1.37	-3.23	-7.73	-4.62	0
270.9	-3.48	-2.18	-2.44	-7.62	-3.87	0		-5.5	-1.01	-2.27	-7.4	-2.77	0		-4.14	-2.06	-1.32	-5.57	-3.41	0		0.16	-0.5	-1.62	-2.92	-5.64	0
271.8	-3.38	-2.51	-1.98	-2.65	-1.3	0		-4.09	-0.32	-2.89	-5.56	-2.14	0		-0.25	-0.32	0.2	-6.41	-0.2	0		2.06	-2.91	-1.53	-5.66	-2.43	0
272.7	-2.36	-2.48	-0.58	-3.02	1.43	0		-3.75	-0.59	-3.5	-5.68	-2.67	0		-1.52	-0.78	-0.51	-5.53	-0.93	0		2.93	3.48	0.49	-1.28	-1.44	0
273.6	-1.89	-2.12	0.46	-7.15	-1.41	0		-3.77	-1.68	-3.68	-6.53	-4.98	0		-1.85	-0.27	1.12	-2.08	-4.41	0		0.84	0.53	-0.61	-3.56	-7.56	0
274.5	-3.64	-4.5	-3.68	-8.38	-4.93	0		-0.73	-0.99	-1.4	-3.43	-2.15	0		1.78	2.5	4.23	-0.26	2.75	0		-0.66	-0.1	0.75	-4.9	-3.16	0
275.4	-2.47	-1.88	-1.65	-6.61	-0.08	0		-3.64	2.57	-1.47	-3.56	1.8	0		0.77	2.18	4.1	-3.62	2.57	0		-0.66	-1.64	-0.77	-5.69	-3.42	0
276.3	-3.33	-2.78	-1.95	-4.72	-1.67	0		-2.86	1.12	-2.86	-3.81	-2.42	0		-0.81	0.13	1.95	-4.72	-0.75	0		1.02	-0.18	1.49	-4.99	-4.69	0
277.2	1.22	-0.52	-0.37	-4.04	0.18	0		-0.22	-1.71	-0.99	-3.51	-3.46	0		2.73	0.48	1.36	-1.25	-1.56	0		-1.54	-2.81	-2.67	-4.44	-9.31	0
278.1	-2.59	-4.17	-2.09	-6.85	-4.26	0		-1.02	-3.59	-1.74	-6.87	-1.35	0		-0.42	-0.62	-0.07	-5.31	1.12	0		-1.01	-1.39	-1.28	-3.51	-1.67	0
279	-3.25	-2.28	-0.43	-6.45	-1.49	0		-0.49	-0.19	2.63	-3.94	0.84	0		0.3	-3.16	0.9	-4.96	-0.64	0		0.95	-1.31	-0.84	-4	-3.09	0
279.9	0.02	-0.77	1.84	-5.7	-0.17	0		-0.91	1.36	-0.93	-4.96	-3.11	0		3.08	2.27	1.99	-0.69	-0.17	0		0.44	1.04	1.42	-1.96	-0.83	0
280.8	-0.28	-1.67	-0.08	-6.34	0.93	0		-0.95	1.66	0.97	-1.52	-0.34	0		1.69	1.39	4.67	0.33	0.78	0		3.05	-0.11	0.8	-3.24	0.25	0
281.7	-2.01	-5.41	-3.46	-7.25	-1.14	0		-1.66	0.08	-1.56	-4.5	-0.3	0		1.6	1.81	3.8	-4.66	-0.69	0		-0.11	2.25	1.48	-5.05	-2.64	0
282.6	0.39	-0.77	-2.97	-3.9	-0.45	0		-0.85	2.84	0.83	-1.92	4.21	0		-1.98	-0.08	-0.65	-4.75	1.11	0		0.78	0.3	2.45	-0.58	-0.03	0
283.5	1.38	0.31	-0.26	-2.72	3.28	0		-2.75	1.45	-0.2	-2.63	1.92	0		-0.26	-2.72	-0.49	-5.04	2.24	0		-1.66	-3.69	-0.33	-5.26	-4.36	0
284.4	-2.56	-0.79	0.48	-3.72	-1.38	0		-2.88	2.15	-1.01	-1.58	-3.41	0		0.95	4.55	3.91	-2.5	0.2	0		-1.62	0.01	1.85	-4.42	-0.61	0
285.3	-1.35	-0.58	-2.92	-7.14	-4.85	0		0.08	-2.43	0.48	-4.01	-2.72	0		-1.35	-3.84	2.33	-2.31	-0.39	0		1.34	1.08	2.63	-2.49	-1.68	0
286.2	-2.53	-5.07	-2.03	-4.79	-1.27	0		-4.97	-3.4	-1.32	-7.48	-4.46	0		-1.86	-1.81	1.63	-4.94	-0.61	0		1.84	0.3	0.3	-5.94	-3.36	0
287.1	-2.45	-2.34	-1.4	-6.53	-1.95	0		0.03	3.21	2.98	-1.52	0.46	0		-3.14	-0.65	1.06	-5.72	-2.62	0		-1.94	-2.9	-0.59	-3.07	-5.22	0
288	1.37	-2.43	-0.38	-3.74	0.9	0		0.01	0.64	-2.98	-2.27	-1.8	0		1.72	0.88	2.5	-2.75	1.27	0		1.86	-1.23	3.04	-3.79	1.92	0
288.9	1.5	-0.17	2.18	-5.78	3.76	0		0.69	2.53	0.05	-2.87	1.29	0		3.65	6.05	1.64	-0.22	3.38	0		0.19	0.88	-1.67	-4.37	-3.88	0
289.8	-3.23	-3.33	-3.53	-7.44	-0.41	0		-0.56	5.96	1.89	-1.97	2.34	0		2.24	4.48	6.35	-1.96	1.57	0		-1.07	-1.52	-0.89	-6.15	-3.91	0
290.7	-2.91	-2.34	1.57	-10	-0.93	0		-0.35	2.96	3.77	-4.35	-1.27	0		4.34	3.56	6.26	0.72	3.88	0		0.14	0.32	1.21	-2.47	-2.41	0
291.6	2.5	-2.54	0.7	-7.26	1.09	0		0.78	1.88	0.26	-3.76	-2.48	0		-1.5	-0.11	1.97	-5.21	-0.93	0		-1.79	-0.99	2.04	-4.05	-2.51	0
292.5	-1.56	-5.81	-0.11	-6.99	-2.29	0		-3.54	2.14	3.52	-4.1	-0.53	0		0.76	4.39	5.09	-3.59	-0.69	0		2.76	2.56	1.52	-2.45	-3.65	0
293.4	-3.66	-5.26	-5.56	-7.98	-2.44	0		-2.95	1.41	-0.83	-6.16	-2.94	0		1.15	0.56	1.38	-2.86	-0.86	0		0.25	-1.73	-3.21	-3.98	-1.85	0
294.3	-1.32	-1.03	1.07	-4.67	-1.34	0		0.23	4.11	2.99	-0.72	2.35	0		0.67	0.9	3.2	-1.25	-0.6	0		-2.63	-2.45	-3.23	-6.91	-7.79	0
295.2	-6.46	-4.8	-5.12	-7.31	-0.34	0		-3.09	-0.82	-1.94	-3.71	0.5	0		-0.25	0.91	2	-3.19	2.01	0		0.48	-0.86	1.09	-1.93	-2.09	0
296.1	-2.23	-4.08	-1.29	-5.06	-2.59	0		-1.87	-2.53	-2.04	-5.54	-1.57	0		0.48	-0.12	1.35	-3.31	0.48	0		-3.85	0.09	-1.46	-5.66	-5.12	0
297	-0.74	-2.98	1.45	-5.12	0.37	0		-0.36	1.43	1.63	-0.34	0.34	0		0.01	1.34	1.55	-0.1	1.34	0		2.3	2.22	2.35	-0.76	-2.89	0
297.9	-0.61	-2.42	-2.57	-6.74	-1.33	0		-2.26	3.87	-0.29	-3.94	-0.99	0		1.3	3.03	4.09	-0.82	0	0		0.17	0.51	2.53	-3.54	-2.17	0
298.8	-2.14	-3.73	-2.92	-4.38	-1.7	0		-1.32	1.8	0.27	-2.81	-0.35	0		2.32	-0.66	3.02	-3.59	-0.55	0		-1.75	-3.02	-3.63	-6.3	-5.49	0
299.7	0.7	0.08	-0.31	-5.35	-1.35	0		2.7	1.54	-1.8	-1.63	-0.54	0		-1.35	-2.11	-1.28	-3.94	-1.59	0		-4.89	-3.27	-2.83	-5.49	-5.86	0
300.6	-2.48	-2.93	-0.94	-6.91	-1.57	0		-0.87	0.09	-0.02	-5.44	-1.25	0		-2.41	-2.4	1.44	-4.82	0.75	0		-3.63	-3	-0.94	-6.03	-3.11	0
301.5	-5.84	-4.6	-4.39	-10.71	-3.92	0		-4.19	0.16	0.8	-5.79	-3.15	0		-4.84	-2.8	1.11	-5.44	-4.16	0		-1.39	0.16	-0.06	-3.92	-3.16	0
302.4	-0.49	-0.07	-0.13	-5.07	1.84	0		1.52	5.31	3.44	-2.68	3.5	0		-3.27	-0.55	2.76	-8.05	1.37	0		-3.78	-2.38	-0.46	-5.84	-1.76	0
303.3	-3.91	-4.94	-2.6	-5.44	-5.04	0		-4.27	0.66	-0.93	-1.45	-2.02	0		-0.88	-0.03	1.5	-4.17	-2.09	0		0.67	-0.34	0.72	-4.97	-4.05	0
304.2	-2.75	-1.96	-2.45	-6.85	-0.8	0		-3.89	1.16	-2.6	-8.68	-0.9	0		-2.69	-2.97	-0.68	-8.45	-2.35	0		-1.19	-0.79	0.92	-2.18	-2.74	0
305.1	-2.61	-2.62	-3.62	-5.52	0.2	0		0.5	1.7	2.22	-3.64	3.11	0		1.98	0.94	4.19	-2.49	3.23	0		-1.05	1.8	0.37	-1.21	-1.99	0
306	-1.83	-1.23	1.86	-7.4	-0.28	0		-2.62	3.03	-0.51	-7.67	-2.47	0		-2.93	0.07	1.16	-5.31	-0.07	0		-0.03	0.18	1.47	-2.69	-1.35	0
306.9	-2.87	-6.11	-3.8	-7.21	-2.01	0		-1.82	-1.72	-1.57	-6.56	-1.5	0		2.15	-1.79	1.37	-5.47	0.99	0		-2.93	-1.21	0.7	-5.58	-3.22	0
307.8	0.9	0.03	0.36	-6.07	-0.34	0		1.38	4.09	1.25	-2.52	-0.18	0		-1.77	-4.69	-0.25	-8.12	-3.19	0		-0.17	-0.68	-2.57	-6.22	-4.2	0
308.7	-0.27	-0.27	0	-6.34	-1.26	0		1.55	3.34	3.37	-0.46	1.01	0		0.08	1.66	4.06	-1.75	0.05	0		-1.04	0.84	-3.23	-4.6	-4.21	0
309.6	-1.76	-3.87	-3.28	-7.42	-3.03	0		-0.59	-2.83	-1.07	-5.06	-0.45	0		1.95	-1.54	3.41	-1.3	2.24	0		-1.43	0.79	1.16	-3.79	-2.21	0
310.5	-2.36	-4.32	-0.52	-6.55	-0.52	0		-0.63	1.78	-0.27	-1.08	1.64	0		0.63	1.03	2.78	-3.76	-1.98	0		0.17	2.36	3.41	-1.72	-5.53	0
311.4	-3.6	-3.78	-2.41	-10.54	-4.33	0		-2.77	2.47	1.8	-4.82	-0.29	0		-0.8	-0.26	2.12	-2.99	0.45	0		-1.6	0.65	-0.85	-4.82	-2.03	0
312.3	0.32	-2.11	2.42	-5.56	-1.5	0		-1.54	1.99	0.92	-3.17	-2.91	0		-1.78	-0.97	-0.5	-4.04	-0.77	0		-0.32	-2.32	-1.78	-6.44	-2.26	0
313.2	-1.13	-1.36	-2.22	-7.61	0.79	0		-0.31	2.19	0.79	-5.91	3.64	0		-1.7	-0.04	0.07	-6.59	-0.92	0		0.06	2.79	-1.5	-5.97	-4.89	0
314.1	-2.61	-3.9	-2.82	-6.24	-0.76	0		-5.43	-1.8	-3.12	-7.83	-4	0		-2.08	1.66	0.89	-4.42	1.08	0		-2.3	-0.59	-0.35	-4.94	-3.31	0
315	-5.3	-6.88	-2.44	-9.08	-2.91	0		-0.33	0.19	0.23	-3.45	-0.44	0		0.47	-1.06	-0.35	-4.04	-3.95	0		-1.13	-3.27	-1.55	-5.18	-8.95	0
315.9	-1.55	-3.14	-1.86	-5.77	0.32	0		1.88	4.71	1.36	-1.95	2.83	0		2.63	2.49	2.87	-3.29	3.68	0		0.01	-0.24	3.1	-2.59	-1.39	0
316.8	-3.9	-4.18	-4.64	-6.85	-1.72	0		2.48	3.21	-0.96	-0.54	1.44	0		2.27	3.37	2.04	-4.11	3.34	0		0.22	3.08	0.73	-4.37	-3.17	0
317.7	-4.85	-4.05	-2.62	-7.14	-2.38	0		-3.75	0.2	-1.03	-5.95	-1.7	0		-1.73	-0.04	2.13	-2.01	-1.23	0		1.9	3.54	1.35	-2.04	-1.79	0
318.6	-2.4	-1.52	-2.86	-4.2	-1.12	0		-2.03	-1.24	-1.39	-3.98	-2.6	0		-1.33	0.45	3.82	0.17	-0.35	0		-4.1	-1.51	-0.49	-4.75	-5.27	0
319.5	-4.51	-3.22	-4.81	-7	-1.83	0		1.53	2.86	-0.01	-2	-0.03	0		2.72	0.35	2.48	-2.77	0.71	0		1.19	0.39	-0.36	-6.27	-1.47	0
320.4	-1.26	-1.57	0.29	-6.79	0.29	0		1.84	3.06	1.47	-3.87	3.15	0		-1.8	-1.06	1.28	-6.75	-0.31	0		-1.24	-4.85	-2.7	-5.96	-4.63	0
321.3	-2.92	-3.84	-1.58	-8.88	-2.17	0		-4.25	-1.13	-1.52	-5.43	-2.08	0		-1.61	0.21	-0.01	-4.96	-1.79	0		-3.23	0.92	-1.79	-3.83	-5.23	0
322.2	-1.87	-2.31	-1.07	-4.86	0.1	0		-3.16	-0.41	-0.16	-3.91	-2.14	0		-0.41	0.54	1.56	-3.77	-1.52	0		0.37	2.05	-0.89	-3.92	-4.41	0
323.1	-4.35	-3.52	-3.41	-8.39	-3.32	0		-0.54	2.36	0.06	-5.41	0.5	0		-0.23	2.87	2.41	-3.64	-0.07	0		-1.15	-0.23	-1.28	-4.46	-4.54	0
324	-0.26	-1.75	1.39	-7.39	-0.24	0		-0.01	1.7	0.7	-4.82	-0.26	0		-2.17	-0.19	2.8	-5.16	-0.53	0		-0.42	-0.74	-0.37	-5.32	-3.8	0
324.9	0.39	-1.68	2.23	-5.29	-2.03	0		-0.9	0.72	-0.06	-6.23	-0.56	0		0.79	2.48	4.66	-5.35	-0.91	0		-1.78	-0.23	0.49	-2.58	-4.55	0
325.8	-3.63	-7.26	-3.36	-7.33	-0.17	0		-1.85	-1.75	-1.48	-5.96	-2.7	0		1.07	1.31	-0.21	-4.05	1.48	0		1.21	0.08	-1.57	-3.19	-0.43	0
326.7	-4.15	-3.36	-1.62	-5.65	-1.38	0		-1.69	2.3	0.52	-3.45	-0.56	0		-1.37	-0.88	-0.62	-5.12	-1.01	0		0.56	1.42	0.81	-4.81	-4.33	0
327.6	-2.45	-5.38	-1.93	-10.76	-2.67	0		0.03	1.86	1.72	-5.92	0.03	0		1.14	1.84	4.32	-3.44	0.16	0		2.36	0.03	4.27	-3.17	-1.47	0
328.5	-0.35	0	1.56	-6.66	0.48	0		-0.78	0.96	2.39	-5.3	1.15	0		-2.47	-2.03	0.62	-4.46	-1.36	0		-4.04	-2.89	-2.37	-9.33	-4.79	0
329.4	-3.21	-5.06	-1	-8.4	-0.58	0		-1.67	0.15	-1.62	-4.73	0.27	0		-0.2	0.44	2.31	-2.97	0.57	0		-0.92	-0.2	1.46	-3.07	-3.89	0
330.3	1.7	0.71	1.35	-1.51	2.67	0		1.49	2.21	-0.94	-1.11	2.58	0		-0.46	0.16	1.68	-5.41	-1.6	0		-2.91	-1.27	-0.71	-4.33	-4.97	0
331.2	-2.7	-4.65	-2.15	-5.97	-2.62	0		-0.53	-0.3	0.18	-3.33	-1.07	0		-0.47	-0.71	0.25	-6.06	-1.1	0		-0.33	-2.19	-2.51	-4.31	-5.3	0
332.1	2.5	-4.49	-2.12	-8.56	-1.63	0		-1.53	-0.33	-2.4	-6.48	-0.97	0		-2.27	-0.21	2.32	-4.5	2.2	0		1.47	2.44	3.35	-1.3	0.61	0
333	-2.28	-5.05	-1.84	-6.97	-1.47	0		-2.54	2.88	0.74	-4.43	1.14	0		2.29	3.46	4.29	-3.39	4.98	0		0.4	1.31	1.95	-4.67	-1.89	0
333.9	-1.98	-0.47	-1.75	-6.11	-3.15	0		-2.09	-0.15	0.03	-5.48	-1.56	0		-3.85	-4.96	0.03	-7.17	-2.09	0		-3.03	-0.16	0.28	-3.08	-4.58	0
334.8	-3.16	-6.35	-1.65	-5.09	-2.38	0		-2.95	0.53	1.09	-6.02	-2.62	0		0.82	2.13	4.61	-4.68	-3.36	0		2.44	-0.17	2.94	-4.04	-3.22	0
335.7	-3.86	-3.51	-3.08	-6.94	0.84	0		-2.87	-1.76	0.54	-6.79	1.86	0		-2.57	-1.72	-2.37	-7.14	-2.3	0		0.1	0.15	-1.66	-4.08	-2.99	0
336.6	-0.27	-1.86	-3.01	-6.73	-0.38	0		-0.86	1.74	-1.63	-6.78	-1.31	0		-2.81	-0.99	-1.94	-4.67	-1.31	0		0.38	0.31	-0.41	-2.91	-2.07	0
337.5	-2.91	-1.53	-2.23	-6.62	-2.14	0		0.22	4.56	1.44	-5.36	2.01	0		-1.1	1.57	3.21	-6.01	2.25	0		0.64	2.93	3.41	-2.18	-2.57	0
338.4	-0.49	-2.19	0.42	-2.48	0.82	0		-2.24	2.04	2.35	-2.1	0.88	0		0.32	1.62	2.51	-5.31	2.35	0		2.2	2.2	1.93	-4.77	0.66	0
339.3	-3.89	-5.06	-2.6	-7.67	-3.13	0		-6.44	-4.53	-3.6	-7.81	-3.76	0		-4.5	-2.44	-0.57	-6.6	0.07	0		-0.84	1.42	-3.9	-2.57	-2.46	0
340.2	-3.29	-4.89	-6.21	-8.57	-2.3	0		-2.48	-0.73	-3.43	-5.91	-1.42	0		-4.4	-4.39	0.42	-6.04	-1.46	0		-0.8	-1.62	-2.31	-4.41	-5.11	0
341.1	-3.41	-1.9	-3.04	-6.76	-2.63	0		-0.22	5.16	1.18	-3.42	1.13	0		1.86	1.56	2.95	-3.79	2.43	0		0	2.45	2.04	-2.01	-4.12	0
342	-0.71	-3.43	-2.42	-7.64	0.95	0		0.83	1.67	-0.94	-6	-1.35	0		-0.92	-0.45	-0.56	-8.12	-2.56	0		-4	0.14	0.12	-2.44	-5.36	0
342.9	-3.18	-1.52	-3.41	-8.33	-1.96	0		-1.68	1.33	2.34	-1.64	0.61	0		0.2	-0.26	3.02	-1.16	2.16	0		-1.33	2.76	0.35	-3.13	-1.84	0
343.8	-5.02	-6.1	-2.17	-7.43	-0.69	0		-6.37	-2.28	-3.92	-6.7	-5.28	0		-2.57	-0.91	-1.28	-4.85	0.48	0		0.68	3.73	1.44	-1.35	0.58	0
344.7	0.07	0.49	0.98	-2.63	2.78	0		-1.8	0.47	-2.81	-4.4	-0.42	0		-1.31	-1.92	0.21	-2.74	-1.14	0		0.31	1.77	-0.96	-3.35	-1.62	0
345.6	-0.84	-1.4	-1.97	-6.98	-2.39	0		2.79	0.58	-0.76	-1.15	0.39	0		3.1	-0.14	0.45	-2.13	1.58	0		-4.45	-3.27	-4.77	-6.36	-5.26	0
346.5	-3.55	-2.86	-0.9	-9.09	-3.92	0		-1.83	-0.17	-0.99	-4.31	-0.95	0		-0.32	1.04	-0.81	-4.76	-0.43	0		-0.84	0.45	-1.23	-4.2	-3.94	0
347.4	-2.57	-4.02	-2.9	-7.64	-0.17	0		-0.56	3.45	2.6	-2.34	4.87	0		1.8	3.85	3.4	-2.53	3.02	0		0.91	3.03	1.04	-3.08	-1.03	0
348.3	-1.76	-3.66	-4.21	-10.06	0.1	0		-1.33	-0.76	-1.18	-7.48	-2.28	0		0.84	-1.45	0.54	-4.63	-0.99	0		-1.65	-2.85	-2.32	-3.03	-5.87	0
349.2	-0.64	-0.18	-1.68	-6.52	-0.34	0		-2.46	0.36	0.06	-5.87	-1.19	0		1.38	-1.05	1.71	-4.9	0.73	0		-0.94	-1.94	-1.55	-2.91	-5.22	0
350.1	-0.26	-2.89	-2.27	-5.53	-0.35	0		-1.84	2.87	0.75	-4.19	1	0		-2.9	0.02	1.3	-6.85	0.2	0		-1.19	-0.35	-0.28	-3.99	-4.52	0
351	-1.76	-3.58	-3.19	-6.91	2.23	0		-2.99	1.04	-0.35	-6.67	-0.98	0		-0.77	0.59	-0.6	-7.61	-1.64	0		-1.87	-1.15	-2	-6.99	-3.4	0
351.9	0.08	-3.17	-1.57	-5.51	2.24	0		-3.27	1.24	-1.16	-5.34	0.24	0		4.18	2.18	3.82	-3.48	-0.21	0		1.35	3.56	1.47	-3.69	-1.62	0
352.8	-2.7	-1.06	-1.09	-6.46	-1.28	0		-0.55	1.27	-0.3	-4.5	-2.4	0		1.79	2.97	2.6	-2.86	-0.12	0		-1.28	0.85	0.63	-2.91	-3.51	0
353.7	-3.64	-2.49	-2.12	-5.85	-2.67	0		-2.46	1.52	-2.81	-4.51	-2.83	0		0.38	0.27	1.13	-3.71	0.24	0		-1.93	1.09	-1.79	-2.89	-4.44	0
354.6	-3.05	-3.88	-4.01	-5.53	-1.51	0		-2.9	0.45	-0.97	-7.04	-1.13	0		-4.2	-2.65	-1.33	-7.06	-1.07	0		-3.71	-2.39	-4.75	-5.16	-4.94	0
355.5	-4.98	-5.58	-2.53	-9.42	-1.03	0		-2.13	-0.68	-1.46	-3.63	-1.34	0		-2.94	-0.25	0.18	-6.2	-1.06	0		-1.54	-0.81	-2.07	-2.66	-1.97	0
356.4	-1.11	-1.1	-6.39	-5.28	-3.06	0		-2.57	3.63	-3.09	-5.3	-1.05	0		-3.77	0.62	1.42	-8.26	-2.52	0		-1.66	-0.68	-2.03	-3.04	-6.06	0
357.3	-2.27	-1.98	-2.64	-8.12	1.45	0		-1.74	3.45	-0.8	-4.7	1.37	0		-0.42	1.5	3.38	-2.79	1.31	0		-2.06	0.65	-1.09	-6.25	-5.26	0
358.2	-2.18	-4.97	-4.48	-7.07	-0.62	0		-2.44	1.14	-2.22	-4.53	-0.6	0		-2.49	-1.68	0.54	-5.97	-1.62	0		-1.08	-0.56	0.8	-3.1	-5.78	0
359.1	1.87	-0.75	-1.81	-4.12	4.18	0		-0.69	1.95	-1.22	-5.31	3.73	0		1.94	3.13	3.28	-3.91	3.85	0		2.66	2.72	1.9	-3.84	-1.8	0
360	2.34	-1.31	-0.46	-4.91	3.01	0		-1.05	-0.44	-1.64	-5.42	0.44	0		-0.9	0.23	2.06	-2.77	1.95	0		0.86	5.75	1.6	0.79	-2.09	0
360.9	-1.83	-3.12	-3.45	-6.33	-0.45	0		-0.14	3.13	1.73	-2.83	0.45	0		-5.26	-3.19	0.92	-9.46	-1.3	0		-2.72	-3.47	-4.24	-8.8	-5.7	0
361.8	-2.03	-4.11	0.78	-5.74	-0.65	0		-2.42	2.24	0.9	-4.04	-2	0		-1.32	2.52	1.14	-4.7	-0.99	0		-1.77	1.9	1.5	-4.37	-4.61	0
362.7	-0.59	-0.48	2.3	-4.36	2.54	0		-0.61	4.91	0.77	-4.35	0.85	0		-2.99	1.13	2.94	-6.86	0.77	0		-2.48	-1.44	-0.4	-7.18	-4.23	0
363.6	-4.26	-4.23	-3.97	-9.07	-2.44	0		-0.37	0.37	0.91	-4.97	-2.27	0		3.5	1.19	4.04	-4.55	1.66	0		1.42	-0.51	-0.43	-5.15	-3.09	0
364.5	-0.93	-2.01	-1.16	-5.76	2.16	0		-0.58	-0.21	0.37	-5.14	-0.4	0		0.24	0.9	2.93	-5.98	-0.1	0		-1.62	-1.03	-3.55	-7.1	-4.47	0
365.4	-3.5	-5.42	-2.45	-7.75	-0.35	0		-2.95	-1.05	-3.13	-8.48	-3.9	0		-0.21	1.4	2.74	-6.16	1.82	0		-0.54	-1.73	-0.27	-5.66	-4.63	0
366.3	-4.24	-5.41	-0.53	-5.23	-1.38	0		-0.74	-0.05	1.67	-4.86	-0.49	0		-0.14	0.24	4.6	-4.65	3.02	0		-0.37	2.22	2.03	-1.26	0.17	0
367.2	-6.17	-3.93	-5.41	-7.87	-2.79	0		-4.02	-0.17	-2.87	-5.71	-1.66	0		0.59	0.07	1.45	-5.39	3	0		-1.22	-1.99	-2.39	-6.63	-0.09	0
368.1	0.4	-1.63	2.84	-6.56	1.4	0		-1.21	1.29	1.69	-5.19	-1.07	0		-0.74	-0.91	3.79	-3.78	0.65	0		-3.1	-0.45	2.03	-3.01	-3.26	0
369	-0.49	-1.13	2.36	-4.41	-0.9	0		-1.9	1.67	0.58	-3.99	-1.67	0		-0.24	1.33	3.44	-2.94	0.6	0		-0.67	-1.95	0.39	-1.63	-3.2	0
369.9	1.29	-2.41	1.8	-5.77	2.08	0		0.86	2.24	3.51	-3.82	0.41	0		1.9	2.37	6.78	-5.66	3.04	0		3.48	1.07	3.35	-1.02	-1.38	0
370.8	-0.14	-3.1	-2.08	-6.99	0.44	0		-1.68	3.94	2.04	-3.2	0.44	0		0.12	4.75	5.78	-3.2	3.68	0		-0.9	-0.61	2.24	-4.03	-4.09	0
371.7	-1.52	-2.65	-3.58	-6.62	-1.35	0		-0.98	1.01	1.1	-4.71	-0.21	0		0.51	-2.55	2.59	-4.09	0.19	0		-1.85	-1.28	-1.21	-2.74	-5.05	0
372.6	-4.43	-6.61	-6.21	-7.6	-1.61	0		-2.03	0.52	-1.13	-4.01	-0.91	0		-2.54	-0.87	-0.69	-6.44	-2.43	0		-0.73	0.97	-2.05	-5.61	-3.37	0
373.5	-0.9	-1.43	0.83	-3.28	1.48	0		-0.56	2.33	-0.52	-3.59	0.83	0		1.29	0.1	1.89	-5.2	0.86	0		-1.17	0.15	1.38	-5.12	-4.42	0
374.4	-2.46	-4.34	-1.75	-9.44	-1.41	0		-2.08	-0.69	-1.07	-3.83	1.7	0		2.24	-1.1	4.81	-2.69	5.64	0		-0.15	-1.15	0.02	-5.02	-1.73	0
375.3	-5.38	-5.71	-6.37	-11.71	-3.62	0		-2.55	-0.26	-0.64	-4.81	-0.69	0		-0.78	1.23	1.71	-2.03	-0.15	0		-0.79	1.67	0.36	-2.46	-3.73	0
376.2	-1.43	-3.94	-1.55	-8.09	-1.52	0		-4.87	0.4	-2.38	-8	-2.69	0		-1.73	-1.46	3.44	-7.04	-1.35	0		3.37	3.95	1.04	-2.45	-0.68	0
377.1	-1	-2.22	-1.66	-6.71	0.58	0		0.14	5.67	0.92	-3.02	1.8	0		1.21	2.75	3.53	-3.74	1.54	0		2.77	5.25	5.74	-2.35	1.71	0
378	-4.36	-4.7	-3.4	-6.75	-2.86	0		-3.74	0.47	-1.89	-4.19	0.38	0		-3.96	-2.36	0.21	-6.26	-1.62	0		-5.19	-3.15	-0.74	-6.13	-6.85	0
378.9	-0.87	-0.5	0.12	-5.73	1.4	0		-0.04	1.88	-0.46	-5.14	-0.16	0		-2.31	-0.15	-0.23	-6.76	-2.35	0		-1.88	-0.3	-2.97	-5.7	-4.12	0
379.8	-5.74	-3.72	-4.25	-4.92	-0.62	0		-2.42	2.95	3.82	-3.64	0.49	0		-3.1	-2.01	3.01	-6.51	-3.18	0		-2.24	-0.96	-1.89	-4.04	-6.88	0
380.7	-0.65	-3.85	0.7	-7.43	-2.47	0		-4.11	-0.65	-2.81	-6.49	-0.05	0		-0.82	-1.45	3.02	-7.2	0.45	0		-2.66	-1.09	-0.08	-6.82	-5.02	0
381.6	-3.17	-2.7	-3.17	-7.46	0.09	0		-2.91	2.2	-1.34	-4.22	-0.42	0		-0.43	-3.05	1.74	-4	-0.57	0		-2.59	-1.01	-2.71	-4.46	-7.66	0
382.5	-3.49	-5.37	-4.78	-9	-0.11	0		-2.39	0.32	-1.09	-6.04	-1.62	0		0.45	-0.73	1.22	-9.1	-0.57	0		-1.48	-1.62	-0.75	-6.07	-5.98	0
383.4	-2.82	-4.99	0.9	-6.21	-0.89	0		-4.49	3.37	1.13	-5.3	-2.01	0		1.96	3.09	5	-1.17	3.3	0		-0.92	0.5	-0.76	-2.79	-3.62	0
384.3	-3.9	-3.11	-3.26	-7.9	0.86	0		-8.09	-2.2	-3.59	-7.88	-1.26	0		-0.72	-4.37	-1.19	-3.78	0.81	0		-3.26	-0.46	-1.02	-2.55	-1.14	0
385.2	-1.72	-3.38	-0.3	-4.03	2.66	0		-1.39	3.3	2.55	-2.54	3.3	0		0.42	0.56	1.97	-5.66	0.25	0		-2.65	-0.77	-3.71	-5.45	-2.6	0
386.1	-6.52	-4.9	-4.53	-7.75	-2.35	0		-9.59	-0.71	-4.03	-9.14	-4.72	0		-1.22	0.45	-1.46	-8.13	-0.76	0		-3.19	-1.08	-1.15	-3.72	-6.02	0
387	-0.6	-3.51	-1.63	-6.02	-0.97	0		-1.69	2.3	0.37	-2.72	0.26	0		2.31	0.64	5.76	-1.99	1.75	0		-1.88	-2.59	-0.88	-4.84	-5.29	0
387.9	-2.07	-3.94	-1.48	-8.24	-2.75	0		-0.86	0.18	0.21	-6.05	0.61	0		-1.16	1.03	3.97	-2.08	1.57	0		-2.35	-1.74	2.06	-2.27	-2.45	0
388.8	-3.34	-1.16	-2.36	-6.82	0.79	0		-1.32	2.73	0.28	-6.61	1.06	0		1.39	-1.78	2.46	-4.63	0.45	0		0.48	0.31	-1.8	-2.37	-3.39	0
389.7	-3.72	-2.45	-0.68	-5.69	1.84	0		-0.61	1.56	-2.88	-5.82	1.73	0		0.17	-2.48	-2.67	-9.48	-1.25	0		-3.86	-1.88	-3.04	-5.54	-4.69	0
390.6	-3.18	-4.41	-3.17	-6.68	-2.06	0		-1.21	-0.54	-0.89	-4.86	-1.37	0		-1.65	-2.49	0.29	-7.31	-0.95	0		-1	-0.24	-1.14	-6.95	-2.76	0
391.5	2.23	-1.35	0.43	-3.24	0.8	0		-4.14	0.32	-2.23	-5.97	-1.89	0		-3.53	-3.85	-1.04	-6.65	-0.46	0		-1.52	-0.91	-2.76	-3.27	-3.12	0
392.4	-0.61	-3	-2.41	-5.55	2.09	0		0.19	2.27	-1.33	-4.74	1.43	0		0.03	-0.38	1.56	-6.15	-2.07	0		-1.92	2.54	0.53	-3.48	-3.62	0
393.3	2.67	-1.78	-0.41	-8.05	3.71	0		-2.51	1.81	-0.15	-5.08	-1.08	0		-2.04	-2.24	0.49	-9.32	-0.71	0		-3.89	-0.96	-1.96	-7.9	-2.92	0
394.2	-1.28	-1.08	-1.84	-3.63	2.52	0		-2.38	1.32	-1.82	-5.56	-1.73	0		-3.24	-1.85	0.57	-6.29	-1.3	0		-2.88	-2.59	-2.11	-5.37	-2.89	0
395.1	-0.55	-3.49	-1.62	-5.2	3.21	0		-3.57	-0.11	-1.99	-5.31	1.32	0		-2.03	0.01	0.41	-5.47	0.62	0		1.12	3.62	-0.16	-4.62	-1.5	0
396	-2.9	-0.48	1.76	-4.29	0.93	0		0.75	5.36	3.14	-3.69	4.73	0		0.53	1.85	1.52	-4.97	1.24	0		1.08	3.53	0.68	-2.66	-2.74	0
396.9	-4.25	-4.1	-4.06	-5.43	-2.85	0		-5.04	0.67	-3.33	-4.48	-1.56	0		-2.14	0.08	-0.01	-5.76	-0.75	0		-0.37	1.37	1.68	-5.09	-0.69	0
397.8	-1.85	1.75	-0.73	-4.94	2.97	0		2.24	4.07	0.19	-4.6	1.1	0		0.87	2.56	1.87	-3.36	0.15	0		0.03	0.13	0.41	-2.44	-5.06	0
398.7	-0.24	-0.85	-0.96	-4.92	0.55	0		-1.74	-0.62	-1.94	-6.33	-2.41	0		-2.1	-1.12	3.13	-3.63	-0.58	0		-2.71	0.41	-0.46	-4.97	-5.57	0
399.6	-3.75	-5.41	-3.93	-6.71	-1.88	0		-1.82	2.58	1	-4.28	-0.51	0		-2.87	-2.53	0.32	-7.7	-0.5	0		-1.43	-0.11	-0.81	-5.35	-1.99	0
400.5	-2.54	-2.54	2.4	-4.44	0.96	0		-3.56	-2.73	-2.25	-6.84	-2.57	0		-1.66	-0.6	2.66	-3.21	0.42	0		-3.25	-1.29	1.37	-5.28	-3.96	0
401.4	-1	-3.06	0.63	-6.96	1.58	0		-1.64	1.73	0.82	-4.86	1.45	0		0.67	-0.5	1.86	-4.05	1.03	0		-0.5	1.31	1.16	-3.1	-4.18	0
402.3	-3.47	-5.49	-3.74	-8.07	-2.33	0		-4.89	0.7	-0.02	-5.58	-2.2	0		-1.04	1.43	5.53	-2.93	-0.59	0		-1.02	1.92	-0.41	-4.08	-5.89	0
403.2	-1.61	-3.67	-2.42	-7.75	-1.3	0		-0.71	1.65	-1.96	-6.01	-0.8	0		1.51	0.13	1.61	-5.34	-1.2	0		1.02	-1.19	-2.59	-7.82	-5.8	0
404.1	-2.19	-0.95	0.31	-6.87	1.13	0		-0.35	2.04	1.49	-3.83	-2.33	0		0.01	-0.37	4.27	-5.3	-0.21	0		-1.63	-0.21	-2.03	-6.14	-5.2	0
405	-1.75	-2.99	-0.17	-4.59	-0.03	0		-0.16	2.13	-0.43	-4.71	0.31	0		-3.44	-2.73	-1.36	-6.09	-3.54	0		-1.45	-2.42	-1.53	-6.58	-6.51	0
405.9	-1.62	-4.12	-1.98	-8.83	0.32	0		-2.73	2.02	-1.32	-6.5	-0.27	0		-4.91	-2.85	-2.42	-7.53	-3.01	0		-0.88	0.34	-2.97	-5.45	-3	0
406.8	-2.56	-4.72	-4.21	-10.66	-0.98	0		2.38	4.14	4.97	-3.3	2.85	0		0.32	1.29	3.87	-5.5	0.44	0		-4.93	-2.53	-0.58	-7.38	-3.42	0
407.7	-1.93	-1.34	-1.14	-4.76	1.63	0		-4.81	-1.05	-2.57	-4.9	-1.29	0		-1.67	-2.38	0.69	-6.65	0.38	0		-2.55	-1.98	-0.68	-5.41	-3.25	0
408.6	-3.52	-3.66	-4.21	-8.08	-2.67	0		-0.34	1.67	-2.15	-6.56	-2.22	0		-2.7	-0.76	1.26	-9.07	0.08	0		-1.22	-0.66	-2.15	-4.67	-1.77	0
409.5	-2.39	-0.84	-2.11	-6.2	-0.5	0		-1.91	2.56	1.38	-5.34	1.7	0		-0.63	0.24	1.37	-6.83	1.28	0		-0.46	1.59	-0.16	-4.86	-4.31	0
410.4	-3.92	-3.38	-1.78	-6.68	0.72	0		-2.3	0.86	1.8	-4.78	1.76	0		-2.98	-3.34	1.77	-4.49	-0.33	0		0.02	-1.61	1.76	-5.66	-4.46	0
411.3	-0.36	-1.71	-3.05	-6.76	-3.62	0		0.25	0.82	-0.75	-3.67	-0.27	0		-2.16	-3.26	0.46	-5.45	-0.43	0		-3.81	-2.48	-2.56	-5.41	-6.4	0
412.2	-1.2	-0.55	2.26	-2.8	-1.44	0		-2.11	0.77	-0.71	-4.8	-3.68	0		-2.58	-1.71	-0.68	-4.9	-0.14	0		-2.33	1.81	0.69	-3.48	-4.95	0
413.1	-1.31	-2.07	-3.78	-8.36	-2.94	0		3.02	4.48	1.7	-2.02	1.05	0		0.87	-0.56	3.5	-4.55	-0.11	0		1.41	1.58	0.48	-4.73	-5.83	0
414	-3.67	-3.07	-2.39	-7.7	0.33	0		-2.94	4.23	0.84	-3.98	-0.55	0		-0.07	3.41	3	-5.59	0.64	0		0.78	2.15	3.84	-3.75	-0.82	0
414.9	-1.09	-1	-3.54	-7.32	3.19	0		-0.65	2.39	1.37	-5.88	3.54	0		0.15	-0.03	3.19	-4.4	5.12	0		-1.33	-0.96	-2.35	-4.03	-5.11	0
415.8	-3.55	-5.47	-1.99	-8.14	1.18	0		-3.56	-2.92	0.63	-8.11	-0.04	0		-3.31	-3.91	2.22	-6.51	0.33	0		-0.22	-0.89	-0.22	-4.6	-4.21	0
416.7	-1.11	-2.12	0.16	-3.52	0.45	0		1.35	2.56	3.77	0.35	1.66	0		1.63	0.99	4.2	-1.8	3.37	0		-0.94	0.9	-0.49	-4.06	-3.82	0
417.6	-3.67	-7.38	-5.26	-8.1	-0.23	0		0.52	1.55	-0.53	-5.32	1.86	0		-2.72	-5.09	-2.68	-8.33	-3.48	0		-2.02	-4.06	-3.13	-7.13	-5.7	0
418.5	-2.06	-1.48	-2	-4.19	-0.37	0		-0.58	2.38	-0.95	-6.29	-1.63	0		0.01	-4.27	-0.51	-5.99	-3.46	0		-2.68	-0.89	-2.5	-4.25	-5.91	0
419.4	0.63	-0.54	-3.66	-7.2	2.22	0		0.31	4.4	-0.5	-2.84	1.72	0		0.17	1.44	5.06	-3.94	0.74	0		1.06	-0.14	1.64	-5.16	-2.32	0
420.3	-0.88	-1.74	-1.59	-4.23	1.6	0		-2.51	-0.43	-0.26	-5.79	-2.75	0		0.12	0.27	1.71	-3.56	0.8	0		0.62	-0.42	0.68	-3.95	-2.79	0
421.2	-2.14	-6.33	-3.55	-7.99	-0.31	0		0.51	2	4.93	-2.12	1.69	0		1.54	2.6	3.45	-1.79	2.12	0		0.29	3.81	-0.23	-1.5	-2.06	0
422.1	-2.93	-3.22	-2	-6.93	0.95	0		-2.05	-0.76	-2.72	-4.57	-0.72	0		-1.21	-0.68	0.4	-7.93	0.51	0		-1.25	-0.52	-1.71	-7.08	-4.32	0
423	-0.69	-4.01	-2.34	-8.27	2.38	0		-1.95	-0.53	-2.75	-8.55	-2.73	0		-1.77	-2.23	0.95	-5.79	-0.59	0		-3.65	-1.71	-3.67	-5.62	-6.21	0
423.9	-4.39	-3.42	-5.64	-6.31	-0.46	0		-4.78	-0.45	-2.73	-5.57	-0.45	0		-1.86	-1.19	2.08	-6.81	1.17	0		-5.25	-3.06	-1.61	-6.08	-8.16	0
424.8	0.38	-4.16	-4.59	-9.82	-1	0		0.43	1.96	0.42	-5.72	-0.92	0		0.51	0.08	3.76	-5.65	-0.23	0		-3.15	-0.52	-2.7	-6.37	-5.34	0
425.7	-0.87	-3.2	0.43	-6.36	-0.22	0		-1.2	2.8	2.34	-3.7	1.31	0		-4.16	0.71	-0.13	-8.63	-2.53	0		-2.54	-0.1	-2.4	-6.99	-5.95	0
426.6	-3.19	-2.59	-1.53	-7.1	-0.19	0		0.32	2.54	1.02	-5.3	1.62	0		-0.72	1.28	1.3	-7.02	1.18	0		0.03	1.66	1.65	-6.26	-1.66	0
427.5	-2.5	-2.24	-5.18	-7.86	0.14	0		0.55	0.92	0.89	-6.47	1.47	0		1.52	-0.32	3.04	-5.93	2.91	0		2.48	3.22	-0.05	-3.77	-1.24	0
428.4	-2.89	-2.04	-3.76	-5.69	1	0		-1.96	-0.21	-1.81	-6.47	-1.9	0		0.25	0.24	2.77	-4.59	-0.67	0		-1.32	-0.54	-1.34	-5	-5.15	0
429.3	-0.4	-1.11	-0.95	-8.46	0.23	0		-5.06	1.55	-2.28	-6.05	0.02	0		-1.42	1	2.73	-5.4	2.5	0		-0.66	-0.09	0.89	-3.95	-0.36	0
430.2	-1.05	-4.2	-2.33	-8.87	-1.06	0		0.9	4.36	1.86	-3.43	0.12	0		-0.16	-2.65	2.3	-8.27	-3.01	0		-2.24	0.52	-1.06	-4.49	-7.41	0
431.1	-5.94	-7.81	-7.1	-13.96	-1.93	0		-3.48	-0.48	-1.63	-11.5	-2.25	0		-4.93	-3.15	0.71	-11.17	-3.65	0		-1.86	0.45	-0.07	-4.82	-3.73	0
432	-0.83	-1.29	-2.42	-5.26	3.31	0		-0.28	2.78	1.23	-2.92	-0.07	0		-2.48	-0.81	0.74	-6.82	-2.96	0		-0.67	1.04	1.27	-5.5	-3.92	0
432.9	-1.98	-1.51	-1.64	-5.2	1.82	0		-0.1	4.11	2.5	-3.17	1.8	0		-1.28	0.28	4.55	-6.76	-2.76	0		0.53	3.81	1.34	-3.59	-1.68	0
433.8	-1.09	-0.77	-1.58	-6.04	1.21	0		-4.88	0.19	-0.33	-6.8	-2.26	0		-1.18	-0.11	3.11	-6.8	-0.59	0		2.36	2.03	1.41	-3.61	-3.31	0
434.7	1.43	-0.81	0.74	-4.38	3.14	0		-0.72	0.95	1.16	-3.34	-1.08	0		-0.86	-2.36	1.27	-7.13	-1.89	0		1.19	1.6	2.11	-3.88	-1.63	0
435.6	-0.13	-3.25	-0.74	-6.51	2	0		-3	0.53	0.46	-6.86	-0.4	0		1.12	-0.29	3.71	-3.83	1.07	0		2.04	-0.94	1.42	-3.64	-1.98	0
436.5	-6.33	-8.55	-3.52	-9.96	-2.99	0		-4.98	-2.6	-1.35	-10.48	-2.32	0		-2.95	-3.07	1.25	-9.97	-0.68	0		-2.55	2.85	1.53	-3.52	-2.09	0
437.4	-3.05	-3.28	-0.65	-8.02	0.01	0		-2.45	1.59	0.54	-6.35	-0.67	0		-0.67	-0.18	1.05	-10.89	-0.37	0		-3.18	-1.16	-2.91	-7.1	-5.1	0
438.3	-2.28	-4.22	1.28	-7.67	-0.95	0		-4.52	1.21	0.25	-8.03	0.08	0		-1.49	-0.43	3.34	-5.62	2.5	0		-1.4	0.8	1.24	-3.19	-5.06	0
439.2	-4.2	-6.18	-4.59	-9.69	-3.91	0		-2.31	0.64	-2.54	-3.77	0.18	0		1.46	1.34	2.25	-7.32	2.79	0		0.75	1.2	0.36	-3.43	-1.38	0
440.1	-2.11	-1.64	-2.19	-9.32	-0.93	0		-0.72	0.02	-0.57	-4.9	0.28	0		-0.55	-3.02	1.58	-7.38	-0.33	0		-4.63	-2.09	-2.84	-6.96	-8.15	0
441	-3.3	-1.73	-1.1	-6.47	1.07	0		-1.52	3.06	-0.42	-4.45	1.93	0		0.77	2.33	3.3	-7.58	1.65	0		-0.21	2.03	-1.26	-6.66	-1.02	0
441.9	-1.6	-4.51	-1.49	-8.91	-0.99	0		-0.72	3.53	1.32	-4.1	-0.89	0		-0.2	-0.38	3.52	-9.43	-1.11	0		0.61	3.21	0.26	-4.47	-3.39	0
442.8	-2.21	-3.03	-1.13	-8.95	-0.98	0		-2.37	2.34	-1.18	-5.71	-0.75	0		-0.57	-0.26	0.19	-7.01	0.96	0		-1.57	-1.1	-0.24	-5.35	-6.24	0
443.7	0.62	0.82	3.69	-4.68	4.26	0		-2.57	-0.2	1.75	-6.85	-0.48	0		-4.54	-3.18	0.36	-8.55	-1.83	0		-0.7	5.37	2.01	-2.49	-1.27	0
444.6	-1.18	-2.17	-5.27	-5.49	0.61	0		1.24	5.87	1.4	-2.86	2.71	0		0.64	-1.03	3.47	-4.15	0.23	0		-0.81	1.91	2.26	-3.7	-2.56	0
445.5	-3.3	-2.01	-3.18	-8.04	0.27	0		-2.68	4.07	1.15	-4.75	-0.52	0		-0.49	-0.71	4.06	-3.22	1.75	0		-3.15	-0.34	0.58	-4.79	-3.01	0
446.4	-2.91	-6.4	-3.07	-7.89	-4.04	0		-0.43	1.78	0.85	-3	1.2	0		-0.22	-0.16	0.46	-5.6	1.66	0		0.93	0.78	3.24	-1.52	1.37	0
447.3	-4.06	-5.8	-3.76	-6.75	-1.3	0		-1.2	0.49	0.08	-6.7	-0.11	0		1.38	-0.72	3.66	-5.16	0.28	0		0.81	0.11	-0.97	-5.28	-4.19	0
448.2	-4.66	-3.18	-2.91	-9.1	-3.06	0		-1.23	4.75	0.08	-7.5	-1.16	0		3.32	0.74	1.96	-6	0.53	0		-2.11	0.88	0	-5.33	-4.89	0
449.1	-2.73	-8.42	-4.83	-9.26	-3.36	0		-1.15	1.94	-1.34	-7.97	-1.17	0		-3.48	-0.61	1.97	-10.09	-3.35	0		-5.01	0.48	-2.66	-8.12	-7.61	0
450	-2.95	-2.84	-0.27	-6.03	0.13	0		-1.07	3.28	2.46	-4.87	1	0		1.26	-2.18	1.6	-6.35	-1.12	0		-1.87	-1.6	-5.33	-6.9	-9.8	0
450.9	0.32	-0.64	-0.67	-11.21	0.61	0		2.56	2.8	3.55	-4.63	2.31	0		0.35	-0.2	3.19	-6	-0.13	0		-5.01	-2.21	-2.42	-5.85	-6.2	0
0	0	0	0	0	0	0		0	0	0	0	0	0		0	0	0	0	0	0		0	0	0	0	0	0
0	0	0	0	0	0	0		0	0	0	0	0	0		0	0	0	0	0	0		0	0	0	0	0	0
0	0	0	0	0	0	0		0	0	0	0	0	0		0	0	0	0	0	0		0	0	0	0	0	0
0	0	0	0	0	0	0		0	0	0	0	0	0		0	0	0	0	0	0		0	0	0	0	0	0
0	0	0	0	0	0	0		0	0	0	0	0	0		0	0	0	0	0	0		0	0	0	0	0	0
0	0	0	0	0	0	0		0	0	0	0	0	0		0	0	0	0	0	0		0	0	0	0	0	0
0	0	0	0	0	0	0		0	0	0	0	0	0		0	0	0	0	0	0		0	0	0	0	0	0
0	0	0	0	0	0	0		0	0	0	0	0	0		0	0	0	0	0	0		0	0	0	0	0	0
0	0	0	0	0	0	0		0	0	0	0	0	0		0	0	0	0	0	0		0	0	0	0	0	0
0	0	0	0	0	0	0		0	0	0	0	0	0		0	0	0	0	0	0		0	0	0	0	0	0
0	0	0	0	0	0	0		0	0	0	0	0	0		0	0	0	0	0	0		0	0	0	0	0	0
0	0	0	0	0	0	0		0	0	0	0	0	0		0	0	0	0	0	0		0	0	0	0	0	0
0	0	0	0	0	0	0		0	0	0	0	0	0		0	0	0	0	0	0		0	0	0	0	0	0
0	0	0	0	0	0	0		0	0	0	0	0	0		0	0	0	0	0	0		0	0	0	0	0	0
0	0	0	0	0	0	0		0	0	0	0	0	0		0	0	0	0	0	0		0	0	0	0	0	0
0	0	0	0	0	0	0		0	0	0	0	0	0		0	0	0	0	0	0		0	0	0	0	0	0
0	0	0	0	0	0	0		0	0	0	0	0	0		0	0	0	0	0	0		0	0	0	0	0	0
0	0	0	0	0	0	0		0	0	0	0	0	0		0	0	0	0	0	0		0	0	0	0	0	0
0	0	0	0	0	0	0		0	0	0	0	0	0		0	0	0	0	0	0		0	0	0	0	0	0
0	0	0	0	0	0	0		0	0	0	0	0	0		0	0	0	0	0	0		0	0	0	0	0	0
0	0	0	0	0	0	0		0	0	0	0	0	0		0	0	0	0	0	0		0	0	0	0	0	0
0	0	0	0	0	0	0		0	0	0	0	0	0		0	0	0	0	0	0		0	0	0	0	0	0
0	0	0	0	0	0	0		0	0	0	0	0	0		0	0	0	0	0	0		0	0	0	0	0	0
0	0	0	0	0	0	0		0	0	0	0	0	0		0	0	0	0	0	0		0	0	0	0	0	0
0	0	0	0	0	0	0		0	0	0	0	0	0		0	0	0	0	0	0		0	0	0	0	0	0
0	0	0	0	0	0	0		0	0	0	0	0	0		0	0	0	0	0	0		0	0	0	0	0	0
0	0	0	0	0	0	0		0	0	0	0	0	0		0	0	0	0	0	0		0	0	0	0	0	0
0	0	0	0	0	0	0		0	0	0	0	0	0		0	0	0	0	0	0		0	0	0	0	0	0
0	0	0	0	0	0	0		0	0	0	0	0	0		0	0	0	0	0	0		0	0	0	0	0	0
0	0	0	0	0	0	0		0	0	0	0	0	0		0	0	0	0	0	0		0	0	0	0	0	0
0	0	0	0	0	0	0		0	0	0	0	0	0		0	0	0	0	0	0		0	0	0	0	0	0
0	0	0	0	0	0	0		0	0	0	0	0	0		0	0	0	0	0	0		0	0	0	0	0	0
0	0	0	0	0	0	0		0	0	0	0	0	0		0	0	0	0	0	0		0	0	0	0	0	0
0	0	0	0	0	0	0		0	0	0	0	0	0		0	0	0	0	0	0		0	0	0	0	0	0
0	0	0	0	0	0	0		0	0	0	0	0	0		0	0	0	0	0	0		0	0	0	0	0	0
0	0	0	0	0	0	0		0	0	0	0	0	0		0	0	0	0	0	0		0	0	0	0	0	0
0	0	0	0	0	0	0		0	0	0	0	0	0		0	0	0	0	0	0		0	0	0	0	0	0
0	0	0	0	0	0	0		0	0	0	0	0	0		0	0	0	0	0	0		0	0	0	0	0	0
0	0	0	0	0	0	0		0	0	0	0	0	0		0	0	0	0	0	0		0	0	0	0	0	0
0	0	0	0	0	0	0		0	0	0	0	0	0		0	0	0	0	0	0		0	0	0	0	0	0
0	0	0	0	0	0	0		0	0	0	0	0	0		0	0	0	0	0	0		0	0	0	0	0	0
0	0	0	0	0	0	0		0	0	0	0	0	0		0	0	0	0	0	0		0	0	0	0	0	0
0	0	0	0	0	0	0		0	0	0	0	0	0		0	0	0	0	0	0		0	0	0	0	0	0
0	0	0	0	0	0	0		0	0	0	0	0	0		0	0	0	0	0	0		0	0	0	0	0	0
0	0	0	0	0	0	0		0	0	0	0	0	0		0	0	0	0	0	0		0	0	0	0	0	0
0	0	0	0	0	0	0		0	0	0	0	0	0		0	0	0	0	0	0		0	0	0	0	0	0
0	0	0	0	0	0	0		0	0	0	0	0	0		0	0	0	0	0	0		0	0	0	0	0	0
0	0	0	0	0	0	0		0	0	0	0	0	0		0	0	0	0	0	0		0	0	0	0	0	0
0	0	0	0	0	0	0		0	0	0	0	0	0		0	0	0	0	0	0		0	0	0	0	0	0
0	0	0	0	0	0	0		0	0	0	0	0	0		0	0	0	0	0	0		0	0	0	0	0	0
0	0	0	0	0	0	0		0	0	0	0	0	0		0	0	0	0	0	0		0	0	0	0	0	0
0	0	0	0	0	0	0		0	0	0	0	0	0		0	0	0	0	0	0		0	0	0	0	0	0
0	0	0	0	0	0	0		0	0	0	0	0	0		0	0	0	0	0	0		0	0	0	0	0	0
0	0	0	0	0	0	0		0	0	0	0	0	0		0	0	0	0	0	0		0	0	0	0	0	0
0	0	0	0	0	0	0		0	0	0	0	0	0		0	0	0	0	0	0		0	0	0	0	0	0
0	0	0	0	0	0	0		0	0	0	0	0	0		0	0	0	0	0	0		0	0	0	0	0	0
0	0	0	0	0	0	0		0	0	0	0	0	0		0	0	0	0	0	0		0	0	0	0	0	0
0	0	0	0	0	0	0		0	0	0	0	0	0		0	0	0	0	0	0		0	0	0	0	0	0
0	0	0	0	0	0	0		0	0	0	0	0	0		0	0	0	0	0	0		0	0	0	0	0	0
0	0	0	0	0	0	0		0	0	0	0	0	0		0	0	0	0	0	0		0	0	0	0	0	0
0	0	0	0	0	0	0		0	0	0	0	0	0		0	0	0	0	0	0		0	0	0	0	0	0
0	0	0	0	0	0	0		0	0	0	0	0	0		0	0	0	0	0	0		0	0	0	0	0	0
0	0	0	0	0	0	0		0	0	0	0	0	0		0	0	0	0	0	0		0	0	0	0	0	0
0	0	0	0	0	0	0		0	0	0	0	0	0		0	0	0	0	0	0		0	0	0	0	0	0
0	0	0	0	0	0	0		0	0	0	0	0	0		0	0	0	0	0	0		0	0	0	0	0	0
0	0	0	0	0	0	0		0	0	0	0	0	0		0	0	0	0	0	0		0	0	0	0	0	0
0	0	0	0	0	0	0		0	0	0	0	0	0		0	0	0	0	0	0		0	0	0	0	0	0
0	0	0	0	0	0	0		0	0	0	0	0	0		0	0	0	0	0	0		0	0	0	0	0	0
0	0	0	0	0	0	0		0	0	0	0	0	0		0	0	0	0	0	0		0	0	0	0	0	0
0	0	0	0	0	0	0		0	0	0	0	0	0		0	0	0	0	0	0		0	0	0	0	0	0
0	0	0	0	0	0	0		0	0	0	0	0	0		0	0	0	0	0	0		0	0	0	0	0	0
0	0	0	0	0	0	0		0	0	0	0	0	0		0	0	0	0	0	0		0	0	0	0	0	0
0	0	0	0	0	0	0		0	0	0	0	0	0		0	0	0	0	0	0		0	0	0	0	0	0
0	0	0	0	0	0	0		0	0	0	0	0	0		0	0	0	0	0	0		0	0	0	0	0	0
0	0	0	0	0	0	0		0	0	0	0	0	0		0	0	0	0	0	0		0	0	0	0	0	0
0	0	0	0	0	0	0		0	0	0	0	0	0		0	0	0	0	0	0		0	0	0	0	0	0
0	0	0	0	0	0	0		0	0	0	0	0	0		0	0	0	0	0	0		0	0	0	0	0	0
0	0	0	0	0	0	0		0	0	0	0	0	0		0	0	0	0	0	0		0	0	0	0	0	0
0	0	0	0	0	0	0		0	0	0	0	0	0		0	0	0	0	0	0		0	0	0	0	0	0
0	0	0	0	0	0	0		0	0	0	0	0	0		0	0	0	0	0	0		0	0	0	0	0	0
0	0	0	0	0	0	0		0	0	0	0	0	0		0	0	0	0	0	0		0	0	0	0	0	0
0	0	0	0	0	0	0		0	0	0	0	0	0		0	0	0	0	0	0		0	0	0	0	0	0
0	0	0	0	0	0	0		0	0	0	0	0	0		0	0	0	0	0	0		0	0	0	0	0	0
0	0	0	0	0	0	0		0	0	0	0	0	0		0	0	0	0	0	0		0	0	0	0	0	0
0	0	0	0	0	0	0		0	0	0	0	0	0		0	0	0	0	0	0		0	0	0	0	0	0
0	0	0	0	0	0	0		0	0	0	0	0	0		0	0	0	0	0	0		0	0	0	0	0	0
0	0	0	0	0	0	0		0	0	0	0	0	0		0	0	0	0	0	0		0	0	0	0	0	0
0	0	0	0	0	0	0		0	0	0	0	0	0		0	0	0	0	0	0		0	0	0	0	0	0
0	0	0	0	0	0	0		0	0	0	0	0	0		0	0	0	0	0	0		0	0	0	0	0	0
0	0	0	0	0	0	0		0	0	0	0	0	0		0	0	0	0	0	0		0	0	0	0	0	0
0	0	0	0	0	0	0		0	0	0	0	0	0		0	0	0	0	0	0		0	0	0	0	0	0
0	0	0	0	0	0	0		0	0	0	0	0	0		0	0	0	0	0	0		0	0	0	0	0	0
0	0	0	0	0	0	0		0	0	0	0	0	0		0	0	0	0	0	0		0	0	0	0	0	0
0	0	0	0	0	0	0		0	0	0	0	0	0		0	0	0	0	0	0		0	0	0	0	0	0
0	0	0	0	0	0	0		0	0	0	0	0	0		0	0	0	0	0	0		0	0	0	0	0	0
0	0	0	0	0	0	0		0	0	0	0	0	0		0	0	0	0	0	0		0	0	0	0	0	0
0	0	0	0	0	0	0		0	0	0	0	0	0		0	0	0	0	0	0		0	0	0	0	0	0
0	0	0	0	0	0	0		0	0	0	0	0	0		0	0	0	0	0	0		0	0	0	0	0	0
0	0	0	0	0	0	0		0	0	0	0	0	0		0	0	0	0	0	0		0	0	0	0	0	0
0	0	0	0	0	0	0		0	0	0	0	0	0		0	0	0	0	0	0		0	0	0	0	0	0
0	0	0	0	0	0	0		0	0	0	0	0	0		0	0	0	0	0	0		0	0	0	0	0	0
0	0	0	0	0	0	0		0	0	0	0	0	0		0	0	0	0	0	0		0	0	0	0	0	0
0	0	0	0	0	0	0		0	0	0	0	0	0		0	0	0	0	0	0		0	0	0	0	0	0
0	0	0	0	0	0	0		0	0	0	0	0	0		0	0	0	0	0	0		0	0	0	0	0	0
0	0	0	0	0	0	0		0	0	0	0	0	0		0	0	0	0	0	0		0	0	0	0	0	0
0	0	0	0	0	0	0		0	0	0	0	0	0		0	0	0	0	0	0		0	0	0	0	0	0
0	0	0	0	0	0	0		0	0	0	0	0	0		0	0	0	0	0	0		0	0	0	0	0	0
0	0	0	0	0	0	0		0	0	0	0	0	0		0	0	0	0	0	0		0	0	0	0	0	0
0	0	0	0	0	0	0		0	0	0	0	0	0		0	0	0	0	0	0		0	0	0	0	0	0
0	0	0	0	0	0	0		0	0	0	0	0	0		0	0	0	0	0	0		0	0	0	0	0	0
0	0	0	0	0	0	0		0	0	0	0	0	0		0	0	0	0	0	0		0	0	0	0	0	0
0	0	0	0	0	0	0		0	0	0	0	0	0		0	0	0	0	0	0		0	0	0	0	0	0
0	0	0	0	0	0	0		0	0	0	0	0	0		0	0	0	0	0	0		0	0	0	0	0	0
0	0	0	0	0	0	0		0	0	0	0	0	0		0	0	0	0	0	0		0	0	0	0	0	0
0	0	0	0	0	0	0		0	0	0	0	0	0		0	0	0	0	0	0		0	0	0	0	0	0
0	0	0	0	0	0	0		0	0	0	0	0	0		0	0	0	0	0	0		0	0	0	0	0	0
0	0	0	0	0	0	0		0	0	0	0	0	0		0	0	0	0	0	0		0	0	0	0	0	0
0	0	0	0	0	0	0		0	0	0	0	0	0		0	0	0	0	0	0		0	0	0	0	0	0
0	0	0	0	0	0	0		0	0	0	0	0	0		0	0	0	0	0	0		0	0	0	0	0	0
0	0	0	0	0	0	0		0	0	0	0	0	0		0	0	0	0	0	0		0	0	0	0	0	0
0	0	0	0	0	0	0		0	0	0	0	0	0		0	0	0	0	0	0		0	0	0	0	0	0
0	0	0	0	0	0	0		0	0	0	0	0	0		0	0	0	0	0	0		0	0	0	0	0	0
0	0	0	0	0	0	0		0	0	0	0	0	0		0	0	0	0	0	0		0	0	0	0	0	0
0	0	0	0	0	0	0		0	0	0	0	0	0		0	0	0	0	0	0		0	0	0	0	0	0
0	0	0	0	0	0	0		0	0	0	0	0	0		0	0	0	0	0	0		0	0	0	0	0	0
0	0	0	0	0	0	0		0	0	0	0	0	0		0	0	0	0	0	0		0	0	0	0	0	0
0	0	0	0	0	0	0		0	0	0	0	0	0		0	0	0	0	0	0		0	0	0	0	0	0
0	0	0	0	0	0	0		0	0	0	0	0	0		0	0	0	0	0	0		0	0	0	0	0	0
0	0	0	0	0	0	0		0	0	0	0	0	0		0	0	0	0	0	0		0	0	0	0	0	0
0	0	0	0	0	0	0		0	0	0	0	0	0		0	0	0	0	0	0		0	0	0	0	0	0
0	0	0	0	0	0	0		0	0	0	0	0	0		0	0	0	0	0	0		0	0	0	0	0	0
0	0	0	0	0	0	0		0	0	0	0	0	0		0	0	0	0	0	0		0	0	0	0	0	0
0	0	0	0	0	0	0		0	0	0	0	0	0		0	0	0	0	0	0		0	0	0	0	0	0
0	0	0	0	0	0	0		0	0	0	0	0	0		0	0	0	0	0	0		0	0	0	0	0	0
0	0	0	0	0	0	0		0	0	0	0	0	0		0	0	0	0	0	0		0	0	0	0	0	0
0	0	0	0	0	0	0		0	0	0	0	0	0		0	0	0	0	0	0		0	0	0	0	0	0
0	0	0	0	0	0	0		0	0	0	0	0	0		0	0	0	0	0	0		0	0	0	0	0	0
0	0	0	0	0	0	0		0	0	0	0	0	0		0	0	0	0	0	0		0	0	0	0	0	0
0	0	0	0	0	0	0		0	0	0	0	0	0		0	0	0	0	0	0		0	0	0	0	0	0
0	0	0	0	0	0	0		0	0	0	0	0	0		0	0	0	0	0	0		0	0	0	0	0	0
0	0	0	0	0	0	0		0	0	0	0	0	0		0	0	0	0	0	0		0	0	0	0	0	0
0	0	0	0	0	0	0		0	0	0	0	0	0		0	0	0	0	0	0		0	0	0	0	0	0
0	0	0	0	0	0	0		0	0	0	0	0	0		0	0	0	0	0	0		0	0	0	0	0	0
0	0	0	0	0	0	0		0	0	0	0	0	0		0	0	0	0	0	0		0	0	0	0	0	0
0	0	0	0	0	0	0		0	0	0	0	0	0		0	0	0	0	0	0		0	0	0	0	0	0
0	0	0	0	0	0	0		0	0	0	0	0	0		0	0	0	0	0	0		0	0	0	0	0	0
0	0	0	0	0	0	0		0	0	0	0	0	0		0	0	0	0	0	0		0	0	0	0	0	0
0	0	0	0	0	0	0		0	0	0	0	0	0		0	0	0	0	0	0		0	0	0	0	0	0
0	0	0	0	0	0	0		0	0	0	0	0	0		0	0	0	0	0	0		0	0	0	0	0	0
0	0	0	0	0	0	0		0	0	0	0	0	0		0	0	0	0	0	0		0	0	0	0	0	0
0	0	0	0	0	0	0		0	0	0	0	0	0		0	0	0	0	0	0		0	0	0	0	0	0
0	0	0	0	0	0	0		0	0	0	0	0	0		0	0	0	0	0	0		0	0	0	0	0	0
0	0	0	0	0	0	0		0	0	0	0	0	0		0	0	0	0	0	0		0	0	0	0	0	0
0	0	0	0	0	0	0		0	0	0	0	0	0		0	0	0	0	0	0		0	0	0	0	0	0
0	0	0	0	0	0	0		0	0	0	0	0	0		0	0	0	0	0	0		0	0	0	0	0	0
0	0	0	0	0	0	0		0	0	0	0	0	0		0	0	0	0	0	0		0	0	0	0	0	0
0	0	0	0	0	0	0		0	0	0	0	0	0		0	0	0	0	0	0		0	0	0	0	0	0
0	0	0	0	0	0	0		0	0	0	0	0	0		0	0	0	0	0	0		0	0	0	0	0	0
0	0	0	0	0	0	0		0	0	0	0	0	0		0	0	0	0	0	0		0	0	0	0	0	0
0	0	0	0	0	0	0		0	0	0	0	0	0		0	0	0	0	0	0		0	0	0	0	0	0
0	0	0	0	0	0	0		0	0	0	0	0	0		0	0	0	0	0	0		0	0	0	0	0	0
0	0	0	0	0	0	0		0	0	0	0	0	0		0	0	0	0	0	0		0	0	0	0	0	0
0	0	0	0	0	0	0		0	0	0	0	0	0		0	0	0	0	0	0		0	0	0	0	0	0
0	0	0	0	0	0	0		0	0	0	0	0	0		0	0	0	0	0	0		0	0	0	0	0	0
0	0	0	0	0	0	0		0	0	0	0	0	0		0	0	0	0	0	0		0	0	0	0	0	0
0	0	0	0	0	0	0		0	0	0	0	0	0		0	0	0	0	0	0		0	0	0	0	0	0
0	0	0	0	0	0	0		0	0	0	0	0	0		0	0	0	0	0	0		0	0	0	0	0	0
0	0	0	0	0	0	0		0	0	0	0	0	0		0	0	0	0	0	0		0	0	0	0	0	0
0	0	0	0	0	0	0		0	0	0	0	0	0		0	0	0	0	0	0		0	0	0	0	0	0
0	0	0	0	0	0	0		0	0	0	0	0	0		0	0	0	0	0	0		0	0	0	0	0	0
0	0	0	0	0	0	0		0	0	0	0	0	0		0	0	0	0	0	0		0	0	0	0	0	0
0	0	0	0	0	0	0		0	0	0	0	0	0		0	0	0	0	0	0		0	0	0	0	0	0
0	0	0	0	0	0	0		0	0	0	0	0	0		0	0	0	0	0	0		0	0	0	0	0	0
0	0	0	0	0	0	0		0	0	0	0	0	0		0	0	0	0	0	0		0	0	0	0	0	0
0	0	0	0	0	0	0		0	0	0	0	0	0		0	0	0	0	0	0		0	0	0	0	0	0
0	0	0	0	0	0	0		0	0	0	0	0	0		0	0	0	0	0	0		0	0	0	0	0	0
0	0	0	0	0	0	0		0	0	0	0	0	0		0	0	0	0	0	0		0	0	0	0	0	0
0	0	0	0	0	0	0		0	0	0	0	0	0		0	0	0	0	0	0		0	0	0	0	0	0
0	0	0	0	0	0	0		0	0	0	0	0	0		0	0	0	0	0	0		0	0	0	0	0	0
0	0	0	0	0	0	0		0	0	0	0	0	0		0	0	0	0	0	0		0	0	0	0	0	0
0	0	0	0	0	0	0		0	0	0	0	0	0		0	0	0	0	0	0		0	0	0	0	0	0
0	0	0	0	0	0	0		0	0	0	0	0	0		0	0	0	0	0	0		0	0	0	0	0	0
0	0	0	0	0	0	0		0	0	0	0	0	0		0	0	0	0	0	0		0	0	0	0	0	0
0	0	0	0	0	0	0		0	0	0	0	0	0		0	0	0	0	0	0		0	0	0	0	0	0
0	0	0	0	0	0	0		0	0	0	0	0	0		0	0	0	0	0	0		0	0	0	0	0	0
0	0	0	0	0	0	0		0	0	0	0	0	0		0	0	0	0	0	0		0	0	0	0	0	0
0	0	0	0	0	0	0		0	0	0	0	0	0		0	0	0	0	0	0		0	0	0	0	0	0
0	0	0	0	0	0	0		0	0	0	0	0	0		0	0	0	0	0	0		0	0	0	0	0	0
0	0	0	0	0	0	0		0	0	0	0	0	0		0	0	0	0	0	0		0	0	0	0	0	0
0	0	0	0	0	0	0		0	0	0	0	0	0		0	0	0	0	0	0		0	0	0	0	0	0
0	0	0	0	0	0	0		0	0	0	0	0	0		0	0	0	0	0	0		0	0	0	0	0	0
0	0	0	0	0	0	0		0	0	0	0	0	0		0	0	0	0	0	0		0	0	0	0	0	0
0	0	0	0	0	0	0		0	0	0	0	0	0		0	0	0	0	0	0		0	0	0	0	0	0
0	0	0	0	0	0	0		0	0	0	0	0	0		0	0	0	0	0	0		0	0	0	0	0	0
0	0	0	0	0	0	0		0	0	0	0	0	0		0	0	0	0	0	0		0	0	0	0	0	0
0	0	0	0	0	0	0		0	0	0	0	0	0		0	0	0	0	0	0		0	0	0	0	0	0
0	0	0	0	0	0	0		0	0	0	0	0	0		0	0	0	0	0	0		0	0	0	0	0	0
0	0	0	0	0	0	0		0	0	0	0	0	0		0	0	0	0	0	0		0	0	0	0	0	0
0	0	0	0	0	0	0		0	0	0	0	0	0		0	0	0	0	0	0		0	0	0	0	0	0
0	0	0	0	0	0	0		0	0	0	0	0	0		0	0	0	0	0	0		0	0	0	0	0	0
0	0	0	0	0	0	0		0	0	0	0	0	0		0	0	0	0	0	0		0	0	0	0	0	0
0	0	0	0	0	0	0		0	0	0	0	0	0		0	0	0	0	0	0		0	0	0	0	0	0
0	0	0	0	0	0	0		0	0	0	0	0	0		0	0	0	0	0	0		0	0	0	0	0	0
0	0	0	0	0	0	0		0	0	0	0	0	0		0	0	0	0	0	0		0	0	0	0	0	0
0	0	0	0	0	0	0		0	0	0	0	0	0		0	0	0	0	0	0		0	0	0	0	0	0
0	0	0	0	0	0	0		0	0	0	0	0	0		0	0	0	0	0	0		0	0	0	0	0	0
0	0	0	0	0	0	0		0	0	0	0	0	0		0	0	0	0	0	0		0	0	0	0	0	0
0	0	0	0	0	0	0		0	0	0	0	0	0		0	0	0	0	0	0		0	0	0	0	0	0
0	0	0	0	0	0	0		0	0	0	0	0	0		0	0	0	0	0	0		0	0	0	0	0	0
0	0	0	0	0	0	0		0	0	0	0	0	0		0	0	0	0	0	0		0	0	0	0	0	0
0	0	0	0	0	0	0		0	0	0	0	0	0		0	0	0	0	0	0		0	0	0	0	0	0
0	0	0	0	0	0	0		0	0	0	0	0	0		0	0	0	0	0	0		0	0	0	0	0	0
0	0	0	0	0	0	0		0	0	0	0	0	0		0	0	0	0	0	0		0	0	0	0	0	0
0	0	0	0	0	0	0		0	0	0	0	0	0		0	0	0	0	0	0		0	0	0	0	0	0
0	0	0	0	0	0	0		0	0	0	0	0	0		0	0	0	0	0	0		0	0	0	0	0	0
0	0	0	0	0	0	0		0	0	0	0	0	0		0	0	0	0	0	0		0	0	0	0	0	0
0	0	0	0	0	0	0		0	0	0	0	0	0		0	0	0	0	0	0		0	0	0	0	0	0
0	0	0	0	0	0	0		0	0	0	0	0	0		0	0	0	0	0	0		0	0	0	0	0	0
0	0	0	0	0	0	0		0	0	0	0	0	0		0	0	0	0	0	0		0	0	0	0	0	0
0	0	0	0	0	0	0		0	0	0	0	0	0		0	0	0	0	0	0		0	0	0	0	0	0
0	0	0	0	0	0	0		0	0	0	0	0	0		0	0	0	0	0	0		0	0	0	0	0	0
0	0	0	0	0	0	0		0	0	0	0	0	0		0	0	0	0	0	0		0	0	0	0	0	0
0	0	0	0	0	0	0		0	0	0	0	0	0		0	0	0	0	0	0		0	0	0	0	0	0
0	0	0	0	0	0	0		0	0	0	0	0	0		0	0	0	0	0	0		0	0	0	0	0	0
0	0	0	0	0	0	0		0	0	0	0	0	0		0	0	0	0	0	0		0	0	0	0	0	0
0	0	0	0	0	0	0		0	0	0	0	0	0		0	0	0	0	0	0		0	0	0	0	0	0
0	0	0	0	0	0	0		0	0	0	0	0	0		0	0	0	0	0	0		0	0	0	0	0	0
0	0	0	0	0	0	0		0	0	0	0	0	0		0	0	0	0	0	0		0	0	0	0	0	0
0	0	0	0	0	0	0		0	0	0	0	0	0		0	0	0	0	0	0		0	0	0	0	0	0
0	0	0	0	0	0	0		0	0	0	0	0	0		0	0	0	0	0	0		0	0	0	0	0	0
0	0	0	0	0	0	0		0	0	0	0	0	0		0	0	0	0	0	0		0	0	0	0	0	0
0	0	0	0	0	0	0		0	0	0	0	0	0		0	0	0	0	0	0		0	0	0	0	0	0
0	0	0	0	0	0	0		0	0	0	0	0	0		0	0	0	0	0	0		0	0	0	0	0	0
0	0	0	0	0	0	0		0	0	0	0	0	0		0	0	0	0	0	0		0	0	0	0	0	0
0	0	0	0	0	0	0		0	0	0	0	0	0		0	0	0	0	0	0		0	0	0	0	0	0
0	0	0	0	0	0	0		0	0	0	0	0	0		0	0	0	0	0	0		0	0	0	0	0	0
0	0	0	0	0	0	0		0	0	0	0	0	0		0	0	0	0	0	0		0	0	0	0	0	0
0	0	0	0	0	0	0		0	0	0	0	0	0		0	0	0	0	0	0		0	0	0	0	0	0
0	0	0	0	0	0	0		0	0	0	0	0	0		0	0	0	0	0	0		0	0	0	0	0	0
0	0	0	0	0	0	0		0	0	0	0	0	0		0	0	0	0	0	0		0	0	0	0	0	0
0	0	0	0	0	0	0		0	0	0	0	0	0		0	0	0	0	0	0		0	0	0	0	0	0
0	0	0	0	0	0	0		0	0	0	0	0	0		0	0	0	0	0	0		0	0	0	0	0	0
0	0	0	0	0	0	0		0	0	0	0	0	0		0	0	0	0	0	0		0	0	0	0	0	0
0	0	0	0	0	0	0		0	0	0	0	0	0		0	0	0	0	0	0		0	0	0	0	0	0
0	0	0	0	0	0	0		0	0	0	0	0	0		0	0	0	0	0	0		0	0	0	0	0	0
0	0	0	0	0	0	0		0	0	0	0	0	0		0	0	0	0	0	0		0	0	0	0	0	0
0	0	0	0	0	0	0		0	0	0	0	0	0		0	0	0	0	0	0		0	0	0	0	0	0
0	0	0	0	0	0	0		0	0	0	0	0	0		0	0	0	0	0	0		0	0	0	0	0	0
0	0	0	0	0	0	0		0	0	0	0	0	0		0	0	0	0	0	0		0	0	0	0	0	0
0	0	0	0	0	0	0		0	0	0	0	0	0		0	0	0	0	0	0		0	0	0	0	0	0
0	0	0	0	0	0	0		0	0	0	0	0	0		0	0	0	0	0	0		0	0	0	0	0	0
0	0	0	0	0	0	0		0	0	0	0	0	0		0	0	0	0	0	0		0	0	0	0	0	0
0	0	0	0	0	0	0		0	0	0	0	0	0		0	0	0	0	0	0		0	0	0	0	0	0
0	0	0	0	0	0	0		0	0	0	0	0	0		0	0	0	0	0	0		0	0	0	0	0	0
0	0	0	0	0	0	0		0	0	0	0	0	0		0	0	0	0	0	0		0	0	0	0	0	0

## Sheet: Data corrected cropped
X	L1A1	L1A2	L1A3	L1A4	L1A5	L1A6		L2A1	L2A2	L2A3	L2A4	L2A5	L2A6		L3A1	L3A2	L3A3	L3A4	L3A5	L3A6		L4A1	L4A2	L4A3	L4A4	L4A5	L4A6
-5.4	-2.09	-3.97	-4.38	-0.8	-3.08	0		0.49	-2.19	-2.28	-2.23	1.73	0		1.4	1.13	0.15	-1.9	1.03	0		-0.56	-2.23	-3.44	-2.11	-2.09	0
-4.5	0.1	-2.97	-1.4	1.39	-2.1	0		0.87	3.18	-0.05	3.07	1.19	0		-1.46	-1.46	-1.49	0.13	-2.96	0		-2.36	-1.4	1.24	-0.96	-2.11	0
-3.6	0.08	1.3	0.47	0.37	-0.03	0		1.24	-0.34	-0.22	1.43	0.63	0		-0.21	-0.89	-0.34	1.92	-0.03	0		-1.85	-1.07	-2.13	-0.04	-0.97	0
-2.7	-2.59	-3.98	-4.15	-4.92	-3.77	0		-3.39	-0.58	-0.9	-2.41	-2.06	0		-0.77	0.9	2.96	1.12	-0.2	0		-2.11	1.1	1.09	0.06	1.72	0
-1.8	1.08	3.71	2.32	2.39	1.14	0		-1.82	2.82	-0.03	-2.24	-1.07	0		0.07	3.09	2.78	-0.15	-0.02	0		-1.09	0.65	1.26	0.6	-0.32	0
-0.9	-0.04	1.99	3.4	1.55	0.27	0		1.65	3.05	3.87	1.43	2.66	0		0.41	1.65	3.44	0.08	1.85	0		1.98	1.05	2.88	1.51	1.43	0
0	0.79	2.16	0.44	-0.67	-0.57	0		0.42	0.76	2.12	-0.82	0.02	0		1.42	-1.1	2.94	4	-1.21	0		0.79	1.18	3.15	5.96	2.12	0
0.9	-1.75	-3.49	-2.51	-4.59	-1.98	0		-1.79	0.26	0.22	-2.75	-1.39	0		0.02	1.13	3.18	1.46	1.41	0		3.24	0.18	1.62	0.05	1.14	0
1.8	-2.14	-1.86	-0.47	-3.37	-3.33	0		-1.59	-2.17	-1.28	-4.68	-0.29	0		0.06	-1.27	0.22	0.65	-0.44	0		0.4	-1.2	1.92	2.56	1.24	0
2.7	2.42	1.81	-0.49	-1.9	2.17	0		1.31	1.14	-0.1	0.35	1.04	0		2.01	0.67	2.26	0.1	1.59	0		1.89	2.66	1.03	4.11	4.97	0
3.6	-2.86	-4.08	-2.34	-4.16	-0.92	0		-2.98	0.73	-1.59	0.03	0.39	0		0.73	1.55	1.67	2.17	0.94	0		-0.16	-1.59	0.84	1.88	0.71	0
4.5	1.83	-0.55	-0.84	-1.31	-0.55	0		2.06	-1.58	0.74	-0.79	-2.27	0		2.57	-1.23	-1.59	-0.34	-1.53	0		-0.18	-2.91	-2.83	-2.5	1.68	0
5.4	1.75	2.58	2.81	-0.93	1.6	0		0.51	2.09	2.21	-0.59	0.66	0		-2.66	-0.71	-0.68	0.09	-2.92	0		-0.73	1.08	-0.76	-0.46	-1.19	0
6.3	-2.53	0.01	-1.2	-4.33	-3.26	0		-0.12	1.97	-2.71	-4.22	-0.68	0		1.1	0.62	-0.57	-0.79	-0.45	0		0.02	-0.5	1.22	-0.74	-1.58	0
7.2	-0.76	-1.97	-0.23	-0.74	0.61	0		-0.21	-0.04	2.56	-2.67	5.38	0		1.63	-0.62	-1.75	-3	-0.89	0		0.63	1.09	-2.01	0.7	-0.88	0
8.1	1.28	-1.87	-0.58	-3.72	-1.09	0		0.43	-0.19	-1.44	-1.12	-0.54	0		2.11	3.22	-0.8	-0.3	-0.62	0		-0.16	-0.25	-1.26	0.09	-2.78	0
9	5.23	3.06	-1.52	-1.22	0.64	0		0.9	4.71	-0.01	0.66	1.73	0		1.5	1.93	1.79	3.77	0.69	0		-2.16	-0.21	-1.08	4.66	-0.36	0
9.9	1.05	-2.54	-4.28	-2.92	-5.1	0		-2.32	1.67	-4.32	-0.19	-1.81	0		2.4	2.14	-0.8	1.05	-1.26	0		-3.37	-1.54	-1.63	0.86	-0.58	0
10.8	7.39	1.38	0.8	-0.38	-2.83	0		-1.35	0.88	-2.07	-2.12	-0.97	0		-1.1	-2.36	-1.55	-2.57	-3.17	0		-6.41	-6.1	-3	3.52	-5.42	0
11.7	5.53	2.73	2.19	0.88	1.48	0		-2.58	0.12	-1.25	-1.15	0.07	0		-0.43	0.27	-1.29	0.4	-2.41	0		-5.28	-4.87	-2.13	2.58	-2.92	0
12.6	10.42	4.7	2.71	4.32	1.33	0		1.26	3.44	1.98	3.25	0.16	0		4.72	2.33	2.24	2.5	0.17	0		-3.3	-2.36	-2.1	0.28	-1.34	0
13.5	7.87	3.54	4.02	3.28	1.84	0		-0.4	-1.48	1.61	0.07	-1.57	0		2.16	-0.15	1.23	-2.49	0.78	0		-3.76	-1.44	-2.88	-1.48	-2.19	0
14.4	8.13	4.61	-0.33	-0.04	-2.99	0		1.93	2.67	2.16	-1.27	-1.99	0		3.65	2.19	-0.38	-2.3	-2.96	0		-2.05	1.02	0.54	2.12	-2.21	0
15.3	6.79	1.33	-0.57	-0.17	-0.25	0		0.52	1.99	0.97	1.65	-1.55	0		6.05	4.61	1.63	3.27	2.08	0		-2	-0.87	-0.64	2.4	-2.38	0
16.2	7.12	5.47	1.71	1.05	-0.76	0		1.12	4.24	1.73	0.36	0.55	0		-0.84	-0.02	-2.96	-2.31	-5.32	0		-8.34	-2.49	-4.76	-0.69	-7.15	0
17.1	6.28	2.52	2.26	-1.05	-2.32	0		-0.47	1.14	1.27	-0.85	-0.09	0		2.5	1.22	0.4	-2.22	2.55	0		1.26	0.66	0.29	3.75	-1.63	0
18	5.18	-0.37	-1.05	0.09	-2.67	0		0.04	0.19	-0.91	-0.59	-1.14	0		5.01	0.67	3.05	2.82	-1.28	0		-2.63	-1.27	-1.57	1.1	-4.57	0
18.9	4.59	2.71	2.22	1.63	-2.13	0		1.43	3.58	0.96	1.87	2.98	0		3.04	-0.04	-0.5	0.32	-1.31	0		-1.48	-0.7	-0.21	6.13	-0.17	0
19.8	6.72	3.12	0.9	0.88	-0.51	0		2.24	2.72	-0.01	0.74	0.21	0		2.25	-0.25	-3.24	-1.7	-1.33	0		-3.87	-1.9	-1.14	-0.75	-2.05	0
20.7	9.09	5.22	3.55	1.86	-1.48	0		-0.29	3.01	0.98	0.03	1.36	0		4.38	3.27	0.2	1.53	2.72	0		-0.16	2.48	1.28	3.72	-0.1	0
21.6	8.31	2.13	1.91	1.11	-0.14	0		2.07	3.39	1.16	1.42	3.09	0		6.98	2.85	4.42	4.34	4.05	0		-1.91	2.03	-1.22	2.95	-0.88	0
22.5	5.61	2.59	3.57	2.48	-0.22	0		1.05	2.28	0.61	1	-1.49	0		4.4	1.46	2.98	-0.44	-1.46	0		0.18	-1.18	1.99	-0.67	-0.89	0
23.4	3.76	2.16	-2.72	-3.45	-2.99	0		-4.67	1.17	-4.46	-3.49	-1.18	0		0.38	-0.65	-1.37	-1.02	0.68	0		-1.53	-0.6	-1.35	1.29	-1.84	0
24.3	10.04	3.63	4.61	0.01	-0.34	0		1.9	3.44	2.32	-0.5	1.26	0		4.38	2.55	2.84	1.73	-1.19	0		0.02	1.49	1.05	5.08	0.1	0
25.2	7.14	1.57	1.25	0.39	-3.26	0		-1.2	3.07	-3.33	-0.76	-0.59	0		0.2	1.31	-0.9	-1.01	-1	0		-4	-1.14	-3.5	1.07	-4.12	0
26.1	6.89	1.02	2.3	-2.03	-4	0		-0.37	0.42	1.23	-0.9	-2.68	0		2.24	1.67	3.83	-0.86	2.08	0		-1.99	-1.31	2.91	2.73	1.44	0
27	7.74	5.8	1.92	2.99	-1.56	0		-0.93	1.64	-0.41	-1.14	-0.49	0		4.54	0.37	2.79	-0.21	0.87	0		0.69	-0.16	1.23	1.12	-2.25	0
27.9	11.46	5.87	5.44	3.89	3.29	0		4.01	1.83	0.87	0.87	2.93	0		4.79	1.47	2	1.75	-0.94	0		1.18	2.49	3.8	4.91	2	0
28.8	5.7	3.31	-0.28	0.58	-0.76	0		0.43	2.33	-1.8	2.12	-0.66	0		5.58	3.69	2.83	2.42	1.17	0		-1.97	-0.45	1.32	3.61	-1.81	0
29.7	6.62	4.44	0.42	0.33	-0.79	0		-0.89	1.01	1.3	-0.3	-1.49	0		2.08	-1.27	-0.03	0.35	-2.53	0		-2.4	-0.76	-2.52	-0.72	-4.02	0
30.6	10.52	4.19	2.64	4.16	-1.62	0		1.8	-0.27	-0.54	1.03	-1.73	0		3.85	0.84	-0.08	0.68	-2.02	0		-3.57	-3.35	-2.13	-0.26	-5.11	0
31.5	10.21	2.23	5.6	1.82	-2.76	0		0.01	3.98	2.85	1.42	1.39	0		3.95	4.02	1.13	0.74	1.86	0		-2.73	-2.37	-0.25	2.54	-1.13	0
32.4	6.88	1.74	-0.27	-0.13	-2.93	0		-0.86	0.97	0.85	1.54	1.43	0		3.28	2.26	1.45	0.75	2.04	0		-2.82	-1.05	-0.22	-0.87	-2.75	0
33.3	6.88	4.47	5.01	2.81	-0.42	0		0.76	3.62	2.82	3.82	2.46	0		1.22	0.24	0.83	3.69	0.52	0		-3.13	-1.06	-1.37	0.07	-4.13	0
34.2	5.15	1.95	0.91	0.35	-2.27	0		0.43	-0.66	-0.56	-2.54	-0.07	0		5.73	1.17	-0.81	0.78	-0.24	0		-2.45	-1.08	0.06	2.73	-1.01	0
35.1	11.06	5.27	6	3.13	5.5	0		-0.72	0.4	-0.5	-2.33	1.48	0		2.95	1.5	0.45	-1.14	0.62	0		-0.19	-3.17	-3.13	-0.11	-2.61	0
36	3.83	2.99	1.45	0.27	0.22	0		-2.1	2.65	-0.23	-4.62	0.48	0		3.78	0.97	1.9	-0.43	0.36	0		-0.02	0.65	1.36	1.76	-0.63	0
36.9	6.39	1.28	1.73	2	-3.42	0		-1.78	-0.22	-1.26	2.9	0.44	0		3.76	2.96	2.33	4.18	1.66	0		-0.19	0.81	2.35	3.24	1.15	0
37.8	7.55	3.26	-0.67	1.23	-2.61	0		-1.3	1.06	-1.19	0.98	-1.19	0		2.77	3.54	1.02	0.98	1.02	0		-2.19	-2.67	-1.72	-1.48	-2.75	0
38.7	5.66	3	4.47	-3.16	-2.83	0		-0.85	1.48	-2.95	-2.13	-2.13	0		3.95	0.62	-1.11	-0.51	-1.53	0		0.25	1.02	1.68	2.05	-3.05	0
39.6	6.81	3.85	3.87	-3.05	-0.32	0		-2.81	-0.26	-1.35	-2.37	-1.43	0		3.03	2.95	0.95	2	1.26	0		-0.64	-0.52	1.72	4.5	0.02	0
40.5	9	3.38	7.1	3.33	0.77	0		2.35	3.73	2.9	3.89	5.02	0		5.42	1.89	2.31	3.1	1.43	0		-2.58	0.05	-1.56	-0.02	-2.33	0
41.4	6.97	3.13	3.49	1.83	-0.66	0		1.69	3.56	3.45	3.82	3.14	0		2.89	0.27	2.37	1.63	1.48	0		-2.51	0.94	0.68	1.8	-1.69	0
42.3	5.49	1.49	-2.08	-0.22	-2.73	0		-3.94	-1.11	-2.73	-3.78	-3.28	0		-1.97	-0.58	-2.59	-1.95	-2.51	0		-4.27	-0.59	-2.9	-2.35	-4.41	0
43.2	6.68	3.59	0.84	-1.5	-1.33	0		2.82	4.26	3.67	3.81	4.58	0		3.27	1.7	2.31	1.81	3.25	0		-0.74	-2.24	-0.09	1.87	-3.29	0
44.1	5.18	2.06	2.09	0.15	-1.29	0		-1.02	2.94	1.03	1.77	0.62	0		3.61	1.67	1.3	1.46	3.26	0		-2	-4.11	-3.98	-0.25	-5.05	0
45	7.36	3.15	-0.39	1.87	-0.36	0		0.29	1.65	-0.89	1.01	-1.24	0		-0.8	-1.99	-2.39	-2.11	-5.99	0		-6.29	-2.49	-3.16	-1.93	-4.27	0
45.9	9.59	5.17	1.61	1.07	1.7	0		-1.83	2.34	1.61	0.09	1.81	0		-1.15	-1.89	-0.72	-0.99	-0.42	0		-3.39	-4.38	-1.93	-0.49	-3.19	0
46.8	6.1	3.6	4.72	2	-0.97	0		-0.81	5.33	0.67	0.46	1.99	0		3.42	1.15	0.26	0.77	1.49	0		-1.22	-0.94	-0.47	-0.37	-2.27	0
47.7	8.8	2.56	1.46	1.31	-0.35	0		-0.75	-0.55	-0.56	-1.84	2.16	0		0.87	-2.94	-2.11	-2.61	-1.69	0		-1.54	-1.54	-1.18	-0.17	-0.39	0
48.6	7.76	0.79	-0.55	0.48	-0.56	0		-1	2.77	-0.29	0.67	0.2	0		-0.29	1.36	0.09	-1.36	-2.51	0		-2.31	-0.83	0.68	-1.8	-4.52	0
49.5	7.01	0.82	0.16	-2.8	-1.23	0		1.76	3.37	4.25	1	1.76	0		2.27	1.41	2.42	-0.77	-1.06	0		-5.07	-3.15	-2.97	-2.4	-5.74	0
50.4	8.34	2.75	1.58	-0.88	-2.77	0		1.39	4.08	2.65	0.95	-0.29	0		3.63	1.38	2.55	1.21	1.07	0		-1.7	-3.6	-0.21	2.31	-2.77	0
51.3	6.83	2.96	1.88	-1.04	-3.27	0		3.03	2.98	1.61	-0.26	-0.15	0		3.34	-0.82	1.93	1.35	0.07	0		-2.17	-0.98	1.61	0.95	-3.72	0
52.2	7.34	5.77	1.88	-1.54	-2.94	0		-1.78	-0.32	-0.34	-1.09	-2.54	0		1.04	0.21	0.7	-0.96	-1.91	0		-3.52	-4.02	-0.13	-2.57	-5.86	0
53.1	7.47	3.07	3.89	-0.94	-2.28	0		-4.13	1.22	-1.63	-6.36	-1.2	0		2.17	4.52	2.08	2.44	0.16	0		-3.67	-3.54	-1.84	1.05	-3.8	0
54	8.87	3.82	3.96	0.16	-0.03	0		-2.24	1.27	-0.3	0.03	-0.66	0		4.21	2.38	1.99	0.06	-1.63	0		0.39	-2.33	-1.68	0.13	-5	0
54.9	7.94	2.88	5.45	-0.84	0.61	0		-0.29	0.93	1.27	0.05	-2.53	0		5.43	1.62	0.87	1.54	-0.04	0		-3.04	-3.45	-3.35	-3.57	-4.22	0
55.8	6.88	3.64	2.27	-0.59	-1.69	0		-1.21	2.44	-0.73	1.42	0.39	0		4.32	0.43	1.46	0.62	-1.28	0		-2.81	-3.8	-3.79	-2.41	-5	0
56.7	12.93	6.26	4.84	4.32	3.09	0		1.4	1.47	0.05	-0.65	1.77	0		1.3	-0.99	-2.08	-3.03	-0.07	0		-3.25	-3.31	-4.68	-2.9	-4.39	0
57.6	7.93	4.21	4.05	-1.13	1.08	0		2.83	0.19	2.66	1.22	3.58	0		1.31	-0.13	1.64	-1.67	-1.53	0		-1.54	-4.96	-2.28	-1.75	-4.41	0
58.5	9.82	5.16	4.09	3.38	0.82	0		0.35	-0.9	-1.01	-3.07	-1.58	0		2.55	-1.99	0.5	-0.99	-0.72	0		-5.6	-5.22	-5.61	-5.55	-6.93	0
59.4	6.77	3.86	1.72	0.47	-1.8	0		0.12	3.36	1.13	-0.43	2.37	0		0.99	0.99	0.12	1.71	-1.61	0		-0.95	-0.13	-1.5	3.71	-3.7	0
60.3	6.11	2.96	5.47	1.29	-1.01	0		-1.06	3.07	1.02	-0.8	0.91	0		4.48	0.18	1.05	2.19	1.93	0		-4	-5.21	-2.43	-1	-3.32	0
61.2	6.25	3.02	3.27	-1.95	0.73	0		1.15	2.85	2.44	-0.43	2.07	0		4.95	1.53	3.27	5.31	1.44	0		-1	-3.69	-0.82	1.11	-3.55	0
62.1	9.1	6.69	4.03	2.18	-1.75	0		1.17	3.83	3.04	1.18	4.18	0		4.05	2.14	2.3	0.66	2.21	0		-3.7	-0.25	-0.63	-2.32	-6.02	0
63	7.49	3.72	2.93	1.73	1.44	0		0.06	1.79	2.01	-0.73	-0.08	0		4.55	1.26	-0.16	-1.37	2.39	0		-1.69	-2.86	-1.92	-1.53	-4.56	0
63.9	5.94	2	-1.51	-1.5	-3.25	0		-0.48	2.45	1.22	-0.12	1.05	0		4.69	2.93	2.63	0.18	2.01	0		-1.89	-0.77	-2.64	-3.17	-2.95	0
64.8	6.59	1.96	0.19	-1.51	-0.15	0		-2.63	1.26	0.45	1.9	-0.96	0		2.5	1.83	2.28	2.08	2.93	0		-1.89	-1.7	-1.76	-1.02	-4.39	0
65.7	10.43	2.89	3.09	0.1	1.88	0		3.19	2.79	3.98	2.95	2.17	0		2.2	2.56	2.44	1.35	-0.81	0		-3.12	-0.77	-2.67	-0.98	-6.88	0
66.6	6.43	1.06	3.06	-0.26	-2.18	0		-3.15	-1.27	-0.72	-1.74	-1.12	0		5	4.52	1.56	1.24	0.85	0		-2.74	0.61	-2.73	-1.85	-3.35	0
67.5	6.31	0.88	-0.95	-2.29	-3.74	0		-3.03	-0.39	-2.69	-1.84	-1.09	0		4.89	1.27	1.22	2.01	0.82	0		-1.89	-2.84	0.94	0.88	-3.5	0
68.4	8.93	4.47	3.07	-0.86	-0.53	0		-2.68	0.06	-1.63	-0.99	0.73	0		4.28	2.16	3.12	2.29	1.18	0		-4.37	-2.88	-1.84	-2.76	-4.33	0
69.3	9.64	2.06	-0.03	0.89	-2.57	0		-0.17	1.22	-1.59	-1.12	0.82	0		2.6	1.68	0.97	1.43	-0.49	0		-0.02	-1.15	-1.95	0.1	-4.33	0
70.2	9.68	5.7	3.7	1.17	1.82	0		1.01	5.06	0.88	1.06	1.82	0		5.88	5.19	2.3	2.62	2.38	0		2.09	2.46	3.32	3.17	-3.15	0
71.1	4.94	-1.31	-0.76	-1.57	-3.63	0		-1.05	-1.07	0.11	-1.36	0.62	0		1.4	0.29	0.71	2.5	1.48	0		-1.12	-1.74	-0.35	-0.2	-5.44	0
72	7.41	4.7	5.14	3.84	0.97	0		-1.46	4.4	3.36	2.99	2.89	0		3.88	2.59	2.71	3.44	2.9	0		-0.37	1.31	-0.16	-0.68	-3.25	0
72.9	6.93	4.81	4.09	1.75	-1.06	0		1.99	3.12	2.29	1.71	0.37	0		3.96	-0.24	-0.48	-1.33	-0.4	0		-3.74	-5.36	-6	-6.41	-6.81	0
73.8	6.01	-1.46	0.19	-2.37	-4.76	0		-0.87	0.39	-1.54	-3.05	-1.33	0		3.74	1.36	0.29	-1.06	-1.68	0		0.91	-1.08	-1.18	0.09	-3.44	0
74.7	7.2	3.56	2.34	-0.51	-0.45	0		0.03	4	1.84	-0.11	1.76	0		1.22	0.25	1.08	-3.45	0.27	0		-1.44	-4.94	-0.45	-0.86	-5.7	0
75.6	7.28	1.27	2.17	-1.13	-1.72	0		-0.13	1.77	-0.65	-1.41	-0.07	0		0.66	-2.58	-1.36	-3.27	-2.22	0		-2.56	-6.07	-3.67	-2.19	-7.36	0
76.5	6.89	3.34	3.21	-4.05	-3.18	0		-0.09	1.66	3.07	-1.83	-1.58	0		0.94	1.99	1.04	-1	-0.38	0		-3.05	-0.75	0.32	1.6	-2.63	0
77.4	8.02	1.9	3.31	-2.72	-2.91	0		3.56	5.28	3.27	4.2	2.91	0		4.41	2.81	0.74	0.92	0.84	0		-2.79	-3.77	-3.31	-2.87	-5.36	0
78.3	7.18	-0.34	3.15	0.72	-3.56	0		-3.73	0.01	-1.27	0.33	0.07	0		-2.99	-0.37	-1.62	0.24	-3.02	0		-5.67	-2.2	-2.75	-3.37	-2.75	0
79.2	8.6	6.01	6.12	3.56	3.29	0		2.19	5.65	1.93	2.58	1.01	0		0.26	2.75	-2.36	-3.04	-3.39	0		-5.79	-0.35	-3.84	-3.71	-7.01	0
80.1	7.91	3.97	4.55	0.43	-0.95	0		-0.27	1.87	3.6	-0.12	0.62	0		3.39	-0.29	-0.48	-0.86	-0.81	0		-3.87	-2.73	-4.71	-1.61	-5.11	0
81	4.7	-8.89	-0.49	-0.98	-4.19	0		-1.57	-10.09	1.35	-0.33	-1.71	0		2.57	-3.72	1.8	-1.54	-0.93	0		-0.9	-15.63	-2.94	-1.52	-7.12	0
81.9	-0.49	-2.42	-2.22	-4.26	-4.37	0		-1.13	-0.18	-2.31	-0.04	0.69	0		1.43	-0.57	0.01	-0.15	-1.43	0		1.44	-0.61	-1.85	-3.32	-5.79	0
82.8	-0.35	-1.11	-3.84	-3.35	-0.47	0		-0.25	4.19	-0.45	-1.88	2.48	0		-0.3	2.61	-0.02	-4.08	-0.9	0		-1.5	-3.35	-3.46	-9.17	-4.94	0
83.7	-3.25	-4.99	-6.14	-3.76	-3.17	0		-0.81	0.86	-0.16	1.33	1.14	0		2.07	2.99	1.7	1.52	1.47	0		-1.73	-1.53	-3.47	-2.34	-5.7	0
84.6	-3.26	-5.97	-4.22	-5.97	-1.34	0		3.17	2.28	2.83	0.86	2.21	0		1.81	3.47	2.82	0.09	1.49	0		2.33	-3.32	-1.19	-3.89	-5.24	0
85.5	-1.25	-0.8	-1.89	-1	-0.96	0		-3.27	-2.39	-3.89	0.55	0.79	0		-4.03	-4.56	-3.69	-2.71	-3.62	0		0.54	-2.63	-2.88	-4.72	-8.58	0
86.4	1.54	0.38	1.25	-3.66	0.23	0		3.02	2.26	3.29	0.45	-0.16	0		3.34	4.7	2.96	2.52	3.03	0		2.07	0.3	-0.64	-2.74	-1.01	0
87.3	1.27	1.41	-0.11	-2.2	1.01	0		1.8	1.67	2.57	-0.49	3.06	0		3.53	1.2	1.06	-0.26	-0.46	0		2.79	-0.64	-1.74	-2.3	-4.01	0
88.2	1.31	1.77	0.85	-2.91	1.18	0		-1.35	1.73	-0.25	-1.82	0.54	0		1.66	1.27	1.59	-0.35	0.23	0		-0.25	-2.84	-0.84	-3.92	-6.67	0
89.1	0.54	-3.05	-1.03	-4.48	-1.14	0		4.06	0.51	3.21	2.54	2.11	0		2.45	1.1	3.99	0.91	2.13	0		-0.93	0.6	0.2	-3.6	-3.04	0
90	-0.5	-3.47	-1.74	-1.67	-0.24	0		-1.38	1.6	-0.8	1.03	1.27	0		1.82	1.15	2.27	2.26	3.74	0		0.8	0.24	-2.6	-1.49	0.11	0
90.9	1.28	-0.99	-0.39	-2.29	1.64	0		-0.55	-0.08	-0.37	0.75	-0.21	0		-0.44	-3.22	-2.02	1.12	-0.97	0		-1.69	-2.22	-0.69	-5.06	-3.29	0
91.8	-2.68	-3.35	-3.52	-5.45	-2.77	0		1.51	-0.65	0.28	2.25	3.17	0		0.6	1.83	-0.29	-0.49	1.11	0		-4.16	-2.15	-4.16	-6.95	-5.38	0
92.7	-1.47	-1.35	-2.29	-4.66	-0.49	0		-1.47	-1.25	-1.97	-2.26	-0.47	0		-1.07	-0.03	1.95	-0.05	-0.95	0		-4.06	-3.41	-3.07	-6.73	-6.65	0
93.6	-3.25	-2.09	-1.27	-5.03	-1.75	0		1.98	0.08	1.5	0.72	2.06	0		-1.51	0.76	-1	0.02	1.78	0		-1.85	-2.94	-1.45	-4	-4.12	0
94.5	-1.78	0.2	-1.43	-0.35	0.75	0		1.77	3.68	0.76	1.26	1.32	0		0.93	-1.09	-2.21	-0.89	0.09	0		-0.54	-2.08	-1.41	-2.98	-1.73	0
95.4	1.41	1.5	0.32	-2.22	1.63	0		-1.68	-0.32	-0.07	-0.64	-2.1	0		2.06	1.58	3.22	1.24	1.74	0		0.72	-1.37	-2.91	-4.35	-4.07	0
96.3	0.39	0.22	0.44	-0.09	3.35	0		0.78	0.53	1.13	-1.37	1.26	0		-0.49	0.25	1.49	-0.87	1.77	0		3.17	-0.24	0.71	-0.71	-2.41	0
97.2	-1.17	-4.13	-3.7	-3.52	-2.9	0		-1.14	0.3	0.04	0.13	2.65	0		0.83	1.22	1.63	0.35	0.92	0		-2.52	-2.66	-2.02	-5.99	-6.48	0
98.1	-3.77	-3.97	-2.08	-5.99	-2.54	0		-2.39	-1.82	-0.81	-4.86	0.97	0		-2.21	-1.95	-1.84	-3.85	-1.26	0		-0.82	-3.49	-1.41	-5.06	-6.75	0
99	0.16	-1.16	-3.99	-6.37	-2.43	0		0.98	0.43	-0.16	-0.31	2.43	0		-0.84	-2.39	1.42	-1.78	-2.11	0		-0.55	-3.65	-2.49	-5.69	-7.34	0
99.9	-3.97	-3.32	-3.75	-4.89	-2.44	0		-0.38	0.03	0.44	0.98	3.09	0		0.15	0.21	-0.08	-1.81	-0.68	0		-1.65	-2	-1.96	-5.56	-6.53	0
100.8	-2.52	-3.15	-3.18	-2.49	-1.12	0		-0.69	-0.21	-2.19	-0.69	-0.11	0		2.16	4.9	4.16	4.42	2.41	0		-0.04	-1.28	-3.07	-3.25	-3.61	0
101.7	0.87	0.19	0.98	-1.52	1.37	0		0.58	1.73	-0.13	-0.04	-0.56	0		1.01	0.78	1.43	-0.14	-0.36	0		2.19	-1.53	-0.78	-5.12	-3.16	0
102.6	-3.86	-3	-3.89	-5.54	-2.45	0		-0.66	0.24	-1.26	-0.5	0.47	0		-0.59	-3.98	0.68	-0.85	0.8	0		-3.56	-5.76	-5.12	-7.84	-5.01	0
103.5	-4.68	-6.81	-3	-3.67	-3.25	0		-2.66	-1.38	0.07	-2.26	-2.04	0		0.35	-0.41	-0.41	-0.83	-2.76	0		2.09	-0.73	-1.12	-0.63	-1.95	0
104.4	0.4	0.01	-0.84	-2.25	-2.02	0		0.15	-0.13	0.82	-0.02	-2.99	0		-0.45	-1.26	-0.33	-1.54	-0.15	0		-0.66	-3.43	-5.52	-3.31	-2.61	0
105.3	1.8	-0.97	0.14	-3.2	0.76	0		4.61	4.59	4.48	1.2	1.76	0		4.96	3.74	4.81	2.89	1.99	0		1.59	-0.63	0.18	-3.87	-2.78	0
106.2	-2.86	-3.3	-1.32	-5.17	-2.24	0		0.88	0.16	1.26	1.19	2.49	0		1.18	3.3	2.5	0.33	3.59	0		-0.47	-1.43	-1.55	-3.37	-1.71	0
107.1	-2.97	-3.1	-1.02	-5.33	-2.48	0		-1.77	-3.49	-0.53	-1.47	-1.06	0		0.87	-1.69	-0.61	-3.63	-2.81	0		-0.49	-2.27	-3.59	-5.5	-4.55	0
108	-3.35	0.18	0.68	-1.08	1.99	0		-2.54	-2.84	-1.14	-1.26	1.48	0		2.23	1.63	0.87	0.1	1.45	0		1.98	2.5	0.05	-3.13	-3.15	0
108.9	-3.31	-4.09	0.74	-2.54	1.25	0		-0.86	2.99	5.18	0.41	3.15	0		2.42	3.4	4.91	-0.38	2.62	0		3.27	-1.22	1.21	-4.14	-4.35	0
109.8	-4.24	-5.02	-2.44	-7.47	-2.1	0		-1.47	1.73	-0.17	-3.94	2.41	0		0.75	1.49	-0.65	-1.66	3.08	0		-2.46	-4.52	-4.34	-7.39	-5.53	0
110.7	-0.3	0.49	0.52	-6.51	-1.72	0		-0.13	-0.19	0.24	-4.06	0.96	0		2.68	2.36	2	-0.01	2.78	0		-0.97	-2.46	-1.9	-3.4	-3.11	0
111.6	-2.07	-2.6	-2.78	-1.54	0.16	0		-2.38	-0.35	-1.97	-0.76	0.45	0		-1.75	1.05	-3.88	-0.92	-1.45	0		0.63	-0.57	-1.91	-3.96	-3.33	0
112.5	-0.03	0.36	1.03	-5.23	-1.67	0		2.46	-0.6	1.61	-1.28	1.28	0		2.18	-3.73	0.52	-1.12	-1.5	0		2.91	-1.04	-3.24	-2.38	-3.97	0
113.4	-3.35	-3.96	-2.05	-4.51	-1.52	0		-1.01	0.51	0.77	-1.85	2.9	0		2.76	4.54	2.19	-0.65	3.87	0		-0.86	-0.73	-2.25	-4.83	-4.11	0
114.3	-0.18	-0.96	0.65	-1.48	2.51	0		0.14	0.65	-1.52	-0.46	2.02	0		-0.84	1.84	0.24	1.81	2.33	0		1.29	-0.44	-0.48	0.47	-2.73	0
115.2	-2.27	0.62	-0.65	-4.92	1.7	0		1.89	2.55	3.54	0.43	1.09	0		2.81	1.87	1.3	0.96	-2.21	0		1.22	0.59	-2.55	-3.74	-3.09	0
116.1	1.56	1.34	-2.88	-1.8	1.04	0		2.06	2.72	0.44	0.54	2	0		0.4	3.26	3.91	0.75	2.9	0		1.06	1	-1.95	-4.6	-2.68	0
117	-3.07	-1.78	-0.15	-5.27	-1.39	0		-1.25	1.02	0.83	-1.74	0.28	0		2.12	1.67	1.95	-0.73	0.64	0		2.16	0.37	-3.29	-4	-3.02	0
117.9	-1.67	-0.28	-2.17	-4.4	-1.97	0		0.61	1.09	1.5	-0.49	1.66	0		2.26	0.45	1.08	-1.08	0.98	0		-0.29	-3.88	-2.04	-5.33	-2.35	0
118.8	0.25	-1.84	-2.44	-3.91	-2.41	0		-0.39	-0.64	-1.78	-3	1.21	0		-2.91	-2.21	-0.66	-0.09	1.12	0		-3.22	-0.61	0.22	-5.08	-3.02	0
119.7	-1.67	-0.5	-2.39	-6.14	-3.79	0		-0.72	3.87	-2.49	-1.48	-1.3	0		1.84	4	2.24	4.29	1.1	0		5.08	-1.92	1.74	-0.15	-2.38	0
120.6	0.48	0.3	-0.01	-4.05	2.68	0		3.42	3.16	1.72	0	3.15	0		3.98	1.69	0.61	-1.38	0.66	0		4.42	1.24	0.74	-3.62	0.57	0
121.5	0.31	0.49	1.9	0.57	0.37	0		0.04	3.58	4.37	2.18	4.35	0		-0.82	1.27	-0.17	0.34	-0.98	0		2.72	2.11	-1.22	-1.16	-1.72	0
122.4	-0.5	-0.18	-1.89	-0.32	2.92	0		-1.7	-1.62	-2.38	-1.35	1.79	0		3.46	1.21	1.34	1.8	1.74	0		0.96	3.02	2.11	2.93	3.07	0
123.3	-1.07	-2.59	-2.42	-4.29	-2.69	0		-0.93	-1.88	-0.08	-2.18	-1.52	0		0.56	-1.6	1.99	-1.67	0.35	0		3.18	-0.39	1.09	-2.39	-2.15	0
124.2	-5.58	-4.93	-3.2	-6.86	-2.36	0		-2.22	-0.79	0.49	-2.25	-0.67	0		-0.29	0.07	2.54	-1.74	-0.83	0		-1.54	-1.38	-3.33	-4.58	-3.71	0
125.1	-4.3	-4.74	-2.76	-6.41	-3.68	0		-3.26	-2.17	-0.36	-1.95	-0.39	0		-1.21	0.15	1.46	2.13	-1.18	0		-1.82	-2.76	-2.81	-5.52	-4.16	0
126	-5.44	-2.34	-3.07	-5.15	-3.17	0		-2.06	2.6	-1.18	-2.31	-2.14	0		-2.28	0.35	0.63	-1.35	-3.23	0		-2.73	-3.79	-1.77	-3.91	-6.48	0
126.9	0.44	-1.23	-0.74	-3.36	0.45	0		-2.47	0.01	-0.4	-3.33	-0.46	0		-2.84	-1.45	-1.32	0	-2.2	0		-1.06	-0.65	-1.69	-3.78	-4.22	0
127.8	-1.51	-4.66	-3.3	-5.63	-2.51	0		-2.2	-4.91	-2.97	-5.07	-3.64	0		1.23	0.37	1.12	0	-0.65	0		0.55	0.09	-0.07	-1.56	-2.53	0
128.7	-2.86	-1.27	-0.97	-3.98	-0.08	0		-1.78	-0.12	0.63	-0.26	-1.62	0		-0.07	1.27	2.06	-0.64	-2.09	0		1.62	1.24	0.14	-3.16	-1.8	0
129.6	-1.98	0	0.45	-1.07	0.01	0		-2.64	3.28	1	0.42	2.16	0		2.86	3.92	3.36	3.22	1.46	0		2.11	-0.47	-0.3	-4.74	-2.49	0
130.5	-0.28	-1.32	1.37	-4.66	1.31	0		-3.42	-0.4	-3.38	-4.93	-0.78	0		1.22	4.48	2.49	0.84	1.77	0		2.82	2.92	3.29	-1.25	-0.97	0
131.4	-2.35	-3.52	-1.51	-4.35	-1.31	0		-0.1	0.36	0.57	-0.82	4.01	0		-0.13	-0.38	-0.81	-1.37	2.59	0		-0.51	-4.24	-1.93	-5.77	-2.87	0
132.3	2.32	3.77	4.16	-1.79	1.42	0		-0.81	3.03	1.49	-3.45	2.7	0		-3.7	-0.97	-0.54	-3.03	0.63	0		1.72	0.52	0.91	-1.12	-2.63	0
133.2	-3.3	-4.5	-1.11	-2.68	-3.29	0		-1.45	-0.49	-1.29	-2.6	-1.28	0		-1.5	-0.09	-0.65	-2.33	-2.66	0		0.33	-2.31	-3.87	-5.25	-4.29	0
134.1	-1.34	-0.81	-0.54	-4.24	-0.15	0		-1.47	-0.86	0.01	-4.55	-0.86	0		0.85	4.03	0.71	0.29	0.98	0		-0.42	-0.46	-4.87	-5.34	-2.82	0
135	-1.46	-2.6	-0.33	-4.96	0.69	0		-2.31	-2.45	2.29	-4.5	0.95	0		-0.75	0.38	1.53	-2.24	0.41	0		2.96	1.04	1.76	-0.08	-0.85	0
135.9	2.32	1.08	4.04	-1.51	0.82	0		0.2	4.58	2.65	-1.74	3.38	0		3.8	6.43	4.84	3.02	5.01	0		5.41	3.35	4.48	1.11	-0.55	0
136.8	0.58	-2.95	-1.13	-3.37	-2.88	0		1.56	-0.65	-1.79	-2.11	-0.47	0		0.44	-0.8	-1.44	-1.17	1.02	0		0.56	-1.25	-2.06	-5.7	-1.91	0
137.7	1.76	0.64	0.19	-4.8	0.05	0		0.05	0.67	-0.64	-2.97	-0.92	0		2.5	1.29	3	-0.19	0.73	0		1.99	-1.73	0.77	-3.52	-2.97	0
138.6	-2.29	-2.21	-3.8	-6.76	-3.38	0		-2.3	-0.42	-0.64	-1.48	-2.77	0		-0.63	0.29	3.72	0.37	-1.25	0		0.35	-3.52	-1.56	-4.71	-3.65	0
139.5	-3.47	-4.28	-3.82	-6.88	-3.97	0		-5.43	-2.54	-3.49	-5.24	-1.71	0		-0.91	-2.26	-2.73	-3.64	1.72	0		-0.02	-0.18	-1.15	-4.16	0.3	0
140.4	-1.18	-2.33	-3.89	-4.04	-0.05	0		-1.93	-0.44	-1.72	-2.46	1.57	0		-3.03	-0.73	1.51	-1.79	-0.9	0		0.66	-0.86	-3.89	-3.31	-5.42	0
141.3	-1.15	-1.57	-3.11	-1.77	-0.53	0		1.44	0.84	2.61	2.34	4.16	0		1	0.07	2.18	1.46	1.64	0		0.92	-0.71	-2.62	-3.48	-1.74	0
142.2	-1.95	-1.52	0.68	-5.26	-3.51	0		-0.92	3.01	1.05	-0.99	-0.91	0		0.44	0.83	0.14	-0.1	0.2	0		-0.18	-1.21	-1.38	-3.99	-4.51	0
143.1	-2.59	-4.66	-3.85	-2.32	-1.48	0		1.11	1.77	-0.48	-0.09	0.35	0		3.62	2.64	3.67	0.56	1.8	0		4.42	-0.56	-0.26	-1.81	-2.03	0
144	-2.78	-2.87	-0.49	-5.2	0.7	0		-1.7	1.64	2.29	-2.31	0.43	0		-0.83	-0.29	0.47	-2.29	-2.01	0		1.87	-1.28	-2.13	-6.49	-5.5	0
144.9	-2.8	-0.73	-1.16	-3.81	0.03	0		-2.4	0.61	-2.19	-2.48	1.75	0		0.07	0.83	-0.17	-2.81	0.41	0		1.51	-0.38	-0.6	-4.98	-4.01	0
145.8	-1.2	-2.35	0.91	-1.95	-1.6	0		-5.66	-2.54	-3.58	-1.84	-1.38	0		-1.7	0.61	0.55	0.71	1.44	0		0.83	0.71	-0.48	-1.49	-2.93	0
146.7	1.09	2.14	-1.7	0.81	1.35	0		1.8	4.26	1.88	1.23	2.88	0		-0.88	0.05	2.56	0.37	0.73	0		-0.94	-2.82	-1.53	-4.37	-3.89	0
147.6	-1.97	-1.26	-0.02	-4.92	-0.99	0		-0.12	2.42	0.03	-1.75	1.09	0		1.05	0.55	-1.97	-2.8	-1.01	0		0.15	-1.62	-3.08	-4.33	-5.95	0
148.5	-0.99	-1.77	-2.63	-5.72	0.34	0		3.48	5.55	3.11	1.76	3.99	0		-1.07	0.2	2.03	1.15	-2.2	0		-0.18	-0.74	-1.12	-3	-5.19	0
149.4	-1.32	-2.88	-2.49	-3.06	-1.47	0		3.58	0.4	1.32	-0.69	0.69	0		-1.09	-0.21	1.47	-1.16	0.19	0		-1.11	-2.49	-2.21	-4.57	-3.69	0
150.3	-0.36	2.02	-0.42	-0.66	0.22	0		-0.75	1.92	0.52	-2.42	0.06	0		-1.62	0.35	2.93	-1.52	-0.45	0		0.59	-1.07	-1.63	-4.46	-5.81	0
151.2	-1.03	-3.85	-0.57	-2.08	0.31	0		-1.33	-0.28	0.56	0.62	1.47	0		1.13	0.72	-0.67	-0.45	0.03	0		1.18	-2.38	-3.57	-4.88	-3.32	0
152.1	-2.32	-1.98	1.39	-6.16	-2.7	0		-1.05	0.85	2.44	-2.4	-0.72	0		-0.68	-0.4	2.26	-2.55	-1.74	0		-0.84	0.74	0.88	-2.36	-1.84	0
153	2.82	-0.35	-0.65	-3.38	-0.76	0		0.6	1.72	0.8	0.93	0.24	0		-2.56	-2.63	1.3	-4	-1.24	0		-2.61	-3.76	-3.66	-6.32	-4.8	0
153.9	-0.71	0.24	-1.86	-2.75	2.77	0		-0.43	1.86	-1.07	-1.38	0.68	0		-1.68	0.51	-0.27	-4.25	-0.32	0		-1.56	-0.35	-0.16	-4.29	-2.1	0
154.8	0.48	1.46	-0.95	-0.22	1.77	0		-1.15	2.73	1.63	0.21	0.79	0		-2.54	-0.63	-0.87	-1.44	-1.57	0		0.67	-2.01	-1.63	-2.36	-1.21	0
155.7	-1.31	0.21	2.99	-6.62	-0.37	0		0.45	1.5	1.1	-0.94	0.28	0		0.33	2.64	1.03	2.12	2.79	0		0.72	0.76	-1.08	-2.06	-2.78	0
156.6	-0.4	-1.85	-1.63	-3.37	-2.68	0		-3.6	-1.87	-1.44	-2.7	-2.54	0		-2.37	-0.05	2.44	-2.59	1.85	0		0.78	2.72	2.01	-1.63	1.23	0
157.5	-3.69	-1.52	0.12	-5.98	-0.83	0		-0.18	1.75	0.4	-3.99	-0.03	0		-0.89	-0.6	-0.88	-3.59	-2.74	0		-0.94	0.9	-3.25	-5.42	-5.8	0
158.4	-0.4	-1.11	-2.14	-5.88	1.84	0		0.87	-0.26	-1.17	-1.12	2.75	0		-0.12	-0.82	-0.33	-0.63	1.46	0		-1.32	-2.25	-2.94	-5.05	-4.68	0
159.3	2.7	-0.57	0.59	-3.04	0.01	0		1.72	2.03	1.22	-0.89	2.17	0		1.77	2.27	3.07	1.09	4.18	0		2.46	1.11	-0.98	-1.18	0.63	0
160.2	-4.29	-3.66	-2.4	-6.64	-3.42	0		-4.21	-3.23	-4.52	-5.17	-1.56	0		-2.57	-0.4	-0.75	-2.99	-4.27	0		-2.71	-2.72	-4.6	-3.97	-7.03	0
161.1	-0.93	-3.77	-0.14	-6.46	-2.21	0		0.83	0.94	0.39	-1.08	1.02	0		2.16	0.89	0.9	2.05	-1.25	0		0.7	0.41	-1.19	-1.95	-2.89	0
162	0.32	2.26	-0.37	-2.44	0.06	0		-1.38	4.25	-0.39	-0.45	1.84	0		0.14	-0.3	-0.23	-1.82	0.59	0		-2.86	-4.43	-1.72	-3.08	-4.61	0
162.9	0.68	-2.42	0.14	-1.38	0.43	0		3.66	3.89	3.2	1.28	4.1	0		2.68	3.22	-0.12	-0.05	-0.49	0		-2.99	-4.75	-5.75	-6.45	-9.48	0
163.8	-1.03	-2.46	-1.99	-3.64	-1.67	0		0.67	-2.34	-3.13	-3.21	-2.85	0		-2.29	-2.33	-1.03	-3.43	-4.64	0		-2.21	-5.01	-1.88	-5.43	-5.6	0
164.7	-1.84	-2.66	-0.94	-5.28	-3.73	0		-1.39	2.36	0.78	-3.27	-0.22	0		1.19	0.19	1.99	0.11	0.56	0		-1.69	-1.58	-2.13	-3.1	-3.61	0
165.6	-1.26	-0.72	-2.61	-3.33	-1.61	0		1.04	-0.09	0.11	-1.07	-0.41	0		-1.88	-3.79	-1.57	-3.72	-2.34	0		0.19	-0.31	-1.02	-3.89	-2.71	0
166.5	-4.32	-1.12	-2.39	-2.66	0.52	0		0.64	2.54	2.41	3.12	0.61	0		1.92	3.96	4.81	0.1	2.3	0		1.05	-0.15	0.29	-4.41	-4.32	0
167.4	-1.33	-0.65	0.95	-3.77	-1.95	0		-2.99	0.26	-1.23	-3.12	0.59	0		-0.64	-0.58	-0.23	-2.04	-2.04	0		1.08	-0.78	-0.24	-3.98	-5.59	0
168.3	3.08	0.23	-0.45	-3.21	1.45	0		0.38	0.57	-1.67	-2.98	-0.16	0		0.67	1.17	3.43	-1.08	0.86	0		-3.52	-2.37	-2.43	-4.53	-4.38	0
169.2	-4.74	-2.8	-2.34	-3.7	-3.59	0		-0.74	1.89	1.45	0.34	3.86	0		-1.23	-0.76	2.14	-4.57	-0.23	0		-0.59	-1.88	-0.84	-5.58	-6.06	0
170.1	-2.08	-2.4	-4.93	-4.81	0.61	0		-0.75	-0.28	-0.21	-3.93	-0.1	0		0.76	-1.72	-1.6	-5.48	-1.01	0		1.6	0.04	-1.79	-5.82	-2.67	0
171	-0.77	-0.95	-1.4	-6.14	0.04	0		-3.87	0.89	-1.29	-4.86	0.13	0		-0.3	1.06	1.68	-3.54	2.47	0		-1.76	-0.37	-1.75	-6.65	-3.05	0
171.9	-1.12	-2.48	0.53	-3.86	-0.99	0		-0.14	0.68	1.25	-0.38	2.22	0		-0.42	0.29	1.32	-1.19	1.41	0		-0.25	-2	-0.48	-2.82	-2.1	0
172.8	-7.11	-4.57	-4.17	-5.3	-2.35	0		-1.28	0.52	-0.3	-2.85	0.37	0		-1.22	0	-0.56	-3.63	-0.93	0		-1.41	-1.95	-3.96	-5.23	-3.97	0
173.7	0.08	-0.02	-4.07	-6.5	-0.39	0		-1.53	0.77	0.47	-3.78	2.07	0		-2.72	0.7	-0.46	-4.78	-1.32	0		1.95	-0.62	-2.02	-3.23	-1.56	0
174.6	-2.91	-1.62	-4.51	-5.02	-2.4	0		-3.36	0.4	-0.67	-4.55	0.3	0		-2.27	-3.16	-0.32	-2.77	-1.61	0		-1.93	-5.03	-2.38	-5.35	-5.71	0
175.5	-1.19	-2.4	-5.65	-3.58	-1.92	0		-0.74	0.61	-0.12	-2.96	-0.49	0		-0.45	1.85	0.37	-2.77	-0.36	0		-0.53	-0.79	-5.25	-7.46	-5.9	0
