# Supplementary material for: Simvastatin Sodium Salt and Fluvastatin Interact with Human Gap Junction Gamma-3 Protein
Source: PLoS One. 2016 Feb 10;11(2):e0148266. doi: 10.1371/journal.pone.0148266 (PMC4749215; doi:10.1371/journal.pone.0148266)
Supplement: S9 Dataset — (ZIP) [file pone.0148266.s010.zip › S9_Dataset/steviol_2.xlsx]

## Sheet: steviol
L1A1()_X	L1A1()_Y	L1A2()_X	L1A2()_Y	L1A3()_X	L1A3()_Y	L1A4()_X	L1A4()_Y	L1A5()_X	L1A5()_Y	L1A6()_X	L1A6()_Y	L2A1()_X	L2A1()_Y	L2A2()_X	L2A2()_Y	L2A3()_X	L2A3()_Y	L2A4()_X	L2A4()_Y	L2A5()_X	L2A5()_Y	L2A6()_X	L2A6()_Y	L3A1()_X	L3A1()_Y	L3A2()_X	L3A2()_Y	L3A3()_X	L3A3()_Y	L3A4()_X	L3A4()_Y	L3A5()_X	L3A5()_Y	L3A6()_X	L3A6()_Y	L4A1()_X	L4A1()_Y	L4A2()_X	L4A2()_Y	L4A3()_X	L4A3()_Y	L4A4()_X	L4A4()_Y	L4A5()_X	L4A5()_Y	L4A6()_X	L4A6()_Y	L5A1()_X	L5A1()_Y
-240.3	-5.8	-240.3	2.64	-240.3	-4.03	-240.3	-2.69	-240.3	-5.88	-240.3	-2.74	-240.3	-4.67	-240.3	-0.96	-240.3	-2.48	-240.3	-0.12	-240.3	0.92	-240.3	-3.51	-240.3	2.73	-240.3	2.04	-240.3	2.04	-240.3	7.79	-240.3	1.61	-240.3	2.96	-240.3	-1.81	-240.3	0.27	-240.3	-3.06	-240.3	-0.26	-240.3	-5.62	-240.3	-4.13	-240.3	-3.69
-239.4	-5.17	-239.4	0.37	-239.4	-5.73	-239.4	-4.03	-239.4	-7.04	-239.4	-3.98	-239.4	-4.87	-239.4	-1.07	-239.4	-7.57	-239.4	-3.16	-239.4	-0.66	-239.4	-4.3	-239.4	0.96	-239.4	3.99	-239.4	-0.36	-239.4	5.5	-239.4	3.02	-239.4	0.38	-239.4	-3.92	-239.4	1.06	-239.4	-6.57	-239.4	-2.1	-239.4	-1.71	-239.4	-0.24	-239.4	-2.45
-238.5	-3.95	-238.5	2.88	-238.5	-3.66	-238.5	-3.36	-238.5	-5.41	-238.5	-1.95	-238.5	-1.14	-238.5	-1.94	-238.5	-3.42	-238.5	-2.21	-238.5	-2.24	-238.5	-3.69	-238.5	3.1	-238.5	3.82	-238.5	-0.76	-238.5	5.34	-238.5	2.21	-238.5	1.62	-238.5	-1.88	-238.5	1.97	-238.5	-5.54	-238.5	-0.77	-238.5	-4.56	-238.5	-3.95	-238.5	-0.48
-237.6	-2.89	-237.6	2.54	-237.6	-3.42	-237.6	-4.93	-237.6	-6.42	-237.6	-2.39	-237.6	-2.61	-237.6	-2.45	-237.6	-1.95	-237.6	-1.92	-237.6	-3.79	-237.6	-4.85	-237.6	3.54	-237.6	-1.46	-237.6	0.58	-237.6	3.57	-237.6	0.41	-237.6	0.34	-237.6	-1.01	-237.6	-1.08	-237.6	-4.71	-237.6	-4.18	-237.6	-2.83	-237.6	-4.08	-237.6	-0.06
-236.7	-4.72	-236.7	0.63	-236.7	-4.17	-236.7	-1.32	-236.7	-3.61	-236.7	-6.38	-236.7	-1.28	-236.7	-4.06	-236.7	-6.11	-236.7	-1.88	-236.7	-0.59	-236.7	-4.76	-236.7	2.51	-236.7	1.94	-236.7	0.52	-236.7	4.8	-236.7	0.35	-236.7	-0.08	-236.7	-3.35	-236.7	1.41	-236.7	-2.99	-236.7	-1.27	-236.7	-2.73	-236.7	1.94	-236.7	-1.82
-235.8	-6.74	-235.8	2.5	-235.8	-4.48	-235.8	-5.03	-235.8	-6.81	-235.8	-6.67	-235.8	-3.06	-235.8	-2.03	-235.8	-4.49	-235.8	1.83	-235.8	-3.02	-235.8	-3.46	-235.8	1.6	-235.8	2.11	-235.8	-1.17	-235.8	4.73	-235.8	3.3	-235.8	2.84	-235.8	-2.88	-235.8	1.53	-235.8	-6.2	-235.8	-3.89	-235.8	-2.28	-235.8	-3.77	-235.8	-2.79
-234.9	-4.69	-234.9	2.19	-234.9	-3.51	-234.9	-3.53	-234.9	-5.55	-234.9	-4.05	-234.9	-3.56	-234.9	-4.04	-234.9	-4.61	-234.9	-2.41	-234.9	-3.6	-234.9	-4.15	-234.9	3.67	-234.9	2.07	-234.9	0.75	-234.9	3.22	-234.9	-0.32	-234.9	2.74	-234.9	-3.08	-234.9	-0.12	-234.9	-3.79	-234.9	-3.12	-234.9	-2.9	-234.9	-8.08	-234.9	-3.56
-234	-3.36	-234	3.91	-234	-4.27	-234	-4.64	-234	-4.63	-234	-4.94	-234	-2.57	-234	-3.27	-234	-3.76	-234	-1.82	-234	-1.87	-234	-4.65	-234	1.87	-234	0.38	-234	-0.06	-234	5.06	-234	1.67	-234	4.18	-234	-1.63	-234	1.37	-234	-6.48	-234	-0.48	-234	-2.95	-234	-2.9	-234	0.14
-233.1	-3.19	-233.1	2.7	-233.1	-5.32	-233.1	-3.99	-233.1	-7.35	-233.1	-5.78	-233.1	-1.87	-233.1	-2.08	-233.1	-3.7	-233.1	-1.46	-233.1	-2.88	-233.1	-3.13	-233.1	1.3	-233.1	3.49	-233.1	-0.19	-233.1	6.13	-233.1	1.74	-233.1	2.77	-233.1	-1.3	-233.1	0.16	-233.1	-5.91	-233.1	-0.61	-233.1	-2.63	-233.1	-2.06	-233.1	-0.56
-232.2	-3.05	-232.2	-0.15	-232.2	-2.04	-232.2	-3.37	-232.2	-6.49	-232.2	-4.83	-232.2	-2.33	-232.2	0.07	-232.2	-4.33	-232.2	-0.6	-232.2	-3.22	-232.2	-3.81	-232.2	0.19	-232.2	1.51	-232.2	0.92	-232.2	5.2	-232.2	-0.49	-232.2	1.5	-232.2	-1.24	-232.2	-1.76	-232.2	-3.45	-232.2	-2.41	-232.2	-3.24	-232.2	-3.48	-232.2	-1.76
-231.3	-3.06	-231.3	1.98	-231.3	-3.94	-231.3	-4.2	-231.3	-5.97	-231.3	-3.01	-231.3	-1.37	-231.3	-3.14	-231.3	-3.58	-231.3	-2.93	-231.3	-3.25	-231.3	-2.92	-231.3	3.17	-231.3	1.22	-231.3	-0.55	-231.3	5.5	-231.3	0.82	-231.3	1.97	-231.3	-2.02	-231.3	0.23	-231.3	-4.97	-231.3	-2.87	-231.3	-4.79	-231.3	-2.04	-231.3	-0.63
-230.4	-3.02	-230.4	2.55	-230.4	-4.4	-230.4	-2.4	-230.4	-4.38	-230.4	-6.24	-230.4	-2.81	-230.4	-2.89	-230.4	-3.12	-230.4	-2.2	-230.4	-1.69	-230.4	-5.48	-230.4	1.94	-230.4	1.44	-230.4	1.34	-230.4	4.41	-230.4	1.83	-230.4	2.51	-230.4	-2.08	-230.4	-0.7	-230.4	-3.19	-230.4	-2.48	-230.4	-3	-230.4	-2.9	-230.4	-1.64
-229.5	-2.45	-229.5	2.6	-229.5	-2.57	-229.5	-2.3	-229.5	-4.62	-229.5	-3.97	-229.5	-2.99	-229.5	-3.58	-229.5	-1.06	-229.5	0.09	-229.5	-3.41	-229.5	-3.52	-229.5	2.82	-229.5	0.9	-229.5	0.35	-229.5	6.22	-229.5	-0.2	-229.5	2.89	-229.5	-1.77	-229.5	1.79	-229.5	-6.06	-229.5	-1.36	-229.5	-4.08	-229.5	-1.41	-229.5	-3.23
-228.6	-3.21	-228.6	6.39	-228.6	-3.11	-228.6	-2.02	-228.6	-4.48	-228.6	-6.92	-228.6	-4.16	-228.6	-0.84	-228.6	-3.48	-228.6	0.47	-228.6	-3.96	-228.6	-1.86	-228.6	1.16	-228.6	2.43	-228.6	2.01	-228.6	7.91	-228.6	-0.57	-228.6	2.56	-228.6	-1.49	-228.6	3.14	-228.6	-3.97	-228.6	-1.64	-228.6	-4.93	-228.6	-4.68	-228.6	-2.86
-227.7	-2.11	-227.7	2.5	-227.7	-3.43	-227.7	-1.47	-227.7	-4.17	-227.7	-5.99	-227.7	-2.79	-227.7	-1.13	-227.7	-1.54	-227.7	2.21	-227.7	-3.91	-227.7	-3.13	-227.7	0.6	-227.7	2.82	-227.7	4.75	-227.7	8.3	-227.7	1.92	-227.7	-0.39	-227.7	-2.5	-227.7	0.09	-227.7	-3	-227.7	-0.07	-227.7	-4.49	-227.7	-4.8	-227.7	-2.85
-226.8	-3.87	-226.8	0.67	-226.8	-1.29	-226.8	-3.28	-226.8	-2.51	-226.8	-5.39	-226.8	-4.54	-226.8	-2.98	-226.8	-1.91	-226.8	-1.97	-226.8	-0.81	-226.8	-6.66	-226.8	2.22	-226.8	2.09	-226.8	-1.17	-226.8	4.5	-226.8	0.33	-226.8	1.21	-226.8	-0.98	-226.8	-0.91	-226.8	-5.39	-226.8	-1.13	-226.8	-3.55	-226.8	-0.76	-226.8	-1.67
-225.9	-1.62	-225.9	1.98	-225.9	-4.15	-225.9	-2.7	-225.9	-8.33	-225.9	-4.39	-225.9	-3.64	-225.9	-2.02	-225.9	-4.69	-225.9	-3.08	-225.9	-1.2	-225.9	-4.64	-225.9	2.23	-225.9	3.04	-225.9	-0.91	-225.9	5.14	-225.9	2.87	-225.9	-0.25	-225.9	-0.8	-225.9	0.74	-225.9	-4.48	-225.9	-1.07	-225.9	-1.69	-225.9	-4.2	-225.9	1.48
-225	-3.61	-225	1.33	-225	-3.74	-225	-1.84	-225	-6.67	-225	-4.41	-225	-0.68	-225	-1.8	-225	-1.85	-225	-1.58	-225	-2.42	-225	-5.82	-225	2.9	-225	2.08	-225	-0.13	-225	5.1	-225	0.53	-225	-0.18	-225	-0.82	-225	1.26	-225	-6.19	-225	-2.03	-225	-1.65	-225	-3.71	-225	-0.74
-224.1	-2.63	-224.1	1.17	-224.1	-3.22	-224.1	-3.48	-224.1	-6.69	-224.1	-5.35	-224.1	0.58	-224.1	-1.62	-224.1	-1.84	-224.1	-1.66	-224.1	-2.5	-224.1	-4.15	-224.1	5.23	-224.1	3.11	-224.1	0.41	-224.1	6.28	-224.1	2.49	-224.1	5.06	-224.1	-1.45	-224.1	-0.44	-224.1	-6.57	-224.1	-1.09	-224.1	0.07	-224.1	-0.97	-224.1	-2.29
-223.2	-1.73	-223.2	2.54	-223.2	-5.07	-223.2	-2.03	-223.2	-3.87	-223.2	-3.63	-223.2	0.05	-223.2	-1.21	-223.2	-3.72	-223.2	1.67	-223.2	-1.01	-223.2	-2.05	-223.2	3.18	-223.2	0.25	-223.2	0.35	-223.2	4.63	-223.2	-0.66	-223.2	0.97	-223.2	-0.69	-223.2	0.4	-223.2	-4.85	-223.2	-3.09	-223.2	-4.27	-223.2	-2.99	-223.2	-1.68
-222.3	-2.23	-222.3	2.19	-222.3	-3.4	-222.3	0.24	-222.3	-3.37	-222.3	-1.41	-222.3	-2.02	-222.3	-2.43	-222.3	-4.43	-222.3	0.72	-222.3	-2.62	-222.3	-4.85	-222.3	2.89	-222.3	1.7	-222.3	-0.05	-222.3	4.58	-222.3	-0.69	-222.3	1.86	-222.3	-1.13	-222.3	-0.07	-222.3	-3.88	-222.3	-2.38	-222.3	-4.04	-222.3	-3.82	-222.3	-1.65
-221.4	-4.88	-221.4	3.25	-221.4	-5.36	-221.4	-3.76	-221.4	-4.74	-221.4	-5.96	-221.4	-1.1	-221.4	-1.18	-221.4	-4.25	-221.4	-0.78	-221.4	-2.63	-221.4	-5.42	-221.4	1.35	-221.4	2.82	-221.4	-1.82	-221.4	5.59	-221.4	0.84	-221.4	-0.07	-221.4	-0.86	-221.4	1.23	-221.4	-3.97	-221.4	-0.83	-221.4	-2.79	-221.4	-6.01	-221.4	-1.44
-220.5	-2	-220.5	1.23	-220.5	-3.31	-220.5	-3.62	-220.5	-4.4	-220.5	-3.47	-220.5	-1.14	-220.5	-3.76	-220.5	-3	-220.5	-0.87	-220.5	-3.06	-220.5	-5.37	-220.5	2.85	-220.5	2.17	-220.5	1.34	-220.5	3.62	-220.5	0.63	-220.5	-0.53	-220.5	-1.7	-220.5	-0.05	-220.5	-5.61	-220.5	-2.36	-220.5	-4.02	-220.5	-2.66	-220.5	-1.59
-219.6	-0.9	-219.6	3.07	-219.6	-3.41	-219.6	-1.71	-219.6	-7.19	-219.6	-4.58	-219.6	-2.43	-219.6	-2.75	-219.6	-2.51	-219.6	-0.31	-219.6	-3.28	-219.6	-4.29	-219.6	-0.24	-219.6	1.99	-219.6	0.64	-219.6	5.54	-219.6	2.71	-219.6	0.8	-219.6	-2.18	-219.6	-0.15	-219.6	-4.47	-219.6	-1.56	-219.6	-2.89	-219.6	-3.58	-219.6	-2.43
-218.7	-4.86	-218.7	1.88	-218.7	-4.88	-218.7	-5.75	-218.7	-3.32	-218.7	-5.09	-218.7	-2.03	-218.7	-1.17	-218.7	-2.89	-218.7	-2.96	-218.7	-0.33	-218.7	-6.34	-218.7	2.57	-218.7	3.19	-218.7	0.43	-218.7	3.85	-218.7	2.01	-218.7	-0.32	-218.7	-3.55	-218.7	0.75	-218.7	-4.66	-218.7	-2.12	-218.7	-3.41	-218.7	-2.8	-218.7	-2.92
-217.8	-5.02	-217.8	2.94	-217.8	-4.55	-217.8	-1.44	-217.8	-5.16	-217.8	-6.72	-217.8	-2.7	-217.8	-0.9	-217.8	-1.12	-217.8	-2.58	-217.8	-1.84	-217.8	-3.82	-217.8	1.45	-217.8	1.97	-217.8	1.78	-217.8	6.38	-217.8	1.91	-217.8	1.87	-217.8	-2.02	-217.8	0.47	-217.8	-4.58	-217.8	-0.65	-217.8	-2.65	-217.8	-4.83	-217.8	-2.77
-216.9	-2	-216.9	3.29	-216.9	-3.35	-216.9	-2.41	-216.9	-4.42	-216.9	-1.38	-216.9	-1.81	-216.9	-2.56	-216.9	-0.85	-216.9	-0.55	-216.9	-1.52	-216.9	-0.29	-216.9	2.36	-216.9	1.81	-216.9	0.94	-216.9	6.72	-216.9	2.44	-216.9	0.73	-216.9	-1.55	-216.9	-0.11	-216.9	-7.46	-216.9	-5.19	-216.9	-1.81	-216.9	-3.36	-216.9	-2.13
-216	-3.2	-216	2.32	-216	-3.73	-216	-2.41	-216	-5	-216	-4.98	-216	-1.93	-216	-1.13	-216	-3.29	-216	2.67	-216	-1.57	-216	-2.91	-216	2.48	-216	2.03	-216	-0.88	-216	6.94	-216	1.29	-216	1.96	-216	-0.75	-216	1.25	-216	-4.94	-216	-0.56	-216	-2.82	-216	-3.73	-216	-2.32
-215.1	-4.07	-215.1	2.59	-215.1	-3.41	-215.1	-1.15	-215.1	-6.55	-215.1	-5.84	-215.1	-1.17	-215.1	-1.3	-215.1	-2.86	-215.1	1.12	-215.1	-0.65	-215.1	-2.08	-215.1	2.09	-215.1	2.59	-215.1	-1.13	-215.1	4.94	-215.1	2.04	-215.1	0.73	-215.1	-1.57	-215.1	-0.43	-215.1	-5.41	-215.1	-1.2	-215.1	-1.42	-215.1	-4.61	-215.1	-1.45
-214.2	-3.05	-214.2	3.35	-214.2	-4.47	-214.2	-4.35	-214.2	-5.59	-214.2	-5.3	-214.2	-2.28	-214.2	-2.19	-214.2	-5.1	-214.2	-2.39	-214.2	-1	-214.2	-3.45	-214.2	1.9	-214.2	2.73	-214.2	2.35	-214.2	3.86	-214.2	2.85	-214.2	1.8	-214.2	-4.34	-214.2	0.48	-214.2	-2.35	-214.2	-0.74	-214.2	-2.09	-214.2	-1.85	-214.2	-0.1
-213.3	-5.36	-213.3	0.92	-213.3	-4.04	-213.3	-4.51	-213.3	-3.38	-213.3	-4.39	-213.3	-2.52	-213.3	-2.48	-213.3	-3.02	-213.3	-1.78	-213.3	-1.92	-213.3	-5.98	-213.3	1.03	-213.3	0.83	-213.3	-0.41	-213.3	5.56	-213.3	1.45	-213.3	0.82	-213.3	-0.01	-213.3	-0.03	-213.3	-5.23	-213.3	-1.59	-213.3	-2.79	-213.3	-3	-213.3	-0.32
-212.4	-1.47	-212.4	2.13	-212.4	-3.81	-212.4	-2.06	-212.4	-3.39	-212.4	-3.12	-212.4	-1.67	-212.4	-1.21	-212.4	-1.42	-212.4	-0.4	-212.4	-1.53	-212.4	-3.4	-212.4	2.21	-212.4	0.35	-212.4	0.82	-212.4	6.38	-212.4	0.72	-212.4	2.26	-212.4	-1.95	-212.4	0.99	-212.4	-5.46	-212.4	0.76	-212.4	-1.74	-212.4	-0.28	-212.4	-2.75
-211.5	-4.3	-211.5	-0.65	-211.5	-4.95	-211.5	-2.25	-211.5	-4.93	-211.5	-3.78	-211.5	-1.14	-211.5	-3.77	-211.5	-3.41	-211.5	-1.65	-211.5	-2.5	-211.5	-4	-211.5	2.68	-211.5	1.33	-211.5	-0.95	-211.5	4.15	-211.5	2.34	-211.5	1.5	-211.5	-2.38	-211.5	-0.41	-211.5	-4.91	-211.5	-3.45	-211.5	-4.47	-211.5	-3.09	-211.5	-1.28
-210.6	-3.12	-210.6	4.38	-210.6	-1.77	-210.6	-0.78	-210.6	-4.47	-210.6	-4.87	-210.6	-1.64	-210.6	0.33	-210.6	-2.27	-210.6	1.56	-210.6	-0.53	-210.6	-4.28	-210.6	0.66	-210.6	4.27	-210.6	2.2	-210.6	4.9	-210.6	1.67	-210.6	2.26	-210.6	-1.14	-210.6	1.2	-210.6	-5.4	-210.6	-1.16	-210.6	-2.3	-210.6	-3.03	-210.6	-1.33
-209.7	-0.26	-209.7	2.83	-209.7	-5.4	-209.7	-0.21	-209.7	-1.21	-209.7	-7.85	-209.7	0.33	-209.7	-3.66	-209.7	-3.01	-209.7	1.9	-209.7	-0.29	-209.7	-5.34	-209.7	4.33	-209.7	1.34	-209.7	1.08	-209.7	6.1	-209.7	1.36	-209.7	1.56	-209.7	-1.78	-209.7	2.44	-209.7	-6.05	-209.7	-0.52	-209.7	-2.18	-209.7	-5.74	-209.7	-1.39
-208.8	-2.87	-208.8	0.93	-208.8	-3.32	-208.8	-1.17	-208.8	-4.37	-208.8	-4.04	-208.8	-1.8	-208.8	-0.95	-208.8	-1.8	-208.8	2.71	-208.8	-0.76	-208.8	-3.9	-208.8	1.43	-208.8	2.91	-208.8	1.4	-208.8	5.7	-208.8	-1	-208.8	1.63	-208.8	-1.18	-208.8	0.34	-208.8	-4.95	-208.8	-3.08	-208.8	-1.26	-208.8	-2.22	-208.8	1.06
-207.9	-3.95	-207.9	0.37	-207.9	-1.36	-207.9	-0.66	-207.9	-1.31	-207.9	-3.9	-207.9	-3.42	-207.9	-3.33	-207.9	-1.11	-207.9	1.09	-207.9	-0.53	-207.9	-1.51	-207.9	0.38	-207.9	1.96	-207.9	-1.6	-207.9	4.18	-207.9	1.85	-207.9	2.41	-207.9	-0.06	-207.9	-1.4	-207.9	-5.05	-207.9	-1.09	-207.9	-2.74	-207.9	-0.86	-207.9	0.38
-207	-3.97	-207	1.39	-207	-2.87	-207	-2.33	-207	-3.29	-207	-2.41	-207	-1.68	-207	-2.62	-207	-4.57	-207	0.92	-207	1.29	-207	-3.16	-207	4.74	-207	-0.64	-207	-0.34	-207	3.33	-207	2.18	-207	3.13	-207	1.84	-207	1.29	-207	-4.09	-207	-2.05	-207	-4.18	-207	-0.57	-207	-1.07
-206.1	-3.67	-206.1	2.29	-206.1	-2.79	-206.1	-3.96	-206.1	-2.6	-206.1	-3.5	-206.1	-0.31	-206.1	0.21	-206.1	-2.1	-206.1	-0.48	-206.1	-1.15	-206.1	-4.75	-206.1	4.05	-206.1	2.02	-206.1	0.31	-206.1	6.47	-206.1	3.12	-206.1	1.54	-206.1	-0.18	-206.1	0.64	-206.1	-2.66	-206.1	0.48	-206.1	-0.98	-206.1	-2.7	-206.1	-2.21
-205.2	-5.02	-205.2	1.27	-205.2	-2.68	-205.2	-3.26	-205.2	-2.65	-205.2	-1.8	-205.2	-1.41	-205.2	-2.18	-205.2	-0.79	-205.2	-3.1	-205.2	-0.22	-205.2	-2.38	-205.2	3.84	-205.2	3.05	-205.2	3.03	-205.2	3.47	-205.2	-0.7	-205.2	3.48	-205.2	-1.91	-205.2	1.89	-205.2	-4.63	-205.2	-1.9	-205.2	-3.48	-205.2	-0.69	-205.2	-3.59
-204.3	-2.94	-204.3	3.28	-204.3	-3.38	-204.3	-1.74	-204.3	-3.98	-204.3	-3.24	-204.3	-1.96	-204.3	-2.37	-204.3	-1.78	-204.3	-0.82	-204.3	-2.91	-204.3	-0.58	-204.3	2.93	-204.3	-0.18	-204.3	-1.08	-204.3	6.76	-204.3	0.59	-204.3	2.43	-204.3	-0.95	-204.3	-0.08	-204.3	-6.36	-204.3	0.57	-204.3	-2.44	-204.3	-1.34	-204.3	-3.73
-203.4	-3.77	-203.4	3.6	-203.4	-3.77	-203.4	-1.57	-203.4	-3.99	-203.4	-3.18	-203.4	-4.38	-203.4	-2.34	-203.4	-0.86	-203.4	-0.3	-203.4	-1.77	-203.4	-2.96	-203.4	-0.56	-203.4	2.37	-203.4	-1.31	-203.4	3.39	-203.4	3.02	-203.4	2.6	-203.4	-4.26	-203.4	-1.61	-203.4	-5.74	-203.4	-2.88	-203.4	-0.46	-203.4	-2.65	-203.4	-1.73
-202.5	-3.27	-202.5	3.42	-202.5	-4.93	-202.5	-2.03	-202.5	-3.69	-202.5	-2.74	-202.5	-1.29	-202.5	-0.43	-202.5	-2.79	-202.5	-3.58	-202.5	-1.44	-202.5	-2.19	-202.5	1.43	-202.5	2.63	-202.5	1.1	-202.5	3.09	-202.5	0.85	-202.5	0.95	-202.5	-1.33	-202.5	1.52	-202.5	-5.12	-202.5	-2.27	-202.5	-3.4	-202.5	-1.18	-202.5	-0.43
-201.6	-2.64	-201.6	3.82	-201.6	-3.47	-201.6	-1.86	-201.6	-6.29	-201.6	-5.63	-201.6	-2.6	-201.6	-2.68	-201.6	-1.59	-201.6	-1.05	-201.6	-0.68	-201.6	-3.22	-201.6	0.78	-201.6	1.2	-201.6	-0.94	-201.6	5.1	-201.6	1.27	-201.6	0.48	-201.6	-1.91	-201.6	-0.89	-201.6	-3.86	-201.6	-4.42	-201.6	-3.68	-201.6	-3.77	-201.6	-3.2
-200.7	-2.02	-200.7	1.83	-200.7	-2.95	-200.7	-3.26	-200.7	-4.1	-200.7	-2.82	-200.7	0.2	-200.7	-1.86	-200.7	-3.4	-200.7	-1.31	-200.7	-2.28	-200.7	-3.27	-200.7	5.05	-200.7	1.53	-200.7	1.48	-200.7	4.94	-200.7	2.12	-200.7	1.22	-200.7	1.14	-200.7	-2.97	-200.7	-3.46	-200.7	-2.09	-200.7	-1.68	-200.7	-2.06	-200.7	-0.41
-199.8	-4.7	-199.8	3.44	-199.8	-3.26	-199.8	-2.03	-199.8	-2.73	-199.8	-6.39	-199.8	-1.23	-199.8	-2.59	-199.8	-2.28	-199.8	-0.1	-199.8	-3.11	-199.8	-5.7	-199.8	4.27	-199.8	0.54	-199.8	0.76	-199.8	3.16	-199.8	1.94	-199.8	1.69	-199.8	0.69	-199.8	-1.96	-199.8	-5.03	-199.8	-3.12	-199.8	-3.25	-199.8	-4.2	-199.8	-1.99
-198.9	-3.81	-198.9	3.01	-198.9	-3.04	-198.9	-5.68	-198.9	-3.99	-198.9	-1.44	-198.9	-1.03	-198.9	-0.36	-198.9	-3.04	-198.9	-0.75	-198.9	-2.07	-198.9	-1.21	-198.9	2.6	-198.9	2.65	-198.9	0.16	-198.9	4.46	-198.9	0.54	-198.9	2.93	-198.9	0.28	-198.9	-0.04	-198.9	-2.84	-198.9	-1.27	-198.9	-1.82	-198.9	-2.88	-198.9	0.45
-198	-2.63	-198	-0.9	-198	-2.69	-198	-1.95	-198	-7.02	-198	-0.65	-198	-3.11	-198	-0.15	-198	-1.11	-198	0.2	-198	-4.65	-198	-3.01	-198	0.6	-198	2.16	-198	2.83	-198	5.65	-198	-1.91	-198	3.77	-198	0.01	-198	-1.43	-198	-1.11	-198	0.24	-198	-3.13	-198	-0.5	-198	-0.29
-197.1	-3.21	-197.1	1.83	-197.1	-2.43	-197.1	-2.85	-197.1	-4.3	-197.1	-4.14	-197.1	-4.69	-197.1	-0.5	-197.1	-4.27	-197.1	-1.55	-197.1	-2.84	-197.1	-3.13	-197.1	0.5	-197.1	1.42	-197.1	0.47	-197.1	4.91	-197.1	2.19	-197.1	1.79	-197.1	-0.57	-197.1	-0.15	-197.1	-2.22	-197.1	-1.41	-197.1	-0.58	-197.1	-1.06	-197.1	-1.33
-196.2	-3.86	-196.2	1.29	-196.2	-1.62	-196.2	-5.37	-196.2	-5.9	-196.2	-2.3	-196.2	-2.35	-196.2	-3.81	-196.2	-3.1	-196.2	-0.97	-196.2	-3.07	-196.2	-4.11	-196.2	0.18	-196.2	0.91	-196.2	0.37	-196.2	4.86	-196.2	1.27	-196.2	1.01	-196.2	-1.33	-196.2	0.59	-196.2	-6.42	-196.2	-0.98	-196.2	-3.47	-196.2	-2.37	-196.2	-1.78
-195.3	-2.06	-195.3	2.1	-195.3	-3.59	-195.3	-3.3	-195.3	-6.02	-195.3	-3	-195.3	-1.83	-195.3	0.79	-195.3	-1.73	-195.3	-1.56	-195.3	-2.96	-195.3	-2.82	-195.3	1.85	-195.3	2.63	-195.3	1.76	-195.3	2.75	-195.3	2.31	-195.3	-0.13	-195.3	-0.2	-195.3	-0.81	-195.3	-6.02	-195.3	-3.13	-195.3	-2.61	-195.3	-2.96	-195.3	-3.3
-194.4	-2.11	-194.4	5.23	-194.4	-2.85	-194.4	-4.06	-194.4	-2.76	-194.4	-5	-194.4	-1.25	-194.4	-4.26	-194.4	-1.04	-194.4	-2.32	-194.4	-2.28	-194.4	-5.8	-194.4	2.05	-194.4	1.04	-194.4	-0.48	-194.4	4.2	-194.4	-1.23	-194.4	-0.89	-194.4	-2.2	-194.4	1.9	-194.4	-5.8	-194.4	-0.1	-194.4	-2.62	-194.4	-5.25	-194.4	-3.08
-193.5	-3.97	-193.5	3.28	-193.5	-5.07	-193.5	-1.34	-193.5	-3.46	-193.5	-2.37	-193.5	-3.97	-193.5	-1.08	-193.5	-1.39	-193.5	0.96	-193.5	-0.97	-193.5	-2.9	-193.5	0.68	-193.5	4.45	-193.5	0	-193.5	7.27	-193.5	1.41	-193.5	-0.23	-193.5	-1.2	-193.5	0.39	-193.5	-4.12	-193.5	-2.19	-193.5	-0.57	-193.5	-4.55	-193.5	-1.77
-192.6	-1.93	-192.6	0.6	-192.6	-3.4	-192.6	-3.07	-192.6	-5.35	-192.6	-4.45	-192.6	0.17	-192.6	-1.51	-192.6	-2.9	-192.6	-0.99	-192.6	-2.35	-192.6	-2.21	-192.6	1.9	-192.6	3.04	-192.6	0.6	-192.6	2.09	-192.6	1.99	-192.6	0.63	-192.6	-2.23	-192.6	0.78	-192.6	-3.01	-192.6	-1.25	-192.6	0	-192.6	-1.93	-192.6	-1.31
-191.7	-2.15	-191.7	3.31	-191.7	-1.97	-191.7	-1.28	-191.7	-2.77	-191.7	-3.73	-191.7	-0.85	-191.7	-1.03	-191.7	-2.38	-191.7	-0.93	-191.7	-2.1	-191.7	-1.3	-191.7	1.53	-191.7	2.46	-191.7	0.47	-191.7	2.83	-191.7	0.1	-191.7	0.89	-191.7	-1.01	-191.7	0.85	-191.7	-4.46	-191.7	-1.77	-191.7	-3.21	-191.7	-1.51	-191.7	-0.94
-190.8	-2.87	-190.8	4.06	-190.8	-2.27	-190.8	-5.08	-190.8	-2.97	-190.8	-3.5	-190.8	-1.42	-190.8	-2.45	-190.8	-4.68	-190.8	-1.32	-190.8	-2.14	-190.8	-2.78	-190.8	1.49	-190.8	1.75	-190.8	-1.88	-190.8	3.43	-190.8	-1.54	-190.8	1.58	-190.8	-3.87	-190.8	0.6	-190.8	-5.38	-190.8	-1.39	-190.8	-4.23	-190.8	-2.85	-190.8	-1.27
-189.9	-4.16	-189.9	3.59	-189.9	-3.96	-189.9	-0.44	-189.9	-3.19	-189.9	-3.74	-189.9	-5.24	-189.9	-2.2	-189.9	-2.58	-189.9	0.11	-189.9	-2.84	-189.9	-5.12	-189.9	-1.38	-189.9	0.83	-189.9	1.34	-189.9	5.11	-189.9	0.53	-189.9	0.58	-189.9	-1.94	-189.9	0.23	-189.9	-4.4	-189.9	-2.17	-189.9	-4.98	-189.9	-1.93	-189.9	0.21
-189	-3.91	-189	1.76	-189	-1.56	-189	-3.04	-189	-3.43	-189	-1.54	-189	-3.36	-189	-3.33	-189	-2.32	-189	-1.37	-189	-1.22	-189	-3.86	-189	0.44	-189	1.56	-189	-0.28	-189	5.08	-189	3.18	-189	1.02	-189	0.47	-189	-2.55	-189	-4.22	-189	-0.6	-189	-2.73	-189	-3.32	-189	-0.3
-188.1	-2.46	-188.1	0.66	-188.1	-4.89	-188.1	-2.77	-188.1	-4.96	-188.1	-3.23	-188.1	-0.07	-188.1	-2.13	-188.1	-3.31	-188.1	0.16	-188.1	-2.4	-188.1	-2.46	-188.1	3.26	-188.1	1.87	-188.1	0.72	-188.1	4.98	-188.1	2.17	-188.1	2.61	-188.1	0.14	-188.1	0.2	-188.1	-5.66	-188.1	-0.17	-188.1	-0.03	-188.1	-1.44	-188.1	1.39
-187.2	-3.29	-187.2	4.4	-187.2	-4.85	-187.2	-1.53	-187.2	-2.06	-187.2	-3.79	-187.2	-3.21	-187.2	-0.75	-187.2	-2.26	-187.2	0.92	-187.2	-0.68	-187.2	-5.27	-187.2	-1.03	-187.2	0.57	-187.2	-2.33	-187.2	7.66	-187.2	1.16	-187.2	0.19	-187.2	-5.21	-187.2	-1.12	-187.2	-4.11	-187.2	0.31	-187.2	-2.83	-187.2	-2.27	-187.2	-1.49
-186.3	-2.6	-186.3	1.75	-186.3	-2.92	-186.3	-1.09	-186.3	-3.69	-186.3	-1.72	-186.3	-2.65	-186.3	-1.46	-186.3	-5.3	-186.3	-2.44	-186.3	-1.89	-186.3	-1.13	-186.3	-0.29	-186.3	2.58	-186.3	-0.24	-186.3	4.32	-186.3	1.3	-186.3	2.75	-186.3	-0.04	-186.3	-0.77	-186.3	-4.61	-186.3	-1.1	-186.3	-2.03	-186.3	-3.29	-186.3	-0.28
-185.4	-3.04	-185.4	1.82	-185.4	-3.3	-185.4	-2.97	-185.4	-4.39	-185.4	-2.37	-185.4	-1.66	-185.4	-2.29	-185.4	-0.84	-185.4	-3.52	-185.4	-1.07	-185.4	-2.49	-185.4	4.2	-185.4	2.87	-185.4	1.6	-185.4	5.55	-185.4	3.01	-185.4	-0.47	-185.4	-0.46	-185.4	0.74	-185.4	-3.04	-185.4	-0.92	-185.4	-3.77	-185.4	-5.82	-185.4	-1.35
-184.5	-2.22	-184.5	1.8	-184.5	-1.68	-184.5	-1.67	-184.5	-2.99	-184.5	-4.77	-184.5	-0.84	-184.5	-0.86	-184.5	-1.29	-184.5	-2.56	-184.5	-2.4	-184.5	-3.11	-184.5	1.13	-184.5	4.25	-184.5	0.21	-184.5	3.56	-184.5	0.47	-184.5	2.56	-184.5	-0.9	-184.5	0.29	-184.5	-4.38	-184.5	-0.86	-184.5	-0.94	-184.5	-1.66	-184.5	-0.55
-183.6	-0.83	-183.6	2.31	-183.6	-1.99	-183.6	-1.45	-183.6	-3.21	-183.6	-3.66	-183.6	0.79	-183.6	-1.7	-183.6	-2.15	-183.6	1.39	-183.6	-1.31	-183.6	-4.68	-183.6	3.09	-183.6	3.01	-183.6	-0.89	-183.6	5.82	-183.6	2.12	-183.6	0.63	-183.6	0.35	-183.6	-0.7	-183.6	-5.03	-183.6	-0.58	-183.6	-1.07	-183.6	-3.01	-183.6	1.9
-182.7	-4.6	-182.7	4.23	-182.7	-3.84	-182.7	-1.73	-182.7	-4.29	-182.7	-4.65	-182.7	-3.41	-182.7	1.36	-182.7	-4.63	-182.7	-0.17	-182.7	-2.56	-182.7	-5.93	-182.7	2.43	-182.7	2.62	-182.7	0.71	-182.7	3.74	-182.7	-0.72	-182.7	1.95	-182.7	0.16	-182.7	0.32	-182.7	-0.75	-182.7	-1.46	-182.7	-3.22	-182.7	-1.07	-182.7	-0.94
-181.8	-2.87	-181.8	1.04	-181.8	-5.31	-181.8	-1.52	-181.8	-1.24	-181.8	-3.08	-181.8	0.12	-181.8	-2.5	-181.8	-3.19	-181.8	-2.76	-181.8	-0.07	-181.8	-5.24	-181.8	3.15	-181.8	1.54	-181.8	0.79	-181.8	2.76	-181.8	2.02	-181.8	1.75	-181.8	-2.43	-181.8	0.08	-181.8	-4.86	-181.8	-1.58	-181.8	-4.67	-181.8	0.12	-181.8	-3.7
-180.9	-3.18	-180.9	2.66	-180.9	-1.04	-180.9	-3.21	-180.9	-5	-180.9	-1.2	-180.9	-1.77	-180.9	-2.15	-180.9	-4.08	-180.9	-2.97	-180.9	-1.7	-180.9	-2.29	-180.9	0.29	-180.9	0.43	-180.9	-0.25	-180.9	4.75	-180.9	-0.33	-180.9	-0.2	-180.9	-1.61	-180.9	-0.25	-180.9	-4.06	-180.9	-0.69	-180.9	-3.84	-180.9	-3.67	-180.9	-0.62
-180	-4.72	-180	3.53	-180	-3.78	-180	-2.99	-180	-5.17	-180	-4.47	-180	-2.76	-180	-0.76	-180	-4.1	-180	-0.49	-180	-2.71	-180	-3.63	-180	0.67	-180	0.57	-180	1.63	-180	7.07	-180	2.14	-180	-0.71	-180	-0.87	-180	-0.72	-180	-4.38	-180	0.48	-180	-4.08	-180	-4.3	-180	0.71
-179.1	-3.1	-179.1	0.94	-179.1	-3.39	-179.1	-3.17	-179.1	-2	-179.1	-0.79	-179.1	-1.02	-179.1	-2.48	-179.1	-3.19	-179.1	-2.4	-179.1	0.4	-179.1	-4.02	-179.1	0.92	-179.1	2.02	-179.1	1.09	-179.1	4.76	-179.1	2.22	-179.1	0.62	-179.1	-3.1	-179.1	1.32	-179.1	-2.56	-179.1	-1.87	-179.1	-3.43	-179.1	-0.71	-179.1	-1.13
-178.2	-4.35	-178.2	4.74	-178.2	-0.66	-178.2	-4.69	-178.2	-2.89	-178.2	-0.77	-178.2	-2.19	-178.2	0.66	-178.2	-2.45	-178.2	-1.96	-178.2	-2.83	-178.2	-3.03	-178.2	1.2	-178.2	0.8	-178.2	-0.97	-178.2	3.29	-178.2	-1.39	-178.2	0.46	-178.2	-1.17	-178.2	-2.97	-178.2	-5.43	-178.2	-0.59	-178.2	-1.98	-178.2	-1.78	-178.2	-1
-177.3	-3.31	-177.3	3.95	-177.3	-3.36	-177.3	-3.59	-177.3	-5.18	-177.3	-2.8	-177.3	-1.8	-177.3	0.15	-177.3	-3.06	-177.3	-3.24	-177.3	-2.65	-177.3	-2.24	-177.3	1.95	-177.3	1.57	-177.3	-0.28	-177.3	4	-177.3	0.72	-177.3	2.85	-177.3	0.14	-177.3	0.97	-177.3	-4.3	-177.3	-0.28	-177.3	-6.24	-177.3	-2.06	-177.3	-1.11
-176.4	-2.74	-176.4	3.35	-176.4	-1.57	-176.4	-2.36	-176.4	-3.66	-176.4	-1.76	-176.4	-0.83	-176.4	-0.57	-176.4	-0.75	-176.4	-3.01	-176.4	-4.63	-176.4	-3	-176.4	1.37	-176.4	1.21	-176.4	1.69	-176.4	3.95	-176.4	-2.05	-176.4	1.55	-176.4	0.31	-176.4	0.16	-176.4	-2.34	-176.4	-0.95	-176.4	-2.34	-176.4	-0.83	-176.4	1.42
-175.5	-1.42	-175.5	3.12	-175.5	-0.31	-175.5	-0.17	-175.5	-2.43	-175.5	-3.86	-175.5	0.8	-175.5	-0.58	-175.5	-0.21	-175.5	-0.41	-175.5	-0.3	-175.5	-2.33	-175.5	1.45	-175.5	1.78	-175.5	1.87	-175.5	4.58	-175.5	2.98	-175.5	3	-175.5	-0.39	-175.5	-2.07	-175.5	-1.31	-175.5	-1.65	-175.5	-3.85	-175.5	-3.62	-175.5	-1.27
-174.6	-0.41	-174.6	1.06	-174.6	-2.34	-174.6	-2.96	-174.6	-4.43	-174.6	-2.68	-174.6	-0.64	-174.6	-3.64	-174.6	-0.99	-174.6	-1.67	-174.6	-2.14	-174.6	-6.13	-174.6	2.67	-174.6	2.38	-174.6	0.95	-174.6	4.43	-174.6	-0.76	-174.6	0.49	-174.6	-0.39	-174.6	0.67	-174.6	-2.33	-174.6	-2.08	-174.6	-3.12	-174.6	-3.28	-174.6	-0.49
-173.7	-3.34	-173.7	2.67	-173.7	-2.52	-173.7	-1.21	-173.7	-1.71	-173.7	-2.39	-173.7	-2.9	-173.7	-3.61	-173.7	-1.51	-173.7	-1.05	-173.7	-0.23	-173.7	-3.94	-173.7	0.61	-173.7	1.97	-173.7	1.23	-173.7	2.83	-173.7	2.02	-173.7	-0.67	-173.7	-2.31	-173.7	1.69	-173.7	-5.05	-173.7	-1.22	-173.7	-2.31	-173.7	-1.93	-173.7	-2.14
-172.8	-2.82	-172.8	2.1	-172.8	-3.81	-172.8	-0.59	-172.8	-6	-172.8	-1.49	-172.8	1.5	-172.8	-0.42	-172.8	-2.27	-172.8	0.76	-172.8	1.16	-172.8	-3.37	-172.8	4.28	-172.8	0.91	-172.8	1.27	-172.8	5.01	-172.8	1.38	-172.8	2.37	-172.8	-0.98	-172.8	-0.49	-172.8	-1.9	-172.8	0.33	-172.8	-4.13	-172.8	-3.16	-172.8	-1.11
-171.9	-2.49	-171.9	2.3	-171.9	-0.84	-171.9	-1.55	-171.9	-1.85	-171.9	-3.76	-171.9	-1.16	-171.9	-1.43	-171.9	-1.2	-171.9	-0.52	-171.9	0.04	-171.9	-2.78	-171.9	1.25	-171.9	2.48	-171.9	0.39	-171.9	5.46	-171.9	0.35	-171.9	3.85	-171.9	-1.22	-171.9	0.79	-171.9	-3.17	-171.9	-1.12	-171.9	-2.59	-171.9	-1.42	-171.9	-0.64
-171	-1.37	-171	2.4	-171	-1.77	-171	-4.85	-171	-5.02	-171	-5.09	-171	-0.91	-171	-1.89	-171	-2.38	-171	-2.46	-171	-2.97	-171	-1.97	-171	1.43	-171	4.91	-171	1.81	-171	5.49	-171	0.88	-171	0.15	-171	-1.89	-171	0.64	-171	-3.39	-171	-2.89	-171	-1.49	-171	-0.25	-171	-2.99
-170.1	-2.92	-170.1	4.92	-170.1	-2.33	-170.1	0.41	-170.1	-5.36	-170.1	-2.97	-170.1	-1.81	-170.1	-0.55	-170.1	-1.33	-170.1	1.12	-170.1	-3.22	-170.1	-1.6	-170.1	2.37	-170.1	2.63	-170.1	1.23	-170.1	6.01	-170.1	-0.13	-170.1	0.98	-170.1	1.1	-170.1	0.32	-170.1	-3.6	-170.1	-0.09	-170.1	-2.27	-170.1	-2.91	-170.1	0.85
-169.2	-2.58	-169.2	2.83	-169.2	-4.53	-169.2	-4.11	-169.2	-4.19	-169.2	-2.3	-169.2	-0.54	-169.2	1.71	-169.2	-3.08	-169.2	-1.94	-169.2	-1.61	-169.2	-3.66	-169.2	1.59	-169.2	3.57	-169.2	-0.48	-169.2	3.48	-169.2	-1	-169.2	1	-169.2	-0.96	-169.2	-0.62	-169.2	-3.9	-169.2	-3.19	-169.2	-0.43	-169.2	-1.38	-169.2	-0.5
-168.3	-3.07	-168.3	4.21	-168.3	-0.45	-168.3	-1.06	-168.3	-5.61	-168.3	-2.63	-168.3	-3.53	-168.3	-1.37	-168.3	-1.39	-168.3	-3.36	-168.3	-2.15	-168.3	-3.51	-168.3	0.38	-168.3	1.29	-168.3	1.37	-168.3	1.76	-168.3	2.37	-168.3	1.25	-168.3	2.08	-168.3	-2.73	-168.3	-3.09	-168.3	-1.86	-168.3	-2.08	-168.3	-1.94	-168.3	1.82
-167.4	-2.92	-167.4	1.85	-167.4	-2.72	-167.4	-3.62	-167.4	-4.2	-167.4	-2.5	-167.4	-1.03	-167.4	-2.99	-167.4	-1.02	-167.4	-2.42	-167.4	-0.7	-167.4	-5.22	-167.4	1.39	-167.4	1.45	-167.4	-1.09	-167.4	4.99	-167.4	0.34	-167.4	1.35	-167.4	-0.81	-167.4	1.37	-167.4	-5.2	-167.4	-1.83	-167.4	-1.34	-167.4	-0.77	-167.4	2.58
-166.5	-3.13	-166.5	3.04	-166.5	-2.8	-166.5	-1.05	-166.5	-2.77	-166.5	-3.93	-166.5	-0.97	-166.5	0.73	-166.5	-3.01	-166.5	0.41	-166.5	-2.06	-166.5	-4	-166.5	1.28	-166.5	2.87	-166.5	0.7	-166.5	3.52	-166.5	0.09	-166.5	2.93	-166.5	-0.74	-166.5	1.21	-166.5	-5.46	-166.5	-1.7	-166.5	-0.96	-166.5	-1.71	-166.5	-0.78
-165.6	-4.05	-165.6	1.96	-165.6	-2.46	-165.6	-2.72	-165.6	-4.94	-165.6	-4.48	-165.6	-3.08	-165.6	-2.64	-165.6	-3.53	-165.6	-1.06	-165.6	-2.4	-165.6	-2.99	-165.6	0.35	-165.6	1.93	-165.6	-0.98	-165.6	4.02	-165.6	1.21	-165.6	1.04	-165.6	0.12	-165.6	2.22	-165.6	-4.02	-165.6	0.62	-165.6	0.26	-165.6	-2.85	-165.6	1.23
-164.7	-4.14	-164.7	3.04	-164.7	-2.14	-164.7	-1.01	-164.7	-3.36	-164.7	-3.29	-164.7	-2.62	-164.7	-0.3	-164.7	-4.58	-164.7	0.3	-164.7	-1.13	-164.7	-3.29	-164.7	2.17	-164.7	1.18	-164.7	-2.24	-164.7	1.6	-164.7	-0.47	-164.7	2.46	-164.7	0.77	-164.7	-1.38	-164.7	-4.42	-164.7	-2.4	-164.7	-2.03	-164.7	-1.71	-164.7	0.44
-163.8	0.1	-163.8	-0.21	-163.8	-2.33	-163.8	-2.59	-163.8	-2.46	-163.8	-2.65	-163.8	-1.6	-163.8	-5.71	-163.8	-0.71	-163.8	-2.43	-163.8	-3.8	-163.8	-2.89	-163.8	1.87	-163.8	2.21	-163.8	0.46	-163.8	3.3	-163.8	-0.41	-163.8	2.81	-163.8	-0.18	-163.8	1.74	-163.8	-5.73	-163.8	-0.5	-163.8	-2.42	-163.8	-2.03	-163.8	-0.12
-162.9	-2.2	-162.9	3.24	-162.9	-2.06	-162.9	-0.63	-162.9	-4.68	-162.9	-1.06	-162.9	-0.36	-162.9	-0.96	-162.9	-2.39	-162.9	-0.89	-162.9	-2.11	-162.9	-3.57	-162.9	1.86	-162.9	2.3	-162.9	0.72	-162.9	2.88	-162.9	1.48	-162.9	2.51	-162.9	-2.23	-162.9	0.77	-162.9	-0.79	-162.9	-2.98	-162.9	-2.37	-162.9	-0.72	-162.9	-0.43
-162	-1.63	-162	2.03	-162	-3.66	-162	-1.89	-162	-4.91	-162	-3.97	-162	0.54	-162	-3.94	-162	-1.81	-162	0.16	-162	-2.74	-162	-4.83	-162	1.42	-162	-2.62	-162	0.78	-162	4.69	-162	1.07	-162	0	-162	1.46	-162	-0.7	-162	-1.69	-162	-0.26	-162	-2.13	-162	-2.63	-162	2.83
-161.1	-1.38	-161.1	1.34	-161.1	-2.42	-161.1	-2.78	-161.1	-0.44	-161.1	-0.88	-161.1	-0.36	-161.1	-2.69	-161.1	-1.04	-161.1	-0.79	-161.1	0.02	-161.1	-1.99	-161.1	3.85	-161.1	1.04	-161.1	1.7	-161.1	1.7	-161.1	1.64	-161.1	1.83	-161.1	-0.75	-161.1	1.67	-161.1	-4.03	-161.1	-0.65	-161.1	0.5	-161.1	-2.17	-161.1	-0.66
-160.2	0.58	-160.2	2.19	-160.2	-1.07	-160.2	-2.89	-160.2	-4.49	-160.2	-4.05	-160.2	-1.59	-160.2	-2.5	-160.2	-1.32	-160.2	-2.48	-160.2	-3.13	-160.2	-5.68	-160.2	1.18	-160.2	1.25	-160.2	1.83	-160.2	1.15	-160.2	0.12	-160.2	-0.84	-160.2	0.05	-160.2	2.67	-160.2	-4.97	-160.2	-2.43	-160.2	-0.57	-160.2	-1.75	-160.2	-0.13
-159.3	-3.56	-159.3	3.51	-159.3	-1.02	-159.3	-3.01	-159.3	-0.83	-159.3	-4.85	-159.3	-3.07	-159.3	-1.99	-159.3	0.64	-159.3	-2.85	-159.3	1.05	-159.3	-3.35	-159.3	2.37	-159.3	0.79	-159.3	0.04	-159.3	0.58	-159.3	1.17	-159.3	2.55	-159.3	-1.31	-159.3	-1.29	-159.3	-4.02	-159.3	-2.51	-159.3	-0.62	-159.3	-3.08	-159.3	-0.38
-158.4	-2.45	-158.4	0.02	-158.4	-0.92	-158.4	-4.12	-158.4	-1.55	-158.4	-1.62	-158.4	-0.12	-158.4	-1.17	-158.4	-1.59	-158.4	-1.25	-158.4	0.02	-158.4	-3.93	-158.4	3.23	-158.4	1.29	-158.4	-1.14	-158.4	3.26	-158.4	1.07	-158.4	-0.06	-158.4	1.94	-158.4	0.85	-158.4	-1.89	-158.4	-3.17	-158.4	-3.2	-158.4	-2.63	-158.4	-1.43
-157.5	-3.71	-157.5	-3	-157.5	-1.99	-157.5	-0.71	-157.5	-3.45	-157.5	-0.71	-157.5	-2.87	-157.5	-3.26	-157.5	-1.97	-157.5	1.95	-157.5	-2.42	-157.5	-0.43	-157.5	0.54	-157.5	1.55	-157.5	0.62	-157.5	3.79	-157.5	2.54	-157.5	3.39	-157.5	-1.57	-157.5	-1.53	-157.5	-2.23	-157.5	-3.87	-157.5	-2.04	-157.5	-0.84	-157.5	-1.3
-156.6	-2.41	-156.6	0.83	-156.6	-1.08	-156.6	-1.67	-156.6	-2.54	-156.6	-1.71	-156.6	-0.43	-156.6	-2.65	-156.6	-2.26	-156.6	-0.85	-156.6	-1.55	-156.6	-2.4	-156.6	1.18	-156.6	0.94	-156.6	-0.91	-156.6	3.31	-156.6	0.44	-156.6	1.25	-156.6	-3.34	-156.6	0.99	-156.6	-3.68	-156.6	-1.37	-156.6	-3.66	-156.6	-1.15	-156.6	0.05
-155.7	-2.52	-155.7	1.54	-155.7	-2.18	-155.7	-1.38	-155.7	-4.7	-155.7	-3.25	-155.7	-1.63	-155.7	-0.77	-155.7	-3.32	-155.7	0.31	-155.7	-3.67	-155.7	-1.47	-155.7	-1.23	-155.7	1.52	-155.7	-0.36	-155.7	0.64	-155.7	2.96	-155.7	0.56	-155.7	-0.88	-155.7	0.27	-155.7	-2.64	-155.7	-3.06	-155.7	-1.07	-155.7	-2.23	-155.7	-0.75
-154.8	-2.18	-154.8	0.79	-154.8	-0.76	-154.8	-2.99	-154.8	-2.47	-154.8	-3.2	-154.8	-1.01	-154.8	-1.6	-154.8	-1.77	-154.8	-0.91	-154.8	-3.37	-154.8	-3.01	-154.8	2.69	-154.8	0.63	-154.8	0.85	-154.8	0.18	-154.8	-0.19	-154.8	3	-154.8	-0.43	-154.8	-0.62	-154.8	-0.92	-154.8	0.04	-154.8	0.02	-154.8	-1.02	-154.8	0.03
-153.9	-3.06	-153.9	3.17	-153.9	1.89	-153.9	0.19	-153.9	-3.45	-153.9	-2.42	-153.9	-2.86	-153.9	-0.07	-153.9	-0.41	-153.9	-2.7	-153.9	-1.57	-153.9	-4.43	-153.9	-1.22	-153.9	1	-153.9	-1.03	-153.9	3.22	-153.9	0.43	-153.9	1.04	-153.9	-1	-153.9	-1.65	-153.9	-3.81	-153.9	-0.38	-153.9	-3.83	-153.9	-3.41	-153.9	0.33
-153	-1.27	-153	3.78	-153	-3.02	-153	-1.5	-153	-2.74	-153	-0.72	-153	-0.98	-153	0.52	-153	-3.05	-153	0.44	-153	-0.1	-153	-2.03	-153	1.39	-153	0.76	-153	0.66	-153	2.89	-153	2.25	-153	3.37	-153	-3.1	-153	-1.54	-153	-3.64	-153	-1.79	-153	-3.04	-153	0.04	-153	-2.29
-152.1	-1.64	-152.1	2.71	-152.1	-3.22	-152.1	-3.96	-152.1	-4.22	-152.1	-0.88	-152.1	-0.85	-152.1	-0.99	-152.1	-3.85	-152.1	-0.48	-152.1	-1.99	-152.1	-2.09	-152.1	-1.48	-152.1	4.03	-152.1	0.01	-152.1	3.47	-152.1	-0.22	-152.1	2.56	-152.1	-3.47	-152.1	0.25	-152.1	-3.66	-152.1	-2.38	-152.1	-0.65	-152.1	-3.47	-152.1	-0.72
-151.2	-3.19	-151.2	2.43	-151.2	-0.63	-151.2	-1.99	-151.2	-5.95	-151.2	-2.63	-151.2	-2.64	-151.2	-2.03	-151.2	-1.35	-151.2	0.28	-151.2	-3.28	-151.2	-2.43	-151.2	1.05	-151.2	1.63	-151.2	1.44	-151.2	4.26	-151.2	1.14	-151.2	1.81	-151.2	0.44	-151.2	1.28	-151.2	-3.33	-151.2	-0.07	-151.2	-0.83	-151.2	-0.71	-151.2	-1.2
-150.3	-0.08	-150.3	2.01	-150.3	-2.69	-150.3	-0.26	-150.3	-3.49	-150.3	-0.8	-150.3	1.26	-150.3	-2.4	-150.3	-2.33	-150.3	-0.58	-150.3	-1.16	-150.3	-1.82	-150.3	2.3	-150.3	-0.82	-150.3	-0.12	-150.3	4.25	-150.3	1.37	-150.3	2.26	-150.3	-1.01	-150.3	-0.1	-150.3	-4.58	-150.3	-0.15	-150.3	-1.44	-150.3	-1.49	-150.3	-1.32
-149.4	-1.66	-149.4	1.9	-149.4	2.53	-149.4	-0.71	-149.4	-2.97	-149.4	0.07	-149.4	-0.67	-149.4	-1.3	-149.4	0.03	-149.4	-1.25	-149.4	0.8	-149.4	-0.38	-149.4	-0.09	-149.4	1.54	-149.4	0.59	-149.4	5.25	-149.4	3.61	-149.4	1.41	-149.4	1.01	-149.4	-0.66	-149.4	-3.74	-149.4	0.42	-149.4	-2.54	-149.4	-5.48	-149.4	-0.68
-148.5	-2.72	-148.5	1.61	-148.5	-2.32	-148.5	-2.97	-148.5	-5.15	-148.5	-2.17	-148.5	-1.25	-148.5	0.42	-148.5	-1.28	-148.5	0.5	-148.5	-3.1	-148.5	-1.99	-148.5	1.25	-148.5	1.86	-148.5	0.4	-148.5	3.78	-148.5	2.14	-148.5	1.59	-148.5	0.75	-148.5	0.7	-148.5	-0.41	-148.5	0.57	-148.5	-0.51	-148.5	-0.97	-148.5	0.72
-147.6	-1.04	-147.6	2.48	-147.6	-2.82	-147.6	-4.25	-147.6	-1.69	-147.6	-1.88	-147.6	-1.62	-147.6	-1.5	-147.6	-1	-147.6	-2.43	-147.6	-1.36	-147.6	-2.77	-147.6	0.86	-147.6	0.93	-147.6	0.92	-147.6	4.28	-147.6	1.02	-147.6	1.84	-147.6	-0.54	-147.6	-1.27	-147.6	-4.44	-147.6	-2	-147.6	-1.22	-147.6	-1.06	-147.6	-0.81
-146.7	-2.22	-146.7	4.09	-146.7	-3.12	-146.7	-1.09	-146.7	-2.54	-146.7	-2.14	-146.7	-1.54	-146.7	-1.85	-146.7	-3.5	-146.7	-0.57	-146.7	0.99	-146.7	-1.37	-146.7	-0.32	-146.7	1.04	-146.7	-0.67	-146.7	2.43	-146.7	3.14	-146.7	1.55	-146.7	-2.58	-146.7	0.37	-146.7	-3.97	-146.7	-1.4	-146.7	-0.9	-146.7	-3.16	-146.7	-1.49
-145.8	-2.99	-145.8	4.63	-145.8	-3.79	-145.8	-1.79	-145.8	-3.2	-145.8	-2.33	-145.8	-3.07	-145.8	1.75	-145.8	-1.72	-145.8	-0.25	-145.8	-2	-145.8	-2.98	-145.8	-0.28	-145.8	2.01	-145.8	1.5	-145.8	4	-145.8	2.58	-145.8	5.2	-145.8	-2.94	-145.8	-1.07	-145.8	-0.41	-145.8	-0.28	-145.8	1.85	-145.8	-1.78	-145.8	0.39
-144.9	-0.01	-144.9	0.86	-144.9	-0.49	-144.9	-0.57	-144.9	-4.1	-144.9	-1.7	-144.9	-2.81	-144.9	-1.2	-144.9	-1.84	-144.9	1.22	-144.9	-0.86	-144.9	-2.14	-144.9	0.44	-144.9	1.79	-144.9	0.06	-144.9	1.93	-144.9	1.9	-144.9	3.1	-144.9	-1.67	-144.9	-0.92	-144.9	-2.1	-144.9	-3.13	-144.9	-0.43	-144.9	1.04	-144.9	-3.05
-144	0.45	-144	2.85	-144	-1.84	-144	-1.73	-144	-3.37	-144	-3.17	-144	0.18	-144	-1.86	-144	-1.73	-144	0.12	-144	-2.66	-144	-4.54	-144	3.18	-144	0.33	-144	1.65	-144	5.33	-144	0.45	-144	-0.27	-144	0.12	-144	-1.96	-144	-4.75	-144	-0.99	-144	-1.54	-144	-2.7	-144	-0.56
-143.1	-1.05	-143.1	4.2	-143.1	-1.1	-143.1	-3.12	-143.1	-3.81	-143.1	0.94	-143.1	-1.73	-143.1	-0.64	-143.1	-2.24	-143.1	0.27	-143.1	-0.04	-143.1	-0.61	-143.1	-0.01	-143.1	0.36	-143.1	0.9	-143.1	3.92	-143.1	3.29	-143.1	0.5	-143.1	1.57	-143.1	-1.52	-143.1	-0.9	-143.1	-1.24	-143.1	-0.44	-143.1	-3.59	-143.1	0.45
-142.2	-2.36	-142.2	2.63	-142.2	-0.92	-142.2	-1.91	-142.2	-5.16	-142.2	-2.67	-142.2	-0.81	-142.2	-2.45	-142.2	-2.54	-142.2	-2.66	-142.2	-3.4	-142.2	-3.09	-142.2	0.76	-142.2	-0.4	-142.2	0.61	-142.2	5.98	-142.2	-2.24	-142.2	1.36	-142.2	-3.57	-142.2	-1.52	-142.2	-2.7	-142.2	2.8	-142.2	-2.04	-142.2	-1.21	-142.2	-2.31
-141.3	-0.85	-141.3	2.14	-141.3	-0.96	-141.3	-1.47	-141.3	-3.9	-141.3	-4.28	-141.3	0.99	-141.3	-3.43	-141.3	-0.61	-141.3	-2.09	-141.3	-2.54	-141.3	-2.9	-141.3	1.93	-141.3	-1.22	-141.3	0.82	-141.3	0.38	-141.3	-0.26	-141.3	-0.32	-141.3	-1.41	-141.3	0.21	-141.3	-5.04	-141.3	-2.7	-141.3	-1.82	-141.3	-2.28	-141.3	-1.86
-140.4	-4.54	-140.4	-0.66	-140.4	-0.55	-140.4	-2.75	-140.4	-1.05	-140.4	-0.74	-140.4	-2.73	-140.4	-2.59	-140.4	-0.97	-140.4	-1.54	-140.4	-0.92	-140.4	-1.32	-140.4	-0.01	-140.4	1.92	-140.4	-0.57	-140.4	1.74	-140.4	2.23	-140.4	4.47	-140.4	-0.84	-140.4	-2.42	-140.4	-2.24	-140.4	0.26	-140.4	-0.39	-140.4	-0.4	-140.4	-0.47
-139.5	-2.42	-139.5	3.28	-139.5	-0.84	-139.5	-3.3	-139.5	-4.08	-139.5	-1.24	-139.5	-3.39	-139.5	-0.19	-139.5	-1.81	-139.5	1.07	-139.5	-1.54	-139.5	-2.43	-139.5	0.33	-139.5	1.37	-139.5	0.41	-139.5	4.8	-139.5	0.76	-139.5	-0.6	-139.5	0.33	-139.5	0.2	-139.5	-3.54	-139.5	-1.43	-139.5	-0.46	-139.5	-1.48	-139.5	2.32
-138.6	-2.6	-138.6	1.74	-138.6	-1.86	-138.6	-1.11	-138.6	-3.36	-138.6	-2.8	-138.6	0.32	-138.6	0.3	-138.6	0.41	-138.6	0.78	-138.6	-2.35	-138.6	-3.98	-138.6	1.66	-138.6	-0.92	-138.6	0.75	-138.6	4.27	-138.6	-2.15	-138.6	2.85	-138.6	-1.72	-138.6	-0.27	-138.6	-2.02	-138.6	-1.07	-138.6	-4.17	-138.6	-1.22	-138.6	-0.76
-137.7	-0.67	-137.7	1.3	-137.7	-3.65	-137.7	-2.79	-137.7	-3.44	-137.7	-0.36	-137.7	-1.45	-137.7	-1.79	-137.7	-3.51	-137.7	-2.01	-137.7	-2.83	-137.7	1.01	-137.7	1.54	-137.7	0.35	-137.7	1.02	-137.7	3.03	-137.7	-1.83	-137.7	2.69	-137.7	0.63	-137.7	0.14	-137.7	-2.8	-137.7	-1.45	-137.7	-3.85	-137.7	-3.01	-137.7	-0.14
-136.8	-2.81	-136.8	4.76	-136.8	-1.04	-136.8	-3.12	-136.8	-4.29	-136.8	-0.17	-136.8	-3.83	-136.8	1.76	-136.8	-1.02	-136.8	-1.07	-136.8	-1.37	-136.8	-1.55	-136.8	0.04	-136.8	1.21	-136.8	0.98	-136.8	5.94	-136.8	1.04	-136.8	0.8	-136.8	-1.37	-136.8	-0.48	-136.8	-4.25	-136.8	-0.61	-136.8	-2.84	-136.8	-1.8	-136.8	-0.1
-135.9	-0.82	-135.9	2.11	-135.9	2.12	-135.9	-2.26	-135.9	-3.73	-135.9	-2.38	-135.9	-0.78	-135.9	0.63	-135.9	0.04	-135.9	-1.75	-135.9	-2.48	-135.9	-1.95	-135.9	-0.77	-135.9	2.57	-135.9	0.48	-135.9	-0.46	-135.9	3.21	-135.9	0.52	-135.9	-2.61	-135.9	-0.57	-135.9	-2.67	-135.9	-2.19	-135.9	-1.03	-135.9	-1.6	-135.9	-4.14
-135	-2.39	-135	2.24	-135	-0.7	-135	-0.51	-135	-7.27	-135	-4.67	-135	-2.99	-135	0.32	-135	-2.01	-135	0.14	-135	-2.9	-135	-2.58	-135	-0.07	-135	2.78	-135	0.43	-135	1.79	-135	1.31	-135	0.78	-135	0.22	-135	0.4	-135	-4.57	-135	-0.57	-135	-1.64	-135	-3.3	-135	0.04
-134.1	-0.89	-134.1	1.71	-134.1	-0.88	-134.1	-2.66	-134.1	-2.34	-134.1	0.06	-134.1	-0.22	-134.1	-1.99	-134.1	-1.28	-134.1	-0.66	-134.1	-2.72	-134.1	-4.28	-134.1	0.45	-134.1	0.16	-134.1	0.64	-134.1	3.38	-134.1	-0.48	-134.1	-1	-134.1	0.12	-134.1	0.56	-134.1	-2.91	-134.1	-0.12	-134.1	-2.18	-134.1	-0.47	-134.1	-0.09
-133.2	-1.37	-133.2	1.89	-133.2	0.11	-133.2	2.13	-133.2	-2.36	-133.2	-2.08	-133.2	-1.22	-133.2	-3.38	-133.2	0.46	-133.2	-1.43	-133.2	-1.9	-133.2	-3.99	-133.2	-0.7	-133.2	-0.37	-133.2	1.74	-133.2	2.21	-133.2	-0.22	-133.2	1.22	-133.2	-0.58	-133.2	0.36	-133.2	-1.87	-133.2	1.2	-133.2	-3.11	-133.2	-0.75	-133.2	-0.69
-132.3	-3.25	-132.3	1.45	-132.3	0.55	-132.3	0.52	-132.3	-2.1	-132.3	-1.63	-132.3	-2.31	-132.3	-1.01	-132.3	-1.88	-132.3	-2.33	-132.3	0.26	-132.3	-3.04	-132.3	-1.53	-132.3	-0.52	-132.3	1.02	-132.3	1.31	-132.3	2.78	-132.3	-1.62	-132.3	-1.28	-132.3	-1.81	-132.3	0.18	-132.3	-2.53	-132.3	2.6	-132.3	-4.58	-132.3	-0.57
-131.4	-2.17	-131.4	1.04	-131.4	-3.07	-131.4	0.6	-131.4	-1.96	-131.4	-3.53	-131.4	-0.74	-131.4	0.75	-131.4	-2.15	-131.4	0.42	-131.4	0.1	-131.4	-1.31	-131.4	-0.01	-131.4	3.29	-131.4	1.05	-131.4	2.2	-131.4	1.85	-131.4	-0.36	-131.4	-2.17	-131.4	0.53	-131.4	-3.05	-131.4	-1.03	-131.4	-4.43	-131.4	-5.19	-131.4	-0.3
-130.5	0.09	-130.5	2.99	-130.5	-2	-130.5	-0.94	-130.5	-5.75	-130.5	-0.25	-130.5	-0.9	-130.5	-0.33	-130.5	-0.97	-130.5	0.15	-130.5	-4.06	-130.5	-1.74	-130.5	0.78	-130.5	1.68	-130.5	1.42	-130.5	5.3	-130.5	0.81	-130.5	-1.18	-130.5	-0.44	-130.5	0.11	-130.5	-3.89	-130.5	-1.53	-130.5	-3.37	-130.5	-2.52	-130.5	-1.44
-129.6	-0.61	-129.6	2.17	-129.6	-2.31	-129.6	-0.41	-129.6	-4.34	-129.6	-2.02	-129.6	-1.59	-129.6	-2.71	-129.6	-3.09	-129.6	-0.1	-129.6	-4.32	-129.6	-3.32	-129.6	1.05	-129.6	1.18	-129.6	0.2	-129.6	2.69	-129.6	0.96	-129.6	-1.7	-129.6	0.84	-129.6	-1.53	-129.6	-1.5	-129.6	0.34	-129.6	-0.81	-129.6	-0.55	-129.6	1.38
-128.7	-1.43	-128.7	3.28	-128.7	-2.5	-128.7	-0.28	-128.7	-4.58	-128.7	-1.2	-128.7	-1.38	-128.7	-0.5	-128.7	-3.2	-128.7	-0.32	-128.7	-1.88	-128.7	-2.58	-128.7	-1.87	-128.7	1.18	-128.7	-0.19	-128.7	4.02	-128.7	0.86	-128.7	1.28	-128.7	-3.2	-128.7	-1.01	-128.7	-2.12	-128.7	0.11	-128.7	-0.71	-128.7	1.95	-128.7	-1.92
-127.8	-2.78	-127.8	2.02	-127.8	-1.41	-127.8	-2.35	-127.8	-3.37	-127.8	-1.44	-127.8	-0.5	-127.8	-0.54	-127.8	-1.65	-127.8	0.53	-127.8	0.97	-127.8	-0.84	-127.8	0.46	-127.8	2.54	-127.8	0.69	-127.8	4.12	-127.8	1.79	-127.8	1.53	-127.8	-2.26	-127.8	1.05	-127.8	-1.02	-127.8	-2.46	-127.8	-1.5	-127.8	-0.5	-127.8	-2.02
-126.9	-4.42	-126.9	0.89	-126.9	1.05	-126.9	0.26	-126.9	-1.08	-126.9	-0.41	-126.9	-1.8	-126.9	-0.68	-126.9	0.81	-126.9	0.68	-126.9	-0.54	-126.9	-0.83	-126.9	-0.35	-126.9	2.06	-126.9	2.36	-126.9	1.78	-126.9	-0.2	-126.9	2.52	-126.9	-1.83	-126.9	-0.8	-126.9	-1.24	-126.9	0.64	-126.9	-1.7	-126.9	-0.9	-126.9	-2.35
-126	-4.41	-126	3.38	-126	-0.73	-126	-2.24	-126	-2.9	-126	-2.4	-126	-2.74	-126	1.37	-126	-0.53	-126	-0.8	-126	-1.88	-126	-2.49	-126	-0.4	-126	2.88	-126	1.62	-126	0.35	-126	-2.06	-126	1.75	-126	-0.36	-126	1.37	-126	-1.23	-126	-3.56	-126	-2.12	-126	-1.7	-126	-1.29
-125.1	-2.74	-125.1	1.43	-125.1	-2.81	-125.1	-0.69	-125.1	-1.44	-125.1	-5.05	-125.1	-2.7	-125.1	-0.22	-125.1	-0.63	-125.1	-1.49	-125.1	-3.07	-125.1	-2.56	-125.1	-0.56	-125.1	3.1	-125.1	-0.51	-125.1	3.56	-125.1	-0.18	-125.1	2.58	-125.1	-0.57	-125.1	0.81	-125.1	-2.29	-125.1	0.66	-125.1	-0.31	-125.1	-0.31	-125.1	0.64
-124.2	-0.09	-124.2	-0.15	-124.2	-0.7	-124.2	-2.81	-124.2	-1.06	-124.2	-1.81	-124.2	0.35	-124.2	-0.34	-124.2	0.2	-124.2	0	-124.2	-1.05	-124.2	-2.99	-124.2	-0.46	-124.2	-0.62	-124.2	0.96	-124.2	3.52	-124.2	1.12	-124.2	-0.86	-124.2	-1.3	-124.2	-0.97	-124.2	-0.91	-124.2	0.3	-124.2	-0.14	-124.2	-2.99	-124.2	-3.37
-123.3	-2.26	-123.3	1.71	-123.3	-0.91	-123.3	-1.96	-123.3	-0.58	-123.3	-0.91	-123.3	-1.5	-123.3	-3.13	-123.3	-1.23	-123.3	-1.41	-123.3	-1.64	-123.3	-2.12	-123.3	1.97	-123.3	1.84	-123.3	1.53	-123.3	3.57	-123.3	-0.29	-123.3	-0.62	-123.3	-0.44	-123.3	0.79	-123.3	-1.4	-123.3	-0.19	-123.3	-1.16	-123.3	-3.02	-123.3	0.98
-122.4	-2.26	-122.4	1.47	-122.4	-0.63	-122.4	-3.32	-122.4	-3.67	-122.4	-1.59	-122.4	-1.4	-122.4	-3.35	-122.4	-0.99	-122.4	0.23	-122.4	0.15	-122.4	-2.47	-122.4	-1.39	-122.4	-1.21	-122.4	1.33	-122.4	3.97	-122.4	2.61	-122.4	0.35	-122.4	-1.21	-122.4	-0.88	-122.4	-1.99	-122.4	-1.32	-122.4	-0.84	-122.4	-1.25	-122.4	-1.63
-121.5	-2.38	-121.5	0.25	-121.5	-1.57	-121.5	-0.79	-121.5	-1.5	-121.5	-2.23	-121.5	-1.57	-121.5	-0.9	-121.5	-2.22	-121.5	-0.07	-121.5	-2.03	-121.5	-3.76	-121.5	-0.62	-121.5	0.62	-121.5	2.3	-121.5	1.95	-121.5	-0.57	-121.5	1.81	-121.5	-1.51	-121.5	-0.58	-121.5	0.59	-121.5	0.52	-121.5	-2.35	-121.5	0.53	-121.5	-1.72
-120.6	0.08	-120.6	2.75	-120.6	-2.7	-120.6	-2.12	-120.6	-3.74	-120.6	-2.29	-120.6	-2.64	-120.6	-2.7	-120.6	-4.4	-120.6	-1	-120.6	-1.17	-120.6	-1.51	-120.6	-1.37	-120.6	-0.99	-120.6	0.4	-120.6	2.57	-120.6	0.68	-120.6	0.44	-120.6	-2.05	-120.6	-0.07	-120.6	-2.73	-120.6	-1.24	-120.6	0.98	-120.6	-2.16	-120.6	-3.01
-119.7	-2.49	-119.7	2.1	-119.7	-4.5	-119.7	-1.54	-119.7	-4.66	-119.7	-1.43	-119.7	0.12	-119.7	-0.4	-119.7	-5.7	-119.7	-1.08	-119.7	-3.23	-119.7	-3.34	-119.7	0.18	-119.7	-0.19	-119.7	-0.19	-119.7	2.96	-119.7	-2.27	-119.7	-0.48	-119.7	-1.73	-119.7	-0.93	-119.7	-2.44	-119.7	-0.81	-119.7	-4.22	-119.7	-5.4	-119.7	-0.73
-118.8	-0.89	-118.8	1.37	-118.8	-0.1	-118.8	-0.72	-118.8	-1.76	-118.8	-1.82	-118.8	-0.04	-118.8	-2.55	-118.8	-1.19	-118.8	-2.27	-118.8	-2.04	-118.8	-2.8	-118.8	1.7	-118.8	1.93	-118.8	-0.33	-118.8	1.19	-118.8	0.18	-118.8	0.14	-118.8	-2.7	-118.8	-0.11	-118.8	-3.64	-118.8	0.47	-118.8	-1.18	-118.8	0.61	-118.8	-2.49
-117.9	-1.78	-117.9	2.18	-117.9	-0.38	-117.9	-1.99	-117.9	-4.71	-117.9	-0.64	-117.9	0.26	-117.9	0.39	-117.9	-1.16	-117.9	0.15	-117.9	-2.37	-117.9	-0.89	-117.9	0.73	-117.9	1.9	-117.9	0.56	-117.9	5.11	-117.9	3.51	-117.9	1.79	-117.9	-0.71	-117.9	-0.99	-117.9	-0.8	-117.9	0.11	-117.9	0.51	-117.9	-0.78	-117.9	-0.29
-117	-2.2	-117	2.73	-117	-0.07	-117	-1.87	-117	-2.13	-117	-2.01	-117	-3.37	-117	-0.16	-117	-0.46	-117	-1.54	-117	0.74	-117	-1.77	-117	-0.23	-117	-0.12	-117	0.16	-117	1.71	-117	1.46	-117	1.78	-117	-1.87	-117	-1.48	-117	-3.1	-117	-1.04	-117	-1.96	-117	-0.97	-117	0.07
-116.1	-1.1	-116.1	1.92	-116.1	-0.14	-116.1	-0.96	-116.1	-4.05	-116.1	-3.01	-116.1	-1.54	-116.1	-0.88	-116.1	-2.05	-116.1	-0.15	-116.1	-4.07	-116.1	-1.86	-116.1	2.31	-116.1	0.39	-116.1	-1.84	-116.1	3.33	-116.1	2.41	-116.1	-0.64	-116.1	-0.52	-116.1	1.04	-116.1	-5.21	-116.1	0.58	-116.1	-1.03	-116.1	-4.16	-116.1	-0.89
-115.2	-0.72	-115.2	4.33	-115.2	0.39	-115.2	0.28	-115.2	-5.58	-115.2	-2.68	-115.2	-1.83	-115.2	-0.72	-115.2	-0.91	-115.2	1.26	-115.2	-2.7	-115.2	-3.3	-115.2	1.66	-115.2	2.11	-115.2	2.98	-115.2	4.4	-115.2	0.57	-115.2	0.85	-115.2	-2.76	-115.2	1.18	-115.2	1.89	-115.2	-1.45	-115.2	0.48	-115.2	-0.8	-115.2	-3.42
-114.3	-2.5	-114.3	1.36	-114.3	-2.09	-114.3	-4.1	-114.3	-4.78	-114.3	-0.43	-114.3	-1.34	-114.3	-1.1	-114.3	-0.78	-114.3	-0.69	-114.3	-2.88	-114.3	-2.12	-114.3	0.76	-114.3	2.32	-114.3	1.07	-114.3	0.95	-114.3	-0.25	-114.3	0.45	-114.3	-2.02	-114.3	0.46	-114.3	-1.22	-114.3	0.13	-114.3	-2.89	-114.3	-1.41	-114.3	-0.84
-113.4	-1.36	-113.4	1.42	-113.4	-2.94	-113.4	-1.41	-113.4	-0.7	-113.4	-3.93	-113.4	-2.08	-113.4	-1.67	-113.4	-1.5	-113.4	-1.72	-113.4	0.83	-113.4	-1.95	-113.4	0.63	-113.4	0.14	-113.4	1.95	-113.4	3.21	-113.4	0.99	-113.4	2.46	-113.4	-2.79	-113.4	-0.65	-113.4	-1.84	-113.4	0.23	-113.4	-1.45	-113.4	-1.86	-113.4	-2.65
-112.5	-0.5	-112.5	1.98	-112.5	-0.95	-112.5	-1.42	-112.5	-0.66	-112.5	-1.07	-112.5	-0.7	-112.5	-4.09	-112.5	-0.71	-112.5	-2.15	-112.5	-0.47	-112.5	1.1	-112.5	-0.85	-112.5	-0.68	-112.5	1.16	-112.5	-0.34	-112.5	3.23	-112.5	0.83	-112.5	-2.83	-112.5	-0.23	-112.5	-1.37	-112.5	-2.77	-112.5	-0.3	-112.5	-2.41	-112.5	-2.25
-111.6	-2.28	-111.6	-0.67	-111.6	-0.59	-111.6	-1.1	-111.6	-3.14	-111.6	-2.78	-111.6	-1.35	-111.6	-0.4	-111.6	-1.52	-111.6	0.14	-111.6	-2.5	-111.6	-0.59	-111.6	1.87	-111.6	0.2	-111.6	0.79	-111.6	3.09	-111.6	1.23	-111.6	3.4	-111.6	-0.05	-111.6	0.92	-111.6	-1.26	-111.6	-1.81	-111.6	-1.19	-111.6	-0.66	-111.6	1.75
-110.7	0.62	-110.7	3.64	-110.7	-0.04	-110.7	-2.57	-110.7	-3.44	-110.7	-3.71	-110.7	-1.88	-110.7	-1.08	-110.7	-2.68	-110.7	1.37	-110.7	-3.83	-110.7	-1.91	-110.7	-0.67	-110.7	2.29	-110.7	-2.68	-110.7	4.38	-110.7	-1.83	-110.7	2.38	-110.7	-3.69	-110.7	0.56	-110.7	-2.41	-110.7	-0.78	-110.7	-2.17	-110.7	-1.77	-110.7	-2.13
-109.8	-0.59	-109.8	0.6	-109.8	0.36	-109.8	-0.42	-109.8	-5.07	-109.8	-4.68	-109.8	-0.33	-109.8	-0.61	-109.8	-1.2	-109.8	-0.31	-109.8	-1.93	-109.8	-3.88	-109.8	0.02	-109.8	2.37	-109.8	0.21	-109.8	3.56	-109.8	2.09	-109.8	-0.32	-109.8	-3.85	-109.8	0.78	-109.8	-3.72	-109.8	-0.86	-109.8	0.14	-109.8	-0.55	-109.8	-2.36
-108.9	-2.04	-108.9	2.88	-108.9	-2.32	-108.9	-4.1	-108.9	-1.08	-108.9	-2.03	-108.9	-2.65	-108.9	-1.47	-108.9	-1.56	-108.9	-3.13	-108.9	-0.04	-108.9	-2.72	-108.9	2.14	-108.9	1.23	-108.9	2.75	-108.9	1.59	-108.9	2.71	-108.9	-0.01	-108.9	1.42	-108.9	0.55	-108.9	-3.09	-108.9	-0.94	-108.9	-0.94	-108.9	-1.85	-108.9	0.17
-108	-0.26	-108	1.94	-108	-0.04	-108	-0.85	-108	-2.83	-108	-3.12	-108	-0.5	-108	-0.02	-108	-0.9	-108	-0.75	-108	-1.75	-108	-2.04	-108	0.12	-108	1.07	-108	0.94	-108	1.66	-108	1.41	-108	-0.99	-108	-0.98	-108	-0.26	-108	-1.93	-108	0.17	-108	-1.57	-108	-0.33	-108	-1.6
-107.1	-2.26	-107.1	0	-107.1	0.61	-107.1	-0.85	-107.1	-3.88	-107.1	-0.35	-107.1	-0.63	-107.1	-0.72	-107.1	0.48	-107.1	-0.86	-107.1	-2.07	-107.1	0.04	-107.1	1.63	-107.1	1.16	-107.1	1.74	-107.1	4.41	-107.1	-0.65	-107.1	1.13	-107.1	-2.32	-107.1	-0.48	-107.1	-0.75	-107.1	2.19	-107.1	-3.18	-107.1	-2.98	-107.1	-1.67
-106.2	-2.69	-106.2	3.15	-106.2	-1.38	-106.2	-2.26	-106.2	-0.05	-106.2	-4.34	-106.2	-1.69	-106.2	0.02	-106.2	-2.79	-106.2	-3.15	-106.2	-0.37	-106.2	-1.19	-106.2	-0.21	-106.2	-0.31	-106.2	0.86	-106.2	1.16	-106.2	0	-106.2	3.19	-106.2	-0.22	-106.2	0.25	-106.2	0.4	-106.2	-1.57	-106.2	-1.24	-106.2	-0.85	-106.2	1.21
-105.3	-1.4	-105.3	1.01	-105.3	-1.85	-105.3	1.9	-105.3	-5.67	-105.3	-0.93	-105.3	0.41	-105.3	0.72	-105.3	-0.99	-105.3	0.85	-105.3	-2.7	-105.3	1.38	-105.3	1.85	-105.3	2.12	-105.3	1.13	-105.3	1.64	-105.3	1.85	-105.3	0.85	-105.3	1.56	-105.3	0.83	-105.3	-1.52	-105.3	1.02	-105.3	-1.89	-105.3	-1.43	-105.3	-2.09
-104.4	-3.91	-104.4	1.7	-104.4	-1	-104.4	-1.2	-104.4	-2.21	-104.4	-2.01	-104.4	-0.18	-104.4	0.79	-104.4	-0.88	-104.4	-1.27	-104.4	-0.01	-104.4	-1.98	-104.4	1.63	-104.4	2.15	-104.4	2.36	-104.4	0.6	-104.4	0.29	-104.4	0.26	-104.4	0.81	-104.4	1.16	-104.4	-0.81	-104.4	-2.34	-104.4	-0.97	-104.4	0.85	-104.4	0.21
-103.5	-0.79	-103.5	1.31	-103.5	-2.93	-103.5	-2.21	-103.5	-1.25	-103.5	-3.63	-103.5	-0.55	-103.5	-0.55	-103.5	-2.22	-103.5	-0.22	-103.5	-0.49	-103.5	-1.96	-103.5	-0.22	-103.5	1.09	-103.5	-1.74	-103.5	2.44	-103.5	0.3	-103.5	1.71	-103.5	0.87	-103.5	-0.3	-103.5	-4.27	-103.5	-2.68	-103.5	-2.39	-103.5	-0.76	-103.5	1.43
-102.6	-1.97	-102.6	0.02	-102.6	0.79	-102.6	-1.79	-102.6	-1.87	-102.6	-0.74	-102.6	-3.28	-102.6	-1.22	-102.6	-2.23	-102.6	2.21	-102.6	-2.71	-102.6	-0.97	-102.6	0.4	-102.6	1.94	-102.6	0.93	-102.6	1.76	-102.6	0.73	-102.6	1.56	-102.6	-0.01	-102.6	0.91	-102.6	-1.6	-102.6	-2.66	-102.6	-1.13	-102.6	-3.12	-102.6	-1.01
-101.7	-1.66	-101.7	1.36	-101.7	-3.85	-101.7	-3.83	-101.7	-1.66	-101.7	-3.99	-101.7	-0.58	-101.7	-1.01	-101.7	-1.97	-101.7	-2.7	-101.7	0.29	-101.7	-2.69	-101.7	-0.89	-101.7	-1.02	-101.7	1.12	-101.7	0.15	-101.7	2.42	-101.7	1.26	-101.7	-2.02	-101.7	-0.92	-101.7	-1.71	-101.7	-0.89	-101.7	0.63	-101.7	0.48	-101.7	-1.32
-100.8	-2.07	-100.8	3.07	-100.8	0.06	-100.8	-1.56	-100.8	-1.7	-100.8	-3.18	-100.8	-3.11	-100.8	0.04	-100.8	-0.09	-100.8	-1.15	-100.8	0.64	-100.8	-1.4	-100.8	-0.6	-100.8	-0.56	-100.8	0.25	-100.8	1.96	-100.8	1.51	-100.8	3.21	-100.8	-1.84	-100.8	-3.2	-100.8	-3.1	-100.8	0.17	-100.8	-1.35	-100.8	-2.02	-100.8	-2.61
-99.9	-0.13	-99.9	1.01	-99.9	-0.36	-99.9	0.25	-99.9	-1.69	-99.9	-0.12	-99.9	-2.67	-99.9	0.09	-99.9	-0.24	-99.9	-1.32	-99.9	0.3	-99.9	0.77	-99.9	1.33	-99.9	3.11	-99.9	1.58	-99.9	0.97	-99.9	-0.03	-99.9	2.48	-99.9	-0.02	-99.9	0.9	-99.9	-1.92	-99.9	-1.32	-99.9	-0.22	-99.9	-2.65	-99.9	-1.98
-99	-3.51	-99	5	-99	1.62	-99	-0.99	-99	-1.83	-99	-0.98	-99	0.62	-99	-0.41	-99	0.79	-99	0.74	-99	-1.18	-99	-0.23	-99	0.4	-99	0.72	-99	2.14	-99	1.67	-99	0.21	-99	1.64	-99	-1.24	-99	-0.45	-99	-1.85	-99	-2.51	-99	-0.98	-99	-1.1	-99	-4.06
-98.1	-1.46	-98.1	2.32	-98.1	-0.74	-98.1	-2	-98.1	-2.88	-98.1	1.86	-98.1	-0.71	-98.1	-2.01	-98.1	-0.8	-98.1	-1.14	-98.1	-1.25	-98.1	-2.33	-98.1	1.53	-98.1	2.12	-98.1	0.31	-98.1	1.65	-98.1	0.74	-98.1	2.58	-98.1	-0.26	-98.1	2.17	-98.1	-4.76	-98.1	-2.67	-98.1	-2.56	-98.1	0.48	-98.1	-1.03
-97.2	-2.27	-97.2	2.13	-97.2	-0.5	-97.2	-0.03	-97.2	-4.14	-97.2	-0.75	-97.2	-0.78	-97.2	-0.18	-97.2	-1.96	-97.2	-0.77	-97.2	-0.52	-97.2	-3.55	-97.2	0.23	-97.2	0.41	-97.2	0.09	-97.2	2.38	-97.2	1.92	-97.2	0.33	-97.2	-0.95	-97.2	-1.45	-97.2	-1.77	-97.2	0.27	-97.2	-2.04	-97.2	-2.11	-97.2	-0.94
-96.3	0.13	-96.3	-0.09	-96.3	-1.31	-96.3	-1.7	-96.3	-0.72	-96.3	-1.6	-96.3	-1.79	-96.3	-3.52	-96.3	1.17	-96.3	0.52	-96.3	-2.32	-96.3	-2.09	-96.3	-0.68	-96.3	0.09	-96.3	2.13	-96.3	1.72	-96.3	2.02	-96.3	-1.57	-96.3	1.6	-96.3	-0.99	-96.3	-0.15	-96.3	-0.39	-96.3	0.37	-96.3	-1.84	-96.3	1.14
-95.4	-0.27	-95.4	-0.09	-95.4	-1.55	-95.4	-0.29	-95.4	-4.7	-95.4	-1.09	-95.4	0.64	-95.4	-0.55	-95.4	-0.38	-95.4	-0.77	-95.4	-2.78	-95.4	-0.18	-95.4	2.24	-95.4	1.99	-95.4	0.54	-95.4	1.16	-95.4	1.39	-95.4	2.37	-95.4	-0.94	-95.4	0.09	-95.4	-2.07	-95.4	-0.82	-95.4	-2.67	-95.4	-1.38	-95.4	-1.28
-94.5	0.27	-94.5	2.34	-94.5	-1.48	-94.5	-1.03	-94.5	-3.36	-94.5	-1.23	-94.5	-1.28	-94.5	-0.22	-94.5	1.19	-94.5	-2.45	-94.5	-1.14	-94.5	-3.96	-94.5	-0.86	-94.5	3.56	-94.5	1.74	-94.5	1.74	-94.5	-0.92	-94.5	0.82	-94.5	-1.79	-94.5	1.85	-94.5	-3.43	-94.5	0.8	-94.5	-1.01	-94.5	0.78	-94.5	-2.21
-93.6	0.07	-93.6	1.95	-93.6	-1.13	-93.6	-0.65	-93.6	-4.85	-93.6	1.41	-93.6	0.77	-93.6	-1.23	-93.6	-1.27	-93.6	1.47	-93.6	-2.47	-93.6	0.86	-93.6	1.6	-93.6	1.14	-93.6	-0.29	-93.6	3.37	-93.6	-0.33	-93.6	-0.32	-93.6	-0.26	-93.6	0.75	-93.6	-3.24	-93.6	-3	-93.6	0.09	-93.6	-2.92	-93.6	-0.66
-92.7	-2.04	-92.7	-0.1	-92.7	-0.06	-92.7	-1.73	-92.7	-2.61	-92.7	1.21	-92.7	-3.09	-92.7	-1.28	-92.7	0.87	-92.7	-1.02	-92.7	-0.97	-92.7	-1.62	-92.7	-0.91	-92.7	0.83	-92.7	0.81	-92.7	1.77	-92.7	2.19	-92.7	-0.64	-92.7	-1.29	-92.7	-0.9	-92.7	-2.15	-92.7	-0.91	-92.7	-0.6	-92.7	-2.94	-92.7	-1.95
-91.8	-1.44	-91.8	3.11	-91.8	-1.79	-91.8	-3.42	-91.8	-4.38	-91.8	-2.63	-91.8	0.9	-91.8	-1.39	-91.8	-0.94	-91.8	-0.29	-91.8	-2.77	-91.8	-3.77	-91.8	-0.57	-91.8	0.57	-91.8	2.45	-91.8	2.91	-91.8	-0.44	-91.8	-2.16	-91.8	-2.24	-91.8	0.2	-91.8	-0.38	-91.8	-0.49	-91.8	0.51	-91.8	-3.24	-91.8	-1.99
-90.9	0.99	-90.9	0.58	-90.9	0.3	-90.9	-0.46	-90.9	-2.06	-90.9	1.2	-90.9	-0.53	-90.9	-0.75	-90.9	-2.3	-90.9	-1.51	-90.9	-2.54	-90.9	-1.99	-90.9	1.37	-90.9	1.44	-90.9	0.53	-90.9	2.22	-90.9	0.63	-90.9	-0.55	-90.9	1.63	-90.9	-0.12	-90.9	-2.18	-90.9	1.49	-90.9	-2.51	-90.9	-3	-90.9	1.28
-90	-1.51	-90	2.97	-90	1.33	-90	-1.98	-90	-3.91	-90	2.09	-90	-0.2	-90	-1.44	-90	0.88	-90	-0.11	-90	-2.32	-90	0.09	-90	0.4	-90	0.69	-90	1.27	-90	2.6	-90	0.78	-90	-0.19	-90	-1.33	-90	1.21	-90	-1.09	-90	-1.98	-90	-0.69	-90	-4.2	-90	0.09
-89.1	-0.58	-89.1	1.22	-89.1	0.21	-89.1	-1.56	-89.1	-3.4	-89.1	0.49	-89.1	1.09	-89.1	-3.13	-89.1	1.12	-89.1	0.21	-89.1	-1.36	-89.1	-2.68	-89.1	0.91	-89.1	0.09	-89.1	0.8	-89.1	1.19	-89.1	-0.7	-89.1	1.01	-89.1	0.87	-89.1	-1.4	-89.1	-1.61	-89.1	0.35	-89.1	-2.08	-89.1	-2.5	-89.1	0.02
-88.2	-1.39	-88.2	1.46	-88.2	-2.19	-88.2	-3.86	-88.2	-3.06	-88.2	-1.54	-88.2	-0.86	-88.2	-0.63	-88.2	-0.54	-88.2	-0.05	-88.2	-2.22	-88.2	-4.66	-88.2	1.65	-88.2	-1.17	-88.2	0.31	-88.2	1.52	-88.2	0.19	-88.2	-0.09	-88.2	-1.5	-88.2	-1.54	-88.2	0.15	-88.2	-1.33	-88.2	-0.36	-88.2	-2.09	-88.2	-1.94
-87.3	-1.67	-87.3	0.39	-87.3	-0.03	-87.3	-0.6	-87.3	-0.64	-87.3	1.15	-87.3	-1.88	-87.3	-1.46	-87.3	-0.53	-87.3	-0.45	-87.3	-0.86	-87.3	-2.48	-87.3	-1.26	-87.3	1	-87.3	1.04	-87.3	0.43	-87.3	-0.26	-87.3	0.51	-87.3	0.72	-87.3	1.51	-87.3	-2.25	-87.3	-0.55	-87.3	0.18	-87.3	-3.52	-87.3	-1.39
-86.4	-1.71	-86.4	2.28	-86.4	0.75	-86.4	-1.42	-86.4	-3.68	-86.4	2.41	-86.4	-0.93	-86.4	-2.38	-86.4	0.9	-86.4	-0.9	-86.4	-3.28	-86.4	-0.34	-86.4	1.71	-86.4	1.99	-86.4	1.91	-86.4	2.21	-86.4	0	-86.4	1.44	-86.4	1.89	-86.4	1.4	-86.4	-0.16	-86.4	-1.48	-86.4	-1.24	-86.4	-1.11	-86.4	0.68
-85.5	-0.29	-85.5	2.22	-85.5	-0.44	-85.5	-1.84	-85.5	-3.52	-85.5	-3.34	-85.5	-1.33	-85.5	0.28	-85.5	-0.94	-85.5	-0.93	-85.5	-1.24	-85.5	-2.49	-85.5	0.28	-85.5	0.61	-85.5	0.51	-85.5	1.12	-85.5	1.85	-85.5	0.47	-85.5	-0.49	-85.5	0.66	-85.5	-1.71	-85.5	-0.44	-85.5	0.06	-85.5	-0.53	-85.5	-0.77
-84.6	-1.31	-84.6	1.56	-84.6	-0.91	-84.6	0.8	-84.6	-3.51	-84.6	1.1	-84.6	-1.07	-84.6	-2.01	-84.6	-1.04	-84.6	0.3	-84.6	-0.71	-84.6	-0.14	-84.6	0	-84.6	0.67	-84.6	-0.11	-84.6	2.26	-84.6	2.9	-84.6	2.63	-84.6	0.06	-84.6	-1.38	-84.6	-2.5	-84.6	-1.81	-84.6	-0.58	-84.6	-1.89	-84.6	0.73
-83.7	-1.17	-83.7	-0.07	-83.7	-1.55	-83.7	-1.3	-83.7	-4.11	-83.7	-4.03	-83.7	-1.67	-83.7	-1.04	-83.7	-0.54	-83.7	-2.47	-83.7	-1.66	-83.7	-0.73	-83.7	0.72	-83.7	2.16	-83.7	0.34	-83.7	1.96	-83.7	2.57	-83.7	3.41	-83.7	-0.67	-83.7	0.67	-83.7	-0.62	-83.7	0.01	-83.7	2.35	-83.7	0.1	-83.7	-1.41
-82.8	-2.1	-82.8	-0.38	-82.8	-1.05	-82.8	0.47	-82.8	-1.98	-82.8	-1.11	-82.8	-2.38	-82.8	-0.16	-82.8	-1.04	-82.8	0.1	-82.8	0.77	-82.8	-2.3	-82.8	-0.9	-82.8	1.4	-82.8	-0.8	-82.8	1.15	-82.8	2.47	-82.8	1.4	-82.8	-2.43	-82.8	-0.06	-82.8	-2.06	-82.8	-0.72	-82.8	-1.51	-82.8	-1.58	-82.8	-0.81
-81.9	-0.82	-81.9	1.44	-81.9	1.96	-81.9	-1.85	-81.9	-3.4	-81.9	-0.61	-81.9	-2.14	-81.9	-1.01	-81.9	1.78	-81.9	-0.88	-81.9	-1.03	-81.9	-2.06	-81.9	1.53	-81.9	0.49	-81.9	4.1	-81.9	0.35	-81.9	0.02	-81.9	2.66	-81.9	0.35	-81.9	0.69	-81.9	-0.08	-81.9	-0.7	-81.9	-1.86	-81.9	-2.92	-81.9	-1.49
-81	-2.6	-81	1.23	-81	-0.98	-81	-2.04	-81	-2.45	-81	-1.15	-81	-0.72	-81	-0.08	-81	-2.31	-81	0.05	-81	-1.72	-81	-1.35	-81	0.64	-81	-0.4	-81	-3.15	-81	3.27	-81	0.55	-81	3.11	-81	1.06	-81	-2.28	-81	-2.36	-81	-2.19	-81	1.17	-81	-2.29	-81	-0.65
-80.1	-2.14	-80.1	2.95	-80.1	0.07	-80.1	-1.53	-80.1	-1.83	-80.1	-0.75	-80.1	-1.15	-80.1	0.22	-80.1	-2.4	-80.1	-2.14	-80.1	-1.66	-80.1	-5.19	-80.1	0.05	-80.1	1.59	-80.1	0.21	-80.1	0.17	-80.1	-1.14	-80.1	-1.04	-80.1	-0.72	-80.1	-0.7	-80.1	-0.32	-80.1	-3.35	-80.1	-1.94	-80.1	2.32	-80.1	-0.11
-79.2	-2.1	-79.2	0.76	-79.2	1.01	-79.2	-0.04	-79.2	-2.15	-79.2	-0.36	-79.2	-1.47	-79.2	-1.81	-79.2	-0.17	-79.2	-2.12	-79.2	-0.15	-79.2	-2.87	-79.2	0.89	-79.2	-0.33	-79.2	1.11	-79.2	0.89	-79.2	1.08	-79.2	1.66	-79.2	-0.94	-79.2	0.85	-79.2	-1.12	-79.2	0.6	-79.2	-1.15	-79.2	-0.42	-79.2	-0.72
-78.3	-2.08	-78.3	1.04	-78.3	-1.51	-78.3	0.31	-78.3	-3.08	-78.3	-2.89	-78.3	-2.97	-78.3	-1.49	-78.3	-0.29	-78.3	0.54	-78.3	-0.54	-78.3	-4.06	-78.3	0	-78.3	-0.52	-78.3	1.16	-78.3	1.86	-78.3	-0.5	-78.3	0.39	-78.3	1.43	-78.3	0.46	-78.3	-2.61	-78.3	-0.4	-78.3	-0.75	-78.3	-0.5	-78.3	1.43
-77.4	-1.22	-77.4	0.96	-77.4	-2.32	-77.4	-0.76	-77.4	1.11	-77.4	-3.69	-77.4	-0.96	-77.4	-2.19	-77.4	0.25	-77.4	-1.65	-77.4	0.41	-77.4	-1.69	-77.4	1.6	-77.4	-1.01	-77.4	2.85	-77.4	-0.47	-77.4	2.09	-77.4	1.59	-77.4	-0.68	-77.4	0.26	-77.4	-1.94	-77.4	3.16	-77.4	-0.69	-77.4	-1.17	-77.4	-1.61
-76.5	0.37	-76.5	2.17	-76.5	-1.56	-76.5	-2.4	-76.5	1.36	-76.5	-1.71	-76.5	0.36	-76.5	2.52	-76.5	-0.14	-76.5	-2.26	-76.5	1	-76.5	-2.64	-76.5	0.63	-76.5	4.2	-76.5	1.28	-76.5	-0.87	-76.5	2.43	-76.5	-0.17	-76.5	-0.18	-76.5	0.89	-76.5	-2.17	-76.5	-1.66	-76.5	-1.4	-76.5	-0.31	-76.5	1.96
-75.6	-0.35	-75.6	0.06	-75.6	0.04	-75.6	-1.46	-75.6	-1.99	-75.6	-0.18	-75.6	-1.13	-75.6	-1.16	-75.6	0.73	-75.6	-0.07	-75.6	-3.06	-75.6	0	-75.6	0.17	-75.6	-0.36	-75.6	2.06	-75.6	1.68	-75.6	0.33	-75.6	3.4	-75.6	-2.61	-75.6	0.56	-75.6	-3.43	-75.6	-0.17	-75.6	-0.2	-75.6	-1.31	-75.6	-2.67
-74.7	-1.81	-74.7	2.83	-74.7	1.42	-74.7	0.45	-74.7	-2.11	-74.7	-1.69	-74.7	-1.82	-74.7	-0.79	-74.7	0.69	-74.7	0.57	-74.7	-2.11	-74.7	-2.52	-74.7	0.22	-74.7	-0.1	-74.7	0.04	-74.7	1.51	-74.7	-0.42	-74.7	1.95	-74.7	-0.27	-74.7	-0.33	-74.7	-2.26	-74.7	0.7	-74.7	-1.31	-74.7	-0.69	-74.7	-0.66
-73.8	-0.93	-73.8	2	-73.8	-2.15	-73.8	-1.57	-73.8	-0.62	-73.8	-0.36	-73.8	-0.58	-73.8	-0.07	-73.8	-3.02	-73.8	-1.05	-73.8	-0.47	-73.8	-1.97	-73.8	-0.01	-73.8	3.52	-73.8	-0.21	-73.8	1.13	-73.8	-1.58	-73.8	-0.57	-73.8	-0.51	-73.8	-0.82	-73.8	-0.79	-73.8	0.04	-73.8	-2.86	-73.8	-3.42	-73.8	-1.51
-72.9	1.03	-72.9	0.11	-72.9	-2.76	-72.9	-0.19	-72.9	-2.1	-72.9	-3.51	-72.9	-0.17	-72.9	-0.71	-72.9	0.01	-72.9	-0.85	-72.9	-0.27	-72.9	-0.49	-72.9	0.19	-72.9	2.11	-72.9	1.28	-72.9	-0.12	-72.9	0.73	-72.9	2.05	-72.9	-1.5	-72.9	1.74	-72.9	-3.03	-72.9	-2.79	-72.9	-1.37	-72.9	-0.2	-72.9	-0.92
-72	-1.66	-72	2.58	-72	-0.53	-72	1.65	-72	-0.67	-72	-0.36	-72	-2.12	-72	1.26	-72	0.52	-72	0.24	-72	-2.12	-72	-0.68	-72	0.74	-72	2.3	-72	0.28	-72	2.16	-72	-1.94	-72	2.27	-72	-1.55	-72	1.74	-72	-0.81	-72	0.64	-72	-1.57	-72	-1.02	-72	-3.45
-71.1	-0.35	-71.1	-2.27	-71.1	0.72	-71.1	0.04	-71.1	-1.33	-71.1	2.51	-71.1	-1.76	-71.1	-2.31	-71.1	-0.55	-71.1	-1.35	-71.1	0.15	-71.1	-0.84	-71.1	0.83	-71.1	-0.45	-71.1	1.72	-71.1	0.13	-71.1	0.56	-71.1	-0.46	-71.1	1.82	-71.1	2.46	-71.1	-1.29	-71.1	-0.76	-71.1	-0.78	-71.1	-1.23	-71.1	-1.06
-70.2	-0.68	-70.2	2.88	-70.2	-1.77	-70.2	-0.69	-70.2	-2	-70.2	0.75	-70.2	-0.36	-70.2	-0.46	-70.2	-2.38	-70.2	0.52	-70.2	2.04	-70.2	1.09	-70.2	0.52	-70.2	1.28	-70.2	1.56	-70.2	2.05	-70.2	1.99	-70.2	0.66	-70.2	-0.64	-70.2	-0.89	-70.2	-0.33	-70.2	-2.22	-70.2	0.8	-70.2	-0.39	-70.2	-0.44
-69.3	-3.28	-69.3	-0.26	-69.3	-0.45	-69.3	3.87	-69.3	-0.65	-69.3	1.08	-69.3	0.49	-69.3	0.41	-69.3	0.52	-69.3	0.7	-69.3	-3.97	-69.3	-0.12	-69.3	-0.4	-69.3	-0.2	-69.3	2.92	-69.3	2.36	-69.3	-0.55	-69.3	-0.43	-69.3	-1.64	-69.3	0.95	-69.3	0.02	-69.3	-1.82	-69.3	0.44	-69.3	0.99	-69.3	-0.06
-68.4	-1.42	-68.4	0.09	-68.4	-4.01	-68.4	-0.33	-68.4	-4.52	-68.4	0.21	-68.4	-3.75	-68.4	-3.43	-68.4	-1.92	-68.4	-1.9	-68.4	-2.95	-68.4	-1.07	-68.4	-0.15	-68.4	-0.25	-68.4	1.32	-68.4	-1.04	-68.4	0.16	-68.4	1.75	-68.4	0.36	-68.4	3.44	-68.4	-1.25	-68.4	-2.3	-68.4	-2.13	-68.4	-0.4	-68.4	-0.56
-67.5	-1.17	-67.5	2.23	-67.5	-0.82	-67.5	-1.4	-67.5	-1.56	-67.5	-1.16	-67.5	-1.04	-67.5	0.57	-67.5	2.95	-67.5	1.09	-67.5	-0.95	-67.5	0.45	-67.5	1.82	-67.5	0.35	-67.5	-0.43	-67.5	4.63	-67.5	0.03	-67.5	1.97	-67.5	0.23	-67.5	0.23	-67.5	-2.86	-67.5	0.96	-67.5	-0.86	-67.5	-0.18	-67.5	-0.09
-66.6	-1.07	-66.6	1.62	-66.6	0.47	-66.6	0.08	-66.6	-3.7	-66.6	1.78	-66.6	-0.66	-66.6	0.8	-66.6	0.55	-66.6	-0.91	-66.6	-1.16	-66.6	-1.09	-66.6	-0.73	-66.6	0.89	-66.6	1.45	-66.6	2.07	-66.6	1.99	-66.6	-0.41	-66.6	-1.3	-66.6	0.83	-66.6	-0.12	-66.6	0.9	-66.6	0.91	-66.6	-1.01	-66.6	-1.49
-65.7	-2.43	-65.7	2.86	-65.7	-0.36	-65.7	-0.04	-65.7	-1.18	-65.7	2.16	-65.7	-2.56	-65.7	0.01	-65.7	-0.83	-65.7	0.88	-65.7	-1.61	-65.7	0.07	-65.7	-0.4	-65.7	1.57	-65.7	-1.57	-65.7	1.2	-65.7	2.36	-65.7	2.16	-65.7	-1.23	-65.7	-1.45	-65.7	-3.08	-65.7	-1.22	-65.7	1.06	-65.7	0.11	-65.7	-0.74
-64.8	-2.4	-64.8	2.72	-64.8	-1.07	-64.8	-2.78	-64.8	-3.49	-64.8	-2.59	-64.8	-0.52	-64.8	0.36	-64.8	1	-64.8	-1.98	-64.8	-3.51	-64.8	-1.34	-64.8	0.29	-64.8	1.41	-64.8	1.22	-64.8	-1.44	-64.8	1.08	-64.8	-0.18	-64.8	1.7	-64.8	-0.82	-64.8	-2.18	-64.8	0.72	-64.8	-0.82	-64.8	-2.17	-64.8	0.57
-63.9	-1.5	-63.9	1.46	-63.9	-0.67	-63.9	-1.26	-63.9	-4.43	-63.9	2.41	-63.9	-2.09	-63.9	0.68	-63.9	-0.8	-63.9	-0.19	-63.9	-2.14	-63.9	-2.71	-63.9	0.47	-63.9	0.84	-63.9	0.1	-63.9	-0.2	-63.9	-1.15	-63.9	-0.06	-63.9	1.13	-63.9	0.48	-63.9	-1.15	-63.9	-0.99	-63.9	-0.01	-63.9	-2	-63.9	-0.01
-63	-1.01	-63	-0.05	-63	-0.71	-63	0.44	-63	-3.18	-63	-1.33	-63	-1.88	-63	0.34	-63	-0.77	-63	-0.09	-63	0.25	-63	-1.91	-63	-1.31	-63	3.35	-63	1.13	-63	-0.01	-63	2.22	-63	0.93	-63	0.23	-63	0.56	-63	-2.21	-63	-0.68	-63	-2.78	-63	0.52	-63	0.77
-62.1	-1.99	-62.1	2.64	-62.1	1.34	-62.1	3.54	-62.1	-2.48	-62.1	0.53	-62.1	-0.49	-62.1	2.17	-62.1	1.65	-62.1	1.04	-62.1	-0.16	-62.1	-1.03	-62.1	0.66	-62.1	2.59	-62.1	1.5	-62.1	1.94	-62.1	1.3	-62.1	1.6	-62.1	1.05	-62.1	1.91	-62.1	-1.38	-62.1	0.59	-62.1	-0.18	-62.1	-2.03	-62.1	0
-61.2	1.66	-61.2	0.36	-61.2	0.52	-61.2	0.42	-61.2	-0.47	-61.2	-2.79	-61.2	-1.34	-61.2	-0.5	-61.2	-0.92	-61.2	-0.4	-61.2	-0.03	-61.2	-2.6	-61.2	-0.73	-61.2	1.18	-61.2	1.45	-61.2	1.63	-61.2	0.25	-61.2	0.34	-61.2	-0.96	-61.2	1.63	-61.2	0.77	-61.2	1.65	-61.2	-2.64	-61.2	-1.33	-61.2	-2.23
-60.3	-1.47	-60.3	-0.69	-60.3	0.25	-60.3	-2.79	-60.3	-3.36	-60.3	0.94	-60.3	-0.86	-60.3	-1.19	-60.3	0.42	-60.3	-1.15	-60.3	-1.9	-60.3	-2.87	-60.3	1.32	-60.3	-0.28	-60.3	-0.71	-60.3	0.31	-60.3	1.48	-60.3	-0.25	-60.3	-0.89	-60.3	0.01	-60.3	-0.29	-60.3	0.7	-60.3	-1.16	-60.3	-0.49	-60.3	-1.32
-59.4	-0.72	-59.4	0.89	-59.4	-0.93	-59.4	-0.86	-59.4	-1.67	-59.4	-0.26	-59.4	-1.36	-59.4	1.64	-59.4	-1.04	-59.4	-2.27	-59.4	-0.92	-59.4	0.12	-59.4	-0.84	-59.4	2.9	-59.4	-0.38	-59.4	-2.4	-59.4	-0.16	-59.4	1.88	-59.4	-1.94	-59.4	1.67	-59.4	-1.22	-59.4	-0.87	-59.4	-2.13	-59.4	1.2	-59.4	-1.65
-58.5	-2.89	-58.5	0.92	-58.5	-1.52	-58.5	-1.41	-58.5	1.32	-58.5	-2.03	-58.5	-0.9	-58.5	-0.27	-58.5	-0.36	-58.5	-1.66	-58.5	1.3	-58.5	-1.61	-58.5	-1.7	-58.5	-0.19	-58.5	-0.14	-58.5	-0.57	-58.5	0.38	-58.5	0.98	-58.5	0.15	-58.5	-1.81	-58.5	-1.63	-58.5	-1.78	-58.5	-0.77	-58.5	-1.49	-58.5	-0.4
-57.6	-0.53	-57.6	-0.92	-57.6	3.87	-57.6	-1.66	-57.6	1.64	-57.6	-1.07	-57.6	-1.6	-57.6	-3.06	-57.6	1.72	-57.6	-0.14	-57.6	0.86	-57.6	-2.89	-57.6	-1.11	-57.6	1.79	-57.6	0.59	-57.6	1.68	-57.6	-0.57	-57.6	-0.67	-57.6	-1.86	-57.6	-1.36	-57.6	1.1	-57.6	-0.16	-57.6	-2.06	-57.6	-3.73	-57.6	-0.61
-56.7	-0.28	-56.7	-0.25	-56.7	0.25	-56.7	-2.01	-56.7	-1.53	-56.7	2.82	-56.7	-1.16	-56.7	0.08	-56.7	0.91	-56.7	-3.61	-56.7	-1.54	-56.7	0.19	-56.7	-0.59	-56.7	3.53	-56.7	0.24	-56.7	0.54	-56.7	0.08	-56.7	1.13	-56.7	-2.83	-56.7	2.4	-56.7	-2.71	-56.7	2.19	-56.7	-2.58	-56.7	-1.41	-56.7	-2.87
-55.8	-0.99	-55.8	2.32	-55.8	1.9	-55.8	-1.85	-55.8	-0.29	-55.8	-1.25	-55.8	-1.2	-55.8	1.19	-55.8	2.57	-55.8	-1.05	-55.8	1.78	-55.8	-2.39	-55.8	0.03	-55.8	1.42	-55.8	2.42	-55.8	1.4	-55.8	2.19	-55.8	1.23	-55.8	-1.07	-55.8	-0.1	-55.8	-1.69	-55.8	-0.13	-55.8	-1.73	-55.8	-1.54	-55.8	-1.11
-54.9	-0.75	-54.9	1.07	-54.9	-0.04	-54.9	-0.13	-54.9	-2.61	-54.9	-0.88	-54.9	0.78	-54.9	-0.04	-54.9	-0.96	-54.9	0.98	-54.9	1.19	-54.9	-0.13	-54.9	0.57	-54.9	-0.2	-54.9	0.82	-54.9	2.98	-54.9	2.13	-54.9	4.5	-54.9	-0.26	-54.9	-2.02	-54.9	-1.86	-54.9	-0.84	-54.9	-0.05	-54.9	1.05	-54.9	2.24
-54	-1.92	-54	0.18	-54	1.35	-54	-1.31	-54	-4.22	-54	-1.89	-54	-0.9	-54	-0.84	-54	0.79	-54	-2.82	-54	-2.24	-54	-2.45	-54	1.23	-54	1.45	-54	0.84	-54	1.7	-54	1.55	-54	0.72	-54	0.49	-54	0.71	-54	-1.13	-54	-1.14	-54	-0.68	-54	-1.96	-54	-1.14
-53.1	-1.65	-53.1	-1.98	-53.1	1.03	-53.1	-2.7	-53.1	-2.99	-53.1	0.54	-53.1	-0.19	-53.1	-1.6	-53.1	-0.59	-53.1	-1.67	-53.1	-4.28	-53.1	-1.66	-53.1	0.2	-53.1	1.77	-53.1	-0.01	-53.1	-0.98	-53.1	-1.66	-53.1	-2.06	-53.1	-0.31	-53.1	2.37	-53.1	-1.45	-53.1	-0.64	-53.1	-0.36	-53.1	-1.31	-53.1	-1.15
-52.2	-2.69	-52.2	1.02	-52.2	2.08	-52.2	-1.09	-52.2	-0.48	-52.2	-0.02	-52.2	0.85	-52.2	-0.74	-52.2	-1.3	-52.2	-2.1	-52.2	-1.02	-52.2	-1	-52.2	-0.27	-52.2	0.47	-52.2	-0.2	-52.2	0.29	-52.2	1.32	-52.2	-0.31	-52.2	0.07	-52.2	-1.99	-52.2	-0.09	-52.2	-1.85	-52.2	-0.15	-52.2	-1.63	-52.2	0.71
-51.3	-2.33	-51.3	0.06	-51.3	2.33	-51.3	-0.5	-51.3	-2.11	-51.3	-3.66	-51.3	-3.39	-51.3	0.87	-51.3	0.19	-51.3	-2.28	-51.3	2.31	-51.3	-0.07	-51.3	-2.39	-51.3	0.65	-51.3	-0.44	-51.3	0.12	-51.3	1.84	-51.3	2.4	-51.3	-1.16	-51.3	0.28	-51.3	-1.37	-51.3	1.09	-51.3	0	-51.3	0.19	-51.3	-0.64
-50.4	-2.06	-50.4	1.11	-50.4	-1.4	-50.4	-0.84	-50.4	-0.76	-50.4	0.92	-50.4	-0.87	-50.4	0.32	-50.4	-0.55	-50.4	-0.73	-50.4	-0.51	-50.4	-0.6	-50.4	0.33	-50.4	0.88	-50.4	0.6	-50.4	0.46	-50.4	-0.93	-50.4	1.77	-50.4	0.35	-50.4	1.11	-50.4	-1.52	-50.4	-0.4	-50.4	2.95	-50.4	-0.25	-50.4	0.47
-49.5	1.05	-49.5	2.54	-49.5	-1.14	-49.5	-2.37	-49.5	-0.5	-49.5	-0.2	-49.5	-2.9	-49.5	0.97	-49.5	0.95	-49.5	-0.88	-49.5	-2.29	-49.5	-2.72	-49.5	-1.19	-49.5	-0.03	-49.5	0.77	-49.5	1.26	-49.5	-0.68	-49.5	-0.54	-49.5	-0.6	-49.5	1.77	-49.5	-0.33	-49.5	-0.23	-49.5	-0.27	-49.5	-2.32	-49.5	1.53
-48.6	1.3	-48.6	-0.95	-48.6	0.06	-48.6	-0.67	-48.6	-3.05	-48.6	0.09	-48.6	0.14	-48.6	0.33	-48.6	1.99	-48.6	-1.98	-48.6	-1.49	-48.6	-1.54	-48.6	0.34	-48.6	-0.4	-48.6	1.25	-48.6	0.83	-48.6	-3.27	-48.6	-1.42	-48.6	1.2	-48.6	-1.03	-48.6	-0.41	-48.6	0.04	-48.6	-5.01	-48.6	0.88	-48.6	1.28
-47.7	-1.05	-47.7	3	-47.7	0.14	-47.7	-2.05	-47.7	-2.45	-47.7	2.57	-47.7	-0.72	-47.7	2.23	-47.7	0.97	-47.7	0.47	-47.7	-0.65	-47.7	-0.91	-47.7	1.89	-47.7	1.64	-47.7	0.64	-47.7	1.08	-47.7	1.14	-47.7	1.1	-47.7	-0.82	-47.7	0.88	-47.7	-1.48	-47.7	0.22	-47.7	0.71	-47.7	-0.91	-47.7	-1.26
-46.8	-0.13	-46.8	-1.31	-46.8	0.1	-46.8	-0.77	-46.8	-1.65	-46.8	1.44	-46.8	0.76	-46.8	-0.3	-46.8	0.67	-46.8	-0.75	-46.8	-3.17	-46.8	-1.78	-46.8	1.03	-46.8	1.68	-46.8	-1.47	-46.8	-0.42	-46.8	0.35	-46.8	2.73	-46.8	-0.35	-46.8	0.2	-46.8	-1.76	-46.8	-1.66	-46.8	-0.02	-46.8	2.48	-46.8	0.77
-45.9	1.06	-45.9	3.75	-45.9	1.92	-45.9	-2.31	-45.9	-1.8	-45.9	2.14	-45.9	-2.39	-45.9	0.54	-45.9	-0.08	-45.9	-2.26	-45.9	-1.27	-45.9	0.68	-45.9	-2.28	-45.9	-0.42	-45.9	-0.42	-45.9	-0.37	-45.9	2.34	-45.9	0.85	-45.9	0.6	-45.9	2.05	-45.9	-1.57	-45.9	0.8	-45.9	-0.22	-45.9	-2.27	-45.9	-0.94
-45	2	-45	0.5	-45	2.62	-45	-1.28	-45	-4.25	-45	0.38	-45	-2.22	-45	1.74	-45	-0.08	-45	-0.31	-45	-3.12	-45	0.07	-45	-1.5	-45	1.47	-45	0.61	-45	-1.23	-45	-2.23	-45	3.11	-45	-0.81	-45	2.12	-45	-0.9	-45	-0.4	-45	-3.02	-45	-0.47	-45	-0.54
-44.1	-1.66	-44.1	0.51	-44.1	1.33	-44.1	-2.47	-44.1	-1.64	-44.1	-1.39	-44.1	0.82	-44.1	0.03	-44.1	1.66	-44.1	-0.88	-44.1	-1.24	-44.1	-2.51	-44.1	1.2	-44.1	0.05	-44.1	4.11	-44.1	-0.14	-44.1	1.51	-44.1	-0.94	-44.1	-0.79	-44.1	-1.15	-44.1	-0.77	-44.1	0.96	-44.1	0.63	-44.1	-3.6	-44.1	-2.66
-43.2	0.53	-43.2	-1.14	-43.2	0.59	-43.2	0.37	-43.2	-1.81	-43.2	-0.11	-43.2	-1.72	-43.2	-2.18	-43.2	0.91	-43.2	1.75	-43.2	-2.47	-43.2	-0.93	-43.2	0.02	-43.2	0.65	-43.2	-0.91	-43.2	-0.42	-43.2	-1.98	-43.2	0.59	-43.2	0.31	-43.2	-0.04	-43.2	-0.02	-43.2	-0.04	-43.2	-2.25	-43.2	-2.26	-43.2	-0.12
-42.3	-1.53	-42.3	0.86	-42.3	0.48	-42.3	-1.82	-42.3	-1.07	-42.3	3.95	-42.3	-2.23	-42.3	-1.34	-42.3	0.67	-42.3	-0.12	-42.3	-1.34	-42.3	1.33	-42.3	-2.18	-42.3	0.85	-42.3	0.53	-42.3	-0.36	-42.3	-0.21	-42.3	0.41	-42.3	0.46	-42.3	1.18	-42.3	0.75	-42.3	-4.19	-42.3	-1.74	-42.3	-0.41	-42.3	0.14
-41.4	-0.08	-41.4	-0.03	-41.4	0.15	-41.4	-1.14	-41.4	-2.02	-41.4	-0.88	-41.4	-1.87	-41.4	-1.15	-41.4	-1.43	-41.4	-2.93	-41.4	-2.73	-41.4	-2.72	-41.4	-1.2	-41.4	0.59	-41.4	0.54	-41.4	-1.88	-41.4	1.03	-41.4	0.05	-41.4	0.2	-41.4	0.78	-41.4	-1.52	-41.4	-2.11	-41.4	0.51	-41.4	-1.27	-41.4	0.75
-40.5	0.53	-40.5	-0.79	-40.5	0.84	-40.5	-2.47	-40.5	0.24	-40.5	1.77	-40.5	-2.22	-40.5	0.26	-40.5	0.03	-40.5	-1.87	-40.5	-0.59	-40.5	0.11	-40.5	-3.28	-40.5	0.64	-40.5	1.17	-40.5	0.7	-40.5	0.62	-40.5	-1.6	-40.5	-3.11	-40.5	1.4	-40.5	0.63	-40.5	0.36	-40.5	0.79	-40.5	-2.84	-40.5	-1.4
-39.6	-3.14	-39.6	0.57	-39.6	-0.43	-39.6	-1.7	-39.6	0.05	-39.6	0.15	-39.6	-1.04	-39.6	-0.84	-39.6	0.32	-39.6	-1.19	-39.6	-1.15	-39.6	2.37	-39.6	1.11	-39.6	0.4	-39.6	3.12	-39.6	0.68	-39.6	-0.64	-39.6	0.88	-39.6	0.37	-39.6	0.59	-39.6	1.08	-39.6	-0.45	-39.6	-3.37	-39.6	-0.51	-39.6	-1.13
-38.7	-1.56	-38.7	1.69	-38.7	1.47	-38.7	0.59	-38.7	-1.64	-38.7	2	-38.7	-2.29	-38.7	-1.31	-38.7	0.64	-38.7	-0.13	-38.7	-1.28	-38.7	-0.68	-38.7	-0.18	-38.7	-1.22	-38.7	0.38	-38.7	0.2	-38.7	-1.18	-38.7	-0.74	-38.7	-0.1	-38.7	-0.7	-38.7	0.47	-38.7	-0.72	-38.7	-1.48	-38.7	-3.21	-38.7	-1.2
-37.8	-0.08	-37.8	-0.89	-37.8	0.03	-37.8	0.66	-37.8	0.86	-37.8	-0.96	-37.8	1.04	-37.8	-0.73	-37.8	-1.04	-37.8	-0.49	-37.8	0.98	-37.8	-2.01	-37.8	1.31	-37.8	1.76	-37.8	-0.97	-37.8	0.8	-37.8	1.94	-37.8	0.78	-37.8	0.36	-37.8	-0.07	-37.8	-1.66	-37.8	1.31	-37.8	0.1	-37.8	-1.92	-37.8	0.19
-36.9	-1.05	-36.9	1.7	-36.9	-2.05	-36.9	-0.93	-36.9	-0.69	-36.9	-2.11	-36.9	0.36	-36.9	-0.51	-36.9	0.12	-36.9	0.04	-36.9	1.6	-36.9	0.08	-36.9	-1.86	-36.9	-2.08	-36.9	0.06	-36.9	2.47	-36.9	1.5	-36.9	2.78	-36.9	-2.76	-36.9	-1.34	-36.9	-0.93	-36.9	-0.77	-36.9	0.05	-36.9	-0.93	-36.9	-1.59
-36	-1.11	-36	-1.89	-36	-1	-36	-1.95	-36	-0.75	-36	0.95	-36	-0.09	-36	-1.16	-36	-1.46	-36	0.15	-36	-0.64	-36	-2.12	-36	0.85	-36	-0.52	-36	-0.67	-36	2.17	-36	-1.95	-36	-1.03	-36	0.86	-36	-0.68	-36	0.58	-36	-0.32	-36	-1.43	-36	0.35	-36	-0.62
-35.1	-0.7	-35.1	-0.08	-35.1	3.56	-35.1	-1.78	-35.1	-0.07	-35.1	1.27	-35.1	0.85	-35.1	0.06	-35.1	1.05	-35.1	-0.32	-35.1	-2.18	-35.1	-2.06	-35.1	1.94	-35.1	1.52	-35.1	-0.01	-35.1	1.29	-35.1	0.87	-35.1	0.08	-35.1	1.28	-35.1	0.55	-35.1	-0.1	-35.1	-0.27	-35.1	-1.29	-35.1	-1.75	-35.1	1.44
-34.2	-1.47	-34.2	-0.53	-34.2	0.38	-34.2	-2.39	-34.2	0.43	-34.2	0.76	-34.2	-1.54	-34.2	-1.14	-34.2	0.22	-34.2	-2.32	-34.2	-1.02	-34.2	-2.3	-34.2	-0.75	-34.2	-0.24	-34.2	0.1	-34.2	-1.06	-34.2	-0.32	-34.2	-0.6	-34.2	0.34	-34.2	0.76	-34.2	1.22	-34.2	-0.48	-34.2	-0.53	-34.2	-1.3	-34.2	0.3
-33.3	-1.33	-33.3	1.89	-33.3	-0.92	-33.3	-1.49	-33.3	-0.81	-33.3	1.67	-33.3	1.08	-33.3	-0.43	-33.3	-1.41	-33.3	-1.08	-33.3	5.39	-33.3	1.51	-33.3	3.7	-33.3	1.45	-33.3	-0.85	-33.3	-0.39	-33.3	2.88	-33.3	2.82	-33.3	-0.87	-33.3	0.35	-33.3	-3.12	-33.3	-1.24	-33.3	-0.76	-33.3	1.15	-33.3	0.22
-32.4	-0.07	-32.4	-0.03	-32.4	0.54	-32.4	1.46	-32.4	-1.63	-32.4	0.62	-32.4	-2.44	-32.4	-1.56	-32.4	0.86	-32.4	2.24	-32.4	-0.76	-32.4	0.11	-32.4	0.29	-32.4	-0.64	-32.4	0.72	-32.4	1.8	-32.4	1.04	-32.4	-1.14	-32.4	0.84	-32.4	-0.44	-32.4	1.61	-32.4	1.71	-32.4	-1.04	-32.4	-1.86	-32.4	0.67
-31.5	-0.45	-31.5	0.72	-31.5	0.19	-31.5	-0.52	-31.5	-0.85	-31.5	-0.87	-31.5	1.3	-31.5	-0.44	-31.5	0.05	-31.5	-1.16	-31.5	-1.64	-31.5	-1.38	-31.5	-0.35	-31.5	-0.01	-31.5	3.2	-31.5	0.52	-31.5	1.9	-31.5	-0.4	-31.5	0.44	-31.5	-1.95	-31.5	-0.37	-31.5	0.23	-31.5	0.49	-31.5	-0.59	-31.5	1.03
-30.6	-4.23	-30.6	1.85	-30.6	0.82	-30.6	-1.19	-30.6	2.03	-30.6	-0.4	-30.6	-0.57	-30.6	1.36	-30.6	0.25	-30.6	0.85	-30.6	0.3	-30.6	-2.02	-30.6	1.03	-30.6	0.57	-30.6	-0.32	-30.6	0.3	-30.6	-0.97	-30.6	1.3	-30.6	-1.23	-30.6	2.38	-30.6	1.5	-30.6	-2.48	-30.6	-1.49	-30.6	0.94	-30.6	-1.7
-29.7	-1.65	-29.7	0.03	-29.7	-0.94	-29.7	0.41	-29.7	-0.54	-29.7	0.39	-29.7	-2.54	-29.7	-1.07	-29.7	-0.3	-29.7	0.52	-29.7	-1.05	-29.7	1.71	-29.7	0.16	-29.7	0.43	-29.7	2.54	-29.7	0.74	-29.7	0.87	-29.7	0.96	-29.7	0.9	-29.7	1.93	-29.7	-0.1	-29.7	-1.39	-29.7	0.76	-29.7	0.56	-29.7	-1.44
-28.8	-1.9	-28.8	-0.39	-28.8	3.04	-28.8	-0.27	-28.8	0	-28.8	1.35	-28.8	-1.44	-28.8	0.43	-28.8	1.64	-28.8	-1.29	-28.8	1.36	-28.8	0.47	-28.8	-0.52	-28.8	-1.65	-28.8	0.76	-28.8	2.05	-28.8	2.35	-28.8	0.52	-28.8	1.9	-28.8	-1.56	-28.8	-1.23	-28.8	1.46	-28.8	-0.83	-28.8	-0.99	-28.8	-1.08
-27.9	-1.66	-27.9	0.05	-27.9	1.82	-27.9	-0.47	-27.9	-1.08	-27.9	2.11	-27.9	-0.49	-27.9	-1.47	-27.9	0.49	-27.9	-1.72	-27.9	1.48	-27.9	-0.53	-27.9	-1.05	-27.9	0.93	-27.9	-0.72	-27.9	-1.05	-27.9	0.88	-27.9	0.09	-27.9	-1.23	-27.9	0.76	-27.9	-1.33	-27.9	-0.95	-27.9	-1.55	-27.9	0.38	-27.9	-0.61
-27	-0.58	-27	-0.04	-27	-0.47	-27	-2.33	-27	-2.11	-27	-0.34	-27	-0.83	-27	0.42	-27	-0.03	-27	-1.4	-27	-2.35	-27	1.85	-27	0.81	-27	0.58	-27	-0.54	-27	0.45	-27	-0.85	-27	1.67	-27	0.3	-27	3.59	-27	-1.33	-27	2.02	-27	-0.98	-27	-0.66	-27	0.93
-26.1	2.48	-26.1	0.41	-26.1	2.44	-26.1	-1.26	-26.1	-0.08	-26.1	-0.4	-26.1	-0.03	-26.1	-1.15	-26.1	2.93	-26.1	0.97	-26.1	2.04	-26.1	-1.91	-26.1	-0.62	-26.1	0.42	-26.1	2.99	-26.1	2.23	-26.1	1.6	-26.1	-0.12	-26.1	0.14	-26.1	0.62	-26.1	1.28	-26.1	-0.43	-26.1	1.09	-26.1	-0.18	-26.1	-1.47
-25.2	-0.57	-25.2	0.96	-25.2	-1.25	-25.2	-0.16	-25.2	-3.57	-25.2	0.83	-25.2	-1.15	-25.2	-2.37	-25.2	2.2	-25.2	-3.08	-25.2	0.11	-25.2	2.01	-25.2	-1.37	-25.2	0.19	-25.2	-0.33	-25.2	-0.9	-25.2	2.08	-25.2	3.96	-25.2	-2.83	-25.2	-0.18	-25.2	-1.67	-25.2	-0.49	-25.2	0.16	-25.2	0.13	-25.2	-2.84
-24.3	-1.32	-24.3	-0.38	-24.3	0.27	-24.3	-1.54	-24.3	-3.88	-24.3	3.14	-24.3	-0.79	-24.3	0.45	-24.3	0.48	-24.3	-2.74	-24.3	-1.16	-24.3	1.66	-24.3	0.02	-24.3	-0.24	-24.3	1.81	-24.3	0.82	-24.3	-0.1	-24.3	0.36	-24.3	0.49	-24.3	-1.76	-24.3	-2.5	-24.3	-0.11	-24.3	1	-24.3	-2.25	-24.3	-0.64
-23.4	0.46	-23.4	0.57	-23.4	0.7	-23.4	1.14	-23.4	-1.26	-23.4	0.81	-23.4	1.85	-23.4	0.63	-23.4	0.01	-23.4	0.95	-23.4	0.39	-23.4	-2.64	-23.4	-0.07	-23.4	0.6	-23.4	-1.69	-23.4	-0.88	-23.4	-0.08	-23.4	-0.66	-23.4	0.73	-23.4	-2.28	-23.4	-0.76	-23.4	-1.5	-23.4	-2.56	-23.4	-1.43	-23.4	-0.35
-22.5	0.84	-22.5	1.03	-22.5	1.39	-22.5	-0.89	-22.5	-0.27	-22.5	-0.43	-22.5	-0.63	-22.5	0.84	-22.5	0.31	-22.5	-1.63	-22.5	0.8	-22.5	0.26	-22.5	0.07	-22.5	1.54	-22.5	0.26	-22.5	1.8	-22.5	0.65	-22.5	0.84	-22.5	0.06	-22.5	-0.21	-22.5	-0.31	-22.5	1.29	-22.5	-2.16	-22.5	-1.56	-22.5	-1.77
-21.6	-0.1	-21.6	0.42	-21.6	-0.05	-21.6	-0.42	-21.6	0.75	-21.6	1.59	-21.6	-2.65	-21.6	-2.45	-21.6	-0.36	-21.6	-0.49	-21.6	1.01	-21.6	-2.02	-21.6	-0.74	-21.6	-0.4	-21.6	0.25	-21.6	-1.92	-21.6	2.9	-21.6	-0.08	-21.6	1.65	-21.6	-0.87	-21.6	-1.21	-21.6	-0.14	-21.6	-0.68	-21.6	0.93	-21.6	-0.58
-20.7	-2.84	-20.7	-0.84	-20.7	2.25	-20.7	-1.02	-20.7	-0.37	-20.7	-1.16	-20.7	0.92	-20.7	-0.83	-20.7	3.85	-20.7	-4.27	-20.7	-1.34	-20.7	0.52	-20.7	-0.17	-20.7	-0.33	-20.7	2.19	-20.7	-1.87	-20.7	-0.07	-20.7	-0.67	-20.7	0.98	-20.7	-1.12	-20.7	0.88	-20.7	-1.27	-20.7	-0.95	-20.7	-2.2	-20.7	-1.19
-19.8	2.37	-19.8	-0.5	-19.8	2.12	-19.8	-0.66	-19.8	-1.73	-19.8	0.02	-19.8	-0.03	-19.8	-2.63	-19.8	1.07	-19.8	-1.59	-19.8	-2.45	-19.8	-3.54	-19.8	0.61	-19.8	-0.35	-19.8	0.32	-19.8	-2.8	-19.8	0.37	-19.8	-1.34	-19.8	-0.26	-19.8	0.38	-19.8	-0.22	-19.8	-2.79	-19.8	0.36	-19.8	-0.35	-19.8	-0.12
-18.9	-0.86	-18.9	-0.98	-18.9	-0.81	-18.9	-2.56	-18.9	0.25	-18.9	-1.79	-18.9	-2.02	-18.9	0.28	-18.9	-0.5	-18.9	-3.52	-18.9	-0.09	-18.9	-3.02	-18.9	-0.96	-18.9	2.99	-18.9	0.84	-18.9	-0.98	-18.9	-0.12	-18.9	0.89	-18.9	1.48	-18.9	2.01	-18.9	-0.37	-18.9	-0.98	-18.9	-0.72	-18.9	-0.17	-18.9	-1.86
-18	-0.5	-18	0.98	-18	1.42	-18	-2.34	-18	0.91	-18	1.7	-18	-1.13	-18	-2.06	-18	0.56	-18	-0.9	-18	-0.67	-18	-1.46	-18	-0.5	-18	0.85	-18	1.29	-18	-1.67	-18	0	-18	-2.27	-18	-1.24	-18	2.26	-18	-0.19	-18	-0.54	-18	-1.01	-18	-2.47	-18	-1.36
-17.1	-0.39	-17.1	-0.01	-17.1	-0.03	-17.1	-1.27	-17.1	-1.01	-17.1	-1.14	-17.1	-1.66	-17.1	-0.73	-17.1	0.42	-17.1	-2.04	-17.1	0.62	-17.1	-2.67	-17.1	-2.71	-17.1	0.37	-17.1	2.28	-17.1	-1.48	-17.1	0.29	-17.1	-1.44	-17.1	-2.65	-17.1	0.77	-17.1	-1.08	-17.1	-1.58	-17.1	-0.83	-17.1	0	-17.1	-0.38
-16.2	-0.65	-16.2	-1.2	-16.2	0.04	-16.2	3.22	-16.2	-1.55	-16.2	0.36	-16.2	-0.72	-16.2	-2.48	-16.2	0.45	-16.2	1.16	-16.2	-1.55	-16.2	0.91	-16.2	-1.49	-16.2	-0.55	-16.2	-1.34	-16.2	-0.6	-16.2	1.23	-16.2	0.36	-16.2	-0.18	-16.2	0.59	-16.2	-3.5	-16.2	-2.19	-16.2	0.35	-16.2	0.04	-16.2	0.35
-15.3	0.51	-15.3	2.25	-15.3	0.08	-15.3	-1.23	-15.3	-1.9	-15.3	0.73	-15.3	0.09	-15.3	1.16	-15.3	-1.38	-15.3	-2.09	-15.3	-0.87	-15.3	-1.46	-15.3	0.11	-15.3	2.35	-15.3	1.32	-15.3	-0.15	-15.3	1.26	-15.3	0.17	-15.3	1.38	-15.3	-1.65	-15.3	2.19	-15.3	0.23	-15.3	1.35	-15.3	-0.89	-15.3	0.29
-14.4	-1.41	-14.4	-1.76	-14.4	-0.46	-14.4	1.29	-14.4	-3.64	-14.4	-0.35	-14.4	-0.88	-14.4	-3.3	-14.4	-1.72	-14.4	-0.59	-14.4	-0.95	-14.4	-0.92	-14.4	0.6	-14.4	-0.58	-14.4	0	-14.4	-0.84	-14.4	-0.26	-14.4	-2.52	-14.4	-1.98	-14.4	0.47	-14.4	1.7	-14.4	1.5	-14.4	-1.75	-14.4	0.13	-14.4	-2.04
-13.5	-0.81	-13.5	0.01	-13.5	0.75	-13.5	0.43	-13.5	-2.1	-13.5	1.96	-13.5	-2.49	-13.5	-0.44	-13.5	1.11	-13.5	0.8	-13.5	-0.4	-13.5	1.63	-13.5	-1.56	-13.5	-0.74	-13.5	0.79	-13.5	2.72	-13.5	-1.77	-13.5	-0.09	-13.5	-0.63	-13.5	-2.32	-13.5	1.05	-13.5	2.8	-13.5	-3.26	-13.5	-0.08	-13.5	0.2
-12.6	-1.66	-12.6	-1.01	-12.6	0.63	-12.6	-1.22	-12.6	0.7	-12.6	-1.33	-12.6	-0.4	-12.6	-2.3	-12.6	1.41	-12.6	-1.3	-12.6	-0.71	-12.6	-2.72	-12.6	-0.01	-12.6	1.52	-12.6	0.29	-12.6	-1.17	-12.6	-0.08	-12.6	-0.18	-12.6	-0.67	-12.6	0.41	-12.6	0.53	-12.6	0.09	-12.6	1.23	-12.6	-2.16	-12.6	-1.6
-11.7	-1.38	-11.7	1.23	-11.7	2.68	-11.7	-2.78	-11.7	-0.51	-11.7	1.38	-11.7	-1.78	-11.7	-1.24	-11.7	2.39	-11.7	-1.02	-11.7	0.83	-11.7	-0.79	-11.7	0.17	-11.7	-1.75	-11.7	0.78	-11.7	-1.45	-11.7	0.22	-11.7	-0.14	-11.7	0.29	-11.7	2.01	-11.7	1.94	-11.7	1.81	-11.7	-0.32	-11.7	-0.34	-11.7	-0.22
-10.8	-2.28	-10.8	0.8	-10.8	-0.23	-10.8	-2.8	-10.8	-0.53	-10.8	-0.1	-10.8	-1.15	-10.8	-0.07	-10.8	-0.57	-10.8	-1.37	-10.8	-1.34	-10.8	-0.4	-10.8	-0.26	-10.8	-0.12	-10.8	0.33	-10.8	-3.93	-10.8	-0.55	-10.8	0.04	-10.8	1.73	-10.8	2.42	-10.8	-1.34	-10.8	-0.62	-10.8	-1.37	-10.8	0.62	-10.8	0.18
-9.9	-2.9	-9.9	-0.38	-9.9	-0.38	-9.9	-0.11	-9.9	-0.48	-9.9	1.89	-9.9	-1.26	-9.9	0.84	-9.9	0.62	-9.9	0.47	-9.9	1.75	-9.9	-1.04	-9.9	1.39	-9.9	-1.59	-9.9	0.5	-9.9	-0.47	-9.9	-0.12	-9.9	-0.96	-9.9	2.02	-9.9	0.06	-9.9	-0.74	-9.9	-2.25	-9.9	1.27	-9.9	-2.65	-9.9	-0.52
-9	0.72	-9	-0.56	-9	1.56	-9	-0.68	-9	0.8	-9	0.06	-9	0.75	-9	1.04	-9	-0.93	-9	0.34	-9	0.35	-9	-0.95	-9	0.44	-9	1.43	-9	0.22	-9	1.93	-9	0.74	-9	0.84	-9	0.82	-9	0	-9	0.61	-9	-1.02	-9	1.56	-9	-0.27	-9	-0.27
-8.1	-0.74	-8.1	1.63	-8.1	0.72	-8.1	0.06	-8.1	-0.1	-8.1	-0.36	-8.1	1.13	-8.1	-0.21	-8.1	-1.45	-8.1	-0.65	-8.1	0.83	-8.1	-1.03	-8.1	-1.2	-8.1	0.21	-8.1	-1.71	-8.1	0.08	-8.1	1.04	-8.1	0.75	-8.1	0.75	-8.1	0.04	-8.1	0	-8.1	0	-8.1	-0.78	-8.1	-0.88	-8.1	-0.61
-7.2	0.56	-7.2	-1.23	-7.2	2.61	-7.2	2.19	-7.2	0.37	-7.2	0.61	-7.2	-1.65	-7.2	-0.87	-7.2	0.84	-7.2	0.72	-7.2	-1.82	-7.2	3.36	-7.2	0.23	-7.2	0.77	-7.2	0.66	-7.2	2.05	-7.2	0.42	-7.2	1.54	-7.2	0.26	-7.2	1.88	-7.2	-0.12	-7.2	1.74	-7.2	-0.31	-7.2	-0.15	-7.2	-0.56
-6.3	-0.24	-6.3	-0.37	-6.3	0.74	-6.3	0.34	-6.3	-1.64	-6.3	4.06	-6.3	2.07	-6.3	0.58	-6.3	2.12	-6.3	0.41	-6.3	-1.49	-6.3	1.91	-6.3	-0.38	-6.3	-0.95	-6.3	0.65	-6.3	-1.56	-6.3	-2.06	-6.3	2.18	-6.3	-1.32	-6.3	0.53	-6.3	1.46	-6.3	0.45	-6.3	-0.35	-6.3	0.25	-6.3	0.35
-5.4	-0.22	-5.4	-0.17	-5.4	0.8	-5.4	1	-5.4	-0.1	-5.4	-2.04	-5.4	-0.35	-5.4	-0.25	-5.4	-0.79	-5.4	-0.04	-5.4	0.25	-5.4	-0.59	-5.4	-1.58	-5.4	-0.59	-5.4	-0.52	-5.4	1.4	-5.4	-1.07	-5.4	-0.49	-5.4	-1.49	-5.4	-1.43	-5.4	-0.62	-5.4	1.61	-5.4	-1.07	-5.4	0.4	-5.4	-1.89
-4.5	-1.62	-4.5	1.74	-4.5	1.91	-4.5	-0.54	-4.5	1.52	-4.5	1.49	-4.5	-0.79	-4.5	0.31	-4.5	0.42	-4.5	0.38	-4.5	1.34	-4.5	-3.93	-4.5	-0.78	-4.5	-1.62	-4.5	-1.11	-4.5	-1.48	-4.5	0.37	-4.5	-0.78	-4.5	-0.97	-4.5	-1.57	-4.5	-2.16	-4.5	-0.69	-4.5	-1.15	-4.5	-0.28	-4.5	0
-3.6	1.77	-3.6	-0.82	-3.6	-0.69	-3.6	-2.76	-3.6	0.87	-3.6	-0.44	-3.6	-0.07	-3.6	-2.21	-3.6	0.98	-3.6	-1.03	-3.6	-1.03	-3.6	0.07	-3.6	-0.42	-3.6	-0.3	-3.6	0.57	-3.6	-0.92	-3.6	-1.31	-3.6	2.42	-3.6	-1.32	-3.6	1.08	-3.6	0.09	-3.6	0.24	-3.6	1.14	-3.6	-1.67	-3.6	-0.17
-2.7	-0.02	-2.7	-1.41	-2.7	-1.02	-2.7	-0.72	-2.7	-1.47	-2.7	-1.41	-2.7	-0.07	-2.7	-0.63	-2.7	1.79	-2.7	-1.53	-2.7	-1.37	-2.7	0.84	-2.7	-0.66	-2.7	0.92	-2.7	0.95	-2.7	0.61	-2.7	0.57	-2.7	1.56	-2.7	-0.01	-2.7	1.56	-2.7	1.2	-2.7	-1.47	-2.7	1.22	-2.7	0.92	-2.7	-0.17
-1.8	-1.54	-1.8	0.41	-1.8	-2.97	-1.8	0.33	-1.8	-0.5	-1.8	0	-1.8	-0.86	-1.8	0.1	-1.8	-2.49	-1.8	0.53	-1.8	0.08	-1.8	0.73	-1.8	0.03	-1.8	0.16	-1.8	0.52	-1.8	0.76	-1.8	1.49	-1.8	0.88	-1.8	-0.11	-1.8	1.51	-1.8	0.35	-1.8	-0.04	-1.8	0.83	-1.8	0.84	-1.8	0.75
-0.9	1.56	-0.9	-1.61	-0.9	-0.06	-0.9	1.79	-0.9	3.85	-0.9	-1.16	-0.9	0.81	-0.9	-0.8	-0.9	2.17	-0.9	-1.3	-0.9	1.53	-0.9	-0.51	-0.9	-0.15	-0.9	1.27	-0.9	1.75	-0.9	-1.37	-0.9	0.05	-0.9	0.7	-0.9	0.61	-0.9	-0.38	-0.9	-0.39	-0.9	0.06	-0.9	-0.59	-0.9	1.75	-0.9	-0.93
0	0.4	0	-1.75	0	-0.82	0	1.47	0	-1.85	0	1.62	0	-1.07	0	-0.03	0	-1.09	0	-1.45	0	1.35	0	1.43	0	-1.59	0	0.81	0	-0.73	0	-2.8	0	3.21	0	0	0	-1.13	0	-0.64	0	-1.34	0	-0.45	0	0.3	0	0.66	0	-2.03
0.9	-2.01	0.9	0.27	0.9	1.16	0.9	-0.57	0.9	-1.43	0.9	1.75	0.9	-1.31	0.9	-0.85	0.9	2.13	0.9	0.77	0.9	1.12	0.9	0.71	0.9	-0.46	0.9	-0.36	0.9	1.38	0.9	0.27	0.9	2.06	0.9	2.6	0.9	1.2	0.9	0.52	0.9	-0.89	0.9	-1.26	0.9	-1.2	0.9	0.34	0.9	-0.75
1.8	0.55	1.8	-0.16	1.8	-0.8	1.8	-0.56	1.8	-0.51	1.8	3.81	1.8	-1.64	1.8	-2.41	1.8	1.68	1.8	0.24	1.8	0.68	1.8	4.49	1.8	0.04	1.8	-1.5	1.8	3.07	1.8	0.13	1.8	2.13	1.8	2.95	1.8	-0.18	1.8	-0.37	1.8	-1.29	1.8	0.85	1.8	1.76	1.8	0.77	1.8	1.69
2.7	-0.57	2.7	-0.93	2.7	1.38	2.7	0.27	2.7	-2.11	2.7	2.56	2.7	-1.87	2.7	0.42	2.7	-0.76	2.7	-0.78	2.7	-0.55	2.7	1.72	2.7	0.17	2.7	0.94	2.7	-0.65	2.7	-0.58	2.7	1.28	2.7	-0.78	2.7	0.03	2.7	2.18	2.7	0.32	2.7	-0.18	2.7	0.26	2.7	2.1	2.7	-1.22
3.6	0.23	3.6	-3.83	3.6	0.4	3.6	0.89	3.6	0.62	3.6	1.34	3.6	-1.76	3.6	-0.21	3.6	0.68	3.6	0.5	3.6	-0.3	3.6	-1.99	3.6	-2.49	3.6	0.85	3.6	-0.97	3.6	-2.85	3.6	0.99	3.6	-2.74	3.6	-0.34	3.6	0.54	3.6	0.19	3.6	-1.05	3.6	-2.19	3.6	0.78	3.6	1.05
4.5	-0.92	4.5	-1.67	4.5	2.94	4.5	-1.27	4.5	0.17	4.5	-0.11	4.5	-1.38	4.5	-1.32	4.5	1.69	4.5	-3.73	4.5	-2.52	4.5	2.34	4.5	-0.62	4.5	1.21	4.5	1.64	4.5	-3.59	4.5	-0.65	4.5	2.69	4.5	0.52	4.5	1.03	4.5	2.19	4.5	-1.84	4.5	-1.68	4.5	1.04	4.5	1.83
5.4	-0.21	5.4	0.8	5.4	2.31	5.4	-1.38	5.4	-2.28	5.4	2.01	5.4	-3.41	5.4	3	5.4	3.22	5.4	-1.84	5.4	-0.12	5.4	0.76	5.4	-0.73	5.4	2.36	5.4	2.24	5.4	-1.11	5.4	0.57	5.4	1.06	5.4	0.82	5.4	2.15	5.4	-0.3	5.4	0.03	5.4	-2.13	5.4	-0.73	5.4	0.94
6.3	-0.58	6.3	-1.61	6.3	0.95	6.3	-0.32	6.3	-2.6	6.3	0.81	6.3	-3.21	6.3	-2.47	6.3	0.04	6.3	1.38	6.3	-0.31	6.3	-1.03	6.3	-1.48	6.3	-0.48	6.3	2.67	6.3	0.9	6.3	2.04	6.3	-0.49	6.3	1.48	6.3	1.51	6.3	2.79	6.3	2.19	6.3	-1.46	6.3	-1.99	6.3	-0.42
7.2	0.52	7.2	-1.96	7.2	1.4	7.2	0.75	7.2	-1.47	7.2	-2.35	7.2	0.16	7.2	-3.83	7.2	0.79	7.2	-0.97	7.2	-2.88	7.2	-1.58	7.2	2.08	7.2	-0.07	7.2	1.93	7.2	-0.25	7.2	-0.27	7.2	0.19	7.2	1.51	7.2	1.67	7.2	0.56	7.2	1.32	7.2	0.3	7.2	-2.29	7.2	0.27
8.1	0.35	8.1	1.37	8.1	2.52	8.1	1.84	8.1	-1.26	8.1	0.69	8.1	-3.4	8.1	0.71	8.1	0.2	8.1	-2.13	8.1	-0.27	8.1	0.78	8.1	-2.23	8.1	-1.73	8.1	1.19	8.1	-2.42	8.1	0.88	8.1	0.03	8.1	-2.59	8.1	-1.91	8.1	-0.94	8.1	0.58	8.1	0.53	8.1	-15.96	8.1	2.3
9	4.08	9	-0.41	9	3.05	9	1.74	9	-0.89	9	-0.69	9	-0.52	9	0.81	9	0.92	9	0.42	9	2.46	9	0.88	9	1.14	9	2.55	9	1.23	9	-1.77	9	0.83	9	2.31	9	-4.79	9	-2.62	9	-0.9	9	-0.41	9	-0.08	9	-10.84	9	1.31
9.9	5.98	9.9	3.44	9.9	4.29	9.9	-0.63	9.9	-1.24	9.9	-0.63	9.9	-1.84	9.9	-1.36	9.9	2.34	9.9	-1.45	9.9	-0.43	9.9	-1.19	9.9	0.05	9.9	0.17	9.9	0.5	9.9	-3.94	9.9	-1.51	9.9	0.05	9.9	-1.38	9.9	-1.14	9.9	-2.09	9.9	2.5	9.9	1.24	9.9	-0.37	9.9	4.22
10.8	3.94	10.8	1.98	10.8	4.31	10.8	4.66	10.8	-1.11	10.8	-0.02	10.8	-0.75	10.8	-0.05	10.8	2	10.8	-0.43	10.8	-0.15	10.8	0.74	10.8	1.33	10.8	-0.24	10.8	-2.03	10.8	-0.9	10.8	-2.75	10.8	-0.93	10.8	-1.2	10.8	0.41	10.8	-0.63	10.8	3.76	10.8	-4.16	10.8	-1.55	10.8	2.31
11.7	8.16	11.7	2.02	11.7	5.22	11.7	3.54	11.7	-0.75	11.7	2.48	11.7	-0.12	11.7	-0.03	11.7	0.36	11.7	1.04	11.7	-0.86	11.7	3.01	11.7	-0.88	11.7	-0.41	11.7	0.78	11.7	-5.22	11.7	-2.29	11.7	2.62	11.7	-2.77	11.7	-1.7	11.7	-0.92	11.7	1.13	11.7	-2.42	11.7	0.72	11.7	2.26
12.6	6.16	12.6	0.1	12.6	4.4	12.6	5.08	12.6	-2.62	12.6	-0.69	12.6	-2.35	12.6	-0.66	12.6	1.51	12.6	0.66	12.6	-2.33	12.6	-2.61	12.6	0.62	12.6	0.89	12.6	-2.79	12.6	-3.53	12.6	-0.64	12.6	0.99	12.6	-1.73	12.6	-0.21	12.6	1.63	12.6	2.88	12.6	-2.39	12.6	0.74	12.6	4.54
13.5	5.74	13.5	0.62	13.5	3.97	13.5	0.85	13.5	-1.69	13.5	0.37	13.5	-1.74	13.5	0.2	13.5	2.55	13.5	-1.55	13.5	-1.79	13.5	-0.2	13.5	-0.17	13.5	-0.29	13.5	0.1	13.5	-2.23	13.5	-1.46	13.5	0.29	13.5	-2.01	13.5	-0.82	13.5	1.28	13.5	1.08	13.5	-1.74	13.5	2.72	13.5	3.25
14.4	5.51	14.4	1.92	14.4	3.82	14.4	0.47	14.4	0.66	14.4	-0.5	14.4	-1.56	14.4	-0.57	14.4	2.5	14.4	-3.92	14.4	-0.68	14.4	-2.28	14.4	0.84	14.4	0.25	14.4	3.16	14.4	-1.97	14.4	1.66	14.4	-1.26	14.4	-2.37	14.4	-1.87	14.4	2.58	14.4	1.76	14.4	-1.18	14.4	-0.67	14.4	3.29
15.3	6.34	15.3	-1.21	15.3	5.1	15.3	2.03	15.3	-1.32	15.3	0.69	15.3	-1.31	15.3	-0.81	15.3	0.86	15.3	-0.5	15.3	-0.11	15.3	0.61	15.3	-0.11	15.3	0.3	15.3	0.3	15.3	1.24	15.3	0.82	15.3	-0.1	15.3	-1.99	15.3	-2.59	15.3	1.31	15.3	4.98	15.3	-3.34	15.3	2.37	15.3	0.61
16.2	7.14	16.2	0.33	16.2	5.13	16.2	3.08	16.2	-0.67	16.2	0.59	16.2	-2.06	16.2	-3.02	16.2	2.65	16.2	0.49	16.2	-2.25	16.2	-1.38	16.2	-0.55	16.2	0.98	16.2	0.1	16.2	-1.3	16.2	1.41	16.2	-1.96	16.2	-2.01	16.2	-0.93	16.2	1.35	16.2	2.98	16.2	0.46	16.2	-0.52	16.2	4.04
17.1	7.68	17.1	0.77	17.1	4.48	17.1	2.39	17.1	-1.13	17.1	0.67	17.1	0.24	17.1	0.07	17.1	0.05	17.1	-3.12	17.1	0.23	17.1	-2.69	17.1	2.43	17.1	-0.1	17.1	-0.45	17.1	-1.87	17.1	-0.92	17.1	-1.92	17.1	-0.81	17.1	0.97	17.1	0.71	17.1	3.5	17.1	-0.91	17.1	-1.04	17.1	2.5
18	8.88	18	1.41	18	7.56	18	0.32	18	0.15	18	1.21	18	-1.58	18	1.51	18	1.99	18	-2.03	18	-0.99	18	-0.48	18	-0.32	18	2.39	18	-1.52	18	-2.1	18	-1.82	18	0.44	18	-1.27	18	0.88	18	-0.3	18	3.65	18	-2.13	18	1.79	18	2.9
18.9	7.85	18.9	3.44	18.9	4.71	18.9	0.99	18.9	-0.57	18.9	2.56	18.9	-1.15	18.9	-0.33	18.9	-1.48	18.9	-3.77	18.9	-0.03	18.9	-0.69	18.9	1.28	18.9	-0.29	18.9	-2.15	18.9	-1.81	18.9	0.97	18.9	-2.87	18.9	-1.6	18.9	1.51	18.9	0.94	18.9	2.46	18.9	0.39	18.9	-0.43	18.9	2.29
19.8	5.83	19.8	3.29	19.8	4.09	19.8	-0.37	19.8	0.76	19.8	2.4	19.8	-2.79	19.8	-1.54	19.8	2.47	19.8	-1.73	19.8	0.88	19.8	0.33	19.8	0.82	19.8	0.39	19.8	1.06	19.8	-1.74	19.8	-0.66	19.8	-0.81	19.8	-1.59	19.8	0.2	19.8	1.63	19.8	3.8	19.8	0.13	19.8	0.3	19.8	2.79
20.7	6.9	20.7	2.85	20.7	4.48	20.7	3.89	20.7	-0.48	20.7	1.62	20.7	-0.76	20.7	-0.87	20.7	1.47	20.7	-0.25	20.7	-1.89	20.7	-1.75	20.7	1.03	20.7	-0.78	20.7	2.41	20.7	-2.4	20.7	-0.44	20.7	1.35	20.7	0.85	20.7	2.41	20.7	3.76	20.7	0.68	20.7	1.21	20.7	2.4	20.7	5.58
21.6	8.67	21.6	3.39	21.6	6.27	21.6	4.25	21.6	1.79	21.6	2.5	21.6	1.43	21.6	0.81	21.6	1.96	21.6	-0.08	21.6	-2.18	21.6	-2.16	21.6	2.19	21.6	-1.07	21.6	1.83	21.6	-3.17	21.6	-0.07	21.6	1.74	21.6	-0.4	21.6	-0.3	21.6	1.45	21.6	1.93	21.6	0.1	21.6	2.22	21.6	4.05
22.5	8.48	22.5	4.29	22.5	5.29	22.5	1.33	22.5	-1.28	22.5	-0.13	22.5	-0.18	22.5	-0.34	22.5	2.35	22.5	-2.86	22.5	-1.2	22.5	-2.58	22.5	0.18	22.5	0.18	22.5	-1.37	22.5	-0.62	22.5	-0.01	22.5	-2.6	22.5	-1.69	22.5	-0.65	22.5	1	22.5	3.62	22.5	-1.13	22.5	0.84	22.5	3.38
23.4	8.35	23.4	2.33	23.4	5.57	23.4	2.85	23.4	-3.31	23.4	0.45	23.4	0.04	23.4	-0.73	23.4	3.35	23.4	-1.32	23.4	-0.8	23.4	-0.52	23.4	0.87	23.4	-0.07	23.4	1.45	23.4	-3.01	23.4	0.51	23.4	-2.88	23.4	-0.83	23.4	-0.54	23.4	1.28	23.4	1.65	23.4	0.18	23.4	-0.14	23.4	2.28
24.3	5.7	24.3	4.03	24.3	6.99	24.3	0.26	24.3	-0.6	24.3	1.9	24.3	-0.08	24.3	-0.42	24.3	1.74	24.3	-0.69	24.3	0.37	24.3	0.26	24.3	1.57	24.3	-0.64	24.3	1.15	24.3	-2.63	24.3	0.29	24.3	-1.09	24.3	-0.54	24.3	-0.62	24.3	1.93	24.3	1.93	24.3	-0.58	24.3	-1.33	24.3	3.98
25.2	7.18	25.2	0.92	25.2	3.87	25.2	1.41	25.2	-1.31	25.2	2.38	25.2	-0.1	25.2	-2.22	25.2	-0.23	25.2	-0.31	25.2	-1.11	25.2	-0.36	25.2	2.13	25.2	0.51	25.2	1.19	25.2	-1.85	25.2	-0.24	25.2	0.04	25.2	-0.5	25.2	2.07	25.2	4.05	25.2	4.82	25.2	-1.67	25.2	0.26	25.2	4.96
26.1	5.19	26.1	3.76	26.1	5.84	26.1	1.8	26.1	-2.62	26.1	2.04	26.1	-1.11	26.1	1.7	26.1	1.31	26.1	0.56	26.1	-1.57	26.1	-0.16	26.1	2.78	26.1	2.42	26.1	-0.15	26.1	-2.74	26.1	-0.57	26.1	2.44	26.1	1.35	26.1	0.87	26.1	2.42	26.1	2.33	26.1	-1.33	26.1	2.42	26.1	4.7
27	5.71	27	4.21	27	4.8	27	0.48	27	2.6	27	0.63	27	0.13	27	0.83	27	1.86	27	-1.27	27	1.63	27	2.98	27	0.89	27	-0.73	27	0.56	27	-3.65	27	1.6	27	2.67	27	-2.51	27	1.69	27	4.06	27	2.14	27	1.7	27	2.8	27	3.44
27.9	7.13	27.9	5.09	27.9	3.58	27.9	1.47	27.9	0.47	27.9	2.12	27.9	-0.2	27.9	1.05	27.9	2.47	27.9	-1.86	27.9	0.1	27.9	-0.54	27.9	0.47	27.9	0.76	27.9	-0.5	27.9	-0.9	27.9	-1.01	27.9	-1.17	27.9	-2.38	27.9	-0.37	27.9	-0.39	27.9	5.65	27.9	-1.15	27.9	0.41	27.9	3.26
28.8	9.07	28.8	4.54	28.8	7.18	28.8	4.01	28.8	-0.86	28.8	2.96	28.8	-0.08	28.8	1.98	28.8	1.42	28.8	1.04	28.8	-0.24	28.8	4.07	28.8	-0.67	28.8	-0.21	28.8	0.85	28.8	-1.21	28.8	1.44	28.8	1.63	28.8	0.05	28.8	1.29	28.8	1.6	28.8	3.52	28.8	-0.43	28.8	1.33	28.8	3.22
29.7	7.34	29.7	0.86	29.7	5.54	29.7	1.03	29.7	-0.74	29.7	0.17	29.7	-3.34	29.7	1.32	29.7	0.68	29.7	-0.82	29.7	-0.86	29.7	0.4	29.7	-1.41	29.7	0.32	29.7	-0.98	29.7	-1.44	29.7	-0.13	29.7	-1.15	29.7	-2.24	29.7	-0.04	29.7	1.45	29.7	5.05	29.7	-1.84	29.7	3.03	29.7	2.74
30.6	7.42	30.6	2.53	30.6	7.16	30.6	4.18	30.6	-1.1	30.6	3.38	30.6	0.64	30.6	0.93	30.6	-0.16	30.6	0.55	30.6	-2.32	30.6	3.27	30.6	3.15	30.6	-0.59	30.6	-0.73	30.6	-3.06	30.6	0.47	30.6	2.07	30.6	-1.65	30.6	-0.15	30.6	1.57	30.6	1.21	30.6	1.82	30.6	3.72	30.6	3.05
31.5	5.98	31.5	2.35	31.5	6.67	31.5	1.75	31.5	1.17	31.5	0.32	31.5	-0.23	31.5	0.16	31.5	1.01	31.5	-0.46	31.5	1.32	31.5	-3.09	31.5	1.94	31.5	2.5	31.5	-0.51	31.5	-4.43	31.5	-2.06	31.5	-2.51	31.5	0.3	31.5	0.59	31.5	1.16	31.5	0.34	31.5	-2.15	31.5	0.95	31.5	3.12
32.4	9.54	32.4	3.69	32.4	6.93	32.4	3.42	32.4	-2.57	32.4	2.39	32.4	-0.66	32.4	0.74	32.4	2.58	32.4	-1.85	32.4	0.06	32.4	2.35	32.4	-1.6	32.4	0.94	32.4	-0.19	32.4	-3.89	32.4	0.3	32.4	1.08	32.4	-0.15	32.4	-0.52	32.4	1.17	32.4	2.16	32.4	1.44	32.4	-0.5	32.4	3.46
33.3	4.71	33.3	4.29	33.3	5.19	33.3	1.36	33.3	0.04	33.3	2.06	33.3	-1.69	33.3	1.98	33.3	1.01	33.3	-1.76	33.3	-1.04	33.3	0.79	33.3	0.84	33.3	0.81	33.3	0.25	33.3	-2.97	33.3	-0.41	33.3	0.68	33.3	1.22	33.3	3.01	33.3	3.36	33.3	0.59	33.3	-1.11	33.3	1.76	33.3	4.51
34.2	7.64	34.2	2.56	34.2	7.36	34.2	1.11	34.2	-0.25	34.2	2.26	34.2	-0.17	34.2	0.41	34.2	1.3	34.2	-2.51	34.2	0.51	34.2	0.47	34.2	-1.97	34.2	0.6	34.2	0.15	34.2	-2.86	34.2	-0.2	34.2	1.02	34.2	-2.84	34.2	0.87	34.2	2.84	34.2	2.18	34.2	0.03	34.2	3.23	34.2	3.72
35.1	6.09	35.1	2.24	35.1	3.99	35.1	3.27	35.1	0.67	35.1	1.9	35.1	-1.38	35.1	-0.34	35.1	1.95	35.1	0.64	35.1	1.15	35.1	-2.07	35.1	0.87	35.1	2.1	35.1	1.58	35.1	-0.75	35.1	0.8	35.1	-0.67	35.1	-1.7	35.1	2.93	35.1	4.84	35.1	3.72	35.1	-0.09	35.1	0.93	35.1	0.91
36	5.55	36	3.07	36	5.1	36	1.79	36	0.18	36	1.75	36	-2.3	36	0.26	36	0.6	36	-1.24	36	-0.72	36	-2.15	36	-0.92	36	3.77	36	1.28	36	-1.32	36	0.72	36	-1.58	36	-0.69	36	2.98	36	-0.42	36	3.58	36	3.6	36	3.58	36	3.08
36.9	5.59	36.9	2.49	36.9	5.6	36.9	2.34	36.9	-1	36.9	0.51	36.9	-1.45	36.9	-0.84	36.9	1.7	36.9	-0.65	36.9	-1.59	36.9	-2.54	36.9	0.65	36.9	1.25	36.9	1.54	36.9	-1.45	36.9	-0.61	36.9	0.49	36.9	-0.36	36.9	1.18	36.9	3.06	36.9	3.47	36.9	0.16	36.9	2.13	36.9	3.77
37.8	9.11	37.8	2.54	37.8	5.14	37.8	4.86	37.8	0.24	37.8	2.92	37.8	0.55	37.8	-0.72	37.8	2.07	37.8	-0.66	37.8	-0.46	37.8	0.28	37.8	-0.38	37.8	1.21	37.8	0.98	37.8	-3.42	37.8	-0.21	37.8	0.2	37.8	-1.7	37.8	0.63	37.8	3.58	37.8	3.16	37.8	0.68	37.8	2.35	37.8	1.83
38.7	7.45	38.7	3.13	38.7	5.15	38.7	3.25	38.7	-0.51	38.7	3.84	38.7	-3.14	38.7	0.47	38.7	0.94	38.7	-1.4	38.7	-1.74	38.7	1.74	38.7	-0.93	38.7	1.35	38.7	-0.8	38.7	-1.46	38.7	0.93	38.7	-1.26	38.7	1.34	38.7	1.64	38.7	2.49	38.7	2.87	38.7	0.38	38.7	2.38	38.7	3.63
39.6	7.57	39.6	2.72	39.6	3.4	39.6	4	39.6	0.75	39.6	0.5	39.6	2.25	39.6	-0.82	39.6	1.36	39.6	-0.48	39.6	0.07	39.6	0.37	39.6	3.3	39.6	-0.55	39.6	0.39	39.6	-1.73	39.6	-1.33	39.6	0.34	39.6	1.25	39.6	0.26	39.6	3.8	39.6	1.94	39.6	-1.26	39.6	1.39	39.6	5.56
40.5	5.71	40.5	4.3	40.5	6.77	40.5	4.13	40.5	-3.93	40.5	3.59	40.5	-2.74	40.5	2.42	40.5	-2	40.5	0.29	40.5	-2.23	40.5	1.36	40.5	-0.8	40.5	1.2	40.5	-3.15	40.5	-3.55	40.5	-3.15	40.5	1.43	40.5	1.9	40.5	-0.65	40.5	0.39	40.5	4.47	40.5	-3.24	40.5	1.68	40.5	5.39
41.4	7.25	41.4	3.37	41.4	5.09	41.4	2.49	41.4	-1.43	41.4	1.22	41.4	0.65	41.4	0.8	41.4	0.49	41.4	0.8	41.4	-0.65	41.4	0.6	41.4	0.28	41.4	1.32	41.4	-2.4	41.4	-3.03	41.4	-0.3	41.4	1.12	41.4	-1.27	41.4	0.83	41.4	2.05	41.4	3.23	41.4	-0.57	41.4	3.95	41.4	3.16
42.3	8.06	42.3	1.82	42.3	3.44	42.3	2.56	42.3	0.08	42.3	0.89	42.3	1.67	42.3	-0.83	42.3	-0.3	42.3	1.19	42.3	-0.09	42.3	-2.1	42.3	1.49	42.3	-0.58	42.3	-0.78	42.3	-4.46	42.3	-1.84	42.3	-1.34	42.3	2.88	42.3	2.5	42.3	3.29	42.3	4.18	42.3	1.72	42.3	1.23	42.3	4.82
43.2	8.05	43.2	2.19	43.2	4.6	43.2	5.04	43.2	-0.81	43.2	3.49	43.2	0.14	43.2	0.74	43.2	-0.09	43.2	-2.11	43.2	-0.09	43.2	1.01	43.2	2.22	43.2	0.95	43.2	-1.31	43.2	-4.98	43.2	-0.41	43.2	1.59	43.2	0.68	43.2	1.34	43.2	2.51	43.2	3.17	43.2	-1.38	43.2	5.12	43.2	3.16
44.1	6.32	44.1	4.46	44.1	4.63	44.1	4.71	44.1	1.15	44.1	1.11	44.1	-3.4	44.1	0.23	44.1	0.16	44.1	-0.69	44.1	-0.4	44.1	-2.37	44.1	-0.25	44.1	-0.02	44.1	1.13	44.1	-4.27	44.1	-0.31	44.1	-1.89	44.1	1.21	44.1	2.69	44.1	2.62	44.1	1.02	44.1	0.29	44.1	1.24	44.1	3.67
45	6.18	45	2.72	45	5.46	45	0.95	45	0.5	45	4.12	45	-0.98	45	0.36	45	0.41	45	-1.49	45	-2.47	45	0.8	45	-0.85	45	-1.37	45	-1.76	45	-2.04	45	-1.87	45	-1.27	45	-1.7	45	1.66	45	2.86	45	4.75	45	-0.45	45	2.67	45	3.78
45.9	5.4	45.9	4.98	45.9	3.87	45.9	3.9	45.9	-1.2	45.9	0.22	45.9	0.15	45.9	0.11	45.9	-0.38	45.9	-0.31	45.9	-0.79	45.9	-0.03	45.9	-0.69	45.9	-0.32	45.9	-0.4	45.9	-1.77	45.9	0.24	45.9	0.21	45.9	1.11	45.9	-1.21	45.9	3.51	45.9	3.14	45.9	-1.19	45.9	3.67	45.9	4.95
46.8	7.04	46.8	3.71	46.8	8	46.8	0.2	46.8	0.7	46.8	2.56	46.8	-0.76	46.8	-0.61	46.8	1.11	46.8	-2.35	46.8	0.26	46.8	0.34	46.8	0.81	46.8	0.57	46.8	-1.23	46.8	-3.67	46.8	-2.41	46.8	0.08	46.8	0.36	46.8	1.36	46.8	0.77	46.8	2.07	46.8	-3.47	46.8	4.09	46.8	4.56
47.7	8.54	47.7	1.44	47.7	3.14	47.7	2.76	47.7	-1.51	47.7	0.3	47.7	2.21	47.7	-1.08	47.7	1.62	47.7	-0.39	47.7	-1.56	47.7	-1.11	47.7	2.75	47.7	-0.38	47.7	0.65	47.7	-2.48	47.7	-1.56	47.7	1.6	47.7	2.77	47.7	-0.95	47.7	3.03	47.7	2.44	47.7	-0.58	47.7	3.63	47.7	6.47
48.6	4.92	48.6	5.63	48.6	2.92	48.6	3.01	48.6	2.47	48.6	0.57	48.6	0.81	48.6	1.59	48.6	-0.3	48.6	-0.82	48.6	-0.23	48.6	-0.59	48.6	0.76	48.6	0.99	48.6	1.82	48.6	-4.94	48.6	-2.33	48.6	-0.24	48.6	-0.59	48.6	2.39	48.6	4.17	48.6	0.6	48.6	0.02	48.6	4.65	48.6	5.74
49.5	6.54	49.5	1.9	49.5	5.05	49.5	1.52	49.5	0.17	49.5	3.06	49.5	1.17	49.5	-0.96	49.5	0.99	49.5	-0.59	49.5	0.32	49.5	1.28	49.5	0	49.5	1.47	49.5	-0.09	49.5	-3.88	49.5	0.47	49.5	0.99	49.5	2.09	49.5	2.66	49.5	2.71	49.5	1.39	49.5	2.04	49.5	3.94	49.5	4.49
50.4	9.74	50.4	4.95	50.4	7.22	50.4	3.33	50.4	-0.9	50.4	2.77	50.4	0.57	50.4	1.53	50.4	2.19	50.4	-1.15	50.4	1.17	50.4	1.23	50.4	1.09	50.4	-0.82	50.4	1.54	50.4	-3.01	50.4	1.59	50.4	2.82	50.4	2.5	50.4	0	50.4	3.08	50.4	5.23	50.4	0.69	50.4	2.97	50.4	5.58
51.3	5.93	51.3	3.32	51.3	6.6	51.3	4.15	51.3	-0.53	51.3	2.16	51.3	-1.48	51.3	-2.56	51.3	0.39	51.3	1.47	51.3	-0.09	51.3	1.81	51.3	-0.35	51.3	0.12	51.3	1.22	51.3	-0.87	51.3	-1.73	51.3	0.24	51.3	1.5	51.3	2.27	51.3	4.63	51.3	4.13	51.3	-0.68	51.3	4.28	51.3	3.76
52.2	6.34	52.2	3.74	52.2	6	52.2	3.12	52.2	0.33	52.2	2.68	52.2	-0.79	52.2	-0.69	52.2	1.75	52.2	-1.23	52.2	-2.27	52.2	-0.93	52.2	1.85	52.2	0.21	52.2	0.02	52.2	-3.05	52.2	-1.83	52.2	0.89	52.2	1.4	52.2	1.15	52.2	4.79	52.2	3.33	52.2	-2.03	52.2	6.39	52.2	2.81
53.1	8.25	53.1	3.13	53.1	4.48	53.1	2.16	53.1	1.04	53.1	2.55	53.1	0.49	53.1	0.79	53.1	0.26	53.1	-2.04	53.1	1.91	53.1	0.83	53.1	0.6	53.1	-1.24	53.1	1.12	53.1	-4.82	53.1	-1.92	53.1	0.8	53.1	2.95	53.1	1.44	53.1	2.74	53.1	2.97	53.1	-0.8	53.1	1.95	53.1	5.68
54	3.78	54	2.22	54	5.94	54	3.91	54	-1.66	54	3.3	54	-1.27	54	-0.23	54	1.02	54	0.29	54	-1.04	54	-0.01	54	1.16	54	0.72	54	-0.24	54	-4.38	54	-0.52	54	0.52	54	1.72	54	0.41	54	4.54	54	3.31	54	-1.01	54	4.18	54	3.67
54.9	8.32	54.9	3.51	54.9	5.98	54.9	-0.05	54.9	0.44	54.9	2.55	54.9	1.4	54.9	-1.66	54.9	2.26	54.9	-2.22	54.9	0.83	54.9	2.7	54.9	1.06	54.9	-2.75	54.9	0.63	54.9	-1.68	54.9	0.52	54.9	2.93	54.9	-0.97	54.9	1.04	54.9	3.36	54.9	3.74	54.9	3.26	54.9	4.85	54.9	2.17
55.8	7.53	55.8	3.55	55.8	8.57	55.8	-0.17	55.8	1.39	55.8	2.27	55.8	-0.94	55.8	-0.15	55.8	1.97	55.8	-1.47	55.8	-0.18	55.8	1.09	55.8	0.18	55.8	0.24	55.8	-0.26	55.8	-3.82	55.8	-1.21	55.8	1.96	55.8	2.2	55.8	2.15	55.8	1.83	55.8	3.24	55.8	-1.12	55.8	3.16	55.8	4.92
56.7	7.67	56.7	4.82	56.7	6.84	56.7	3.85	56.7	3.23	56.7	2.8	56.7	0.02	56.7	-0.45	56.7	3.3	56.7	1.46	56.7	1.18	56.7	4.17	56.7	2.31	56.7	0.22	56.7	0.28	56.7	-1.61	56.7	-1.35	56.7	2.66	56.7	0.77	56.7	2.01	56.7	1.9	56.7	3.46	56.7	-1.39	56.7	4.95	56.7	2.96
57.6	7.77	57.6	2.38	57.6	4.8	57.6	2.31	57.6	-0.38	57.6	2.64	57.6	-1.68	57.6	0.15	57.6	3.97	57.6	-0.88	57.6	-0.26	57.6	0.74	57.6	-0.08	57.6	2.56	57.6	1.01	57.6	-1.51	57.6	-1.49	57.6	-1.22	57.6	-0.57	57.6	2.21	57.6	2.47	57.6	3.94	57.6	3.1	57.6	2.7	57.6	3.37
58.5	5.97	58.5	2.59	58.5	4.77	58.5	1.65	58.5	-1.66	58.5	5.01	58.5	-0.7	58.5	0.14	58.5	2.15	58.5	-1.85	58.5	-0.38	58.5	2.75	58.5	1.26	58.5	-0.37	58.5	0.68	58.5	-4.25	58.5	0.25	58.5	0.02	58.5	1.79	58.5	1.72	58.5	6.62	58.5	2.59	58.5	-1.05	58.5	4.11	58.5	2.7
59.4	8.27	59.4	4.11	59.4	5.46	59.4	2.76	59.4	0.09	59.4	4.05	59.4	-1.69	59.4	1.63	59.4	0.57	59.4	-3.08	59.4	-1.62	59.4	2.3	59.4	-0.47	59.4	0.06	59.4	0.23	59.4	-3.32	59.4	-0.95	59.4	-1.22	59.4	3.24	59.4	-0.14	59.4	3.84	59.4	3.83	59.4	-0.97	59.4	4.68	59.4	4.05
60.3	9.6	60.3	2.56	60.3	7.44	60.3	2.59	60.3	1.22	60.3	2.03	60.3	4.36	60.3	-0.16	60.3	3.14	60.3	0.96	60.3	-0.87	60.3	1.57	60.3	4.11	60.3	0.43	60.3	2.83	60.3	-0.52	60.3	-1.58	60.3	4.36	60.3	0.86	60.3	2.23	60.3	4.71	60.3	1.47	60.3	-0.84	60.3	6.63	60.3	4.54
61.2	6.23	61.2	3.6	61.2	7.67	61.2	3.62	61.2	1.83	61.2	1.7	61.2	-1.88	61.2	0.88	61.2	0.46	61.2	0.08	61.2	-0.32	61.2	-0.26	61.2	0.59	61.2	1.08	61.2	-0.98	61.2	-2.28	61.2	-0.46	61.2	0.83	61.2	1.12	61.2	1.63	61.2	4.44	61.2	3.34	61.2	-0.59	61.2	3.87	61.2	2.36
62.1	7.74	62.1	6.01	62.1	6.62	62.1	2.1	62.1	-1.79	62.1	1.95	62.1	1.49	62.1	3.56	62.1	2.11	62.1	-2.04	62.1	1.57	62.1	1.52	62.1	-0.19	62.1	1.37	62.1	-0.91	62.1	-5.96	62.1	-0.34	62.1	2.16	62.1	1.3	62.1	2.83	62.1	1.95	62.1	3.72	62.1	-0.98	62.1	7.15	62.1	3.31
63	8.04	63	3.31	63	6	63	0.8	63	-1.63	63	1.35	63	-0.39	63	1.81	63	1.64	63	1.01	63	-1.07	63	0.43	63	0.18	63	0.37	63	-0.95	63	-2.86	63	0.19	63	0.77	63	2.61	63	1.6	63	2.33	63	2.64	63	-0.25	63	5.83	63	3.04
63.9	7.39	63.9	2.04	63.9	8.24	63.9	5.41	63.9	0.51	63.9	4.31	63.9	0.65	63.9	0.11	63.9	2.03	63.9	0.36	63.9	-1.24	63.9	0.38	63.9	1.2	63.9	1.32	63.9	1.18	63.9	-2.98	63.9	-2.11	63.9	-1.87	63.9	0.83	63.9	3.63	63.9	6.49	63.9	3.02	63.9	0.58	63.9	3.84	63.9	3.6
64.8	6.74	64.8	3.81	64.8	8.32	64.8	1.73	64.8	1.18	64.8	3.85	64.8	1.44	64.8	0.41	64.8	2.27	64.8	-1.98	64.8	-2.44	64.8	-1.38	64.8	1.38	64.8	-0.96	64.8	-0.82	64.8	-5.22	64.8	-1.39	64.8	0.11	64.8	2	64.8	1.69	64.8	3.3	64.8	2.18	64.8	1.05	64.8	10.65	64.8	5.63
65.7	5.62	65.7	3.18	65.7	4.78	65.7	4.18	65.7	1.37	65.7	3.88	65.7	-3.05	65.7	-0.32	65.7	0.96	65.7	-0.44	65.7	-2.62	65.7	1.23	65.7	-1.42	65.7	1.23	65.7	-0.37	65.7	-1.59	65.7	-2	65.7	-0.94	65.7	1.07	65.7	3.83	65.7	2.4	65.7	5.23	65.7	-1.8	65.7	0.98	65.7	3.79
66.6	6.04	66.6	4.72	66.6	5.38	66.6	0.74	66.6	-1.06	66.6	5	66.6	2.23	66.6	3.68	66.6	0.66	66.6	-0.71	66.6	-0.31	66.6	3.55	66.6	1.85	66.6	1.18	66.6	-1.17	66.6	-3.92	66.6	-0.78	66.6	1.9	66.6	5.11	66.6	2.23	66.6	4.74	66.6	2.22	66.6	1.04	66.6	12.06	66.6	3.04
67.5	2.24	67.5	0.19	67.5	5.28	67.5	-1.31	67.5	0.01	67.5	3.7	67.5	2.31	67.5	-0.3	67.5	2.53	67.5	0.54	67.5	0.86	67.5	-0.04	67.5	1.9	67.5	1.23	67.5	0.37	67.5	-1.37	67.5	-0.34	67.5	-0.35	67.5	5.01	67.5	6.77	67.5	3.33	67.5	0.29	67.5	2.25	67.5	20.7	67.5	2
68.4	1.3	68.4	2.63	68.4	3.32	68.4	2.26	68.4	0.08	68.4	2.1	68.4	0.15	68.4	0.62	68.4	2.6	68.4	0.11	68.4	-3.78	68.4	-1.45	68.4	-1.66	68.4	1.03	68.4	0.03	68.4	-0.49	68.4	-1.99	68.4	-0.84	68.4	6.26	68.4	3.59	68.4	5.41	68.4	2.91	68.4	-0.54	68.4	5.69	68.4	2.02
69.3	0.87	69.3	4.21	69.3	1.33	69.3	1.35	69.3	0.98	69.3	0.48	69.3	0.47	69.3	2.21	69.3	-0.33	69.3	2.4	69.3	-1.68	69.3	-1.35	69.3	2.01	69.3	0.98	69.3	-0.39	69.3	0.39	69.3	-0.74	69.3	-0.86	69.3	7.25	69.3	5.55	69.3	3.6	69.3	3.09	69.3	2.44	69.3	3.2	69.3	3.27
70.2	1.45	70.2	2.7	70.2	2.19	70.2	1.39	70.2	0.96	70.2	3.06	70.2	0.78	70.2	-2.06	70.2	0.77	70.2	-1.64	70.2	1.52	70.2	-0.42	70.2	-0.37	70.2	-0.55	70.2	-0.3	70.2	-3.01	70.2	0.74	70.2	-0.19	70.2	7.35	70.2	3.64	70.2	3.99	70.2	2.28	70.2	2.31	70.2	4.75	70.2	2.8
71.1	4.55	71.1	2.34	71.1	2.35	71.1	3.57	71.1	1.12	71.1	2.2	71.1	2.51	71.1	0.64	71.1	2.65	71.1	1.77	71.1	-2.15	71.1	-0.49	71.1	-0.06	71.1	1.51	71.1	1.08	71.1	-2.85	71.1	-1.4	71.1	-2.85	71.1	5.47	71.1	4.71	71.1	3.89	71.1	1.33	71.1	-0.41	71.1	3.47	71.1	2.09
72	1.57	72	4.83	72	5.15	72	2.32	72	1.56	72	5.04	72	-0.3	72	1.48	72	2.44	72	3.04	72	2.56	72	-0.55	72	-2.5	72	-1.17	72	0.5	72	-0.65	72	1.24	72	-0.56	72	5.09	72	3.04	72	4.6	72	-0.48	72	0.4	72	1.95	72	-0.78
72.9	3.96	72.9	-0.33	72.9	5.17	72.9	1.6	72.9	0.86	72.9	2.6	72.9	2.37	72.9	-0.98	72.9	3.85	72.9	1.17	72.9	1.26	72.9	0.88	72.9	0.43	72.9	-0.39	72.9	1.43	72.9	-1.54	72.9	2.28	72.9	2.18	72.9	2.3	72.9	3.59	72.9	6.01	72.9	2.84	72.9	1.63	72.9	4.58	72.9	-1.41
73.8	3.35	73.8	2.12	73.8	1.49	73.8	1.09	73.8	1.04	73.8	2.75	73.8	-1.57	73.8	0.65	73.8	1.53	73.8	2.41	73.8	-0.14	73.8	2.22	73.8	-1.95	73.8	0.77	73.8	1.18	73.8	-1.9	73.8	-2	73.8	1.84	73.8	2.96	73.8	4.7	73.8	5.74	73.8	-0.2	73.8	0.26	73.8	4.84	73.8	0.88
74.7	1.62	74.7	1.99	74.7	3.56	74.7	1.39	74.7	2.16	74.7	1.69	74.7	2.21	74.7	0.72	74.7	2.11	74.7	1.27	74.7	-0.19	74.7	0.72	74.7	1.27	74.7	-0.02	74.7	-0.02	74.7	-0.05	74.7	0.27	74.7	1.01	74.7	7.56	74.7	3.16	74.7	2.5	74.7	2.34	74.7	3.31	74.7	4.3	74.7	1.61
75.6	0.52	75.6	3.16	75.6	1.84	75.6	-0.85	75.6	3.33	75.6	1.67	75.6	0.02	75.6	1.5	75.6	1.44	75.6	0.32	75.6	0.64	75.6	-0.8	75.6	-1.19	75.6	-1.34	75.6	0.17	75.6	-1.26	75.6	0.58	75.6	-0.93	75.6	4.44	75.6	3.07	75.6	6.19	75.6	2.24	75.6	2.29	75.6	3.17	75.6	-1.19
76.5	0.97	76.5	0.61	76.5	1.34	76.5	1.67	76.5	-0.84	76.5	2.99	76.5	1.24	76.5	-0.54	76.5	0.09	76.5	1.54	76.5	1.89	76.5	1.79	76.5	0.44	76.5	-2	76.5	-0.8	76.5	0	76.5	3.37	76.5	2.21	76.5	3.56	76.5	1.76	76.5	4.73	76.5	1.86	76.5	1.33	76.5	3.56	76.5	0.98
77.4	-1.97	77.4	2.55	77.4	2.99	77.4	-0.62	77.4	1.84	77.4	3.16	77.4	0.3	77.4	0.12	77.4	0.61	77.4	-2.64	77.4	-1.46	77.4	-1.81	77.4	0.39	77.4	0.42	77.4	-0.81	77.4	-3.8	77.4	-0.05	77.4	-0.7	77.4	4.22	77.4	4.56	77.4	4.44	77.4	-1.47	77.4	1.79	77.4	4.01	77.4	0.41
78.3	1.16	78.3	1.35	78.3	4.83	78.3	2.64	78.3	3.41	78.3	4.18	78.3	0.57	78.3	2.06	78.3	2	78.3	2.17	78.3	-0.15	78.3	0.78	78.3	-1.46	78.3	2.11	78.3	-0.19	78.3	-0.2	78.3	1.77	78.3	-0.77	78.3	6.07	78.3	4.6	78.3	3.5	78.3	1.48	78.3	2.28	78.3	2.69	78.3	1.63
79.2	1.5	79.2	2.62	79.2	5.33	79.2	0.36	79.2	-0.01	79.2	1.88	79.2	0.44	79.2	-0.16	79.2	2.47	79.2	-0.57	79.2	1.13	79.2	0.56	79.2	0.97	79.2	-1.6	79.2	0.92	79.2	-1.17	79.2	2.54	79.2	1.71	79.2	5.39	79.2	1.88	79.2	4.34	79.2	1.55	79.2	2.89	79.2	4.61	79.2	0.14
80.1	-1.73	80.1	0.59	80.1	5.38	80.1	0.28	80.1	-0.62	80.1	2.31	80.1	0.39	80.1	0.28	80.1	3.02	80.1	-0.09	80.1	-1.69	80.1	1.45	80.1	0.71	80.1	1.55	80.1	-0.15	80.1	-1.83	80.1	2.11	80.1	1.02	80.1	6.01	80.1	4.7	80.1	3.29	80.1	0.32	80.1	2.22	80.1	3.08	80.1	1.82
81	1.21	81	-0.17	81	1.97	81	0.18	81	-0.54	81	3.15	81	1.15	81	0.74	81	1.66	81	-0.7	81	-0.88	81	1.62	81	1.79	81	0.94	81	2.25	81	-2.1	81	1.13	81	1.65	81	5.76	81	4.29	81	5.15	81	1.95	81	1.18	81	6.18	81	0.36
81.9	1.91	81.9	-0.47	81.9	3.26	81.9	2	81.9	1.41	81.9	3.14	81.9	2.54	81.9	-1.85	81.9	1.75	81.9	-1.83	81.9	-0.86	81.9	1.22	81.9	-0.6	81.9	-0.76	81.9	1.34	81.9	-3.1	81.9	-0.25	81.9	1.14	81.9	3.76	81.9	3.5	81.9	3.67	81.9	2.14	81.9	0.97	81.9	3.4	81.9	0.7
82.8	1.44	82.8	1.54	82.8	3.92	82.8	1.51	82.8	2.72	82.8	2.81	82.8	-0.92	82.8	-0.85	82.8	1.26	82.8	-0.94	82.8	0.62	82.8	-0.77	82.8	-3.01	82.8	-0.02	82.8	0.67	82.8	-2.86	82.8	1.76	82.8	0.38	82.8	1	82.8	4.24	82.8	3.39	82.8	1.37	82.8	2.79	82.8	3.3	82.8	0.49
83.7	1.66	83.7	2.81	83.7	2.85	83.7	-0.63	83.7	-0.78	83.7	5.25	83.7	0.25	83.7	1.56	83.7	1.82	83.7	1.01	83.7	-1.83	83.7	1.66	83.7	-1.7	83.7	1.03	83.7	2	83.7	-1.05	83.7	-0.03	83.7	1.04	83.7	4.13	83.7	1.46	83.7	5.64	83.7	-0.3	83.7	0.12	83.7	5.38	83.7	0.65
84.6	-0.34	84.6	0.77	84.6	1.65	84.6	-1.04	84.6	0.87	84.6	0.57	84.6	1.68	84.6	-2.64	84.6	-0.99	84.6	-1.86	84.6	0.68	84.6	-0.45	84.6	1.97	84.6	-0.52	84.6	3.4	84.6	-2.89	84.6	3.09	84.6	0.57	84.6	6.32	84.6	5.59	84.6	5.36	84.6	1.03	84.6	0.91	84.6	3.95	84.6	0.99
85.5	-1.02	85.5	3.47	85.5	4.54	85.5	-1.21	85.5	2.01	85.5	4.07	85.5	0.69	85.5	1.57	85.5	1.31	85.5	-2.79	85.5	0.89	85.5	1.15	85.5	1.21	85.5	0.4	85.5	0.31	85.5	-5.02	85.5	0.86	85.5	0.58	85.5	4.32	85.5	3.46	85.5	3.3	85.5	0.21	85.5	2.08	85.5	6.78	85.5	0.77
86.4	0.42	86.4	1.97	86.4	2.13	86.4	0.31	86.4	0.54	86.4	1.47	86.4	-0.7	86.4	0.9	86.4	2.9	86.4	-1.62	86.4	-1.41	86.4	1.11	86.4	-0.98	86.4	0.33	86.4	2.32	86.4	-0.59	86.4	-0.18	86.4	2.77	86.4	2.88	86.4	3.52	86.4	3.22	86.4	1.81	86.4	2.21	86.4	5.74	86.4	1.32
87.3	0.41	87.3	2.06	87.3	3.63	87.3	0.65	87.3	3.22	87.3	5.3	87.3	-1.54	87.3	-0.22	87.3	2.67	87.3	-4.07	87.3	2.93	87.3	3.81	87.3	-4.56	87.3	-1.27	87.3	0.5	87.3	-1.72	87.3	1.46	87.3	4.96	87.3	1.36	87.3	3.26	87.3	4.2	87.3	2.27	87.3	0.62	87.3	3.9	87.3	-1.48
88.2	0.11	88.2	2.17	88.2	5.07	88.2	0.5	88.2	-0.89	88.2	2.81	88.2	0.51	88.2	1.89	88.2	1.36	88.2	0.64	88.2	0.07	88.2	1.48	88.2	-0.28	88.2	1.41	88.2	1.83	88.2	-1.66	88.2	0.42	88.2	2.2	88.2	4.75	88.2	3.78	88.2	5.56	88.2	1.14	88.2	1.28	88.2	5.67	88.2	0.79
89.1	1.66	89.1	3.48	89.1	3.22	89.1	-1.25	89.1	1.74	89.1	3.9	89.1	1.41	89.1	1.21	89.1	1.57	89.1	-1.28	89.1	0.3	89.1	-0.56	89.1	-1.09	89.1	0.08	89.1	1.03	89.1	-2.59	89.1	3.58	89.1	0.07	89.1	2.83	89.1	2.46	89.1	1.84	89.1	1.31	89.1	6.41	89.1	4.67	89.1	0.43
90	0.42	90	1.2	90	3.96	90	-0.65	90	2.72	90	1.77	90	-0.45	90	-0.89	90	1.81	90	1.89	90	1.29	90	-1.05	90	-2.46	90	-1.55	90	2.78	90	-1.37	90	1.34	90	-0.43	90	4.9	90	3.93	90	4.84	90	0.96	90	2.89	90	3.58	90	0.37
90.9	2.78	90.9	-0.84	90.9	2.46	90.9	3.83	90.9	1.44	90.9	3.06	90.9	1.44	90.9	-0.37	90.9	2.38	90.9	-0.47	90.9	-1.75	90.9	-2.43	90.9	-0.86	90.9	1.22	90.9	2.08	90.9	-2.1	90.9	0.43	90.9	-2.67	90.9	3.51	90.9	1.79	90.9	2.58	90.9	1.96	90.9	3.46	90.9	1.24	90.9	-0.7
91.8	2.29	91.8	0.42	91.8	4.37	91.8	0.51	91.8	-1.07	91.8	1.09	91.8	-0.32	91.8	1.62	91.8	2.78	91.8	-0.8	91.8	-1.89	91.8	-0.69	91.8	-2.59	91.8	0.05	91.8	-0.59	91.8	-2.07	91.8	-0.29	91.8	1.09	91.8	5.43	91.8	4.29	91.8	6.46	91.8	0.38	91.8	1.93	91.8	4.1	91.8	2.65
92.7	0.76	92.7	0.69	92.7	3.58	92.7	2.34	92.7	1.47	92.7	2.73	92.7	0.03	92.7	0.69	92.7	3.62	92.7	-0.08	92.7	0.97	92.7	1.66	92.7	-1.88	92.7	1.46	92.7	1.75	92.7	-1.77	92.7	1.32	92.7	2.67	92.7	2.87	92.7	2.1	92.7	5.42	92.7	0.78	92.7	1.74	92.7	4.72	92.7	-0.72
93.6	2.74	93.6	0.69	93.6	4.62	93.6	-2.43	93.6	3.23	93.6	4.57	93.6	0.41	93.6	1.05	93.6	1.88	93.6	-1.09	93.6	0.85	93.6	3.39	93.6	-1.23	93.6	-1.05	93.6	2.01	93.6	-1.69	93.6	-0.39	93.6	0.86	93.6	5.12	93.6	2.96	93.6	4.7	93.6	0.72	93.6	-0.23	93.6	4.06	93.6	0.62
94.5	0.39	94.5	2.22	94.5	1.67	94.5	0.17	94.5	3.22	94.5	1.14	94.5	-2.28	94.5	3.02	94.5	-0.53	94.5	-0.97	94.5	3.35	94.5	3.17	94.5	-1.54	94.5	0.19	94.5	-0.38	94.5	-3.52	94.5	1.68	94.5	2.22	94.5	6.29	94.5	3.53	94.5	4.91	94.5	-0.94	94.5	2.35	94.5	3.19	94.5	0.27
95.4	-0.21	95.4	2.66	95.4	3.9	95.4	0.84	95.4	1.46	95.4	-2.87	95.4	-2.09	95.4	-0.54	95.4	2.8	95.4	-0.47	95.4	-0.76	95.4	0.2	95.4	-1.52	95.4	-1.04	95.4	1.21	95.4	-2.93	95.4	-0.08	95.4	1.07	95.4	5.67	95.4	3.19	95.4	4.47	95.4	-1.32	95.4	0.52	95.4	2.07	95.4	2.05
96.3	-0.72	96.3	1.05	96.3	3.08	96.3	-2.21	96.3	3.6	96.3	5.33	96.3	0.71	96.3	-0.29	96.3	3.56	96.3	-1.27	96.3	-0.62	96.3	-0.01	96.3	1.7	96.3	-0.09	96.3	-0.96	96.3	-2.21	96.3	-0.92	96.3	-0.89	96.3	7.47	96.3	3.57	96.3	4.19	96.3	-0.37	96.3	0.6	96.3	1.73	96.3	2.03
97.2	-0.52	97.2	0.82	97.2	4.33	97.2	0.45	97.2	0.47	97.2	3.66	97.2	-0.27	97.2	0.22	97.2	3.4	97.2	1.12	97.2	2.25	97.2	3.08	97.2	-1.3	97.2	-1.09	97.2	0.11	97.2	-0.85	97.2	-0.35	97.2	2.44	97.2	4.97	97.2	2.09	97.2	2.92	97.2	-0.37	97.2	-0.45	97.2	2.71	97.2	0.69
98.1	1	98.1	2.93	98.1	3.79	98.1	-0.47	98.1	1.54	98.1	2.38	98.1	-1.83	98.1	1.92	98.1	1.77	98.1	0.56	98.1	-3.42	98.1	0.58	98.1	-0.72	98.1	0.09	98.1	1.43	98.1	-2.18	98.1	-1.22	98.1	0.81	98.1	4.64	98.1	2.75	98.1	5.69	98.1	-0.17	98.1	1.49	98.1	4.73	98.1	0.54
99	1.87	99	2.2	99	3.92	99	-2.47	99	-1.43	99	0.93	99	0.44	99	3.58	99	4.28	99	-0.73	99	0.89	99	-1.31	99	-0.74	99	1.65	99	1.98	99	-1.46	99	-0.48	99	0.3	99	3.58	99	2.35	99	2.18	99	2.36	99	-0.23	99	6.86	99	-1.83
99.9	1.97	99.9	1.95	99.9	3.15	99.9	0.59	99.9	0.18	99.9	0.73	99.9	0.98	99.9	1.03	99.9	2.87	99.9	1.59	99.9	0.78	99.9	-0.5	99.9	0.67	99.9	0.64	99.9	0.71	99.9	-3.01	99.9	0.28	99.9	0.7	99.9	4.95	99.9	3.7	99.9	2.58	99.9	-0.53	99.9	0.41	99.9	3.82	99.9	0.56
100.8	0.85	100.8	0.83	100.8	3.31	100.8	0.34	100.8	0.8	100.8	5.24	100.8	-0.24	100.8	-0.96	100.8	2.46	100.8	-0.34	100.8	-1.34	100.8	0.87	100.8	0.03	100.8	-0.58	100.8	0.48	100.8	-0.47	100.8	-0.09	100.8	0.08	100.8	6.88	100.8	3.77	100.8	3.81	100.8	2.5	100.8	2.38	100.8	4.02	100.8	1.26
101.7	1.08	101.7	0.55	101.7	0.19	101.7	-0.17	101.7	1.21	101.7	2.42	101.7	-0.17	101.7	0.5	101.7	-0.13	101.7	0.36	101.7	0.13	101.7	-0.71	101.7	-1.92	101.7	-0.42	101.7	-0.97	101.7	-0.23	101.7	-2	101.7	-0.07	101.7	1.52	101.7	3.48	101.7	5.4	101.7	-0.11	101.7	0.18	101.7	5.52	101.7	0.68
102.6	1.25	102.6	-0.55	102.6	2.63	102.6	0.07	102.6	1.28	102.6	0.89	102.6	0.26	102.6	-0.4	102.6	0.6	102.6	-2.21	102.6	-1.45	102.6	1.23	102.6	-1.33	102.6	-0.16	102.6	-0.98	102.6	-1.8	102.6	-0.52	102.6	1.36	102.6	4.73	102.6	4.22	102.6	3.56	102.6	1.26	102.6	0.18	102.6	5.53	102.6	0.85
103.5	0.8	103.5	2.36	103.5	3.97	103.5	-0.5	103.5	0.51	103.5	2.05	103.5	-0.43	103.5	1.3	103.5	2.62	103.5	-1.09	103.5	0.29	103.5	0.72	103.5	-0.56	103.5	1.28	103.5	0.04	103.5	-4.89	103.5	0.94	103.5	-0.49	103.5	4.23	103.5	2.67	103.5	4.29	103.5	-0.52	103.5	0.99	103.5	0.81	103.5	-0.81
104.4	-0.96	104.4	-0.92	104.4	4.2	104.4	-0.09	104.4	3.88	104.4	1.68	104.4	-1.95	104.4	-0.48	104.4	-0.33	104.4	-2.46	104.4	1.65	104.4	1.24	104.4	-2.66	104.4	-2.58	104.4	0.95	104.4	-3.35	104.4	-0.22	104.4	-0.18	104.4	3.65	104.4	3.37	104.4	3.53	104.4	0.96	104.4	1.45	104.4	3.66	104.4	-1.26
105.3	-0.29	105.3	-0.71	105.3	2.18	105.3	-1.23	105.3	2.28	105.3	3.86	105.3	0.45	105.3	-0.16	105.3	-0.01	105.3	0.56	105.3	4.5	105.3	2.18	105.3	-1.09	105.3	-2.06	105.3	1.35	105.3	-1.94	105.3	1.05	105.3	1.28	105.3	3.82	105.3	3.28	105.3	3.23	105.3	0.16	105.3	0.88	105.3	4.86	105.3	-0.81
106.2	0.06	106.2	1.24	106.2	0.46	106.2	0.66	106.2	0.74	106.2	-1.53	106.2	-1.52	106.2	2.09	106.2	-2.23	106.2	0.09	106.2	1.39	106.2	-1.32	106.2	-3.42	106.2	1.59	106.2	-2.46	106.2	-3.37	106.2	1.21	106.2	1.37	106.2	4.16	106.2	2.21	106.2	1.67	106.2	0.43	106.2	1.24	106.2	3.77	106.2	-0.16
107.1	1.45	107.1	2.71	107.1	3.01	107.1	-0.45	107.1	0.65	107.1	0.96	107.1	0.4	107.1	-0.03	107.1	2.32	107.1	-0.46	107.1	-1.44	107.1	-0.58	107.1	-0.74	107.1	0.09	107.1	2.09	107.1	-1.93	107.1	1.72	107.1	3.24	107.1	5.8	107.1	3.24	107.1	3.44	107.1	1.96	107.1	1.16	107.1	5.28	107.1	1.76
108	1.84	108	0.38	108	5.24	108	0.25	108	2.2	108	0.69	108	-0.4	108	2.76	108	2.64	108	-0.04	108	3.13	108	-0.99	108	-1.03	108	0.88	108	1.97	108	-3.06	108	2.16	108	0.78	108	2.94	108	2.41	108	6.5	108	-0.45	108	-1.25	108	3.11	108	-1.41
108.9	2.02	108.9	0.89	108.9	1.6	108.9	0.49	108.9	0	108.9	2.38	108.9	-0.36	108.9	-1.79	108.9	0.16	108.9	-0.97	108.9	-1.29	108.9	1.75	108.9	-1.54	108.9	-2.51	108.9	1.46	108.9	-2.01	108.9	-2.12	108.9	2.01	108.9	4.78	108.9	3.85	108.9	3.39	108.9	0.79	108.9	0.09	108.9	3.07	108.9	1.64
109.8	-2.62	109.8	-1.5	109.8	5.31	109.8	-0.5	109.8	3.53	109.8	2.27	109.8	1.75	109.8	-0.27	109.8	2.47	109.8	0.28	109.8	0.95	109.8	2.64	109.8	0	109.8	-0.23	109.8	1.99	109.8	-2.35	109.8	0.13	109.8	1.34	109.8	6.67	109.8	4.13	109.8	4.14	109.8	-0.31	109.8	2.18	109.8	3.09	109.8	1.19
110.7	0.29	110.7	-0.78	110.7	3.36	110.7	-1.43	110.7	1.06	110.7	3.28	110.7	1	110.7	-0.35	110.7	0.6	110.7	-1.4	110.7	0.47	110.7	1.55	110.7	0.59	110.7	1.42	110.7	-2.03	110.7	-3.32	110.7	-0.78	110.7	1.82	110.7	3.32	110.7	5.11	110.7	5.16	110.7	0.56	110.7	-0.69	110.7	4.22	110.7	-0.72
111.6	2.16	111.6	-1.26	111.6	2.37	111.6	-0.59	111.6	4.2	111.6	4.78	111.6	-0.35	111.6	-0.82	111.6	2.18	111.6	-1.91	111.6	2.28	111.6	1.46	111.6	-2.23	111.6	1.27	111.6	1.53	111.6	-1.04	111.6	0.13	111.6	2.51	111.6	3.94	111.6	3.66	111.6	2.13	111.6	2.74	111.6	0.22	111.6	4.26	111.6	-0.03
112.5	-0.87	112.5	0.94	112.5	2.15	112.5	-0.08	112.5	-0.96	112.5	3.18	112.5	0.76	112.5	3.74	112.5	1.26	112.5	-1.21	112.5	-2.83	112.5	1.83	112.5	-1.04	112.5	2.49	112.5	1.48	112.5	-3.27	112.5	-0.56	112.5	-0.37	112.5	4.01	112.5	4.22	112.5	3.72	112.5	0.71	112.5	0.64	112.5	3.68	112.5	-0.19
113.4	1.87	113.4	-0.74	113.4	3.72	113.4	0.28	113.4	0.65	113.4	2.29	113.4	3.61	113.4	-1.11	113.4	1.91	113.4	-0.1	113.4	0.88	113.4	1.63	113.4	1.25	113.4	-2.09	113.4	1.05	113.4	-2.51	113.4	0.04	113.4	3.28	113.4	3.39	113.4	3.58	113.4	4.05	113.4	-0.3	113.4	0.44	113.4	5.15	113.4	-1.01
114.3	-0.15	114.3	-1.13	114.3	3.11	114.3	-0.7	114.3	2.49	114.3	4.18	114.3	-0.66	114.3	0.15	114.3	4.02	114.3	-2.03	114.3	0.85	114.3	2.68	114.3	-1.3	114.3	-0.53	114.3	0.49	114.3	-2.08	114.3	-3.42	114.3	2.4	114.3	4.22	114.3	3.77	114.3	3.96	114.3	0.16	114.3	-3.22	114.3	3.32	114.3	0.07
115.2	-0.37	115.2	0.52	115.2	2.58	115.2	-0.24	115.2	0.7	115.2	2.75	115.2	-0.29	115.2	2.01	115.2	0.91	115.2	1.21	115.2	1.67	115.2	-1.28	115.2	-0.08	115.2	0.43	115.2	-0.25	115.2	-3.73	115.2	2.03	115.2	0.62	115.2	5.79	115.2	4.74	115.2	2.85	115.2	0.22	115.2	2.03	115.2	4.01	115.2	1.49
116.1	1.13	116.1	1.93	116.1	6.44	116.1	0.24	116.1	2.29	116.1	2.36	116.1	1.85	116.1	3.03	116.1	4.54	116.1	0.28	116.1	1.48	116.1	0.82	116.1	1.5	116.1	2.63	116.1	1.15	116.1	-3.84	116.1	1.09	116.1	2.57	116.1	4.09	116.1	5.47	116.1	6.7	116.1	1.85	116.1	0.24	116.1	4.13	116.1	-1.71
117	1.37	117	-0.04	117	3.09	117	1.09	117	2.57	117	2.46	117	1.98	117	0.75	117	4.22	117	0.98	117	0.04	117	-0.76	117	-0.7	117	0.43	117	2.54	117	-1.93	117	-0.37	117	-0.21	117	5.61	117	2.51	117	3.71	117	0.01	117	1.03	117	4.73	117	1.27
117.9	1.78	117.9	0.71	117.9	2.01	117.9	-0.59	117.9	2.64	117.9	3.47	117.9	2.23	117.9	2.19	117.9	1.94	117.9	0.65	117.9	1.99	117.9	3.88	117.9	0.17	117.9	2.11	117.9	0.23	117.9	-1.86	117.9	-0.41	117.9	0.83	117.9	5.36	117.9	5.18	117.9	2.79	117.9	2.91	117.9	1.06	117.9	4.51	117.9	1.23
118.8	2.47	118.8	1.82	118.8	3.93	118.8	-1.12	118.8	1.93	118.8	0.86	118.8	0.61	118.8	0.56	118.8	3.12	118.8	-2.33	118.8	0.95	118.8	-0.41	118.8	-2.07	118.8	1.92	118.8	1.44	118.8	-3.59	118.8	-0.35	118.8	0.22	118.8	3.39	118.8	2.95	118.8	1.62	118.8	0.15	118.8	0.6	118.8	3.27	118.8	1.76
119.7	0.82	119.7	3.23	119.7	7.23	119.7	-0.18	119.7	3.23	119.7	4.3	119.7	-0.55	119.7	0.41	119.7	1.74	119.7	-1.48	119.7	0.41	119.7	0.46	119.7	-0.69	119.7	-0.73	119.7	-1.43	119.7	-3.6	119.7	1.84	119.7	-0.11	119.7	3.12	119.7	2.85	119.7	2.88	119.7	0.15	119.7	0.71	119.7	3.2	119.7	-0.23
120.6	3.54	120.6	0.98	120.6	2.81	120.6	-0.05	120.6	1.88	120.6	3.28	120.6	1.75	120.6	2.72	120.6	4.11	120.6	0.76	120.6	0.29	120.6	3.66	120.6	-0.85	120.6	0.21	120.6	1.63	120.6	-3.49	120.6	0.41	120.6	-0.42	120.6	4.38	120.6	2.87	120.6	4.07	120.6	-1.51	120.6	2.36	120.6	5.14	120.6	-0.81
121.5	-1.78	121.5	-0.76	121.5	4	121.5	0.15	121.5	-1.31	121.5	1.48	121.5	0.9	121.5	-0.21	121.5	2.13	121.5	-0.19	121.5	-0.75	121.5	3.33	121.5	1.25	121.5	0.36	121.5	0.51	121.5	-1.54	121.5	-0.17	121.5	0.63	121.5	4.46	121.5	2.37	121.5	3.51	121.5	3.1	121.5	1.99	121.5	3.36	121.5	-2.74
122.4	0.48	122.4	0.85	122.4	4.34	122.4	1.11	122.4	2.65	122.4	1.88	122.4	1.38	122.4	1.44	122.4	4.02	122.4	-0.64	122.4	3.36	122.4	0.88	122.4	2.27	122.4	-1.21	122.4	2.27	122.4	-4.68	122.4	-0.89	122.4	-0.01	122.4	5.45	122.4	0.04	122.4	6.14	122.4	0.09	122.4	0.42	122.4	3.58	122.4	0.28
123.3	0.63	123.3	-1.6	123.3	4.22	123.3	0.19	123.3	1.18	123.3	4.87	123.3	0.44	123.3	-0.6	123.3	1.08	123.3	-1.25	123.3	0.85	123.3	-0.2	123.3	-0.93	123.3	1.56	123.3	0.25	123.3	-2.98	123.3	-0.15	123.3	1.46	123.3	5.86	123.3	5.54	123.3	3.32	123.3	1.65	123.3	2.25	123.3	5.15	123.3	0.54
124.2	1.72	124.2	-2.27	124.2	6.38	124.2	-1.24	124.2	1.24	124.2	0.67	124.2	0.23	124.2	0.48	124.2	3.72	124.2	-1.33	124.2	-0.71	124.2	-0.3	124.2	-0.23	124.2	1.11	124.2	0.71	124.2	-2.83	124.2	0.44	124.2	2.72	124.2	3.55	124.2	2.96	124.2	2.71	124.2	1.63	124.2	-0.5	124.2	3.35	124.2	1.22
125.1	1.34	125.1	2.09	125.1	4.57	125.1	0.59	125.1	0.28	125.1	3.66	125.1	1.26	125.1	2.9	125.1	2.47	125.1	0.5	125.1	-0.56	125.1	2.11	125.1	-1.15	125.1	1.82	125.1	2.04	125.1	-2.28	125.1	1.2	125.1	-1.1	125.1	4.89	125.1	1.75	125.1	3.66	125.1	0.9	125.1	4.93	125.1	3.66	125.1	-0.7
126	3.06	126	0.55	126	3.39	126	2.14	126	2.37	126	5.27	126	1.02	126	4.22	126	1.92	126	-0.52	126	1.04	126	1.62	126	-0.82	126	-0.98	126	0.31	126	-3.18	126	1.93	126	0.13	126	5	126	0.64	126	4.57	126	0.84	126	0.84	126	4.83	126	0.78
126.9	0.9	126.9	1.62	126.9	5.48	126.9	-0.07	126.9	3.09	126.9	5.18	126.9	0.87	126.9	3.11	126.9	1.93	126.9	-2.19	126.9	2.17	126.9	2.91	126.9	-1.51	126.9	-0.33	126.9	-0.55	126.9	-2.82	126.9	2.07	126.9	4.13	126.9	4.38	126.9	2.48	126.9	4.47	126.9	3.08	126.9	2	126.9	7.58	126.9	1.56
127.8	-0.92	127.8	-1.03	127.8	2.33	127.8	0.84	127.8	3.05	127.8	1.84	127.8	1.43	127.8	2.78	127.8	2.63	127.8	-3.38	127.8	0.46	127.8	-0.02	127.8	1.65	127.8	2.14	127.8	0.88	127.8	-4.51	127.8	1.4	127.8	1.12	127.8	3.83	127.8	3.55	127.8	3.51	127.8	0.15	127.8	2.09	127.8	4.02	127.8	-1.71
128.7	-1.25	128.7	0.97	128.7	1.37	128.7	-0.22	128.7	-3.83	128.7	1.12	128.7	1.21	128.7	3.1	128.7	0.74	128.7	0.22	128.7	-2.84	128.7	0.77	128.7	0.05	128.7	-0.94	128.7	-0.06	128.7	-3.55	128.7	-1.14	128.7	1.08	128.7	4.11	128.7	1.58	128.7	2.55	128.7	-0.93	128.7	1.57	128.7	3.52	128.7	-1.32
129.6	-0.99	129.6	-0.51	129.6	4.61	129.6	1.68	129.6	1.55	129.6	4.17	129.6	-0.47	129.6	0.57	129.6	2.62	129.6	-0.35	129.6	1.24	129.6	1.49	129.6	-1.66	129.6	-0.14	129.6	1.45	129.6	-3.89	129.6	1	129.6	-0.3	129.6	0.16	129.6	2.41	129.6	4.31	129.6	2.03	129.6	1.14	129.6	2.91	129.6	-0.79
130.5	0.2	130.5	-0.59	130.5	4.41	130.5	1.27	130.5	-1.32	130.5	3.39	130.5	-0.89	130.5	-0.52	130.5	2.74	130.5	2.58	130.5	-1.09	130.5	-1.6	130.5	0.1	130.5	-0.01	130.5	-0.1	130.5	-3.88	130.5	-0.48	130.5	-0.24	130.5	4.21	130.5	3.59	130.5	5.64	130.5	2.22	130.5	-1.08	130.5	3.14	130.5	-0.87
131.4	-0.32	131.4	2.45	131.4	1.52	131.4	2.02	131.4	0.19	131.4	3.31	131.4	-0.24	131.4	0.72	131.4	0.6	131.4	-1.29	131.4	0.96	131.4	-0.08	131.4	-1.15	131.4	0.38	131.4	-0.17	131.4	-4.68	131.4	1.14	131.4	0.67	131.4	4.47	131.4	4.48	131.4	3.83	131.4	-1.05	131.4	3.14	131.4	6.15	131.4	1.72
132.3	1.59	132.3	1.23	132.3	0.74	132.3	-0.64	132.3	-0.16	132.3	2.69	132.3	-0.69	132.3	1.42	132.3	0.06	132.3	-2.74	132.3	1.17	132.3	-1.87	132.3	-1.88	132.3	-0.43	132.3	-0.3	132.3	-1.88	132.3	-0.32	132.3	-0.9	132.3	5.5	132.3	3.44	132.3	3.73	132.3	0.42	132.3	1.18	132.3	2.53	132.3	-0.2
133.2	1.95	133.2	1.11	133.2	2.81	133.2	0.95	133.2	1.76	133.2	-0.22	133.2	0.07	133.2	0.75	133.2	1.91	133.2	-2.02	133.2	1.06	133.2	0.62	133.2	-2.12	133.2	-0.51	133.2	0.13	133.2	-3.9	133.2	-0.89	133.2	2.53	133.2	5.14	133.2	3	133.2	4.74	133.2	-0.61	133.2	1.37	133.2	2.28	133.2	-0.72
134.1	-0.25	134.1	-2.11	134.1	3.45	134.1	-2.73	134.1	1.77	134.1	3.44	134.1	1.32	134.1	1.01	134.1	2.06	134.1	-2.38	134.1	-1.04	134.1	-0.68	134.1	-1.23	134.1	1.66	134.1	1.09	134.1	-2.59	134.1	-2.45	134.1	0.78	134.1	2.73	134.1	2.5	134.1	2.55	134.1	1.03	134.1	-2.23	134.1	6.17	134.1	-1.84
135	0.59	135	3.02	135	5.59	135	-0.17	135	0.15	135	4.21	135	-0.65	135	1.92	135	3.51	135	0.21	135	1.75	135	1.29	135	-1.81	135	0.13	135	1.74	135	-3.39	135	2.14	135	-0.62	135	4.14	135	3.18	135	3.27	135	2.98	135	2.75	135	4.38	135	-0.14
135.9	0.01	135.9	0.07	135.9	2.06	135.9	-1.37	135.9	-0.43	135.9	5.25	135.9	-0.47	135.9	1.59	135.9	0.14	135.9	-1.5	135.9	-1.81	135.9	1.02	135.9	-1.83	135.9	-0.69	135.9	-0.82	135.9	-3.71	135.9	-0.19	135.9	-0.45	135.9	4.37	135.9	0.66	135.9	4.91	135.9	0.99	135.9	0.2	135.9	1.47	135.9	0.43
136.8	-0.63	136.8	0.92	136.8	3.74	136.8	1.46	136.8	-0.11	136.8	5.95	136.8	1.57	136.8	1.1	136.8	0.86	136.8	-3.24	136.8	3.45	136.8	1.46	136.8	0.65	136.8	1.13	136.8	-0.52	136.8	-6.09	136.8	1.65	136.8	0.86	136.8	7.14	136.8	3.33	136.8	3.85	136.8	1.5	136.8	1.04	136.8	4.48	136.8	1.15
137.7	0.75	137.7	-1.71	137.7	3.86	137.7	0.51	137.7	-0.78	137.7	6.23	137.7	1.63	137.7	-0.25	137.7	1.82	137.7	0.4	137.7	1.07	137.7	1.64	137.7	0.93	137.7	-1.08	137.7	-0.24	137.7	-0.31	137.7	1.95	137.7	0.72	137.7	5.25	137.7	1.24	137.7	2.37	137.7	0.97	137.7	1.91	137.7	4.91	137.7	-0.38
138.6	0.41	138.6	0.12	138.6	4.23	138.6	0.9	138.6	2.68	138.6	2.99	138.6	0.37	138.6	0.11	138.6	2.93	138.6	-3.46	138.6	1.24	138.6	1.63	138.6	-2.19	138.6	-0.56	138.6	-0.69	138.6	-4.98	138.6	-0.01	138.6	-0.04	138.6	4.46	138.6	4.31	138.6	5.51	138.6	-0.29	138.6	2.67	138.6	2.48	138.6	-0.3
139.5	0.31	139.5	2.3	139.5	2.96	139.5	1.65	139.5	1.06	139.5	2.33	139.5	-0.08	139.5	3.61	139.5	1.73	139.5	-2.6	139.5	-0.78	139.5	0.18	139.5	-0.39	139.5	0.96	139.5	2.01	139.5	-2.23	139.5	-1.21	139.5	1.47	139.5	2.84	139.5	1.85	139.5	5.61	139.5	2.19	139.5	2.4	139.5	5.92	139.5	-1.22
140.4	2.08	140.4	1.9	140.4	1.67	140.4	-1.92	140.4	0.54	140.4	1.96	140.4	1.72	140.4	1.84	140.4	2.95	140.4	-2.9	140.4	1.77	140.4	2.56	140.4	-0.35	140.4	-0.94	140.4	-0.91	140.4	-4.12	140.4	2.05	140.4	1.92	140.4	5.74	140.4	4.3	140.4	5.18	140.4	1.07	140.4	1.44	140.4	3.43	140.4	-0.15
141.3	0.96	141.3	3.07	141.3	1.26	141.3	-1.29	141.3	1.88	141.3	4.01	141.3	-1.08	141.3	2.27	141.3	3.49	141.3	-1.48	141.3	-0.61	141.3	2.18	141.3	-1.62	141.3	1.21	141.3	2.07	141.3	-4.76	141.3	-0.25	141.3	3.95	141.3	4.27	141.3	2.94	141.3	3.91	141.3	0.37	141.3	2.19	141.3	5.99	141.3	0.01
142.2	1.04	142.2	-1.08	142.2	6.12	142.2	-1.44	142.2	-0.43	142.2	2.09	142.2	-0.51	142.2	0.35	142.2	2.74	142.2	-1.45	142.2	-0.98	142.2	1.76	142.2	-1.38	142.2	-0.37	142.2	1.61	142.2	-6.43	142.2	0.89	142.2	1.49	142.2	2.4	142.2	2.72	142.2	4.44	142.2	-1.36	142.2	2.62	142.2	5.91	142.2	-0.34
143.1	-0.35	143.1	2.25	143.1	4.25	143.1	0.51	143.1	1.05	143.1	3.01	143.1	0.87	143.1	1.49	143.1	3.3	143.1	-0.77	143.1	0.16	143.1	2.13	143.1	0.35	143.1	1.02	143.1	-1.01	143.1	-5.83	143.1	-0.35	143.1	2.27	143.1	3.54	143.1	4.58	143.1	4.54	143.1	0.88	143.1	1.44	143.1	4.05	143.1	0.99
144	-0.65	144	0.98	144	3.24	144	0.46	144	3.03	144	2.62	144	-0.28	144	0.38	144	1.19	144	2.14	144	1.67	144	1.21	144	-2.33	144	0.6	144	-1.04	144	-1.75	144	1.39	144	0.42	144	6.44	144	5.65	144	3.51	144	0.55	144	2.78	144	3.92	144	-1.19
144.9	2.49	144.9	0.06	144.9	2.21	144.9	-0.4	144.9	1.11	144.9	1.71	144.9	0.69	144.9	0.4	144.9	1.41	144.9	-2.04	144.9	1.4	144.9	1.95	144.9	-1.05	144.9	-0.01	144.9	0.42	144.9	-4.13	144.9	2.12	144.9	-0.13	144.9	2.92	144.9	2.62	144.9	3.85	144.9	2.2	144.9	3.29	144.9	3.38	144.9	-0.23
145.8	1.84	145.8	1.74	145.8	3.92	145.8	0.38	145.8	2.33	145.8	2.23	145.8	0.57	145.8	1.19	145.8	4.35	145.8	-3.02	145.8	-0.24	145.8	0.03	145.8	-1.88	145.8	2.19	145.8	2.72	145.8	-2.42	145.8	0.69	145.8	-0.03	145.8	4.57	145.8	4.73	145.8	6.2	145.8	0.26	145.8	1.51	145.8	2.72	145.8	0
146.7	2.4	146.7	0.63	146.7	4.41	146.7	0.31	146.7	0.5	146.7	4.32	146.7	-0.12	146.7	3.09	146.7	0.83	146.7	0.67	146.7	-2.31	146.7	3.76	146.7	-0.53	146.7	1.07	146.7	-1	146.7	-3.41	146.7	1.46	146.7	2.36	146.7	5.09	146.7	3.08	146.7	3.47	146.7	3.29	146.7	1.56	146.7	5.2	146.7	-0.02
147.6	-0.65	147.6	0.66	147.6	3.35	147.6	1.17	147.6	3.64	147.6	3.14	147.6	0.74	147.6	0.02	147.6	1.17	147.6	0.04	147.6	1.66	147.6	2.27	147.6	0.59	147.6	-0.4	147.6	0.93	147.6	-3.14	147.6	-0.32	147.6	2.99	147.6	3.07	147.6	1.93	147.6	4.31	147.6	1.63	147.6	-0.76	147.6	4.01	147.6	-0.37
148.5	1.92	148.5	-1.8	148.5	3.7	148.5	-1.73	148.5	2.25	148.5	2.15	148.5	1.14	148.5	1.49	148.5	4.23	148.5	-0.86	148.5	1.64	148.5	0.55	148.5	-0.58	148.5	0.51	148.5	2.3	148.5	-5.38	148.5	-1.83	148.5	-1.97	148.5	4.36	148.5	3.26	148.5	5.73	148.5	0.13	148.5	2.88	148.5	3.63	148.5	0.49
149.4	1.08	149.4	1.54	149.4	2.81	149.4	1.87	149.4	4.35	149.4	3.83	149.4	2.57	149.4	0.35	149.4	3.07	149.4	-2.26	149.4	-0.64	149.4	1.55	149.4	0.35	149.4	0.25	149.4	0.83	149.4	-3.18	149.4	1.22	149.4	-0.56	149.4	4.83	149.4	5.18	149.4	6.13	149.4	1.85	149.4	2.21	149.4	3.04	149.4	-1.16
150.3	0.51	150.3	0.94	150.3	4.12	150.3	-1.88	150.3	0.22	150.3	4.61	150.3	0.77	150.3	2	150.3	1.73	150.3	-2.1	150.3	-0.75	150.3	0.72	150.3	-2.44	150.3	1.14	150.3	1.01	150.3	-4.32	150.3	1.33	150.3	0.55	150.3	2.83	150.3	3.01	150.3	6.36	150.3	1.38	150.3	3.75	150.3	6.28	150.3	0.87
151.2	1.6	151.2	-0.09	151.2	2.87	151.2	-1.13	151.2	1.33	151.2	4.38	151.2	1.71	151.2	1.73	151.2	1.68	151.2	-1.86	151.2	0.04	151.2	-0.6	151.2	-2.06	151.2	-0.47	151.2	2.04	151.2	-3.47	151.2	-2.6	151.2	-1.08	151.2	4.4	151.2	4.12	151.2	3.94	151.2	1.07	151.2	-0.12	151.2	1.9	151.2	0.64
152.1	2.86	152.1	0.6	152.1	1.91	152.1	1.45	152.1	0.76	152.1	3.34	152.1	1.01	152.1	-2.02	152.1	1.04	152.1	-1.48	152.1	0.71	152.1	1.51	152.1	-1.36	152.1	-1.73	152.1	0.67	152.1	-6.79	152.1	-1.47	152.1	0.67	152.1	3.3	152.1	3.94	152.1	6.2	152.1	-1.84	152.1	-0.98	152.1	5.84	152.1	0.64
153	1.58	153	-1.49	153	2.55	153	-1.23	153	2.2	153	3.25	153	0.39	153	1.41	153	3.32	153	-1.3	153	2.24	153	0.81	153	-1.32	153	0.28	153	1.09	153	-3.41	153	2.71	153	-0.07	153	2.62	153	4.5	153	6.8	153	1.39	153	1.54	153	1.27	153	-2.35
153.9	2.2	153.9	0.23	153.9	4.53	153.9	-2.95	153.9	3.94	153.9	5.23	153.9	1.12	153.9	-2.81	153.9	4.03	153.9	-2.32	153.9	1.4	153.9	0.95	153.9	-1.79	153.9	-1.67	153.9	2.31	153.9	-5.05	153.9	-1.26	153.9	0.74	153.9	2.94	153.9	0.45	153.9	5.4	153.9	0.37	153.9	2.88	153.9	3.96	153.9	-3.42
154.8	1.12	154.8	-0.33	154.8	3.8	154.8	1.4	154.8	3.34	154.8	3.95	154.8	1.3	154.8	-0.02	154.8	2.92	154.8	-3.22	154.8	0.11	154.8	-0.57	154.8	-2.06	154.8	0.49	154.8	1.9	154.8	-5.04	154.8	-1.67	154.8	1.01	154.8	5.87	154.8	4.26	154.8	5.01	154.8	2.06	154.8	0.28	154.8	1.77	154.8	-0.63
155.7	0.34	155.7	0.31	155.7	4.84	155.7	-0.07	155.7	0.67	155.7	5.29	155.7	0.29	155.7	1.01	155.7	4.96	155.7	-1.2	155.7	0.62	155.7	1.66	155.7	-0.46	155.7	-0.34	155.7	2.68	155.7	-2.51	155.7	-2.04	155.7	3.08	155.7	3.19	155.7	4.33	155.7	5.17	155.7	4.23	155.7	0.73	155.7	3.73	155.7	-2.96
156.6	4.06	156.6	3.2	156.6	5.37	156.6	0.49	156.6	0.37	156.6	3.54	156.6	0.58	156.6	1.95	156.6	2.31	156.6	-0.56	156.6	1.04	156.6	0.73	156.6	-0.23	156.6	-1.76	156.6	-1.85	156.6	-4.94	156.6	-0.22	156.6	0.97	156.6	4.42	156.6	2.02	156.6	4.51	156.6	2.1	156.6	0.42	156.6	2.97	156.6	0.84
157.5	1.86	157.5	1.4	157.5	3.19	157.5	0.13	157.5	1.11	157.5	4.95	157.5	1.44	157.5	0.82	157.5	1.08	157.5	-1.92	157.5	1.01	157.5	0.03	157.5	-2.13	157.5	-1.22	157.5	0.85	157.5	-6.12	157.5	-1.1	157.5	0.41	157.5	4.56	157.5	4.72	157.5	5.13	157.5	0.02	157.5	0.52	157.5	3.11	157.5	1.03
158.4	-0.63	158.4	0.2	158.4	5.18	158.4	0.78	158.4	1.47	158.4	3.88	158.4	1.51	158.4	1.83	158.4	3.41	158.4	0.34	158.4	-0.02	158.4	1.55	158.4	-2.26	158.4	-0.98	158.4	1.56	158.4	-4.78	158.4	-0.29	158.4	0.55	158.4	4.56	158.4	2.6	158.4	4.8	158.4	-0.08	158.4	1.44	158.4	6.85	158.4	1.34
159.3	0.8	159.3	-1.36	159.3	5.42	159.3	-1.05	159.3	1.4	159.3	4.8	159.3	1.29	159.3	1	159.3	3.61	159.3	-0.23	159.3	-0.21	159.3	2.92	159.3	-1.57	159.3	0.07	159.3	-0.91	159.3	-3.58	159.3	0.44	159.3	2.65	159.3	3.51	159.3	4.08	159.3	3.05	159.3	0.84	159.3	1.45	159.3	5.68	159.3	1.34
160.2	1.36	160.2	-2.88	160.2	2.83	160.2	1.65	160.2	2.12	160.2	3.99	160.2	0.5	160.2	-2.83	160.2	2.98	160.2	0.14	160.2	0.75	160.2	1.54	160.2	-0.57	160.2	-2.76	160.2	1.41	160.2	-4.76	160.2	1.3	160.2	-0.32	160.2	7.09	160.2	2.01	160.2	3.11	160.2	1.7	160.2	2.96	160.2	4.5	160.2	2.24
161.1	0.82	161.1	1.59	161.1	5.13	161.1	0.68	161.1	1.93	161.1	5.89	161.1	-1.24	161.1	-0.56	161.1	4.72	161.1	-0.51	161.1	3.05	161.1	2.3	161.1	-0.73	161.1	0.63	161.1	0.96	161.1	-4.39	161.1	1.89	161.1	1.88	161.1	4.48	161.1	3.17	161.1	1.7	161.1	1.98	161.1	1.08	161.1	3.98	161.1	0.36
162	0.33	162	-0.53	162	3.69	162	-1.17	162	-1.19	162	2.19	162	1.22	162	0.59	162	1.09	162	-0.06	162	-0.33	162	1.77	162	-0.34	162	1.11	162	0.65	162	-3.82	162	-1.49	162	1.6	162	5.11	162	3.52	162	2.83	162	0.87	162	1.98	162	0.71	162	0.65
162.9	4.16	162.9	-2.3	162.9	0.55	162.9	0.3	162.9	3.02	162.9	4.93	162.9	4.11	162.9	0.02	162.9	1.72	162.9	-2.93	162.9	1.69	162.9	1.03	162.9	-0.13	162.9	-0.88	162.9	1.86	162.9	-5.09	162.9	-0.93	162.9	0.55	162.9	2.77	162.9	2.69	162.9	4.54	162.9	1.54	162.9	3.55	162.9	4.36	162.9	-1.84
163.8	2.68	163.8	0.87	163.8	2.98	163.8	2.04	163.8	2.59	163.8	3.55	163.8	4.06	163.8	0.01	163.8	1.73	163.8	-0.72	163.8	1.34	163.8	2.89	163.8	0.43	163.8	-3.36	163.8	-0.31	163.8	-4.98	163.8	1.88	163.8	2.2	163.8	5.52	163.8	1.84	163.8	4.67	163.8	2.82	163.8	1.36	163.8	6.37	163.8	2.07
164.7	1.11	164.7	0.56	164.7	5.92	164.7	-0.16	164.7	0.65	164.7	8.28	164.7	-0.13	164.7	2.07	164.7	3.29	164.7	-1.02	164.7	-3.17	164.7	1.38	164.7	-1.47	164.7	2.56	164.7	1.17	164.7	-3.17	164.7	-1.86	164.7	-1.43	164.7	1.83	164.7	4.63	164.7	4.02	164.7	1.93	164.7	0	164.7	3.71	164.7	-1.25
165.6	1.29	165.6	-0.3	165.6	5.33	165.6	-0.9	165.6	2.26	165.6	6.24	165.6	2.26	165.6	2.63	165.6	1.34	165.6	-0.6	165.6	-0.51	165.6	1.77	165.6	-2.79	165.6	-0.54	165.6	-2.78	165.6	-1.2	165.6	-0.87	165.6	0.97	165.6	2.29	165.6	4.25	165.6	2.83	165.6	1.31	165.6	0.4	165.6	6	165.6	-1.19
166.5	2.14	166.5	1.11	166.5	4.55	166.5	-0.02	166.5	0.14	166.5	1.42	166.5	-0.02	166.5	0.51	166.5	2.63	166.5	-0.09	166.5	-0.15	166.5	1.25	166.5	-2.26	166.5	-0.74	166.5	-0.66	166.5	-4.35	166.5	-2	166.5	1.91	166.5	3.72	166.5	2.59	166.5	5.42	166.5	2.87	166.5	0.74	166.5	6.17	166.5	-0.16
167.4	0.76	167.4	-1.28	167.4	4.51	167.4	-2.7	167.4	4.15	167.4	2.33	167.4	-0.7	167.4	-0.39	167.4	4.24	167.4	-3.08	167.4	2.31	167.4	0.08	167.4	-3.01	167.4	-2.18	167.4	1.29	167.4	-3.44	167.4	1.41	167.4	-0.32	167.4	4.84	167.4	5	167.4	2.99	167.4	2.07	167.4	2.89	167.4	2.69	167.4	0.97
168.3	0.82	168.3	0.39	168.3	4.05	168.3	2.57	168.3	2.65	168.3	6.18	168.3	-0.13	168.3	3.34	168.3	2.81	168.3	0.53	168.3	-0.3	168.3	3.83	168.3	-1.56	168.3	2.04	168.3	-2.2	168.3	-2.82	168.3	-0.54	168.3	4.17	168.3	4.74	168.3	2.04	168.3	1.79	168.3	1.69	168.3	1.13	168.3	3.71	168.3	-0.57
169.2	3.03	169.2	0.05	169.2	3.83	169.2	-2.06	169.2	4.33	169.2	6.19	169.2	2.91	169.2	1.03	169.2	3.1	169.2	-2.54	169.2	1.73	169.2	2.81	169.2	-1.06	169.2	-2.64	169.2	1.01	169.2	-4.29	169.2	-0.98	169.2	3.81	169.2	3.65	169.2	1.65	169.2	3.5	169.2	-1.66	169.2	0.63	169.2	5.07	169.2	0.12
170.1	0.76	170.1	-1.2	170.1	3.83	170.1	-0.06	170.1	1.43	170.1	3.95	170.1	0.48	170.1	2.31	170.1	3.25	170.1	0.66	170.1	0.17	170.1	2.24	170.1	-2.52	170.1	-0.29	170.1	1.32	170.1	-2.32	170.1	0.71	170.1	0.89	170.1	4.52	170.1	0.87	170.1	3.71	170.1	1.57	170.1	2.78	170.1	4.82	170.1	-1.13
171	1.53	171	0.65	171	4.58	171	-1.89	171	1.73	171	3.58	171	1.44	171	1.23	171	3.07	171	-1.41	171	-1.78	171	1.38	171	-0.58	171	-1.27	171	1.79	171	-6.33	171	-2.13	171	-0.39	171	5.15	171	1.99	171	3.99	171	2.27	171	-0.05	171	5.3	171	-0.33
171.9	0.96	171.9	-0.05	171.9	4.34	171.9	0.09	171.9	0.32	171.9	5.27	171.9	-0.91	171.9	1.7	171.9	3.15	171.9	-1.78	171.9	0.91	171.9	0.96	171.9	-2	171.9	-0.03	171.9	2.14	171.9	-6	171.9	-0.31	171.9	0.04	171.9	3.49	171.9	2.95	171.9	4.69	171.9	3.09	171.9	1.49	171.9	2.92	171.9	-0.17
172.8	1.31	172.8	-0.75	172.8	3.59	172.8	-0.76	172.8	0.63	172.8	5.83	172.8	2.23	172.8	-0.91	172.8	2.76	172.8	-0.58	172.8	-1.41	172.8	1.15	172.8	-0.07	172.8	-0.97	172.8	2.06	172.8	-2.26	172.8	-1.74	172.8	0.45	172.8	4.37	172.8	1.69	172.8	5.3	172.8	1.75	172.8	3.34	172.8	5.18	172.8	0.17
173.7	1.92	173.7	1.16	173.7	4.85	173.7	-2.44	173.7	2.03	173.7	2.77	173.7	0.69	173.7	1.46	173.7	5.01	173.7	0.66	173.7	2	173.7	-0.13	173.7	-1.98	173.7	-0.71	173.7	0.63	173.7	-1.96	173.7	0.58	173.7	1	173.7	4.75	173.7	1.8	173.7	6.52	173.7	-0.57	173.7	3.06	173.7	6.22	173.7	-1.16
174.6	0.79	174.6	-1.57	174.6	1.39	174.6	0.95	174.6	3.11	174.6	3.72	174.6	-0.13	174.6	-1.76	174.6	3.3	174.6	0.12	174.6	-0.9	174.6	4.43	174.6	-1.45	174.6	-1.4	174.6	1.47	174.6	-4.23	174.6	-0.55	174.6	3.51	174.6	3.78	174.6	3.07	174.6	5.89	174.6	1.23	174.6	4.35	174.6	4.34	174.6	0.37
175.5	0.9	175.5	-1.08	175.5	4.84	175.5	-0.89	175.5	4.03	175.5	6.91	175.5	-0.29	175.5	1.88	175.5	4.76	175.5	0.11	175.5	2.91	175.5	5.47	175.5	-1.7	175.5	-1.15	175.5	1.57	175.5	-3.88	175.5	1.76	175.5	2.08	175.5	5.88	175.5	3.74	175.5	5.06	175.5	-1.52	175.5	4.38	175.5	5.43	175.5	1.16
176.4	0.72	176.4	-1.02	176.4	5.1	176.4	0.35	176.4	1.95	176.4	3.57	176.4	-0.16	176.4	0.51	176.4	3.18	176.4	-0.06	176.4	0.03	176.4	2.18	176.4	-0.27	176.4	-1.18	176.4	-0.95	176.4	-1.37	176.4	0.17	176.4	0.99	176.4	5.16	176.4	1.11	176.4	6.13	176.4	2.8	176.4	3.09	176.4	7.49	176.4	0.01
177.3	1.9	177.3	-2.38	177.3	3.18	177.3	0.26	177.3	1.48	177.3	3.7	177.3	0.73	177.3	0.11	177.3	1.73	177.3	0.27	177.3	0.36	177.3	0.14	177.3	-1.72	177.3	0.31	177.3	0.75	177.3	-2.72	177.3	-2.01	177.3	-0.23	177.3	2.33	177.3	4.86	177.3	2.9	177.3	-0.55	177.3	1.44	177.3	4.79	177.3	0.25
178.2	1.41	178.2	-0.73	178.2	3.48	178.2	-0.12	178.2	2.18	178.2	4.52	178.2	1.75	178.2	-0.78	178.2	2.37	178.2	2.29	178.2	-0.37	178.2	1.12	178.2	-0.2	178.2	-3.53	178.2	0.15	178.2	-3.78	178.2	0.12	178.2	0.57	178.2	5.25	178.2	0.1	178.2	5.32	178.2	-0.71	178.2	2.31	178.2	4.28	178.2	-0.58
179.1	1.14	179.1	0.72	179.1	2.72	179.1	0.36	179.1	1.61	179.1	4.33	179.1	0.89	179.1	1.11	179.1	0.06	179.1	-3.25	179.1	-0.92	179.1	2.17	179.1	-1.49	179.1	-0.8	179.1	0.42	179.1	-5.41	179.1	0.72	179.1	3.1	179.1	2.7	179.1	3.1	179.1	5.86	179.1	1.96	179.1	3.86	179.1	5.23	179.1	-1.73
180	2.27	180	2.42	180	2.76	180	0.75	180	4.09	180	2.51	180	0.89	180	-0.51	180	3.93	180	-3.37	180	3.01	180	0.32	180	-0.87	180	0	180	-1.86	180	-3.99	180	0.26	180	0.5	180	5.58	180	2.79	180	2.75	180	2.85	180	2.33	180	4.17	180	1.63
180.9	0.94	180.9	-0.38	180.9	3.42	180.9	1.52	180.9	1.32	180.9	1.86	180.9	-0.94	180.9	0.25	180.9	0.23	180.9	-1.06	180.9	2.63	180.9	1.01	180.9	-3.24	180.9	0.03	180.9	1.18	180.9	-1.34	180.9	-0.1	180.9	-1.94	180.9	6.75	180.9	3.28	180.9	6.41	180.9	2.95	180.9	1.34	180.9	3.18	180.9	0.31
181.8	-1.27	181.8	-1.3	181.8	2.77	181.8	1.3	181.8	-0.09	181.8	4.3	181.8	0.85	181.8	-0.31	181.8	3.79	181.8	-0.99	181.8	0.21	181.8	2.34	181.8	-0.42	181.8	-3.67	181.8	2.55	181.8	-3.65	181.8	0.32	181.8	2.13	181.8	2.08	181.8	0.12	181.8	6.87	181.8	2.34	181.8	0.6	181.8	5.27	181.8	-2
182.7	0	182.7	-0.22	182.7	2.96	182.7	2.23	182.7	1.38	182.7	3.3	182.7	2.45	182.7	1.02	182.7	3.1	182.7	0.36	182.7	-0.34	182.7	1.97	182.7	0.36	182.7	0.68	182.7	2.39	182.7	-5.34	182.7	-1.27	182.7	1.2	182.7	4.78	182.7	5.79	182.7	5.75	182.7	1.42	182.7	0.71	182.7	3.25	182.7	0.52
183.6	1.36	183.6	-0.72	183.6	3.89	183.6	-1.27	183.6	2.3	183.6	4.97	183.6	1.87	183.6	0.72	183.6	3.12	183.6	-2.99	183.6	-0.7	183.6	0.5	183.6	-2.33	183.6	0.91	183.6	1.01	183.6	-5.16	183.6	-0.87	183.6	1.42	183.6	4.64	183.6	6.62	183.6	8.1	183.6	0.08	183.6	-0.03	183.6	4.57	183.6	-1.33
184.5	2.18	184.5	0.01	184.5	2.1	184.5	0.07	184.5	0.58	184.5	4.45	184.5	0.61	184.5	1.74	184.5	4.62	184.5	-2.36	184.5	1.04	184.5	0.71	184.5	-1.52	184.5	0.02	184.5	1.01	184.5	-6.19	184.5	-0.34	184.5	0.47	184.5	4.44	184.5	1.96	184.5	4.06	184.5	0.49	184.5	2.06	184.5	4.13	184.5	-0.36
185.4	1.58	185.4	-3.42	185.4	6.11	185.4	0.25	185.4	0.83	185.4	2.47	185.4	3.09	185.4	-0.25	185.4	3.59	185.4	-1.87	185.4	1.4	185.4	0.55	185.4	-0.56	185.4	-2.81	185.4	-0.14	185.4	-4.44	185.4	-0.15	185.4	-0.1	185.4	5.23	185.4	2.73	185.4	4.46	185.4	2.5	185.4	0.63	185.4	3.9	185.4	1.08
186.3	2	186.3	-0.24	186.3	4.22	186.3	-2.46	186.3	2.81	186.3	5.58	186.3	-0.41	186.3	1.73	186.3	1.14	186.3	-0.26	186.3	0.57	186.3	3.03	186.3	-2.96	186.3	0.56	186.3	0.12	186.3	-1.48	186.3	-0.61	186.3	-1.12	186.3	3.1	186.3	3.1	186.3	7.97	186.3	0.95	186.3	2.74	186.3	4.12	186.3	1.29
187.2	2.19	187.2	0.59	187.2	6.66	187.2	-0.71	187.2	-0.34	187.2	3.83	187.2	1.54	187.2	3.36	187.2	4.61	187.2	-1.04	187.2	0.52	187.2	2.27	187.2	-0.76	187.2	0.9	187.2	-0.29	187.2	-5.9	187.2	-0.05	187.2	0.83	187.2	4.68	187.2	3.78	187.2	4.59	187.2	-0.14	187.2	0.73	187.2	6.69	187.2	-0.04
188.1	4.53	188.1	0.01	188.1	3.74	188.1	-1.11	188.1	2.42	188.1	4.15	188.1	1.65	188.1	3.3	188.1	6.1	188.1	-0.68	188.1	0.64	188.1	-0.4	188.1	-0.31	188.1	0.53	188.1	1.67	188.1	-3.28	188.1	-1.71	188.1	0.05	188.1	3.63	188.1	2.64	188.1	5.52	188.1	0.85	188.1	-0.1	188.1	4.28	188.1	0.38
189	2.11	189	-0.31	189	2.29	189	0.56	189	0.27	189	2.66	189	2.66	189	0.37	189	1.33	189	0.7	189	-0.33	189	0.03	189	-0.85	189	-0.21	189	0.08	189	-4.42	189	0.85	189	-2.18	189	5.23	189	3.49	189	4.08	189	0.84	189	2.54	189	4.91	189	-1.77
189.9	-0.54	189.9	-1.99	189.9	3.89	189.9	0.64	189.9	2.89	189.9	6.12	189.9	-0.08	189.9	1.87	189.9	3.26	189.9	-1.11	189.9	-1.68	189.9	3.5	189.9	-1.46	189.9	-0.68	189.9	1.88	189.9	-3.96	189.9	-0.59	189.9	0.69	189.9	5.12	189.9	2.69	189.9	5.3	189.9	2.69	189.9	1.2	189.9	3.98	189.9	-0.66
190.8	1.37	190.8	-1.81	190.8	2.88	190.8	-2.89	190.8	2.78	190.8	4.86	190.8	1.83	190.8	-0.8	190.8	2.31	190.8	-1.56	190.8	-1.41	190.8	1.47	190.8	-0.27	190.8	-1.2	190.8	2.54	190.8	-5.18	190.8	-1.1	190.8	-0.06	190.8	5.85	190.8	2.49	190.8	8.23	190.8	1.08	190.8	2.38	190.8	3.17	190.8	1.49
191.7	-2.32	191.7	0.06	191.7	0.55	191.7	-1.79	191.7	1.35	191.7	4.09	191.7	0.98	191.7	0.09	191.7	2.12	191.7	-2.43	191.7	0.49	191.7	-0.28	191.7	0.05	191.7	-0.96	191.7	2.86	191.7	-4.43	191.7	1.54	191.7	-1.63	191.7	5.43	191.7	3.06	191.7	6.09	191.7	1.29	191.7	0.51	191.7	4.6	191.7	1.26
192.6	-0.31	192.6	-3.01	192.6	4.24	192.6	0.03	192.6	4.21	192.6	3.62	192.6	-0.05	192.6	-1.38	192.6	2.2	192.6	-2.79	192.6	1.82	192.6	1.32	192.6	-1.25	192.6	-2.59	192.6	-0.04	192.6	-5.67	192.6	0.23	192.6	1.14	192.6	4.43	192.6	1.26	192.6	5	192.6	0.34	192.6	1.92	192.6	3.05	192.6	0.68
193.5	-0.82	193.5	-2.04	193.5	3.67	193.5	0.01	193.5	1.65	193.5	4.2	193.5	-0.71	193.5	-0.23	193.5	3.44	193.5	-0.01	193.5	-0.15	193.5	1.39	193.5	-2.39	193.5	-1.62	193.5	0.65	193.5	-4.96	193.5	-1.81	193.5	-0.81	193.5	4.35	193.5	2.41	193.5	5.39	193.5	-0.24	193.5	0.27	193.5	2.17	193.5	-0.69
194.4	1.2	194.4	-0.4	194.4	1.35	194.4	1.09	194.4	-0.29	194.4	4.18	194.4	-0.14	194.4	0.59	194.4	2.13	194.4	-1.13	194.4	2.88	194.4	0.38	194.4	-2.13	194.4	0.63	194.4	1.08	194.4	-5.15	194.4	0.82	194.4	3.83	194.4	6.63	194.4	0.1	194.4	4.3	194.4	1.01	194.4	-0.16	194.4	7.29	194.4	0.91
195.3	0.04	195.3	-0.93	195.3	3.55	195.3	0.22	195.3	2.87	195.3	4.39	195.3	0.71	195.3	0.56	195.3	1.58	195.3	-1.14	195.3	0.38	195.3	-0.79	195.3	0.98	195.3	-1.66	195.3	0.58	195.3	-6.83	195.3	0.37	195.3	-2	195.3	3.12	195.3	0.68	195.3	2.64	195.3	-0.46	195.3	2.99	195.3	2.56	195.3	0.24
196.2	2.18	196.2	0.5	196.2	3.42	196.2	-0.08	196.2	2.09	196.2	3.49	196.2	3.65	196.2	1.27	196.2	3.02	196.2	-0.83	196.2	2.96	196.2	0.64	196.2	0.23	196.2	1.19	196.2	-0.16	196.2	-4.44	196.2	0.6	196.2	-1.53	196.2	4.41	196.2	3.51	196.2	4.07	196.2	0.41	196.2	0.92	196.2	3.88	196.2	-0.22
197.1	3.03	197.1	0.49	197.1	6	197.1	-3.11	197.1	2.07	197.1	5.45	197.1	0.73	197.1	1.35	197.1	4.42	197.1	-2.22	197.1	1.44	197.1	3.62	197.1	-3	197.1	0.27	197.1	-2.45	197.1	-3	197.1	0.28	197.1	0.78	197.1	3.54	197.1	4.77	197.1	4.1	197.1	3.22	197.1	1.82	197.1	5.65	197.1	-0.56
198	-1.01	198	-1.81	198	2.37	198	0.03	198	1.37	198	3.84	198	0.98	198	0.07	198	0.99	198	-0.63	198	0.79	198	1.32	198	-2.65	198	-0.52	198	-2.69	198	-3.64	198	0.57	198	1.08	198	6.59	198	3.52	198	4.36	198	1.36	198	4.35	198	4.52	198	3.8
198.9	0.67	198.9	1.12	198.9	6.08	198.9	0.63	198.9	2.36	198.9	5.22	198.9	2.76	198.9	1.33	198.9	4.23	198.9	1.74	198.9	0.34	198.9	1.76	198.9	-0.03	198.9	-0.18	198.9	1.32	198.9	-4.01	198.9	1.51	198.9	0.01	198.9	4.14	198.9	0.75	198.9	4.45	198.9	2.59	198.9	2.82	198.9	3.99	198.9	0.1
199.8	0.4	199.8	0.21	199.8	3.42	199.8	-3.27	199.8	2.48	199.8	2.53	199.8	0.14	199.8	0.93	199.8	1.1	199.8	-2.51	199.8	-0.8	199.8	2.04	199.8	-3.45	199.8	-0.5	199.8	-1.54	199.8	-4.32	199.8	-3.33	199.8	0.26	199.8	3.56	199.8	2.2	199.8	5.43	199.8	0.78	199.8	0.87	199.8	3.21	199.8	0.92
200.7	0.6	200.7	-2.16	200.7	6.78	200.7	-0.77	200.7	1.5	200.7	4.02	200.7	-0.3	200.7	-1.41	200.7	4.06	200.7	-1.83	200.7	1.36	200.7	1.86	200.7	-2.96	200.7	-1.02	200.7	-0.29	200.7	-3.31	200.7	0.8	200.7	1.47	200.7	4.27	200.7	4.46	200.7	3.87	200.7	0.42	200.7	0.26	200.7	3.78	200.7	1.44
201.6	0.24	201.6	-0.5	201.6	4.18	201.6	0.89	201.6	-0.76	201.6	6.28	201.6	1.49	201.6	-0.58	201.6	4.55	201.6	-0.37	201.6	-1.63	201.6	0.63	201.6	-0.37	201.6	-1.1	201.6	1.93	201.6	-4.98	201.6	-1.84	201.6	-0.3	201.6	3.78	201.6	1.25	201.6	4.21	201.6	1.71	201.6	2.34	201.6	5.62	201.6	0.26
202.5	3.22	202.5	0.84	202.5	1.98	202.5	0.01	202.5	2.35	202.5	3.33	202.5	-0.77	202.5	2.24	202.5	0.73	202.5	-1.01	202.5	-0.04	202.5	2.05	202.5	-1.41	202.5	-0.82	202.5	0.25	202.5	-4.41	202.5	0.79	202.5	2.05	202.5	3.36	202.5	1.08	202.5	4.76	202.5	3.16	202.5	3.42	202.5	4.95	202.5	-1.91
203.4	2.83	203.4	-1.4	203.4	6.27	203.4	-1.7	203.4	2.89	203.4	5.88	203.4	1.72	203.4	0.92	203.4	5.47	203.4	-2.15	203.4	-0.05	203.4	1.89	203.4	-2.12	203.4	0.82	203.4	0.46	203.4	-4.84	203.4	-0.22	203.4	-1.31	203.4	3.99	203.4	2.48	203.4	3.59	203.4	-0.12	203.4	0.89	203.4	3.32	203.4	0.93
204.3	1.52	204.3	0.55	204.3	7.38	204.3	2.44	204.3	2.03	204.3	3.98	204.3	-0.32	204.3	2.23	204.3	3.58	204.3	0.29	204.3	1.1	204.3	0.73	204.3	-3.12	204.3	-0.5	204.3	-0.36	204.3	-4.47	204.3	-0.13	204.3	-1.92	204.3	2.15	204.3	3.83	204.3	7.61	204.3	-0.54	204.3	1.02	204.3	2.29	204.3	1.44
205.2	0.93	205.2	-1.08	205.2	3.95	205.2	-0.41	205.2	4.09	205.2	5.09	205.2	2.61	205.2	0.24	205.2	3.61	205.2	-2.27	205.2	2.34	205.2	2.99	205.2	-2.13	205.2	1.14	205.2	-0.26	205.2	-5.28	205.2	-1.19	205.2	2.29	205.2	2.9	205.2	5.75	205.2	4.94	205.2	1.16	205.2	1.54	205.2	6.49	205.2	-1.87
206.1	3.04	206.1	-2.3	206.1	3.49	206.1	-3.48	206.1	5.83	206.1	6.94	206.1	-0.65	206.1	-0.69	206.1	2.12	206.1	-2.57	206.1	2.53	206.1	2.8	206.1	-2.56	206.1	-2.04	206.1	0.23	206.1	-4.58	206.1	0.01	206.1	0.57	206.1	2.66	206.1	3.23	206.1	1.9	206.1	0.71	206.1	3.11	206.1	2.89	206.1	-0.61
207	1.57	207	-3.03	207	5.38	207	-1.8	207	1.96	207	4.55	207	2.1	207	-0.53	207	3.06	207	-3.73	207	0.51	207	2.08	207	0.9	207	-0.07	207	2.12	207	-4.29	207	-0.99	207	-0.34	207	2.99	207	4	207	6.35	207	2.92	207	1.08	207	3.15	207	-1.57
207.9	3.03	207.9	1.42	207.9	5.69	207.9	0.95	207.9	2.96	207.9	6.28	207.9	3.04	207.9	2.77	207.9	5.04	207.9	-3.02	207.9	3.29	207.9	2.53	207.9	-1.34	207.9	-1.28	207.9	1.55	207.9	-5.94	207.9	1.37	207.9	1.13	207.9	5.95	207.9	4.22	207.9	4.46	207.9	1.01	207.9	3.5	207.9	4.6	207.9	0.88
208.8	1.22	208.8	-0.14	208.8	4.71	208.8	0	208.8	3.02	208.8	4.24	208.8	1.19	208.8	1.1	208.8	4.23	208.8	0.05	208.8	3.66	208.8	-1.06	208.8	-0.93	208.8	0.46	208.8	2.01	208.8	-3.34	208.8	0	208.8	0.67	208.8	4.89	208.8	2.97	208.8	5.21	208.8	1.33	208.8	1.49	208.8	6.57	208.8	1.51
209.7	0.28	209.7	-3.75	209.7	5.46	209.7	1.95	209.7	3.27	209.7	3.93	209.7	0.7	209.7	-0.81	209.7	2.53	209.7	0.07	209.7	-1.2	209.7	1.9	209.7	-0.18	209.7	-0.84	209.7	2.55	209.7	-5.49	209.7	-1.32	209.7	2.42	209.7	4.93	209.7	2.92	209.7	6.44	209.7	0.09	209.7	0.99	209.7	5.16	209.7	-0.17
210.6	1.4	210.6	-1.47	210.6	6.81	210.6	-2.71	210.6	4.48	210.6	4.44	210.6	0.38	210.6	2.58	210.6	5.39	210.6	-3.23	210.6	3.22	210.6	2.52	210.6	-2.56	210.6	0.7	210.6	-0.47	210.6	-4.33	210.6	-0.13	210.6	2.61	210.6	3.85	210.6	1.75	210.6	5.95	210.6	2.85	210.6	0.27	210.6	4.28	210.6	0.24
211.5	0.65	211.5	0.31	211.5	4.44	211.5	0.44	211.5	3.65	211.5	2.57	211.5	0.46	211.5	2.19	211.5	3.03	211.5	-1.34	211.5	0.81	211.5	1.98	211.5	-0.76	211.5	-1.15	211.5	0.27	211.5	-4.99	211.5	0.06	211.5	-0.73	211.5	5.28	211.5	2.76	211.5	5.5	211.5	0.78	211.5	1.81	211.5	2.26	211.5	0.61
212.4	1	212.4	-0.8	212.4	4.87	212.4	0.69	212.4	2.91	212.4	1.24	212.4	-0.69	212.4	1.36	212.4	3.38	212.4	-0.09	212.4	-0.81	212.4	-2.69	212.4	-3.09	212.4	-0.64	212.4	1.39	212.4	-5.3	212.4	1.3	212.4	0.04	212.4	5.38	212.4	3.23	212.4	5.75	212.4	-0.73	212.4	2.06	212.4	5.64	212.4	-1.07
213.3	2.46	213.3	-2.99	213.3	7.03	213.3	-4.18	213.3	3.64	213.3	3.17	213.3	1.13	213.3	-0.02	213.3	1.53	213.3	-2.88	213.3	2.07	213.3	4.04	213.3	-0.93	213.3	-1.51	213.3	-0.68	213.3	-5.48	213.3	-1.75	213.3	1.08	213.3	3.96	213.3	-0.17	213.3	5.07	213.3	0.35	213.3	0.72	213.3	3.64	213.3	1.62
214.2	2.27	214.2	-1.91	214.2	4.88	214.2	-1.02	214.2	5.39	214.2	6.36	214.2	0.42	214.2	1.64	214.2	2.26	214.2	-0.01	214.2	1.7	214.2	1.73	214.2	-2.67	214.2	-0.2	214.2	0.63	214.2	-4.29	214.2	-3.04	214.2	-2.88	214.2	3.47	214.2	2.79	214.2	7.67	214.2	0.09	214.2	0.15	214.2	1.92	214.2	0.78
215.1	0.8	215.1	0.13	215.1	7.11	215.1	2.77	215.1	0.09	215.1	5	215.1	0.28	215.1	2.66	215.1	3.1	215.1	1.04	215.1	1.08	215.1	3.28	215.1	-0.72	215.1	0.72	215.1	0.91	215.1	-5.14	215.1	0.24	215.1	0.3	215.1	5.02	215.1	3.14	215.1	8.36	215.1	0.43	215.1	1.26	215.1	4.15	215.1	1.37
216	3.19	216	-1.63	216	5.06	216	-0.42	216	-0.26	216	3.21	216	1.4	216	1.68	216	6.76	216	-1.38	216	2.43	216	4.12	216	-0.95	216	-2.74	216	1.5	216	-5.2	216	4.08	216	0.03	216	6.34	216	2.09	216	3.38	216	-0.87	216	5.48	216	2.02	216	1.19
216.9	1.58	216.9	-2.4	216.9	3.99	216.9	-1.02	216.9	-1.27	216.9	5.53	216.9	1.17	216.9	0.54	216.9	3.22	216.9	-3.14	216.9	-1.89	216.9	1.05	216.9	-0.24	216.9	-1.52	216.9	1.26	216.9	-4.63	216.9	-0.26	216.9	0.43	216.9	4.37	216.9	2.69	216.9	3.4	216.9	1.58	216.9	1	216.9	6.25	216.9	0.79
217.8	0.86	217.8	-1.11	217.8	3.74	217.8	-2.16	217.8	1.93	217.8	4.22	217.8	-0.45	217.8	1.11	217.8	5.11	217.8	-2.46	217.8	-0.51	217.8	2.54	217.8	-3.39	217.8	0.29	217.8	1.96	217.8	-7.45	217.8	-0.11	217.8	-0.75	217.8	5.62	217.8	2.01	217.8	6.7	217.8	0.48	217.8	0.37	217.8	5.8	217.8	-1.08
218.7	1.35	218.7	-0.97	218.7	2.81	218.7	-1.7	218.7	2.36	218.7	3.76	218.7	3.53	218.7	-1.04	218.7	3.75	218.7	-3.89	218.7	-0.37	218.7	3.06	218.7	0.71	218.7	0.74	218.7	0.73	218.7	-6.6	218.7	-1.02	218.7	0.81	218.7	4.45	218.7	4.48	218.7	3.48	218.7	0.95	218.7	0.35	218.7	6.47	218.7	0.3
219.6	1.51	219.6	-1.23	219.6	5.6	219.6	-0.5	219.6	3.57	219.6	5.02	219.6	1.97	219.6	2.63	219.6	2.37	219.6	0.23	219.6	1.65	219.6	1.21	219.6	-0.78	219.6	1.26	219.6	-1.51	219.6	-4.11	219.6	1.04	219.6	-1.6	219.6	3.34	219.6	1.56	219.6	4.25	219.6	3.36	219.6	2.52	219.6	4.89	219.6	-0.98
220.5	1.28	220.5	-1.06	220.5	3.54	220.5	-1.45	220.5	1.3	220.5	5.89	220.5	-1.02	220.5	-0.93	220.5	6.64	220.5	-1.66	220.5	0.11	220.5	4.34	220.5	-3.15	220.5	-2.21	220.5	1.63	220.5	-5.01	220.5	-2.09	220.5	1.36	220.5	5.86	220.5	3.83	220.5	5.23	220.5	0.27	220.5	2.08	220.5	5.33	220.5	1.92
221.4	3.37	221.4	-1.83	221.4	2.68	221.4	-0.16	221.4	3.83	221.4	4.53	221.4	4.04	221.4	2.59	221.4	2.15	221.4	-2.15	221.4	0.55	221.4	1.22	221.4	-0.48	221.4	0.54	221.4	-0.22	221.4	-6.7	221.4	-0.77	221.4	-0.51	221.4	3.35	221.4	1.6	221.4	4.44	221.4	0.94	221.4	2.36	221.4	3.48	221.4	-1.05
222.3	0.65	222.3	-1.65	222.3	3.45	222.3	-1.03	222.3	1.63	222.3	3.38	222.3	1.78	222.3	0.79	222.3	2.71	222.3	-3.03	222.3	0.03	222.3	4.83	222.3	-1.82	222.3	-2.05	222.3	1.28	222.3	-5.89	222.3	-0.95	222.3	1.07	222.3	3.61	222.3	2.69	222.3	5.39	222.3	1.79	222.3	1.03	222.3	2.86	222.3	0.05
223.2	1.96	223.2	0.12	223.2	4.14	223.2	0.17	223.2	1.65	223.2	7.25	223.2	2.1	223.2	3.48	223.2	6.53	223.2	0.75	223.2	0.25	223.2	3.89	223.2	-1.9	223.2	1.22	223.2	3.17	223.2	-3.27	223.2	-0.32	223.2	1.34	223.2	3.61	223.2	4.39	223.2	3.47	223.2	3.65	223.2	2.62	223.2	5.39	223.2	-0.4
224.1	0.62	224.1	-1.16	224.1	4.31	224.1	-0.62	224.1	1.29	224.1	5.16	224.1	1.75	224.1	1.5	224.1	3.43	224.1	0.17	224.1	-0.1	224.1	3.48	224.1	-0.8	224.1	-0.75	224.1	1.5	224.1	-4.34	224.1	-0.48	224.1	1.15	224.1	6.6	224.1	3.39	224.1	5.42	224.1	2.91	224.1	2.59	224.1	4.42	224.1	1.33
225	1.4	225	-4.22	225	3.54	225	1.56	225	4.23	225	2.26	225	-0.79	225	1.58	225	1.45	225	-2.21	225	0.21	225	3.41	225	-4.25	225	-0.54	225	-0.15	225	-3.68	225	-2.88	225	2.36	225	4.52	225	3.85	225	4.04	225	2.84	225	0.5	225	5.13	225	0.94
225.9	1.63	225.9	-2.1	225.9	3.39	225.9	-0.25	225.9	1.1	225.9	6.26	225.9	1.59	225.9	1.49	225.9	2.97	225.9	-2.87	225.9	-4.01	225.9	2.91	225.9	-0.96	225.9	-1.23	225.9	1.93	225.9	-5.98	225.9	-4.63	225.9	-0.85	225.9	5.41	225.9	6.47	225.9	5.88	225.9	1.28	225.9	2.27	225.9	6.09	225.9	-0.22
226.8	2.57	226.8	-2.11	226.8	4.51	226.8	-1.18	226.8	2.81	226.8	2.6	226.8	0.94	226.8	1.44	226.8	3.73	226.8	-1.15	226.8	-0.26	226.8	0.22	226.8	-1.99	226.8	-0.23	226.8	0.51	226.8	-5.89	226.8	-0.71	226.8	1.24	226.8	5.28	226.8	3.79	226.8	5.5	226.8	1	226.8	1.58	226.8	6.57	226.8	0.64
227.7	2.2	227.7	-0.29	227.7	1.86	227.7	0.77	227.7	1.19	227.7	2.11	227.7	2.5	227.7	0.57	227.7	2.44	227.7	-0.82	227.7	-0.69	227.7	3.13	227.7	-0.84	227.7	0.02	227.7	-0.74	227.7	-2.8	227.7	-2.18	227.7	0.17	227.7	2.5	227.7	4	227.7	4.35	227.7	2.84	227.7	2.71	227.7	1.68	227.7	-1.1
228.6	1.37	228.6	-1.24	228.6	6.88	228.6	2.9	228.6	1.78	228.6	4.32	228.6	1.46	228.6	1.15	228.6	4.1	228.6	-0.11	228.6	1.06	228.6	3.39	228.6	-0.76	228.6	-1.45	228.6	2.16	228.6	-4.1	228.6	-0.05	228.6	1.35	228.6	7.11	228.6	4.7	228.6	5.66	228.6	-2.68	228.6	1.5	228.6	4.14	228.6	1.62
229.5	4.22	229.5	-0.51	229.5	4.55	229.5	-0.66	229.5	3.42	229.5	2.04	229.5	2.12	229.5	-0.62	229.5	2.54	229.5	-1.19	229.5	1.97	229.5	3.33	229.5	-1.54	229.5	-0.93	229.5	0.04	229.5	-3.72	229.5	0.96	229.5	1.02	229.5	3.34	229.5	3.93	229.5	4.37	229.5	2.89	229.5	0.65	229.5	5.35	229.5	2.39
230.4	0.35	230.4	-1.14	230.4	4.39	230.4	0.96	230.4	0.67	230.4	5.69	230.4	-0.48	230.4	1.33	230.4	1.66	230.4	0.93	230.4	0.12	230.4	1.91	230.4	-3.46	230.4	-1.64	230.4	0.28	230.4	-4.09	230.4	-1.83	230.4	0.85	230.4	4.01	230.4	2.81	230.4	5.37	230.4	1.71	230.4	2.32	230.4	6.04	230.4	-0.45
231.3	1.52	231.3	-2.13	231.3	5.74	231.3	0.6	231.3	3.7	231.3	5.01	231.3	1.91	231.3	-0.09	231.3	4.48	231.3	-3.41	231.3	2.3	231.3	1.41	231.3	-1.64	231.3	-1.22	231.3	0.34	231.3	-5.43	231.3	-0.99	231.3	0.24	231.3	3.97	231.3	2.9	231.3	4.93	231.3	-0.12	231.3	-0.06	231.3	5.58	231.3	0.6
232.2	1.27	232.2	0.33	232.2	5.76	232.2	-2.11	232.2	1.03	232.2	4.59	232.2	3.88	232.2	1.82	232.2	3.63	232.2	-1.12	232.2	0.72	232.2	4.77	232.2	-0.86	232.2	0.03	232.2	1.63	232.2	-5.41	232.2	-1.58	232.2	3.4	232.2	4.78	232.2	2.37	232.2	6.92	232.2	1.62	232.2	-0.75	232.2	5.45	232.2	2.81
233.1	-0.08	233.1	0.81	233.1	4.91	233.1	0.6	233.1	2.71	233.1	6.08	233.1	1.62	233.1	1.72	233.1	2.42	233.1	-2.45	233.1	1.05	233.1	1.71	233.1	-0.87	233.1	-0.73	233.1	-1.37	233.1	-6.78	233.1	-1.15	233.1	0.66	233.1	5.26	233.1	2.63	233.1	5.58	233.1	1.3	233.1	2.39	233.1	5.09	233.1	-0.23
234	2.22	234	-0.29	234	4.02	234	-1.24	234	1.54	234	2.92	234	1.96	234	3.6	234	4.37	234	-2.16	234	0.22	234	1.76	234	-0.12	234	-0.29	234	2.18	234	-8.18	234	0.32	234	-0.21	234	5.71	234	1.24	234	7.18	234	1.28	234	1.21	234	4.91	234	-1.96
234.9	2.28	234.9	-2.29	234.9	4.9	234.9	-0.11	234.9	2.43	234.9	4.58	234.9	2.34	234.9	1.9	234.9	2.92	234.9	-0.83	234.9	0.57	234.9	2.78	234.9	-1.24	234.9	-1.89	234.9	1.78	234.9	-4.93	234.9	0.14	234.9	2.82	234.9	3.28	234.9	6.2	234.9	6.98	234.9	2.38	234.9	3.57	234.9	7.18	234.9	-1.06
235.8	2.28	235.8	-1.64	235.8	3.53	235.8	-0.53	235.8	2.32	235.8	7.35	235.8	0.33	235.8	-0.22	235.8	4.11	235.8	-1.77	235.8	0.15	235.8	0.86	235.8	-3.49	235.8	-1.64	235.8	-0.04	235.8	-6.06	235.8	-1.99	235.8	-0.15	235.8	4.9	235.8	0.96	235.8	4.51	235.8	2	235.8	0.87	235.8	3.85	235.8	-1.9
236.7	2.02	236.7	-0.28	236.7	3.43	236.7	-1.66	236.7	2.9	236.7	2.54	236.7	2.62	236.7	2.27	236.7	3.61	236.7	-2.93	236.7	1.8	236.7	-0.82	236.7	-0.31	236.7	-0.71	236.7	0.86	236.7	-7.07	236.7	-1	236.7	0.06	236.7	3.98	236.7	0.52	236.7	5.68	236.7	3.31	236.7	2.36	236.7	3.87	236.7	1.26
237.6	3.41	237.6	-0.21	237.6	5.88	237.6	2.66	237.6	5.13	237.6	4.22	237.6	2.03	237.6	0.67	237.6	1.87	237.6	-1.33	237.6	2.97	237.6	0.53	237.6	-2.23	237.6	-1.27	237.6	0.06	237.6	-8.11	237.6	2.41	237.6	-0.45	237.6	5.03	237.6	2.46	237.6	4.69	237.6	1.96	237.6	2.62	237.6	3.71	237.6	-0.16
238.5	-0.89	238.5	-2.32	238.5	3.96	238.5	-2.43	238.5	3.84	238.5	4.59	238.5	-0.98	238.5	1.45	238.5	3.44	238.5	-1.6	238.5	0.02	238.5	1.07	238.5	-1.09	238.5	-0.84	238.5	-0.58	238.5	-6.75	238.5	-0.95	238.5	-0.91	238.5	4.19	238.5	2.16	238.5	5.72	238.5	1.72	238.5	1.25	238.5	6.74	238.5	1.98
239.4	0.26	239.4	0.18	239.4	4.76	239.4	-2.36	239.4	2.48	239.4	5.56	239.4	1.66	239.4	2.43	239.4	2.1	239.4	-3.22	239.4	0.29	239.4	3.3	239.4	-0.64	239.4	-0.21	239.4	1.4	239.4	-7.54	239.4	0.1	239.4	-0.98	239.4	3.82	239.4	3.26	239.4	7.01	239.4	-0.06	239.4	4.51	239.4	4.6	239.4	-0.72
240.3	3.47	240.3	-0.66	240.3	5.26	240.3	-0.85	240.3	0.71	240.3	4.08	240.3	1.98	240.3	1.36	240.3	4.42	240.3	-0.24	240.3	2.15	240.3	3.02	240.3	-0.86	240.3	-1.2	240.3	1.76	240.3	-4.32	240.3	-0.02	240.3	1.49	240.3	5.01	240.3	2.76	240.3	6.72	240.3	2.3	240.3	1.64	240.3	5.18	240.3	0.82
241.2	1.86	241.2	-1.58	241.2	6.05	241.2	-1.02	241.2	3.59	241.2	5.33	241.2	1.79	241.2	0.27	241.2	2.77	241.2	-0.46	241.2	-0.46	241.2	1.95	241.2	-0.84	241.2	-2.21	241.2	-1.47	241.2	-3.28	241.2	-2.12	241.2	0.43	241.2	5.01	241.2	2.41	241.2	6.06	241.2	1.05	241.2	3.28	241.2	5.29	241.2	1.18
242.1	2.91	242.1	-2.13	242.1	4.97	242.1	-1.31	242.1	6.34	242.1	4.52	242.1	3.96	242.1	-0.83	242.1	4.13	242.1	-3.11	242.1	1.99	242.1	2.99	242.1	1.5	242.1	-1.51	242.1	0.03	242.1	-5.71	242.1	-0.3	242.1	2.58	242.1	4.96	242.1	3.7	242.1	6.79	242.1	1.49	242.1	3.3	242.1	4.4	242.1	0.18
243	0.69	243	-1.16	243	6.29	243	-0.14	243	3.21	243	4.18	243	0.77	243	0.63	243	1.92	243	-1.98	243	0.6	243	2.95	243	-2.17	243	-2.68	243	0.5	243	-4.51	243	1.67	243	-0.83	243	1.51	243	3.94	243	6.19	243	1.15	243	3.99	243	0.47	243	-2.9
243.9	2.44	243.9	-1.67	243.9	7.3	243.9	-0.72	243.9	1.23	243.9	6.24	243.9	2.17	243.9	2.77	243.9	5.15	243.9	-3.44	243.9	0.96	243.9	3.02	243.9	-1.75	243.9	-0.3	243.9	2.63	243.9	-8.75	243.9	1.92	243.9	1.31	243.9	3.04	243.9	3.43	243.9	6.15	243.9	2.53	243.9	3.73	243.9	5.91	243.9	-0.68
244.8	2.67	244.8	-0.09	244.8	5.95	244.8	-1.32	244.8	4.98	244.8	4.39	244.8	-1.19	244.8	0.12	244.8	2.84	244.8	-1.24	244.8	1.78	244.8	3.39	244.8	-1.9	244.8	-0.63	244.8	2.01	244.8	-6.12	244.8	0.1	244.8	0.91	244.8	6.32	244.8	4.84	244.8	6.04	244.8	0.21	244.8	2.98	244.8	4.61	244.8	0.7
245.7	0.72	245.7	-0.94	245.7	6.36	245.7	1.52	245.7	3.4	245.7	5.98	245.7	-0.8	245.7	1.77	245.7	4.78	245.7	0.16	245.7	1.09	245.7	1.46	245.7	-1.93	245.7	-0.67	245.7	1.2	245.7	-3.79	245.7	0.37	245.7	-1.99	245.7	2.37	245.7	4.1	245.7	7.73	245.7	4.38	245.7	2.61	245.7	3.41	245.7	-2.95
246.6	2.89	246.6	0.92	246.6	3.1	246.6	-0.27	246.6	5.6	246.6	1.05	246.6	2.21	246.6	1.25	246.6	4.09	246.6	-1.66	246.6	1.42	246.6	1.37	246.6	-3.43	246.6	-2.17	246.6	-0.37	246.6	-7.47	246.6	0.76	246.6	3.51	246.6	5.09	246.6	1.54	246.6	4.04	246.6	2.41	246.6	3.36	246.6	6.76	246.6	2.46
247.5	1.69	247.5	0.55	247.5	4.96	247.5	-0.46	247.5	0.7	247.5	6.1	247.5	0.72	247.5	0.71	247.5	5.48	247.5	-3.08	247.5	-2.06	247.5	3.38	247.5	-1.98	247.5	-2.44	247.5	0.91	247.5	-5.82	247.5	0.61	247.5	1.05	247.5	5.69	247.5	1.36	247.5	3.57	247.5	1.01	247.5	0.87	247.5	5.21	247.5	-0.68
248.4	3.03	248.4	-0.75	248.4	2.92	248.4	-1.78	248.4	3.44	248.4	5.83	248.4	0.14	248.4	1.89	248.4	4.43	248.4	-3.03	248.4	-1.46	248.4	1.42	248.4	-3.99	248.4	-0.89	248.4	2.1	248.4	-6.08	248.4	-1.69	248.4	0.63	248.4	1.19	248.4	4.15	248.4	8.09	248.4	1.45	248.4	2.43	248.4	7.02	248.4	-0.97
249.3	1.42	249.3	-3.94	249.3	2.75	249.3	-2.49	249.3	1.94	249.3	7.08	249.3	2.61	249.3	-0.67	249.3	2.11	249.3	-1.27	249.3	0.61	249.3	4.42	249.3	-2.01	249.3	-1.98	249.3	1.84	249.3	-4.61	249.3	-1.06	249.3	0.36	249.3	6.18	249.3	4.74	249.3	8.7	249.3	3.39	249.3	2.98	249.3	3.41	249.3	2.29
250.2	3.09	250.2	1.54	250.2	4.28	250.2	1.44	250.2	1.59	250.2	6.91	250.2	2.06	250.2	2.54	250.2	2.86	250.2	0.04	250.2	-0.65	250.2	4.57	250.2	-2.98	250.2	0.12	250.2	2.18	250.2	-4.45	250.2	0.51	250.2	1.5	250.2	4.04	250.2	2.36	250.2	6.75	250.2	1.14	250.2	3.27	250.2	3.23	250.2	0.66
251.1	1.56	251.1	-2.07	251.1	4.41	251.1	-3.59	251.1	2.64	251.1	4.27	251.1	-0.78	251.1	1.24	251.1	3.17	251.1	-4.4	251.1	0.53	251.1	1.76	251.1	-3.41	251.1	-1.72	251.1	1.12	251.1	-6.66	251.1	-2.33	251.1	1.03	251.1	2.93	251.1	1.52	251.1	5.91	251.1	2.59	251.1	0.73	251.1	5.48	251.1	-0.06
252	-0.31	252	0.85	252	3.34	252	-0.75	252	1.73	252	1.71	252	-1.47	252	1.12	252	2.36	252	-1.7	252	1.08	252	4.1	252	-3.56	252	-3.18	252	0.82	252	-5.66	252	0.65	252	3.25	252	4.3	252	3.51	252	5.4	252	2.56	252	0.94	252	5.39	252	-0.97
252.9	2.26	252.9	-1.27	252.9	3.12	252.9	-1.67	252.9	4.46	252.9	1.17	252.9	1.84	252.9	-0.39	252.9	4.23	252.9	-1.1	252.9	2.52	252.9	3.28	252.9	-3.19	252.9	-3.06	252.9	2.8	252.9	-6.03	252.9	-0.44	252.9	1.8	252.9	4.07	252.9	1.91	252.9	7.97	252.9	1.33	252.9	3.14	252.9	7.09	252.9	-1.14
253.8	2.44	253.8	2.49	253.8	4.69	253.8	-1.69	253.8	1.89	253.8	5.39	253.8	1.73	253.8	4.48	253.8	4.91	253.8	-3.94	253.8	1.7	253.8	1.51	253.8	-0.19	253.8	0.94	253.8	0.96	253.8	-5.42	253.8	-1.71	253.8	0.44	253.8	6.44	253.8	3.36	253.8	5.63	253.8	2.1	253.8	1.81	253.8	4.89	253.8	0.09
254.7	1.07	254.7	-3.67	254.7	5.57	254.7	1.57	254.7	2.11	254.7	6.33	254.7	-0.03	254.7	0.84	254.7	4.38	254.7	-3.32	254.7	1.22	254.7	2.51	254.7	-1.99	254.7	0.21	254.7	1.84	254.7	-4.74	254.7	-3.18	254.7	-1.37	254.7	4.74	254.7	3.46	254.7	7.87	254.7	2.34	254.7	-0.08	254.7	4.54	254.7	0.91
255.6	4.25	255.6	-0.33	255.6	5.1	255.6	0.83	255.6	3.76	255.6	6.29	255.6	1.34	255.6	1.25	255.6	2.48	255.6	0.38	255.6	4.2	255.6	2.36	255.6	-2.67	255.6	1.48	255.6	2.04	255.6	-3.95	255.6	1.16	255.6	-0.43	255.6	5.81	255.6	2.47	255.6	7.16	255.6	1.29	255.6	3.39	255.6	6.84	255.6	0.26
256.5	3.9	256.5	1.16	256.5	4.79	256.5	-1.06	256.5	3.3	256.5	4.21	256.5	0.94	256.5	4.48	256.5	3.58	256.5	-2.11	256.5	2	256.5	1.28	256.5	-2.26	256.5	-0.4	256.5	0.2	256.5	-6.84	256.5	-0.64	256.5	2.47	256.5	4.47	256.5	2.69	256.5	6.74	256.5	-1.04	256.5	1.28	256.5	5.89	256.5	0.7
257.4	1.33	257.4	-0.69	257.4	2.79	257.4	-0.63	257.4	1.87	257.4	3.76	257.4	1.14	257.4	1.53	257.4	3.72	257.4	-3.96	257.4	1.17	257.4	0.87	257.4	-0.91	257.4	-0.73	257.4	1.08	257.4	-7.87	257.4	0.14	257.4	-0.2	257.4	6.42	257.4	4.09	257.4	6.82	257.4	1.35	257.4	2.44	257.4	5.36	257.4	1.27
258.3	0.29	258.3	-0.93	258.3	5.11	258.3	-1.06	258.3	3.27	258.3	4.71	258.3	3.13	258.3	1.76	258.3	4.12	258.3	-2.75	258.3	1.62	258.3	3.69	258.3	-0.6	258.3	-0.61	258.3	1.65	258.3	-7.75	258.3	-0.77	258.3	-2.07	258.3	4.27	258.3	3.12	258.3	6.66	258.3	1.42	258.3	2.31	258.3	3.13	258.3	-0.82
259.2	1.11	259.2	-2.34	259.2	4.19	259.2	0.16	259.2	4.32	259.2	2.19	259.2	-0.11	259.2	-0.8	259.2	0.83	259.2	-0.87	259.2	2.34	259.2	3.22	259.2	-2.05	259.2	-2.68	259.2	-0.28	259.2	-4.59	259.2	-0.05	259.2	-0.57	259.2	4.06	259.2	1.26	259.2	5.72	259.2	2.79	259.2	0.97	259.2	3.75	259.2	-0.18
260.1	0.08	260.1	-0.26	260.1	4.54	260.1	0.53	260.1	2.8	260.1	3.67	260.1	-1.11	260.1	3.1	260.1	3.61	260.1	-2.03	260.1	1.01	260.1	1.96	260.1	-2.23	260.1	1.24	260.1	1.23	260.1	-5.74	260.1	-1.01	260.1	-0.04	260.1	4.9	260.1	4.89	260.1	6.97	260.1	3.19	260.1	3.48	260.1	7.25	260.1	-0.8
261	1.65	261	-1.76	261	4.56	261	-3.04	261	3.01	261	5.63	261	2.57	261	0.83	261	3.48	261	-3.04	261	0.2	261	4.46	261	-0.97	261	-0.19	261	0.2	261	-8.77	261	0.4	261	-1.65	261	6.1	261	1.57	261	7.58	261	0.48	261	3.89	261	4.62	261	0.55
261.9	0.68	261.9	-0.31	261.9	3.75	261.9	-2.52	261.9	2.69	261.9	2.76	261.9	-0.19	261.9	0.4	261.9	2.24	261.9	-4.05	261.9	2.53	261.9	1.46	261.9	-3.04	261.9	-0.23	261.9	-0.72	261.9	-7.61	261.9	0.14	261.9	-0.44	261.9	5.19	261.9	5.57	261.9	9.06	261.9	2.39	261.9	3.43	261.9	5.69	261.9	1.46
262.8	2.73	262.8	-1.65	262.8	5.5	262.8	1.77	262.8	3.33	262.8	6.39	262.8	2.88	262.8	0.84	262.8	5.64	262.8	-0.77	262.8	0.49	262.8	1.72	262.8	-1.02	262.8	-0.57	262.8	1.11	262.8	-5.19	262.8	-0.91	262.8	-2.99	262.8	3.99	262.8	4.07	262.8	4.96	262.8	2.24	262.8	3.32	262.8	1.02	262.8	1.8
263.7	3.36	263.7	-1.25	263.7	7.35	263.7	0.01	263.7	2.33	263.7	5.09	263.7	3.14	263.7	1.82	263.7	6.07	263.7	-2.53	263.7	0.88	263.7	1.64	263.7	-1.83	263.7	-0.19	263.7	2	263.7	-7	263.7	1.19	263.7	-3.35	263.7	6.41	263.7	2.8	263.7	7.07	263.7	0.04	263.7	3.59	263.7	3.09	263.7	2.11
264.6	1.24	264.6	0.29	264.6	4.52	264.6	-0.7	264.6	1.87	264.6	4.97	264.6	2.07	264.6	2.08	264.6	5.59	264.6	-2.13	264.6	0.43	264.6	1.71	264.6	0.39	264.6	-1.62	264.6	1.81	264.6	-5.74	264.6	-0.29	264.6	-0.26	264.6	3.62	264.6	2.31	264.6	4.89	264.6	1.01	264.6	2.97	264.6	4.1	264.6	-1.5
265.5	3.19	265.5	-2.45	265.5	5.22	265.5	0.87	265.5	2.8	265.5	4.07	265.5	1.32	265.5	-1.92	265.5	4.34	265.5	-1.75	265.5	2.23	265.5	1.97	265.5	-1.59	265.5	-1.78	265.5	1.82	265.5	-6.66	265.5	0.5	265.5	1.66	265.5	6.08	265.5	3.31	265.5	5.38	265.5	0.38	265.5	3.34	265.5	3.22	265.5	0.15
266.4	-1.22	266.4	-2.94	266.4	4.98	266.4	0.61	266.4	2.38	266.4	4.13	266.4	-0.13	266.4	1.92	266.4	4.89	266.4	1.58	266.4	1.24	266.4	4.06	266.4	-3.26	266.4	1.34	266.4	2.52	266.4	-7.03	266.4	1.22	266.4	0.69	266.4	3.16	266.4	4.95	266.4	7.27	266.4	1.4	266.4	3.1	266.4	6.33	266.4	-0.65
267.3	2.11	267.3	-0.79	267.3	5.41	267.3	-3.17	267.3	1.09	267.3	7.06	267.3	1.3	267.3	0.24	267.3	2.41	267.3	-2.33	267.3	1.74	267.3	1.55	267.3	-0.78	267.3	0.17	267.3	-1.62	267.3	-4.17	267.3	-2.65	267.3	-2.43	267.3	6.97	267.3	4.78	267.3	4.37	267.3	3.08	267.3	0.05	267.3	5.28	267.3	-1.45
268.2	2.87	268.2	-3.68	268.2	5.81	268.2	1.95	268.2	3.67	268.2	6.01	268.2	1.17	268.2	-1.07	268.2	3.87	268.2	-3.25	268.2	2.84	268.2	4.14	268.2	-0.09	268.2	-0.99	268.2	0.55	268.2	-5.77	268.2	-1.22	268.2	-0.86	268.2	8.08	268.2	2.42	268.2	6.29	268.2	3.41	268.2	1.17	268.2	2.64	268.2	1.47
269.1	3.07	269.1	0.07	269.1	4.98	269.1	1	269.1	3.81	269.1	4.57	269.1	1.13	269.1	2.53	269.1	3.95	269.1	-3.04	269.1	0.51	269.1	5.31	269.1	0.14	269.1	0.11	269.1	1.49	269.1	-5.69	269.1	1.03	269.1	0.56	269.1	5.46	269.1	3.18	269.1	4.76	269.1	2.15	269.1	5.41	269.1	4.65	269.1	0.96
270	4.52	270	-4.72	270	5.74	270	0.22	270	3.74	270	5.94	270	3.53	270	0.31	270	3.06	270	-0.75	270	1.78	270	4.16	270	0.72	270	-1.08	270	1.1	270	-4.73	270	-0.24	270	-1.28	270	3.7	270	4.31	270	6.94	270	1.89	270	1.95	270	1.94	270	-0.15
270.9	1.27	270.9	-3.74	270.9	5.51	270.9	-2.5	270.9	3.34	270.9	7.06	270.9	-0.15	270.9	0.1	270.9	5.9	270.9	-1.12	270.9	2.02	270.9	3.09	270.9	-2.06	270.9	-2.15	270.9	1.2	270.9	-5.18	270.9	1.38	270.9	-1.71	270.9	2.87	270.9	2.3	270.9	5.52	270.9	3.8	270.9	2.7	270.9	3.67	270.9	1.65
271.8	2.53	271.8	1.65	271.8	4.36	271.8	-2.1	271.8	0.33	271.8	2.87	271.8	1.7	271.8	3.16	271.8	4.37	271.8	-2.73	271.8	-0.28	271.8	3.95	271.8	-1.66	271.8	0.55	271.8	3.3	271.8	-7.45	271.8	-0.45	271.8	2.89	271.8	6.33	271.8	2.84	271.8	6.93	271.8	-0.94	271.8	4.19	271.8	5.13	271.8	-0.06
272.7	0.91	272.7	-1.61	272.7	6.91	272.7	0.63	272.7	2.3	272.7	5.34	272.7	2.83	272.7	0.01	272.7	4.9	272.7	-3.81	272.7	-0.24	272.7	2.16	272.7	-1.87	272.7	-2.54	272.7	-0.08	272.7	-5.93	272.7	0.35	272.7	0.74	272.7	3.67	272.7	2.53	272.7	5.77	272.7	1.95	272.7	3.14	272.7	2.67	272.7	1.72
273.6	1.65	273.6	-0.77	273.6	7.18	273.6	0.56	273.6	0.99	273.6	4.75	273.6	-1.15	273.6	2.96	273.6	4.67	273.6	-1.77	273.6	0.99	273.6	2.19	273.6	-3.67	273.6	0.17	273.6	0.22	273.6	-5.21	273.6	-1.36	273.6	0.38	273.6	4.7	273.6	3.86	273.6	4.92	273.6	3.6	273.6	1.57	273.6	3.61	273.6	1.4
274.5	1.02	274.5	-1.71	274.5	7.2	274.5	1.33	274.5	2.09	274.5	0.91	274.5	0.44	274.5	1.54	274.5	6.11	274.5	0.21	274.5	-1.05	274.5	2.87	274.5	-5.06	274.5	-0.8	274.5	3.1	274.5	-7.46	274.5	-2.22	274.5	3.07	274.5	3.2	274.5	2.23	274.5	5.64	274.5	0.97	274.5	1.9	274.5	6.24	274.5	-0.66
275.4	2.86	275.4	-2.9	275.4	4.19	275.4	1.42	275.4	3.86	275.4	5.53	275.4	3.93	275.4	-2.23	275.4	3.54	275.4	-3.3	275.4	4.38	275.4	2.52	275.4	1.69	275.4	-3.46	275.4	1.5	275.4	-8.35	275.4	1.3	275.4	1.24	275.4	8.15	275.4	2.14	275.4	6.17	275.4	2.86	275.4	1.87	275.4	4.39	275.4	2.19
276.3	0.78	276.3	-0.84	276.3	4.05	276.3	-0.4	276.3	2.15	276.3	6.03	276.3	0.77	276.3	0.82	276.3	4.1	276.3	-1.71	276.3	0.22	276.3	1.59	276.3	-3.95	276.3	-1.1	276.3	2.24	276.3	-6.35	276.3	-2.8	276.3	0.04	276.3	4.57	276.3	3.99	276.3	7.27	276.3	-0.25	276.3	0.1	276.3	4.8	276.3	0.68
277.2	1.03	277.2	-1	277.2	5.53	277.2	0.96	277.2	4.01	277.2	5.34	277.2	0.61	277.2	1.34	277.2	4.3	277.2	-0.01	277.2	0.08	277.2	1.95	277.2	-1.95	277.2	-3.59	277.2	1.6	277.2	-5.8	277.2	-0.01	277.2	-0.56	277.2	5.6	277.2	1.76	277.2	5.35	277.2	3.46	277.2	1.89	277.2	5.24	277.2	0.09
278.1	2.08	278.1	-1.17	278.1	5.05	278.1	0	278.1	3.54	278.1	6.82	278.1	2.26	278.1	0.3	278.1	3.35	278.1	0.49	278.1	0.88	278.1	4.05	278.1	-0.11	278.1	-0.29	278.1	1.95	278.1	-5.12	278.1	-1.57	278.1	0.11	278.1	5.27	278.1	2.89	278.1	7.52	278.1	2.12	278.1	0.87	278.1	3.62	278.1	-0.71
279	2.19	279	-2.25	279	7.81	279	-1.76	279	1.53	279	2.31	279	3.27	279	0.83	279	6.45	279	-2.67	279	-1.26	279	0.79	279	-2.44	279	-3.04	279	3.02	279	-5.87	279	-2.77	279	1.17	279	4.08	279	2.93	279	8.52	279	4.73	279	2.04	279	4.47	279	1.82
279.9	0.12	279.9	-3.25	279.9	2.06	279.9	-0.95	279.9	0.07	279.9	5.18	279.9	0.46	279.9	2.94	279.9	3.48	279.9	-0.95	279.9	-1.56	279.9	1.74	279.9	-4.39	279.9	0.71	279.9	0.31	279.9	-6.59	279.9	-1.23	279.9	0.14	279.9	4.22	279.9	4.11	279.9	7.08	279.9	2.3	279.9	3.34	279.9	5.09	279.9	0.88
280.8	1.89	280.8	-0.32	280.8	4.22	280.8	-2.14	280.8	1.73	280.8	3.77	280.8	2.4	280.8	2.51	280.8	3.86	280.8	-1.11	280.8	0.98	280.8	0.37	280.8	-1.77	280.8	-1.8	280.8	1.17	280.8	-5.53	280.8	0.45	280.8	-0.51	280.8	3.7	280.8	4.26	280.8	6.19	280.8	2.87	280.8	2.55	280.8	4.24	280.8	0.02
281.7	1.96	281.7	-3.77	281.7	6.79	281.7	-0.45	281.7	1.18	281.7	6.41	281.7	0.21	281.7	1.1	281.7	6.2	281.7	-2.56	281.7	-1.5	281.7	5.2	281.7	-2.79	281.7	1.44	281.7	0.77	281.7	-5.98	281.7	-1.41	281.7	-4.21	281.7	7.36	281.7	3.47	281.7	8.4	281.7	2.5	281.7	1.57	281.7	3.44	281.7	0.84
282.6	2.88	282.6	-0.81	282.6	4.92	282.6	0.28	282.6	2.68	282.6	4.09	282.6	2.46	282.6	-0.21	282.6	2.5	282.6	-1.53	282.6	0.49	282.6	2.79	282.6	-0.45	282.6	-0.15	282.6	-0.32	282.6	-6.07	282.6	-0.76	282.6	-0.74	282.6	5.44	282.6	3.93	282.6	5.46	282.6	4.21	282.6	3.73	282.6	5.28	282.6	0.39
283.5	1.73	283.5	-2.22	283.5	5.37	283.5	1.17	283.5	4.71	283.5	4.32	283.5	0.19	283.5	1.66	283.5	4.53	283.5	-1.68	283.5	0.64	283.5	2.65	283.5	-4.19	283.5	-3.08	283.5	1.55	283.5	-6.17	283.5	-1.15	283.5	-1.46	283.5	4.96	283.5	5.24	283.5	7.14	283.5	3.77	283.5	3.33	283.5	5.67	283.5	1.29
284.4	2.9	284.4	-0.95	284.4	4.85	284.4	0.42	284.4	2.09	284.4	4.34	284.4	-0.52	284.4	-0.16	284.4	4.33	284.4	-2.04	284.4	-1.18	284.4	2.08	284.4	-2.98	284.4	-0.81	284.4	0.72	284.4	-8.28	284.4	-1.88	284.4	0.17	284.4	5.06	284.4	1.96	284.4	6.31	284.4	2.26	284.4	-0.33	284.4	2.62	284.4	0.54
285.3	1.62	285.3	-3.04	285.3	7.3	285.3	-1.65	285.3	4.7	285.3	5.24	285.3	-1.32	285.3	0.19	285.3	5.8	285.3	-1.46	285.3	1.84	285.3	3.89	285.3	-3.3	285.3	-4.19	285.3	-0.88	285.3	-5.75	285.3	0.6	285.3	-0.95	285.3	4.93	285.3	0.45	285.3	4.96	285.3	1.42	285.3	3.61	285.3	4.87	285.3	0.63
286.2	1.12	286.2	-3.09	286.2	6.07	286.2	-0.89	286.2	2.28	286.2	1.85	286.2	0.03	286.2	0.29	286.2	5.17	286.2	-0.8	286.2	0.03	286.2	-2.7	286.2	-2.97	286.2	0.69	286.2	-0.52	286.2	-5.95	286.2	0.11	286.2	0.2	286.2	6.49	286.2	2.94	286.2	7.77	286.2	2.63	286.2	1.39	286.2	7.56	286.2	-0.19
287.1	3.13	287.1	0.31	287.1	4.19	287.1	-1.19	287.1	3.77	287.1	5.62	287.1	1.43	287.1	-0.4	287.1	4.51	287.1	-1.34	287.1	0.99	287.1	3.81	287.1	-2.69	287.1	-2.62	287.1	3.72	287.1	-6.02	287.1	-0.1	287.1	-1.62	287.1	3.24	287.1	1.77	287.1	7.92	287.1	3.08	287.1	3.96	287.1	4.93	287.1	-0.25
288	-0.03	288	-1.81	288	2.8	288	0.26	288	4.25	288	5.61	288	1.38	288	1.07	288	2.44	288	-1.85	288	-1.04	288	3.29	288	-1.6	288	-3.16	288	0.04	288	-8.01	288	-1.02	288	1.43	288	3.45	288	2.84	288	6.65	288	-0.32	288	2.28	288	5.65	288	0.23
288.9	1.05	288.9	-0.74	288.9	6.47	288.9	2.25	288.9	3	288.9	4.46	288.9	-0.09	288.9	3.1	288.9	4.17	288.9	-0.36	288.9	1.58	288.9	-0.35	288.9	-1.55	288.9	0.08	288.9	0.28	288.9	-5.62	288.9	1.46	288.9	0.64	288.9	5.09	288.9	1.77	288.9	6.01	288.9	4.25	288.9	4.07	288.9	3.43	288.9	1.35
289.8	2.6	289.8	-2.94	289.8	5.58	289.8	-1.04	289.8	1.55	289.8	4.16	289.8	2.54	289.8	1.66	289.8	3.93	289.8	-1.14	289.8	1.41	289.8	0.76	289.8	-1.56	289.8	-1.5	289.8	0.92	289.8	-4.23	289.8	-1.17	289.8	1.46	289.8	4.59	289.8	3.17	289.8	7.38	289.8	4.11	289.8	2.92	289.8	4.73	289.8	1.16
290.7	0.78	290.7	-2.05	290.7	4.22	290.7	1.26	290.7	3.46	290.7	5.37	290.7	0.87	290.7	2.79	290.7	2.1	290.7	-0.28	290.7	0.54	290.7	0.72	290.7	-1.82	290.7	0.72	290.7	1.24	290.7	-6.2	290.7	-1.69	290.7	-0.89	290.7	3.3	290.7	3.75	290.7	6.97	290.7	1.43	290.7	1.23	290.7	5.76	290.7	0.03
291.6	2.9	291.6	-1.87	291.6	4.46	291.6	-0.53	291.6	3.56	291.6	3.29	291.6	2.03	291.6	0.9	291.6	2.8	291.6	-1.96	291.6	1.07	291.6	0.51	291.6	-1.79	291.6	-0.96	291.6	-0.2	291.6	-5.06	291.6	-1.43	291.6	-1.81	291.6	4.07	291.6	4.34	291.6	5.16	291.6	1.49	291.6	2.94	291.6	5.35	291.6	1.01
292.5	3.61	292.5	-0.44	292.5	2.14	292.5	0.23	292.5	3.58	292.5	4.02	292.5	2.94	292.5	0.41	292.5	4.44	292.5	-1.81	292.5	3.36	292.5	3.49	292.5	-1.01	292.5	-1.09	292.5	1.42	292.5	-5.61	292.5	1.34	292.5	-0.11	292.5	5.57	292.5	2.95	292.5	9.35	292.5	2.18	292.5	4.5	292.5	6.6	292.5	-0.36
293.4	1.25	293.4	-2.38	293.4	4	293.4	1.7	293.4	1.69	293.4	5.43	293.4	2.25	293.4	1.63	293.4	3.62	293.4	-0.39	293.4	0.21	293.4	-0.02	293.4	-1.14	293.4	-2.55	293.4	0.23	293.4	-5.94	293.4	-0.92	293.4	-0.99	293.4	3.84	293.4	2.06	293.4	7.24	293.4	4.11	293.4	1.39	293.4	4.83	293.4	0.45
294.3	2.23	294.3	-0.57	294.3	6.99	294.3	0.77	294.3	5.29	294.3	3.26	294.3	3.54	294.3	1.35	294.3	5.65	294.3	-0.24	294.3	2.76	294.3	3.23	294.3	0.67	294.3	-1.33	294.3	0.28	294.3	-7.1	294.3	0.44	294.3	-0.31	294.3	6.93	294.3	2.44	294.3	8.68	294.3	2.3	294.3	3.94	294.3	3.88	294.3	2.58
295.2	-0.84	295.2	-1.88	295.2	4.82	295.2	-2.09	295.2	-0.41	295.2	3.56	295.2	0.65	295.2	2.06	295.2	3.1	295.2	-3.08	295.2	1.25	295.2	2.33	295.2	-2.71	295.2	0.12	295.2	1.91	295.2	-9.72	295.2	1.99	295.2	-4.07	295.2	4.69	295.2	4.19	295.2	5.83	295.2	0.56	295.2	3.67	295.2	2.65	295.2	-0.7
296.1	2.16	296.1	-2.13	296.1	5.47	296.1	0.66	296.1	4.49	296.1	5.67	296.1	1.54	296.1	1.55	296.1	5.19	296.1	-1.54	296.1	2.27	296.1	3.26	296.1	-1.39	296.1	-2.49	296.1	0.24	296.1	-8.98	296.1	-1.37	296.1	3.32	296.1	5.79	296.1	1.83	296.1	4.11	296.1	1.54	296.1	1.61	296.1	5.54	296.1	2.66
297	0.35	297	-0.96	297	5.69	297	-0.35	297	4.53	297	3.74	297	0.38	297	2.22	297	3.56	297	-1.37	297	2.38	297	4.17	297	-2.8	297	-1.2	297	1.99	297	-5.3	297	1.28	297	-1.35	297	2.58	297	5.23	297	7.29	297	4.66	297	3.72	297	2.58	297	-2.16
297.9	1.94	297.9	-2.04	297.9	3.45	297.9	-0.85	297.9	3.44	297.9	4.04	297.9	2.06	297.9	0.06	297.9	2.92	297.9	-2.82	297.9	1.08	297.9	3.09	297.9	-1.95	297.9	-2.54	297.9	-0.01	297.9	-7.7	297.9	-2.58	297.9	-1.38	297.9	4.32	297.9	2.99	297.9	7.84	297.9	2.28	297.9	1.13	297.9	4.95	297.9	-1.36
298.8	5.21	298.8	-0.53	298.8	7.24	298.8	-1.83	298.8	4.4	298.8	7.45	298.8	-0.58	298.8	0.96	298.8	4.23	298.8	-4.32	298.8	2.94	298.8	3.6	298.8	-3.03	298.8	-1.01	298.8	-0.1	298.8	-7.37	298.8	-1.78	298.8	-0.63	298.8	5.93	298.8	5.23	298.8	6.14	298.8	2.77	298.8	0.49	298.8	4.95	298.8	-0.88
299.7	2.47	299.7	-1.69	299.7	4.93	299.7	0.7	299.7	2.63	299.7	5.68	299.7	-0.2	299.7	-0.33	299.7	3.87	299.7	-0.69	299.7	1.36	299.7	3.95	299.7	-4.71	299.7	-0.38	299.7	2.07	299.7	-5.28	299.7	-3.08	299.7	-1.31	299.7	3.83	299.7	4.91	299.7	7.34	299.7	3.14	299.7	1.03	299.7	5.88	299.7	0.01
300.6	3.37	300.6	-0.93	300.6	6.14	300.6	-1.29	300.6	0.5	300.6	4.87	300.6	3.64	300.6	1.84	300.6	4.71	300.6	-1.48	300.6	0.39	300.6	2.74	300.6	-1.48	300.6	-0.44	300.6	0.86	300.6	-7.09	300.6	-1.05	300.6	-1.65	300.6	3.45	300.6	4.51	300.6	7.37	300.6	2.2	300.6	1.01	300.6	4.03	300.6	0.36
301.5	0.13	301.5	-3.5	301.5	4.22	301.5	1.12	301.5	2.66	301.5	4.09	301.5	-0.78	301.5	1.4	301.5	2.79	301.5	-1.71	301.5	0.13	301.5	1.89	301.5	-3.95	301.5	-1.53	301.5	2.23	301.5	-6.55	301.5	1.32	301.5	-1.74	301.5	5.09	301.5	3.38	301.5	6.44	301.5	3.08	301.5	5.03	301.5	4.38	301.5	2.8
302.4	1.27	302.4	-1.17	302.4	3.39	302.4	-1.09	302.4	4.67	302.4	3.95	302.4	1.64	302.4	3.14	302.4	4.18	302.4	-1.94	302.4	3.73	302.4	4	302.4	-0.97	302.4	-0.2	302.4	1.01	302.4	-5.88	302.4	1.62	302.4	0.99	302.4	4.7	302.4	3.89	302.4	5.4	302.4	2	302.4	3.79	302.4	6.32	302.4	1.27
303.3	1.16	303.3	-1.93	303.3	5.74	303.3	0.38	303.3	4.93	303.3	4.45	303.3	3.5	303.3	1.05	303.3	4.36	303.3	-0.66	303.3	0.77	303.3	4.59	303.3	-0.3	303.3	0.35	303.3	2.44	303.3	-5.85	303.3	-2.6	303.3	0.89	303.3	5.22	303.3	5.04	303.3	5.37	303.3	0.64	303.3	2.41	303.3	6.54	303.3	0.54
304.2	2.59	304.2	-2.25	304.2	3.84	304.2	0.7	304.2	2.72	304.2	8.41	304.2	2.7	304.2	0.44	304.2	1.96	304.2	-3.36	304.2	-0.26	304.2	3.03	304.2	0.07	304.2	-1.66	304.2	-1.3	304.2	-8.66	304.2	-0.28	304.2	-0.27	304.2	5.66	304.2	3.9	304.2	8.26	304.2	1.9	304.2	3.8	304.2	6.71	304.2	2.18
305.1	3.65	305.1	-3.36	305.1	5.15	305.1	-1.08	305.1	2.07	305.1	5.15	305.1	0.22	305.1	1.75	305.1	3.36	305.1	0.41	305.1	-0.15	305.1	2.24	305.1	-3.22	305.1	1.66	305.1	0.37	305.1	-8.19	305.1	-0.67	305.1	0.67	305.1	5.94	305.1	4.43	305.1	7.73	305.1	0.32	305.1	1.72	305.1	7.16	305.1	1.77
306	2.89	306	-1.65	306	6.58	306	-1.24	306	2.55	306	3.41	306	3.04	306	0.33	306	4.15	306	-1.61	306	2.3	306	3.02	306	0.48	306	-2.6	306	1.41	306	-8.19	306	-0.08	306	-0.49	306	6.77	306	4.55	306	10.14	306	1.64	306	2.71	306	2.14	306	-0.29
306.9	0.25	306.9	0.26	306.9	4.89	306.9	-0.69	306.9	4.4	306.9	4.92	306.9	-1.02	306.9	2.98	306.9	1.89	306.9	-2.06	306.9	3.12	306.9	2.72	306.9	-2.71	306.9	0.01	306.9	2.21	306.9	-6.05	306.9	-1.24	306.9	1.35	306.9	6.29	306.9	1.99	306.9	10.1	306.9	1.5	306.9	1.89	306.9	6.52	306.9	3.52
307.8	4.68	307.8	-2.27	307.8	6.9	307.8	-2.24	307.8	1.96	307.8	3.77	307.8	0.89	307.8	2.74	307.8	3.24	307.8	-1.01	307.8	2.26	307.8	3.06	307.8	-2.32	307.8	-1.96	307.8	0.12	307.8	-6.82	307.8	-0.85	307.8	2.86	307.8	4.79	307.8	2.9	307.8	6.86	307.8	1.45	307.8	0.96	307.8	7.34	307.8	0.45
308.7	2.72	308.7	-1.96	308.7	3.11	308.7	-1.54	308.7	1.87	308.7	4.27	308.7	2.36	308.7	-0.71	308.7	3.68	308.7	-2.28	308.7	2.07	308.7	3.48	308.7	-0.82	308.7	-1.45	308.7	2.25	308.7	-9.71	308.7	1.25	308.7	0.32	308.7	8.09	308.7	5.18	308.7	6.33	308.7	-1.15	308.7	1.48	308.7	3.67	308.7	2.95
309.6	2.62	309.6	-0.67	309.6	1.57	309.6	1.88	309.6	6.82	309.6	2.3	309.6	3.28	309.6	0.24	309.6	2.38	309.6	-2.82	309.6	0.5	309.6	2	309.6	-2.03	309.6	-2.37	309.6	-0.76	309.6	-7.29	309.6	-0.24	309.6	2.43	309.6	6.05	309.6	2.54	309.6	5.89	309.6	0.93	309.6	4.86	309.6	10.66	309.6	0.04
310.5	0	310.5	-2.2	310.5	6.99	310.5	-1.51	310.5	1.6	310.5	4.02	310.5	-0.68	310.5	2.81	310.5	4.79	310.5	-0.67	310.5	0.91	310.5	0.89	310.5	-1.33	310.5	-1.54	310.5	2.87	310.5	-6.14	310.5	0.12	310.5	0.76	310.5	4.14	310.5	2.31	310.5	6.27	310.5	1.69	310.5	2.62	310.5	9.76	310.5	-0.91
311.4	1.32	311.4	-1.06	311.4	2.96	311.4	-1.75	311.4	3.83	311.4	1.6	311.4	1.86	311.4	3.05	311.4	1.81	311.4	-0.52	311.4	-2.03	311.4	2.9	311.4	-0.91	311.4	-0.97	311.4	1.83	311.4	-5.52	311.4	-0.87	311.4	0.39	311.4	3.89	311.4	3.86	311.4	7.38	311.4	2.84	311.4	4.15	311.4	0.32	311.4	0.17
312.3	1.74	312.3	-1.83	312.3	7.68	312.3	0.16	312.3	4.21	312.3	4.89	312.3	-0.86	312.3	0.21	312.3	5.43	312.3	-0.8	312.3	2.44	312.3	3.21	312.3	-2.06	312.3	-0.47	312.3	1.61	312.3	-6.92	312.3	-1.62	312.3	-0.76	312.3	4.8	312.3	4.45	312.3	8.11	312.3	2.48	312.3	1.97	312.3	5.15	312.3	2.36
313.2	0.77	313.2	-1.11	313.2	6.49	313.2	0.31	313.2	4.59	313.2	6.13	313.2	-0.64	313.2	0.75	313.2	3.43	313.2	-4.4	313.2	0.63	313.2	1.69	313.2	-2.71	313.2	-2.24	313.2	0.44	313.2	-9.84	313.2	-0.59	313.2	-0.95	313.2	3.64	313.2	5.2	313.2	6	313.2	0	313.2	1.83	313.2	5.18	313.2	1.16
314.1	3.19	314.1	-0.15	314.1	4.83	314.1	-2.14	314.1	2.07	314.1	3.3	314.1	1.89	314.1	2.77	314.1	5.09	314.1	-0.72	314.1	0.91	314.1	-0.67	314.1	-2.68	314.1	-2.41	314.1	2.97	314.1	-6.99	314.1	-2.17	314.1	0.93	314.1	3.97	314.1	3.82	314.1	7.36	314.1	0.3	314.1	2.54	314.1	5.47	314.1	2.31
315	0.26	315	0.13	315	4.98	315	-1.37	315	4.36	315	6.15	315	-1.09	315	2.51	315	5.2	315	-1.78	315	0.98	315	4.43	315	-1.48	315	-2.46	315	3.21	315	-5.14	315	-1.89	315	0.4	315	4.86	315	3.24	315	8.78	315	2.91	315	0.66	315	4.09	315	-0.92
315.9	-0.06	315.9	-3.51	315.9	4.28	315.9	-1.39	315.9	5.22	315.9	2.63	315.9	-0.86	315.9	0.49	315.9	3.12	315.9	-2.93	315.9	0.91	315.9	2.98	315.9	-1.9	315.9	-1.12	315.9	3.44	315.9	-6.34	315.9	-1.64	315.9	-1.18	315.9	6.36	315.9	5.46	315.9	7.02	315.9	3.75	315.9	0.77	315.9	6.21	315.9	-0.52
316.8	0.75	316.8	-0.87	316.8	5.2	316.8	-1.24	316.8	4.52	316.8	3.41	316.8	0.96	316.8	2.72	316.8	4.53	316.8	-2.73	316.8	1.88	316.8	3.33	316.8	-2.7	316.8	-1.65	316.8	1.23	316.8	-8.57	316.8	-1.58	316.8	-2.12	316.8	5.68	316.8	5.45	316.8	10.32	316.8	1.19	316.8	1.64	316.8	4.66	316.8	-0.24
317.7	0.71	317.7	1.23	317.7	6.42	317.7	-1.02	317.7	1.75	317.7	4.28	317.7	1.58	317.7	2.09	317.7	4.6	317.7	-4.35	317.7	0.38	317.7	2.29	317.7	-2.48	317.7	-2.33	317.7	2.34	317.7	-8.81	317.7	1.56	317.7	3.09	317.7	6.89	317.7	1.54	317.7	7.65	317.7	-0.56	317.7	3.72	317.7	6.16	317.7	3.39
318.6	0.39	318.6	-2.49	318.6	7.51	318.6	0.71	318.6	1.51	318.6	3.51	318.6	1.73	318.6	-1.36	318.6	3.75	318.6	-1.74	318.6	-1.81	318.6	4.94	318.6	-0.98	318.6	-2.4	318.6	-0.28	318.6	-4.75	318.6	-1.74	318.6	0.98	318.6	5.27	318.6	3.17	318.6	7	318.6	5.5	318.6	3.58	318.6	6.03	318.6	0.45
319.5	0.89	319.5	-3.16	319.5	8.66	319.5	2.95	319.5	2.42	319.5	7.09	319.5	3.1	319.5	1.22	319.5	6.15	319.5	-2.57	319.5	2.08	319.5	3.11	319.5	-0.3	319.5	-2.34	319.5	1.9	319.5	-8.05	319.5	0.43	319.5	2.2	319.5	4.58	319.5	5.38	319.5	5.02	319.5	-1.1	319.5	1.91	319.5	6.44	319.5	-0.73
320.4	2.33	320.4	-1.67	320.4	5.79	320.4	0.52	320.4	2.79	320.4	3.92	320.4	-0.2	320.4	1.15	320.4	6.55	320.4	-1.93	320.4	1.67	320.4	2.38	320.4	-2.3	320.4	0.32	320.4	2.63	320.4	-8.44	320.4	-0.82	320.4	0.64	320.4	2.76	320.4	3.5	320.4	6.13	320.4	2.42	320.4	2.8	320.4	4.54	320.4	0.8
321.3	2.94	321.3	-1.79	321.3	5.59	321.3	-0.9	321.3	6.15	321.3	5.71	321.3	0.76	321.3	0.9	321.3	1.65	321.3	-1.26	321.3	0.49	321.3	2.42	321.3	-3.88	321.3	-1.78	321.3	0.51	321.3	-6.77	321.3	-0.5	321.3	-1.02	321.3	3.17	321.3	3.4	321.3	6.68	321.3	-0.48	321.3	4.34	321.3	5.89	321.3	-0.79
322.2	1.95	322.2	-1.41	322.2	2.53	322.2	-1.24	322.2	4.27	322.2	6.33	322.2	0.29	322.2	0.5	322.2	2.42	322.2	-2.69	322.2	1.77	322.2	1.8	322.2	-3.37	322.2	-1	322.2	1.06	322.2	-8.17	322.2	1.57	322.2	-0.74	322.2	5.54	322.2	5.91	322.2	9.48	322.2	1.74	322.2	3.02	322.2	3.57	322.2	1.05
323.1	1.31	323.1	-0.63	323.1	4.31	323.1	1.53	323.1	1.78	323.1	4.36	323.1	-1.35	323.1	0.45	323.1	5.65	323.1	-1.47	323.1	-0.43	323.1	3.25	323.1	-5.3	323.1	0.24	323.1	1.79	323.1	-7.47	323.1	-3.62	323.1	0.29	323.1	6.3	323.1	4.72	323.1	8.72	323.1	0.39	323.1	2.35	323.1	4.89	323.1	-0.83
324	1.08	324	-1.52	324	6.27	324	0.99	324	1.45	324	5.53	324	-1.06	324	1.52	324	3.85	324	0.37	324	2.08	324	2.15	324	-3.49	324	-0.79	324	0.63	324	-7.49	324	0.55	324	3.16	324	6.85	324	3.44	324	7.62	324	0.72	324	1.45	324	6.46	324	-0.92
324.9	2.87	324.9	-1.05	324.9	5.4	324.9	0.33	324.9	2.67	324.9	5.64	324.9	1.47	324.9	1.52	324.9	4.61	324.9	-1.44	324.9	-0.01	324.9	3.3	324.9	-2.43	324.9	-3.76	324.9	3.7	324.9	-6.45	324.9	-1.63	324.9	0.51	324.9	6.56	324.9	1.64	324.9	8.15	324.9	1.64	324.9	2.58	324.9	6.66	324.9	3.12
325.8	2.19	325.8	-1.27	325.8	6.73	325.8	0.49	325.8	4.55	325.8	7.46	325.8	-0.57	325.8	4.87	325.8	3.74	325.8	-1.93	325.8	2.44	325.8	4.61	325.8	-4.81	325.8	0.2	325.8	-0.1	325.8	-7.43	325.8	1.24	325.8	-0.26	325.8	6.62	325.8	4.46	325.8	7.27	325.8	1.09	325.8	1.7	325.8	5.01	325.8	2.92
326.7	1.25	326.7	-2.02	326.7	6.03	326.7	0.04	326.7	4.35	326.7	4.46	326.7	1.9	326.7	0.66	326.7	5.05	326.7	-1.56	326.7	3.84	326.7	2.07	326.7	0.09	326.7	-1.76	326.7	1.78	326.7	-8.12	326.7	0.83	326.7	0.56	326.7	5.85	326.7	3.19	326.7	7.75	326.7	2.15	326.7	1.65	326.7	3.89	326.7	-0.75
327.6	2.71	327.6	-1.18	327.6	5.92	327.6	-3.09	327.6	0.88	327.6	6.91	327.6	2.61	327.6	-1.36	327.6	6.33	327.6	-3.52	327.6	1.15	327.6	0.52	327.6	-1.53	327.6	-2.1	327.6	1.5	327.6	-8.33	327.6	-0.9	327.6	-2.19	327.6	5.97	327.6	3.6	327.6	5.94	327.6	3.53	327.6	1.35	327.6	2.56	327.6	0.14
328.5	1.86	328.5	-2.62	328.5	5.3	328.5	-1.4	328.5	2.18	328.5	5.86	328.5	-0.09	328.5	0.41	328.5	6.53	328.5	-1.02	328.5	2.28	328.5	2.61	328.5	-2.15	328.5	-1.33	328.5	1.99	328.5	-6.6	328.5	0.47	328.5	-0.81	328.5	6.25	328.5	4.64	328.5	6.61	328.5	1.5	328.5	1.05	328.5	5.6	328.5	1.07
329.4	1.67	329.4	-2.51	329.4	6.83	329.4	-2.59	329.4	2.81	329.4	5.46	329.4	1.87	329.4	2.35	329.4	6.67	329.4	-4.84	329.4	1.42	329.4	2.52	329.4	-0.52	329.4	1	329.4	3.51	329.4	-9.91	329.4	-0.92	329.4	-1.3	329.4	4.47	329.4	7.44	329.4	6.68	329.4	2.54	329.4	0.21	329.4	4.61	329.4	0.88
330.3	3.05	330.3	0.09	330.3	6.06	330.3	-0.34	330.3	3.92	330.3	4.81	330.3	1.32	330.3	2.07	330.3	5.11	330.3	-3.96	330.3	0.21	330.3	2.75	330.3	-4.25	330.3	-3.71	330.3	0.23	330.3	-8.92	330.3	-2.45	330.3	-0.11	330.3	6.37	330.3	1.48	330.3	7.8	330.3	2.86	330.3	1.88	330.3	6.59	330.3	2.49
331.2	2.78	331.2	-2.74	331.2	9.15	331.2	-1.05	331.2	3.89	331.2	4.85	331.2	2.25	331.2	1.76	331.2	5.96	331.2	-1.26	331.2	1.38	331.2	1.89	331.2	-0.94	331.2	-0.12	331.2	4.23	331.2	-6.15	331.2	-0.94	331.2	-0.61	331.2	7.61	331.2	4.61	331.2	7.53	331.2	2.13	331.2	3.49	331.2	4.25	331.2	0.37
332.1	2.5	332.1	-2.49	332.1	4.62	332.1	1.09	332.1	4.86	332.1	4.06	332.1	1.99	332.1	-0.58	332.1	5.02	332.1	-0.58	332.1	-0.19	332.1	2.78	332.1	-1.37	332.1	-2.04	332.1	1	332.1	-8.56	332.1	-3.3	332.1	1.2	332.1	6.46	332.1	4.54	332.1	9.17	332.1	4.07	332.1	0.06	332.1	5.81	332.1	-0.32
333	2.33	333	-2.49	333	6.54	333	-0.48	333	4.32	333	5.95	333	1.12	333	2.3	333	3.48	333	-4.32	333	1.35	333	2.74	333	-1.51	333	-2.03	333	-0.26	333	-8.39	333	0.62	333	-1.19	333	6.21	333	3.71	333	6.91	333	1.49	333	4.01	333	4.28	333	1.57
333.9	4.5	333.9	-2.37	333.9	3.39	333.9	-0.04	333.9	5.56	333.9	7.52	333.9	3.05	333.9	1.98	333.9	1.82	333.9	-3.4	333.9	3.09	333.9	2.27	333.9	-1.21	333.9	-2.44	333.9	2.09	333.9	-8.6	333.9	-1.8	333.9	-0.49	333.9	5.05	333.9	1.26	333.9	9.33	333.9	2.03	333.9	0.52	333.9	6.03	333.9	-0.65
334.8	4.22	334.8	-2.86	334.8	4.16	334.8	-0.24	334.8	1.94	334.8	4.64	334.8	2.4	334.8	1.54	334.8	3.75	334.8	-3.76	334.8	1.94	334.8	1.25	334.8	-0.68	334.8	-0.81	334.8	0.59	334.8	-9.32	334.8	0.95	334.8	0.85	334.8	5.21	334.8	7.26	334.8	7.06	334.8	2.19	334.8	4.78	334.8	5.52	334.8	-0.02
335.7	2.51	335.7	-1.55	335.7	4.01	335.7	-1.1	335.7	4.5	335.7	7.8	335.7	2.47	335.7	0.93	335.7	5	335.7	-2.42	335.7	4.75	335.7	2.47	335.7	-0.83	335.7	-1.74	335.7	1	335.7	-9.56	335.7	2.28	335.7	0.02	335.7	5.36	335.7	5.74	335.7	9.02	335.7	2.27	335.7	5.9	335.7	5.14	335.7	0.44
336.6	3	336.6	-1.07	336.6	6.43	336.6	0.12	336.6	3.6	336.6	6.81	336.6	2.66	336.6	2.13	336.6	4.11	336.6	-4.43	336.6	2.77	336.6	2.06	336.6	-1.19	336.6	-3.38	336.6	3.22	336.6	-7.79	336.6	0.61	336.6	0.01	336.6	8.07	336.6	1.7	336.6	7.53	336.6	5.34	336.6	3.46	336.6	6.73	336.6	-0.38
337.5	3.81	337.5	-2.04	337.5	5.07	337.5	-2.32	337.5	2.98	337.5	6.06	337.5	2.54	337.5	1.32	337.5	3.72	337.5	-2.94	337.5	1.78	337.5	1.77	337.5	-2.22	337.5	-2.48	337.5	-0.28	337.5	-8.09	337.5	-0.75	337.5	-2.63	337.5	5.84	337.5	5.17	337.5	8.37	337.5	2.72	337.5	3.53	337.5	5.75	337.5	0.1
338.4	3.33	338.4	-2.35	338.4	5.17	338.4	-2.29	338.4	2.83	338.4	6.49	338.4	0.66	338.4	3.45	338.4	4.19	338.4	-3.17	338.4	-0.18	338.4	4.18	338.4	-3.15	338.4	0.47	338.4	4.67	338.4	-7.5	338.4	-0.4	338.4	1.31	338.4	5.31	338.4	4.63	338.4	6.81	338.4	1.6	338.4	3.11	338.4	4.45	338.4	-1.22
339.3	-0.11	339.3	-2.17	339.3	5.25	339.3	-2.71	339.3	5.43	339.3	5.45	339.3	4.64	339.3	1.26	339.3	3.52	339.3	-1.24	339.3	2.63	339.3	3.27	339.3	-0.77	339.3	-3.03	339.3	-0.91	339.3	-6.98	339.3	0.06	339.3	-1.48	339.3	4.58	339.3	3.33	339.3	6.99	339.3	2.67	339.3	2.02	339.3	5.43	339.3	-0.72
340.2	2.73	340.2	-1.52	340.2	5.1	340.2	-0.5	340.2	1.69	340.2	6.73	340.2	2.91	340.2	1.68	340.2	3.11	340.2	-0.99	340.2	-0.04	340.2	2.27	340.2	-2.12	340.2	-0.8	340.2	1.61	340.2	-5.44	340.2	2.04	340.2	0.92	340.2	5.23	340.2	4.49	340.2	7.74	340.2	4.09	340.2	4.84	340.2	6.48	340.2	-0.87
341.1	1.53	341.1	-1.51	341.1	4.24	341.1	-0.41	341.1	7.54	341.1	6.51	341.1	0.56	341.1	2.11	341.1	2.13	341.1	-1.58	341.1	3.2	341.1	4.23	341.1	-3.81	341.1	0.16	341.1	-0.2	341.1	-8.6	341.1	1.16	341.1	-0.09	341.1	4.93	341.1	4.69	341.1	4.77	341.1	1.54	341.1	2.87	341.1	4.61	341.1	1.4
342	1.85	342	-1.8	342	3.65	342	-1.32	342	3.86	342	4.38	342	0.62	342	2.86	342	2.28	342	-3.35	342	1.3	342	2.66	342	-2.8	342	-1.13	342	0.36	342	-6.16	342	-2.38	342	0.1	342	5.95	342	4.16	342	5.72	342	4.41	342	2.34	342	5.47	342	0.47
342.9	1.69	342.9	-3.2	342.9	6.19	342.9	0.9	342.9	4.3	342.9	8	342.9	1.86	342.9	1.52	342.9	5.1	342.9	-2.63	342.9	2.84	342.9	3.09	342.9	-1.84	342.9	-2.78	342.9	0.74	342.9	-8.77	342.9	2.48	342.9	0.68	342.9	5	342.9	3.31	342.9	8.35	342.9	2.11	342.9	4.79	342.9	7.14	342.9	0.33
343.8	3.2	343.8	-3.84	343.8	3.11	343.8	-3.95	343.8	1.76	343.8	5.6	343.8	2.23	343.8	0.8	343.8	4.98	343.8	-1.53	343.8	0.03	343.8	2.22	343.8	-2.06	343.8	-0.64	343.8	1.46	343.8	-6.31	343.8	-1.68	343.8	1.24	343.8	3.75	343.8	4.41	343.8	8.04	343.8	3.29	343.8	2.54	343.8	5.56	343.8	-0.3
344.7	2.31	344.7	-2.87	344.7	7.22	344.7	-1.06	344.7	0.12	344.7	6.1	344.7	2.23	344.7	0.89	344.7	4.9	344.7	-2.12	344.7	1.31	344.7	1.84	344.7	-4.23	344.7	-1.92	344.7	0.18	344.7	-6.56	344.7	0.18	344.7	0.02	344.7	5.66	344.7	3.13	344.7	8.26	344.7	3.88	344.7	3.55	344.7	6.69	344.7	1.39
345.6	0.72	345.6	-1.19	345.6	7.43	345.6	-2.18	345.6	4.45	345.6	6.56	345.6	-0.32	345.6	3.14	345.6	3.78	345.6	-6.11	345.6	0.94	345.6	3.52	345.6	-1.93	345.6	-0.78	345.6	-0.61	345.6	-8.85	345.6	1.26	345.6	-1.02	345.6	5.27	345.6	5.48	345.6	8.8	345.6	2.09	345.6	3.43	345.6	3.69	345.6	0.82
346.5	3.07	346.5	-3.83	346.5	6.18	346.5	0.7	346.5	2.19	346.5	6.89	346.5	1.82	346.5	-0.97	346.5	2.52	346.5	-2.26	346.5	1.61	346.5	2.19	346.5	-2.1	346.5	-1.63	346.5	-0.06	346.5	-8.28	346.5	-3.19	346.5	-2.09	346.5	4.2	346.5	3.52	346.5	7.51	346.5	1.83	346.5	1.99	346.5	5.63	346.5	-1.06
347.4	3.39	347.4	-0.7	347.4	6.56	347.4	-2.1	347.4	2.89	347.4	3.95	347.4	3.29	347.4	2.36	347.4	4.23	347.4	-1.77	347.4	-1.17	347.4	4.78	347.4	-2.73	347.4	-0.68	347.4	0.08	347.4	-4.66	347.4	-2.4	347.4	1.54	347.4	6.11	347.4	3.74	347.4	8.03	347.4	3.93	347.4	2.07	347.4	6.1	347.4	1.83
348.3	3.04	348.3	-4.09	348.3	4.33	348.3	1.06	348.3	5.6	348.3	5.82	348.3	1.63	348.3	2.62	348.3	4.25	348.3	-0.26	348.3	1.93	348.3	3.26	348.3	-2.49	348.3	-2.49	348.3	2.15	348.3	-8.11	348.3	0.6	348.3	-0.59	348.3	5.81	348.3	5.09	348.3	8.43	348.3	-1.97	348.3	1.63	348.3	5.26	348.3	0.89
349.2	0.03	349.2	-2.88	349.2	5.02	349.2	-0.39	349.2	2.41	349.2	5.76	349.2	0.47	349.2	0.61	349.2	3.72	349.2	-2.35	349.2	1.11	349.2	3.54	349.2	-2.93	349.2	-3.28	349.2	-0.52	349.2	-8.44	349.2	0.16	349.2	0.74	349.2	5.2	349.2	5.21	349.2	6.49	349.2	0.36	349.2	5.51	349.2	4.39	349.2	0.58
350.1	3.13	350.1	-3.22	350.1	4.54	350.1	-0.67	350.1	3.19	350.1	6.07	350.1	2.47	350.1	0.24	350.1	5.1	350.1	-0.67	350.1	1.97	350.1	2.4	350.1	-2.83	350.1	-0.24	350.1	2.43	350.1	-5.62	350.1	-2.5	350.1	-2.36	350.1	4.59	350.1	5.03	350.1	7.82	350.1	2.65	350.1	0.96	350.1	4.68	350.1	-3.57
351	2.88	351	-1.74	351	6.14	351	-2.72	351	1.28	351	4.93	351	1.25	351	0.95	351	5.46	351	-3.78	351	2.16	351	3.16	351	-2.9	351	-1.78	351	3.45	351	-8.4	351	0.55	351	1.6	351	5.11	351	5.06	351	9.15	351	3.77	351	4.96	351	3.3	351	3.34
351.9	0.33	351.9	-1.84	351.9	5.78	351.9	-0.15	351.9	2.52	351.9	4.09	351.9	0.09	351.9	-0.07	351.9	3.38	351.9	-2.36	351.9	0.43	351.9	4.37	351.9	-2.29	351.9	0.62	351.9	0.32	351.9	-8.73	351.9	-2.77	351.9	2.47	351.9	5.24	351.9	5.32	351.9	6.71	351.9	2.08	351.9	1.96	351.9	5.45	351.9	0.62
352.8	4.15	352.8	-1.59	352.8	4.13	352.8	-1.71	352.8	3.32	352.8	5.24	352.8	0.67	352.8	0.11	352.8	2.4	352.8	-3.8	352.8	1.73	352.8	2.92	352.8	-5.32	352.8	-2.36	352.8	1.96	352.8	-10.6	352.8	-1.37	352.8	0.22	352.8	3.12	352.8	4.54	352.8	6	352.8	1.67	352.8	2.61	352.8	3.73	352.8	0.54
353.7	1.28	353.7	-3.62	353.7	8.95	353.7	-0.41	353.7	5.39	353.7	4.98	353.7	2.47	353.7	2.42	353.7	4.12	353.7	-1.45	353.7	-0.73	353.7	3.17	353.7	-1.32	353.7	-1.31	353.7	0.01	353.7	-7.73	353.7	-3.73	353.7	-1.87	353.7	5.56	353.7	4.64	353.7	8.3	353.7	-0.22	353.7	0.31	353.7	4.67	353.7	1.63
354.6	4.03	354.6	-1.72	354.6	4.24	354.6	-1.21	354.6	1.86	354.6	7.31	354.6	2.92	354.6	1.74	354.6	6.59	354.6	-1.55	354.6	1.01	354.6	2.06	354.6	-0.95	354.6	-2.94	354.6	2.46	354.6	-7.23	354.6	-1.65	354.6	-0.35	354.6	5.11	354.6	4.36	354.6	5.32	354.6	2.05	354.6	2.08	354.6	4.7	354.6	0.75
355.5	4.23	355.5	-0.23	355.5	4.49	355.5	0.22	355.5	3.49	355.5	5.22	355.5	0.84	355.5	2.19	355.5	3.62	355.5	-0.93	355.5	1.96	355.5	3.26	355.5	-2.54	355.5	-1.82	355.5	-1.98	355.5	-7.1	355.5	-2.1	355.5	-1.42	355.5	5.4	355.5	3.15	355.5	6.34	355.5	2.06	355.5	3.88	355.5	2.17	355.5	0.38
356.4	-0.5	356.4	-2.53	356.4	6.98	356.4	-0.28	356.4	2.3	356.4	3.57	356.4	1.94	356.4	-0.03	356.4	6.59	356.4	-4.75	356.4	3.1	356.4	2.46	356.4	-2.5	356.4	-3.73	356.4	1.11	356.4	-7.94	356.4	-0.76	356.4	-0.2	356.4	5.36	356.4	3.52	356.4	6.87	356.4	4.39	356.4	2.07	356.4	6.48	356.4	0.14
357.3	4.39	357.3	-1.18	357.3	5.06	357.3	-1.7	357.3	4.25	357.3	2.21	357.3	2.6	357.3	1.58	357.3	3.06	357.3	-1.54	357.3	1.08	357.3	-0.27	357.3	-2.47	357.3	-2.04	357.3	-0.5	357.3	-5.24	357.3	-0.79	357.3	-0.9	357.3	3.29	357.3	5.07	357.3	7.43	357.3	4.47	357.3	3.91	357.3	6.73	357.3	2.02
358.2	1.26	358.2	0.78	358.2	2.74	358.2	-2.04	358.2	2.59	358.2	6.04	358.2	3.03	358.2	2.03	358.2	1.16	358.2	-2.45	358.2	-0.25	358.2	5.51	358.2	-0.02	358.2	-1.06	358.2	-0.47	358.2	-9.12	358.2	-0.06	358.2	1.31	358.2	7.45	358.2	5.11	358.2	8.06	358.2	0.96	358.2	2.91	358.2	7.4	358.2	5.64
359.1	2.69	359.1	-3.12	359.1	3.02	359.1	0.03	359.1	3.42	359.1	5.69	359.1	3.08	359.1	-0.37	359.1	5.74	359.1	-1.37	359.1	3.36	359.1	1.54	359.1	-1.57	359.1	-1.16	359.1	2.26	359.1	-8.45	359.1	2.44	359.1	-1.45	359.1	6.4	359.1	4.2	359.1	9.43	359.1	0.86	359.1	2.81	359.1	2.01	359.1	-1.41
360	6.72	360	-3.35	360	5.56	360	0.22	360	3.1	360	5.88	360	2.88	360	1.83	360	3.37	360	-1.46	360	0.26	360	3.61	360	-5.05	360	0.15	360	1.15	360	-8.29	360	0.62	360	-0.4	360	2.58	360	3.59	360	10.71	360	2.47	360	3.37	360	5.94	360	-1.85
360.9	3.55	360.9	-2.72	360.9	4.59	360.9	-0.36	360.9	4.83	360.9	5.47	360.9	2.48	360.9	3.43	360.9	1.52	360.9	-3.34	360.9	2.09	360.9	3.97	360.9	-3.03	360.9	0.25	360.9	-0.53	360.9	-7	360.9	-0.86	360.9	0.3	360.9	6.13	360.9	3.95	360.9	6.81	360.9	3.82	360.9	4.46	360.9	5.89	360.9	1.05
361.8	2.51	361.8	-1.55	361.8	4.03	361.8	0.61	361.8	4.05	361.8	7.45	361.8	1.54	361.8	2.23	361.8	2.41	361.8	-1.06	361.8	0.04	361.8	2.1	361.8	-2.41	361.8	-3.2	361.8	0.94	361.8	-5.26	361.8	-2.07	361.8	-1.24	361.8	4.73	361.8	2.14	361.8	8.33	361.8	1.93	361.8	3.62	361.8	4.25	361.8	-1.04
362.7	2.38	362.7	-5.24	362.7	5.58	362.7	-1.04	362.7	2.87	362.7	6.82	362.7	0.98	362.7	0.34	362.7	4.75	362.7	-3.89	362.7	1.94	362.7	2.22	362.7	-2.51	362.7	-1.58	362.7	2.91	362.7	-9.6	362.7	0.36	362.7	-1.51	362.7	3.23	362.7	4.14	362.7	9.15	362.7	-0.17	362.7	4.35	362.7	3.86	362.7	0.03
363.6	3.76	363.6	-3.61	363.6	4.5	363.6	-0.39	363.6	3.23	363.6	5.24	363.6	1.09	363.6	3.39	363.6	4.41	363.6	-3.56	363.6	1.28	363.6	2.76	363.6	-1.94	363.6	-0.73	363.6	1.35	363.6	-8.57	363.6	-3.28	363.6	-0.29	363.6	5.67	363.6	3.12	363.6	7.74	363.6	3.14	363.6	2.74	363.6	5.57	363.6	-0.08
364.5	3.37	364.5	0.6	364.5	3.77	364.5	-0.84	364.5	2.7	364.5	6.64	364.5	0.42	364.5	1.09	364.5	3.42	364.5	-1.33	364.5	-0.33	364.5	5.21	364.5	-3.65	364.5	-1.43	364.5	1.73	364.5	-7.54	364.5	-1.91	364.5	2.42	364.5	4.8	364.5	4.79	364.5	6.72	364.5	2.86	364.5	3.45	364.5	7.3	364.5	-1.2
365.4	2.33	365.4	-2.25	365.4	6.78	365.4	-2.08	365.4	2.31	365.4	7.39	365.4	0.66	365.4	3.2	365.4	5.04	365.4	-3.22	365.4	-0.2	365.4	3.04	365.4	-2.83	365.4	1.34	365.4	2.18	365.4	-7.99	365.4	0.14	365.4	-1.58	365.4	5.87	365.4	5.46	365.4	6.59	365.4	2.1	365.4	3.68	365.4	5.78	365.4	0.12
366.3	2.87	366.3	-1.76	366.3	5.16	366.3	0.92	366.3	0.43	366.3	5.72	366.3	1.54	366.3	1.77	366.3	6.23	366.3	-1.81	366.3	-1.44	366.3	5.14	366.3	-1.3	366.3	-1.33	366.3	1.26	366.3	-7.84	366.3	-3.39	366.3	2.52	366.3	2.86	366.3	4.99	366.3	8.08	366.3	1.98	366.3	2.02	366.3	6.73	366.3	-3.97
367.2	2.35	367.2	-1.7	367.2	3.08	367.2	-2.25	367.2	4.83	367.2	5.46	367.2	1.09	367.2	3.57	367.2	3.58	367.2	-2.91	367.2	1.29	367.2	4.49	367.2	-3.56	367.2	-2.64	367.2	3.37	367.2	-9.04	367.2	-3.06	367.2	1.13	367.2	4.85	367.2	2.51	367.2	10.48	367.2	3.22	367.2	3.12	367.2	4.33	367.2	1.79
368.1	3.4	368.1	-1.98	368.1	6.39	368.1	-0.56	368.1	4.24	368.1	6.29	368.1	1.82	368.1	4.41	368.1	2.91	368.1	-2.61	368.1	2.07	368.1	2.49	368.1	-0.18	368.1	1.31	368.1	-1.36	368.1	-8.64	368.1	-0.71	368.1	0.71	368.1	6.16	368.1	5.19	368.1	11.66	368.1	1.8	368.1	4.01	368.1	4.75	368.1	0.91
369	3	369	-2.45	369	3.89	369	-0.68	369	0.61	369	4.67	369	0.9	369	1.17	369	4.76	369	-0.69	369	0.49	369	1.9	369	-3.4	369	0.64	369	1.82	369	-7.76	369	0.5	369	0.16	369	3.85	369	2.55	369	7.28	369	3.24	369	3.64	369	5.89	369	-0.8
369.9	1.6	369.9	-3.72	369.9	5.79	369.9	-1.08	369.9	4.34	369.9	5.65	369.9	2.96	369.9	1.4	369.9	3.07	369.9	-0.81	369.9	0.78	369.9	5.22	369.9	-0.6	369.9	-1.43	369.9	2.36	369.9	-6.24	369.9	-1.98	369.9	0.19	369.9	5.59	369.9	5.02	369.9	8.82	369.9	3.58	369.9	1.08	369.9	3.82	369.9	-1.12
370.8	3.36	370.8	-2.94	370.8	3.99	370.8	-1.34	370.8	2.85	370.8	8.02	370.8	2.42	370.8	1.71	370.8	4.57	370.8	-5.6	370.8	1.55	370.8	4.41	370.8	-0.86	370.8	-2.37	370.8	0.56	370.8	-10.14	370.8	0.94	370.8	-0.28	370.8	5.91	370.8	4.15	370.8	8.78	370.8	1.34	370.8	6.1	370.8	6.9	370.8	-0.22
371.7	3.52	371.7	-1.74	371.7	7.05	371.7	-0.03	371.7	4.69	371.7	5.77	371.7	0.96	371.7	2.67	371.7	7.04	371.7	-0.76	371.7	3.08	371.7	5.04	371.7	-3.78	371.7	-1.27	371.7	2.35	371.7	-10.17	371.7	0.58	371.7	-0.26	371.7	4.14	371.7	2.04	371.7	6.13	371.7	-0.67	371.7	3.41	371.7	5.08	371.7	0.58
372.6	3.03	372.6	-0.93	372.6	5.06	372.6	1.27	372.6	3.85	372.6	8.24	372.6	0.6	372.6	1.6	372.6	6.66	372.6	-0.77	372.6	1.57	372.6	4.73	372.6	-4.37	372.6	0.36	372.6	1.29	372.6	-7.81	372.6	0.13	372.6	-1.66	372.6	3.36	372.6	1.95	372.6	8.99	372.6	1.97	372.6	5.87	372.6	5.07	372.6	-0.64
373.5	1.78	373.5	-3.23	373.5	5.91	373.5	-0.81	373.5	3.08	373.5	5	373.5	-0.09	373.5	2.27	373.5	3.31	373.5	-4.46	373.5	2.4	373.5	2.47	373.5	-3.23	373.5	-0.18	373.5	-0.92	373.5	-10.14	373.5	-0.41	373.5	-0.91	373.5	6.42	373.5	4.18	373.5	6.22	373.5	0.89	373.5	4.46	373.5	5.93	373.5	-1.31
374.4	3.69	374.4	-2.85	374.4	6.09	374.4	-0.74	374.4	3.1	374.4	5.89	374.4	2.43	374.4	2.81	374.4	5.53	374.4	-2.49	374.4	2.21	374.4	5.28	374.4	-2.93	374.4	-0.98	374.4	3.77	374.4	-7.31	374.4	0.18	374.4	0.87	374.4	6.58	374.4	6.09	374.4	9.5	374.4	1.67	374.4	3.91	374.4	5.24	374.4	0.25
375.3	3.18	375.3	1.62	375.3	5.95	375.3	-2.18	375.3	3	375.3	3.84	375.3	3.44	375.3	2.51	375.3	3.33	375.3	-3.7	375.3	2.55	375.3	1.34	375.3	-3.33	375.3	-2.93	375.3	0.37	375.3	-9.43	375.3	2.62	375.3	-1.33	375.3	3.6	375.3	4.81	375.3	9.1	375.3	1.77	375.3	3.06	375.3	6.59	375.3	1.08
376.2	-0.12	376.2	-1.53	376.2	8.1	376.2	-2.03	376.2	5.46	376.2	3.07	376.2	-0.42	376.2	2.04	376.2	3.93	376.2	-3.17	376.2	2.44	376.2	3.33	376.2	-2.45	376.2	0.1	376.2	-0.41	376.2	-7.76	376.2	-2.22	376.2	2.73	376.2	4.28	376.2	4.52	376.2	8.57	376.2	2.7	376.2	1.73	376.2	5.06	376.2	-0.29
377.1	2.79	377.1	-2.06	377.1	6.66	377.1	-1.38	377.1	5.42	377.1	3.84	377.1	0.74	377.1	0.83	377.1	4.63	377.1	-0.35	377.1	2.5	377.1	1.24	377.1	-1.82	377.1	-3.81	377.1	1.6	377.1	-6.2	377.1	-2.63	377.1	-1.8	377.1	5.77	377.1	2.15	377.1	9.17	377.1	2.03	377.1	1.44	377.1	4.1	377.1	-0.08
378	2.17	378	-1.07	378	7.99	378	-0.77	378	4.11	378	5.26	378	0.5	378	1.56	378	7.97	378	-2.13	378	2.21	378	2.44	378	-2.83	378	-2.9	378	3.34	378	-8.18	378	-3.35	378	0.03	378	7.18	378	2.75	378	8.21	378	0.54	378	2.57	378	6.23	378	1.92
378.9	3.35	378.9	-3.72	378.9	4.16	378.9	0.95	378.9	4.7	378.9	8.91	378.9	1.52	378.9	3.4	378.9	3.25	378.9	-2.45	378.9	1.66	378.9	4.66	378.9	-2.53	378.9	0.1	378.9	2.03	378.9	-9.68	378.9	-1.02	378.9	0.47	378.9	8.3	378.9	3.59	378.9	8.88	378.9	3.49	378.9	2.97	378.9	5.12	378.9	2.41
379.8	2.07	379.8	-1.18	379.8	8.36	379.8	-1.86	379.8	4.75	379.8	7.34	379.8	-0.14	379.8	2.42	379.8	6.83	379.8	-4.1	379.8	-1.55	379.8	4.22	379.8	-1.85	379.8	-1.43	379.8	0.64	379.8	-8.46	379.8	-2.68	379.8	-0.55	379.8	5.65	379.8	5.14	379.8	8.2	379.8	1.11	379.8	3.03	379.8	4.75	379.8	2.14
380.7	4.74	380.7	-2.84	380.7	5.52	380.7	1.73	380.7	4.63	380.7	5.91	380.7	3.39	380.7	1.63	380.7	6.24	380.7	-1.22	380.7	0.81	380.7	3.18	380.7	-3.2	380.7	-0.72	380.7	1.23	380.7	-6.77	380.7	0.44	380.7	0.92	380.7	4.81	380.7	3.55	380.7	9.54	380.7	2.01	380.7	2.78	380.7	6.86	380.7	-1.03
381.6	1.3	381.6	-3.03	381.6	5.54	381.6	-1.87	381.6	3.9	381.6	5.31	381.6	-0.31	381.6	1.02	381.6	2.96	381.6	-0.83	381.6	2.62	381.6	1.81	381.6	-2.54	381.6	-0.81	381.6	2.14	381.6	-7.64	381.6	0.35	381.6	0.18	381.6	3.99	381.6	5.78	381.6	10.54	381.6	3.42	381.6	5.39	381.6	5.05	381.6	-0.74
382.5	3.49	382.5	-2.75	382.5	8.91	382.5	-1.25	382.5	6.93	382.5	5.05	382.5	1.02	382.5	1.28	382.5	4.69	382.5	-1.49	382.5	2.52	382.5	3.41	382.5	-4.93	382.5	-0.77	382.5	1.42	382.5	-9.41	382.5	-0.24	382.5	0.14	382.5	7.32	382.5	1.86	382.5	9.31	382.5	2.77	382.5	3.05	382.5	3.71	382.5	2.83
383.4	0.53	383.4	-2.77	383.4	7.01	383.4	-0.96	383.4	4.21	383.4	4.64	383.4	1.8	383.4	0.6	383.4	4.26	383.4	-3.98	383.4	0.89	383.4	1.01	383.4	-2.5	383.4	-1.86	383.4	1.91	383.4	-10.83	383.4	-1.69	383.4	-1.5	383.4	2.89	383.4	5.31	383.4	9.41	383.4	1.16	383.4	1.64	383.4	7.04	383.4	1.3
384.3	3.42	384.3	-3	384.3	6.29	384.3	-3.28	384.3	4.63	384.3	3.63	384.3	1.83	384.3	2.77	384.3	6.93	384.3	-1.64	384.3	-0.58	384.3	2.4	384.3	-3.08	384.3	-2.29	384.3	1.77	384.3	-8.19	384.3	-3.16	384.3	-0.48	384.3	4.14	384.3	5.19	384.3	9.36	384.3	1.02	384.3	1.8	384.3	5.9	384.3	0.41
385.2	3.35	385.2	-2.86	385.2	2.96	385.2	-3.74	385.2	6.04	385.2	5.11	385.2	2.3	385.2	2.65	385.2	2.02	385.2	-4.63	385.2	1.2	385.2	1.8	385.2	-1.05	385.2	-0.49	385.2	-0.68	385.2	-8.21	385.2	-1.72	385.2	2.25	385.2	4.09	385.2	4.54	385.2	9.49	385.2	2.43	385.2	1.89	385.2	9.61	385.2	-0.83
386.1	3.37	386.1	-1.27	386.1	5.42	386.1	-1.32	386.1	3.71	386.1	8.1	386.1	0.01	386.1	2.27	386.1	4.16	386.1	-3.4	386.1	3.12	386.1	4.43	386.1	-5.31	386.1	-0.07	386.1	2.15	386.1	-7.93	386.1	-0.69	386.1	0.12	386.1	5.97	386.1	4.11	386.1	9.6	386.1	3.27	386.1	4.52	386.1	7.2	386.1	0.26
387	2.02	387	-1.06	387	5.42	387	0.15	387	3.15	387	7.57	387	1.46	387	3.53	387	4.78	387	-1.1	387	-0.55	387	6.14	387	-4	387	0.63	387	2.23	387	-10.51	387	1.49	387	-0.4	387	7.03	387	4.04	387	8.98	387	2.45	387	6.07	387	5.14	387	1.13
387.9	3.82	387.9	-1.71	387.9	5.97	387.9	-2.23	387.9	3.01	387.9	5.16	387.9	2.75	387.9	4.43	387.9	2.86	387.9	-3.07	387.9	1.92	387.9	2.26	387.9	-5.34	387.9	-1.5	387.9	1.56	387.9	-7.75	387.9	-0.24	387.9	0.17	387.9	4.98	387.9	5.27	387.9	8.41	387.9	1.47	387.9	4.51	387.9	4.01	387.9	0.25
388.8	1.81	388.8	-2.89	388.8	7.54	388.8	0.73	388.8	3.44	388.8	5.45	388.8	1.96	388.8	1.63	388.8	5.96	388.8	-2.14	388.8	-0.46	388.8	4.15	388.8	-1.06	388.8	2.05	388.8	1.23	388.8	-9.34	388.8	-1.32	388.8	1.82	388.8	6.34	388.8	6.91	388.8	8.63	388.8	4.37	388.8	5.3	388.8	7.03	388.8	0.13
389.7	4.31	389.7	-2.86	389.7	5.16	389.7	-2.4	389.7	3.27	389.7	2.5	389.7	1.21	389.7	2.89	389.7	5.12	389.7	-5.43	389.7	2.63	389.7	7.69	389.7	-4.05	389.7	0.39	389.7	0.62	389.7	-10.25	389.7	-1.24	389.7	1.19	389.7	6.21	389.7	6.46	389.7	9.72	389.7	0.93	389.7	1.09	389.7	4.94	389.7	1.7
390.6	2.08	390.6	-2.16	390.6	5.01	390.6	-0.85	390.6	4.49	390.6	6.1	390.6	3.21	390.6	2.46	390.6	7.03	390.6	-0.39	390.6	2.9	390.6	2.36	390.6	-0.33	390.6	-3.12	390.6	1.85	390.6	-8.28	390.6	-0.77	390.6	0.08	390.6	6.32	390.6	4.92	390.6	8.34	390.6	1.74	390.6	2.5	390.6	5.82	390.6	-0.04
391.5	3.79	391.5	-3.14	391.5	6.39	391.5	-0.22	391.5	4.91	391.5	6.68	391.5	3.87	391.5	0.75	391.5	4.17	391.5	-2.59	391.5	2.11	391.5	5.22	391.5	-2.06	391.5	-1.2	391.5	1.02	391.5	-9.2	391.5	0.27	391.5	0.12	391.5	6.86	391.5	2.67	391.5	7.56	391.5	2.23	391.5	5.16	391.5	3.79	391.5	0.52
392.4	1.91	392.4	-2.49	392.4	8.1	392.4	-1.58	392.4	4.12	392.4	6.89	392.4	1.73	392.4	1.01	392.4	7.12	392.4	-1.67	392.4	2.87	392.4	4.28	392.4	-2.24	392.4	-1.89	392.4	1.07	392.4	-11.02	392.4	1.57	392.4	1.35	392.4	5.91	392.4	5.39	392.4	8.29	392.4	1.63	392.4	4.85	392.4	7.91	392.4	-0.3
393.3	2.46	393.3	-1.85	393.3	8.23	393.3	0.67	393.3	3.68	393.3	6.06	393.3	1.32	393.3	2.37	393.3	6.15	393.3	-1.87	393.3	1.51	393.3	4.09	393.3	-4.05	393.3	-0.11	393.3	1.71	393.3	-8.55	393.3	-0.08	393.3	-1.24	393.3	5.66	393.3	5.52	393.3	7.75	393.3	1.56	393.3	2.62	393.3	4.16	393.3	2.23
394.2	3.42	394.2	-1.08	394.2	6.2	394.2	0.97	394.2	6.51	394.2	5.72	394.2	1.23	394.2	2.4	394.2	4.33	394.2	0.18	394.2	3.17	394.2	1.57	394.2	-1.82	394.2	-1.55	394.2	-0.45	394.2	-9.85	394.2	-1.75	394.2	-0.41	394.2	7.42	394.2	4.12	394.2	8.55	394.2	3.33	394.2	2.68	394.2	4.63	394.2	1.45
395.1	1.83	395.1	-2.25	395.1	5.17	395.1	-0.82	395.1	3.85	395.1	5.64	395.1	2.25	395.1	0.67	395.1	6.16	395.1	-3.6	395.1	2.9	395.1	3.62	395.1	-2.79	395.1	-2.06	395.1	1.86	395.1	-10.06	395.1	-0.01	395.1	-0.6	395.1	4.2	395.1	5.64	395.1	10.1	395.1	1.54	395.1	5.6	395.1	3.83	395.1	2.65
396	2.18	396	-3.76	396	5.12	396	-1.59	396	4.72	396	4.62	396	0.19	396	1.52	396	6.68	396	-2.72	396	-0.89	396	2.36	396	-3.83	396	-1.15	396	3.51	396	-8.46	396	-3.08	396	-2	396	5.08	396	4.07	396	9.63	396	2.18	396	4.69	396	3.17	396	-0.97
396.9	3.84	396.9	-1.96	396.9	6.51	396.9	-0.89	396.9	4.65	396.9	7.62	396.9	0.97	396.9	2.9	396.9	4.31	396.9	-2.22	396.9	0.06	396.9	3	396.9	-3.09	396.9	-0.3	396.9	1.26	396.9	-9.63	396.9	-2.41	396.9	-0.03	396.9	6.13	396.9	4.67	396.9	7.99	396.9	3.03	396.9	4.35	396.9	5.53	396.9	-0.01
397.8	5.11	397.8	-5.06	397.8	8.11	397.8	0.28	397.8	4.28	397.8	4.85	397.8	3.34	397.8	2.2	397.8	4.59	397.8	-3.32	397.8	-0.76	397.8	2.84	397.8	-1.74	397.8	0.22	397.8	-0.64	397.8	-7.88	397.8	-1.09	397.8	0.03	397.8	5.62	397.8	4.4	397.8	9.03	397.8	4.44	397.8	2.41	397.8	6.3	397.8	2.26
398.7	4	398.7	-3.97	398.7	5.43	398.7	-0.14	398.7	3.53	398.7	6.13	398.7	1.84	398.7	1.98	398.7	2.88	398.7	-3.55	398.7	2.68	398.7	3.03	398.7	-2.65	398.7	0.44	398.7	-0.22	398.7	-8.05	398.7	-0.82	398.7	0.92	398.7	4.3	398.7	4.6	398.7	7.21	398.7	4.59	398.7	3.63	398.7	6.16	398.7	0
399.6	1.28	399.6	-2.64	399.6	7.09	399.6	-0.71	399.6	3.81	399.6	6.73	399.6	1.22	399.6	2.27	399.6	6.46	399.6	-2.16	399.6	0.85	399.6	7.56	399.6	-2.06	399.6	-1.71	399.6	0.94	399.6	-5.63	399.6	1.33	399.6	1.49	399.6	5.81	399.6	3.6	399.6	6.03	399.6	4.01	399.6	2.32	399.6	6.18	399.6	0.92
400.5	2.31	400.5	-4.14	400.5	5.09	400.5	-3.64	400.5	4.43	400.5	3.07	400.5	0.42	400.5	1.41	400.5	3.1	400.5	-2.61	400.5	4.02	400.5	2.13	400.5	-3.17	400.5	-1.04	400.5	1.92	400.5	-7.43	400.5	0.88	400.5	-1.89	400.5	5.15	400.5	4.82	400.5	7.97	400.5	1.66	400.5	4.42	400.5	6.72	400.5	2.15
401.4	3.42	401.4	-1.32	401.4	7.02	401.4	-2.05	401.4	4.92	401.4	6.95	401.4	1.07	401.4	1.93	401.4	6.26	401.4	-3.45	401.4	2.24	401.4	5.25	401.4	-3.69	401.4	-2.57	401.4	2.77	401.4	-8.09	401.4	-1.5	401.4	-0.27	401.4	3.62	401.4	2.77	401.4	9.15	401.4	1.82	401.4	1.75	401.4	5.9	401.4	-0.58
402.3	1.14	402.3	-3.39	402.3	6.13	402.3	-1.38	402.3	3.06	402.3	5.07	402.3	3.57	402.3	1.9	402.3	5.08	402.3	-2.08	402.3	1.9	402.3	0.11	402.3	0.12	402.3	-0.75	402.3	2.38	402.3	-7.14	402.3	-2.47	402.3	-0.49	402.3	6.73	402.3	2.9	402.3	8.17	402.3	1.2	402.3	3.13	402.3	5.62	402.3	1.31
403.2	3.05	403.2	-1	403.2	4.98	403.2	0.18	403.2	3.91	403.2	5.28	403.2	1.98	403.2	1.97	403.2	5.31	403.2	-2.36	403.2	1.7	403.2	1.58	403.2	-3.3	403.2	-2.76	403.2	1.32	403.2	-11.47	403.2	0.18	403.2	0.91	403.2	3.53	403.2	3.05	403.2	8.45	403.2	0.38	403.2	3.14	403.2	5.6	403.2	-1.19
404.1	2.88	404.1	-3.03	404.1	6.89	404.1	0.21	404.1	7.03	404.1	6.32	404.1	3.43	404.1	2.65	404.1	5.15	404.1	-0.17	404.1	2.66	404.1	1.21	404.1	-1.59	404.1	-3.59	404.1	1.9	404.1	-8.48	404.1	-2.01	404.1	-1.63	404.1	6.47	404.1	6.2	404.1	10.01	404.1	2.94	404.1	-0.19	404.1	5.13	404.1	2.59
405	4.45	405	-1.33	405	5.65	405	0.09	405	5.73	405	5.39	405	2.13	405	2.12	405	5.08	405	-4.19	405	2.21	405	2.88	405	-3.98	405	-0.76	405	1.82	405	-9.25	405	-1.44	405	-0.71	405	5.19	405	2.51	405	10.15	405	1.97	405	1.51	405	7.78	405	0.59
405.9	2.19	405.9	-1.1	405.9	6.07	405.9	1.36	405.9	4.13	405.9	5.25	405.9	0.35	405.9	1.68	405.9	4.86	405.9	-3.23	405.9	-0.66	405.9	2.26	405.9	-4.21	405.9	-2.75	405.9	0.06	405.9	-8.45	405.9	-1.69	405.9	-0.2	405.9	6.28	405.9	3.11	405.9	7.71	405.9	4.83	405.9	3.09	405.9	4.88	405.9	-1.17
406.8	0.44	406.8	-4.01	406.8	6.87	406.8	-0.43	406.8	6.8	406.8	6.1	406.8	2.09	406.8	-0.3	406.8	4.83	406.8	-0.04	406.8	1.21	406.8	2.02	406.8	-3.62	406.8	-3.3	406.8	-0.36	406.8	-5.61	406.8	-0.11	406.8	-0.11	406.8	4.21	406.8	2.86	406.8	8.93	406.8	4.57	406.8	2.3	406.8	2.78	406.8	0.41
407.7	2.76	407.7	-1.36	407.7	7.39	407.7	-1.26	407.7	5	407.7	7.1	407.7	0.63	407.7	3.57	407.7	5.8	407.7	-0.93	407.7	3.12	407.7	4.53	407.7	-3.24	407.7	-0.4	407.7	0.59	407.7	-6.75	407.7	-2.7	407.7	1.29	407.7	5.46	407.7	4.52	407.7	10.5	407.7	1.79	407.7	4.72	407.7	5.58	407.7	-2.34
408.6	2.43	408.6	-3.41	408.6	5.59	408.6	-1.74	408.6	4.21	408.6	2.58	408.6	0.92	408.6	2.91	408.6	3.23	408.6	-5.37	408.6	2.76	408.6	1.72	408.6	-1.18	408.6	0.09	408.6	0.13	408.6	-9.97	408.6	-0.52	408.6	-0.82	408.6	6.92	408.6	5.71	408.6	7.81	408.6	2.93	408.6	2.63	408.6	6.82	408.6	0.24
409.5	4.15	409.5	-2.18	409.5	7.37	409.5	-2.01	409.5	3.85	409.5	5.02	409.5	1.96	409.5	2.21	409.5	4.49	409.5	-2.05	409.5	1.34	409.5	1.58	409.5	-2.34	409.5	-0.06	409.5	0.7	409.5	-5.75	409.5	-0.65	409.5	0.86	409.5	6.34	409.5	6.99	409.5	8.37	409.5	6.49	409.5	2.38	409.5	8.35	409.5	1.04
410.4	1.18	410.4	-3.92	410.4	7.94	410.4	-1.24	410.4	3.72	410.4	4.46	410.4	1.16	410.4	2.7	410.4	2.07	410.4	-1.31	410.4	1.76	410.4	2.87	410.4	-2.27	410.4	-1.71	410.4	1.04	410.4	-9.55	410.4	0.2	410.4	-1.21	410.4	10.31	410.4	3.45	410.4	7.4	410.4	1.78	410.4	1.75	410.4	7.08	410.4	4.59
411.3	2.59	411.3	-3.38	411.3	7.66	411.3	-0.35	411.3	6.14	411.3	4.61	411.3	1.21	411.3	2.16	411.3	5.34	411.3	-1.47	411.3	2.2	411.3	3.59	411.3	-0.26	411.3	-1.9	411.3	1.67	411.3	-6.46	411.3	-0.86	411.3	1.17	411.3	8.38	411.3	4.11	411.3	9.95	411.3	2.24	411.3	2.49	411.3	6.57	411.3	0.03
412.2	1.99	412.2	-4.73	412.2	7.49	412.2	0.09	412.2	3.23	412.2	9.45	412.2	2.25	412.2	2.41	412.2	4.1	412.2	-2.27	412.2	1.41	412.2	5.33	412.2	-3.54	412.2	0.58	412.2	-0.61	412.2	-9.19	412.2	-1.59	412.2	1.59	412.2	6.27	412.2	5.78	412.2	7.65	412.2	1.49	412.2	4.93	412.2	6.37	412.2	-0.6
413.1	3.18	413.1	-3.48	413.1	2.57	413.1	0.22	413.1	3.94	413.1	4.94	413.1	2.91	413.1	1.04	413.1	6.41	413.1	-1.48	413.1	0.44	413.1	3.67	413.1	-0.86	413.1	0.06	413.1	1.5	413.1	-8.42	413.1	2.18	413.1	-0.28	413.1	4.63	413.1	3.31	413.1	7.59	413.1	3.04	413.1	5.01	413.1	5.8	413.1	2.81
414	1.22	414	-4.12	414	5.81	414	-2.91	414	6.08	414	4.93	414	2.92	414	1.6	414	3.61	414	-3.53	414	0.39	414	2.95	414	-2.2	414	1.03	414	0.65	414	-11.17	414	-0.38	414	1.09	414	5.82	414	3.3	414	10.14	414	0	414	5.2	414	6.44	414	3.67
414.9	4.82	414.9	-2.34	414.9	3.99	414.9	-0.05	414.9	6.13	414.9	6.23	414.9	3.21	414.9	2.43	414.9	4.76	414.9	-2.47	414.9	2.8	414.9	1.95	414.9	-3.35	414.9	-2.53	414.9	1.77	414.9	-10.27	414.9	-0.2	414.9	-0.21	414.9	5.16	414.9	3.63	414.9	8.3	414.9	3.35	414.9	5.29	414.9	4.27	414.9	1.32
415.8	2.52	415.8	-2.34	415.8	6.81	415.8	-0.75	415.8	4.06	415.8	7.78	415.8	3.75	415.8	0.4	415.8	5.69	415.8	-3.81	415.8	2.39	415.8	4.51	415.8	-1.51	415.8	-2.61	415.8	-1.4	415.8	-9.96	415.8	0.51	415.8	0.57	415.8	6.42	415.8	6.83	415.8	8.01	415.8	5.46	415.8	5.2	415.8	7.72	415.8	1.48
416.7	1.93	416.7	-1.2	416.7	5.63	416.7	-2.6	416.7	2.1	416.7	5.9	416.7	3.12	416.7	-0.35	416.7	3.41	416.7	-0.47	416.7	-1.31	416.7	4.69	416.7	-2.21	416.7	-2.44	416.7	2.93	416.7	-7.63	416.7	-1.12	416.7	0.35	416.7	5.45	416.7	5.2	416.7	9.49	416.7	3.18	416.7	3.82	416.7	5.02	416.7	2.67
417.6	2.57	417.6	-3.84	417.6	4.3	417.6	1.55	417.6	4.26	417.6	8.05	417.6	-1.7	417.6	2.3	417.6	5.07	417.6	-3.58	417.6	1.22	417.6	3.79	417.6	-3.42	417.6	-1.52	417.6	0.31	417.6	-10.21	417.6	-1.93	417.6	0.54	417.6	4.23	417.6	6.77	417.6	8.77	417.6	0.93	417.6	3.01	417.6	5.55	417.6	-0.95
418.5	3.95	418.5	-3.15	418.5	6.76	418.5	-1.82	418.5	4.44	418.5	7.07	418.5	1.27	418.5	1.3	418.5	5.78	418.5	-3.24	418.5	2.36	418.5	4.41	418.5	-2.11	418.5	-2.15	418.5	1.28	418.5	-12.01	418.5	1.44	418.5	0.66	418.5	6.13	418.5	6.82	418.5	6.31	418.5	0.77	418.5	3.6	418.5	5.97	418.5	0.08
419.4	3.43	419.4	-2.63	419.4	8.3	419.4	-0.27	419.4	4.02	419.4	6.28	419.4	2.11	419.4	-0.28	419.4	3.86	419.4	-1.56	419.4	1.07	419.4	4.74	419.4	-1.68	419.4	-3.6	419.4	0.37	419.4	-9.32	419.4	0.02	419.4	1.61	419.4	7.09	419.4	4.77	419.4	7.88	419.4	0.54	419.4	4.62	419.4	8.25	419.4	2.04
420.3	2.92	420.3	-1.87	420.3	6.54	420.3	-1.28	420.3	1.03	420.3	6.19	420.3	2.38	420.3	2.84	420.3	5.15	420.3	-2.15	420.3	0.07	420.3	5.7	420.3	-3.51	420.3	-0.76	420.3	1.16	420.3	-7.32	420.3	-2.43	420.3	-0.6	420.3	5.56	420.3	5.75	420.3	9.23	420.3	5.7	420.3	3.61	420.3	3.58	420.3	0.76
421.2	1.7	421.2	-2.26	421.2	5	421.2	-2.1	421.2	3.9	421.2	8.29	421.2	1.18	421.2	1.75	421.2	3.86	421.2	-3.96	421.2	1.13	421.2	6.39	421.2	-1.99	421.2	-2.53	421.2	0.87	421.2	-9.65	421.2	-2.01	421.2	-0.02	421.2	6.01	421.2	3.18	421.2	9.81	421.2	3.56	421.2	4.44	421.2	5.23	421.2	-0.6
422.1	0.32	422.1	-4.74	422.1	7.84	422.1	0.61	422.1	3.28	422.1	7.72	422.1	0.95	422.1	0.49	422.1	6.9	422.1	-0.7	422.1	1.52	422.1	5.82	422.1	-1.56	422.1	-2.94	422.1	3.27	422.1	-8.69	422.1	0.43	422.1	-0.75	422.1	4.98	422.1	2.81	422.1	9.39	422.1	4.66	422.1	3.88	422.1	4.9	422.1	1.11
423	1.24	423	-6.04	423	5.07	423	-0.72	423	4.39	423	6.5	423	0.55	423	0.54	423	6.31	423	-2.11	423	2.07	423	4.59	423	-2.92	423	0.24	423	0.37	423	-9.72	423	-1.67	423	-1.32	423	4.96	423	7.05	423	8.61	423	2.82	423	3.83	423	4.41	423	2.53
423.9	3.12	423.9	-2.84	423.9	5.74	423.9	-2.78	423.9	3.66	423.9	5.39	423.9	2.12	423.9	1.71	423.9	5.24	423.9	-5.05	423.9	1.75	423.9	4.14	423.9	-2.88	423.9	-2.98	423.9	3.01	423.9	-7.99	423.9	-2.07	423.9	0.84	423.9	6.4	423.9	5.01	423.9	9.18	423.9	2.64	423.9	3.26	423.9	5.51	423.9	-0.98
424.8	2.8	424.8	-3.21	424.8	4.26	424.8	-2.37	424.8	5.9	424.8	7.98	424.8	2.23	424.8	-0.1	424.8	4.37	424.8	-3.31	424.8	2.37	424.8	3.77	424.8	-1.44	424.8	-4.54	424.8	3.7	424.8	-9.09	424.8	1	424.8	2.29	424.8	5.88	424.8	5.96	424.8	9.58	424.8	3.53	424.8	3.53	424.8	9.14	424.8	0.3
425.7	3.5	425.7	-1.52	425.7	6.6	425.7	-1.43	425.7	1.74	425.7	6.71	425.7	1.55	425.7	2.65	425.7	3.58	425.7	-3.96	425.7	1.99	425.7	4.21	425.7	-3.81	425.7	-0.2	425.7	0.8	425.7	-9.05	425.7	-0.55	425.7	-1.75	425.7	6.99	425.7	5.84	425.7	9.18	425.7	3.47	425.7	3.22	425.7	4.72	425.7	-0.35
426.6	2.82	426.6	-3.05	426.6	9.77	426.6	-0.95	426.6	3.91	426.6	6.22	426.6	3.48	426.6	0.86	426.6	6.58	426.6	-4.19	426.6	1.75	426.6	3.41	426.6	-3.75	426.6	-2.23	426.6	3.59	426.6	-9.43	426.6	-0.35	426.6	-2	426.6	4.99	426.6	6.15	426.6	11.12	426.6	2.26	426.6	2.92	426.6	7.11	426.6	0.34
427.5	3.28	427.5	-2.6	427.5	4.93	427.5	-1.26	427.5	3.17	427.5	8.46	427.5	1.75	427.5	2.63	427.5	3.19	427.5	-0.75	427.5	1.28	427.5	3.18	427.5	-2.11	427.5	-1.17	427.5	0	427.5	-8.66	427.5	-0.4	427.5	-0.61	427.5	5.99	427.5	6.06	427.5	8.42	427.5	4.79	427.5	4.09	427.5	5.9	427.5	2.18
428.4	2.12	428.4	-4.49	428.4	4.55	428.4	0.18	428.4	5.44	428.4	5.17	428.4	4.31	428.4	-0.35	428.4	2.57	428.4	-1.91	428.4	4.28	428.4	2.51	428.4	-0.78	428.4	-2.72	428.4	-0.78	428.4	-8.35	428.4	0.2	428.4	1.4	428.4	5.22	428.4	4.06	428.4	7.76	428.4	3.63	428.4	3.31	428.4	5.57	428.4	-0.88
429.3	5.26	429.3	-3.28	429.3	6.81	429.3	0.79	429.3	5.25	429.3	2.63	429.3	2.38	429.3	3.7	429.3	4.45	429.3	-0.92	429.3	2.73	429.3	2.36	429.3	-2.94	429.3	0.24	429.3	0.97	429.3	-9.63	429.3	-1.48	429.3	0.44	429.3	5.18	429.3	6.79	429.3	7.01	429.3	2.28	429.3	4.66	429.3	6	429.3	1.19
430.2	3.73	430.2	-4.73	430.2	8.43	430.2	-1.52	430.2	6.96	430.2	3.4	430.2	2.24	430.2	4.67	430.2	4.64	430.2	-1.32	430.2	2.58	430.2	1.45	430.2	-2.1	430.2	-0.2	430.2	0.56	430.2	-6.73	430.2	0.17	430.2	0.57	430.2	6.29	430.2	7.62	430.2	9.04	430.2	3.81	430.2	3.49	430.2	4.17	430.2	1.26
431.1	3.96	431.1	-3.92	431.1	7.12	431.1	-0.45	431.1	2.69	431.1	6.7	431.1	4.1	431.1	1.09	431.1	5.14	431.1	-3.63	431.1	-0.47	431.1	3.93	431.1	-3.02	431.1	-1.13	431.1	0.58	431.1	-10.79	431.1	-0.67	431.1	-3.08	431.1	5.99	431.1	5.54	431.1	10.16	431.1	3.84	431.1	1.22	431.1	6.6	431.1	2.02
432	1.68	432	-1.23	432	4.97	432	-1.97	432	3.84	432	8.1	432	2.37	432	1.68	432	4.13	432	-3.85	432	-0.2	432	5.71	432	-2.01	432	-2.48	432	2.9	432	-9.92	432	-0.66	432	1.28	432	6.18	432	3.39	432	9.33	432	2.62	432	2.32	432	6.44	432	0.54
432.9	2.78	432.9	-1.36	432.9	6.86	432.9	-0.76	432.9	1.45	432.9	5.98	432.9	1.81	432.9	2.28	432.9	4.2	432.9	-2.35	432.9	0.35	432.9	0.84	432.9	-1.35	432.9	-1.25	432.9	0.13	432.9	-9.58	432.9	-1.52	432.9	-2.62	432.9	7.97	432.9	4.32	432.9	7.87	432.9	3.2	432.9	2.8	432.9	4.78	432.9	-1.26
433.8	4.35	433.8	-3.85	433.8	6.18	433.8	0.23	433.8	6.18	433.8	7.92	433.8	3.56	433.8	0.93	433.8	6.89	433.8	-2.85	433.8	2.22	433.8	3.49	433.8	-1.99	433.8	-2.73	433.8	3.17	433.8	-10.91	433.8	0.66	433.8	-0.35	433.8	7.69	433.8	4.58	433.8	10.4	433.8	2.19	433.8	5.48	433.8	6.14	433.8	1.55
434.7	2.02	434.7	-2.61	434.7	5.2	434.7	-0.25	434.7	2.46	434.7	9.02	434.7	2.37	434.7	2.84	434.7	4.17	434.7	-1.52	434.7	1.45	434.7	6.65	434.7	-3.62	434.7	-3.48	434.7	0.78	434.7	-9.17	434.7	1.13	434.7	-1	434.7	6.47	434.7	2.97	434.7	7.46	434.7	5.68	434.7	5.5	434.7	7.8	434.7	0.79
435.6	3.9	435.6	-2.85	435.6	6.99	435.6	-1.61	435.6	5.98	435.6	6.04	435.6	2.08	435.6	2.78	435.6	6.4	435.6	-3.64	435.6	3.65	435.6	5.83	435.6	-0.24	435.6	-0.94	435.6	2.57	435.6	-9.96	435.6	-1.73	435.6	-0.5	435.6	8.12	435.6	4.5	435.6	10.57	435.6	1.51	435.6	1.79	435.6	6.04	435.6	0.03
436.5	2.98	436.5	-4.13	436.5	6.03	436.5	0.49	436.5	6.05	436.5	7.45	436.5	1.85	436.5	2.54	436.5	5.6	436.5	-3.3	436.5	1.06	436.5	4.63	436.5	-2.78	436.5	-2.38	436.5	1.29	436.5	-8.96	436.5	-0.06	436.5	-0.12	436.5	6.66	436.5	3.8	436.5	7.63	436.5	4.6	436.5	5.03	436.5	5.47	436.5	-0.01
[truncated: 22 more columns]

## Sheet: Data corrected
X	L1A1	L1A2	L1A3	L1A4	L1A5	L1A6		L2A1	L2A2	L2A3	L2A4	L2A5	L2A6		L3A1	L3A2	L3A3	L3A4	L3A5	L3A6		L4A1	L4A2	L4A3	L4A4	L4A5	L4A6
-240.3	-3.06	5.38	-1.29	0.05	-3.14	0		-1.16	2.55	1.03	3.39	4.43	0		-0.23	-0.92	-0.92	4.83	-1.35	0		2.32	4.4	1.07	3.87	-1.49	0
-239.4	-1.19	4.35	-1.75	-0.05	-3.06	0		-0.57	3.23	-3.27	1.14	3.64	0		0.58	3.61	-0.74	5.12	2.64	0		-3.68	1.3	-6.33	-1.86	-1.47	0
-238.5	-2	4.83	-1.71	-1.41	-3.46	0		2.55	1.75	0.27	1.48	1.45	0		1.48	2.2	-2.38	3.72	0.59	0		2.07	5.92	-1.59	3.18	-0.61	0
-237.6	-0.5	4.93	-1.03	-2.54	-4.03	0		2.24	2.4	2.9	2.93	1.06	0		3.2	-1.8	0.24	3.23	0.07	0		3.07	3	-0.63	-0.1	1.25	0
-236.7	1.66	7.01	2.21	5.06	2.77	0		3.48	0.7	-1.35	2.88	4.17	0		2.59	2.02	0.6	4.88	0.43	0		-5.29	-0.53	-4.93	-3.21	-4.67	0
-235.8	-0.07	9.17	2.19	1.64	-0.14	0		0.4	1.43	-1.03	5.29	0.44	0		-1.24	-0.73	-4.01	1.89	0.46	0		0.89	5.3	-2.43	-0.12	1.49	0
-234.9	-0.64	6.24	0.54	0.52	-1.5	0		0.59	0.11	-0.46	1.74	0.55	0		0.93	-0.67	-1.99	0.48	-3.06	0		5	7.96	4.29	4.96	5.18	0
-234	1.58	8.85	0.67	0.3	0.31	0		2.08	1.38	0.89	2.83	2.78	0		-2.31	-3.8	-4.24	0.88	-2.51	0		1.27	4.27	-3.58	2.42	-0.05	0
-233.1	2.59	8.48	0.46	1.79	-1.57	0		1.26	1.05	-0.57	1.67	0.25	0		-1.47	0.72	-2.96	3.36	-1.03	0		0.76	2.22	-3.85	1.45	-0.57	0
-232.2	1.78	4.68	2.79	1.46	-1.66	0		1.48	3.88	-0.52	3.21	0.59	0		-1.31	0.01	-0.58	3.7	-1.99	0		2.24	1.72	0.03	1.07	0.24	0
-231.3	-0.05	4.99	-0.93	-1.19	-2.96	0		1.55	-0.22	-0.66	-0.01	-0.33	0		1.2	-0.75	-2.52	3.53	-1.15	0		0.02	2.27	-2.93	-0.83	-2.75	0
-230.4	3.22	8.79	1.84	3.84	1.86	0		2.67	2.59	2.36	3.28	3.79	0		-0.57	-1.07	-1.17	1.9	-0.68	0		0.82	2.2	-0.29	0.42	-0.1	0
-229.5	1.52	6.57	1.4	1.67	-0.65	0		0.53	-0.06	2.46	3.61	0.11	0		-0.07	-1.99	-2.54	3.33	-3.09	0		-0.36	3.2	-4.65	0.05	-2.67	0
-228.6	3.71	13.31	3.81	4.9	2.44	0		-2.3	1.02	-1.62	2.33	-2.1	0		-1.4	-0.13	-0.55	5.35	-3.13	0		3.19	7.82	0.71	3.04	-0.25	0
-227.7	3.88	8.49	2.56	4.52	1.82	0		0.34	2	1.59	5.34	-0.78	0		0.99	3.21	5.14	8.69	2.31	0		2.3	4.89	1.8	4.73	0.31	0
-226.8	1.52	6.06	4.1	2.11	2.88	0		2.12	3.68	4.75	4.69	5.85	0		1.01	0.88	-2.38	3.29	-0.88	0		-0.22	-0.15	-4.63	-0.37	-2.79	0
-225.9	2.77	6.37	0.24	1.69	-3.94	0		1	2.62	-0.05	1.56	3.44	0		2.48	3.29	-0.66	5.39	3.12	0		3.4	4.94	-0.28	3.13	2.51	0
-225	0.8	5.74	0.67	2.57	-2.26	0		5.14	4.02	3.97	4.24	3.4	0		3.08	2.26	0.05	5.28	0.71	0		2.89	4.97	-2.48	1.68	2.06	0
-224.1	2.72	6.52	2.13	1.87	-1.34	0		4.73	2.53	2.31	2.49	1.65	0		0.17	-1.95	-4.65	1.22	-2.57	0		-0.48	0.53	-5.6	-0.12	1.04	0
-223.2	1.9	6.17	-1.44	1.6	-0.24	0		2.1	0.84	-1.67	3.72	1.04	0		2.21	-0.72	-0.62	3.66	-1.63	0		2.3	3.39	-1.86	-0.1	-1.28	0
-222.3	-0.82	3.6	-1.99	1.65	-1.96	0		2.83	2.42	0.42	5.57	2.23	0		1.03	-0.16	-1.91	2.72	-2.55	0		2.69	3.75	-0.06	1.44	-0.22	0
-221.4	1.08	9.21	0.6	2.2	1.22	0		4.32	4.24	1.17	4.64	2.79	0		1.42	2.89	-1.75	5.66	0.91	0		5.15	7.24	2.04	5.18	3.22	0
-220.5	1.47	4.7	0.16	-0.15	-0.93	0		4.23	1.61	2.37	4.5	2.31	0		3.38	2.7	1.87	4.15	1.16	0		0.96	2.61	-2.95	0.3	-1.36	0
-219.6	3.68	7.65	1.17	2.87	-2.61	0		1.86	1.54	1.78	3.98	1.01	0		-1.04	1.19	-0.16	4.74	1.91	0		1.4	3.43	-0.89	2.02	0.69	0
-218.7	0.23	6.97	0.21	-0.66	1.77	0		4.31	5.17	3.45	3.38	6.01	0		2.89	3.51	0.75	4.17	2.33	0		-0.75	3.55	-1.86	0.68	-0.61	0
-217.8	1.7	9.66	2.17	5.28	1.56	0		1.12	2.92	2.7	1.24	1.98	0		-0.42	0.1	-0.09	4.51	0.04	0		2.81	5.3	0.25	4.18	2.18	0
-216.9	-0.62	4.67	-1.97	-1.03	-3.04	0		-1.52	-2.27	-0.56	-0.26	-1.23	0		1.63	1.08	0.21	5.99	1.71	0		1.81	3.25	-4.1	-1.83	1.55	0
-216	1.78	7.3	1.25	2.57	-0.02	0		0.98	1.78	-0.38	5.58	1.34	0		0.52	0.07	-2.84	4.98	-0.67	0		2.98	4.98	-1.21	3.17	0.91	0
-215.1	1.77	8.43	2.43	4.69	-0.71	0		0.91	0.78	-0.78	3.2	1.43	0		1.36	1.86	-1.86	4.21	1.31	0		3.04	4.18	-0.8	3.41	3.19	0
-214.2	2.25	8.65	0.83	0.95	-0.29	0		1.17	1.26	-1.65	1.06	2.45	0		0.1	0.93	0.55	2.06	1.05	0		-2.49	2.33	-0.5	1.11	-0.24	0
-213.3	-0.97	5.31	0.35	-0.12	1.01	0		3.46	3.5	2.96	4.2	4.06	0		0.21	0.01	-1.23	4.74	0.63	0		2.99	2.97	-2.23	1.41	0.21	0
-212.4	1.65	5.25	-0.69	1.06	-0.27	0		1.73	2.19	1.98	3	1.87	0		-0.05	-1.91	-1.44	4.12	-1.54	0		-1.67	1.27	-5.18	1.04	-1.46	0
-211.5	-0.52	3.13	-1.17	1.53	-1.15	0		2.86	0.23	0.59	2.35	1.5	0		1.18	-0.17	-2.45	2.65	0.84	0		0.71	2.68	-1.82	-0.36	-1.38	0
-210.6	1.75	9.25	3.1	4.09	0.4	0		2.64	4.61	2.01	5.84	3.75	0		-1.6	2.01	-0.06	2.64	-0.59	0		1.89	4.23	-2.37	1.87	0.73	0
-209.7	7.59	10.68	2.45	7.64	6.64	0		5.67	1.68	2.33	7.24	5.05	0		2.77	-0.22	-0.48	4.54	-0.2	0		3.96	8.18	-0.31	5.22	3.56	0
-208.8	1.17	4.97	0.72	2.87	-0.33	0		2.1	2.95	2.1	6.61	3.14	0		-0.2	1.28	-0.23	4.07	-2.63	0		1.04	2.56	-2.73	-0.86	0.96	0
-207.9	-0.05	4.27	2.54	3.24	2.59	0		-1.91	-1.82	0.4	2.6	0.98	0		-2.03	-0.45	-4.01	1.77	-0.56	0		0.8	-0.54	-4.19	-0.23	-1.88	0
-207	-1.56	3.8	-0.46	0.08	-0.88	0		1.48	0.54	-1.41	4.08	4.45	0		1.61	-3.77	-3.47	0.2	-0.95	0		2.41	1.86	-3.52	-1.48	-3.61	0
-206.1	-0.17	5.79	0.71	-0.46	0.9	0		4.44	4.96	2.65	4.27	3.6	0		2.51	0.48	-1.23	4.93	1.58	0		2.52	3.34	0.04	3.18	1.72	0
-205.2	-3.22	3.07	-0.88	-1.46	-0.85	0		0.97	0.2	1.59	-0.72	2.16	0		0.36	-0.43	-0.45	-0.01	-4.18	0		-1.22	2.58	-3.94	-1.21	-2.79	0
-204.3	0.3	6.52	-0.14	1.5	-0.74	0		-1.38	-1.79	-1.2	-0.24	-2.33	0		0.5	-2.61	-3.51	4.33	-1.84	0		0.39	1.26	-5.02	1.91	-1.1	0
-203.4	-0.59	6.78	-0.59	1.61	-0.81	0		-1.42	0.62	2.1	2.66	1.19	0		-3.16	-0.23	-3.91	0.79	0.42	0		-1.61	1.04	-3.09	-0.23	2.19	0
-202.5	-0.53	6.16	-2.19	0.71	-0.95	0		0.9	1.76	-0.6	-1.39	0.75	0		0.48	1.68	0.15	2.14	-0.1	0		-0.15	2.7	-3.94	-1.09	-2.22	0
-201.6	2.99	9.45	2.16	3.77	-0.66	0		0.62	0.54	1.63	2.17	2.54	0		0.3	0.72	-1.42	4.62	0.79	0		1.86	2.88	-0.09	-0.65	0.09	0
-200.7	0.8	4.65	-0.13	-0.44	-1.28	0		3.47	1.41	-0.13	1.96	0.99	0		3.83	0.31	0.26	3.72	0.9	0		3.2	-0.91	-1.4	-0.03	0.38	0
-199.8	1.69	9.83	3.13	4.36	3.66	0		4.47	3.11	3.42	5.6	2.59	0		2.58	-1.15	-0.93	1.47	0.25	0		4.89	2.24	-0.83	1.08	0.95	0
-198.9	-2.37	4.45	-1.6	-4.24	-2.55	0		0.18	0.85	-1.83	0.46	-0.86	0		-0.33	-0.28	-2.77	1.53	-2.39	0		3.16	2.84	0.04	1.61	1.06	0
-198	-1.98	-0.25	-2.04	-1.3	-6.37	0		-0.1	2.86	1.9	3.21	-1.64	0		-3.17	-1.61	-0.94	1.88	-5.68	0		0.51	-0.93	-0.61	0.74	-2.63	0
-197.1	0.93	5.97	1.71	1.29	-0.16	0		-1.56	2.63	-1.14	1.58	0.29	0		-1.29	-0.37	-1.32	3.12	0.4	0		0.49	0.91	-1.16	-0.35	0.48	0
-196.2	-1.56	3.59	0.68	-3.07	-3.6	0		1.76	0.3	1.01	3.14	1.04	0		-0.83	-0.1	-0.64	3.85	0.26	0		1.04	2.96	-4.05	1.39	-1.1	0
-195.3	0.94	5.1	-0.59	-0.3	-3.02	0		0.99	3.61	1.09	1.26	-0.14	0		1.98	2.76	1.89	2.88	2.44	0		2.76	2.15	-3.06	-0.17	0.35	0
-194.4	2.89	10.23	2.15	0.94	2.24	0		4.55	1.54	4.76	3.48	3.52	0		2.94	1.93	0.41	5.09	-0.34	0		3.05	7.15	-0.55	5.15	2.63	0
-193.5	-1.6	5.65	-2.7	1.03	-1.09	0		-1.07	1.82	1.51	3.86	1.93	0		0.91	4.68	0.23	7.5	1.64	0		3.35	4.94	0.43	2.36	3.98	0
-192.6	2.52	5.05	1.05	1.38	-0.9	0		2.38	0.7	-0.69	1.22	-0.14	0		1.27	2.41	-0.03	1.46	1.36	0		-0.3	2.71	-1.08	0.68	1.93	0
-191.7	1.58	7.04	1.76	2.45	0.96	0		0.45	0.27	-1.08	0.37	-0.8	0		0.64	1.57	-0.42	1.94	-0.79	0		0.5	2.36	-2.95	-0.26	-1.7	0
-190.8	0.63	7.56	1.23	-1.58	0.53	0		1.36	0.33	-1.9	1.46	0.64	0		-0.09	0.17	-3.46	1.85	-3.12	0		-1.02	3.45	-2.53	1.46	-1.38	0
-189.9	-0.42	7.33	-0.22	3.3	0.55	0		-0.12	2.92	2.54	5.23	2.28	0		-1.96	0.25	0.76	4.53	-0.05	0		-0.01	2.16	-2.47	-0.24	-3.05	0
-189	-2.37	3.3	-0.02	-1.5	-1.89	0		0.5	0.53	1.54	2.49	2.64	0		-0.58	0.54	-1.3	4.06	2.16	0		3.79	0.77	-0.9	2.72	0.59	0
-188.1	0.77	3.89	-1.66	0.46	-1.73	0		2.39	0.33	-0.85	2.62	0.06	0		0.65	-0.74	-1.89	2.37	-0.44	0		1.58	1.64	-4.22	1.27	1.41	0
-187.2	0.5	8.19	-1.06	2.26	1.73	0		2.06	4.52	3.01	6.19	4.59	0		-1.22	0.38	-2.52	7.47	0.97	0		-2.94	1.15	-1.84	2.58	-0.56	0
-186.3	-0.88	3.47	-1.2	0.63	-1.97	0		-1.52	-0.33	-4.17	-1.31	-0.76	0		-3.04	-0.17	-2.99	1.57	-1.45	0		3.25	2.52	-1.32	2.19	1.26	0
-185.4	-0.67	4.19	-0.93	-0.6	-2.02	0		0.83	0.2	1.65	-1.03	1.42	0		4.67	3.34	2.07	6.02	3.48	0		5.36	6.56	2.78	4.9	2.05	0
-184.5	2.55	6.57	3.09	3.1	1.78	0		2.27	2.25	1.82	0.55	0.71	0		-1.43	1.69	-2.35	1	-2.09	0		0.76	1.95	-2.72	0.8	0.72	0
-183.6	2.83	5.97	1.67	2.21	0.45	0		5.47	2.98	2.53	6.07	3.37	0		2.46	2.38	-1.52	5.19	1.49	0		3.36	2.31	-2.02	2.43	1.94	0
-182.7	0.05	8.88	0.81	2.92	0.36	0		2.52	7.29	1.3	5.76	3.37	0		0.48	0.67	-1.24	1.79	-2.67	0		1.23	1.39	0.32	-0.39	-2.15	0
-181.8	0.21	4.12	-2.23	1.56	1.84	0		5.36	2.74	2.05	2.48	5.17	0		1.4	-0.21	-0.96	1.01	0.27	0		-2.55	-0.04	-4.98	-1.7	-4.79	0
-180.9	-1.98	3.86	0.16	-2.01	-3.8	0		0.52	0.14	-1.79	-0.68	0.59	0		0.49	0.63	-0.05	4.95	-0.13	0		2.06	3.42	-0.39	2.98	-0.17	0
-180	-0.25	8	0.69	1.48	-0.7	0		0.87	2.87	-0.47	3.14	0.92	0		1.38	1.28	2.34	7.78	2.85	0		3.43	3.58	-0.08	4.78	0.22	0
-179.1	-2.31	1.73	-2.6	-2.38	-1.21	0		3	1.54	0.83	1.62	4.42	0		0.3	1.4	0.47	4.14	1.6	0		-2.39	2.03	-1.85	-1.16	-2.72	0
-178.2	-3.58	5.51	0.11	-3.92	-2.12	0		0.84	3.69	0.58	1.07	0.2	0		0.74	0.34	-1.43	2.83	-1.85	0		0.61	-1.19	-3.65	1.19	-0.2	0
-177.3	-0.51	6.75	-0.56	-0.79	-2.38	0		0.44	2.39	-0.82	-1	-0.41	0		-0.9	-1.28	-3.13	1.15	-2.13	0		2.2	3.03	-2.24	1.78	-4.18	0
-176.4	-0.98	5.11	0.19	-0.6	-1.9	0		2.17	2.43	2.25	-0.01	-1.63	0		-0.18	-0.34	0.14	2.4	-3.6	0		1.14	0.99	-1.51	-0.12	-1.51	0
-175.5	2.44	6.98	3.55	3.69	1.43	0		3.13	1.75	2.12	1.92	2.03	0		-1.55	-1.22	-1.13	1.58	-0.02	0		3.23	1.55	2.31	1.97	-0.23	0
-174.6	2.27	3.74	0.34	-0.28	-1.75	0		5.49	2.49	5.14	4.46	3.99	0		2.18	1.89	0.46	3.94	-1.25	0		2.89	3.95	0.95	1.2	0.16	0
-173.7	-0.95	5.06	-0.13	1.18	0.68	0		1.04	0.33	2.43	2.89	3.71	0		1.28	2.64	1.9	3.5	2.69	0		-0.38	3.62	-3.12	0.71	-0.38	0
-172.8	-1.33	3.59	-2.32	0.9	-4.51	0		4.87	2.95	1.1	4.13	4.53	0		1.91	-1.46	-1.1	2.64	-0.99	0		2.18	2.67	1.26	3.49	-0.97	0
-171.9	1.27	6.06	2.92	2.21	1.91	0		1.62	1.35	1.58	2.26	2.82	0		-2.6	-1.37	-3.46	1.61	-3.5	0		0.2	2.21	-1.75	0.3	-1.17	0
-171	3.72	7.49	3.32	0.24	0.07	0		1.06	0.08	-0.41	-0.49	-1	0		1.28	4.76	1.66	5.34	0.73	0		-1.64	0.89	-3.14	-2.64	-1.24	0
-170.1	0.05	7.89	0.64	3.38	-2.39	0		-0.21	1.05	0.27	2.72	-1.62	0		1.39	1.65	0.25	5.03	-1.11	0		4.01	3.23	-0.69	2.82	0.64	0
-169.2	-0.28	5.13	-2.23	-1.81	-1.89	0		3.12	5.37	0.58	1.72	2.05	0		0.59	2.57	-1.48	2.48	-2	0		0.42	0.76	-2.52	-1.81	0.95	0
-168.3	-0.44	6.84	2.18	1.57	-2.98	0		-0.02	2.14	2.12	0.15	1.36	0		-0.87	0.04	0.12	0.51	1.12	0		4.02	-0.79	-1.15	0.08	-0.14	0
-167.4	-0.42	4.35	-0.22	-1.12	-1.7	0		4.19	2.23	4.2	2.8	4.52	0		0.04	0.1	-2.44	3.64	-1.01	0		-0.04	2.14	-4.43	-1.06	-0.57	0
-166.5	0.8	6.97	1.13	2.88	1.16	0		3.03	4.73	0.99	4.41	1.94	0		-1.65	-0.06	-2.23	0.59	-2.84	0		0.97	2.92	-3.75	0.01	0.75	0
-165.6	0.43	6.44	2.02	1.76	-0.46	0		-0.09	0.35	-0.54	1.93	0.59	0		-0.69	0.89	-2.02	2.98	0.17	0		2.97	5.07	-1.17	3.47	3.11	0
-164.7	-0.85	6.33	1.15	2.28	-0.07	0		0.67	2.99	-1.29	3.59	2.16	0		-0.29	-1.28	-4.7	-0.86	-2.93	0		2.48	0.33	-2.71	-0.69	-0.32	0
-163.8	2.75	2.44	0.32	0.06	0.19	0		1.29	-2.82	2.18	0.46	-0.91	0		-0.94	-0.6	-2.35	0.49	-3.22	0		1.85	3.77	-3.7	1.53	-0.39	0
-162.9	-1.14	4.3	-1	0.43	-3.62	0		3.21	2.61	1.18	2.68	1.46	0		-0.65	-0.21	-1.79	0.37	-1.03	0		-1.51	1.49	-0.07	-2.26	-1.65	0
-162	2.34	6	0.31	2.08	-0.94	0		5.37	0.89	3.02	4.99	2.09	0		1.42	-2.62	0.78	4.69	1.07	0		4.09	1.93	0.94	2.37	0.5	0
-161.1	-0.5	2.22	-1.54	-1.9	0.44	0		1.63	-0.7	0.95	1.2	2.01	0		2.02	-0.79	-0.13	-0.13	-0.19	0		1.42	3.84	-1.86	1.52	2.67	0
-160.2	4.63	6.24	2.98	1.16	-0.44	0		4.09	3.18	4.36	3.2	2.55	0		2.02	2.09	2.67	1.99	0.96	0		1.8	4.42	-3.22	-0.68	1.18	0
-159.3	1.29	8.36	3.83	1.84	4.02	0		0.28	1.36	3.99	0.5	4.4	0		-0.18	-1.76	-2.51	-1.97	-1.38	0		1.77	1.79	-0.94	0.57	2.46	0
-158.4	-0.83	1.64	0.7	-2.5	0.07	0		3.81	2.76	2.34	2.68	3.95	0		3.29	1.35	-1.08	3.32	1.13	0		4.57	3.48	0.74	-0.54	-0.57	0
-157.5	-3	-2.29	-1.28	0	-2.74	0		-2.44	-2.83	-1.54	2.38	-1.99	0		-2.85	-1.84	-2.77	0.4	-0.85	0		-0.73	-0.69	-1.39	-3.03	-1.2	0
-156.6	-0.7	2.54	0.63	0.04	-0.83	0		1.97	-0.25	0.14	1.55	0.85	0		-0.07	-0.31	-2.16	2.06	-0.81	0		-2.19	2.14	-2.53	-0.22	-2.51	0
-155.7	0.73	4.79	1.07	1.87	-1.45	0		-0.16	0.7	-1.85	1.78	-2.2	0		-1.79	0.96	-0.92	0.08	2.4	0		1.35	2.5	-0.41	-0.83	1.16	0
-154.8	1.02	3.99	2.44	0.21	0.73	0		2	1.41	1.24	2.1	-0.36	0		-0.31	-2.37	-2.15	-2.82	-3.19	0		0.59	0.4	0.1	1.06	1.04	0
-153.9	-0.64	5.59	4.31	2.61	-1.03	0		1.57	4.36	4.02	1.73	2.86	0		-2.26	-0.04	-2.07	2.18	-0.61	0		2.41	1.76	-0.4	3.03	-0.42	0
-153	-0.55	4.5	-2.3	-0.78	-2.02	0		1.05	2.55	-1.02	2.47	1.93	0		-1.98	-2.61	-2.71	-0.48	-1.12	0		-3.14	-1.58	-3.68	-1.83	-3.08	0
-152.1	-0.76	3.59	-2.34	-3.08	-3.34	0		1.24	1.1	-1.76	1.61	0.1	0		-4.04	1.47	-2.55	0.91	-2.78	0		0	3.72	-0.19	1.09	2.82	0
-151.2	-0.56	5.06	2	0.64	-3.32	0		-0.21	0.4	1.08	2.71	-0.85	0		-0.76	-0.18	-0.37	2.45	-0.67	0		1.15	1.99	-2.62	0.64	-0.12	0
-150.3	0.72	2.81	-1.89	0.54	-2.69	0		3.08	-0.58	-0.51	1.24	0.66	0		0.04	-3.08	-2.38	1.99	-0.89	0		0.48	1.39	-3.09	1.34	0.05	0
-149.4	-1.73	1.83	2.46	-0.78	-3.04	0		-0.29	-0.92	0.41	-0.87	1.18	0		-1.5	0.13	-0.82	3.84	2.2	0		6.49	4.82	1.74	5.9	2.94	0
-148.5	-0.55	3.78	-0.15	-0.8	-2.98	0		0.74	2.41	0.71	2.49	-1.11	0		-0.34	0.27	-1.19	2.19	0.55	0		1.72	1.67	0.56	1.54	0.46	0
-147.6	0.84	4.36	-0.94	-2.37	0.19	0		1.15	1.27	1.77	0.34	1.41	0		-0.98	-0.91	-0.92	2.44	-0.82	0		0.52	-0.21	-3.38	-0.94	-0.16	0
-146.7	-0.08	6.23	-0.98	1.05	-0.4	0		-0.17	-0.48	-2.13	0.8	2.36	0		-1.87	-0.51	-2.22	0.88	1.59	0		0.58	3.53	-0.81	1.76	2.26	0
-145.8	-0.66	6.96	-1.46	0.54	-0.87	0		-0.09	4.73	1.26	2.73	0.98	0		-5.48	-3.19	-3.7	-1.2	-2.62	0		-1.16	0.71	1.37	1.5	3.63	0
-144.9	1.69	2.56	1.21	1.13	-2.4	0		-0.67	0.94	0.3	3.36	1.28	0		-2.66	-1.31	-3.04	-1.17	-1.2	0		-2.71	-1.96	-3.14	-4.17	-1.47	0
-144	3.62	6.02	1.33	1.44	-0.2	0		4.72	2.68	2.81	4.66	1.88	0		3.45	0.6	1.92	5.6	0.72	0		2.82	0.74	-2.05	1.71	1.16	0
-143.1	-1.99	3.26	-2.04	-4.06	-4.75	0		-1.12	-0.03	-1.63	0.88	0.57	0		-0.51	-0.14	0.4	3.42	2.79	0		5.16	2.07	2.69	2.35	3.15	0
-142.2	0.31	5.3	1.75	0.76	-2.49	0		2.28	0.64	0.55	0.43	-0.31	0		-0.6	-1.76	-0.75	4.62	-3.6	0		-2.36	-0.31	-1.49	4.01	-0.83	0
-141.3	3.43	6.42	3.32	2.81	0.38	0		3.89	-0.53	2.29	0.81	0.36	0		2.25	-0.9	1.14	0.7	0.06	0		0.87	2.49	-2.76	-0.42	0.46	0
-140.4	-3.8	0.08	0.19	-2.01	-0.31	0		-1.41	-1.27	0.35	-0.22	0.4	0		-4.48	-2.55	-5.04	-2.73	-2.24	0		-0.44	-2.02	-1.84	0.66	0.01	0
-139.5	-1.18	4.52	0.4	-2.06	-2.84	0		-0.96	2.24	0.62	3.5	0.89	0		0.93	1.97	1.01	5.4	1.36	0		1.81	1.68	-2.06	0.05	1.02	0
-138.6	0.2	4.54	0.94	1.69	-0.56	0		4.3	4.28	4.39	4.76	1.63	0		-1.19	-3.77	-2.1	1.42	-5	0		-0.5	0.95	-0.8	0.15	-2.95	0
-137.7	-0.31	1.66	-3.29	-2.43	-3.08	0		-2.46	-2.8	-4.52	-3.02	-3.84	0		-1.15	-2.34	-1.67	0.34	-4.52	0		3.64	3.15	0.21	1.56	-0.84	0
-136.8	-2.64	4.93	-0.87	-2.95	-4.12	0		-2.28	3.31	0.53	0.48	0.18	0		-0.76	0.41	0.18	5.14	0.24	0		0.43	1.32	-2.45	1.19	-1.04	0
-135.9	1.56	4.49	4.5	0.12	-1.35	0		1.17	2.58	1.99	0.2	-0.53	0		-1.29	2.05	-0.04	-0.98	2.69	0		-1.01	1.03	-1.07	-0.59	0.57	0
-135	2.28	6.91	3.97	4.16	-2.6	0		-0.41	2.9	0.57	2.72	-0.32	0		-0.85	2	-0.35	1.01	0.53	0		3.52	3.7	-1.27	2.73	1.66	0
-134.1	-0.95	1.65	-0.94	-2.72	-2.4	0		4.06	2.29	3	3.62	1.56	0		1.45	1.16	1.64	4.38	0.52	0		0.59	1.03	-2.44	0.35	-1.71	0
-133.2	0.71	3.97	2.19	4.21	-0.28	0		2.77	0.61	4.45	2.56	2.09	0		-1.92	-1.59	0.52	0.99	-1.44	0		0.17	1.11	-1.12	1.95	-2.36	0
-132.3	-1.62	3.08	2.18	2.15	-0.47	0		0.73	2.03	1.16	0.71	3.3	0		0.09	1.1	2.64	2.93	4.4	0		3.3	2.77	4.76	2.05	7.18	0
-131.4	1.36	4.57	0.46	4.13	1.57	0		0.57	2.06	-0.84	1.73	1.41	0		0.35	3.65	1.41	2.56	2.21	0		3.02	5.72	2.14	4.16	0.76	0
-130.5	0.34	3.24	-1.75	-0.69	-5.5	0		0.84	1.41	0.77	1.89	-2.32	0		1.96	2.86	2.6	6.48	1.99	0		2.08	2.63	-1.37	0.99	-0.85	0
-129.6	1.41	4.19	-0.29	1.61	-2.32	0		1.73	0.61	0.23	3.22	-1	0		2.75	2.88	1.9	4.39	2.66	0		1.39	-0.98	-0.95	0.89	-0.26	0
-128.7	-0.23	4.48	-1.3	0.92	-3.38	0		1.2	2.08	-0.62	2.26	0.7	0		-3.15	-0.1	-1.47	2.74	-0.42	0		-5.15	-2.96	-4.07	-1.84	-2.66	0
-127.8	-1.34	3.46	0.03	-0.91	-1.93	0		0.34	0.3	-0.81	1.37	1.81	0		-1.07	1.01	-0.84	2.59	0.26	0		-1.76	1.55	-0.52	-1.96	-1	0
-126.9	-4.01	1.3	1.46	0.67	-0.67	0		-0.97	0.15	1.64	1.51	0.29	0		-2.87	-0.46	-0.16	-0.74	-2.72	0		-0.93	0.1	-0.34	1.54	-0.8	0
-126	-2.01	5.78	1.67	0.16	-0.5	0		-0.25	3.86	1.96	1.69	0.61	0		-2.15	1.13	-0.13	-1.4	-3.81	0		1.34	3.07	0.47	-1.86	-0.42	0
-125.1	2.31	6.48	2.24	4.36	3.61	0		-0.14	2.34	1.93	1.07	-0.51	0		-3.14	0.52	-3.09	0.98	-2.76	0		-0.26	1.12	-1.98	0.97	0	0
-124.2	1.72	1.66	1.11	-1	0.75	0		3.34	2.65	3.19	2.99	1.94	0		0.4	0.24	1.82	4.38	1.98	0		1.69	2.02	2.08	3.29	2.85	0
-123.3	-1.35	2.62	0	-1.05	0.33	0		0.62	-1.01	0.89	0.71	0.48	0		2.59	2.46	2.15	4.19	0.33	0		2.58	3.81	1.62	2.83	1.86	0
-122.4	-0.67	3.06	0.96	-1.73	-2.08	0		1.07	-0.88	1.48	2.7	2.62	0		-1.74	-1.56	0.98	3.62	2.26	0		0.04	0.37	-0.74	-0.07	0.41	0
-121.5	-0.15	2.48	0.66	1.44	0.73	0		2.19	2.86	1.54	3.69	1.73	0		-2.43	-1.19	0.49	0.14	-2.38	0		-2.04	-1.11	0.06	-0.01	-2.88	0
-120.6	2.37	5.04	-0.41	0.17	-1.45	0		-1.13	-1.19	-2.89	0.51	0.34	0		-1.81	-1.43	-0.04	2.13	0.24	0		0.11	2.09	-0.57	0.92	3.14	0
-119.7	-1.06	3.53	-3.07	-0.11	-3.23	0		3.46	2.94	-2.36	2.26	0.11	0		0.66	0.29	0.29	3.44	-1.79	0		3.67	4.47	2.96	4.59	1.18	0
-118.8	0.93	3.19	1.72	1.1	0.06	0		2.76	0.25	1.61	0.53	0.76	0		1.56	1.79	-0.47	1.05	0.04	0		-3.31	-0.72	-4.25	-0.14	-1.79	0
-117.9	-1.14	2.82	0.26	-1.35	-4.07	0		1.15	1.28	-0.27	1.04	-1.48	0		-1.06	0.11	-1.23	3.32	1.72	0		0.07	-0.21	-0.02	0.89	1.29	0
-117	-0.19	4.74	1.94	0.14	-0.12	0		-1.6	1.61	1.31	0.23	2.51	0		-2.01	-1.9	-1.62	-0.07	-0.32	0		-0.9	-0.51	-2.13	-0.07	-0.99	0
-116.1	1.91	4.93	2.87	2.05	-1.04	0		0.32	0.98	-0.19	1.71	-2.21	0		2.95	1.03	-1.2	3.97	3.05	0		3.64	5.2	-1.05	4.74	3.13	0
-115.2	1.96	7.01	3.07	2.96	-2.9	0		1.47	2.58	2.39	4.56	0.6	0		0.81	1.26	2.13	3.55	-0.28	0		-1.96	1.98	2.69	-0.65	1.28	0
-114.3	-2.07	1.79	-1.66	-3.67	-4.35	0		0.78	1.02	1.34	1.43	-0.76	0		0.31	1.87	0.62	0.5	-0.7	0		-0.61	1.87	0.19	1.54	-1.48	0
-113.4	2.57	5.35	0.99	2.52	3.23	0		-0.13	0.28	0.45	0.23	2.78	0		-1.83	-2.32	-0.51	0.75	-1.47	0		-0.93	1.21	0.02	2.09	0.41	0
-112.5	0.57	3.05	0.12	-0.35	0.41	0		-1.8	-5.19	-1.81	-3.25	-1.57	0		-1.68	-1.51	0.33	-1.17	2.4	0		-0.42	2.18	1.04	-0.36	2.11	0
-111.6	0.5	2.11	2.19	1.68	-0.36	0		-0.76	0.19	-0.93	0.73	-1.91	0		-1.53	-3.2	-2.61	-0.31	-2.17	0		0.61	1.58	-0.6	-1.15	-0.53	0
-110.7	4.33	7.35	3.67	1.14	0.27	0		0.03	0.83	-0.77	3.28	-1.92	0		-3.05	-0.09	-5.06	2	-4.21	0		-1.92	2.33	-0.64	0.99	-0.4	0
-109.8	4.09	5.28	5.04	4.26	-0.39	0		3.55	3.27	2.68	3.57	1.95	0		0.34	2.69	0.53	3.88	2.41	0		-3.3	1.33	-3.17	-0.31	0.69	0
-108.9	-0.01	4.91	-0.29	-2.07	0.95	0		0.07	1.25	1.16	-0.41	2.68	0		2.15	1.24	2.76	1.6	2.72	0		3.27	2.4	-1.24	0.91	0.91	0
-108	2.86	5.06	3.08	2.27	0.29	0		1.54	2.02	1.14	1.29	0.29	0		1.11	2.06	1.93	2.65	2.4	0		-0.65	0.07	-1.6	0.5	-1.24	0
-107.1	-1.91	0.35	0.96	-0.5	-3.53	0		-0.67	-0.76	0.44	-0.9	-2.11	0		0.5	0.03	0.61	3.28	-1.78	0		0.66	2.5	2.23	5.17	-0.2	0
-106.2	1.65	7.49	2.96	2.08	4.29	0		-0.5	1.21	-1.6	-1.96	0.82	0		-3.4	-3.5	-2.33	-2.03	-3.19	0		0.63	1.1	1.25	-0.72	-0.39	0
-105.3	-0.47	1.94	-0.92	2.83	-4.74	0		-0.97	-0.66	-2.37	-0.53	-4.08	0		1	1.27	0.28	0.79	1	0		2.99	2.26	-0.09	2.45	-0.46	0
-104.4	-1.9	3.71	1.01	0.81	-0.2	0		1.8	2.77	1.1	0.71	1.97	0		1.37	1.89	2.1	0.34	0.03	0		-0.04	0.31	-1.66	-3.19	-1.82	0
-103.5	2.84	4.94	0.7	1.42	2.38	0		1.41	1.41	-0.26	1.74	1.47	0		-1.93	-0.62	-3.45	0.73	-1.41	0		1.63	0.46	-3.51	-1.92	-1.63	0
-102.6	-1.23	0.76	1.53	-1.05	-1.13	0		-2.31	-0.25	-1.26	3.18	-1.74	0		-1.16	0.38	-0.63	0.2	-0.83	0		3.11	4.03	1.52	0.46	1.99	0
-101.7	2.33	5.35	0.14	0.16	2.33	0		2.11	1.68	0.72	-0.01	2.98	0		-2.15	-2.28	-0.14	-1.11	1.16	0		-2.5	-1.4	-2.19	-1.37	0.15	0
-100.8	1.11	6.25	3.24	1.62	1.48	0		-1.71	1.44	1.31	0.25	2.04	0		-3.81	-3.77	-2.96	-1.25	-1.7	0		0.18	-1.18	-1.08	2.19	0.67	0
-99.9	-0.01	1.13	-0.24	0.37	-1.57	0		-3.44	-0.68	-1.01	-2.09	-0.47	0		-1.15	0.63	-0.9	-1.51	-2.51	0		2.63	3.55	0.73	1.33	2.43	0
-99	-2.53	5.98	2.6	-0.01	-0.85	0		0.85	-0.18	1.02	0.97	-0.95	0		-1.24	-0.92	0.5	0.03	-1.43	0		-0.14	0.65	-0.75	-1.41	0.12	0
-98.1	-3.32	0.46	-2.6	-3.86	-4.74	0		1.62	0.32	1.53	1.19	1.08	0		-1.05	-0.46	-2.27	-0.93	-1.84	0		-0.74	1.69	-5.24	-3.15	-3.04	0
-97.2	-1.52	2.88	0.25	0.72	-3.39	0		2.77	3.37	1.59	2.78	3.03	0		-0.1	0.08	-0.24	2.05	1.59	0		1.16	0.66	0.34	2.38	0.07	0
-96.3	1.73	1.51	0.29	-0.1	0.88	0		0.3	-1.43	3.26	2.61	-0.23	0		0.89	1.66	3.7	3.29	3.59	0		3.44	0.85	1.69	1.45	2.21	0
-95.4	0.82	1	-0.46	0.8	-3.61	0		0.82	-0.37	-0.2	-0.59	-2.6	0		-0.13	-0.38	-1.83	-1.21	-0.98	0		0.44	1.47	-0.69	0.56	-1.29	0
-94.5	1.5	3.57	-0.25	0.2	-2.13	0		2.68	3.74	5.15	1.51	2.82	0		-1.68	2.74	0.92	0.92	-1.74	0		-2.57	1.07	-4.21	0.02	-1.79	0
-93.6	-1.34	0.54	-2.54	-2.06	-6.26	0		-0.09	-2.09	-2.13	0.61	-3.33	0		1.92	1.46	0.03	3.69	-0.01	0		2.66	3.67	-0.32	-0.08	3.01	0
-92.7	-3.25	-1.31	-1.27	-2.94	-3.82	0		-1.47	0.34	2.49	0.6	0.65	0		-0.27	1.47	1.45	2.41	2.83	0		1.65	2.04	0.79	2.03	2.34	0
-91.8	1.19	5.74	0.84	-0.79	-1.75	0		4.67	2.38	2.83	3.48	1	0		1.59	2.73	4.61	5.07	1.72	0		1	3.44	2.86	2.75	3.75	0
-90.9	-0.21	-0.62	-0.9	-1.66	-3.26	0		1.46	1.24	-0.31	0.48	-0.55	0		1.92	1.99	1.08	2.77	1.18	0		4.63	2.88	0.82	4.49	0.49	0
-90	-3.6	0.88	-0.76	-4.07	-6	0		-0.29	-1.53	0.79	-0.2	-2.41	0		0.59	0.88	1.46	2.79	0.97	0		2.87	5.41	3.11	2.22	3.51	0
-89.1	-1.07	0.73	-0.28	-2.05	-3.89	0		3.77	-0.45	3.8	2.89	1.32	0		-0.1	-0.92	-0.21	0.18	-1.71	0		3.37	1.1	0.89	2.85	0.42	0
-88.2	0.15	3	-0.65	-2.32	-1.52	0		3.8	4.03	4.12	4.61	2.44	0		1.74	-1.08	0.4	1.61	0.28	0		0.59	0.55	2.24	0.76	1.73	0
-87.3	-2.82	-0.76	-1.18	-1.75	-1.79	0		0.6	1.02	1.95	2.03	1.62	0		-1.77	0.49	0.53	-0.08	-0.77	0		4.24	5.03	1.27	2.97	3.7	0
-86.4	-4.12	-0.13	-1.66	-3.83	-6.09	0		-0.59	-2.04	1.24	-0.56	-2.94	0		0.27	0.55	0.47	0.77	-1.44	0		3	2.51	0.95	-0.37	-0.13	0
-85.5	3.05	5.56	2.9	1.5	-0.18	0		1.16	2.77	1.55	1.56	1.25	0		-0.19	0.14	0.04	0.65	1.38	0		0.04	1.19	-1.18	0.09	0.59	0
-84.6	-2.41	0.46	-2.01	-0.3	-4.61	0		-0.93	-1.87	-0.9	0.44	-0.57	0		-2.63	-1.96	-2.74	-0.37	0.27	0		1.95	0.51	-0.61	0.08	1.31	0
-83.7	2.86	3.96	2.48	2.73	-0.08	0		-0.94	-0.31	0.19	-1.74	-0.93	0		-2.69	-1.25	-3.07	-1.45	-0.84	0		-0.77	0.57	-0.72	-0.09	2.25	0
-82.8	-0.99	0.73	0.06	1.58	-0.87	0		-0.08	2.14	1.26	2.4	3.07	0		-2.3	0	-2.2	-0.25	1.07	0		-0.85	1.52	-0.48	0.86	0.07	0
-81.9	-0.21	2.05	2.57	-1.24	-2.79	0		-0.08	1.05	3.84	1.18	1.03	0		-1.13	-2.17	1.44	-2.31	-2.64	0		3.27	3.61	2.84	2.22	1.06	0
-81	-1.45	2.38	0.17	-0.89	-1.3	0		0.63	1.27	-0.96	1.4	-0.37	0		-2.47	-3.51	-6.26	0.16	-2.56	0		3.35	0.01	-0.07	0.1	3.46	0
-80.1	-1.39	3.7	0.82	-0.78	-1.08	0		4.04	5.41	2.79	3.05	3.53	0		1.09	2.63	1.25	1.21	-0.1	0		-3.04	-3.02	-2.64	-5.67	-4.26	0
-79.2	-1.74	1.12	1.37	0.32	-1.79	0		1.4	1.06	2.7	0.75	2.72	0		-0.77	-1.99	-0.55	-0.77	-0.58	0		-0.52	1.27	-0.7	1.02	-0.73	0
-78.3	0.81	3.93	1.38	3.2	-0.19	0		1.09	2.57	3.77	4.6	3.52	0		-0.39	-0.91	0.77	1.47	-0.89	0		1.93	0.96	-2.11	0.1	-0.25	0
-77.4	2.47	4.65	1.37	2.93	4.8	0		0.73	-0.5	1.94	0.04	2.1	0		0.01	-2.6	1.26	-2.06	0.5	0		0.49	1.43	-0.77	4.33	0.48	0
-76.5	2.08	3.88	0.15	-0.69	3.07	0		3	5.16	2.5	0.38	3.64	0		0.8	4.37	1.45	-0.7	2.6	0		0.13	1.2	-1.86	-1.35	-1.09	0
-75.6	-0.17	0.24	0.22	-1.28	-1.81	0		-1.13	-1.16	0.73	-0.07	-3.06	0		-3.23	-3.76	-1.34	-1.72	-3.07	0		-1.3	1.87	-2.12	1.14	1.11	0
-74.7	-0.12	4.52	3.11	2.14	-0.42	0		0.7	1.73	3.21	3.09	0.41	0		-1.73	-2.05	-1.91	-0.44	-2.37	0		0.42	0.36	-1.57	1.39	-0.62	0
-73.8	-0.57	2.36	-1.79	-1.21	-0.26	0		1.39	1.9	-1.05	0.92	1.5	0		0.56	4.09	0.36	1.7	-1.01	0		2.91	2.6	2.63	3.46	0.56	0
-72.9	4.54	3.62	0.75	3.32	1.41	0		0.32	-0.22	0.5	-0.36	0.22	0		-1.86	0.06	-0.77	-2.17	-1.32	0		-1.3	1.94	-2.83	-2.59	-1.17	0
-72	-1.3	2.94	-0.17	2.01	-0.31	0		-1.44	1.94	1.2	0.92	-1.44	0		-1.53	0.03	-1.99	-0.11	-4.21	0		-0.53	2.76	0.21	1.66	-0.55	0
-71.1	-2.86	-4.78	-1.79	-2.47	-3.84	0		-0.92	-1.47	0.29	-0.51	0.99	0		1.29	0.01	2.18	0.59	1.02	0		3.05	3.69	-0.06	0.47	0.45	0
-70.2	-1.43	2.13	-2.52	-1.44	-2.75	0		-1.45	-1.55	-3.47	-0.57	0.95	0		-0.14	0.62	0.9	1.39	1.33	0		-0.25	-0.5	0.06	-1.83	1.19	0
-69.3	-4.36	-1.34	-1.53	2.79	-1.73	0		0.61	0.53	0.64	0.82	-3.85	0		0.03	0.23	3.35	2.79	-0.12	0		-2.63	-0.04	-0.97	-2.81	-0.55	0
-68.4	-1.63	-0.12	-4.22	-0.54	-4.73	0		-2.68	-2.36	-0.85	-0.83	-1.88	0		-1.9	-2	-0.43	-2.79	-1.59	0		0.76	3.84	-0.85	-1.9	-1.73	0
-67.5	-0.01	3.39	0.34	-0.24	-0.4	0		-1.49	0.12	2.5	0.64	-1.4	0		-0.15	-1.62	-2.4	2.66	-1.94	0		0.41	0.41	-2.68	1.14	-0.68	0
-66.6	-2.85	-0.16	-1.31	-1.7	-5.48	0		0.43	1.89	1.64	0.18	-0.07	0		-0.32	1.3	1.86	2.48	2.4	0		-0.29	1.84	0.89	1.91	1.92	0
-65.7	-4.59	0.7	-2.52	-2.2	-3.34	0		-2.63	-0.06	-0.9	0.81	-1.68	0		-2.56	-0.59	-3.73	-0.96	0.2	0		-1.34	-1.56	-3.19	-1.33	0.95	0
-64.8	0.19	5.31	1.52	-0.19	-0.9	0		0.82	1.7	2.34	-0.64	-2.17	0		0.47	1.59	1.4	-1.26	1.26	0		3.87	1.35	-0.01	2.89	1.35	0
-63.9	-3.91	-0.95	-3.08	-3.67	-6.84	0		0.62	3.39	1.91	2.52	0.57	0		0.53	0.9	0.16	-0.14	-1.09	0		3.13	2.48	0.85	1.01	1.99	0
-63	0.32	1.28	0.62	1.77	-1.85	0		0.03	2.25	1.14	1.82	2.16	0		-2.24	2.42	0.2	-0.94	1.29	0		-0.29	0.04	-2.73	-1.2	-3.3	0
-62.1	-2.52	2.11	0.81	3.01	-3.01	0		0.54	3.2	2.68	2.07	0.87	0		-0.94	0.99	-0.1	0.34	-0.3	0		3.08	3.94	0.65	2.62	1.85	0
-61.2	4.45	3.15	3.31	3.21	2.32	0		1.26	2.1	1.68	2.2	2.57	0		-1.07	0.84	1.11	1.29	-0.09	0		0.37	2.96	2.1	2.98	-1.31	0
-60.3	-2.41	-1.63	-0.69	-3.73	-4.3	0		2.01	1.68	3.29	1.72	0.97	0		1.57	-0.03	-0.46	0.56	1.73	0		-0.4	0.5	0.2	1.19	-0.67	0
-59.4	-0.46	1.15	-0.67	-0.6	-1.41	0		-1.48	1.52	-1.16	-2.39	-1.04	0		-2.72	1.02	-2.26	-4.28	-2.04	0		-3.14	0.47	-2.42	-2.07	-3.33	0
-58.5	-0.86	2.95	0.51	0.62	3.35	0		0.71	1.34	1.25	-0.05	2.91	0		-2.68	-1.17	-1.12	-1.55	-0.6	0		1.64	-0.32	-0.14	-0.29	0.72	0
-57.6	0.54	0.15	4.94	-0.59	2.71	0		1.29	-0.17	4.61	2.75	3.75	0		-0.44	2.46	1.26	2.35	0.1	0		1.87	2.37	4.83	3.57	1.67	0
-56.7	-3.1	-3.07	-2.57	-4.83	-4.35	0		-1.35	-0.11	0.72	-3.8	-1.73	0		-1.72	2.4	-0.89	-0.59	-1.05	0		-1.42	3.81	-1.3	3.6	-1.17	0
-55.8	0.26	3.57	3.15	-0.6	0.96	0		1.19	3.58	4.96	1.34	4.17	0		-1.2	0.19	1.19	0.17	0.96	0		0.47	1.44	-0.15	1.41	-0.19	0
-54.9	0.13	1.95	0.84	0.75	-1.73	0		0.91	0.09	-0.83	1.11	1.32	0		-3.93	-4.7	-3.68	-1.52	-2.37	0		-1.31	-3.07	-2.91	-1.89	-1.1	0
-54	-0.03	2.07	3.24	0.58	-2.33	0		1.55	1.61	3.24	-0.37	0.21	0		0.51	0.73	0.12	0.98	0.83	0		2.45	2.67	0.83	0.82	1.28	0
-53.1	-2.19	-2.52	0.49	-3.24	-3.53	0		1.47	0.06	1.07	-0.01	-2.62	0		2.26	3.83	2.05	1.08	0.4	0		1	3.68	-0.14	0.67	0.95	0
-52.2	-2.67	1.04	2.1	-1.07	-0.46	0		1.85	0.26	-0.3	-1.1	-0.02	0		0.04	0.78	0.11	0.6	1.63	0		1.7	-0.36	1.54	-0.22	1.48	0
-51.3	1.33	3.72	5.99	3.16	1.55	0		-3.32	0.94	0.26	-2.21	2.38	0		-4.79	-1.75	-2.84	-2.28	-0.56	0		-1.35	0.09	-1.56	0.9	-0.19	0
-50.4	-2.98	0.19	-2.32	-1.76	-1.68	0		-0.27	0.92	0.05	-0.13	0.09	0		-1.44	-0.89	-1.17	-1.31	-2.7	0		0.6	1.36	-1.27	-0.15	3.2	0
-49.5	1.25	2.74	-0.94	-2.17	-0.3	0		-0.18	3.69	3.67	1.84	0.43	0		-0.65	0.51	1.31	1.8	-0.14	0		1.72	4.09	1.99	2.09	2.05	0
-48.6	1.21	-1.04	-0.03	-0.76	-3.14	0		1.68	1.87	3.53	-0.44	0.05	0		1.76	1.02	2.67	2.25	-1.85	0		0.32	-1.91	-1.29	-0.84	-5.89	0
-47.7	-3.62	0.43	-2.43	-4.62	-5.02	0		0.19	3.14	1.88	1.38	0.26	0		0.79	0.54	-0.46	-0.02	0.04	0		0.09	1.79	-0.57	1.13	1.62	0
-46.8	-1.57	-2.75	-1.34	-2.21	-3.09	0		2.54	1.48	2.45	1.03	-1.39	0		-1.7	-1.05	-4.2	-3.15	-2.38	0		-2.83	-2.28	-4.24	-4.14	-2.5	0
-45.9	-1.08	1.61	-0.22	-4.45	-3.94	0		-3.07	-0.14	-0.76	-2.94	-1.95	0		-3.13	-1.27	-1.27	-1.22	1.49	0		2.87	4.32	0.7	3.07	2.05	0
-45	1.62	0.12	2.24	-1.66	-4.63	0		-2.29	1.67	-0.15	-0.38	-3.19	0		-4.61	-1.64	-2.5	-4.34	-5.34	0		-0.34	2.59	-0.43	0.07	-2.55	0
-44.1	-0.27	1.9	2.72	-1.08	-0.25	0		3.33	2.54	4.17	1.63	1.27	0		2.14	0.99	5.05	0.8	2.45	0		2.81	2.45	2.83	4.56	4.23	0
-43.2	0.64	-1.03	0.7	0.48	-1.7	0		-0.79	-1.25	1.84	2.68	-1.54	0		-0.57	0.06	-1.5	-1.01	-2.57	0		2.57	2.22	2.24	2.22	0.01	0
-42.3	-5.48	-3.09	-3.47	-5.77	-5.02	0		-3.56	-2.67	-0.66	-1.45	-2.67	0		-2.59	0.44	0.12	-0.77	-0.62	0		0.87	1.59	1.16	-3.78	-1.33	0
-41.4	0.8	0.85	1.03	-0.26	-1.14	0		0.85	1.57	1.29	-0.21	-0.01	0		-1.25	0.54	0.49	-1.93	0.98	0		1.47	2.05	-0.25	-0.84	1.78	0
-40.5	-1.24	-2.56	-0.93	-4.24	-1.53	0		-2.33	0.15	-0.08	-1.98	-0.7	0		-1.68	2.24	2.77	2.3	2.22	0		-0.27	4.24	3.47	3.2	3.63	0
-39.6	-3.29	0.42	-0.58	-1.85	-0.1	0		-3.41	-3.21	-2.05	-3.56	-3.52	0		0.23	-0.48	2.24	-0.2	-1.52	0		0.88	1.1	1.59	0.06	-2.86	0
-38.7	-3.56	-0.31	-0.53	-1.41	-3.64	0		-1.61	-0.63	1.32	0.55	-0.6	0		0.56	-0.48	1.12	0.94	-0.44	0		3.11	2.51	3.68	2.49	1.73	0
-37.8	0.88	0.07	0.99	1.62	1.82	0		3.05	1.28	0.97	1.52	2.99	0		0.53	0.98	-1.75	0.02	1.16	0		2.28	1.85	0.26	3.23	2.02	0
-36.9	1.06	3.81	0.06	1.18	1.42	0		0.28	-0.59	0.04	-0.04	1.52	0		-4.64	-4.86	-2.72	-0.31	-1.28	0		-1.83	-0.41	0	0.16	0.98	0
-36	-2.06	-2.84	-1.95	-2.9	-1.7	0		2.03	0.96	0.66	2.27	1.48	0		1.88	0.51	0.36	3.2	-0.92	0		0.51	-1.03	0.23	-0.67	-1.78	0
-35.1	-1.97	-1.35	2.29	-3.05	-1.34	0		2.91	2.12	3.11	1.74	-0.12	0		1.86	1.44	-0.09	1.21	0.79	0		3.03	2.3	1.65	1.48	0.46	0
-34.2	-2.23	-1.29	-0.38	-3.15	-0.33	0		0.76	1.16	2.52	-0.02	1.28	0		-0.15	0.36	0.7	-0.46	0.28	0		1.64	2.06	2.52	0.82	0.77	0
-33.3	-3	0.22	-2.59	-3.16	-2.48	0		-0.43	-1.94	-2.92	-2.59	3.88	0		0.88	-1.37	-3.67	-3.21	0.06	0		-2.02	-0.8	-4.27	-2.39	-1.91	0
-32.4	-0.69	-0.65	-0.08	0.84	-2.25	0		-2.55	-1.67	0.75	2.13	-0.87	0		1.43	0.5	1.86	2.94	2.18	0		2.7	1.42	3.47	3.57	0.82	0
-31.5	0.42	1.59	1.06	0.35	0.02	0		2.68	0.94	1.43	0.22	-0.26	0		0.05	0.39	3.6	0.92	2.3	0		1.03	-1.36	0.22	0.82	1.08	0
-30.6	-3.83	2.25	1.22	-0.79	2.43	0		1.45	3.38	2.27	2.87	2.32	0		-0.27	-0.73	-1.62	-1	-2.27	0		-2.17	1.44	0.56	-3.42	-2.43	0
-29.7	-2.04	-0.36	-1.33	0.02	-0.93	0		-4.25	-2.78	-2.01	-1.19	-2.76	0		-0.8	-0.53	1.58	-0.22	-0.09	0		0.34	1.37	-0.66	-1.95	0.2	0
-28.8	-3.25	-1.74	1.69	-1.62	-1.35	0		-1.91	-0.04	1.17	-1.76	0.89	0		-1.04	-2.17	0.24	1.53	1.83	0		2.89	-0.57	-0.24	2.45	0.16	0
-27.9	-3.77	-2.06	-0.29	-2.58	-3.19	0		0.04	-0.94	1.02	-1.19	2.01	0		-1.14	0.84	-0.81	-1.14	0.79	0		-1.61	0.38	-1.71	-1.33	-1.93	0
-27	-0.24	0.3	-0.13	-1.99	-1.77	0		-2.68	-1.43	-1.88	-3.25	-4.2	0		-0.86	-1.09	-2.21	-1.22	-2.52	0		0.96	4.25	-0.67	2.68	-0.32	0
-26.1	2.88	0.81	2.84	-0.86	0.32	0		1.88	0.76	4.84	2.88	3.95	0		-0.5	0.54	3.11	2.35	1.72	0		0.32	0.8	1.46	-0.25	1.27	0
-25.2	-1.4	0.13	-2.08	-0.99	-4.4	0		-3.16	-4.38	0.19	-5.09	-1.9	0		-5.33	-3.77	-4.29	-4.86	-1.88	0		-2.96	-0.31	-1.8	-0.62	0.03	0
-24.3	-4.46	-3.52	-2.87	-4.68	-7.02	0		-2.45	-1.21	-1.18	-4.4	-2.82	0		-0.34	-0.6	1.45	0.46	-0.46	0		2.74	0.49	-0.25	2.14	3.25	0
-23.4	-0.35	-0.24	-0.11	0.33	-2.07	0		4.49	3.27	2.65	3.59	3.03	0		0.59	1.26	-1.03	-0.22	0.58	0		2.16	-0.85	0.67	-0.07	-1.13	0
-22.5	1.27	1.46	1.82	-0.46	0.16	0		-0.89	0.58	0.05	-1.89	0.54	0		-0.77	0.7	-0.58	0.96	-0.19	0		1.62	1.35	1.25	2.85	-0.6	0
-21.6	-1.69	-1.17	-1.64	-2.01	-0.84	0		-0.63	-0.43	1.66	1.53	3.03	0		-0.66	-0.32	0.33	-1.84	2.98	0		0.72	-1.8	-2.14	-1.07	-1.61	0
-20.7	-1.68	0.32	3.41	0.14	0.79	0		0.4	-1.35	3.33	-4.79	-1.86	0		0.5	0.34	2.86	-1.2	0.6	0		3.18	1.08	3.08	0.93	1.25	0
-19.8	2.35	-0.52	2.1	-0.68	-1.75	0		3.51	0.91	4.61	1.95	1.09	0		1.95	0.99	1.66	-1.46	1.71	0		0.09	0.73	0.13	-2.44	0.71	0
-18.9	0.93	0.81	0.98	-0.77	2.04	0		1	3.3	2.52	-0.5	2.93	0		-1.85	2.1	-0.05	-1.87	-1.01	0		1.65	2.18	-0.2	-0.81	-0.55	0
-18	-2.2	-0.72	-0.28	-4.04	-0.79	0		0.33	-0.6	2.02	0.56	0.79	0		1.77	3.12	3.56	0.6	2.27	0		1.23	4.73	2.28	1.93	1.46	0
-17.1	0.75	1.13	1.11	-0.13	0.13	0		1.01	1.94	3.09	0.63	3.29	0		-1.27	1.81	3.72	-0.04	1.73	0		-2.65	0.77	-1.08	-1.58	-0.83	0
-16.2	-1.01	-1.56	-0.32	2.86	-1.91	0		-1.63	-3.39	-0.46	0.25	-2.46	0		-1.85	-0.91	-1.7	-0.96	0.87	0		-0.22	0.55	-3.54	-2.23	0.31	0
-15.3	-0.22	1.52	-0.65	-1.96	-2.63	0		1.55	2.62	0.08	-0.63	0.59	0		-0.06	2.18	1.15	-0.32	1.09	0		2.27	-0.76	3.08	1.12	2.24	0
-14.4	-1.06	-1.41	-0.11	1.64	-3.29	0		0.04	-2.38	-0.8	0.33	-0.03	0		3.12	1.94	2.52	1.68	2.26	0		-2.11	0.34	1.57	1.37	-1.88	0
-13.5	-2.77	-1.95	-1.21	-1.53	-4.06	0		-4.12	-2.07	-0.52	-0.83	-2.03	0		-1.47	-0.65	0.88	2.81	-1.68	0		-0.55	-2.24	1.13	2.88	-3.18	0
-12.6	-0.33	0.32	1.96	0.11	2.03	0		2.32	0.42	4.13	1.42	2.01	0		0.17	1.7	0.47	-0.99	0.1	0		1.49	2.57	2.69	2.25	3.39	0
-11.7	-2.76	-0.15	1.3	-4.16	-1.89	0		-0.99	-0.45	3.18	-0.23	1.62	0		0.31	-1.61	0.92	-1.31	0.36	0		0.63	2.35	2.28	2.15	0.02	0
-10.8	-2.18	0.9	-0.13	-2.7	-0.43	0		-0.75	0.33	-0.17	-0.97	-0.94	0		-0.3	-0.16	0.29	-3.97	-0.59	0		1.11	1.8	-1.96	-1.24	-1.99	0
-9.9	-4.79	-2.27	-2.27	-2	-2.37	0		-0.22	1.88	1.66	1.51	2.79	0		2.35	-0.63	1.46	0.49	0.84	0		4.67	2.71	1.91	0.4	3.92	0
-9	0.66	-0.62	1.5	-0.74	0.74	0		1.7	1.99	0.02	1.29	1.3	0		-0.4	0.59	-0.62	1.09	-0.1	0		1.09	0.27	0.88	-0.75	1.83	0
-8.1	-0.38	1.99	1.08	0.42	0.26	0		2.16	0.82	-0.42	0.38	1.86	0		-1.95	-0.54	-2.46	-0.67	0.29	0		1.63	0.92	0.88	0.88	0.1	0
-7.2	-0.05	-1.84	2	1.58	-0.24	0		-5.01	-4.23	-2.52	-2.64	-5.18	0		-1.31	-0.77	-0.88	0.51	-1.12	0		0.41	2.03	0.03	1.89	-0.16	0
-6.3	-4.3	-4.43	-3.32	-3.72	-5.7	0		0.16	-1.33	0.21	-1.5	-3.4	0		-2.56	-3.13	-1.53	-3.74	-4.24	0		-1.57	0.28	1.21	0.2	-0.6	0
-5.4	1.82	1.87	2.84	3.04	1.94	0		0.24	0.34	-0.2	0.55	0.84	0		-1.09	-0.1	-0.03	1.89	-0.58	0		-1.89	-1.83	-1.02	1.21	-1.47	0
-4.5	-3.11	0.25	0.42	-2.03	0.03	0		3.14	4.24	4.35	4.31	5.27	0		0	-0.84	-0.33	-0.7	1.15	0		-0.69	-1.29	-1.88	-0.41	-0.87	0
-3.6	2.21	-0.38	-0.25	-2.32	1.31	0		-0.14	-2.28	0.91	-1.1	-1.1	0		-2.84	-2.72	-1.85	-3.34	-3.73	0		0.35	2.75	1.76	1.91	2.81	0
-2.7	1.39	0	0.39	0.69	-0.06	0		-0.91	-1.47	0.95	-2.37	-2.21	0		-2.22	-0.64	-0.61	-0.95	-0.99	0		-0.93	0.64	0.28	-2.39	0.3	0
-1.8	-1.54	0.41	-2.97	0.33	-0.5	0		-1.59	-0.63	-3.22	-0.2	-0.65	0		-0.85	-0.72	-0.36	-0.12	0.61	0		-0.95	0.67	-0.49	-0.88	-0.01	0
-0.9	2.72	-0.45	1.1	2.95	5.01	0		1.32	-0.29	2.68	-0.79	2.04	0		-0.85	0.57	1.05	-2.07	-0.65	0		-1.14	-2.13	-2.14	-1.69	-2.34	0
0	-1.22	-3.37	-2.44	-0.15	-3.47	0		-2.5	-1.46	-2.52	-2.88	-0.08	0		-1.59	0.81	-0.73	-2.8	3.21	0		-1.79	-1.3	-2	-1.11	-0.36	0
0.9	-3.76	-1.48	-0.59	-2.32	-3.18	0		-2.02	-1.56	1.42	0.06	0.41	0		-3.06	-2.96	-1.22	-2.33	-0.54	0		0.86	0.18	-1.23	-1.6	-1.54	0
1.8	-3.26	-3.97	-4.61	-4.37	-4.32	0		-6.13	-6.9	-2.81	-4.25	-3.81	0		-2.91	-4.45	0.12	-2.82	-0.82	0		-0.95	-1.14	-2.06	0.08	0.99	0
2.7	-3.13	-3.49	-1.18	-2.29	-4.67	0		-3.59	-1.3	-2.48	-2.5	-2.27	0		0.95	1.72	0.13	0.2	2.06	0		-2.07	0.08	-1.78	-2.28	-1.84	0
3.6	-1.11	-5.17	-0.94	-0.45	-0.72	0		0.23	1.78	2.67	2.49	1.69	0		0.25	3.59	1.77	-0.11	3.73	0		-1.12	-0.24	-0.59	-1.83	-2.97	0
4.5	-0.81	-1.56	3.05	-1.16	0.28	0		-3.72	-3.66	-0.65	-6.07	-4.86	0		-3.31	-1.48	-1.05	-6.28	-3.34	0		-0.52	-0.01	1.15	-2.88	-2.72	0
5.4	-2.22	-1.21	0.3	-3.39	-4.29	0		-4.17	2.24	2.46	-2.6	-0.88	0		-1.79	1.3	1.18	-2.17	-0.49	0		1.55	2.88	0.43	0.76	-1.4	0
6.3	-1.39	-2.42	0.14	-1.13	-3.41	0		-2.18	-1.44	1.07	2.41	0.72	0		-0.99	0.01	3.16	1.39	2.53	0		3.47	3.5	4.78	4.18	0.53	0
7.2	2.87	0.39	3.75	3.1	0.88	0		1.74	-2.25	2.37	0.61	-1.3	0		1.89	-0.26	1.74	-0.44	-0.46	0		3.8	3.96	2.85	3.61	2.59	0
8.1	-0.34	0.68	1.83	1.15	-1.95	0		-4.18	-0.07	-0.58	-2.91	-1.05	0		-2.26	-1.76	1.16	-2.45	0.85	0		13.37	14.05	15.02	16.54	16.49	0
9	4.77	0.28	3.74	2.43	-0.2	0		-1.4	-0.07	0.04	-0.46	1.58	0		-1.17	0.24	-1.08	-4.08	-1.48	0		6.05	8.22	9.94	10.43	10.76	0
9.9	6.61	4.07	4.92	0	-0.61	0		-0.65	-0.17	3.53	-0.26	0.76	0		0	0.12	0.45	-3.99	-1.56	0		-1.01	-0.77	-1.72	2.87	1.61	0
10.8	3.96	2	4.33	4.68	-1.09	0		-1.49	-0.79	1.26	-1.17	-0.89	0		2.26	0.69	-1.1	0.03	-1.82	0		0.35	1.96	0.92	5.31	-2.61	0
11.7	5.68	-0.46	2.74	1.06	-3.23	0		-3.13	-3.04	-2.65	-1.97	-3.87	0		-3.5	-3.03	-1.84	-7.84	-4.91	0		-3.49	-2.42	-1.64	0.41	-3.14	0
12.6	6.85	0.79	5.09	5.77	-1.93	0		0.26	1.95	4.12	3.27	0.28	0		-0.37	-0.1	-3.78	-4.52	-1.63	0		-2.47	-0.95	0.89	2.14	-3.13	0
13.5	5.37	0.25	3.6	0.48	-2.06	0		-1.54	0.4	2.75	-1.35	-1.59	0		-0.46	-0.58	-0.19	-2.52	-1.75	0		-4.73	-3.54	-1.44	-1.64	-4.46	0
14.4	6.01	2.42	4.32	0.97	1.16	0		0.72	1.71	4.78	-1.64	1.6	0		2.1	1.51	4.42	-0.71	2.92	0		-1.7	-1.2	3.25	2.43	-0.51	0
15.3	5.65	-1.9	4.41	1.34	-2.01	0		-1.92	-1.42	0.25	-1.11	-0.72	0		-0.01	0.4	0.4	1.34	0.92	0		-4.36	-4.96	-1.06	2.61	-5.71	0
16.2	6.55	-0.26	4.54	2.49	-1.26	0		-0.68	-1.64	4.03	1.87	-0.87	0		1.41	2.94	2.06	0.66	3.37	0		-1.49	-0.41	1.87	3.5	0.98	0
17.1	7.01	0.1	3.81	1.72	-1.8	0		2.93	2.76	2.74	-0.43	2.92	0		4.35	1.82	1.47	0.05	1	0		0.23	2.01	1.75	4.54	0.13	0
18	7.67	0.2	6.35	-0.89	-1.06	0		-1.1	1.99	2.47	-1.55	-0.51	0		-0.76	1.95	-1.96	-2.54	-2.26	0		-3.06	-0.91	-2.09	1.86	-3.92	0
18.9	5.29	0.88	2.15	-1.57	-3.13	0		-0.46	0.36	-0.79	-3.08	0.66	0		4.15	2.58	0.72	1.06	3.84	0		-1.17	1.94	1.37	2.89	0.82	0
19.8	3.43	0.89	1.69	-2.77	-1.64	0		-3.12	-1.87	2.14	-2.06	0.55	0		1.63	1.2	1.87	-0.93	0.15	0		-1.89	-0.1	1.33	3.5	-0.17	0
20.7	5.28	1.23	2.86	2.27	-2.1	0		0.99	0.88	3.22	1.5	-0.14	0		-0.32	-2.13	1.06	-3.75	-1.79	0		-1.55	0.01	1.36	-1.72	-1.19	0
21.6	6.17	0.89	3.77	1.75	-0.71	0		3.59	2.97	4.12	2.08	-0.02	0		0.45	-2.81	0.09	-4.91	-1.81	0		-2.62	-2.52	-0.77	-0.29	-2.12	0
22.5	8.61	4.42	5.42	1.46	-1.15	0		2.4	2.24	4.93	-0.28	1.38	0		2.78	2.78	1.23	1.98	2.59	0		-2.53	-1.49	0.16	2.78	-1.97	0
23.4	7.9	1.88	5.12	2.4	-3.76	0		0.56	-0.21	3.87	-0.8	-0.28	0		3.75	2.81	4.33	-0.13	3.39	0		-0.69	-0.4	1.42	1.79	0.32	0
24.3	3.8	2.13	5.09	-1.64	-2.5	0		-0.34	-0.68	1.48	-0.95	0.11	0		2.66	0.45	2.24	-1.54	1.38	0		0.79	0.71	3.26	3.26	0.75	0
25.2	4.8	-1.46	1.49	-0.97	-3.69	0		0.26	-1.86	0.13	0.05	-0.75	0		2.09	0.47	1.15	-1.89	-0.28	0		-0.76	1.81	3.79	4.56	-1.93	0
26.1	3.15	1.72	3.8	-0.24	-4.66	0		-0.95	1.86	1.47	0.72	-1.41	0		0.34	-0.02	-2.59	-5.18	-3.01	0		-1.07	-1.55	0	-0.09	-3.75	0
27	5.08	3.58	4.17	-0.15	1.97	0		-2.85	-2.15	-1.12	-4.25	-1.35	0		-1.78	-3.4	-2.11	-6.32	-1.07	0		-5.31	-1.11	1.26	-0.66	-1.1	0
27.9	5.01	2.97	1.46	-0.65	-1.65	0		0.34	1.59	3.01	-1.32	0.64	0		1.64	1.93	0.67	0.27	0.16	0		-2.79	-0.78	-0.8	5.24	-1.56	0
28.8	6.11	1.58	4.22	1.05	-3.82	0		-4.15	-2.09	-2.65	-3.03	-4.31	0		-2.3	-1.84	-0.78	-2.84	-0.19	0		-1.28	-0.04	0.27	2.19	-1.76	0
29.7	7.17	0.69	5.37	0.86	-0.91	0		-3.74	0.92	0.28	-1.22	-1.26	0		-0.26	1.47	0.17	-0.29	1.02	0		-5.27	-3.07	-1.58	2.02	-4.87	0
30.6	4.04	-0.85	3.78	0.8	-4.48	0		-2.63	-2.34	-3.43	-2.72	-5.59	0		1.08	-2.66	-2.8	-5.13	-1.6	0		-5.37	-3.87	-2.15	-2.51	-1.9	0
31.5	5.66	2.03	6.35	1.43	0.85	0		2.86	3.25	4.1	2.63	4.41	0		4.45	5.01	2	-1.92	0.45	0		-0.65	-0.36	0.21	-0.61	-3.1	0
32.4	7.15	1.3	4.54	1.03	-4.96	0		-3.01	-1.61	0.23	-4.2	-2.29	0		-2.68	-0.14	-1.27	-4.97	-0.78	0		0.35	-0.02	1.67	2.66	1.94	0
33.3	2.65	2.23	3.13	-0.7	-2.02	0		-2.48	1.19	0.22	-2.55	-1.83	0		0.16	0.13	-0.43	-3.65	-1.09	0		-0.54	1.25	1.6	-1.17	-2.87	0
34.2	5.38	0.3	5.1	-1.15	-2.51	0		-0.64	-0.06	0.83	-2.98	0.04	0		-2.99	-0.42	-0.87	-3.88	-1.22	0		-6.07	-2.36	-0.39	-1.05	-3.2	0
35.1	4.19	0.34	2.09	1.37	-1.23	0		0.69	1.73	4.02	2.71	3.22	0		1.54	2.77	2.25	-0.08	1.47	0		-2.63	2	3.91	2.79	-1.02	0
36	3.8	1.32	3.35	0.04	-1.57	0		-0.15	2.41	2.75	0.91	1.43	0		0.66	5.35	2.86	0.26	2.3	0		-4.27	-0.6	-4	0	0.02	0
36.9	5.08	1.98	5.09	1.83	-1.51	0		1.09	1.7	4.24	1.89	0.95	0		0.16	0.76	1.05	-1.94	-1.1	0		-2.49	-0.95	0.93	1.34	-1.97	0
37.8	6.19	-0.38	2.22	1.94	-2.68	0		0.27	-1	1.79	-0.94	-0.74	0		-0.58	1.01	0.78	-3.62	-0.41	0		-4.05	-1.72	1.23	0.81	-1.67	0
38.7	3.61	-0.71	1.31	-0.59	-4.35	0		-4.88	-1.27	-0.8	-3.14	-3.48	0		0.33	2.61	0.46	-0.2	2.19	0		-1.04	-0.74	0.11	0.49	-2	0
39.6	7.07	2.22	2.9	3.5	0.25	0		1.88	-1.19	0.99	-0.85	-0.3	0		2.96	-0.89	0.05	-2.07	-1.67	0		-0.14	-1.13	2.41	0.55	-2.65	0
40.5	2.12	0.71	3.18	0.54	-7.52	0		-4.1	1.06	-3.36	-1.07	-3.59	0		-2.23	-0.23	-4.58	-4.98	-4.58	0		0.22	-2.33	-1.29	2.79	-4.92	0
41.4	6.03	2.15	3.87	1.27	-2.65	0		0.05	0.2	-0.11	0.2	-1.25	0		-0.84	0.2	-3.52	-4.15	-1.42	0		-5.22	-3.12	-1.9	-0.72	-4.52	0
42.3	7.17	0.93	2.55	1.67	-0.81	0		3.77	1.27	1.8	3.29	2.01	0		2.83	0.76	0.56	-3.12	-0.5	0		1.65	1.27	2.06	2.95	0.49	0
43.2	4.56	-1.3	1.11	1.55	-4.3	0		-0.87	-0.27	-1.1	-3.12	-1.1	0		0.63	-0.64	-2.9	-6.57	-2	0		-4.44	-3.78	-2.61	-1.95	-6.5	0
44.1	5.21	3.35	3.52	3.6	0.04	0		-1.03	2.6	2.53	1.68	1.97	0		1.64	1.87	3.02	-2.38	1.58	0		-0.03	1.45	1.38	-0.22	-0.95	0
45	2.06	-1.4	1.34	-3.17	-3.62	0		-1.78	-0.44	-0.39	-2.29	-3.27	0		0.42	-0.1	-0.49	-0.77	-0.6	0		-4.37	-1.01	0.19	2.08	-3.12	0
45.9	5.18	4.76	3.65	3.68	-1.42	0		0.18	0.14	-0.35	-0.28	-0.76	0		-0.9	-0.53	-0.61	-1.98	0.03	0		-2.56	-4.88	-0.16	-0.53	-4.86	0
46.8	4.48	1.15	5.44	-2.36	-1.86	0		-1.1	-0.95	0.77	-2.69	-0.08	0		0.73	0.49	-1.31	-3.75	-2.49	0		-3.73	-2.73	-3.32	-2.02	-7.56	0
47.7	8.24	1.14	2.84	2.46	-1.81	0		3.32	0.03	2.73	0.72	-0.45	0		1.15	-1.98	-0.95	-4.08	-3.16	0		-0.86	-4.58	-0.6	-1.19	-4.21	0
48.6	4.35	5.06	2.35	2.44	1.9	0		1.4	2.18	0.29	-0.23	0.36	0		1	1.23	2.06	-4.7	-2.09	0		-5.24	-2.26	-0.48	-4.05	-4.63	0
49.5	3.48	-1.16	1.99	-1.54	-2.89	0		-0.11	-2.24	-0.29	-1.87	-0.96	0		-0.99	0.48	-1.08	-4.87	-0.52	0		-1.85	-1.28	-1.23	-2.55	-1.9	0
50.4	6.97	2.18	4.45	0.56	-3.67	0		-0.66	0.3	0.96	-2.38	-0.06	0		-1.73	-3.64	-1.28	-5.83	-1.23	0		-0.47	-2.97	0.11	2.26	-2.28	0
51.3	3.77	1.16	4.44	1.99	-2.69	0		-3.29	-4.37	-1.42	-0.34	-1.9	0		-0.59	-0.12	0.98	-1.11	-1.97	0		-2.78	-2.01	0.35	-0.15	-4.96	0
52.2	3.66	1.06	3.32	0.44	-2.35	0		0.14	0.24	2.68	-0.3	-1.34	0		0.96	-0.68	-0.87	-3.94	-2.72	0		-4.99	-5.24	-1.6	-3.06	-8.42	0
53.1	5.7	0.58	1.93	-0.39	-1.51	0		-0.34	-0.04	-0.57	-2.87	1.08	0		-0.2	-2.04	0.32	-5.62	-2.72	0		1	-0.51	0.79	1.02	-2.75	0
54	0.48	-1.08	2.64	0.61	-4.96	0		-1.26	-0.22	1.03	0.3	-1.03	0		0.64	0.2	-0.76	-4.9	-1.04	0		-2.46	-3.77	0.36	-0.87	-5.19	0
54.9	5.77	0.96	3.43	-2.6	-2.11	0		-1.3	-4.36	-0.44	-4.92	-1.87	0		-1.87	-5.68	-2.3	-4.61	-2.41	0		-5.82	-3.81	-1.49	-1.11	-1.59	0
55.8	5.26	1.28	6.3	-2.44	-0.88	0		-2.03	-1.24	0.88	-2.56	-1.27	0		-1.78	-1.72	-2.22	-5.78	-3.17	0		-0.96	-1.01	-1.33	0.08	-4.28	0
56.7	4.87	2.02	4.04	1.05	0.43	0		-4.15	-4.62	-0.87	-2.71	-2.99	0		-0.35	-2.44	-2.38	-4.27	-4.01	0		-4.18	-2.94	-3.05	-1.49	-6.34	0
57.6	5.13	-0.26	2.16	-0.33	-3.02	0		-2.42	-0.59	3.23	-1.62	-1	0		1.14	3.78	2.23	-0.29	-0.27	0		-3.27	-0.49	-0.23	1.24	0.4	0
58.5	0.96	-2.42	-0.24	-3.36	-6.67	0		-3.45	-2.61	-0.6	-4.6	-3.13	0		1.24	-0.39	0.66	-4.27	0.23	0		-2.32	-2.39	2.51	-1.52	-5.16	0
59.4	4.22	0.06	1.41	-1.29	-3.96	0		-3.99	-0.67	-1.73	-5.38	-3.92	0		0.75	1.28	1.45	-2.1	0.27	0		-1.44	-4.82	-0.84	-0.85	-5.65	0
60.3	7.57	0.53	5.41	0.56	-0.81	0		2.79	-1.73	1.57	-0.61	-2.44	0		-0.25	-3.93	-1.53	-4.88	-5.94	0		-5.77	-4.4	-1.92	-5.16	-7.47	0
61.2	4.53	1.9	5.97	1.92	0.13	0		-1.62	1.14	0.72	0.34	-0.06	0		-0.24	0.25	-1.81	-3.11	-1.29	0		-2.75	-2.24	0.57	-0.53	-4.46	0
62.1	5.79	4.06	4.67	0.15	-3.74	0		-0.03	2.04	0.59	-3.56	0.05	0		-2.35	-0.79	-3.07	-8.12	-2.5	0		-5.85	-4.32	-5.2	-3.43	-8.13	0
63	6.69	1.96	4.65	-0.55	-2.98	0		-0.82	1.38	1.21	0.58	-1.5	0		-0.59	-0.4	-1.72	-3.63	-0.58	0		-3.22	-4.23	-3.5	-3.19	-6.08	0
63.9	3.08	-2.27	3.93	1.1	-3.8	0		0.27	-0.27	1.65	-0.02	-1.62	0		3.07	3.19	3.05	-1.11	-0.24	0		-3.01	-0.21	2.65	-0.82	-3.26	0
64.8	2.89	-0.04	4.47	-2.12	-2.67	0		2.82	1.79	3.65	-0.6	-1.06	0		1.27	-1.07	-0.93	-5.33	-1.5	0		-8.65	-8.96	-7.35	-8.47	-9.6	0
65.7	1.74	-0.7	0.9	0.3	-2.51	0		-4.28	-1.55	-0.27	-1.67	-3.85	0		-0.48	2.17	0.57	-0.65	-1.06	0		0.09	2.85	1.42	4.25	-2.78	0
66.6	1.04	-0.28	0.38	-4.26	-6.06	0		-1.32	0.13	-2.89	-4.26	-3.86	0		-0.05	-0.72	-3.07	-5.82	-2.68	0		-6.95	-9.83	-7.32	-9.84	-11.02	0
67.5	-1.46	-3.51	1.58	-5.01	-3.69	0		2.35	-0.26	2.57	0.58	0.9	0		2.25	1.58	0.72	-1.02	0.01	0		-15.69	-13.93	-17.37	-20.41	-18.45	0
68.4	-0.8	0.53	1.22	0.16	-2.02	0		1.6	2.07	4.05	1.56	-2.33	0		-0.82	1.87	0.87	0.35	-1.15	0		0.57	-2.1	-0.28	-2.78	-6.23	0
69.3	0.39	3.73	0.85	0.87	0.5	0		1.82	3.56	1.02	3.75	-0.33	0		2.87	1.84	0.47	1.25	0.12	0		4.05	2.35	0.4	-0.11	-0.76	0
70.2	-1.61	-0.36	-0.87	-1.67	-2.1	0		1.2	-1.64	1.19	-1.22	1.94	0		-0.18	-0.36	-0.11	-2.82	0.93	0		2.6	-1.11	-0.76	-2.47	-2.44	0
71.1	2.35	0.14	0.15	1.37	-1.08	0		3	1.13	3.14	2.26	-1.66	0		2.79	4.36	3.93	0	1.45	0		2	1.24	0.42	-2.14	-3.88	0
72	-3.47	-0.21	0.11	-2.72	-3.48	0		0.25	2.03	2.99	3.59	3.11	0		-1.94	-0.61	1.06	-0.09	1.8	0		3.14	1.09	2.65	-2.43	-1.55	0
72.9	1.36	-2.93	2.57	-1	-1.74	0		1.49	-1.86	2.97	0.29	0.38	0		-1.75	-2.57	-0.75	-3.72	0.1	0		-2.28	-0.99	1.43	-1.74	-2.95	0
73.8	0.6	-0.63	-1.26	-1.66	-1.71	0		-3.79	-1.57	-0.69	0.19	-2.36	0		-3.79	-1.07	-0.66	-3.74	-3.84	0		-1.88	-0.14	0.9	-5.04	-4.58	0
74.7	-0.07	0.3	1.87	-0.3	0.47	0		1.49	0	1.39	0.55	-0.91	0		0.26	-1.03	-1.03	-1.06	-0.74	0		3.26	-1.14	-1.8	-1.96	-0.99	0
75.6	-1.15	1.49	0.17	-2.52	1.66	0		0.82	2.3	2.24	1.12	1.44	0		-0.26	-0.41	1.1	-0.33	1.51	0		1.27	-0.1	3.02	-0.93	-0.88	0
76.5	-2.02	-2.38	-1.65	-1.32	-3.83	0		-0.55	-2.33	-1.7	-0.25	0.1	0		-1.77	-4.21	-3.01	-2.21	1.16	0		0	-1.8	1.17	-1.7	-2.23	0
77.4	-5.13	-0.61	-0.17	-3.78	-1.32	0		2.11	1.93	2.42	-0.83	0.35	0		1.09	1.12	-0.11	-3.1	0.65	0		0.21	0.55	0.43	-5.48	-2.22	0
78.3	-3.02	-2.83	0.65	-1.54	-0.77	0		-0.21	1.28	1.22	1.39	-0.93	0		-0.69	2.88	0.58	0.57	2.54	0		3.38	1.91	0.81	-1.21	-0.41	0
79.2	-0.38	0.74	3.45	-1.52	-1.89	0		-0.12	-0.72	1.91	-1.13	0.57	0		-0.74	-3.31	-0.79	-2.88	0.83	0		0.78	-2.73	-0.27	-3.06	-1.72	0
80.1	-4.04	-1.72	3.07	-2.03	-2.93	0		-1.06	-1.17	1.57	-1.54	-3.14	0		-0.31	0.53	-1.17	-2.85	1.09	0		2.93	1.62	0.21	-2.76	-0.86	0
81	-1.94	-3.32	-1.18	-2.97	-3.69	0		-0.47	-0.88	0.04	-2.32	-2.5	0		0.14	-0.71	0.6	-3.75	-0.52	0		-0.42	-1.89	-1.03	-4.23	-5	0
81.9	-1.23	-3.61	0.12	-1.14	-1.73	0		1.32	-3.07	0.53	-3.05	-2.08	0		-1.74	-1.9	0.2	-4.24	-1.39	0		0.36	0.1	0.27	-1.26	-2.43	0
82.8	-1.37	-1.27	1.11	-1.3	-0.09	0		-0.15	-0.08	2.03	-0.17	1.39	0		-3.39	-0.4	0.29	-3.24	1.38	0		-2.3	0.94	0.09	-1.93	-0.51	0
83.7	-3.59	-2.44	-2.4	-5.88	-6.03	0		-1.41	-0.1	0.16	-0.65	-3.49	0		-2.74	-0.01	0.96	-2.09	-1.07	0		-1.25	-3.92	0.26	-5.68	-5.26	0
84.6	-0.91	0.2	1.08	-1.61	0.3	0		2.13	-2.19	-0.54	-1.41	1.13	0		1.4	-1.09	2.83	-3.46	2.52	0		2.37	1.64	1.41	-2.92	-3.04	0
85.5	-5.09	-0.6	0.47	-5.28	-2.06	0		-0.46	0.42	0.16	-3.94	-0.26	0		0.63	-0.18	-0.27	-5.6	0.28	0		-2.46	-3.32	-3.48	-6.57	-4.7	0
86.4	-1.05	0.5	0.66	-1.16	-0.93	0		-1.81	-0.21	1.79	-2.73	-2.52	0		-3.75	-2.44	-0.45	-3.36	-2.95	0		-2.86	-2.22	-2.52	-3.93	-3.53	0
87.3	-4.89	-3.24	-1.67	-4.65	-2.08	0		-5.35	-4.03	-1.14	-7.88	-0.88	0		-9.52	-6.23	-4.46	-6.68	-3.5	0		-2.54	-0.64	0.3	-1.63	-3.28	0
88.2	-2.7	-0.64	2.26	-2.31	-3.7	0		-0.97	0.41	-0.12	-0.84	-1.41	0		-2.48	-0.79	-0.37	-3.86	-1.78	0		-0.92	-1.89	-0.11	-4.53	-4.39	0
89.1	-2.24	-0.42	-0.68	-5.15	-2.16	0		1.97	1.77	2.13	-0.72	0.86	0		-1.16	0.01	0.96	-2.66	3.51	0		-1.84	-2.21	-2.83	-3.36	1.74	0
90	-1.35	-0.57	2.19	-2.42	0.95	0		0.6	0.16	2.86	2.94	2.34	0		-2.03	-1.12	3.21	-0.94	1.77	0		1.32	0.35	1.26	-2.62	-0.69	0
90.9	-0.28	-3.9	-0.6	0.77	-1.62	0		3.87	2.06	4.81	1.96	0.68	0		1.81	3.89	4.75	0.57	3.1	0		2.27	0.55	1.34	0.72	2.22	0
91.8	1.2	-0.67	3.28	-0.58	-2.16	0		0.37	2.31	3.47	-0.11	-1.2	0		-3.68	-1.04	-1.68	-3.16	-1.38	0		1.33	0.19	2.36	-3.72	-2.17	0
92.7	-1.97	-2.04	0.85	-0.39	-1.26	0		-1.63	-0.97	1.96	-1.74	-0.69	0		-4.55	-1.21	-0.92	-4.44	-1.35	0		-1.85	-2.62	0.7	-3.94	-2.98	0
93.6	-1.83	-3.88	0.05	-7	-1.34	0		-2.98	-2.34	-1.51	-4.48	-2.54	0		-2.09	-1.91	1.15	-2.55	-1.25	0		1.06	-1.1	0.64	-3.34	-4.29	0
94.5	-0.75	1.08	0.53	-0.97	2.08	0		-5.45	-0.15	-3.7	-4.14	0.18	0		-3.76	-2.03	-2.6	-5.74	-0.54	0		3.1	0.34	1.72	-4.13	-0.84	0
95.4	2.66	5.53	6.77	3.71	4.33	0		-2.29	-0.74	2.6	-0.67	-0.96	0		-2.59	-2.11	0.14	-4	-1.15	0		3.6	1.12	2.4	-3.39	-1.55	0
96.3	-6.05	-4.28	-2.25	-7.54	-1.73	0		0.72	-0.28	3.57	-1.26	-0.61	0		2.59	0.8	-0.07	-1.32	-0.03	0		5.74	1.84	2.46	-2.1	-1.13	0
97.2	-4.18	-2.84	0.67	-3.21	-3.19	0		-3.35	-2.86	0.32	-1.96	-0.83	0		-3.74	-3.53	-2.33	-3.29	-2.79	0		2.26	-0.62	0.21	-3.08	-3.16	0
98.1	-1.38	0.55	1.41	-2.85	-0.84	0		-2.41	1.34	1.19	-0.02	-4	0		-1.53	-0.72	0.62	-2.99	-2.03	0		-0.09	-1.98	0.96	-4.9	-3.24	0
99	0.94	1.27	2.99	-3.4	-2.36	0		1.75	4.89	5.59	0.58	2.2	0		-1.04	1.35	1.68	-1.76	-0.78	0		-3.28	-4.51	-4.68	-4.5	-7.09	0
99.9	1.24	1.22	2.42	-0.14	-0.55	0		1.48	1.53	3.37	2.09	1.28	0		-0.03	-0.06	0.01	-3.71	-0.42	0		1.13	-0.12	-1.24	-4.35	-3.41	0
100.8	-4.39	-4.41	-1.93	-4.9	-4.44	0		-1.11	-1.83	1.59	-1.21	-2.21	0		-0.05	-0.66	0.4	-0.55	-0.17	0		2.86	-0.25	-0.21	-1.52	-1.64	0
101.7	-1.34	-1.87	-2.23	-2.59	-1.21	0		0.54	1.21	0.58	1.07	0.84	0		-1.85	-0.35	-0.9	-0.16	-1.93	0		-4	-2.04	-0.12	-5.63	-5.34	0
102.6	0.36	-1.44	1.74	-0.82	0.39	0		-0.97	-1.63	-0.63	-3.44	-2.68	0		-2.69	-1.52	-2.34	-3.16	-1.88	0		-0.8	-1.31	-1.97	-4.27	-5.35	0
103.5	-1.25	0.31	1.92	-2.55	-1.54	0		-1.15	0.58	1.9	-1.81	-0.43	0		-0.07	1.77	0.53	-4.4	1.43	0		3.42	1.86	3.48	-1.33	0.18	0
104.4	-2.64	-2.6	2.52	-1.77	2.2	0		-3.19	-1.72	-1.57	-3.7	0.41	0		-2.48	-2.4	1.13	-3.17	-0.04	0		-0.01	-0.29	-0.13	-2.7	-2.21	0
105.3	-4.15	-4.57	-1.68	-5.09	-1.58	0		-1.73	-2.34	-2.19	-1.62	2.32	0		-2.37	-3.34	0.07	-3.22	-0.23	0		-1.04	-1.58	-1.63	-4.7	-3.98	0
106.2	1.59	2.77	1.99	2.19	2.27	0		-0.2	3.41	-0.91	1.41	2.71	0		-4.79	0.22	-3.83	-4.74	-0.16	0		0.39	-1.56	-2.1	-3.34	-2.53	0
107.1	0.49	1.75	2.05	-1.41	-0.31	0		0.98	0.55	2.9	0.12	-0.86	0		-3.98	-3.15	-1.15	-5.17	-1.52	0		0.52	-2.04	-1.84	-3.32	-4.12	0
108	1.15	-0.31	4.55	-0.44	1.51	0		0.59	3.75	3.63	0.95	4.12	0		-1.81	0.1	1.19	-3.84	1.38	0		-0.17	-0.7	3.39	-3.56	-4.36	0
108.9	-0.36	-1.49	-0.78	-1.89	-2.38	0		-2.11	-3.54	-1.59	-2.72	-3.04	0		-3.55	-4.52	-0.55	-4.02	-4.13	0		1.71	0.78	0.32	-2.28	-2.98	0
109.8	-4.89	-3.77	3.04	-2.77	1.26	0		-0.89	-2.91	-0.17	-2.36	-1.69	0		-1.34	-1.57	0.65	-3.69	-1.21	0		3.58	1.04	1.05	-3.4	-0.91	0
110.7	-2.99	-4.06	0.08	-4.71	-2.22	0		-0.55	-1.9	-0.95	-2.95	-1.08	0		-1.23	-0.4	-3.85	-5.14	-2.6	0		-0.9	0.89	0.94	-3.66	-4.91	0
111.6	-2.62	-6.04	-2.41	-5.37	-0.58	0		-1.81	-2.28	0.72	-3.37	0.82	0		-4.74	-1.24	-0.98	-3.55	-2.38	0		-0.32	-0.6	-2.13	-1.52	-4.04	0
112.5	-4.05	-2.24	-1.03	-3.26	-4.14	0		-1.07	1.91	-0.57	-3.04	-4.66	0		-0.67	2.86	1.85	-2.9	-0.19	0		0.33	0.54	0.04	-2.97	-3.04	0
113.4	-0.42	-3.03	1.43	-2.01	-1.64	0		1.98	-2.74	0.28	-1.73	-0.75	0		-2.03	-5.37	-2.23	-5.79	-3.24	0		-1.76	-1.57	-1.1	-5.45	-4.71	0
114.3	-4.33	-5.31	-1.07	-4.88	-1.69	0		-3.34	-2.53	1.34	-4.71	-1.83	0		-3.7	-2.93	-1.91	-4.48	-5.82	0		0.9	0.45	0.64	-3.16	-6.54	0
115.2	-3.12	-2.23	-0.17	-2.99	-2.05	0		0.99	3.29	2.19	2.49	2.95	0		-0.7	-0.19	-0.87	-4.35	1.41	0		1.78	0.73	-1.16	-3.79	-1.98	0
116.1	-1.23	-0.43	4.08	-2.12	-0.07	0		1.03	2.21	3.72	-0.54	0.66	0		-1.07	0.06	-1.42	-6.41	-1.48	0		-0.04	1.34	2.57	-2.28	-3.89	0
117	-1.09	-2.5	0.63	-1.37	0.11	0		2.74	1.51	4.98	1.74	0.8	0		-0.49	0.64	2.75	-1.72	-0.16	0		0.88	-2.22	-1.02	-4.72	-3.7	0
117.9	-1.69	-2.76	-1.46	-4.06	-0.83	0		-1.65	-1.69	-1.94	-3.23	-1.89	0		-0.66	1.28	-0.6	-2.69	-1.24	0		0.85	0.67	-1.72	-1.6	-3.45	0
118.8	1.61	0.96	3.07	-1.98	1.07	0		1.02	0.97	3.53	-1.92	1.36	0		-2.29	1.7	1.22	-3.81	-0.57	0		0.12	-0.32	-1.65	-3.12	-2.67	0
119.7	-3.48	-1.07	2.93	-4.48	-1.07	0		-1.01	-0.05	1.28	-1.94	-0.05	0		-0.58	-0.62	-1.32	-3.49	1.95	0		-0.08	-0.35	-0.32	-3.05	-2.49	0
120.6	0.26	-2.3	-0.47	-3.33	-1.4	0		-1.91	-0.94	0.45	-2.9	-3.37	0		-0.43	0.63	2.05	-3.07	0.83	0		-0.76	-2.27	-1.07	-6.65	-2.78	0
121.5	-3.26	-2.24	2.52	-1.33	-2.79	0		-2.43	-3.54	-1.2	-3.52	-4.08	0		0.62	-0.27	-0.12	-2.17	-0.8	0		1.1	-0.99	0.15	-0.26	-1.37	0
122.4	-1.4	-1.03	2.46	-0.77	0.77	0		0.5	0.56	3.14	-1.52	2.48	0		2.28	-1.2	2.28	-4.67	-0.88	0		1.87	-3.54	2.56	-3.49	-3.16	0
123.3	-4.24	-6.47	-0.65	-4.68	-3.69	0		0.64	-0.4	1.28	-1.05	1.05	0		-2.39	0.1	-1.21	-4.44	-1.61	0		0.71	0.39	-1.83	-3.5	-2.9	0
124.2	1.05	-2.94	5.71	-1.91	0.57	0		0.53	0.78	4.02	-1.03	-0.41	0		-2.95	-1.61	-2.01	-5.55	-2.28	0		0.2	-0.39	-0.64	-1.72	-3.85	0
125.1	-2.32	-1.57	0.91	-3.07	-3.38	0		-0.85	0.79	0.36	-1.61	-2.67	0		-0.05	2.92	3.14	-1.18	2.3	0		1.23	-1.91	0	-2.76	1.27	0
126	-2.21	-4.72	-1.88	-3.13	-2.9	0		-0.6	2.6	0.3	-2.14	-0.58	0		-0.95	-1.11	0.18	-3.31	1.8	0		0.17	-4.19	-0.26	-3.99	-3.99	0
126.9	-4.28	-3.56	0.3	-5.25	-2.09	0		-2.04	0.2	-0.98	-5.1	-0.74	0		-5.64	-4.46	-4.68	-6.95	-2.06	0		-3.2	-5.1	-3.11	-4.5	-5.58	0
127.8	-2.76	-2.87	0.49	-1	1.21	0		1.45	2.8	2.65	-3.36	0.48	0		0.53	1.02	-0.24	-5.63	0.28	0		-0.19	-0.47	-0.51	-3.87	-1.93	0
128.7	-2.37	-0.15	0.25	-1.34	-4.95	0		0.44	2.33	-0.03	-0.55	-3.61	0		-1.03	-2.02	-1.14	-4.63	-2.22	0		0.59	-1.94	-0.97	-4.45	-1.95	0
129.6	-5.16	-4.68	0.44	-2.49	-2.62	0		-1.96	-0.92	1.13	-1.84	-0.25	0		-1.36	0.16	1.75	-3.59	1.3	0		-2.75	-0.5	1.4	-0.88	-1.77	0
130.5	-3.19	-3.98	1.02	-2.12	-4.71	0		0.71	1.08	4.34	4.18	0.51	0		0.34	0.23	0.14	-3.64	-0.24	0		1.07	0.45	2.5	-0.92	-4.22	0
131.4	-3.63	-0.86	-1.79	-1.29	-3.12	0		-0.16	0.8	0.68	-1.21	1.04	0		-1.82	-0.29	-0.84	-5.35	0.47	0		-1.68	-1.67	-2.32	-7.2	-3.01	0
132.3	-1.1	-1.46	-1.95	-3.33	-2.85	0		1.18	3.29	1.93	-0.87	3.04	0		-0.98	0.47	0.6	-0.98	0.58	0		2.97	0.91	1.2	-2.11	-1.35	0
133.2	2.17	1.33	3.03	1.17	1.98	0		-0.55	0.13	1.29	-2.64	0.44	0		-4.65	-3.04	-2.4	-6.43	-3.42	0		2.86	0.72	2.46	-2.89	-0.91	0
134.1	-3.69	-5.55	0.01	-6.17	-1.67	0		2	1.69	2.74	-1.7	-0.36	0		-2.01	0.88	0.31	-3.37	-3.23	0		-3.44	-3.67	-3.62	-5.14	-8.4	0
135	-3.62	-1.19	1.38	-4.38	-4.06	0		-1.94	0.63	2.22	-1.08	0.46	0		-1.19	0.75	2.36	-2.77	2.76	0		-0.24	-1.2	-1.11	-1.4	-1.63	0
135.9	-5.24	-5.18	-3.19	-6.62	-5.68	0		-1.49	0.57	-0.88	-2.52	-2.83	0		-1.38	-0.24	-0.37	-3.26	0.26	0		2.9	-0.81	3.44	-0.48	-1.27	0
136.8	-6.58	-5.03	-2.21	-4.49	-6.06	0		0.11	-0.36	-0.6	-4.7	1.99	0		-0.21	0.27	-1.38	-6.95	0.79	0		2.66	-1.15	-0.63	-2.98	-3.44	0
137.7	-5.48	-7.94	-2.37	-5.72	-7.01	0		-0.01	-1.89	0.18	-1.24	-0.57	0		0.21	-1.8	-0.96	-1.03	1.23	0		0.34	-3.67	-2.54	-3.94	-3	0
138.6	-2.58	-2.87	1.24	-2.09	-0.31	0		-1.26	-1.52	1.3	-5.09	-0.39	0		-2.15	-0.52	-0.65	-4.94	0.03	0		1.98	1.83	3.03	-2.77	0.19	0
139.5	-2.02	-0.03	0.63	-0.68	-1.27	0		-0.26	3.43	1.55	-2.78	-0.96	0		-1.86	-0.51	0.54	-3.7	-2.68	0		-3.08	-4.07	-0.31	-3.73	-3.52	0
140.4	0.12	-0.06	-0.29	-3.88	-1.42	0		-0.84	-0.72	0.39	-5.46	-0.79	0		-2.27	-2.86	-2.83	-6.04	0.13	0		2.31	0.87	1.75	-2.36	-1.99	0
141.3	-3.05	-0.94	-2.75	-5.3	-2.13	0		-3.26	0.09	1.31	-3.66	-2.79	0		-5.57	-2.74	-1.88	-8.71	-4.2	0		-1.72	-3.05	-2.08	-5.62	-3.8	0
142.2	-1.05	-3.17	4.03	-3.53	-2.52	0		-2.27	-1.41	0.98	-3.21	-2.74	0		-2.87	-1.86	0.12	-7.92	-0.6	0		-3.51	-3.19	-1.47	-7.27	-3.29	0
143.1	-3.36	-0.76	1.24	-2.5	-1.96	0		-1.26	-0.64	1.17	-2.9	-1.97	0		-1.92	-1.25	-3.28	-8.1	-2.62	0		-0.51	0.53	0.49	-3.17	-2.61	0
144	-3.27	-1.64	0.62	-2.16	0.41	0		-1.49	-0.83	-0.02	0.93	0.46	0		-2.75	0.18	-1.46	-2.17	0.97	0		2.52	1.73	-0.41	-3.37	-1.14	0
144.9	0.78	-1.65	0.5	-2.11	-0.6	0		-1.26	-1.55	-0.54	-3.99	-0.55	0		-0.92	0.12	0.55	-4	2.25	0		-0.46	-0.76	0.47	-1.18	-0.09	0
145.8	-0.39	-0.49	1.69	-1.85	0.1	0		0.54	1.16	4.32	-3.05	-0.27	0		-1.85	2.22	2.75	-2.39	0.72	0		1.85	2.01	3.48	-2.46	-1.21	0
146.7	-1.92	-3.69	0.09	-4.01	-3.82	0		-3.88	-0.67	-2.93	-3.09	-6.07	0		-2.89	-1.29	-3.36	-5.77	-0.9	0		-0.11	-2.12	-1.73	-1.91	-3.64	0
147.6	-3.79	-2.48	0.21	-1.97	0.5	0		-1.53	-2.25	-1.1	-2.23	-0.61	0		-2.4	-3.39	-2.06	-6.13	-3.31	0		-0.94	-2.08	0.3	-2.38	-4.77	0
148.5	-0.23	-3.95	1.55	-3.88	0.1	0		0.59	0.94	3.68	-1.41	1.09	0		1.39	2.48	4.27	-3.41	0.14	0		0.73	-0.37	2.1	-3.5	-0.75	0
149.4	-2.75	-2.29	-1.02	-1.96	0.52	0		1.02	-1.2	1.52	-3.81	-2.19	0		0.91	0.81	1.39	-2.62	1.78	0		1.79	2.14	3.09	-1.19	-0.83	0
150.3	-4.1	-3.67	-0.49	-6.49	-4.39	0		0.05	1.28	1.01	-2.82	-1.47	0		-2.99	0.59	0.46	-4.87	0.78	0		-3.45	-3.27	0.08	-4.9	-2.53	0
151.2	-2.78	-4.47	-1.51	-5.51	-3.05	0		2.31	2.33	2.28	-1.26	0.64	0		-0.98	0.61	3.12	-2.39	-1.52	0		2.5	2.22	2.04	-0.83	-2.02	0
152.1	-0.48	-2.74	-1.43	-1.89	-2.58	0		-0.5	-3.53	-0.47	-2.99	-0.8	0		-2.03	-2.4	0	-7.46	-2.14	0		-2.54	-1.9	0.36	-7.68	-6.82	0
153	-1.67	-4.74	-0.7	-4.48	-1.05	0		-0.42	0.6	2.51	-2.11	1.43	0		-1.25	0.35	1.16	-3.34	2.78	0		1.35	3.23	5.53	0.12	0.27	0
153.9	-3.03	-5	-0.7	-8.18	-1.29	0		0.17	-3.76	3.08	-3.27	0.45	0		-2.53	-2.41	1.57	-5.79	-2	0		-1.02	-3.51	1.44	-3.59	-1.08	0
154.8	-2.83	-4.28	-0.15	-2.55	-0.61	0		1.87	0.55	3.49	-2.65	0.68	0		-3.07	-0.52	0.89	-6.05	-2.68	0		4.1	2.49	3.24	0.29	-1.49	0
155.7	-4.95	-4.98	-0.45	-5.36	-4.62	0		-1.37	-0.65	3.3	-2.86	-1.04	0		-3.54	-3.42	-0.4	-5.59	-5.12	0		-0.54	0.6	1.44	0.5	-3	0
156.6	0.52	-0.34	1.83	-3.05	-3.17	0		-0.15	1.22	1.58	-1.29	0.31	0		-1.2	-2.73	-2.82	-5.91	-1.19	0		1.45	-0.95	1.54	-0.87	-2.55	0
157.5	-3.09	-3.55	-1.76	-4.82	-3.84	0		1.41	0.79	1.05	-1.95	0.98	0		-2.54	-1.63	0.44	-6.53	-1.51	0		1.45	1.61	2.02	-3.09	-2.59	0
158.4	-4.51	-3.68	1.3	-3.1	-2.41	0		-0.04	0.28	1.86	-1.21	-1.57	0		-2.81	-1.53	1.01	-5.33	-0.84	0		-2.29	-4.25	-2.05	-6.93	-5.41	0
159.3	-4	-6.16	0.62	-5.85	-3.4	0		-1.63	-1.92	0.69	-3.15	-3.13	0		-4.22	-2.58	-3.56	-6.23	-2.21	0		-2.17	-1.6	-2.63	-4.84	-4.23	0
160.2	-2.63	-6.87	-1.16	-2.34	-1.87	0		-1.04	-4.37	1.44	-1.4	-0.79	0		-0.25	-2.44	1.73	-4.44	1.62	0		2.59	-2.49	-1.39	-2.8	-1.54	0
161.1	-5.07	-4.3	-0.76	-5.21	-3.96	0		-3.54	-2.86	2.42	-2.81	0.75	0		-2.61	-1.25	-0.92	-6.27	0.01	0		0.5	-0.81	-2.28	-2	-2.9	0
162	-1.86	-2.72	1.5	-3.36	-3.38	0		-0.55	-1.18	-0.68	-1.83	-2.1	0		-1.94	-0.49	-0.95	-5.42	-3.09	0		4.4	2.81	2.12	0.16	1.27	0
162.9	-0.77	-7.23	-4.38	-4.63	-1.91	0		3.08	-1.01	0.69	-3.96	0.66	0		-0.68	-1.43	1.31	-5.64	-1.48	0		-1.59	-1.67	0.18	-2.82	-0.81	0
163.8	-0.87	-2.68	-0.57	-1.51	-0.96	0		1.17	-2.88	-1.16	-3.61	-1.55	0		-1.77	-5.56	-2.51	-7.18	-0.32	0		-0.85	-4.53	-1.7	-3.55	-5.01	0
164.7	-7.17	-7.72	-2.36	-8.44	-7.63	0		-1.51	0.69	1.91	-2.4	-4.55	0		-0.04	3.99	2.6	-1.74	-0.43	0		-1.88	0.92	0.31	-1.78	-3.71	0
165.6	-4.95	-6.54	-0.91	-7.14	-3.98	0		0.49	0.86	-0.43	-2.37	-2.28	0		-3.76	-1.51	-3.75	-2.17	-1.84	0		-3.71	-1.75	-3.17	-4.69	-5.6	0
166.5	0.72	-0.31	3.13	-1.44	-1.28	0		-1.27	-0.74	1.38	-1.34	-1.4	0		-4.17	-2.65	-2.57	-6.26	-3.91	0		-2.45	-3.58	-0.75	-3.3	-5.43	0
167.4	-1.57	-3.61	2.18	-5.03	1.82	0		-0.78	-0.47	4.16	-3.16	2.23	0		-2.69	-1.86	1.61	-3.12	1.73	0		2.15	2.31	0.3	-0.62	0.2	0
168.3	-5.36	-5.79	-2.13	-3.61	-3.53	0		-3.96	-0.49	-1.02	-3.3	-4.13	0		-5.73	-2.13	-6.37	-6.99	-4.71	0		1.03	-1.67	-1.92	-2.02	-2.58	0
169.2	-3.16	-6.14	-2.36	-8.25	-1.86	0		0.1	-1.78	0.29	-5.35	-1.08	0		-4.87	-6.45	-2.8	-8.1	-4.79	0		-1.42	-3.42	-1.57	-6.73	-4.44	0
170.1	-3.19	-5.15	-0.12	-4.01	-2.52	0		-1.76	0.07	1.01	-1.58	-2.07	0		-3.41	-1.18	0.43	-3.21	-0.18	0		-0.3	-3.95	-1.11	-3.25	-2.04	0
171	-2.05	-2.93	1	-5.47	-1.85	0		0.06	-0.15	1.69	-2.79	-3.16	0		-0.19	-0.88	2.18	-5.94	-1.74	0		-0.15	-3.31	-1.31	-3.03	-5.35	0
171.9	-4.31	-5.32	-0.93	-5.18	-4.95	0		-1.87	0.74	2.19	-2.74	-0.05	0		-2.04	-0.07	2.1	-6.04	-0.35	0		0.57	0.03	1.77	0.17	-1.43	0
172.8	-4.52	-6.58	-2.24	-6.59	-5.2	0		1.08	-2.06	1.61	-1.73	-2.56	0		-0.52	-1.42	1.61	-2.71	-2.19	0		-0.81	-3.49	0.12	-3.43	-1.84	0
173.7	-0.85	-1.61	2.08	-5.21	-0.74	0		0.82	1.59	5.14	0.79	2.13	0		-2.98	-1.71	-0.37	-2.96	-0.42	0		-1.47	-4.42	0.3	-6.79	-3.16	0
174.6	-2.93	-5.29	-2.33	-2.77	-0.61	0		-4.56	-6.19	-1.13	-4.31	-5.33	0		-4.96	-4.91	-2.04	-7.74	-4.06	0		-0.56	-1.27	1.55	-3.11	0.01	0
175.5	-6.01	-7.99	-2.07	-7.8	-2.88	0		-5.76	-3.59	-0.71	-5.36	-2.56	0		-3.78	-3.23	-0.51	-5.96	-0.32	0		0.45	-1.69	-0.37	-6.95	-1.05	0
176.4	-2.85	-4.59	1.53	-3.22	-1.62	0		-2.34	-1.67	1	-2.24	-2.15	0		-1.26	-2.17	-1.94	-2.36	-0.82	0		-2.33	-6.38	-1.36	-4.69	-4.4	0
177.3	-1.8	-6.08	-0.52	-3.44	-2.22	0		0.59	-0.03	1.59	0.13	0.22	0		-1.49	0.54	0.98	-2.49	-1.78	0		-2.46	0.07	-1.89	-5.34	-3.35	0
178.2	-3.11	-5.25	-1.04	-4.64	-2.34	0		0.63	-1.9	1.25	1.17	-1.49	0		-0.77	-4.1	-0.42	-4.35	-0.45	0		0.97	-4.18	1.04	-4.99	-1.97	0
179.1	-3.19	-3.61	-1.61	-3.97	-2.72	0		-1.28	-1.06	-2.11	-5.42	-3.09	0		-4.59	-3.9	-2.68	-8.51	-2.38	0		-2.53	-2.13	0.63	-3.27	-1.37	0
180	-0.24	-0.09	0.25	-1.76	1.58	0		0.57	-0.83	3.61	-3.69	2.69	0		-1.37	-0.5	-2.36	-4.49	-0.24	0		1.41	-1.38	-1.42	-1.32	-1.84	0
180.9	-0.92	-2.24	1.56	-0.34	-0.54	0		-1.95	-0.76	-0.78	-2.07	1.62	0		-1.3	1.97	3.12	0.6	1.84	0		3.57	0.1	3.23	-0.23	-1.84	0
181.8	-5.57	-5.6	-1.53	-3	-4.39	0		-1.49	-2.65	1.45	-3.33	-2.13	0		-2.55	-5.8	0.42	-5.78	-1.81	0		-3.19	-5.15	1.6	-2.93	-4.67	0
182.7	-3.3	-3.52	-0.34	-1.07	-1.92	0		0.48	-0.95	1.13	-1.61	-2.31	0		-0.84	-0.52	1.19	-6.54	-2.47	0		1.53	2.54	2.5	-1.83	-2.54	0
183.6	-3.61	-5.69	-1.08	-6.24	-2.67	0		1.37	0.22	2.62	-3.49	-1.2	0		-3.75	-0.51	-0.41	-6.58	-2.29	0		0.07	2.05	3.53	-4.49	-4.6	0
184.5	-2.27	-4.44	-2.35	-4.38	-3.87	0		-0.1	1.03	3.91	-3.07	0.33	0		-1.99	-0.45	0.54	-6.66	-0.81	0		0.31	-2.17	-0.07	-3.64	-2.07	0
185.4	-0.89	-5.89	3.64	-2.22	-1.64	0		2.54	-0.8	3.04	-2.42	0.85	0		-0.46	-2.71	-0.04	-4.34	-0.05	0		1.33	-1.17	0.56	-1.4	-3.27	0
186.3	-3.58	-5.82	-1.36	-8.04	-2.77	0		-3.44	-1.3	-1.89	-3.29	-2.46	0		-1.84	1.68	1.24	-0.36	0.51	0		-1.02	-1.02	3.85	-3.17	-1.38	0
187.2	-1.64	-3.24	2.83	-4.54	-4.17	0		-0.73	1.09	2.34	-3.31	-1.75	0		-1.59	0.07	-1.12	-6.73	-0.88	0		-2.01	-2.91	-2.1	-6.83	-5.96	0
188.1	0.38	-4.14	-0.41	-5.26	-1.73	0		2.05	3.7	6.5	-0.28	1.04	0		-0.36	0.48	1.62	-3.33	-1.76	0		-0.65	-1.64	1.24	-3.43	-4.38	0
189	-0.55	-2.97	-0.37	-2.1	-2.39	0		2.63	0.34	1.3	0.67	-0.36	0		1.33	1.97	2.26	-2.24	3.03	0		0.32	-1.42	-0.83	-4.07	-2.37	0
189.9	-6.66	-8.11	-2.23	-5.48	-3.23	0		-3.58	-1.63	-0.24	-4.61	-5.18	0		-2.15	-1.37	1.19	-4.65	-1.28	0		1.14	-1.29	1.32	-1.29	-2.78	0
190.8	-3.49	-6.67	-1.98	-7.75	-2.08	0		0.36	-2.27	0.84	-3.03	-2.88	0		-0.21	-1.14	2.6	-5.12	-1.04	0		2.68	-0.68	5.06	-2.09	-0.79	0
191.7	-6.41	-4.03	-3.54	-5.88	-2.74	0		1.26	0.37	2.4	-2.15	0.77	0		1.68	0.67	4.49	-2.8	3.17	0		0.83	-1.54	1.49	-3.31	-4.09	0
192.6	-3.93	-6.63	0.62	-3.59	0.59	0		-1.37	-2.7	0.88	-4.11	0.5	0		-2.39	-3.73	-1.18	-6.81	-0.91	0		1.38	-1.79	1.95	-2.71	-1.13	0
193.5	-5.02	-6.24	-0.53	-4.19	-2.55	0		-2.1	-1.62	2.05	-1.4	-1.54	0		-1.58	-0.81	1.46	-4.15	-1	0		2.18	0.24	3.22	-2.41	-1.9	0
194.4	-2.98	-4.58	-2.83	-3.09	-4.47	0		-0.52	0.21	1.75	-1.51	2.5	0		-5.96	-3.2	-2.75	-8.98	-3.01	0		-0.66	-7.19	-2.99	-6.28	-7.45	0
195.3	-4.35	-5.32	-0.84	-4.17	-1.52	0		1.5	1.35	2.37	-0.35	1.17	0		2.98	0.34	2.58	-4.83	2.37	0		0.56	-1.88	0.08	-3.02	0.43	0
196.2	-1.31	-2.99	-0.07	-3.57	-1.4	0		3.01	0.63	2.38	-1.47	2.32	0		1.76	2.72	1.37	-2.91	2.13	0		0.53	-0.37	0.19	-3.47	-2.96	0
197.1	-2.42	-4.96	0.55	-8.56	-3.38	0		-2.89	-2.27	0.8	-5.84	-2.18	0		-3.78	-0.51	-3.23	-3.78	-0.5	0		-2.11	-0.88	-1.55	-2.43	-3.83	0
198	-4.85	-5.65	-1.47	-3.81	-2.47	0		-0.34	-1.25	-0.33	-1.95	-0.53	0		-3.73	-1.6	-3.77	-4.72	-0.51	0		2.07	-1	-0.16	-3.16	-0.17	0
198.9	-4.55	-4.1	0.86	-4.59	-2.86	0		1	-0.43	2.47	-0.02	-1.42	0		-0.04	-0.19	1.31	-4.02	1.5	0		0.15	-3.24	0.46	-1.4	-1.17	0
199.8	-2.13	-2.32	0.89	-5.8	-0.05	0		-1.9	-1.11	-0.94	-4.55	-2.84	0		-3.71	-0.76	-1.8	-4.58	-3.59	0		0.35	-1.01	2.22	-2.43	-2.34	0
200.7	-3.42	-6.18	2.76	-4.79	-2.52	0		-2.16	-3.27	2.2	-3.69	-0.5	0		-4.43	-2.49	-1.76	-4.78	-0.67	0		0.49	0.68	0.09	-3.36	-3.52	0
201.6	-6.04	-6.78	-2.1	-5.39	-7.04	0		0.86	-1.21	3.92	-1	-2.26	0		-0.07	-0.8	2.23	-4.68	-1.54	0		-1.84	-4.37	-1.41	-3.91	-3.28	0
202.5	-0.11	-2.49	-1.35	-3.32	-0.98	0		-2.82	0.19	-1.32	-3.06	-2.09	0		-3.46	-2.87	-1.8	-6.46	-1.26	0		-1.59	-3.87	-0.19	-1.79	-1.53	0
203.4	-3.05	-7.28	0.39	-7.58	-2.99	0		-0.17	-0.97	3.58	-4.04	-1.94	0		-0.81	2.13	1.77	-3.53	1.09	0		0.67	-0.84	0.27	-3.44	-2.43	0
204.3	-2.46	-3.43	3.4	-1.54	-1.95	0		-1.05	1.5	2.85	-0.44	0.37	0		-1.2	1.42	1.56	-2.55	1.79	0		-0.14	1.54	5.32	-2.83	-1.27	0
205.2	-4.16	-6.17	-1.14	-5.5	-1	0		-0.38	-2.75	0.62	-5.26	-0.65	0		-4.42	-1.15	-2.55	-7.57	-3.48	0		-3.59	-0.74	-1.55	-5.33	-4.95	0
206.1	-3.9	-9.24	-3.45	-10.42	-1.11	0		-3.45	-3.49	-0.68	-5.37	-0.27	0		-3.13	-2.61	-0.34	-5.15	-0.56	0		-0.23	0.34	-0.99	-2.18	0.22	0
207	-2.98	-7.58	0.83	-6.35	-2.59	0		0.02	-2.61	0.98	-5.81	-1.57	0		1.24	0.27	2.46	-3.95	-0.65	0		-0.16	0.85	3.2	-0.23	-2.07	0
207.9	-3.25	-4.86	-0.59	-5.33	-3.32	0		0.51	0.24	2.51	-5.55	0.76	0		-2.47	-2.41	0.42	-7.07	0.24	0		1.35	-0.38	-0.14	-3.59	-1.1	0
208.8	-3.02	-4.38	0.47	-4.24	-1.22	0		2.25	2.16	5.29	1.11	4.72	0		-1.6	-0.21	1.34	-4.01	-0.67	0		-1.68	-3.6	-1.36	-5.24	-5.08	0
209.7	-3.65	-7.68	1.53	-1.98	-0.66	0		-1.2	-2.71	0.63	-1.83	-3.1	0		-2.6	-3.26	0.13	-7.91	-3.74	0		-0.23	-2.24	1.28	-5.07	-4.17	0
210.6	-3.04	-5.91	2.37	-7.15	0.04	0		-2.14	0.06	2.87	-5.75	0.7	0		-5.17	-1.91	-3.08	-6.94	-2.74	0		-0.43	-2.53	1.67	-1.43	-4.01	0
211.5	-1.92	-2.26	1.87	-2.13	1.08	0		-1.52	0.21	1.05	-3.32	-1.17	0		-0.03	-0.42	1	-4.26	0.79	0		3.02	0.5	3.24	-1.48	-0.45	0
212.4	-0.24	-2.04	3.63	-0.55	1.67	0		2	4.05	6.07	2.6	1.88	0		-3.13	-0.68	1.35	-5.34	1.26	0		-0.26	-2.41	0.11	-6.37	-3.58	0
213.3	-0.71	-6.16	3.86	-7.35	0.47	0		-2.91	-4.06	-2.51	-6.92	-1.97	0		-2.01	-2.59	-1.76	-6.56	-2.83	0		0.32	-3.81	1.43	-3.29	-2.92	0
214.2	-4.09	-8.27	-1.48	-7.38	-0.97	0		-1.31	-0.09	0.53	-1.74	-0.03	0		0.21	2.68	3.51	-1.41	-0.16	0		1.55	0.87	5.75	-1.83	-1.77	0
215.1	-4.2	-4.87	2.11	-2.23	-4.91	0		-3	-0.62	-0.18	-2.24	-2.2	0		-1.02	0.42	0.61	-5.44	-0.06	0		0.87	-1.01	4.21	-3.72	-2.89	0
216	-0.02	-4.84	1.85	-3.63	-3.47	0		-2.72	-2.44	2.64	-5.5	-1.69	0		-0.98	-2.77	1.47	-5.23	4.05	0		4.32	0.07	1.36	-2.89	3.46	0
216.9	-3.95	-7.93	-1.54	-6.55	-6.8	0		0.12	-0.51	2.17	-4.19	-2.94	0		-0.67	-1.95	0.83	-5.06	-0.69	0		-1.88	-3.56	-2.85	-4.67	-5.25	0
217.8	-3.36	-5.33	-0.48	-6.38	-2.29	0		-2.99	-1.43	2.57	-5	-3.05	0		-2.64	1.04	2.71	-6.7	0.64	0		-0.18	-3.79	0.9	-5.32	-5.43	0
218.7	-2.41	-4.73	-0.95	-5.46	-1.4	0		0.47	-4.1	0.69	-6.95	-3.43	0		-0.1	-0.07	-0.08	-7.41	-1.83	0		-2.02	-1.99	-2.99	-5.52	-6.12	0
219.6	-3.51	-6.25	0.58	-5.52	-1.45	0		0.76	1.42	1.16	-0.98	0.44	0		0.82	2.86	0.09	-2.51	2.64	0		-1.55	-3.33	-0.64	-1.53	-2.37	0
220.5	-4.61	-6.95	-2.35	-7.34	-4.59	0		-5.36	-5.27	2.3	-6	-4.23	0		-4.51	-3.57	0.27	-6.37	-3.45	0		0.53	-1.5	-0.1	-5.06	-3.25	0
221.4	-1.16	-6.36	-1.85	-4.69	-0.7	0		2.82	1.37	0.93	-3.37	-0.67	0		0.03	1.05	0.29	-6.19	-0.26	0		-0.13	-1.88	0.96	-2.54	-1.12	0
222.3	-2.73	-5.03	0.07	-4.41	-1.75	0		-3.05	-4.04	-2.12	-7.86	-4.8	0		-2.89	-3.12	0.21	-6.96	-2.02	0		0.75	-0.17	2.53	-1.07	-1.83	0
223.2	-5.29	-7.13	-3.11	-7.08	-5.6	0		-1.79	-0.41	2.64	-3.14	-3.64	0		-3.24	-0.12	1.83	-4.61	-1.66	0		-1.78	-1	-1.92	-1.74	-2.77	0
224.1	-4.54	-6.32	-0.85	-5.78	-3.87	0		-1.73	-1.98	-0.05	-3.31	-3.58	0		-1.95	-1.9	0.35	-5.49	-1.63	0		2.18	-1.03	1	-1.51	-1.83	0
225	-0.86	-6.48	1.28	-0.7	1.97	0		-4.2	-1.83	-1.96	-5.62	-3.2	0		-6.61	-2.9	-2.51	-6.04	-5.24	0		-0.61	-1.28	-1.09	-2.29	-4.63	0
225.9	-4.63	-8.36	-2.87	-6.51	-5.16	0		-1.32	-1.42	0.06	-5.78	-6.92	0		-0.11	-0.38	2.78	-5.13	-3.78	0		-0.68	0.38	-0.21	-4.81	-3.82	0
226.8	-0.03	-4.71	1.91	-3.78	0.21	0		0.72	1.22	3.51	-1.37	-0.48	0		-3.23	-1.47	-0.73	-7.13	-1.95	0		-1.29	-2.78	-1.07	-5.57	-4.99	0
227.7	0.09	-2.4	-0.25	-1.34	-0.92	0		-0.63	-2.56	-0.69	-3.95	-3.82	0		-1.01	-0.15	-0.91	-2.97	-2.35	0		0.82	2.32	2.67	1.16	1.03	0
228.6	-2.95	-5.56	2.56	-1.42	-2.54	0		-1.93	-2.24	0.71	-3.5	-2.33	0		-2.11	-2.8	0.81	-5.45	-1.4	0		2.97	0.56	1.52	-6.82	-2.64	0
229.5	2.18	-2.55	2.51	-2.7	1.38	0		-1.21	-3.95	-0.79	-4.52	-1.36	0		-2.56	-1.95	-0.98	-4.74	-0.06	0		-2.01	-1.42	-0.98	-2.46	-4.7	0
230.4	-5.34	-6.83	-1.3	-4.73	-5.02	0		-2.39	-0.58	-0.25	-0.98	-1.79	0		-4.31	-2.49	-0.57	-4.94	-2.68	0		-2.03	-3.23	-0.67	-4.33	-3.72	0
231.3	-3.49	-7.14	0.73	-4.41	-1.31	0		0.5	-1.5	3.07	-4.82	0.89	0		-1.88	-1.46	0.1	-5.67	-1.23	0		-1.61	-2.68	-0.65	-5.7	-5.64	0
232.2	-3.32	-4.26	1.17	-6.7	-3.56	0		-0.89	-2.95	-1.14	-5.89	-4.05	0		-4.26	-3.37	-1.77	-8.81	-4.98	0		-0.67	-3.08	1.47	-3.83	-6.2	0
233.1	-6.16	-5.27	-1.17	-5.48	-3.37	0		-0.09	0.01	0.71	-4.16	-0.66	0		-1.53	-1.39	-2.03	-7.44	-1.81	0		0.17	-2.46	0.49	-3.79	-2.7	0
234	-0.7	-3.21	1.1	-4.16	-1.38	0		0.2	1.84	2.61	-3.92	-1.54	0		0.09	-0.08	2.39	-7.97	0.53	0		0.8	-3.67	2.27	-3.63	-3.7	0
234.9	-2.3	-6.87	0.32	-4.69	-2.15	0		-0.44	-0.88	0.14	-3.61	-2.21	0		-4.06	-4.71	-1.04	-7.75	-2.68	0		-3.9	-0.98	-0.2	-4.8	-3.61	0
235.8	-5.07	-8.99	-3.82	-7.88	-5.03	0		-0.53	-1.08	3.25	-2.63	-0.71	0		-3.34	-1.49	0.11	-5.91	-1.84	0		1.05	-2.89	0.66	-1.85	-2.98	0
236.7	-0.52	-2.82	0.89	-4.2	0.36	0		3.44	3.09	4.43	-2.11	2.62	0		-0.37	-0.77	0.8	-7.13	-1.06	0		0.11	-3.35	1.81	-0.56	-1.51	0
237.6	-0.81	-4.43	1.66	-1.56	0.91	0		1.5	0.14	1.34	-1.86	2.44	0		-1.78	-0.82	0.51	-7.66	2.86	0		1.32	-1.25	0.98	-1.75	-1.09	0
238.5	-5.48	-6.91	-0.63	-7.02	-0.75	0		-2.05	0.38	2.37	-2.67	-1.05	0		-0.18	0.07	0.33	-5.84	-0.04	0		-2.55	-4.58	-1.02	-5.02	-5.49	0
239.4	-5.3	-5.38	-0.8	-7.92	-3.08	0		-1.64	-0.87	-1.2	-6.52	-3.01	0		0.34	0.77	2.38	-6.56	1.08	0		-0.78	-1.34	2.41	-4.66	-0.09	0
240.3	-0.61	-4.74	1.18	-4.93	-3.37	0		-1.04	-1.66	1.4	-3.26	-0.87	0		-2.35	-2.69	0.27	-5.81	-1.51	0		-0.17	-2.42	1.54	-2.88	-3.54	0
241.2	-3.47	-6.91	0.72	-6.35	-1.74	0		-0.16	-1.68	0.82	-2.41	-2.41	0		-1.27	-2.64	-1.9	-3.71	-2.55	0		-0.28	-2.88	0.77	-4.24	-2.01	0
242.1	-1.61	-6.65	0.45	-5.83	1.82	0		0.97	-3.82	1.14	-6.1	-1	0		-1.08	-4.09	-2.55	-8.29	-2.88	0		0.56	-0.7	2.39	-2.91	-1.1	0
243	-3.49	-5.34	2.11	-4.32	-0.97	0		-2.18	-2.32	-1.03	-4.93	-2.35	0		-1.34	-1.85	1.33	-3.68	2.5	0		1.04	3.47	5.72	0.68	3.52	0
243.9	-3.8	-7.91	1.06	-6.96	-5.01	0		-0.85	-0.25	2.13	-6.46	-2.06	0		-3.06	-1.61	1.32	-10.06	0.61	0		-2.87	-2.48	0.24	-3.38	-2.18	0
244.8	-1.72	-4.48	1.56	-5.71	0.59	0		-4.58	-3.27	-0.55	-4.63	-1.61	0		-2.81	-1.54	1.1	-7.03	-0.81	0		1.71	0.23	1.43	-4.4	-1.63	0
245.7	-5.26	-6.92	0.38	-4.46	-2.58	0		-2.26	0.31	3.32	-1.3	-0.37	0		0.06	1.32	3.19	-1.8	2.36	0		-1.04	0.69	4.32	0.97	-0.8	0
246.6	1.84	-0.13	2.05	-1.32	4.55	0		0.84	-0.12	2.72	-3.03	0.05	0		-6.94	-5.68	-3.88	-10.98	-2.75	0		-1.67	-5.22	-2.72	-4.35	-3.4	0
247.5	-4.41	-5.55	-1.14	-6.56	-5.4	0		-2.66	-2.67	2.1	-6.46	-5.44	0		-3.03	-3.49	-0.14	-6.87	-0.44	0		0.48	-3.85	-1.64	-4.2	-4.34	0
248.4	-2.8	-6.58	-2.91	-7.61	-2.39	0		-1.28	0.47	3.01	-4.45	-2.88	0		-4.62	-1.52	1.47	-6.71	-2.32	0		-5.83	-2.87	1.07	-5.57	-4.59	0
249.3	-5.66	-11.02	-4.33	-9.57	-5.14	0		-1.81	-5.09	-2.31	-5.69	-3.81	0		-2.37	-2.34	1.48	-4.97	-1.42	0		2.77	1.33	5.29	-0.02	-0.43	0
250.2	-3.82	-5.37	-2.63	-5.47	-5.32	0		-2.51	-2.03	-1.71	-4.53	-5.22	0		-4.48	-1.38	0.68	-5.95	-0.99	0		0.81	-0.87	3.52	-2.09	0.04	0
251.1	-2.71	-6.34	0.14	-7.86	-1.63	0		-2.54	-0.52	1.41	-6.16	-1.23	0		-4.44	-2.75	0.09	-7.69	-3.36	0		-2.55	-3.96	0.43	-2.89	-4.75	0
252	-2.02	-0.86	1.63	-2.46	0.02	0		-5.57	-2.98	-1.74	-5.8	-3.02	0		-6.81	-6.43	-2.43	-8.91	-2.6	0		-1.09	-1.88	0.01	-2.83	-4.45	0
252.9	1.09	-2.44	1.95	-2.84	3.29	0		-1.44	-3.67	0.95	-4.38	-0.76	0		-4.99	-4.86	1	-7.83	-2.24	0		-3.02	-5.18	0.88	-5.76	-3.95	0
253.8	-2.95	-2.9	-0.7	-7.08	-3.5	0		0.22	2.97	3.4	-5.45	0.19	0		-0.63	0.5	0.52	-5.86	-2.15	0		1.55	-1.53	0.74	-2.79	-3.08	0
254.7	-5.26	-10	-0.76	-4.76	-4.22	0		-2.54	-1.67	1.87	-5.83	-1.29	0		-0.62	1.58	3.21	-3.37	-1.81	0		0.2	-1.08	3.33	-2.2	-4.62	0
255.6	-2.04	-6.62	-1.19	-5.46	-2.53	0		-1.02	-1.11	0.12	-1.98	1.84	0		-2.24	1.91	2.47	-3.52	1.59	0		-1.03	-4.37	0.32	-5.55	-3.45	0
256.5	-0.31	-3.05	0.58	-5.27	-0.91	0		-0.34	3.2	2.3	-3.39	0.72	0		-4.73	-2.87	-2.27	-9.31	-3.11	0		-1.42	-3.2	0.85	-6.93	-4.61	0
257.4	-2.43	-4.45	-0.97	-4.39	-1.89	0		0.27	0.66	2.85	-4.83	0.3	0		-0.71	-0.53	1.28	-7.67	0.34	0		1.06	-1.27	1.46	-4.01	-2.92	0
258.3	-4.42	-5.64	0.4	-5.77	-1.44	0		-0.56	-1.93	0.43	-6.44	-2.07	0		1.47	1.46	3.72	-5.68	1.3	0		1.14	-0.01	3.53	-1.71	-0.82	0
259.2	-1.08	-4.53	2	-2.03	2.13	0		-3.33	-4.02	-2.39	-4.09	-0.88	0		-1.48	-2.11	0.29	-4.02	0.52	0		0.31	-2.49	1.97	-0.96	-2.78	0
260.1	-3.59	-3.93	0.87	-3.14	-0.87	0		-3.07	1.14	1.65	-3.99	-0.95	0		-2.19	1.28	1.27	-5.7	-0.97	0		-2.35	-2.36	-0.28	-4.06	-3.77	0
261	-3.98	-7.39	-1.07	-8.67	-2.62	0		-1.89	-3.63	-0.98	-7.5	-4.26	0		0.68	1.46	1.85	-7.12	2.05	0		1.48	-3.05	2.96	-4.14	-0.73	0
261.9	-2.08	-3.07	0.99	-5.28	-0.07	0		-1.65	-1.06	0.78	-5.51	1.07	0		-2.6	0.21	-0.28	-7.17	0.58	0		-0.5	-0.12	3.37	-3.3	-2.26	0
262.8	-3.66	-8.04	-0.89	-4.62	-3.06	0		1.16	-0.88	3.92	-2.49	-1.23	0		1.97	2.42	4.1	-2.2	2.08	0		2.97	3.05	3.94	1.22	2.3	0
263.7	-1.73	-6.34	2.26	-5.08	-2.76	0		1.5	0.18	4.43	-4.17	-0.76	0		1.52	3.16	5.35	-3.65	4.54	0		3.32	-0.29	3.98	-3.05	0.5	0
264.6	-3.73	-4.68	-0.45	-5.67	-3.1	0		0.36	0.37	3.88	-3.84	-1.28	0		0.65	-1.36	2.07	-5.48	-0.03	0		-0.48	-1.79	0.79	-3.09	-1.13	0
265.5	-0.88	-6.52	1.15	-3.2	-1.27	0		-0.65	-3.89	2.37	-3.72	0.26	0		-3.25	-3.44	0.16	-8.32	-1.16	0		2.86	0.09	2.16	-2.84	0.12	0
266.4	-5.35	-7.07	0.85	-3.52	-1.75	0		-4.19	-2.14	0.83	-2.48	-2.82	0		-3.95	0.65	1.83	-7.72	0.53	0		-3.17	-1.38	0.94	-4.93	-3.23	0
267.3	-4.95	-7.85	-1.65	-10.23	-5.97	0		-0.25	-1.31	0.86	-3.88	0.19	0		1.65	2.6	0.81	-1.74	-0.22	0		1.69	-0.5	-0.91	-2.2	-5.23	0
268.2	-3.14	-9.69	-0.2	-4.06	-2.34	0		-2.97	-5.21	-0.27	-7.39	-1.3	0		0.77	-0.13	1.41	-4.91	-0.36	0		5.44	-0.22	3.65	0.77	-1.47	0
269.1	-1.5	-4.5	0.41	-3.57	-0.76	0		-4.18	-2.78	-1.36	-8.35	-4.8	0		-0.42	-0.45	0.93	-6.25	0.47	0		0.81	-1.47	0.11	-2.5	0.76	0
270	-1.42	-10.66	-0.2	-5.72	-2.2	0		-0.63	-3.85	-1.1	-4.91	-2.38	0		2	0.2	2.38	-3.45	1.04	0		1.76	2.37	5	-0.05	0.01	0
270.9	-5.79	-10.8	-1.55	-9.56	-3.72	0		-3.24	-2.99	2.81	-4.21	-1.07	0		-0.35	-0.44	2.91	-3.47	3.09	0		-0.8	-1.37	1.85	0.13	-0.97	0
271.8	-0.34	-1.22	1.49	-4.97	-2.54	0		-2.25	-0.79	0.42	-6.68	-4.23	0		-4.55	-2.34	0.41	-10.34	-3.34	0		1.2	-2.29	1.8	-6.07	-0.94	0
272.7	-4.43	-6.95	1.57	-4.71	-3.04	0		0.67	-2.15	2.74	-5.97	-2.4	0		-2.61	-3.28	-0.82	-6.67	-0.39	0		1	-0.14	3.1	-0.72	0.47	0
273.6	-3.1	-5.52	2.43	-4.19	-3.76	0		-3.34	0.77	2.48	-3.96	-1.2	0		-4.05	-0.21	-0.16	-5.59	-1.74	0		1.09	0.25	1.31	-0.01	-2.04	0
274.5	0.11	-2.62	6.29	0.42	1.18	0		-2.43	-1.33	3.24	-2.66	-3.92	0		-8.13	-3.87	0.03	-10.53	-5.29	0		-3.04	-4.01	-0.6	-5.27	-4.34	0
275.4	-2.67	-8.43	-1.34	-4.11	-1.67	0		1.41	-4.75	1.02	-5.82	1.86	0		0.45	-4.7	0.26	-9.59	0.06	0		3.76	-2.25	1.78	-1.53	-2.52	0
276.3	-5.25	-6.87	-1.98	-6.43	-3.88	0		-0.82	-0.77	2.51	-3.3	-1.37	0		-3.99	-1.14	2.2	-6.39	-2.84	0		-0.23	-0.81	2.47	-5.05	-4.7	0
277.2	-4.31	-6.34	0.19	-4.38	-1.33	0		-1.34	-0.61	2.35	-1.96	-1.87	0		-1.39	-3.03	2.16	-5.24	0.55	0		0.36	-3.48	0.11	-1.78	-3.35	0
278.1	-4.74	-7.99	-1.77	-6.82	-3.28	0		-1.79	-3.75	-0.7	-3.56	-3.17	0		-0.22	-0.4	1.84	-5.23	-1.68	0		1.65	-0.73	3.9	-1.5	-2.75	0
279	-0.12	-4.56	5.5	-4.07	-0.78	0		2.48	0.04	5.66	-3.46	-2.05	0		-3.61	-4.21	1.85	-7.04	-3.94	0		-0.39	-1.54	4.05	0.26	-2.43	0
279.9	-5.06	-8.43	-3.12	-6.13	-5.11	0		-1.28	1.2	1.74	-2.69	-3.3	0		-4.53	0.57	0.17	-6.73	-1.37	0		-0.87	-0.98	1.99	-2.79	-1.75	0
280.8	-1.88	-4.09	0.45	-5.91	-2.04	0		2.03	2.14	3.49	-1.48	0.61	0		-1.26	-1.29	1.68	-5.02	0.96	0		-0.54	0.02	1.95	-1.37	-1.69	0
281.7	-4.45	-10.18	0.38	-6.86	-5.23	0		-4.99	-4.1	1	-7.76	-6.7	0		1.42	5.65	4.98	-1.77	2.8	0		3.92	0.03	4.96	-0.94	-1.87	0
282.6	-1.21	-4.9	0.83	-3.81	-1.41	0		-0.33	-3	-0.29	-4.32	-2.3	0		0.29	0.59	0.42	-5.33	-0.02	0		0.16	-1.35	0.18	-1.07	-1.55	0
283.5	-2.59	-6.54	1.05	-3.15	0.39	0		-2.46	-0.99	1.88	-4.33	-2.01	0		-2.73	-1.62	3.01	-4.71	0.31	0		-0.71	-0.43	1.47	-1.9	-2.34	0
284.4	-1.44	-5.29	0.51	-3.92	-2.25	0		-2.6	-2.24	2.25	-4.12	-3.26	0		-3.15	-0.98	0.55	-8.45	-2.05	0		2.44	-0.66	3.69	-0.36	-2.95	0
285.3	-3.62	-8.28	2.06	-6.89	-0.54	0		-5.21	-3.7	1.91	-5.35	-2.05	0		-2.35	-3.24	0.07	-4.8	1.55	0		0.06	-4.42	0.09	-3.45	-1.26	0
286.2	-0.73	-4.94	4.22	-2.74	0.43	0		2.73	2.99	7.87	1.9	2.73	0		-3.17	0.49	-0.72	-6.15	-0.09	0		-1.07	-4.62	0.21	-4.93	-6.17	0
287.1	-2.49	-5.31	-1.43	-6.81	-1.85	0		-2.38	-4.21	0.7	-5.15	-2.82	0		-1.07	-1	5.34	-4.4	1.52	0		-1.69	-3.16	2.99	-1.85	-0.97	0
288	-5.64	-7.42	-2.81	-5.35	-1.36	0		-1.91	-2.22	-0.85	-5.14	-4.33	0		-3.03	-4.59	-1.39	-9.44	-2.45	0		-2.2	-2.81	1	-5.97	-3.37	0
288.9	-3.41	-5.2	2.01	-2.21	-1.46	0		0.26	3.45	4.52	-0.01	1.93	0		-2.19	-0.56	-0.36	-6.26	0.82	0		1.66	-1.66	2.58	0.82	0.64	0
289.8	-1.56	-7.1	1.42	-5.2	-2.61	0		1.78	0.9	3.17	-1.9	0.65	0		-3.02	-2.96	-0.54	-5.69	-2.63	0		-0.14	-1.56	2.65	-0.62	-1.81	0
290.7	-4.59	-7.42	-1.15	-4.11	-1.91	0		0.15	2.07	1.38	-1	-0.18	0		-0.93	1.61	2.13	-5.31	-0.8	0		-2.46	-2.01	1.21	-4.33	-4.53	0
291.6	-0.39	-5.16	1.17	-3.82	0.27	0		1.52	0.39	2.29	-2.47	0.56	0		0.02	0.85	1.61	-3.25	0.38	0		-1.28	-1.01	-0.19	-3.86	-2.41	0
292.5	-0.41	-4.46	-1.88	-3.79	-0.44	0		-0.55	-3.08	0.95	-5.3	-0.13	0		-0.9	-0.98	1.53	-5.5	1.45	0		-1.03	-3.65	2.75	-4.42	-2.1	0
293.4	-4.18	-7.81	-1.43	-3.73	-3.74	0		2.27	1.65	3.64	-0.37	0.23	0		-0.15	-1.56	1.22	-4.95	0.07	0		-0.99	-2.77	2.41	-0.72	-3.44	0
294.3	-1.03	-3.83	3.73	-2.49	2.03	0		0.31	-1.88	2.42	-3.47	-0.47	0		0.98	-1.02	0.59	-6.79	0.75	0		3.05	-1.44	4.8	-1.58	0.06	0
295.2	-4.4	-5.44	1.26	-5.65	-3.97	0		-1.68	-0.27	0.77	-5.41	-1.08	0		1.36	4.19	5.98	-5.65	6.06	0		2.04	1.54	3.18	-2.09	1.02	0
296.1	-3.51	-7.8	-0.2	-5.01	-1.18	0		-1.72	-1.71	1.93	-4.8	-0.99	0		-4.71	-5.81	-3.08	-12.3	-4.69	0		0.25	-3.71	-1.43	-4	-3.93	0
297	-3.39	-4.7	1.95	-4.09	0.79	0		-3.79	-1.95	-0.61	-5.54	-1.79	0		-1.45	0.15	3.34	-3.95	2.63	0		0	2.65	4.71	2.08	1.14	0
297.9	-2.1	-6.08	-0.59	-4.89	-0.6	0		-1.03	-3.03	-0.17	-5.91	-2.01	0		-0.57	-1.16	1.37	-6.32	-1.2	0		-0.63	-1.96	2.89	-2.67	-3.82	0
298.8	-2.24	-7.98	-0.21	-9.28	-3.05	0		-4.18	-2.64	0.63	-7.92	-0.66	0		-2.4	-0.38	0.53	-6.74	-1.15	0		0.98	0.28	1.19	-2.18	-4.46	0
299.7	-3.21	-7.37	-0.75	-4.98	-3.05	0		-4.15	-4.28	-0.08	-4.64	-2.59	0		-3.4	0.93	3.38	-3.97	-1.77	0		-2.05	-0.97	1.46	-2.74	-4.85	0
300.6	-1.5	-5.8	1.27	-6.16	-4.37	0		0.9	-0.9	1.97	-4.22	-2.35	0		0.17	1.21	2.51	-5.44	0.6	0		-0.58	0.48	3.34	-1.83	-3.02	0
301.5	-3.96	-7.59	0.13	-2.97	-1.43	0		-2.67	-0.49	0.9	-3.6	-1.76	0		-2.21	0.21	3.97	-4.81	3.06	0		0.71	-1	2.06	-1.3	0.65	0
302.4	-2.68	-5.12	-0.56	-5.04	0.72	0		-2.36	-0.86	0.18	-5.94	-0.27	0		-1.96	-1.19	0.02	-6.87	0.63	0		-1.62	-2.43	-0.92	-4.32	-2.53	0
303.3	-3.29	-6.38	1.29	-4.07	0.48	0		-1.09	-3.54	-0.23	-5.25	-3.82	0		-1.19	-0.54	1.55	-6.74	-3.49	0		-1.32	-1.5	-1.17	-5.9	-4.13	0
304.2	-5.82	-10.66	-4.57	-7.71	-5.69	0		-0.33	-2.59	-1.07	-6.39	-3.29	0		0.34	-1.39	-1.03	-8.39	-0.01	0		-1.05	-2.81	1.55	-4.81	-2.91	0
305.1	-1.5	-8.51	0	-6.23	-3.08	0		-2.02	-0.49	1.12	-1.83	-2.39	0		-3.89	0.99	-0.3	-8.86	-1.34	0		-1.22	-2.73	0.57	-6.84	-5.44	0
306	-0.52	-5.06	3.17	-4.65	-0.86	0		0.02	-2.69	1.13	-4.63	-0.72	0		0.97	-2.11	1.9	-7.7	0.41	0		4.63	2.41	8	-0.5	0.57	0
306.9	-4.67	-4.66	-0.03	-5.61	-0.52	0		-3.74	0.26	-0.83	-4.78	0.4	0		-4.06	-1.34	0.86	-7.4	-2.59	0		-0.23	-4.53	3.58	-5.02	-4.63	0
307.8	0.91	-6.04	3.13	-6.01	-1.81	0		-2.17	-0.32	0.18	-4.07	-0.8	0		-5.18	-4.82	-2.74	-9.68	-3.71	0		-2.55	-4.44	-0.48	-5.89	-6.38	0
308.7	-1.55	-6.23	-1.16	-5.81	-2.4	0		-1.12	-4.19	0.2	-5.76	-1.41	0		-1.14	-1.77	1.93	-10.03	0.93	0		4.42	1.51	2.66	-4.82	-2.19	0
309.6	0.32	-2.97	-0.73	-0.42	4.52	0		1.28	-1.76	0.38	-4.82	-1.5	0		-4.46	-4.8	-3.19	-9.72	-2.67	0		-4.61	-8.12	-4.77	-9.73	-5.8	0
310.5	-4.02	-6.22	2.97	-5.53	-2.42	0		-1.57	1.92	3.9	-1.56	0.02	0		-2.09	-2.3	2.11	-6.9	-0.64	0		-5.62	-7.45	-3.49	-8.07	-7.14	0
311.4	-0.28	-2.66	1.36	-3.35	2.23	0		-1.04	0.15	-1.09	-3.42	-4.93	0		-1.3	-1.36	1.44	-5.91	-1.26	0		3.57	3.54	7.06	2.52	3.83	0
312.3	-3.15	-6.72	2.79	-4.73	-0.68	0		-4.07	-3	2.22	-4.01	-0.77	0		-1.3	0.29	2.37	-6.16	-0.86	0		-0.35	-0.7	2.96	-2.67	-3.18	0
313.2	-5.36	-7.24	0.36	-5.82	-1.54	0		-2.33	-0.94	1.74	-6.09	-1.06	0		-1.76	-1.29	1.39	-8.89	0.36	0		-1.54	0.02	0.82	-5.18	-3.35	0
314.1	-0.11	-3.45	1.53	-5.44	-1.23	0		2.56	3.44	5.76	-0.05	1.58	0		-3.61	-3.34	2.04	-7.92	-3.1	0		-1.5	-1.65	1.89	-5.17	-2.93	0
315	-5.89	-6.02	-1.17	-7.52	-1.79	0		-5.52	-1.92	0.77	-6.21	-3.45	0		-1.88	-2.86	2.81	-5.54	-2.29	0		0.77	-0.85	4.69	-1.18	-3.43	0
315.9	-2.69	-6.14	1.65	-4.02	2.59	0		-3.84	-2.49	0.14	-5.91	-2.07	0		-0.72	0.06	4.62	-5.16	-0.46	0		0.15	-0.75	0.81	-2.46	-5.44	0
316.8	-2.66	-4.28	1.79	-4.65	1.11	0		-2.37	-0.61	1.2	-6.06	-1.45	0		-0.58	0.47	3.35	-6.45	0.54	0		1.02	0.79	5.66	-3.47	-3.02	0
317.7	-3.57	-3.05	2.14	-5.3	-2.53	0		-0.71	-0.2	2.31	-6.64	-1.91	0		-5.57	-5.42	-0.75	-11.9	-1.53	0		0.73	-4.62	1.49	-6.72	-2.44	0
318.6	-3.12	-6	4	-2.8	-2	0		-3.21	-6.3	-1.19	-6.68	-6.75	0		-1.96	-3.38	-1.26	-5.73	-2.72	0		-0.76	-2.86	0.97	-0.53	-2.45	0
319.5	-6.2	-10.25	1.57	-4.14	-4.67	0		-0.01	-1.89	3.04	-5.68	-1.03	0		-2.5	-4.54	-0.3	-10.25	-1.77	0		-1.86	-1.06	-1.42	-7.54	-4.53	0
320.4	-1.59	-5.59	1.87	-3.4	-1.13	0		-2.58	-1.23	4.17	-4.31	-0.71	0		-2.94	-0.32	1.99	-9.08	-1.46	0		-1.78	-1.04	1.59	-2.12	-1.74	0
321.3	-2.77	-7.5	-0.12	-6.61	0.44	0		-1.66	-1.52	-0.77	-3.68	-1.93	0		-2.86	-0.76	1.53	-5.75	0.52	0		-2.72	-2.49	0.79	-6.37	-1.55	0
322.2	-4.38	-7.74	-3.8	-7.57	-2.06	0		-1.51	-1.3	0.62	-4.49	-0.03	0		-2.63	-0.26	1.8	-7.43	2.31	0		1.97	2.34	5.91	-1.83	-0.55	0
323.1	-3.05	-4.99	-0.05	-2.83	-2.58	0		-4.6	-2.8	2.4	-4.72	-3.68	0		-5.59	-0.05	1.5	-7.76	-3.91	0		1.41	-0.17	3.83	-4.5	-2.54	0
324	-4.45	-7.05	0.74	-4.54	-4.08	0		-3.21	-0.63	1.7	-1.78	-0.07	0		-6.65	-3.95	-2.53	-10.65	-2.61	0		0.39	-3.02	1.16	-5.74	-5.01	0
324.9	-2.77	-6.69	-0.24	-5.31	-2.97	0		-1.83	-1.78	1.31	-4.74	-3.31	0		-2.94	-4.27	3.19	-6.96	-2.14	0		-0.1	-5.02	1.49	-5.02	-4.08	0
325.8	-5.27	-8.73	-0.73	-6.97	-2.91	0		-5.18	0.26	-0.87	-6.54	-2.17	0		-4.55	0.46	0.16	-7.17	1.5	0		1.61	-0.55	2.26	-3.92	-3.31	0
326.7	-3.21	-6.48	1.57	-4.42	-0.11	0		-0.17	-1.41	2.98	-3.63	1.77	0		-0.47	-2.32	1.22	-8.68	0.27	0		1.96	-0.7	3.86	-1.74	-2.24	0
327.6	-4.2	-8.09	-0.99	-10	-6.03	0		2.09	-1.88	5.81	-4.04	0.63	0		0.66	0.09	3.69	-6.14	1.29	0		3.41	1.04	3.38	0.97	-1.21	0
328.5	-4	-8.48	-0.56	-7.26	-3.68	0		-2.7	-2.2	3.92	-3.63	-0.33	0		-1.34	-0.52	2.8	-5.79	1.28	0		0.65	-0.96	1.01	-4.1	-4.55	0
329.4	-3.79	-7.97	1.37	-8.05	-2.65	0		-0.65	-0.17	4.15	-7.36	-1.1	0		0.78	2.3	4.81	-8.61	0.38	0		-0.14	2.83	2.07	-2.07	-4.4	0
330.3	-1.76	-4.72	1.25	-5.15	-0.89	0		-1.43	-0.68	2.36	-6.71	-2.54	0		-4.14	-3.6	0.34	-8.81	-2.34	0		-0.22	-5.11	1.21	-3.73	-4.71	0
331.2	-2.07	-7.59	4.3	-5.9	-0.96	0		0.36	-0.13	4.07	-3.15	-0.51	0		-0.33	0.49	4.84	-5.54	-0.33	0		3.36	0.36	3.28	-2.12	-0.76	0
332.1	-1.56	-6.55	0.56	-2.97	0.8	0		-0.79	-3.36	2.24	-3.36	-2.97	0		-2.57	-3.24	-0.2	-9.76	-4.5	0		0.65	-1.27	3.36	-1.74	-5.75	0
333	-3.62	-8.44	0.59	-6.43	-1.63	0		-1.62	-0.44	0.74	-7.06	-1.39	0		-0.32	-0.84	0.93	-7.2	1.81	0		1.93	-0.57	2.63	-2.79	-0.27	0
333.9	-3.02	-9.89	-4.13	-7.56	-1.96	0		0.78	-0.29	-0.45	-5.67	0.82	0		-0.72	-1.95	2.58	-8.11	-1.31	0		-0.98	-4.77	3.3	-4	-5.51	0
334.8	-0.42	-7.5	-0.48	-4.88	-2.7	0		1.15	0.29	2.5	-5.01	0.69	0		-1.53	-1.66	-0.26	-10.17	0.1	0		-0.31	1.74	1.54	-3.33	-0.74	0
335.7	-5.29	-9.35	-3.79	-8.9	-3.3	0		0	-1.54	2.53	-4.89	2.28	0		-0.85	-1.76	0.98	-9.58	2.26	0		0.22	0.6	3.88	-2.87	0.76	0
336.6	-3.81	-7.88	-0.38	-6.69	-3.21	0		0.6	0.07	2.05	-6.49	0.71	0		-1.2	-3.39	3.21	-7.8	0.6	0		1.34	-5.03	0.8	-1.39	-3.27	0
337.5	-2.25	-8.1	-0.99	-8.38	-3.08	0		0.77	-0.45	1.95	-4.71	0.01	0		0.41	0.15	2.35	-5.46	1.88	0		0.09	-0.58	2.62	-3.03	-2.22	0
338.4	-3.16	-8.84	-1.32	-8.78	-3.66	0		-3.52	-0.73	0.01	-7.35	-4.36	0		-4.46	-0.84	3.36	-8.81	-1.71	0		0.86	0.18	2.36	-2.85	-1.34	0
339.3	-5.56	-7.62	-0.2	-8.16	-0.02	0		1.37	-2.01	0.25	-4.51	-0.64	0		0.71	-1.55	0.57	-5.5	1.54	0		-0.85	-2.1	1.56	-2.76	-3.41	0
340.2	-4	-8.25	-1.63	-7.23	-5.04	0		0.64	-0.59	0.84	-3.26	-2.31	0		-3.04	-1.72	0.69	-6.36	1.12	0		-1.25	-1.99	1.26	-2.39	-1.64	0
341.1	-4.98	-8.02	-2.27	-6.92	1.03	0		-3.67	-2.12	-2.1	-5.81	-1.03	0		-3.72	0.25	-0.11	-8.51	1.25	0		0.32	0.08	0.16	-3.07	-1.74	0
342	-2.53	-6.18	-0.73	-5.7	-0.52	0		-2.04	0.2	-0.38	-6.01	-1.36	0		-2.9	-1.23	0.26	-6.26	-2.48	0		0.48	-1.31	0.25	-1.06	-3.13	0
342.9	-6.31	-11.2	-1.81	-7.1	-3.7	0		-1.23	-1.57	2.01	-5.72	-0.25	0		-2.52	-3.46	0.06	-9.45	1.8	0		-2.14	-3.83	1.21	-5.03	-2.35	0
343.8	-2.4	-9.44	-2.49	-9.55	-3.84	0		0.01	-1.42	2.76	-3.75	-2.19	0		-3.3	-1.88	0.22	-7.55	-2.92	0		-1.81	-1.15	2.48	-2.27	-3.02	0
344.7	-3.79	-8.97	1.12	-7.16	-5.98	0		0.39	-0.95	3.06	-3.96	-0.53	0		-4.25	-1.94	0.16	-6.58	0.16	0		-1.03	-3.56	1.57	-2.81	-3.14	0
345.6	-5.84	-7.75	0.87	-8.74	-2.11	0		-3.84	-0.38	0.26	-9.63	-2.58	0		-0.91	0.24	0.41	-7.83	2.28	0		1.58	1.79	5.11	-1.6	-0.26	0
346.5	-3.82	-10.72	-0.71	-6.19	-4.7	0		-0.37	-3.16	0.33	-4.45	-0.58	0		-0.01	0.46	2.03	-6.19	-1.1	0		-1.43	-2.11	1.88	-3.8	-3.64	0
347.4	-0.56	-4.65	2.61	-6.05	-1.06	0		-1.49	-2.42	-0.55	-6.55	-5.95	0		-4.27	-2.22	-1.46	-6.2	-3.94	0		0.01	-2.36	1.93	-2.17	-4.03	0
348.3	-2.78	-9.91	-1.49	-4.76	-0.22	0		-1.63	-0.64	0.99	-3.52	-1.33	0		-1.9	-1.9	2.74	-7.52	1.19	0		0.55	-0.17	3.17	-7.23	-3.63	0
349.2	-5.73	-8.64	-0.74	-6.15	-3.35	0		-3.07	-2.93	0.18	-5.89	-2.43	0		-3.67	-4.02	-1.26	-9.18	-0.58	0		0.81	0.82	2.1	-4.03	1.12	0
350.1	-2.94	-9.29	-1.53	-6.74	-2.88	0		0.07	-2.16	2.7	-3.07	-0.43	0		-0.47	2.12	4.79	-3.26	-0.14	0		-0.09	0.35	3.14	-2.03	-3.72	0
351	-2.05	-6.67	1.21	-7.65	-3.65	0		-1.91	-2.21	2.3	-6.94	-1	0		-4.5	-3.38	1.85	-10	-1.05	0		1.81	1.76	5.85	0.47	1.66	0
351.9	-3.76	-5.93	1.69	-4.24	-1.57	0		-4.28	-4.44	-0.99	-6.73	-3.94	0		-4.76	-1.85	-2.15	-11.2	-5.24	0		-0.21	-0.13	1.26	-3.37	-3.49	0
352.8	-1.09	-6.83	-1.11	-6.95	-1.92	0		-2.25	-2.81	-0.52	-6.72	-1.19	0		-5.54	-2.58	1.74	-10.82	-1.59	0		-0.61	0.81	2.27	-2.06	-1.12	0
353.7	-3.7	-8.6	3.97	-5.39	0.41	0		-0.7	-0.75	0.95	-4.62	-3.9	0		0.55	0.56	1.88	-5.86	-1.86	0		0.89	-0.03	3.63	-4.89	-4.36	0
354.6	-3.28	-9.03	-3.07	-8.52	-5.45	0		0.86	-0.32	4.53	-3.61	-1.05	0		-0.6	-2.59	2.81	-6.88	-1.3	0		0.41	-0.34	0.62	-2.65	-2.62	0
355.5	-0.99	-5.45	-0.73	-5	-1.73	0		-2.42	-1.07	0.36	-4.19	-1.3	0		-1.12	-0.4	-0.56	-5.68	-0.68	0		3.23	0.98	4.17	-0.11	1.71	0
356.4	-4.07	-6.1	3.41	-3.85	-1.27	0		-0.52	-2.49	4.13	-7.21	0.64	0		-2.3	-3.53	1.31	-7.74	-0.56	0		-1.12	-2.96	0.39	-2.09	-4.41	0
357.3	2.18	-3.39	2.85	-3.91	2.04	0		2.87	1.85	3.33	-1.27	1.35	0		-1.57	-1.14	0.4	-4.34	0.11	0		-3.44	-1.66	0.7	-2.26	-2.82	0
358.2	-4.78	-5.26	-3.3	-8.08	-3.45	0		-2.48	-3.48	-4.35	-7.96	-5.76	0		-1.33	-2.37	-1.78	-10.43	-1.37	0		0.05	-2.29	0.66	-6.44	-4.49	0
359.1	-3	-8.81	-2.67	-5.66	-2.27	0		1.54	-1.91	4.2	-2.91	1.82	0		-0.12	0.29	3.71	-7	3.89	0		4.39	2.19	7.42	-1.15	0.8	0
360	0.84	-9.23	-0.32	-5.66	-2.78	0		-0.73	-1.78	-0.24	-5.07	-3.35	0		-4.65	0.55	1.55	-7.89	1.02	0		-3.36	-2.35	4.77	-3.47	-2.57	0
360.9	-1.92	-8.19	-0.88	-5.83	-0.64	0		-1.49	-0.54	-2.45	-7.31	-1.88	0		-3.33	-0.05	-0.83	-7.3	-1.16	0		0.24	-1.94	0.92	-2.07	-1.43	0
361.8	-4.94	-9	-3.42	-6.84	-3.4	0		-0.56	0.13	0.31	-3.16	-2.06	0		-1.17	-1.96	2.18	-4.02	-0.83	0		0.48	-2.11	4.08	-2.32	-0.63	0
362.7	-4.44	-12.06	-1.24	-7.86	-3.95	0		-1.24	-1.88	2.53	-6.11	-0.28	0		-1	-0.07	4.42	-8.09	1.87	0		-0.63	0.28	5.29	-4.03	0.49	0
363.6	-1.48	-8.85	-0.74	-5.63	-2.01	0		-1.67	0.63	1.65	-6.32	-1.48	0		-1.65	-0.44	1.64	-8.28	-2.99	0		0.1	-2.45	2.17	-2.43	-2.83	0
364.5	-3.27	-6.04	-2.87	-7.48	-3.94	0		-4.79	-4.12	-1.79	-6.54	-5.54	0		-6.07	-3.85	-0.69	-9.96	-4.33	0		-2.5	-2.51	-0.58	-4.44	-3.85	0
365.4	-5.06	-9.64	-0.61	-9.47	-5.08	0		-2.38	0.16	2	-6.26	-3.24	0		-1.25	2.92	3.76	-6.41	1.72	0		0.09	-0.32	0.81	-3.68	-2.1	0
366.3	-2.85	-7.48	-0.56	-4.8	-5.29	0		-3.6	-3.37	1.09	-6.95	-6.58	0		-3.82	-3.85	-1.26	-10.36	-5.91	0		-3.87	-1.74	1.35	-4.75	-4.71	0
367.2	-3.11	-7.16	-2.38	-7.71	-0.63	0		-3.4	-0.92	-0.91	-7.4	-3.2	0		-4.69	-3.77	2.24	-10.17	-4.19	0		0.52	-1.82	6.15	-1.11	-1.21	0
368.1	-2.89	-8.27	0.1	-6.85	-2.05	0		-0.67	1.92	0.42	-5.1	-0.42	0		-0.89	0.6	-2.07	-9.35	-1.42	0		1.41	0.44	6.91	-2.95	-0.74	0
369	-1.67	-7.12	-0.78	-5.35	-4.06	0		-1	-0.73	2.86	-2.59	-1.41	0		-3.56	0.48	1.66	-7.92	0.34	0		-2.04	-3.34	1.39	-2.65	-2.25	0
369.9	-4.05	-9.37	0.14	-6.73	-1.31	0		-2.26	-3.82	-2.15	-6.03	-4.44	0		-0.79	-1.62	2.17	-6.43	-2.17	0		1.77	1.2	5	-0.24	-2.74	0
370.8	-4.66	-10.96	-4.03	-9.36	-5.17	0		-1.99	-2.7	0.16	-10.01	-2.86	0		-0.58	-2.09	0.84	-9.86	1.22	0		-0.99	-2.75	1.88	-5.56	-0.8	0
371.7	-2.25	-7.51	1.28	-5.8	-1.08	0		-4.08	-2.37	2	-5.8	-1.96	0		-3.52	-1.01	2.61	-9.91	0.84	0		-0.94	-3.04	1.05	-5.75	-1.67	0
372.6	-5.21	-9.17	-3.18	-6.97	-4.39	0		-4.13	-3.13	1.93	-5.5	-3.16	0		-2.71	2.02	2.95	-6.15	1.79	0		-1.71	-3.12	3.92	-3.1	0.8	0
373.5	-3.22	-8.23	0.91	-5.81	-1.92	0		-2.56	-0.2	0.84	-6.93	-0.07	0		-2.32	0.73	-0.01	-9.23	0.5	0		0.49	-1.75	0.29	-5.04	-1.47	0
374.4	-2.2	-8.74	0.2	-6.63	-2.79	0		-2.85	-2.47	0.25	-7.77	-3.07	0		-3.8	-1.85	2.9	-8.18	-0.69	0		1.34	0.85	4.26	-3.57	-1.33	0
375.3	-0.66	-2.22	2.11	-6.02	-0.84	0		2.1	1.17	1.99	-5.04	1.21	0		-2	-1.6	1.7	-8.1	3.95	0		-2.99	-1.78	2.51	-4.82	-3.53	0
376.2	-3.19	-4.6	5.03	-5.1	2.39	0		-3.75	-1.29	0.6	-6.5	-0.89	0		-5.18	-2.63	-3.14	-10.49	-4.95	0		-0.78	-0.54	3.51	-2.36	-3.33	0
377.1	-1.05	-5.9	2.82	-5.22	1.58	0		-0.5	-0.41	3.39	-1.59	1.26	0		-0.02	-2.01	3.4	-4.4	-0.83	0		1.67	-1.95	5.07	-2.07	-2.66	0
378	-3.09	-6.33	2.73	-6.03	-1.15	0		-1.94	-0.88	5.53	-4.57	-0.23	0		-2.86	-2.93	3.31	-8.21	-3.38	0		0.95	-3.48	1.98	-5.69	-3.66	0
378.9	-5.56	-12.63	-4.75	-7.96	-4.21	0		-3.14	-1.26	-1.41	-7.11	-3	0		-3	-0.37	1.56	-10.15	-1.49	0		3.18	-1.53	3.76	-1.63	-2.15	0
379.8	-5.27	-8.52	1.02	-9.2	-2.59	0		-4.36	-1.8	2.61	-8.32	-5.77	0		-1.3	-0.88	1.19	-7.91	-2.13	0		0.9	0.39	3.45	-3.64	-1.72	0
380.7	-1.17	-8.75	-0.39	-4.18	-1.28	0		0.21	-1.55	3.06	-4.4	-2.37	0		-4.12	-1.64	0.31	-7.69	-0.48	0		-2.05	-3.31	2.68	-4.85	-4.08	0
381.6	-4.01	-8.34	0.23	-7.18	-1.41	0		-2.12	-0.79	1.15	-2.64	0.81	0		-2.72	-0.99	1.96	-7.82	0.17	0		-1.06	0.73	5.49	-1.63	0.34	0
382.5	-1.56	-7.8	3.86	-6.3	1.88	0		-2.39	-2.13	1.28	-4.9	-0.89	0		-5.07	-0.91	1.28	-9.55	-0.38	0		3.61	-1.85	5.6	-0.94	-0.66	0
383.4	-4.11	-7.41	2.37	-5.6	-0.43	0		0.79	-0.41	3.25	-4.99	-0.12	0		-1	-0.36	3.41	-9.33	-0.19	0		-4.15	-1.73	2.37	-5.88	-5.4	0
384.3	-0.21	-6.63	2.66	-6.91	1	0		-0.57	0.37	4.53	-4.04	-2.98	0		-2.6	-1.81	2.25	-7.71	-2.68	0		-1.76	-0.71	3.46	-4.88	-4.1	0
385.2	-1.76	-7.97	-2.15	-8.85	0.93	0		0.5	0.85	0.22	-6.43	-0.6	0		-3.3	-2.74	-2.93	-10.46	-3.97	0		-5.52	-5.07	-0.12	-7.18	-7.72	0
386.1	-4.73	-9.37	-2.68	-9.42	-4.39	0		-4.42	-2.16	-0.27	-7.83	-1.31	0		-5.43	-0.19	2.03	-8.05	-0.81	0		-1.23	-3.09	2.4	-3.93	-2.68	0
387	-5.55	-8.63	-2.15	-7.42	-4.42	0		-4.68	-2.61	-1.36	-7.24	-6.69	0		-3.6	1.03	2.63	-10.11	1.89	0		1.89	-1.1	3.84	-2.69	0.93	0
387.9	-1.34	-6.87	0.81	-7.39	-2.15	0		0.49	2.17	0.6	-5.33	-0.34	0		-5.51	-1.67	1.39	-7.92	-0.41	0		0.97	1.26	4.4	-2.54	0.5	0
388.8	-3.64	-8.34	2.09	-4.72	-2.01	0		-2.19	-2.52	1.81	-6.29	-4.61	0		-2.88	0.23	-0.59	-11.16	-3.14	0		-0.69	-0.12	1.6	-2.66	-1.73	0
389.7	1.81	-5.36	2.66	-4.9	0.77	0		-6.48	-4.8	-2.57	-13.12	-5.06	0		-5.24	-0.8	-0.57	-11.44	-2.43	0		1.27	1.52	4.78	-4.01	-3.85	0
390.6	-4.02	-8.26	-1.09	-6.95	-1.61	0		0.85	0.1	4.67	-2.75	0.54	0		-0.41	-3.2	1.77	-8.36	-0.85	0		0.5	-0.9	2.52	-4.08	-3.32	0
391.5	-2.89	-9.82	-0.29	-6.9	-1.77	0		-1.35	-4.47	-1.05	-7.81	-3.11	0		-2.18	-1.32	0.9	-9.32	0.15	0		3.07	-1.12	3.77	-1.56	1.37	0
392.4	-4.98	-9.38	1.21	-8.47	-2.77	0		-2.55	-3.27	2.84	-5.95	-1.41	0		-3.59	-3.24	-0.28	-12.37	0.22	0		-2	-2.52	0.38	-6.28	-3.06	0
393.3	-3.6	-7.91	2.17	-5.39	-2.38	0		-2.77	-1.72	2.06	-5.96	-2.58	0		-2.81	1.13	2.95	-7.31	1.16	0		1.5	1.36	3.59	-2.6	-1.54	0
394.2	-2.3	-6.8	0.48	-4.75	0.79	0		-0.34	0.83	2.76	-1.39	1.6	0		-1.41	-1.14	-0.04	-9.44	-1.34	0		2.79	-0.51	3.92	-1.3	-1.95	0
395.1	-3.81	-7.89	-0.47	-6.46	-1.79	0		-1.37	-2.95	2.54	-7.22	-0.72	0		-2.19	-1.46	2.46	-9.46	0.59	0		0.37	1.81	6.27	-2.29	1.77	0
396	-2.44	-8.38	0.5	-6.21	0.1	0		-2.17	-0.84	4.32	-5.08	-3.25	0		-1.83	0.85	5.51	-6.46	-1.08	0		1.91	0.9	6.46	-0.99	1.52	0
396.9	-3.78	-9.58	-1.11	-8.51	-2.97	0		-2.03	-0.1	1.31	-5.22	-2.94	0		-3.06	-0.27	1.29	-9.6	-2.38	0		0.6	-0.86	2.46	-2.5	-1.18	0
397.8	0.26	-9.91	3.26	-4.57	-0.57	0		0.5	-0.64	1.75	-6.16	-3.6	0		-1.77	0.19	-0.67	-7.91	-1.12	0		-0.68	-1.9	2.73	-1.86	-3.89	0
398.7	-2.13	-10.1	-0.7	-6.27	-2.6	0		-1.19	-1.05	-0.15	-6.58	-0.35	0		-3.57	-0.48	-1.14	-8.97	-1.74	0		-1.86	-1.56	1.05	-1.57	-2.53	0
399.6	-5.45	-9.37	0.36	-7.44	-2.92	0		-6.34	-5.29	-1.1	-9.72	-6.71	0		-3.55	-3.2	-0.55	-7.12	-0.16	0		-0.37	-2.58	-0.15	-2.17	-3.86	0
400.5	-0.76	-7.21	2.02	-6.71	1.36	0		-1.71	-0.72	0.97	-4.74	1.89	0		-1.28	0.85	3.81	-5.54	2.77	0		-1.57	-1.9	1.25	-5.06	-2.3	0
401.4	-3.53	-8.27	0.07	-9	-2.03	0		-4.18	-3.32	1.01	-8.7	-3.01	0		-3.42	-2.3	3.04	-7.82	-1.23	0		-2.28	-3.13	3.25	-4.08	-4.15	0
402.3	-3.93	-8.46	1.06	-6.45	-2.01	0		3.46	1.79	4.97	-2.19	1.79	0		0.61	-0.26	2.87	-6.65	-1.98	0		1.11	-2.72	2.55	-4.42	-2.49	0
403.2	-2.23	-6.28	-0.3	-5.1	-1.37	0		0.4	0.39	3.73	-3.94	0.12	0		-4.21	-3.67	0.41	-12.38	-0.73	0		-2.07	-2.55	2.85	-5.22	-2.46	0
404.1	-3.44	-9.35	0.57	-6.11	0.71	0		2.22	1.44	3.94	-1.38	1.45	0		0.04	-1.96	3.53	-6.85	-0.38	0		1.34	1.07	4.88	-2.19	-5.32	0
405	-0.94	-6.72	0.26	-5.3	0.34	0		-0.75	-0.76	2.2	-7.07	-0.67	0		-3.27	-0.05	2.53	-8.54	-0.73	0		-2.59	-5.27	2.37	-5.81	-6.27	0
405.9	-3.06	-6.35	0.82	-3.89	-1.12	0		-1.91	-0.58	2.6	-5.49	-2.92	0		-4.01	-2.55	0.26	-8.25	-1.49	0		1.4	-1.77	2.83	-0.05	-1.79	0
406.8	-5.66	-10.11	0.77	-6.53	0.7	0		0.07	-2.32	2.81	-2.06	-0.81	0		-3.51	-3.19	-0.25	-5.5	0	0		1.43	0.08	6.15	1.79	-0.48	0
407.7	-4.34	-8.46	0.29	-8.36	-2.1	0		-3.9	-0.96	1.27	-5.46	-1.41	0		-4.53	-1.69	-0.7	-8.04	-3.99	0		-0.12	-1.06	4.92	-3.79	-0.86	0
408.6	-0.15	-5.99	3.01	-4.32	1.63	0		-0.8	1.19	1.51	-7.09	1.04	0		-0.36	0.91	0.95	-9.15	0.3	0		0.1	-1.11	0.99	-3.89	-4.19	0
409.5	-0.87	-7.2	2.35	-7.03	-1.17	0		0.38	0.63	2.91	-3.63	-0.24	0		-3.2	-0.92	-0.16	-6.61	-1.51	0		-2.01	-1.36	0.02	-1.86	-5.97	0
410.4	-3.28	-8.38	3.48	-5.7	-0.74	0		-1.71	-0.17	-0.8	-4.18	-1.11	0		-1.06	-0.5	2.25	-8.34	1.41	0		3.23	-3.63	0.32	-5.3	-5.33	0
411.3	-2.02	-7.99	3.05	-4.96	1.53	0		-2.38	-1.43	1.75	-5.06	-1.39	0		-1.43	-3.07	0.5	-7.63	-2.03	0		1.81	-2.46	3.38	-4.33	-4.08	0
412.2	-7.46	-14.18	-1.96	-9.36	-6.22	0		-3.08	-2.92	-1.23	-7.6	-3.92	0		-5.13	-1.01	-2.2	-10.78	-3.18	0		-0.1	-0.59	1.28	-4.88	-1.44	0
413.1	-1.76	-8.42	-2.37	-4.72	-1	0		-0.76	-2.63	2.74	-5.15	-3.23	0		-0.58	0.34	1.78	-8.14	2.46	0		-1.17	-2.49	1.79	-2.76	-0.79	0
414	-3.71	-9.05	0.88	-7.84	1.15	0		-0.03	-1.35	0.66	-6.48	-2.56	0		-3.29	-0.06	-0.44	-12.26	-1.47	0		-0.62	-3.14	3.7	-6.44	-1.24	0
414.9	-1.41	-8.57	-2.24	-6.28	-0.1	0		1.26	0.48	2.81	-4.42	0.85	0		-3.14	-2.32	1.98	-10.06	0.01	0		0.89	-0.64	4.03	-0.92	1.02	0
415.8	-5.26	-10.12	-0.97	-8.53	-3.72	0		-0.76	-4.11	1.18	-8.32	-2.12	0		-2.08	-3.18	-1.97	-10.53	-0.06	0		-1.3	-0.89	0.29	-2.26	-2.52	0
416.7	-3.97	-7.1	-0.27	-8.5	-3.8	0		-1.57	-5.04	-1.28	-5.16	-6	0		-2.56	-2.79	2.58	-7.98	-1.47	0		0.43	0.18	4.47	-1.84	-1.2	0
417.6	-5.48	-11.89	-3.75	-6.5	-3.79	0		-5.49	-1.49	1.28	-7.37	-2.57	0		-3.96	-2.06	-0.23	-10.75	-2.47	0		-1.32	1.22	3.22	-4.62	-2.54	0
418.5	-3.12	-10.22	-0.31	-8.89	-2.63	0		-3.14	-3.11	1.37	-7.65	-2.05	0		-2.77	-2.81	0.62	-12.67	0.78	0		0.16	0.85	0.34	-5.2	-2.37	0
419.4	-2.85	-8.91	2.02	-6.55	-2.26	0		-2.63	-5.02	-0.88	-6.3	-3.67	0		-3.29	-5.21	-1.24	-10.93	-1.59	0		-1.16	-3.48	-0.37	-7.71	-3.63	0
420.3	-3.27	-8.06	0.35	-7.47	-5.16	0		-3.32	-2.86	-0.55	-7.85	-5.63	0		-2.91	-0.16	1.76	-6.72	-1.83	0		1.98	2.17	5.65	2.12	0.03	0
421.2	-6.59	-10.55	-3.29	-10.39	-4.39	0		-5.21	-4.64	-2.53	-10.35	-5.26	0		-1.97	-2.51	0.89	-9.63	-1.99	0		0.78	-2.05	4.58	-1.67	-0.79	0
422.1	-7.4	-12.46	0.12	-7.11	-4.44	0		-4.87	-5.33	1.08	-6.52	-4.3	0		-0.81	-2.19	4.02	-7.94	1.18	0		0.08	-2.09	4.49	-0.24	-1.02	0
423	-5.26	-12.54	-1.43	-7.22	-2.11	0		-4.04	-4.05	1.72	-6.7	-2.52	0		-1.6	1.56	1.69	-8.4	-0.35	0		0.55	2.64	4.2	-1.59	-0.58	0
423.9	-2.27	-8.23	0.35	-8.17	-1.73	0		-2.02	-2.43	1.1	-9.19	-2.39	0		-3.72	-3.82	2.17	-8.83	-2.91	0		0.89	-0.5	3.67	-2.87	-2.25	0
424.8	-5.18	-11.19	-3.72	-10.35	-2.08	0		-1.54	-3.87	0.6	-7.08	-1.4	0		-3.73	-6.83	1.41	-11.38	-1.29	0		-3.26	-3.18	0.44	-5.61	-5.61	0
425.7	-3.21	-8.23	-0.11	-8.14	-4.97	0		-2.66	-1.56	-0.63	-8.17	-2.22	0		-2.06	1.55	2.55	-7.3	1.2	0		2.27	1.12	4.46	-1.25	-1.5	0
426.6	-3.4	-9.27	3.55	-7.17	-2.31	0		0.07	-2.55	3.17	-7.6	-1.66	0		-1.75	-0.23	5.59	-7.43	1.65	0		-2.12	-0.96	4.01	-4.85	-4.19	0
427.5	-5.18	-11.06	-3.53	-9.72	-5.29	0		-1.43	-0.55	0.01	-3.93	-1.9	0		-1.5	-0.56	0.61	-8.05	0.21	0		0.09	0.16	2.52	-1.11	-1.81	0
428.4	-3.05	-9.66	-0.62	-4.99	0.27	0		1.8	-2.86	0.06	-4.42	1.77	0		-2.18	-4.12	-2.18	-9.75	-1.2	0		-0.35	-1.51	2.19	-1.94	-2.26	0
429.3	2.63	-5.91	4.18	-1.84	2.62	0		0.02	1.34	2.09	-3.28	0.37	0		-3.38	-0.2	0.53	-10.07	-1.92	0		-0.82	0.79	1.01	-3.72	-1.34	0
430.2	0.33	-8.13	5.03	-4.92	3.56	0		0.79	3.22	3.19	-2.77	1.13	0		-2.67	-0.77	-0.01	-7.3	-0.4	0		2.12	3.45	4.87	-0.36	-0.68	0
431.1	-2.74	-10.62	0.42	-7.15	-4.01	0		0.17	-2.84	1.21	-7.56	-4.4	0		0.06	1.95	3.66	-7.71	2.41	0		-0.61	-1.06	3.56	-2.76	-5.38	0
432	-6.42	-9.33	-3.13	-10.07	-4.26	0		-3.34	-4.03	-1.58	-9.56	-5.91	0		-3.29	-3.76	1.62	-11.2	-1.94	0		-0.26	-3.05	2.89	-3.82	-4.12	0
432.9	-3.2	-7.34	0.88	-6.74	-4.53	0		0.97	1.44	3.36	-3.19	-0.49	0		1.27	1.37	2.75	-6.96	1.1	0		3.19	-0.46	3.09	-1.58	-1.98	0
433.8	-3.57	-11.77	-1.74	-7.69	-1.74	0		0.07	-2.56	3.4	-6.34	-1.27	0		-1.64	-2.38	3.52	-10.56	1.01	0		1.55	-1.56	4.26	-3.95	-0.66	0
434.7	-7	-11.63	-3.82	-9.27	-6.56	0		-4.28	-3.81	-2.48	-8.17	-5.2	0		-2.62	-2.48	1.78	-8.17	2.13	0		-1.33	-4.83	-0.34	-2.12	-2.3	0
435.6	-2.14	-8.89	0.95	-7.65	-0.06	0		-3.75	-3.05	0.57	-9.47	-2.18	0		0.26	-0.44	3.07	-9.46	-1.23	0		2.08	-1.54	4.53	-4.53	-4.25	0
436.5	-4.47	-11.58	-1.42	-6.96	-1.4	0		-2.78	-2.09	0.97	-7.93	-3.57	0		-2.66	-2.26	1.41	-8.84	0.06	0		1.19	-1.67	2.16	-0.87	-0.44	0
0	0	0	0	0	0	0		0	0	0	0	0	0		0	0	0	0	0	0		0	0	0	0	0	0
0	0	0	0	0	0	0		0	0	0	0	0	0		0	0	0	0	0	0		0	0	0	0	0	0
0	0	0	0	0	0	0		0	0	0	0	0	0		0	0	0	0	0	0		0	0	0	0	0	0
0	0	0	0	0	0	0		0	0	0	0	0	0		0	0	0	0	0	0		0	0	0	0	0	0
0	0	0	0	0	0	0		0	0	0	0	0	0		0	0	0	0	0	0		0	0	0	0	0	0
0	0	0	0	0	0	0		0	0	0	0	0	0		0	0	0	0	0	0		0	0	0	0	0	0
0	0	0	0	0	0	0		0	0	0	0	0	0		0	0	0	0	0	0		0	0	0	0	0	0
0	0	0	0	0	0	0		0	0	0	0	0	0		0	0	0	0	0	0		0	0	0	0	0	0
0	0	0	0	0	0	0		0	0	0	0	0	0		0	0	0	0	0	0		0	0	0	0	0	0
0	0	0	0	0	0	0		0	0	0	0	0	0		0	0	0	0	0	0		0	0	0	0	0	0
0	0	0	0	0	0	0		0	0	0	0	0	0		0	0	0	0	0	0		0	0	0	0	0	0
0	0	0	0	0	0	0		0	0	0	0	0	0		0	0	0	0	0	0		0	0	0	0	0	0
0	0	0	0	0	0	0		0	0	0	0	0	0		0	0	0	0	0	0		0	0	0	0	0	0
0	0	0	0	0	0	0		0	0	0	0	0	0		0	0	0	0	0	0		0	0	0	0	0	0
0	0	0	0	0	0	0		0	0	0	0	0	0		0	0	0	0	0	0		0	0	0	0	0	0
0	0	0	0	0	0	0		0	0	0	0	0	0		0	0	0	0	0	0		0	0	0	0	0	0
0	0	0	0	0	0	0		0	0	0	0	0	0		0	0	0	0	0	0		0	0	0	0	0	0
0	0	0	0	0	0	0		0	0	0	0	0	0		0	0	0	0	0	0		0	0	0	0	0	0
0	0	0	0	0	0	0		0	0	0	0	0	0		0	0	0	0	0	0		0	0	0	0	0	0
0	0	0	0	0	0	0		0	0	0	0	0	0		0	0	0	0	0	0		0	0	0	0	0	0
0	0	0	0	0	0	0		0	0	0	0	0	0		0	0	0	0	0	0		0	0	0	0	0	0
0	0	0	0	0	0	0		0	0	0	0	0	0		0	0	0	0	0	0		0	0	0	0	0	0
0	0	0	0	0	0	0		0	0	0	0	0	0		0	0	0	0	0	0		0	0	0	0	0	0
0	0	0	0	0	0	0		0	0	0	0	0	0		0	0	0	0	0	0		0	0	0	0	0	0
0	0	0	0	0	0	0		0	0	0	0	0	0		0	0	0	0	0	0		0	0	0	0	0	0
0	0	0	0	0	0	0		0	0	0	0	0	0		0	0	0	0	0	0		0	0	0	0	0	0
0	0	0	0	0	0	0		0	0	0	0	0	0		0	0	0	0	0	0		0	0	0	0	0	0
0	0	0	0	0	0	0		0	0	0	0	0	0		0	0	0	0	0	0		0	0	0	0	0	0
0	0	0	0	0	0	0		0	0	0	0	0	0		0	0	0	0	0	0		0	0	0	0	0	0
0	0	0	0	0	0	0		0	0	0	0	0	0		0	0	0	0	0	0		0	0	0	0	0	0
0	0	0	0	0	0	0		0	0	0	0	0	0		0	0	0	0	0	0		0	0	0	0	0	0
0	0	0	0	0	0	0		0	0	0	0	0	0		0	0	0	0	0	0		0	0	0	0	0	0
0	0	0	0	0	0	0		0	0	0	0	0	0		0	0	0	0	0	0		0	0	0	0	0	0
0	0	0	0	0	0	0		0	0	0	0	0	0		0	0	0	0	0	0		0	0	0	0	0	0
0	0	0	0	0	0	0		0	0	0	0	0	0		0	0	0	0	0	0		0	0	0	0	0	0
0	0	0	0	0	0	0		0	0	0	0	0	0		0	0	0	0	0	0		0	0	0	0	0	0
0	0	0	0	0	0	0		0	0	0	0	0	0		0	0	0	0	0	0		0	0	0	0	0	0
0	0	0	0	0	0	0		0	0	0	0	0	0		0	0	0	0	0	0		0	0	0	0	0	0
0	0	0	0	0	0	0		0	0	0	0	0	0		0	0	0	0	0	0		0	0	0	0	0	0
0	0	0	0	0	0	0		0	0	0	0	0	0		0	0	0	0	0	0		0	0	0	0	0	0
0	0	0	0	0	0	0		0	0	0	0	0	0		0	0	0	0	0	0		0	0	0	0	0	0
0	0	0	0	0	0	0		0	0	0	0	0	0		0	0	0	0	0	0		0	0	0	0	0	0
0	0	0	0	0	0	0		0	0	0	0	0	0		0	0	0	0	0	0		0	0	0	0	0	0
0	0	0	0	0	0	0		0	0	0	0	0	0		0	0	0	0	0	0		0	0	0	0	0	0
0	0	0	0	0	0	0		0	0	0	0	0	0		0	0	0	0	0	0		0	0	0	0	0	0
0	0	0	0	0	0	0		0	0	0	0	0	0		0	0	0	0	0	0		0	0	0	0	0	0
0	0	0	0	0	0	0		0	0	0	0	0	0		0	0	0	0	0	0		0	0	0	0	0	0
0	0	0	0	0	0	0		0	0	0	0	0	0		0	0	0	0	0	0		0	0	0	0	0	0
0	0	0	0	0	0	0		0	0	0	0	0	0		0	0	0	0	0	0		0	0	0	0	0	0
0	0	0	0	0	0	0		0	0	0	0	0	0		0	0	0	0	0	0		0	0	0	0	0	0
0	0	0	0	0	0	0		0	0	0	0	0	0		0	0	0	0	0	0		0	0	0	0	0	0
0	0	0	0	0	0	0		0	0	0	0	0	0		0	0	0	0	0	0		0	0	0	0	0	0
0	0	0	0	0	0	0		0	0	0	0	0	0		0	0	0	0	0	0		0	0	0	0	0	0
0	0	0	0	0	0	0		0	0	0	0	0	0		0	0	0	0	0	0		0	0	0	0	0	0
0	0	0	0	0	0	0		0	0	0	0	0	0		0	0	0	0	0	0		0	0	0	0	0	0
0	0	0	0	0	0	0		0	0	0	0	0	0		0	0	0	0	0	0		0	0	0	0	0	0
0	0	0	0	0	0	0		0	0	0	0	0	0		0	0	0	0	0	0		0	0	0	0	0	0
0	0	0	0	0	0	0		0	0	0	0	0	0		0	0	0	0	0	0		0	0	0	0	0	0
0	0	0	0	0	0	0		0	0	0	0	0	0		0	0	0	0	0	0		0	0	0	0	0	0
0	0	0	0	0	0	0		0	0	0	0	0	0		0	0	0	0	0	0		0	0	0	0	0	0
0	0	0	0	0	0	0		0	0	0	0	0	0		0	0	0	0	0	0		0	0	0	0	0	0
0	0	0	0	0	0	0		0	0	0	0	0	0		0	0	0	0	0	0		0	0	0	0	0	0
0	0	0	0	0	0	0		0	0	0	0	0	0		0	0	0	0	0	0		0	0	0	0	0	0
0	0	0	0	0	0	0		0	0	0	0	0	0		0	0	0	0	0	0		0	0	0	0	0	0
0	0	0	0	0	0	0		0	0	0	0	0	0		0	0	0	0	0	0		0	0	0	0	0	0
0	0	0	0	0	0	0		0	0	0	0	0	0		0	0	0	0	0	0		0	0	0	0	0	0
0	0	0	0	0	0	0		0	0	0	0	0	0		0	0	0	0	0	0		0	0	0	0	0	0
0	0	0	0	0	0	0		0	0	0	0	0	0		0	0	0	0	0	0		0	0	0	0	0	0
0	0	0	0	0	0	0		0	0	0	0	0	0		0	0	0	0	0	0		0	0	0	0	0	0
0	0	0	0	0	0	0		0	0	0	0	0	0		0	0	0	0	0	0		0	0	0	0	0	0
0	0	0	0	0	0	0		0	0	0	0	0	0		0	0	0	0	0	0		0	0	0	0	0	0
0	0	0	0	0	0	0		0	0	0	0	0	0		0	0	0	0	0	0		0	0	0	0	0	0
0	0	0	0	0	0	0		0	0	0	0	0	0		0	0	0	0	0	0		0	0	0	0	0	0
0	0	0	0	0	0	0		0	0	0	0	0	0		0	0	0	0	0	0		0	0	0	0	0	0
0	0	0	0	0	0	0		0	0	0	0	0	0		0	0	0	0	0	0		0	0	0	0	0	0
0	0	0	0	0	0	0		0	0	0	0	0	0		0	0	0	0	0	0		0	0	0	0	0	0
0	0	0	0	0	0	0		0	0	0	0	0	0		0	0	0	0	0	0		0	0	0	0	0	0
0	0	0	0	0	0	0		0	0	0	0	0	0		0	0	0	0	0	0		0	0	0	0	0	0
0	0	0	0	0	0	0		0	0	0	0	0	0		0	0	0	0	0	0		0	0	0	0	0	0
0	0	0	0	0	0	0		0	0	0	0	0	0		0	0	0	0	0	0		0	0	0	0	0	0
0	0	0	0	0	0	0		0	0	0	0	0	0		0	0	0	0	0	0		0	0	0	0	0	0
0	0	0	0	0	0	0		0	0	0	0	0	0		0	0	0	0	0	0		0	0	0	0	0	0
0	0	0	0	0	0	0		0	0	0	0	0	0		0	0	0	0	0	0		0	0	0	0	0	0
0	0	0	0	0	0	0		0	0	0	0	0	0		0	0	0	0	0	0		0	0	0	0	0	0
0	0	0	0	0	0	0		0	0	0	0	0	0		0	0	0	0	0	0		0	0	0	0	0	0
0	0	0	0	0	0	0		0	0	0	0	0	0		0	0	0	0	0	0		0	0	0	0	0	0
0	0	0	0	0	0	0		0	0	0	0	0	0		0	0	0	0	0	0		0	0	0	0	0	0
0	0	0	0	0	0	0		0	0	0	0	0	0		0	0	0	0	0	0		0	0	0	0	0	0
0	0	0	0	0	0	0		0	0	0	0	0	0		0	0	0	0	0	0		0	0	0	0	0	0
0	0	0	0	0	0	0		0	0	0	0	0	0		0	0	0	0	0	0		0	0	0	0	0	0
0	0	0	0	0	0	0		0	0	0	0	0	0		0	0	0	0	0	0		0	0	0	0	0	0
0	0	0	0	0	0	0		0	0	0	0	0	0		0	0	0	0	0	0		0	0	0	0	0	0
0	0	0	0	0	0	0		0	0	0	0	0	0		0	0	0	0	0	0		0	0	0	0	0	0
0	0	0	0	0	0	0		0	0	0	0	0	0		0	0	0	0	0	0		0	0	0	0	0	0
0	0	0	0	0	0	0		0	0	0	0	0	0		0	0	0	0	0	0		0	0	0	0	0	0
0	0	0	0	0	0	0		0	0	0	0	0	0		0	0	0	0	0	0		0	0	0	0	0	0
0	0	0	0	0	0	0		0	0	0	0	0	0		0	0	0	0	0	0		0	0	0	0	0	0
0	0	0	0	0	0	0		0	0	0	0	0	0		0	0	0	0	0	0		0	0	0	0	0	0
0	0	0	0	0	0	0		0	0	0	0	0	0		0	0	0	0	0	0		0	0	0	0	0	0
0	0	0	0	0	0	0		0	0	0	0	0	0		0	0	0	0	0	0		0	0	0	0	0	0
0	0	0	0	0	0	0		0	0	0	0	0	0		0	0	0	0	0	0		0	0	0	0	0	0
0	0	0	0	0	0	0		0	0	0	0	0	0		0	0	0	0	0	0		0	0	0	0	0	0
0	0	0	0	0	0	0		0	0	0	0	0	0		0	0	0	0	0	0		0	0	0	0	0	0
0	0	0	0	0	0	0		0	0	0	0	0	0		0	0	0	0	0	0		0	0	0	0	0	0
0	0	0	0	0	0	0		0	0	0	0	0	0		0	0	0	0	0	0		0	0	0	0	0	0
0	0	0	0	0	0	0		0	0	0	0	0	0		0	0	0	0	0	0		0	0	0	0	0	0
0	0	0	0	0	0	0		0	0	0	0	0	0		0	0	0	0	0	0		0	0	0	0	0	0
0	0	0	0	0	0	0		0	0	0	0	0	0		0	0	0	0	0	0		0	0	0	0	0	0
0	0	0	0	0	0	0		0	0	0	0	0	0		0	0	0	0	0	0		0	0	0	0	0	0
0	0	0	0	0	0	0		0	0	0	0	0	0		0	0	0	0	0	0		0	0	0	0	0	0
0	0	0	0	0	0	0		0	0	0	0	0	0		0	0	0	0	0	0		0	0	0	0	0	0
0	0	0	0	0	0	0		0	0	0	0	0	0		0	0	0	0	0	0		0	0	0	0	0	0
0	0	0	0	0	0	0		0	0	0	0	0	0		0	0	0	0	0	0		0	0	0	0	0	0
0	0	0	0	0	0	0		0	0	0	0	0	0		0	0	0	0	0	0		0	0	0	0	0	0
0	0	0	0	0	0	0		0	0	0	0	0	0		0	0	0	0	0	0		0	0	0	0	0	0
0	0	0	0	0	0	0		0	0	0	0	0	0		0	0	0	0	0	0		0	0	0	0	0	0
0	0	0	0	0	0	0		0	0	0	0	0	0		0	0	0	0	0	0		0	0	0	0	0	0
0	0	0	0	0	0	0		0	0	0	0	0	0		0	0	0	0	0	0		0	0	0	0	0	0
0	0	0	0	0	0	0		0	0	0	0	0	0		0	0	0	0	0	0		0	0	0	0	0	0
0	0	0	0	0	0	0		0	0	0	0	0	0		0	0	0	0	0	0		0	0	0	0	0	0
0	0	0	0	0	0	0		0	0	0	0	0	0		0	0	0	0	0	0		0	0	0	0	0	0
0	0	0	0	0	0	0		0	0	0	0	0	0		0	0	0	0	0	0		0	0	0	0	0	0
0	0	0	0	0	0	0		0	0	0	0	0	0		0	0	0	0	0	0		0	0	0	0	0	0
0	0	0	0	0	0	0		0	0	0	0	0	0		0	0	0	0	0	0		0	0	0	0	0	0
0	0	0	0	0	0	0		0	0	0	0	0	0		0	0	0	0	0	0		0	0	0	0	0	0
0	0	0	0	0	0	0		0	0	0	0	0	0		0	0	0	0	0	0		0	0	0	0	0	0
0	0	0	0	0	0	0		0	0	0	0	0	0		0	0	0	0	0	0		0	0	0	0	0	0
0	0	0	0	0	0	0		0	0	0	0	0	0		0	0	0	0	0	0		0	0	0	0	0	0
0	0	0	0	0	0	0		0	0	0	0	0	0		0	0	0	0	0	0		0	0	0	0	0	0
0	0	0	0	0	0	0		0	0	0	0	0	0		0	0	0	0	0	0		0	0	0	0	0	0
0	0	0	0	0	0	0		0	0	0	0	0	0		0	0	0	0	0	0		0	0	0	0	0	0
0	0	0	0	0	0	0		0	0	0	0	0	0		0	0	0	0	0	0		0	0	0	0	0	0
0	0	0	0	0	0	0		0	0	0	0	0	0		0	0	0	0	0	0		0	0	0	0	0	0
0	0	0	0	0	0	0		0	0	0	0	0	0		0	0	0	0	0	0		0	0	0	0	0	0
0	0	0	0	0	0	0		0	0	0	0	0	0		0	0	0	0	0	0		0	0	0	0	0	0
0	0	0	0	0	0	0		0	0	0	0	0	0		0	0	0	0	0	0		0	0	0	0	0	0
0	0	0	0	0	0	0		0	0	0	0	0	0		0	0	0	0	0	0		0	0	0	0	0	0
0	0	0	0	0	0	0		0	0	0	0	0	0		0	0	0	0	0	0		0	0	0	0	0	0
0	0	0	0	0	0	0		0	0	0	0	0	0		0	0	0	0	0	0		0	0	0	0	0	0
0	0	0	0	0	0	0		0	0	0	0	0	0		0	0	0	0	0	0		0	0	0	0	0	0
0	0	0	0	0	0	0		0	0	0	0	0	0		0	0	0	0	0	0		0	0	0	0	0	0
0	0	0	0	0	0	0		0	0	0	0	0	0		0	0	0	0	0	0		0	0	0	0	0	0
0	0	0	0	0	0	0		0	0	0	0	0	0		0	0	0	0	0	0		0	0	0	0	0	0
0	0	0	0	0	0	0		0	0	0	0	0	0		0	0	0	0	0	0		0	0	0	0	0	0
0	0	0	0	0	0	0		0	0	0	0	0	0		0	0	0	0	0	0		0	0	0	0	0	0
0	0	0	0	0	0	0		0	0	0	0	0	0		0	0	0	0	0	0		0	0	0	0	0	0
0	0	0	0	0	0	0		0	0	0	0	0	0		0	0	0	0	0	0		0	0	0	0	0	0
0	0	0	0	0	0	0		0	0	0	0	0	0		0	0	0	0	0	0		0	0	0	0	0	0
0	0	0	0	0	0	0		0	0	0	0	0	0		0	0	0	0	0	0		0	0	0	0	0	0
0	0	0	0	0	0	0		0	0	0	0	0	0		0	0	0	0	0	0		0	0	0	0	0	0
0	0	0	0	0	0	0		0	0	0	0	0	0		0	0	0	0	0	0		0	0	0	0	0	0
0	0	0	0	0	0	0		0	0	0	0	0	0		0	0	0	0	0	0		0	0	0	0	0	0
0	0	0	0	0	0	0		0	0	0	0	0	0		0	0	0	0	0	0		0	0	0	0	0	0
0	0	0	0	0	0	0		0	0	0	0	0	0		0	0	0	0	0	0		0	0	0	0	0	0
0	0	0	0	0	0	0		0	0	0	0	0	0		0	0	0	0	0	0		0	0	0	0	0	0
0	0	0	0	0	0	0		0	0	0	0	0	0		0	0	0	0	0	0		0	0	0	0	0	0
0	0	0	0	0	0	0		0	0	0	0	0	0		0	0	0	0	0	0		0	0	0	0	0	0
0	0	0	0	0	0	0		0	0	0	0	0	0		0	0	0	0	0	0		0	0	0	0	0	0
0	0	0	0	0	0	0		0	0	0	0	0	0		0	0	0	0	0	0		0	0	0	0	0	0
0	0	0	0	0	0	0		0	0	0	0	0	0		0	0	0	0	0	0		0	0	0	0	0	0
0	0	0	0	0	0	0		0	0	0	0	0	0		0	0	0	0	0	0		0	0	0	0	0	0
0	0	0	0	0	0	0		0	0	0	0	0	0		0	0	0	0	0	0		0	0	0	0	0	0
0	0	0	0	0	0	0		0	0	0	0	0	0		0	0	0	0	0	0		0	0	0	0	0	0
0	0	0	0	0	0	0		0	0	0	0	0	0		0	0	0	0	0	0		0	0	0	0	0	0
0	0	0	0	0	0	0		0	0	0	0	0	0		0	0	0	0	0	0		0	0	0	0	0	0
0	0	0	0	0	0	0		0	0	0	0	0	0		0	0	0	0	0	0		0	0	0	0	0	0
0	0	0	0	0	0	0		0	0	0	0	0	0		0	0	0	0	0	0		0	0	0	0	0	0
0	0	0	0	0	0	0		0	0	0	0	0	0		0	0	0	0	0	0		0	0	0	0	0	0
0	0	0	0	0	0	0		0	0	0	0	0	0		0	0	0	0	0	0		0	0	0	0	0	0
0	0	0	0	0	0	0		0	0	0	0	0	0		0	0	0	0	0	0		0	0	0	0	0	0
0	0	0	0	0	0	0		0	0	0	0	0	0		0	0	0	0	0	0		0	0	0	0	0	0
0	0	0	0	0	0	0		0	0	0	0	0	0		0	0	0	0	0	0		0	0	0	0	0	0
0	0	0	0	0	0	0		0	0	0	0	0	0		0	0	0	0	0	0		0	0	0	0	0	0
0	0	0	0	0	0	0		0	0	0	0	0	0		0	0	0	0	0	0		0	0	0	0	0	0
0	0	0	0	0	0	0		0	0	0	0	0	0		0	0	0	0	0	0		0	0	0	0	0	0
0	0	0	0	0	0	0		0	0	0	0	0	0		0	0	0	0	0	0		0	0	0	0	0	0
0	0	0	0	0	0	0		0	0	0	0	0	0		0	0	0	0	0	0		0	0	0	0	0	0
0	0	0	0	0	0	0		0	0	0	0	0	0		0	0	0	0	0	0		0	0	0	0	0	0
0	0	0	0	0	0	0		0	0	0	0	0	0		0	0	0	0	0	0		0	0	0	0	0	0
0	0	0	0	0	0	0		0	0	0	0	0	0		0	0	0	0	0	0		0	0	0	0	0	0
0	0	0	0	0	0	0		0	0	0	0	0	0		0	0	0	0	0	0		0	0	0	0	0	0
0	0	0	0	0	0	0		0	0	0	0	0	0		0	0	0	0	0	0		0	0	0	0	0	0
0	0	0	0	0	0	0		0	0	0	0	0	0		0	0	0	0	0	0		0	0	0	0	0	0
0	0	0	0	0	0	0		0	0	0	0	0	0		0	0	0	0	0	0		0	0	0	0	0	0
0	0	0	0	0	0	0		0	0	0	0	0	0		0	0	0	0	0	0		0	0	0	0	0	0
0	0	0	0	0	0	0		0	0	0	0	0	0		0	0	0	0	0	0		0	0	0	0	0	0
0	0	0	0	0	0	0		0	0	0	0	0	0		0	0	0	0	0	0		0	0	0	0	0	0
0	0	0	0	0	0	0		0	0	0	0	0	0		0	0	0	0	0	0		0	0	0	0	0	0
0	0	0	0	0	0	0		0	0	0	0	0	0		0	0	0	0	0	0		0	0	0	0	0	0
0	0	0	0	0	0	0		0	0	0	0	0	0		0	0	0	0	0	0		0	0	0	0	0	0
0	0	0	0	0	0	0		0	0	0	0	0	0		0	0	0	0	0	0		0	0	0	0	0	0
0	0	0	0	0	0	0		0	0	0	0	0	0		0	0	0	0	0	0		0	0	0	0	0	0
0	0	0	0	0	0	0		0	0	0	0	0	0		0	0	0	0	0	0		0	0	0	0	0	0
0	0	0	0	0	0	0		0	0	0	0	0	0		0	0	0	0	0	0		0	0	0	0	0	0
0	0	0	0	0	0	0		0	0	0	0	0	0		0	0	0	0	0	0		0	0	0	0	0	0
0	0	0	0	0	0	0		0	0	0	0	0	0		0	0	0	0	0	0		0	0	0	0	0	0
0	0	0	0	0	0	0		0	0	0	0	0	0		0	0	0	0	0	0		0	0	0	0	0	0
0	0	0	0	0	0	0		0	0	0	0	0	0		0	0	0	0	0	0		0	0	0	0	0	0
0	0	0	0	0	0	0		0	0	0	0	0	0		0	0	0	0	0	0		0	0	0	0	0	0
0	0	0	0	0	0	0		0	0	0	0	0	0		0	0	0	0	0	0		0	0	0	0	0	0
0	0	0	0	0	0	0		0	0	0	0	0	0		0	0	0	0	0	0		0	0	0	0	0	0
0	0	0	0	0	0	0		0	0	0	0	0	0		0	0	0	0	0	0		0	0	0	0	0	0
0	0	0	0	0	0	0		0	0	0	0	0	0		0	0	0	0	0	0		0	0	0	0	0	0
0	0	0	0	0	0	0		0	0	0	0	0	0		0	0	0	0	0	0		0	0	0	0	0	0
0	0	0	0	0	0	0		0	0	0	0	0	0		0	0	0	0	0	0		0	0	0	0	0	0
0	0	0	0	0	0	0		0	0	0	0	0	0		0	0	0	0	0	0		0	0	0	0	0	0
0	0	0	0	0	0	0		0	0	0	0	0	0		0	0	0	0	0	0		0	0	0	0	0	0
0	0	0	0	0	0	0		0	0	0	0	0	0		0	0	0	0	0	0		0	0	0	0	0	0
0	0	0	0	0	0	0		0	0	0	0	0	0		0	0	0	0	0	0		0	0	0	0	0	0
0	0	0	0	0	0	0		0	0	0	0	0	0		0	0	0	0	0	0		0	0	0	0	0	0
0	0	0	0	0	0	0		0	0	0	0	0	0		0	0	0	0	0	0		0	0	0	0	0	0
0	0	0	0	0	0	0		0	0	0	0	0	0		0	0	0	0	0	0		0	0	0	0	0	0
0	0	0	0	0	0	0		0	0	0	0	0	0		0	0	0	0	0	0		0	0	0	0	0	0
0	0	0	0	0	0	0		0	0	0	0	0	0		0	0	0	0	0	0		0	0	0	0	0	0
0	0	0	0	0	0	0		0	0	0	0	0	0		0	0	0	0	0	0		0	0	0	0	0	0
0	0	0	0	0	0	0		0	0	0	0	0	0		0	0	0	0	0	0		0	0	0	0	0	0
0	0	0	0	0	0	0		0	0	0	0	0	0		0	0	0	0	0	0		0	0	0	0	0	0
0	0	0	0	0	0	0		0	0	0	0	0	0		0	0	0	0	0	0		0	0	0	0	0	0
0	0	0	0	0	0	0		0	0	0	0	0	0		0	0	0	0	0	0		0	0	0	0	0	0
0	0	0	0	0	0	0		0	0	0	0	0	0		0	0	0	0	0	0		0	0	0	0	0	0
0	0	0	0	0	0	0		0	0	0	0	0	0		0	0	0	0	0	0		0	0	0	0	0	0
0	0	0	0	0	0	0		0	0	0	0	0	0		0	0	0	0	0	0		0	0	0	0	0	0
0	0	0	0	0	0	0		0	0	0	0	0	0		0	0	0	0	0	0		0	0	0	0	0	0
0	0	0	0	0	0	0		0	0	0	0	0	0		0	0	0	0	0	0		0	0	0	0	0	0
0	0	0	0	0	0	0		0	0	0	0	0	0		0	0	0	0	0	0		0	0	0	0	0	0
0	0	0	0	0	0	0		0	0	0	0	0	0		0	0	0	0	0	0		0	0	0	0	0	0
0	0	0	0	0	0	0		0	0	0	0	0	0		0	0	0	0	0	0		0	0	0	0	0	0
0	0	0	0	0	0	0		0	0	0	0	0	0		0	0	0	0	0	0		0	0	0	0	0	0
0	0	0	0	0	0	0		0	0	0	0	0	0		0	0	0	0	0	0		0	0	0	0	0	0
0	0	0	0	0	0	0		0	0	0	0	0	0		0	0	0	0	0	0		0	0	0	0	0	0
0	0	0	0	0	0	0		0	0	0	0	0	0		0	0	0	0	0	0		0	0	0	0	0	0
0	0	0	0	0	0	0		0	0	0	0	0	0		0	0	0	0	0	0		0	0	0	0	0	0
0	0	0	0	0	0	0		0	0	0	0	0	0		0	0	0	0	0	0		0	0	0	0	0	0
0	0	0	0	0	0	0		0	0	0	0	0	0		0	0	0	0	0	0		0	0	0	0	0	0
0	0	0	0	0	0	0		0	0	0	0	0	0		0	0	0	0	0	0		0	0	0	0	0	0
0	0	0	0	0	0	0		0	0	0	0	0	0		0	0	0	0	0	0		0	0	0	0	0	0
0	0	0	0	0	0	0		0	0	0	0	0	0		0	0	0	0	0	0		0	0	0	0	0	0
0	0	0	0	0	0	0		0	0	0	0	0	0		0	0	0	0	0	0		0	0	0	0	0	0
0	0	0	0	0	0	0		0	0	0	0	0	0		0	0	0	0	0	0		0	0	0	0	0	0
0	0	0	0	0	0	0		0	0	0	0	0	0		0	0	0	0	0	0		0	0	0	0	0	0
0	0	0	0	0	0	0		0	0	0	0	0	0		0	0	0	0	0	0		0	0	0	0	0	0
0	0	0	0	0	0	0		0	0	0	0	0	0		0	0	0	0	0	0		0	0	0	0	0	0
0	0	0	0	0	0	0		0	0	0	0	0	0		0	0	0	0	0	0		0	0	0	0	0	0
0	0	0	0	0	0	0		0	0	0	0	0	0		0	0	0	0	0	0		0	0	0	0	0	0
0	0	0	0	0	0	0		0	0	0	0	0	0		0	0	0	0	0	0		0	0	0	0	0	0
0	0	0	0	0	0	0		0	0	0	0	0	0		0	0	0	0	0	0		0	0	0	0	0	0
0	0	0	0	0	0	0		0	0	0	0	0	0		0	0	0	0	0	0		0	0	0	0	0	0
0	0	0	0	0	0	0		0	0	0	0	0	0		0	0	0	0	0	0		0	0	0	0	0	0
0	0	0	0	0	0	0		0	0	0	0	0	0		0	0	0	0	0	0		0	0	0	0	0	0
0	0	0	0	0	0	0		0	0	0	0	0	0		0	0	0	0	0	0		0	0	0	0	0	0
0	0	0	0	0	0	0		0	0	0	0	0	0		0	0	0	0	0	0		0	0	0	0	0	0
0	0	0	0	0	0	0		0	0	0	0	0	0		0	0	0	0	0	0		0	0	0	0	0	0
0	0	0	0	0	0	0		0	0	0	0	0	0		0	0	0	0	0	0		0	0	0	0	0	0
0	0	0	0	0	0	0		0	0	0	0	0	0		0	0	0	0	0	0		0	0	0	0	0	0
0	0	0	0	0	0	0		0	0	0	0	0	0		0	0	0	0	0	0		0	0	0	0	0	0
0	0	0	0	0	0	0		0	0	0	0	0	0		0	0	0	0	0	0		0	0	0	0	0	0
0	0	0	0	0	0	0		0	0	0	0	0	0		0	0	0	0	0	0		0	0	0	0	0	0
0	0	0	0	0	0	0		0	0	0	0	0	0		0	0	0	0	0	0		0	0	0	0	0	0
0	0	0	0	0	0	0		0	0	0	0	0	0		0	0	0	0	0	0		0	0	0	0	0	0
0	0	0	0	0	0	0		0	0	0	0	0	0		0	0	0	0	0	0		0	0	0	0	0	0
0	0	0	0	0	0	0		0	0	0	0	0	0		0	0	0	0	0	0		0	0	0	0	0	0
0	0	0	0	0	0	0		0	0	0	0	0	0		0	0	0	0	0	0		0	0	0	0	0	0
0	0	0	0	0	0	0		0	0	0	0	0	0		0	0	0	0	0	0		0	0	0	0	0	0
0	0	0	0	0	0	0		0	0	0	0	0	0		0	0	0	0	0	0		0	0	0	0	0	0
0	0	0	0	0	0	0		0	0	0	0	0	0		0	0	0	0	0	0		0	0	0	0	0	0
0	0	0	0	0	0	0		0	0	0	0	0	0		0	0	0	0	0	0		0	0	0	0	0	0
0	0	0	0	0	0	0		0	0	0	0	0	0		0	0	0	0	0	0		0	0	0	0	0	0
0	0	0	0	0	0	0		0	0	0	0	0	0		0	0	0	0	0	0		0	0	0	0	0	0
0	0	0	0	0	0	0		0	0	0	0	0	0		0	0	0	0	0	0		0	0	0	0	0	0
0	0	0	0	0	0	0		0	0	0	0	0	0		0	0	0	0	0	0		0	0	0	0	0	0
0	0	0	0	0	0	0		0	0	0	0	0	0		0	0	0	0	0	0		0	0	0	0	0	0
0	0	0	0	0	0	0		0	0	0	0	0	0		0	0	0	0	0	0		0	0	0	0	0	0

## Sheet: Data corrected cropped
X	L1A1	L1A2	L1A3	L1A4	L1A5	L1A6		L2A1	L2A2	L2A3	L2A4	L2A5	L2A6		L3A1	L3A2	L3A3	L3A4	L3A5	L3A6		L4A1	L4A2	L4A3	L4A4	L4A5	L4A6
-4.5	-3.11	0.25	0.42	-2.03	0.03	0		3.14	4.24	4.35	4.31	5.27	0		0	-0.84	-0.33	-0.7	1.15	0		-0.69	-1.29	-1.88	-0.41	-0.87	0
-3.6	2.21	-0.38	-0.25	-2.32	1.31	0		-0.14	-2.28	0.91	-1.1	-1.1	0		-2.84	-2.72	-1.85	-3.34	-3.73	0		0.35	2.75	1.76	1.91	2.81	0
-2.7	1.39	0	0.39	0.69	-0.06	0		-0.91	-1.47	0.95	-2.37	-2.21	0		-2.22	-0.64	-0.61	-0.95	-0.99	0		-0.93	0.64	0.28	-2.39	0.3	0
-1.8	-1.54	0.41	-2.97	0.33	-0.5	0		-1.59	-0.63	-3.22	-0.2	-0.65	0		-0.85	-0.72	-0.36	-0.12	0.61	0		-0.95	0.67	-0.49	-0.88	-0.01	0
-0.9	2.72	-0.45	1.1	2.95	5.01	0		1.32	-0.29	2.68	-0.79	2.04	0		-0.85	0.57	1.05	-2.07	-0.65	0		-1.14	-2.13	-2.14	-1.69	-2.34	0
0	-1.22	-3.37	-2.44	-0.15	-3.47	0		-2.5	-1.46	-2.52	-2.88	-0.08	0		-1.59	0.81	-0.73	-2.8	3.21	0		-1.79	-1.3	-2	-1.11	-0.36	0
0.9	-3.76	-1.48	-0.59	-2.32	-3.18	0		-2.02	-1.56	1.42	0.06	0.41	0		-3.06	-2.96	-1.22	-2.33	-0.54	0		0.86	0.18	-1.23	-1.6	-1.54	0
1.8	-3.26	-3.97	-4.61	-4.37	-4.32	0		-6.13	-6.9	-2.81	-4.25	-3.81	0		-2.91	-4.45	0.12	-2.82	-0.82	0		-0.95	-1.14	-2.06	0.08	0.99	0
2.7	-3.13	-3.49	-1.18	-2.29	-4.67	0		-3.59	-1.3	-2.48	-2.5	-2.27	0		0.95	1.72	0.13	0.2	2.06	0		-2.07	0.08	-1.78	-2.28	-1.84	0
3.6	-1.11	-5.17	-0.94	-0.45	-0.72	0		0.23	1.78	2.67	2.49	1.69	0		0.25	3.59	1.77	-0.11	3.73	0		-1.12	-0.24	-0.59	-1.83	-2.97	0
4.5	-0.81	-1.56	3.05	-1.16	0.28	0		-3.72	-3.66	-0.65	-6.07	-4.86	0		-3.31	-1.48	-1.05	-6.28	-3.34	0		-0.52	-0.01	1.15	-2.88	-2.72	0
5.4	-2.22	-1.21	0.3	-3.39	-4.29	0		-4.17	2.24	2.46	-2.6	-0.88	0		-1.79	1.3	1.18	-2.17	-0.49	0		1.55	2.88	0.43	0.76	-1.4	0
6.3	-1.39	-2.42	0.14	-1.13	-3.41	0		-2.18	-1.44	1.07	2.41	0.72	0		-0.99	0.01	3.16	1.39	2.53	0		3.47	3.5	4.78	4.18	0.53	0
7.2	2.87	0.39	3.75	3.1	0.88	0		1.74	-2.25	2.37	0.61	-1.3	0		1.89	-0.26	1.74	-0.44	-0.46	0		3.8	3.96	2.85	3.61	2.59	0
8.1	-0.34	0.68	1.83	1.15	-1.95	0		-4.18	-0.07	-0.58	-2.91	-1.05	0		-2.26	-1.76	1.16	-2.45	0.85	0		13.37	14.05	15.02	16.54	16.49	0
9	4.77	0.28	3.74	2.43	-0.2	0		-1.4	-0.07	0.04	-0.46	1.58	0		-1.17	0.24	-1.08	-4.08	-1.48	0		6.05	8.22	9.94	10.43	10.76	0
9.9	6.61	4.07	4.92	0	-0.61	0		-0.65	-0.17	3.53	-0.26	0.76	0		0	0.12	0.45	-3.99	-1.56	0		-1.01	-0.77	-1.72	2.87	1.61	0
10.8	3.96	2	4.33	4.68	-1.09	0		-1.49	-0.79	1.26	-1.17	-0.89	0		2.26	0.69	-1.1	0.03	-1.82	0		0.35	1.96	0.92	5.31	-2.61	0
11.7	5.68	-0.46	2.74	1.06	-3.23	0		-3.13	-3.04	-2.65	-1.97	-3.87	0		-3.5	-3.03	-1.84	-7.84	-4.91	0		-3.49	-2.42	-1.64	0.41	-3.14	0
12.6	6.85	0.79	5.09	5.77	-1.93	0		0.26	1.95	4.12	3.27	0.28	0		-0.37	-0.1	-3.78	-4.52	-1.63	0		-2.47	-0.95	0.89	2.14	-3.13	0
13.5	5.37	0.25	3.6	0.48	-2.06	0		-1.54	0.4	2.75	-1.35	-1.59	0		-0.46	-0.58	-0.19	-2.52	-1.75	0		-4.73	-3.54	-1.44	-1.64	-4.46	0
14.4	6.01	2.42	4.32	0.97	1.16	0		0.72	1.71	4.78	-1.64	1.6	0		2.1	1.51	4.42	-0.71	2.92	0		-1.7	-1.2	3.25	2.43	-0.51	0
15.3	5.65	-1.9	4.41	1.34	-2.01	0		-1.92	-1.42	0.25	-1.11	-0.72	0		-0.01	0.4	0.4	1.34	0.92	0		-4.36	-4.96	-1.06	2.61	-5.71	0
16.2	6.55	-0.26	4.54	2.49	-1.26	0		-0.68	-1.64	4.03	1.87	-0.87	0		1.41	2.94	2.06	0.66	3.37	0		-1.49	-0.41	1.87	3.5	0.98	0
17.1	7.01	0.1	3.81	1.72	-1.8	0		2.93	2.76	2.74	-0.43	2.92	0		4.35	1.82	1.47	0.05	1	0		0.23	2.01	1.75	4.54	0.13	0
18	7.67	0.2	6.35	-0.89	-1.06	0		-1.1	1.99	2.47	-1.55	-0.51	0		-0.76	1.95	-1.96	-2.54	-2.26	0		-3.06	-0.91	-2.09	1.86	-3.92	0
18.9	5.29	0.88	2.15	-1.57	-3.13	0		-0.46	0.36	-0.79	-3.08	0.66	0		4.15	2.58	0.72	1.06	3.84	0		-1.17	1.94	1.37	2.89	0.82	0
19.8	3.43	0.89	1.69	-2.77	-1.64	0		-3.12	-1.87	2.14	-2.06	0.55	0		1.63	1.2	1.87	-0.93	0.15	0		-1.89	-0.1	1.33	3.5	-0.17	0
20.7	5.28	1.23	2.86	2.27	-2.1	0		0.99	0.88	3.22	1.5	-0.14	0		-0.32	-2.13	1.06	-3.75	-1.79	0		-1.55	0.01	1.36	-1.72	-1.19	0
21.6	6.17	0.89	3.77	1.75	-0.71	0		3.59	2.97	4.12	2.08	-0.02	0		0.45	-2.81	0.09	-4.91	-1.81	0		-2.62	-2.52	-0.77	-0.29	-2.12	0
22.5	8.61	4.42	5.42	1.46	-1.15	0		2.4	2.24	4.93	-0.28	1.38	0		2.78	2.78	1.23	1.98	2.59	0		-2.53	-1.49	0.16	2.78	-1.97	0
23.4	7.9	1.88	5.12	2.4	-3.76	0		0.56	-0.21	3.87	-0.8	-0.28	0		3.75	2.81	4.33	-0.13	3.39	0		-0.69	-0.4	1.42	1.79	0.32	0
24.3	3.8	2.13	5.09	-1.64	-2.5	0		-0.34	-0.68	1.48	-0.95	0.11	0		2.66	0.45	2.24	-1.54	1.38	0		0.79	0.71	3.26	3.26	0.75	0
25.2	4.8	-1.46	1.49	-0.97	-3.69	0		0.26	-1.86	0.13	0.05	-0.75	0		2.09	0.47	1.15	-1.89	-0.28	0		-0.76	1.81	3.79	4.56	-1.93	0
26.1	3.15	1.72	3.8	-0.24	-4.66	0		-0.95	1.86	1.47	0.72	-1.41	0		0.34	-0.02	-2.59	-5.18	-3.01	0		-1.07	-1.55	0	-0.09	-3.75	0
27	5.08	3.58	4.17	-0.15	1.97	0		-2.85	-2.15	-1.12	-4.25	-1.35	0		-1.78	-3.4	-2.11	-6.32	-1.07	0		-5.31	-1.11	1.26	-0.66	-1.1	0
27.9	5.01	2.97	1.46	-0.65	-1.65	0		0.34	1.59	3.01	-1.32	0.64	0		1.64	1.93	0.67	0.27	0.16	0		-2.79	-0.78	-0.8	5.24	-1.56	0
28.8	6.11	1.58	4.22	1.05	-3.82	0		-4.15	-2.09	-2.65	-3.03	-4.31	0		-2.3	-1.84	-0.78	-2.84	-0.19	0		-1.28	-0.04	0.27	2.19	-1.76	0
29.7	7.17	0.69	5.37	0.86	-0.91	0		-3.74	0.92	0.28	-1.22	-1.26	0		-0.26	1.47	0.17	-0.29	1.02	0		-5.27	-3.07	-1.58	2.02	-4.87	0
30.6	4.04	-0.85	3.78	0.8	-4.48	0		-2.63	-2.34	-3.43	-2.72	-5.59	0		1.08	-2.66	-2.8	-5.13	-1.6	0		-5.37	-3.87	-2.15	-2.51	-1.9	0
31.5	5.66	2.03	6.35	1.43	0.85	0		2.86	3.25	4.1	2.63	4.41	0		4.45	5.01	2	-1.92	0.45	0		-0.65	-0.36	0.21	-0.61	-3.1	0
32.4	7.15	1.3	4.54	1.03	-4.96	0		-3.01	-1.61	0.23	-4.2	-2.29	0		-2.68	-0.14	-1.27	-4.97	-0.78	0		0.35	-0.02	1.67	2.66	1.94	0
33.3	2.65	2.23	3.13	-0.7	-2.02	0		-2.48	1.19	0.22	-2.55	-1.83	0		0.16	0.13	-0.43	-3.65	-1.09	0		-0.54	1.25	1.6	-1.17	-2.87	0
34.2	5.38	0.3	5.1	-1.15	-2.51	0		-0.64	-0.06	0.83	-2.98	0.04	0		-2.99	-0.42	-0.87	-3.88	-1.22	0		-6.07	-2.36	-0.39	-1.05	-3.2	0
35.1	4.19	0.34	2.09	1.37	-1.23	0		0.69	1.73	4.02	2.71	3.22	0		1.54	2.77	2.25	-0.08	1.47	0		-2.63	2	3.91	2.79	-1.02	0
36	3.8	1.32	3.35	0.04	-1.57	0		-0.15	2.41	2.75	0.91	1.43	0		0.66	5.35	2.86	0.26	2.3	0		-4.27	-0.6	-4	0	0.02	0
36.9	5.08	1.98	5.09	1.83	-1.51	0		1.09	1.7	4.24	1.89	0.95	0		0.16	0.76	1.05	-1.94	-1.1	0		-2.49	-0.95	0.93	1.34	-1.97	0
37.8	6.19	-0.38	2.22	1.94	-2.68	0		0.27	-1	1.79	-0.94	-0.74	0		-0.58	1.01	0.78	-3.62	-0.41	0		-4.05	-1.72	1.23	0.81	-1.67	0
38.7	3.61	-0.71	1.31	-0.59	-4.35	0		-4.88	-1.27	-0.8	-3.14	-3.48	0		0.33	2.61	0.46	-0.2	2.19	0		-1.04	-0.74	0.11	0.49	-2	0
39.6	7.07	2.22	2.9	3.5	0.25	0		1.88	-1.19	0.99	-0.85	-0.3	0		2.96	-0.89	0.05	-2.07	-1.67	0		-0.14	-1.13	2.41	0.55	-2.65	0
40.5	2.12	0.71	3.18	0.54	-7.52	0		-4.1	1.06	-3.36	-1.07	-3.59	0		-2.23	-0.23	-4.58	-4.98	-4.58	0		0.22	-2.33	-1.29	2.79	-4.92	0
41.4	6.03	2.15	3.87	1.27	-2.65	0		0.05	0.2	-0.11	0.2	-1.25	0		-0.84	0.2	-3.52	-4.15	-1.42	0		-5.22	-3.12	-1.9	-0.72	-4.52	0
42.3	7.17	0.93	2.55	1.67	-0.81	0		3.77	1.27	1.8	3.29	2.01	0		2.83	0.76	0.56	-3.12	-0.5	0		1.65	1.27	2.06	2.95	0.49	0
43.2	4.56	-1.3	1.11	1.55	-4.3	0		-0.87	-0.27	-1.1	-3.12	-1.1	0		0.63	-0.64	-2.9	-6.57	-2	0		-4.44	-3.78	-2.61	-1.95	-6.5	0
44.1	5.21	3.35	3.52	3.6	0.04	0		-1.03	2.6	2.53	1.68	1.97	0		1.64	1.87	3.02	-2.38	1.58	0		-0.03	1.45	1.38	-0.22	-0.95	0
45	2.06	-1.4	1.34	-3.17	-3.62	0		-1.78	-0.44	-0.39	-2.29	-3.27	0		0.42	-0.1	-0.49	-0.77	-0.6	0		-4.37	-1.01	0.19	2.08	-3.12	0
45.9	5.18	4.76	3.65	3.68	-1.42	0		0.18	0.14	-0.35	-0.28	-0.76	0		-0.9	-0.53	-0.61	-1.98	0.03	0		-2.56	-4.88	-0.16	-0.53	-4.86	0
46.8	4.48	1.15	5.44	-2.36	-1.86	0		-1.1	-0.95	0.77	-2.69	-0.08	0		0.73	0.49	-1.31	-3.75	-2.49	0		-3.73	-2.73	-3.32	-2.02	-7.56	0
47.7	8.24	1.14	2.84	2.46	-1.81	0		3.32	0.03	2.73	0.72	-0.45	0		1.15	-1.98	-0.95	-4.08	-3.16	0		-0.86	-4.58	-0.6	-1.19	-4.21	0
48.6	4.35	5.06	2.35	2.44	1.9	0		1.4	2.18	0.29	-0.23	0.36	0		1	1.23	2.06	-4.7	-2.09	0		-5.24	-2.26	-0.48	-4.05	-4.63	0
49.5	3.48	-1.16	1.99	-1.54	-2.89	0		-0.11	-2.24	-0.29	-1.87	-0.96	0		-0.99	0.48	-1.08	-4.87	-0.52	0		-1.85	-1.28	-1.23	-2.55	-1.9	0
50.4	6.97	2.18	4.45	0.56	-3.67	0		-0.66	0.3	0.96	-2.38	-0.06	0		-1.73	-3.64	-1.28	-5.83	-1.23	0		-0.47	-2.97	0.11	2.26	-2.28	0
51.3	3.77	1.16	4.44	1.99	-2.69	0		-3.29	-4.37	-1.42	-0.34	-1.9	0		-0.59	-0.12	0.98	-1.11	-1.97	0		-2.78	-2.01	0.35	-0.15	-4.96	0
52.2	3.66	1.06	3.32	0.44	-2.35	0		0.14	0.24	2.68	-0.3	-1.34	0		0.96	-0.68	-0.87	-3.94	-2.72	0		-4.99	-5.24	-1.6	-3.06	-8.42	0
53.1	5.7	0.58	1.93	-0.39	-1.51	0		-0.34	-0.04	-0.57	-2.87	1.08	0		-0.2	-2.04	0.32	-5.62	-2.72	0		1	-0.51	0.79	1.02	-2.75	0
54	0.48	-1.08	2.64	0.61	-4.96	0		-1.26	-0.22	1.03	0.3	-1.03	0		0.64	0.2	-0.76	-4.9	-1.04	0		-2.46	-3.77	0.36	-0.87	-5.19	0
54.9	5.77	0.96	3.43	-2.6	-2.11	0		-1.3	-4.36	-0.44	-4.92	-1.87	0		-1.87	-5.68	-2.3	-4.61	-2.41	0		-5.82	-3.81	-1.49	-1.11	-1.59	0
55.8	5.26	1.28	6.3	-2.44	-0.88	0		-2.03	-1.24	0.88	-2.56	-1.27	0		-1.78	-1.72	-2.22	-5.78	-3.17	0		-0.96	-1.01	-1.33	0.08	-4.28	0
56.7	4.87	2.02	4.04	1.05	0.43	0		-4.15	-4.62	-0.87	-2.71	-2.99	0		-0.35	-2.44	-2.38	-4.27	-4.01	0		-4.18	-2.94	-3.05	-1.49	-6.34	0
57.6	5.13	-0.26	2.16	-0.33	-3.02	0		-2.42	-0.59	3.23	-1.62	-1	0		1.14	3.78	2.23	-0.29	-0.27	0		-3.27	-0.49	-0.23	1.24	0.4	0
58.5	0.96	-2.42	-0.24	-3.36	-6.67	0		-3.45	-2.61	-0.6	-4.6	-3.13	0		1.24	-0.39	0.66	-4.27	0.23	0		-2.32	-2.39	2.51	-1.52	-5.16	0
59.4	4.22	0.06	1.41	-1.29	-3.96	0		-3.99	-0.67	-1.73	-5.38	-3.92	0		0.75	1.28	1.45	-2.1	0.27	0		-1.44	-4.82	-0.84	-0.85	-5.65	0
60.3	7.57	0.53	5.41	0.56	-0.81	0		2.79	-1.73	1.57	-0.61	-2.44	0		-0.25	-3.93	-1.53	-4.88	-5.94	0		-5.77	-4.4	-1.92	-5.16	-7.47	0
61.2	4.53	1.9	5.97	1.92	0.13	0		-1.62	1.14	0.72	0.34	-0.06	0		-0.24	0.25	-1.81	-3.11	-1.29	0		-2.75	-2.24	0.57	-0.53	-4.46	0
62.1	5.79	4.06	4.67	0.15	-3.74	0		-0.03	2.04	0.59	-3.56	0.05	0		-2.35	-0.79	-3.07	-8.12	-2.5	0		-5.85	-4.32	-5.2	-3.43	-8.13	0
63	6.69	1.96	4.65	-0.55	-2.98	0		-0.82	1.38	1.21	0.58	-1.5	0		-0.59	-0.4	-1.72	-3.63	-0.58	0		-3.22	-4.23	-3.5	-3.19	-6.08	0
63.9	3.08	-2.27	3.93	1.1	-3.8	0		0.27	-0.27	1.65	-0.02	-1.62	0		3.07	3.19	3.05	-1.11	-0.24	0		-3.01	-0.21	2.65	-0.82	-3.26	0
64.8	2.89	-0.04	4.47	-2.12	-2.67	0		2.82	1.79	3.65	-0.6	-1.06	0		1.27	-1.07	-0.93	-5.33	-1.5	0		-8.65	-8.96	-7.35	-8.47	-9.6	0
65.7	1.74	-0.7	0.9	0.3	-2.51	0		-4.28	-1.55	-0.27	-1.67	-3.85	0		-0.48	2.17	0.57	-0.65	-1.06	0		0.09	2.85	1.42	4.25	-2.78	0
66.6	1.04	-0.28	0.38	-4.26	-6.06	0		-1.32	0.13	-2.89	-4.26	-3.86	0		-0.05	-0.72	-3.07	-5.82	-2.68	0		-6.95	-9.83	-7.32	-9.84	-11.02	0
67.5	-1.46	-3.51	1.58	-5.01	-3.69	0		2.35	-0.26	2.57	0.58	0.9	0		2.25	1.58	0.72	-1.02	0.01	0		-15.69	-13.93	-17.37	-20.41	-18.45	0
68.4	-0.8	0.53	1.22	0.16	-2.02	0		1.6	2.07	4.05	1.56	-2.33	0		-0.82	1.87	0.87	0.35	-1.15	0		0.57	-2.1	-0.28	-2.78	-6.23	0
69.3	0.39	3.73	0.85	0.87	0.5	0		1.82	3.56	1.02	3.75	-0.33	0		2.87	1.84	0.47	1.25	0.12	0		4.05	2.35	0.4	-0.11	-0.76	0
70.2	-1.61	-0.36	-0.87	-1.67	-2.1	0		1.2	-1.64	1.19	-1.22	1.94	0		-0.18	-0.36	-0.11	-2.82	0.93	0		2.6	-1.11	-0.76	-2.47	-2.44	0
71.1	2.35	0.14	0.15	1.37	-1.08	0		3	1.13	3.14	2.26	-1.66	0		2.79	4.36	3.93	0	1.45	0		2	1.24	0.42	-2.14	-3.88	0
72	-3.47	-0.21	0.11	-2.72	-3.48	0		0.25	2.03	2.99	3.59	3.11	0		-1.94	-0.61	1.06	-0.09	1.8	0		3.14	1.09	2.65	-2.43	-1.55	0
72.9	1.36	-2.93	2.57	-1	-1.74	0		1.49	-1.86	2.97	0.29	0.38	0		-1.75	-2.57	-0.75	-3.72	0.1	0		-2.28	-0.99	1.43	-1.74	-2.95	0
73.8	0.6	-0.63	-1.26	-1.66	-1.71	0		-3.79	-1.57	-0.69	0.19	-2.36	0		-3.79	-1.07	-0.66	-3.74	-3.84	0		-1.88	-0.14	0.9	-5.04	-4.58	0
74.7	-0.07	0.3	1.87	-0.3	0.47	0		1.49	0	1.39	0.55	-0.91	0		0.26	-1.03	-1.03	-1.06	-0.74	0		3.26	-1.14	-1.8	-1.96	-0.99	0
75.6	-1.15	1.49	0.17	-2.52	1.66	0		0.82	2.3	2.24	1.12	1.44	0		-0.26	-0.41	1.1	-0.33	1.51	0		1.27	-0.1	3.02	-0.93	-0.88	0
76.5	-2.02	-2.38	-1.65	-1.32	-3.83	0		-0.55	-2.33	-1.7	-0.25	0.1	0		-1.77	-4.21	-3.01	-2.21	1.16	0		0	-1.8	1.17	-1.7	-2.23	0
77.4	-5.13	-0.61	-0.17	-3.78	-1.32	0		2.11	1.93	2.42	-0.83	0.35	0		1.09	1.12	-0.11	-3.1	0.65	0		0.21	0.55	0.43	-5.48	-2.22	0
78.3	-3.02	-2.83	0.65	-1.54	-0.77	0		-0.21	1.28	1.22	1.39	-0.93	0		-0.69	2.88	0.58	0.57	2.54	0		3.38	1.91	0.81	-1.21	-0.41	0
79.2	-0.38	0.74	3.45	-1.52	-1.89	0		-0.12	-0.72	1.91	-1.13	0.57	0		-0.74	-3.31	-0.79	-2.88	0.83	0		0.78	-2.73	-0.27	-3.06	-1.72	0
80.1	-4.04	-1.72	3.07	-2.03	-2.93	0		-1.06	-1.17	1.57	-1.54	-3.14	0		-0.31	0.53	-1.17	-2.85	1.09	0		2.93	1.62	0.21	-2.76	-0.86	0
81	-1.94	-3.32	-1.18	-2.97	-3.69	0		-0.47	-0.88	0.04	-2.32	-2.5	0		0.14	-0.71	0.6	-3.75	-0.52	0		-0.42	-1.89	-1.03	-4.23	-5	0
81.9	-1.23	-3.61	0.12	-1.14	-1.73	0		1.32	-3.07	0.53	-3.05	-2.08	0		-1.74	-1.9	0.2	-4.24	-1.39	0		0.36	0.1	0.27	-1.26	-2.43	0
82.8	-1.37	-1.27	1.11	-1.3	-0.09	0		-0.15	-0.08	2.03	-0.17	1.39	0		-3.39	-0.4	0.29	-3.24	1.38	0		-2.3	0.94	0.09	-1.93	-0.51	0
83.7	-3.59	-2.44	-2.4	-5.88	-6.03	0		-1.41	-0.1	0.16	-0.65	-3.49	0		-2.74	-0.01	0.96	-2.09	-1.07	0		-1.25	-3.92	0.26	-5.68	-5.26	0
84.6	-0.91	0.2	1.08	-1.61	0.3	0		2.13	-2.19	-0.54	-1.41	1.13	0		1.4	-1.09	2.83	-3.46	2.52	0		2.37	1.64	1.41	-2.92	-3.04	0
85.5	-5.09	-0.6	0.47	-5.28	-2.06	0		-0.46	0.42	0.16	-3.94	-0.26	0		0.63	-0.18	-0.27	-5.6	0.28	0		-2.46	-3.32	-3.48	-6.57	-4.7	0
86.4	-1.05	0.5	0.66	-1.16	-0.93	0		-1.81	-0.21	1.79	-2.73	-2.52	0		-3.75	-2.44	-0.45	-3.36	-2.95	0		-2.86	-2.22	-2.52	-3.93	-3.53	0
87.3	-4.89	-3.24	-1.67	-4.65	-2.08	0		-5.35	-4.03	-1.14	-7.88	-0.88	0		-9.52	-6.23	-4.46	-6.68	-3.5	0		-2.54	-0.64	0.3	-1.63	-3.28	0
88.2	-2.7	-0.64	2.26	-2.31	-3.7	0		-0.97	0.41	-0.12	-0.84	-1.41	0		-2.48	-0.79	-0.37	-3.86	-1.78	0		-0.92	-1.89	-0.11	-4.53	-4.39	0
89.1	-2.24	-0.42	-0.68	-5.15	-2.16	0		1.97	1.77	2.13	-0.72	0.86	0		-1.16	0.01	0.96	-2.66	3.51	0		-1.84	-2.21	-2.83	-3.36	1.74	0
90	-1.35	-0.57	2.19	-2.42	0.95	0		0.6	0.16	2.86	2.94	2.34	0		-2.03	-1.12	3.21	-0.94	1.77	0		1.32	0.35	1.26	-2.62	-0.69	0
90.9	-0.28	-3.9	-0.6	0.77	-1.62	0		3.87	2.06	4.81	1.96	0.68	0		1.81	3.89	4.75	0.57	3.1	0		2.27	0.55	1.34	0.72	2.22	0
91.8	1.2	-0.67	3.28	-0.58	-2.16	0		0.37	2.31	3.47	-0.11	-1.2	0		-3.68	-1.04	-1.68	-3.16	-1.38	0		1.33	0.19	2.36	-3.72	-2.17	0
92.7	-1.97	-2.04	0.85	-0.39	-1.26	0		-1.63	-0.97	1.96	-1.74	-0.69	0		-4.55	-1.21	-0.92	-4.44	-1.35	0		-1.85	-2.62	0.7	-3.94	-2.98	0
93.6	-1.83	-3.88	0.05	-7	-1.34	0		-2.98	-2.34	-1.51	-4.48	-2.54	0		-2.09	-1.91	1.15	-2.55	-1.25	0		1.06	-1.1	0.64	-3.34	-4.29	0
94.5	-0.75	1.08	0.53	-0.97	2.08	0		-5.45	-0.15	-3.7	-4.14	0.18	0		-3.76	-2.03	-2.6	-5.74	-0.54	0		3.1	0.34	1.72	-4.13	-0.84	0
95.4	2.66	5.53	6.77	3.71	4.33	0		-2.29	-0.74	2.6	-0.67	-0.96	0		-2.59	-2.11	0.14	-4	-1.15	0		3.6	1.12	2.4	-3.39	-1.55	0
96.3	-6.05	-4.28	-2.25	-7.54	-1.73	0		0.72	-0.28	3.57	-1.26	-0.61	0		2.59	0.8	-0.07	-1.32	-0.03	0		5.74	1.84	2.46	-2.1	-1.13	0
97.2	-4.18	-2.84	0.67	-3.21	-3.19	0		-3.35	-2.86	0.32	-1.96	-0.83	0		-3.74	-3.53	-2.33	-3.29	-2.79	0		2.26	-0.62	0.21	-3.08	-3.16	0
98.1	-1.38	0.55	1.41	-2.85	-0.84	0		-2.41	1.34	1.19	-0.02	-4	0		-1.53	-0.72	0.62	-2.99	-2.03	0		-0.09	-1.98	0.96	-4.9	-3.24	0
99	0.94	1.27	2.99	-3.4	-2.36	0		1.75	4.89	5.59	0.58	2.2	0		-1.04	1.35	1.68	-1.76	-0.78	0		-3.28	-4.51	-4.68	-4.5	-7.09	0
99.9	1.24	1.22	2.42	-0.14	-0.55	0		1.48	1.53	3.37	2.09	1.28	0		-0.03	-0.06	0.01	-3.71	-0.42	0		1.13	-0.12	-1.24	-4.35	-3.41	0
100.8	-4.39	-4.41	-1.93	-4.9	-4.44	0		-1.11	-1.83	1.59	-1.21	-2.21	0		-0.05	-0.66	0.4	-0.55	-0.17	0		2.86	-0.25	-0.21	-1.52	-1.64	0
101.7	-1.34	-1.87	-2.23	-2.59	-1.21	0		0.54	1.21	0.58	1.07	0.84	0		-1.85	-0.35	-0.9	-0.16	-1.93	0		-4	-2.04	-0.12	-5.63	-5.34	0
102.6	0.36	-1.44	1.74	-0.82	0.39	0		-0.97	-1.63	-0.63	-3.44	-2.68	0		-2.69	-1.52	-2.34	-3.16	-1.88	0		-0.8	-1.31	-1.97	-4.27	-5.35	0
103.5	-1.25	0.31	1.92	-2.55	-1.54	0		-1.15	0.58	1.9	-1.81	-0.43	0		-0.07	1.77	0.53	-4.4	1.43	0		3.42	1.86	3.48	-1.33	0.18	0
104.4	-2.64	-2.6	2.52	-1.77	2.2	0		-3.19	-1.72	-1.57	-3.7	0.41	0		-2.48	-2.4	1.13	-3.17	-0.04	0		-0.01	-0.29	-0.13	-2.7	-2.21	0
105.3	-4.15	-4.57	-1.68	-5.09	-1.58	0		-1.73	-2.34	-2.19	-1.62	2.32	0		-2.37	-3.34	0.07	-3.22	-0.23	0		-1.04	-1.58	-1.63	-4.7	-3.98	0
106.2	1.59	2.77	1.99	2.19	2.27	0		-0.2	3.41	-0.91	1.41	2.71	0		-4.79	0.22	-3.83	-4.74	-0.16	0		0.39	-1.56	-2.1	-3.34	-2.53	0
107.1	0.49	1.75	2.05	-1.41	-0.31	0		0.98	0.55	2.9	0.12	-0.86	0		-3.98	-3.15	-1.15	-5.17	-1.52	0		0.52	-2.04	-1.84	-3.32	-4.12	0
108	1.15	-0.31	4.55	-0.44	1.51	0		0.59	3.75	3.63	0.95	4.12	0		-1.81	0.1	1.19	-3.84	1.38	0		-0.17	-0.7	3.39	-3.56	-4.36	0
108.9	-0.36	-1.49	-0.78	-1.89	-2.38	0		-2.11	-3.54	-1.59	-2.72	-3.04	0		-3.55	-4.52	-0.55	-4.02	-4.13	0		1.71	0.78	0.32	-2.28	-2.98	0
109.8	-4.89	-3.77	3.04	-2.77	1.26	0		-0.89	-2.91	-0.17	-2.36	-1.69	0		-1.34	-1.57	0.65	-3.69	-1.21	0		3.58	1.04	1.05	-3.4	-0.91	0
110.7	-2.99	-4.06	0.08	-4.71	-2.22	0		-0.55	-1.9	-0.95	-2.95	-1.08	0		-1.23	-0.4	-3.85	-5.14	-2.6	0		-0.9	0.89	0.94	-3.66	-4.91	0
111.6	-2.62	-6.04	-2.41	-5.37	-0.58	0		-1.81	-2.28	0.72	-3.37	0.82	0		-4.74	-1.24	-0.98	-3.55	-2.38	0		-0.32	-0.6	-2.13	-1.52	-4.04	0
112.5	-4.05	-2.24	-1.03	-3.26	-4.14	0		-1.07	1.91	-0.57	-3.04	-4.66	0		-0.67	2.86	1.85	-2.9	-0.19	0		0.33	0.54	0.04	-2.97	-3.04	0
113.4	-0.42	-3.03	1.43	-2.01	-1.64	0		1.98	-2.74	0.28	-1.73	-0.75	0		-2.03	-5.37	-2.23	-5.79	-3.24	0		-1.76	-1.57	-1.1	-5.45	-4.71	0
114.3	-4.33	-5.31	-1.07	-4.88	-1.69	0		-3.34	-2.53	1.34	-4.71	-1.83	0		-3.7	-2.93	-1.91	-4.48	-5.82	0		0.9	0.45	0.64	-3.16	-6.54	0
115.2	-3.12	-2.23	-0.17	-2.99	-2.05	0		0.99	3.29	2.19	2.49	2.95	0		-0.7	-0.19	-0.87	-4.35	1.41	0		1.78	0.73	-1.16	-3.79	-1.98	0
116.1	-1.23	-0.43	4.08	-2.12	-0.07	0		1.03	2.21	3.72	-0.54	0.66	0		-1.07	0.06	-1.42	-6.41	-1.48	0		-0.04	1.34	2.57	-2.28	-3.89	0
117	-1.09	-2.5	0.63	-1.37	0.11	0		2.74	1.51	4.98	1.74	0.8	0		-0.49	0.64	2.75	-1.72	-0.16	0		0.88	-2.22	-1.02	-4.72	-3.7	0
117.9	-1.69	-2.76	-1.46	-4.06	-0.83	0		-1.65	-1.69	-1.94	-3.23	-1.89	0		-0.66	1.28	-0.6	-2.69	-1.24	0		0.85	0.67	-1.72	-1.6	-3.45	0
118.8	1.61	0.96	3.07	-1.98	1.07	0		1.02	0.97	3.53	-1.92	1.36	0		-2.29	1.7	1.22	-3.81	-0.57	0		0.12	-0.32	-1.65	-3.12	-2.67	0
119.7	-3.48	-1.07	2.93	-4.48	-1.07	0		-1.01	-0.05	1.28	-1.94	-0.05	0		-0.58	-0.62	-1.32	-3.49	1.95	0		-0.08	-0.35	-0.32	-3.05	-2.49	0
120.6	0.26	-2.3	-0.47	-3.33	-1.4	0		-1.91	-0.94	0.45	-2.9	-3.37	0		-0.43	0.63	2.05	-3.07	0.83	0		-0.76	-2.27	-1.07	-6.65	-2.78	0
121.5	-3.26	-2.24	2.52	-1.33	-2.79	0		-2.43	-3.54	-1.2	-3.52	-4.08	0		0.62	-0.27	-0.12	-2.17	-0.8	0		1.1	-0.99	0.15	-0.26	-1.37	0
122.4	-1.4	-1.03	2.46	-0.77	0.77	0		0.5	0.56	3.14	-1.52	2.48	0		2.28	-1.2	2.28	-4.67	-0.88	0		1.87	-3.54	2.56	-3.49	-3.16	0
123.3	-4.24	-6.47	-0.65	-4.68	-3.69	0		0.64	-0.4	1.28	-1.05	1.05	0		-2.39	0.1	-1.21	-4.44	-1.61	0		0.71	0.39	-1.83	-3.5	-2.9	0
124.2	1.05	-2.94	5.71	-1.91	0.57	0		0.53	0.78	4.02	-1.03	-0.41	0		-2.95	-1.61	-2.01	-5.55	-2.28	0		0.2	-0.39	-0.64	-1.72	-3.85	0
125.1	-2.32	-1.57	0.91	-3.07	-3.38	0		-0.85	0.79	0.36	-1.61	-2.67	0		-0.05	2.92	3.14	-1.18	2.3	0		1.23	-1.91	0	-2.76	1.27	0
126	-2.21	-4.72	-1.88	-3.13	-2.9	0		-0.6	2.6	0.3	-2.14	-0.58	0		-0.95	-1.11	0.18	-3.31	1.8	0		0.17	-4.19	-0.26	-3.99	-3.99	0
126.9	-4.28	-3.56	0.3	-5.25	-2.09	0		-2.04	0.2	-0.98	-5.1	-0.74	0		-5.64	-4.46	-4.68	-6.95	-2.06	0		-3.2	-5.1	-3.11	-4.5	-5.58	0
127.8	-2.76	-2.87	0.49	-1	1.21	0		1.45	2.8	2.65	-3.36	0.48	0		0.53	1.02	-0.24	-5.63	0.28	0		-0.19	-0.47	-0.51	-3.87	-1.93	0
128.7	-2.37	-0.15	0.25	-1.34	-4.95	0		0.44	2.33	-0.03	-0.55	-3.61	0		-1.03	-2.02	-1.14	-4.63	-2.22	0		0.59	-1.94	-0.97	-4.45	-1.95	0
129.6	-5.16	-4.68	0.44	-2.49	-2.62	0		-1.96	-0.92	1.13	-1.84	-0.25	0		-1.36	0.16	1.75	-3.59	1.3	0		-2.75	-0.5	1.4	-0.88	-1.77	0
130.5	-3.19	-3.98	1.02	-2.12	-4.71	0		0.71	1.08	4.34	4.18	0.51	0		0.34	0.23	0.14	-3.64	-0.24	0		1.07	0.45	2.5	-0.92	-4.22	0
131.4	-3.63	-0.86	-1.79	-1.29	-3.12	0		-0.16	0.8	0.68	-1.21	1.04	0		-1.82	-0.29	-0.84	-5.35	0.47	0		-1.68	-1.67	-2.32	-7.2	-3.01	0
132.3	-1.1	-1.46	-1.95	-3.33	-2.85	0		1.18	3.29	1.93	-0.87	3.04	0		-0.98	0.47	0.6	-0.98	0.58	0		2.97	0.91	1.2	-2.11	-1.35	0
133.2	2.17	1.33	3.03	1.17	1.98	0		-0.55	0.13	1.29	-2.64	0.44	0		-4.65	-3.04	-2.4	-6.43	-3.42	0		2.86	0.72	2.46	-2.89	-0.91	0
134.1	-3.69	-5.55	0.01	-6.17	-1.67	0		2	1.69	2.74	-1.7	-0.36	0		-2.01	0.88	0.31	-3.37	-3.23	0		-3.44	-3.67	-3.62	-5.14	-8.4	0
135	-3.62	-1.19	1.38	-4.38	-4.06	0		-1.94	0.63	2.22	-1.08	0.46	0		-1.19	0.75	2.36	-2.77	2.76	0		-0.24	-1.2	-1.11	-1.4	-1.63	0
135.9	-5.24	-5.18	-3.19	-6.62	-5.68	0		-1.49	0.57	-0.88	-2.52	-2.83	0		-1.38	-0.24	-0.37	-3.26	0.26	0		2.9	-0.81	3.44	-0.48	-1.27	0
136.8	-6.58	-5.03	-2.21	-4.49	-6.06	0		0.11	-0.36	-0.6	-4.7	1.99	0		-0.21	0.27	-1.38	-6.95	0.79	0		2.66	-1.15	-0.63	-2.98	-3.44	0
137.7	-5.48	-7.94	-2.37	-5.72	-7.01	0		-0.01	-1.89	0.18	-1.24	-0.57	0		0.21	-1.8	-0.96	-1.03	1.23	0		0.34	-3.67	-2.54	-3.94	-3	0
138.6	-2.58	-2.87	1.24	-2.09	-0.31	0		-1.26	-1.52	1.3	-5.09	-0.39	0		-2.15	-0.52	-0.65	-4.94	0.03	0		1.98	1.83	3.03	-2.77	0.19	0
139.5	-2.02	-0.03	0.63	-0.68	-1.27	0		-0.26	3.43	1.55	-2.78	-0.96	0		-1.86	-0.51	0.54	-3.7	-2.68	0		-3.08	-4.07	-0.31	-3.73	-3.52	0
140.4	0.12	-0.06	-0.29	-3.88	-1.42	0		-0.84	-0.72	0.39	-5.46	-0.79	0		-2.27	-2.86	-2.83	-6.04	0.13	0		2.31	0.87	1.75	-2.36	-1.99	0
141.3	-3.05	-0.94	-2.75	-5.3	-2.13	0		-3.26	0.09	1.31	-3.66	-2.79	0		-5.57	-2.74	-1.88	-8.71	-4.2	0		-1.72	-3.05	-2.08	-5.62	-3.8	0
142.2	-1.05	-3.17	4.03	-3.53	-2.52	0		-2.27	-1.41	0.98	-3.21	-2.74	0		-2.87	-1.86	0.12	-7.92	-0.6	0		-3.51	-3.19	-1.47	-7.27	-3.29	0
143.1	-3.36	-0.76	1.24	-2.5	-1.96	0		-1.26	-0.64	1.17	-2.9	-1.97	0		-1.92	-1.25	-3.28	-8.1	-2.62	0		-0.51	0.53	0.49	-3.17	-2.61	0
144	-3.27	-1.64	0.62	-2.16	0.41	0		-1.49	-0.83	-0.02	0.93	0.46	0		-2.75	0.18	-1.46	-2.17	0.97	0		2.52	1.73	-0.41	-3.37	-1.14	0
144.9	0.78	-1.65	0.5	-2.11	-0.6	0		-1.26	-1.55	-0.54	-3.99	-0.55	0		-0.92	0.12	0.55	-4	2.25	0		-0.46	-0.76	0.47	-1.18	-0.09	0
145.8	-0.39	-0.49	1.69	-1.85	0.1	0		0.54	1.16	4.32	-3.05	-0.27	0		-1.85	2.22	2.75	-2.39	0.72	0		1.85	2.01	3.48	-2.46	-1.21	0
146.7	-1.92	-3.69	0.09	-4.01	-3.82	0		-3.88	-0.67	-2.93	-3.09	-6.07	0		-2.89	-1.29	-3.36	-5.77	-0.9	0		-0.11	-2.12	-1.73	-1.91	-3.64	0
147.6	-3.79	-2.48	0.21	-1.97	0.5	0		-1.53	-2.25	-1.1	-2.23	-0.61	0		-2.4	-3.39	-2.06	-6.13	-3.31	0		-0.94	-2.08	0.3	-2.38	-4.77	0
148.5	-0.23	-3.95	1.55	-3.88	0.1	0		0.59	0.94	3.68	-1.41	1.09	0		1.39	2.48	4.27	-3.41	0.14	0		0.73	-0.37	2.1	-3.5	-0.75	0
149.4	-2.75	-2.29	-1.02	-1.96	0.52	0		1.02	-1.2	1.52	-3.81	-2.19	0		0.91	0.81	1.39	-2.62	1.78	0		1.79	2.14	3.09	-1.19	-0.83	0
150.3	-4.1	-3.67	-0.49	-6.49	-4.39	0		0.05	1.28	1.01	-2.82	-1.47	0		-2.99	0.59	0.46	-4.87	0.78	0		-3.45	-3.27	0.08	-4.9	-2.53	0
151.2	-2.78	-4.47	-1.51	-5.51	-3.05	0		2.31	2.33	2.28	-1.26	0.64	0		-0.98	0.61	3.12	-2.39	-1.52	0		2.5	2.22	2.04	-0.83	-2.02	0
152.1	-0.48	-2.74	-1.43	-1.89	-2.58	0		-0.5	-3.53	-0.47	-2.99	-0.8	0		-2.03	-2.4	0	-7.46	-2.14	0		-2.54	-1.9	0.36	-7.68	-6.82	0
153	-1.67	-4.74	-0.7	-4.48	-1.05	0		-0.42	0.6	2.51	-2.11	1.43	0		-1.25	0.35	1.16	-3.34	2.78	0		1.35	3.23	5.53	0.12	0.27	0
153.9	-3.03	-5	-0.7	-8.18	-1.29	0		0.17	-3.76	3.08	-3.27	0.45	0		-2.53	-2.41	1.57	-5.79	-2	0		-1.02	-3.51	1.44	-3.59	-1.08	0
154.8	-2.83	-4.28	-0.15	-2.55	-0.61	0		1.87	0.55	3.49	-2.65	0.68	0		-3.07	-0.52	0.89	-6.05	-2.68	0		4.1	2.49	3.24	0.29	-1.49	0
155.7	-4.95	-4.98	-0.45	-5.36	-4.62	0		-1.37	-0.65	3.3	-2.86	-1.04	0		-3.54	-3.42	-0.4	-5.59	-5.12	0		-0.54	0.6	1.44	0.5	-3	0
156.6	0.52	-0.34	1.83	-3.05	-3.17	0		-0.15	1.22	1.58	-1.29	0.31	0		-1.2	-2.73	-2.82	-5.91	-1.19	0		1.45	-0.95	1.54	-0.87	-2.55	0
157.5	-3.09	-3.55	-1.76	-4.82	-3.84	0		1.41	0.79	1.05	-1.95	0.98	0		-2.54	-1.63	0.44	-6.53	-1.51	0		1.45	1.61	2.02	-3.09	-2.59	0
158.4	-4.51	-3.68	1.3	-3.1	-2.41	0		-0.04	0.28	1.86	-1.21	-1.57	0		-2.81	-1.53	1.01	-5.33	-0.84	0		-2.29	-4.25	-2.05	-6.93	-5.41	0
159.3	-4	-6.16	0.62	-5.85	-3.4	0		-1.63	-1.92	0.69	-3.15	-3.13	0		-4.22	-2.58	-3.56	-6.23	-2.21	0		-2.17	-1.6	-2.63	-4.84	-4.23	0
160.2	-2.63	-6.87	-1.16	-2.34	-1.87	0		-1.04	-4.37	1.44	-1.4	-0.79	0		-0.25	-2.44	1.73	-4.44	1.62	0		2.59	-2.49	-1.39	-2.8	-1.54	0
161.1	-5.07	-4.3	-0.76	-5.21	-3.96	0		-3.54	-2.86	2.42	-2.81	0.75	0		-2.61	-1.25	-0.92	-6.27	0.01	0		0.5	-0.81	-2.28	-2	-2.9	0
162	-1.86	-2.72	1.5	-3.36	-3.38	0		-0.55	-1.18	-0.68	-1.83	-2.1	0		-1.94	-0.49	-0.95	-5.42	-3.09	0		4.4	2.81	2.12	0.16	1.27	0
162.9	-0.77	-7.23	-4.38	-4.63	-1.91	0		3.08	-1.01	0.69	-3.96	0.66	0		-0.68	-1.43	1.31	-5.64	-1.48	0		-1.59	-1.67	0.18	-2.82	-0.81	0
163.8	-0.87	-2.68	-0.57	-1.51	-0.96	0		1.17	-2.88	-1.16	-3.61	-1.55	0		-1.77	-5.56	-2.51	-7.18	-0.32	0		-0.85	-4.53	-1.7	-3.55	-5.01	0
164.7	-7.17	-7.72	-2.36	-8.44	-7.63	0		-1.51	0.69	1.91	-2.4	-4.55	0		-0.04	3.99	2.6	-1.74	-0.43	0		-1.88	0.92	0.31	-1.78	-3.71	0
165.6	-4.95	-6.54	-0.91	-7.14	-3.98	0		0.49	0.86	-0.43	-2.37	-2.28	0		-3.76	-1.51	-3.75	-2.17	-1.84	0		-3.71	-1.75	-3.17	-4.69	-5.6	0
166.5	0.72	-0.31	3.13	-1.44	-1.28	0		-1.27	-0.74	1.38	-1.34	-1.4	0		-4.17	-2.65	-2.57	-6.26	-3.91	0		-2.45	-3.58	-0.75	-3.3	-5.43	0
167.4	-1.57	-3.61	2.18	-5.03	1.82	0		-0.78	-0.47	4.16	-3.16	2.23	0		-2.69	-1.86	1.61	-3.12	1.73	0		2.15	2.31	0.3	-0.62	0.2	0
168.3	-5.36	-5.79	-2.13	-3.61	-3.53	0		-3.96	-0.49	-1.02	-3.3	-4.13	0		-5.73	-2.13	-6.37	-6.99	-4.71	0		1.03	-1.67	-1.92	-2.02	-2.58	0
169.2	-3.16	-6.14	-2.36	-8.25	-1.86	0		0.1	-1.78	0.29	-5.35	-1.08	0		-4.87	-6.45	-2.8	-8.1	-4.79	0		-1.42	-3.42	-1.57	-6.73	-4.44	0
170.1	-3.19	-5.15	-0.12	-4.01	-2.52	0		-1.76	0.07	1.01	-1.58	-2.07	0		-3.41	-1.18	0.43	-3.21	-0.18	0		-0.3	-3.95	-1.11	-3.25	-2.04	0
171	-2.05	-2.93	1	-5.47	-1.85	0		0.06	-0.15	1.69	-2.79	-3.16	0		-0.19	-0.88	2.18	-5.94	-1.74	0		-0.15	-3.31	-1.31	-3.03	-5.35	0
171.9	-4.31	-5.32	-0.93	-5.18	-4.95	0		-1.87	0.74	2.19	-2.74	-0.05	0		-2.04	-0.07	2.1	-6.04	-0.35	0		0.57	0.03	1.77	0.17	-1.43	0
172.8	-4.52	-6.58	-2.24	-6.59	-5.2	0		1.08	-2.06	1.61	-1.73	-2.56	0		-0.52	-1.42	1.61	-2.71	-2.19	0		-0.81	-3.49	0.12	-3.43	-1.84	0
173.7	-0.85	-1.61	2.08	-5.21	-0.74	0		0.82	1.59	5.14	0.79	2.13	0		-2.98	-1.71	-0.37	-2.96	-0.42	0		-1.47	-4.42	0.3	-6.79	-3.16	0
174.6	-2.93	-5.29	-2.33	-2.77	-0.61	0		-4.56	-6.19	-1.13	-4.31	-5.33	0		-4.96	-4.91	-2.04	-7.74	-4.06	0		-0.56	-1.27	1.55	-3.11	0.01	0
175.5	-6.01	-7.99	-2.07	-7.8	-2.88	0		-5.76	-3.59	-0.71	-5.36	-2.56	0		-3.78	-3.23	-0.51	-5.96	-0.32	0		0.45	-1.69	-0.37	-6.95	-1.05	0
176.4	-2.85	-4.59	1.53	-3.22	-1.62	0		-2.34	-1.67	1	-2.24	-2.15	0		-1.26	-2.17	-1.94	-2.36	-0.82	0		-2.33	-6.38	-1.36	-4.69	-4.4	0
177.3	-1.8	-6.08	-0.52	-3.44	-2.22	0		0.59	-0.03	1.59	0.13	0.22	0		-1.49	0.54	0.98	-2.49	-1.78	0		-2.46	0.07	-1.89	-5.34	-3.35	0
178.2	-3.11	-5.25	-1.04	-4.64	-2.34	0		0.63	-1.9	1.25	1.17	-1.49	0		-0.77	-4.1	-0.42	-4.35	-0.45	0		0.97	-4.18	1.04	-4.99	-1.97	0
179.1	-3.19	-3.61	-1.61	-3.97	-2.72	0		-1.28	-1.06	-2.11	-5.42	-3.09	0		-4.59	-3.9	-2.68	-8.51	-2.38	0		-2.53	-2.13	0.63	-3.27	-1.37	0
180	-0.24	-0.09	0.25	-1.76	1.58	0		0.57	-0.83	3.61	-3.69	2.69	0		-1.37	-0.5	-2.36	-4.49	-0.24	0		1.41	-1.38	-1.42	-1.32	-1.84	0
180.9	-0.92	-2.24	1.56	-0.34	-0.54	0		-1.95	-0.76	-0.78	-2.07	1.62	0		-1.3	1.97	3.12	0.6	1.84	0		3.57	0.1	3.23	-0.23	-1.84	0
181.8	-5.57	-5.6	-1.53	-3	-4.39	0		-1.49	-2.65	1.45	-3.33	-2.13	0		-2.55	-5.8	0.42	-5.78	-1.81	0		-3.19	-5.15	1.6	-2.93	-4.67	0
182.7	-3.3	-3.52	-0.34	-1.07	-1.92	0		0.48	-0.95	1.13	-1.61	-2.31	0		-0.84	-0.52	1.19	-6.54	-2.47	0		1.53	2.54	2.5	-1.83	-2.54	0
183.6	-3.61	-5.69	-1.08	-6.24	-2.67	0		1.37	0.22	2.62	-3.49	-1.2	0		-3.75	-0.51	-0.41	-6.58	-2.29	0		0.07	2.05	3.53	-4.49	-4.6	0
184.5	-2.27	-4.44	-2.35	-4.38	-3.87	0		-0.1	1.03	3.91	-3.07	0.33	0		-1.99	-0.45	0.54	-6.66	-0.81	0		0.31	-2.17	-0.07	-3.64	-2.07	0
185.4	-0.89	-5.89	3.64	-2.22	-1.64	0		2.54	-0.8	3.04	-2.42	0.85	0		-0.46	-2.71	-0.04	-4.34	-0.05	0		1.33	-1.17	0.56	-1.4	-3.27	0
186.3	-3.58	-5.82	-1.36	-8.04	-2.77	0		-3.44	-1.3	-1.89	-3.29	-2.46	0		-1.84	1.68	1.24	-0.36	0.51	0		-1.02	-1.02	3.85	-3.17	-1.38	0
187.2	-1.64	-3.24	2.83	-4.54	-4.17	0		-0.73	1.09	2.34	-3.31	-1.75	0		-1.59	0.07	-1.12	-6.73	-0.88	0		-2.01	-2.91	-2.1	-6.83	-5.96	0
188.1	0.38	-4.14	-0.41	-5.26	-1.73	0		2.05	3.7	6.5	-0.28	1.04	0		-0.36	0.48	1.62	-3.33	-1.76	0		-0.65	-1.64	1.24	-3.43	-4.38	0
189	-0.55	-2.97	-0.37	-2.1	-2.39	0		2.63	0.34	1.3	0.67	-0.36	0		1.33	1.97	2.26	-2.24	3.03	0		0.32	-1.42	-0.83	-4.07	-2.37	0
189.9	-6.66	-8.11	-2.23	-5.48	-3.23	0		-3.58	-1.63	-0.24	-4.61	-5.18	0		-2.15	-1.37	1.19	-4.65	-1.28	0		1.14	-1.29	1.32	-1.29	-2.78	0
190.8	-3.49	-6.67	-1.98	-7.75	-2.08	0		0.36	-2.27	0.84	-3.03	-2.88	0		-0.21	-1.14	2.6	-5.12	-1.04	0		2.68	-0.68	5.06	-2.09	-0.79	0
191.7	-6.41	-4.03	-3.54	-5.88	-2.74	0		1.26	0.37	2.4	-2.15	0.77	0		1.68	0.67	4.49	-2.8	3.17	0		0.83	-1.54	1.49	-3.31	-4.09	0
192.6	-3.93	-6.63	0.62	-3.59	0.59	0		-1.37	-2.7	0.88	-4.11	0.5	0		-2.39	-3.73	-1.18	-6.81	-0.91	0		1.38	-1.79	1.95	-2.71	-1.13	0
193.5	-5.02	-6.24	-0.53	-4.19	-2.55	0		-2.1	-1.62	2.05	-1.4	-1.54	0		-1.58	-0.81	1.46	-4.15	-1	0		2.18	0.24	3.22	-2.41	-1.9	0
194.4	-2.98	-4.58	-2.83	-3.09	-4.47	0		-0.52	0.21	1.75	-1.51	2.5	0		-5.96	-3.2	-2.75	-8.98	-3.01	0		-0.66	-7.19	-2.99	-6.28	-7.45	0
195.3	-4.35	-5.32	-0.84	-4.17	-1.52	0		1.5	1.35	2.37	-0.35	1.17	0		2.98	0.34	2.58	-4.83	2.37	0		0.56	-1.88	0.08	-3.02	0.43	0
196.2	-1.31	-2.99	-0.07	-3.57	-1.4	0		3.01	0.63	2.38	-1.47	2.32	0		1.76	2.72	1.37	-2.91	2.13	0		0.53	-0.37	0.19	-3.47	-2.96	0
197.1	-2.42	-4.96	0.55	-8.56	-3.38	0		-2.89	-2.27	0.8	-5.84	-2.18	0		-3.78	-0.51	-3.23	-3.78	-0.5	0		-2.11	-0.88	-1.55	-2.43	-3.83	0
198	-4.85	-5.65	-1.47	-3.81	-2.47	0		-0.34	-1.25	-0.33	-1.95	-0.53	0		-3.73	-1.6	-3.77	-4.72	-0.51	0		2.07	-1	-0.16	-3.16	-0.17	0
198.9	-4.55	-4.1	0.86	-4.59	-2.86	0		1	-0.43	2.47	-0.02	-1.42	0		-0.04	-0.19	1.31	-4.02	1.5	0		0.15	-3.24	0.46	-1.4	-1.17	0
199.8	-2.13	-2.32	0.89	-5.8	-0.05	0		-1.9	-1.11	-0.94	-4.55	-2.84	0		-3.71	-0.76	-1.8	-4.58	-3.59	0		0.35	-1.01	2.22	-2.43	-2.34	0
200.7	-3.42	-6.18	2.76	-4.79	-2.52	0		-2.16	-3.27	2.2	-3.69	-0.5	0		-4.43	-2.49	-1.76	-4.78	-0.67	0		0.49	0.68	0.09	-3.36	-3.52	0
201.6	-6.04	-6.78	-2.1	-5.39	-7.04	0		0.86	-1.21	3.92	-1	-2.26	0		-0.07	-0.8	2.23	-4.68	-1.54	0		-1.84	-4.37	-1.41	-3.91	-3.28	0
202.5	-0.11	-2.49	-1.35	-3.32	-0.98	0		-2.82	0.19	-1.32	-3.06	-2.09	0		-3.46	-2.87	-1.8	-6.46	-1.26	0		-1.59	-3.87	-0.19	-1.79	-1.53	0
203.4	-3.05	-7.28	0.39	-7.58	-2.99	0		-0.17	-0.97	3.58	-4.04	-1.94	0		-0.81	2.13	1.77	-3.53	1.09	0		0.67	-0.84	0.27	-3.44	-2.43	0
204.3	-2.46	-3.43	3.4	-1.54	-1.95	0		-1.05	1.5	2.85	-0.44	0.37	0		-1.2	1.42	1.56	-2.55	1.79	0		-0.14	1.54	5.32	-2.83	-1.27	0
205.2	-4.16	-6.17	-1.14	-5.5	-1	0		-0.38	-2.75	0.62	-5.26	-0.65	0		-4.42	-1.15	-2.55	-7.57	-3.48	0		-3.59	-0.74	-1.55	-5.33	-4.95	0
206.1	-3.9	-9.24	-3.45	-10.42	-1.11	0		-3.45	-3.49	-0.68	-5.37	-0.27	0		-3.13	-2.61	-0.34	-5.15	-0.56	0		-0.23	0.34	-0.99	-2.18	0.22	0
207	-2.98	-7.58	0.83	-6.35	-2.59	0		0.02	-2.61	0.98	-5.81	-1.57	0		1.24	0.27	2.46	-3.95	-0.65	0		-0.16	0.85	3.2	-0.23	-2.07	0
207.9	-3.25	-4.86	-0.59	-5.33	-3.32	0		0.51	0.24	2.51	-5.55	0.76	0		-2.47	-2.41	0.42	-7.07	0.24	0		1.35	-0.38	-0.14	-3.59	-1.1	0
208.8	-3.02	-4.38	0.47	-4.24	-1.22	0		2.25	2.16	5.29	1.11	4.72	0		-1.6	-0.21	1.34	-4.01	-0.67	0		-1.68	-3.6	-1.36	-5.24	-5.08	0
209.7	-3.65	-7.68	1.53	-1.98	-0.66	0		-1.2	-2.71	0.63	-1.83	-3.1	0		-2.6	-3.26	0.13	-7.91	-3.74	0		-0.23	-2.24	1.28	-5.07	-4.17	0
210.6	-3.04	-5.91	2.37	-7.15	0.04	0		-2.14	0.06	2.87	-5.75	0.7	0		-5.17	-1.91	-3.08	-6.94	-2.74	0		-0.43	-2.53	1.67	-1.43	-4.01	0
211.5	-1.92	-2.26	1.87	-2.13	1.08	0		-1.52	0.21	1.05	-3.32	-1.17	0		-0.03	-0.42	1	-4.26	0.79	0		3.02	0.5	3.24	-1.48	-0.45	0
212.4	-0.24	-2.04	3.63	-0.55	1.67	0		2	4.05	6.07	2.6	1.88	0		-3.13	-0.68	1.35	-5.34	1.26	0		-0.26	-2.41	0.11	-6.37	-3.58	0
213.3	-0.71	-6.16	3.86	-7.35	0.47	0		-2.91	-4.06	-2.51	-6.92	-1.97	0		-2.01	-2.59	-1.76	-6.56	-2.83	0		0.32	-3.81	1.43	-3.29	-2.92	0
214.2	-4.09	-8.27	-1.48	-7.38	-0.97	0		-1.31	-0.09	0.53	-1.74	-0.03	0		0.21	2.68	3.51	-1.41	-0.16	0		1.55	0.87	5.75	-1.83	-1.77	0
215.1	-4.2	-4.87	2.11	-2.23	-4.91	0		-3	-0.62	-0.18	-2.24	-2.2	0		-1.02	0.42	0.61	-5.44	-0.06	0		0.87	-1.01	4.21	-3.72	-2.89	0
216	-0.02	-4.84	1.85	-3.63	-3.47	0		-2.72	-2.44	2.64	-5.5	-1.69	0		-0.98	-2.77	1.47	-5.23	4.05	0		4.32	0.07	1.36	-2.89	3.46	0
216.9	-3.95	-7.93	-1.54	-6.55	-6.8	0		0.12	-0.51	2.17	-4.19	-2.94	0		-0.67	-1.95	0.83	-5.06	-0.69	0		-1.88	-3.56	-2.85	-4.67	-5.25	0
217.8	-3.36	-5.33	-0.48	-6.38	-2.29	0		-2.99	-1.43	2.57	-5	-3.05	0		-2.64	1.04	2.71	-6.7	0.64	0		-0.18	-3.79	0.9	-5.32	-5.43	0
218.7	-2.41	-4.73	-0.95	-5.46	-1.4	0		0.47	-4.1	0.69	-6.95	-3.43	0		-0.1	-0.07	-0.08	-7.41	-1.83	0		-2.02	-1.99	-2.99	-5.52	-6.12	0
219.6	-3.51	-6.25	0.58	-5.52	-1.45	0		0.76	1.42	1.16	-0.98	0.44	0		0.82	2.86	0.09	-2.51	2.64	0		-1.55	-3.33	-0.64	-1.53	-2.37	0
220.5	-4.61	-6.95	-2.35	-7.34	-4.59	0		-5.36	-5.27	2.3	-6	-4.23	0		-4.51	-3.57	0.27	-6.37	-3.45	0		0.53	-1.5	-0.1	-5.06	-3.25	0
221.4	-1.16	-6.36	-1.85	-4.69	-0.7	0		2.82	1.37	0.93	-3.37	-0.67	0		0.03	1.05	0.29	-6.19	-0.26	0		-0.13	-1.88	0.96	-2.54	-1.12	0
222.3	-2.73	-5.03	0.07	-4.41	-1.75	0		-3.05	-4.04	-2.12	-7.86	-4.8	0		-2.89	-3.12	0.21	-6.96	-2.02	0		0.75	-0.17	2.53	-1.07	-1.83	0
223.2	-5.29	-7.13	-3.11	-7.08	-5.6	0		-1.79	-0.41	2.64	-3.14	-3.64	0		-3.24	-0.12	1.83	-4.61	-1.66	0		-1.78	-1	-1.92	-1.74	-2.77	0
224.1	-4.54	-6.32	-0.85	-5.78	-3.87	0		-1.73	-1.98	-0.05	-3.31	-3.58	0		-1.95	-1.9	0.35	-5.49	-1.63	0		2.18	-1.03	1	-1.51	-1.83	0
225	-0.86	-6.48	1.28	-0.7	1.97	0		-4.2	-1.83	-1.96	-5.62	-3.2	0		-6.61	-2.9	-2.51	-6.04	-5.24	0		-0.61	-1.28	-1.09	-2.29	-4.63	0
225.9	-4.63	-8.36	-2.87	-6.51	-5.16	0		-1.32	-1.42	0.06	-5.78	-6.92	0		-0.11	-0.38	2.78	-5.13	-3.78	0		-0.68	0.38	-0.21	-4.81	-3.82	0
226.8	-0.03	-4.71	1.91	-3.78	0.21	0		0.72	1.22	3.51	-1.37	-0.48	0		-3.23	-1.47	-0.73	-7.13	-1.95	0		-1.29	-2.78	-1.07	-5.57	-4.99	0
227.7	0.09	-2.4	-0.25	-1.34	-0.92	0		-0.63	-2.56	-0.69	-3.95	-3.82	0		-1.01	-0.15	-0.91	-2.97	-2.35	0		0.82	2.32	2.67	1.16	1.03	0
228.6	-2.95	-5.56	2.56	-1.42	-2.54	0		-1.93	-2.24	0.71	-3.5	-2.33	0		-2.11	-2.8	0.81	-5.45	-1.4	0		2.97	0.56	1.52	-6.82	-2.64	0
229.5	2.18	-2.55	2.51	-2.7	1.38	0		-1.21	-3.95	-0.79	-4.52	-1.36	0		-2.56	-1.95	-0.98	-4.74	-0.06	0		-2.01	-1.42	-0.98	-2.46	-4.7	0
230.4	-5.34	-6.83	-1.3	-4.73	-5.02	0		-2.39	-0.58	-0.25	-0.98	-1.79	0		-4.31	-2.49	-0.57	-4.94	-2.68	0		-2.03	-3.23	-0.67	-4.33	-3.72	0
231.3	-3.49	-7.14	0.73	-4.41	-1.31	0		0.5	-1.5	3.07	-4.82	0.89	0		-1.88	-1.46	0.1	-5.67	-1.23	0		-1.61	-2.68	-0.65	-5.7	-5.64	0
232.2	-3.32	-4.26	1.17	-6.7	-3.56	0		-0.89	-2.95	-1.14	-5.89	-4.05	0		-4.26	-3.37	-1.77	-8.81	-4.98	0		-0.67	-3.08	1.47	-3.83	-6.2	0
233.1	-6.16	-5.27	-1.17	-5.48	-3.37	0		-0.09	0.01	0.71	-4.16	-0.66	0		-1.53	-1.39	-2.03	-7.44	-1.81	0		0.17	-2.46	0.49	-3.79	-2.7	0
234	-0.7	-3.21	1.1	-4.16	-1.38	0		0.2	1.84	2.61	-3.92	-1.54	0		0.09	-0.08	2.39	-7.97	0.53	0		0.8	-3.67	2.27	-3.63	-3.7	0
234.9	-2.3	-6.87	0.32	-4.69	-2.15	0		-0.44	-0.88	0.14	-3.61	-2.21	0		-4.06	-4.71	-1.04	-7.75	-2.68	0		-3.9	-0.98	-0.2	-4.8	-3.61	0
235.8	-5.07	-8.99	-3.82	-7.88	-5.03	0		-0.53	-1.08	3.25	-2.63	-0.71	0		-3.34	-1.49	0.11	-5.91	-1.84	0		1.05	-2.89	0.66	-1.85	-2.98	0
236.7	-0.52	-2.82	0.89	-4.2	0.36	0		3.44	3.09	4.43	-2.11	2.62	0		-0.37	-0.77	0.8	-7.13	-1.06	0		0.11	-3.35	1.81	-0.56	-1.51	0
237.6	-0.81	-4.43	1.66	-1.56	0.91	0		1.5	0.14	1.34	-1.86	2.44	0		-1.78	-0.82	0.51	-7.66	2.86	0		1.32	-1.25	0.98	-1.75	-1.09	0
238.5	-5.48	-6.91	-0.63	-7.02	-0.75	0		-2.05	0.38	2.37	-2.67	-1.05	0		-0.18	0.07	0.33	-5.84	-0.04	0		-2.55	-4.58	-1.02	-5.02	-5.49	0
239.4	-5.3	-5.38	-0.8	-7.92	-3.08	0		-1.64	-0.87	-1.2	-6.52	-3.01	0		0.34	0.77	2.38	-6.56	1.08	0		-0.78	-1.34	2.41	-4.66	-0.09	0
240.3	-0.61	-4.74	1.18	-4.93	-3.37	0		-1.04	-1.66	1.4	-3.26	-0.87	0		-2.35	-2.69	0.27	-5.81	-1.51	0		-0.17	-2.42	1.54	-2.88	-3.54	0
241.2	-3.47	-6.91	0.72	-6.35	-1.74	0		-0.16	-1.68	0.82	-2.41	-2.41	0		-1.27	-2.64	-1.9	-3.71	-2.55	0		-0.28	-2.88	0.77	-4.24	-2.01	0
242.1	-1.61	-6.65	0.45	-5.83	1.82	0		0.97	-3.82	1.14	-6.1	-1	0		-1.08	-4.09	-2.55	-8.29	-2.88	0		0.56	-0.7	2.39	-2.91	-1.1	0
243	-3.49	-5.34	2.11	-4.32	-0.97	0		-2.18	-2.32	-1.03	-4.93	-2.35	0		-1.34	-1.85	1.33	-3.68	2.5	0		1.04	3.47	5.72	0.68	3.52	0
243.9	-3.8	-7.91	1.06	-6.96	-5.01	0		-0.85	-0.25	2.13	-6.46	-2.06	0		-3.06	-1.61	1.32	-10.06	0.61	0		-2.87	-2.48	0.24	-3.38	-2.18	0
244.8	-1.72	-4.48	1.56	-5.71	0.59	0		-4.58	-3.27	-0.55	-4.63	-1.61	0		-2.81	-1.54	1.1	-7.03	-0.81	0		1.71	0.23	1.43	-4.4	-1.63	0
245.7	-5.26	-6.92	0.38	-4.46	-2.58	0		-2.26	0.31	3.32	-1.3	-0.37	0		0.06	1.32	3.19	-1.8	2.36	0		-1.04	0.69	4.32	0.97	-0.8	0
246.6	1.84	-0.13	2.05	-1.32	4.55	0		0.84	-0.12	2.72	-3.03	0.05	0		-6.94	-5.68	-3.88	-10.98	-2.75	0		-1.67	-5.22	-2.72	-4.35	-3.4	0
247.5	-4.41	-5.55	-1.14	-6.56	-5.4	0		-2.66	-2.67	2.1	-6.46	-5.44	0		-3.03	-3.49	-0.14	-6.87	-0.44	0		0.48	-3.85	-1.64	-4.2	-4.34	0
248.4	-2.8	-6.58	-2.91	-7.61	-2.39	0		-1.28	0.47	3.01	-4.45	-2.88	0		-4.62	-1.52	1.47	-6.71	-2.32	0		-5.83	-2.87	1.07	-5.57	-4.59	0
249.3	-5.66	-11.02	-4.33	-9.57	-5.14	0		-1.81	-5.09	-2.31	-5.69	-3.81	0		-2.37	-2.34	1.48	-4.97	-1.42	0		2.77	1.33	5.29	-0.02	-0.43	0
250.2	-3.82	-5.37	-2.63	-5.47	-5.32	0		-2.51	-2.03	-1.71	-4.53	-5.22	0		-4.48	-1.38	0.68	-5.95	-0.99	0		0.81	-0.87	3.52	-2.09	0.04	0
251.1	-2.71	-6.34	0.14	-7.86	-1.63	0		-2.54	-0.52	1.41	-6.16	-1.23	0		-4.44	-2.75	0.09	-7.69	-3.36	0		-2.55	-3.96	0.43	-2.89	-4.75	0
252	-2.02	-0.86	1.63	-2.46	0.02	0		-5.57	-2.98	-1.74	-5.8	-3.02	0		-6.81	-6.43	-2.43	-8.91	-2.6	0		-1.09	-1.88	0.01	-2.83	-4.45	0
252.9	1.09	-2.44	1.95	-2.84	3.29	0		-1.44	-3.67	0.95	-4.38	-0.76	0		-4.99	-4.86	1	-7.83	-2.24	0		-3.02	-5.18	0.88	-5.76	-3.95	0
253.8	-2.95	-2.9	-0.7	-7.08	-3.5	0		0.22	2.97	3.4	-5.45	0.19	0		-0.63	0.5	0.52	-5.86	-2.15	0		1.55	-1.53	0.74	-2.79	-3.08	0
254.7	-5.26	-10	-0.76	-4.76	-4.22	0		-2.54	-1.67	1.87	-5.83	-1.29	0		-0.62	1.58	3.21	-3.37	-1.81	0		0.2	-1.08	3.33	-2.2	-4.62	0
255.6	-2.04	-6.62	-1.19	-5.46	-2.53	0		-1.02	-1.11	0.12	-1.98	1.84	0		-2.24	1.91	2.47	-3.52	1.59	0		-1.03	-4.37	0.32	-5.55	-3.45	0
256.5	-0.31	-3.05	0.58	-5.27	-0.91	0		-0.34	3.2	2.3	-3.39	0.72	0		-4.73	-2.87	-2.27	-9.31	-3.11	0		-1.42	-3.2	0.85	-6.93	-4.61	0
257.4	-2.43	-4.45	-0.97	-4.39	-1.89	0		0.27	0.66	2.85	-4.83	0.3	0		-0.71	-0.53	1.28	-7.67	0.34	0		1.06	-1.27	1.46	-4.01	-2.92	0
258.3	-4.42	-5.64	0.4	-5.77	-1.44	0		-0.56	-1.93	0.43	-6.44	-2.07	0		1.47	1.46	3.72	-5.68	1.3	0		1.14	-0.01	3.53	-1.71	-0.82	0
259.2	-1.08	-4.53	2	-2.03	2.13	0		-3.33	-4.02	-2.39	-4.09	-0.88	0		-1.48	-2.11	0.29	-4.02	0.52	0		0.31	-2.49	1.97	-0.96	-2.78	0
260.1	-3.59	-3.93	0.87	-3.14	-0.87	0		-3.07	1.14	1.65	-3.99	-0.95	0		-2.19	1.28	1.27	-5.7	-0.97	0		-2.35	-2.36	-0.28	-4.06	-3.77	0
261	-3.98	-7.39	-1.07	-8.67	-2.62	0		-1.89	-3.63	-0.98	-7.5	-4.26	0		0.68	1.46	1.85	-7.12	2.05	0		1.48	-3.05	2.96	-4.14	-0.73	0
261.9	-2.08	-3.07	0.99	-5.28	-0.07	0		-1.65	-1.06	0.78	-5.51	1.07	0		-2.6	0.21	-0.28	-7.17	0.58	0		-0.5	-0.12	3.37	-3.3	-2.26	0
262.8	-3.66	-8.04	-0.89	-4.62	-3.06	0		1.16	-0.88	3.92	-2.49	-1.23	0		1.97	2.42	4.1	-2.2	2.08	0		2.97	3.05	3.94	1.22	2.3	0
263.7	-1.73	-6.34	2.26	-5.08	-2.76	0		1.5	0.18	4.43	-4.17	-0.76	0		1.52	3.16	5.35	-3.65	4.54	0		3.32	-0.29	3.98	-3.05	0.5	0
264.6	-3.73	-4.68	-0.45	-5.67	-3.1	0		0.36	0.37	3.88	-3.84	-1.28	0		0.65	-1.36	2.07	-5.48	-0.03	0		-0.48	-1.79	0.79	-3.09	-1.13	0
265.5	-0.88	-6.52	1.15	-3.2	-1.27	0		-0.65	-3.89	2.37	-3.72	0.26	0		-3.25	-3.44	0.16	-8.32	-1.16	0		2.86	0.09	2.16	-2.84	0.12	0
266.4	-5.35	-7.07	0.85	-3.52	-1.75	0		-4.19	-2.14	0.83	-2.48	-2.82	0		-3.95	0.65	1.83	-7.72	0.53	0		-3.17	-1.38	0.94	-4.93	-3.23	0
267.3	-4.95	-7.85	-1.65	-10.23	-5.97	0		-0.25	-1.31	0.86	-3.88	0.19	0		1.65	2.6	0.81	-1.74	-0.22	0		1.69	-0.5	-0.91	-2.2	-5.23	0
268.2	-3.14	-9.69	-0.2	-4.06	-2.34	0		-2.97	-5.21	-0.27	-7.39	-1.3	0		0.77	-0.13	1.41	-4.91	-0.36	0		5.44	-0.22	3.65	0.77	-1.47	0
269.1	-1.5	-4.5	0.41	-3.57	-0.76	0		-4.18	-2.78	-1.36	-8.35	-4.8	0		-0.42	-0.45	0.93	-6.25	0.47	0		0.81	-1.47	0.11	-2.5	0.76	0
270	-1.42	-10.66	-0.2	-5.72	-2.2	0		-0.63	-3.85	-1.1	-4.91	-2.38	0		2	0.2	2.38	-3.45	1.04	0		1.76	2.37	5	-0.05	0.01	0
270.9	-5.79	-10.8	-1.55	-9.56	-3.72	0		-3.24	-2.99	2.81	-4.21	-1.07	0		-0.35	-0.44	2.91	-3.47	3.09	0		-0.8	-1.37	1.85	0.13	-0.97	0
271.8	-0.34	-1.22	1.49	-4.97	-2.54	0		-2.25	-0.79	0.42	-6.68	-4.23	0		-4.55	-2.34	0.41	-10.34	-3.34	0		1.2	-2.29	1.8	-6.07	-0.94	0
272.7	-4.43	-6.95	1.57	-4.71	-3.04	0		0.67	-2.15	2.74	-5.97	-2.4	0		-2.61	-3.28	-0.82	-6.67	-0.39	0		1	-0.14	3.1	-0.72	0.47	0
273.6	-3.1	-5.52	2.43	-4.19	-3.76	0		-3.34	0.77	2.48	-3.96	-1.2	0		-4.05	-0.21	-0.16	-5.59	-1.74	0		1.09	0.25	1.31	-0.01	-2.04	0
274.5	0.11	-2.62	6.29	0.42	1.18	0		-2.43	-1.33	3.24	-2.66	-3.92	0		-8.13	-3.87	0.03	-10.53	-5.29	0		-3.04	-4.01	-0.6	-5.27	-4.34	0
275.4	-2.67	-8.43	-1.34	-4.11	-1.67	0		1.41	-4.75	1.02	-5.82	1.86	0		0.45	-4.7	0.26	-9.59	0.06	0		3.76	-2.25	1.78	-1.53	-2.52	0
276.3	-5.25	-6.87	-1.98	-6.43	-3.88	0		-0.82	-0.77	2.51	-3.3	-1.37	0		-3.99	-1.14	2.2	-6.39	-2.84	0		-0.23	-0.81	2.47	-5.05	-4.7	0
277.2	-4.31	-6.34	0.19	-4.38	-1.33	0		-1.34	-0.61	2.35	-1.96	-1.87	0		-1.39	-3.03	2.16	-5.24	0.55	0		0.36	-3.48	0.11	-1.78	-3.35	0
278.1	-4.74	-7.99	-1.77	-6.82	-3.28	0		-1.79	-3.75	-0.7	-3.56	-3.17	0		-0.22	-0.4	1.84	-5.23	-1.68	0		1.65	-0.73	3.9	-1.5	-2.75	0
279	-0.12	-4.56	5.5	-4.07	-0.78	0		2.48	0.04	5.66	-3.46	-2.05	0		-3.61	-4.21	1.85	-7.04	-3.94	0		-0.39	-1.54	4.05	0.26	-2.43	0
279.9	-5.06	-8.43	-3.12	-6.13	-5.11	0		-1.28	1.2	1.74	-2.69	-3.3	0		-4.53	0.57	0.17	-6.73	-1.37	0		-0.87	-0.98	1.99	-2.79	-1.75	0
280.8	-1.88	-4.09	0.45	-5.91	-2.04	0		2.03	2.14	3.49	-1.48	0.61	0		-1.26	-1.29	1.68	-5.02	0.96	0		-0.54	0.02	1.95	-1.37	-1.69	0
281.7	-4.45	-10.18	0.38	-6.86	-5.23	0		-4.99	-4.1	1	-7.76	-6.7	0		1.42	5.65	4.98	-1.77	2.8	0		3.92	0.03	4.96	-0.94	-1.87	0
282.6	-1.21	-4.9	0.83	-3.81	-1.41	0		-0.33	-3	-0.29	-4.32	-2.3	0		0.29	0.59	0.42	-5.33	-0.02	0		0.16	-1.35	0.18	-1.07	-1.55	0
283.5	-2.59	-6.54	1.05	-3.15	0.39	0		-2.46	-0.99	1.88	-4.33	-2.01	0		-2.73	-1.62	3.01	-4.71	0.31	0		-0.71	-0.43	1.47	-1.9	-2.34	0
284.4	-1.44	-5.29	0.51	-3.92	-2.25	0		-2.6	-2.24	2.25	-4.12	-3.26	0		-3.15	-0.98	0.55	-8.45	-2.05	0		2.44	-0.66	3.69	-0.36	-2.95	0
285.3	-3.62	-8.28	2.06	-6.89	-0.54	0		-5.21	-3.7	1.91	-5.35	-2.05	0		-2.35	-3.24	0.07	-4.8	1.55	0		0.06	-4.42	0.09	-3.45	-1.26	0
286.2	-0.73	-4.94	4.22	-2.74	0.43	0		2.73	2.99	7.87	1.9	2.73	0		-3.17	0.49	-0.72	-6.15	-0.09	0		-1.07	-4.62	0.21	-4.93	-6.17	0
287.1	-2.49	-5.31	-1.43	-6.81	-1.85	0		-2.38	-4.21	0.7	-5.15	-2.82	0		-1.07	-1	5.34	-4.4	1.52	0		-1.69	-3.16	2.99	-1.85	-0.97	0
288	-5.64	-7.42	-2.81	-5.35	-1.36	0		-1.91	-2.22	-0.85	-5.14	-4.33	0		-3.03	-4.59	-1.39	-9.44	-2.45	0		-2.2	-2.81	1	-5.97	-3.37	0
288.9	-3.41	-5.2	2.01	-2.21	-1.46	0		0.26	3.45	4.52	-0.01	1.93	0		-2.19	-0.56	-0.36	-6.26	0.82	0		1.66	-1.66	2.58	0.82	0.64	0
289.8	-1.56	-7.1	1.42	-5.2	-2.61	0		1.78	0.9	3.17	-1.9	0.65	0		-3.02	-2.96	-0.54	-5.69	-2.63	0		-0.14	-1.56	2.65	-0.62	-1.81	0
290.7	-4.59	-7.42	-1.15	-4.11	-1.91	0		0.15	2.07	1.38	-1	-0.18	0		-0.93	1.61	2.13	-5.31	-0.8	0		-2.46	-2.01	1.21	-4.33	-4.53	0
291.6	-0.39	-5.16	1.17	-3.82	0.27	0		1.52	0.39	2.29	-2.47	0.56	0		0.02	0.85	1.61	-3.25	0.38	0		-1.28	-1.01	-0.19	-3.86	-2.41	0
292.5	-0.41	-4.46	-1.88	-3.79	-0.44	0		-0.55	-3.08	0.95	-5.3	-0.13	0		-0.9	-0.98	1.53	-5.5	1.45	0		-1.03	-3.65	2.75	-4.42	-2.1	0
293.4	-4.18	-7.81	-1.43	-3.73	-3.74	0		2.27	1.65	3.64	-0.37	0.23	0		-0.15	-1.56	1.22	-4.95	0.07	0		-0.99	-2.77	2.41	-0.72	-3.44	0
294.3	-1.03	-3.83	3.73	-2.49	2.03	0		0.31	-1.88	2.42	-3.47	-0.47	0		0.98	-1.02	0.59	-6.79	0.75	0		3.05	-1.44	4.8	-1.58	0.06	0
295.2	-4.4	-5.44	1.26	-5.65	-3.97	0		-1.68	-0.27	0.77	-5.41	-1.08	0		1.36	4.19	5.98	-5.65	6.06	0		2.04	1.54	3.18	-2.09	1.02	0
296.1	-3.51	-7.8	-0.2	-5.01	-1.18	0		-1.72	-1.71	1.93	-4.8	-0.99	0		-4.71	-5.81	-3.08	-12.3	-4.69	0		0.25	-3.71	-1.43	-4	-3.93	0
297	-3.39	-4.7	1.95	-4.09	0.79	0		-3.79	-1.95	-0.61	-5.54	-1.79	0		-1.45	0.15	3.34	-3.95	2.63	0		0	2.65	4.71	2.08	1.14	0
297.9	-2.1	-6.08	-0.59	-4.89	-0.6	0		-1.03	-3.03	-0.17	-5.91	-2.01	0		-0.57	-1.16	1.37	-6.32	-1.2	0		-0.63	-1.96	2.89	-2.67	-3.82	0
298.8	-2.24	-7.98	-0.21	-9.28	-3.05	0		-4.18	-2.64	0.63	-7.92	-0.66	0		-2.4	-0.38	0.53	-6.74	-1.15	0		0.98	0.28	1.19	-2.18	-4.46	0
299.7	-3.21	-7.37	-0.75	-4.98	-3.05	0		-4.15	-4.28	-0.08	-4.64	-2.59	0		-3.4	0.93	3.38	-3.97	-1.77	0		-2.05	-0.97	1.46	-2.74	-4.85	0
300.6	-1.5	-5.8	1.27	-6.16	-4.37	0		0.9	-0.9	1.97	-4.22	-2.35	0		0.17	1.21	2.51	-5.44	0.6	0		-0.58	0.48	3.34	-1.83	-3.02	0
301.5	-3.96	-7.59	0.13	-2.97	-1.43	0		-2.67	-0.49	0.9	-3.6	-1.76	0		-2.21	0.21	3.97	-4.81	3.06	0		0.71	-1	2.06	-1.3	0.65	0
302.4	-2.68	-5.12	-0.56	-5.04	0.72	0		-2.36	-0.86	0.18	-5.94	-0.27	0		-1.96	-1.19	0.02	-6.87	0.63	0		-1.62	-2.43	-0.92	-4.32	-2.53	0
303.3	-3.29	-6.38	1.29	-4.07	0.48	0		-1.09	-3.54	-0.23	-5.25	-3.82	0		-1.19	-0.54	1.55	-6.74	-3.49	0		-1.32	-1.5	-1.17	-5.9	-4.13	0
304.2	-5.82	-10.66	-4.57	-7.71	-5.69	0		-0.33	-2.59	-1.07	-6.39	-3.29	0		0.34	-1.39	-1.03	-8.39	-0.01	0		-1.05	-2.81	1.55	-4.81	-2.91	0
305.1	-1.5	-8.51	0	-6.23	-3.08	0		-2.02	-0.49	1.12	-1.83	-2.39	0		-3.89	0.99	-0.3	-8.86	-1.34	0		-1.22	-2.73	0.57	-6.84	-5.44	0
306	-0.52	-5.06	3.17	-4.65	-0.86	0		0.02	-2.69	1.13	-4.63	-0.72	0		0.97	-2.11	1.9	-7.7	0.41	0		4.63	2.41	8	-0.5	0.57	0
306.9	-4.67	-4.66	-0.03	-5.61	-0.52	0		-3.74	0.26	-0.83	-4.78	0.4	0		-4.06	-1.34	0.86	-7.4	-2.59	0		-0.23	-4.53	3.58	-5.02	-4.63	0
307.8	0.91	-6.04	3.13	-6.01	-1.81	0		-2.17	-0.32	0.18	-4.07	-0.8	0		-5.18	-4.82	-2.74	-9.68	-3.71	0		-2.55	-4.44	-0.48	-5.89	-6.38	0
308.7	-1.55	-6.23	-1.16	-5.81	-2.4	0		-1.12	-4.19	0.2	-5.76	-1.41	0		-1.14	-1.77	1.93	-10.03	0.93	0		4.42	1.51	2.66	-4.82	-2.19	0
309.6	0.32	-2.97	-0.73	-0.42	4.52	0		1.28	-1.76	0.38	-4.82	-1.5	0		-4.46	-4.8	-3.19	-9.72	-2.67	0		-4.61	-8.12	-4.77	-9.73	-5.8	0
310.5	-4.02	-6.22	2.97	-5.53	-2.42	0		-1.57	1.92	3.9	-1.56	0.02	0		-2.09	-2.3	2.11	-6.9	-0.64	0		-5.62	-7.45	-3.49	-8.07	-7.14	0
311.4	-0.28	-2.66	1.36	-3.35	2.23	0		-1.04	0.15	-1.09	-3.42	-4.93	0		-1.3	-1.36	1.44	-5.91	-1.26	0		3.57	3.54	7.06	2.52	3.83	0
312.3	-3.15	-6.72	2.79	-4.73	-0.68	0		-4.07	-3	2.22	-4.01	-0.77	0		-1.3	0.29	2.37	-6.16	-0.86	0		-0.35	-0.7	2.96	-2.67	-3.18	0
313.2	-5.36	-7.24	0.36	-5.82	-1.54	0		-2.33	-0.94	1.74	-6.09	-1.06	0		-1.76	-1.29	1.39	-8.89	0.36	0		-1.54	0.02	0.82	-5.18	-3.35	0
314.1	-0.11	-3.45	1.53	-5.44	-1.23	0		2.56	3.44	5.76	-0.05	1.58	0		-3.61	-3.34	2.04	-7.92	-3.1	0		-1.5	-1.65	1.89	-5.17	-2.93	0
315	-5.89	-6.02	-1.17	-7.52	-1.79	0		-5.52	-1.92	0.77	-6.21	-3.45	0		-1.88	-2.86	2.81	-5.54	-2.29	0		0.77	-0.85	4.69	-1.18	-3.43	0
315.9	-2.69	-6.14	1.65	-4.02	2.59	0		-3.84	-2.49	0.14	-5.91	-2.07	0		-0.72	0.06	4.62	-5.16	-0.46	0		0.15	-0.75	0.81	-2.46	-5.44	0
316.8	-2.66	-4.28	1.79	-4.65	1.11	0		-2.37	-0.61	1.2	-6.06	-1.45	0		-0.58	0.47	3.35	-6.45	0.54	0		1.02	0.79	5.66	-3.47	-3.02	0
317.7	-3.57	-3.05	2.14	-5.3	-2.53	0		-0.71	-0.2	2.31	-6.64	-1.91	0		-5.57	-5.42	-0.75	-11.9	-1.53	0		0.73	-4.62	1.49	-6.72	-2.44	0
318.6	-3.12	-6	4	-2.8	-2	0		-3.21	-6.3	-1.19	-6.68	-6.75	0		-1.96	-3.38	-1.26	-5.73	-2.72	0		-0.76	-2.86	0.97	-0.53	-2.45	0
319.5	-6.2	-10.25	1.57	-4.14	-4.67	0		-0.01	-1.89	3.04	-5.68	-1.03	0		-2.5	-4.54	-0.3	-10.25	-1.77	0		-1.86	-1.06	-1.42	-7.54	-4.53	0
320.4	-1.59	-5.59	1.87	-3.4	-1.13	0		-2.58	-1.23	4.17	-4.31	-0.71	0		-2.94	-0.32	1.99	-9.08	-1.46	0		-1.78	-1.04	1.59	-2.12	-1.74	0
321.3	-2.77	-7.5	-0.12	-6.61	0.44	0		-1.66	-1.52	-0.77	-3.68	-1.93	0		-2.86	-0.76	1.53	-5.75	0.52	0		-2.72	-2.49	0.79	-6.37	-1.55	0
322.2	-4.38	-7.74	-3.8	-7.57	-2.06	0		-1.51	-1.3	0.62	-4.49	-0.03	0		-2.63	-0.26	1.8	-7.43	2.31	0		1.97	2.34	5.91	-1.83	-0.55	0
323.1	-3.05	-4.99	-0.05	-2.83	-2.58	0		-4.6	-2.8	2.4	-4.72	-3.68	0		-5.59	-0.05	1.5	-7.76	-3.91	0		1.41	-0.17	3.83	-4.5	-2.54	0
324	-4.45	-7.05	0.74	-4.54	-4.08	0		-3.21	-0.63	1.7	-1.78	-0.07	0		-6.65	-3.95	-2.53	-10.65	-2.61	0		0.39	-3.02	1.16	-5.74	-5.01	0
324.9	-2.77	-6.69	-0.24	-5.31	-2.97	0		-1.83	-1.78	1.31	-4.74	-3.31	0		-2.94	-4.27	3.19	-6.96	-2.14	0		-0.1	-5.02	1.49	-5.02	-4.08	0
325.8	-5.27	-8.73	-0.73	-6.97	-2.91	0		-5.18	0.26	-0.87	-6.54	-2.17	0		-4.55	0.46	0.16	-7.17	1.5	0		1.61	-0.55	2.26	-3.92	-3.31	0
326.7	-3.21	-6.48	1.57	-4.42	-0.11	0		-0.17	-1.41	2.98	-3.63	1.77	0		-0.47	-2.32	1.22	-8.68	0.27	0		1.96	-0.7	3.86	-1.74	-2.24	0
327.6	-4.2	-8.09	-0.99	-10	-6.03	0		2.09	-1.88	5.81	-4.04	0.63	0		0.66	0.09	3.69	-6.14	1.29	0		3.41	1.04	3.38	0.97	-1.21	0
328.5	-4	-8.48	-0.56	-7.26	-3.68	0		-2.7	-2.2	3.92	-3.63	-0.33	0		-1.34	-0.52	2.8	-5.79	1.28	0		0.65	-0.96	1.01	-4.1	-4.55	0
329.4	-3.79	-7.97	1.37	-8.05	-2.65	0		-0.65	-0.17	4.15	-7.36	-1.1	0		0.78	2.3	4.81	-8.61	0.38	0		-0.14	2.83	2.07	-2.07	-4.4	0
330.3	-1.76	-4.72	1.25	-5.15	-0.89	0		-1.43	-0.68	2.36	-6.71	-2.54	0		-4.14	-3.6	0.34	-8.81	-2.34	0		-0.22	-5.11	1.21	-3.73	-4.71	0
331.2	-2.07	-7.59	4.3	-5.9	-0.96	0		0.36	-0.13	4.07	-3.15	-0.51	0		-0.33	0.49	4.84	-5.54	-0.33	0		3.36	0.36	3.28	-2.12	-0.76	0
332.1	-1.56	-6.55	0.56	-2.97	0.8	0		-0.79	-3.36	2.24	-3.36	-2.97	0		-2.57	-3.24	-0.2	-9.76	-4.5	0		0.65	-1.27	3.36	-1.74	-5.75	0
333	-3.62	-8.44	0.59	-6.43	-1.63	0		-1.62	-0.44	0.74	-7.06	-1.39	0		-0.32	-0.84	0.93	-7.2	1.81	0		1.93	-0.57	2.63	-2.79	-0.27	0
333.9	-3.02	-9.89	-4.13	-7.56	-1.96	0		0.78	-0.29	-0.45	-5.67	0.82	0		-0.72	-1.95	2.58	-8.11	-1.31	0		-0.98	-4.77	3.3	-4	-5.51	0
334.8	-0.42	-7.5	-0.48	-4.88	-2.7	0		1.15	0.29	2.5	-5.01	0.69	0		-1.53	-1.66	-0.26	-10.17	0.1	0		-0.31	1.74	1.54	-3.33	-0.74	0
335.7	-5.29	-9.35	-3.79	-8.9	-3.3	0		0	-1.54	2.53	-4.89	2.28	0		-0.85	-1.76	0.98	-9.58	2.26	0		0.22	0.6	3.88	-2.87	0.76	0
336.6	-3.81	-7.88	-0.38	-6.69	-3.21	0		0.6	0.07	2.05	-6.49	0.71	0		-1.2	-3.39	3.21	-7.8	0.6	0		1.34	-5.03	0.8	-1.39	-3.27	0
337.5	-2.25	-8.1	-0.99	-8.38	-3.08	0		0.77	-0.45	1.95	-4.71	0.01	0		0.41	0.15	2.35	-5.46	1.88	0		0.09	-0.58	2.62	-3.03	-2.22	0
338.4	-3.16	-8.84	-1.32	-8.78	-3.66	0		-3.52	-0.73	0.01	-7.35	-4.36	0		-4.46	-0.84	3.36	-8.81	-1.71	0		0.86	0.18	2.36	-2.85	-1.34	0
339.3	-5.56	-7.62	-0.2	-8.16	-0.02	0		1.37	-2.01	0.25	-4.51	-0.64	0		0.71	-1.55	0.57	-5.5	1.54	0		-0.85	-2.1	1.56	-2.76	-3.41	0
340.2	-4	-8.25	-1.63	-7.23	-5.04	0		0.64	-0.59	0.84	-3.26	-2.31	0		-3.04	-1.72	0.69	-6.36	1.12	0		-1.25	-1.99	1.26	-2.39	-1.64	0
341.1	-4.98	-8.02	-2.27	-6.92	1.03	0		-3.67	-2.12	-2.1	-5.81	-1.03	0		-3.72	0.25	-0.11	-8.51	1.25	0		0.32	0.08	0.16	-3.07	-1.74	0
342	-2.53	-6.18	-0.73	-5.7	-0.52	0		-2.04	0.2	-0.38	-6.01	-1.36	0		-2.9	-1.23	0.26	-6.26	-2.48	0		0.48	-1.31	0.25	-1.06	-3.13	0
342.9	-6.31	-11.2	-1.81	-7.1	-3.7	0		-1.23	-1.57	2.01	-5.72	-0.25	0		-2.52	-3.46	0.06	-9.45	1.8	0		-2.14	-3.83	1.21	-5.03	-2.35	0
343.8	-2.4	-9.44	-2.49	-9.55	-3.84	0		0.01	-1.42	2.76	-3.75	-2.19	0		-3.3	-1.88	0.22	-7.55	-2.92	0		-1.81	-1.15	2.48	-2.27	-3.02	0
344.7	-3.79	-8.97	1.12	-7.16	-5.98	0		0.39	-0.95	3.06	-3.96	-0.53	0		-4.25	-1.94	0.16	-6.58	0.16	0		-1.03	-3.56	1.57	-2.81	-3.14	0
345.6	-5.84	-7.75	0.87	-8.74	-2.11	0		-3.84	-0.38	0.26	-9.63	-2.58	0		-0.91	0.24	0.41	-7.83	2.28	0		1.58	1.79	5.11	-1.6	-0.26	0
346.5	-3.82	-10.72	-0.71	-6.19	-4.7	0		-0.37	-3.16	0.33	-4.45	-0.58	0		-0.01	0.46	2.03	-6.19	-1.1	0		-1.43	-2.11	1.88	-3.8	-3.64	0
347.4	-0.56	-4.65	2.61	-6.05	-1.06	0		-1.49	-2.42	-0.55	-6.55	-5.95	0		-4.27	-2.22	-1.46	-6.2	-3.94	0		0.01	-2.36	1.93	-2.17	-4.03	0
348.3	-2.78	-9.91	-1.49	-4.76	-0.22	0		-1.63	-0.64	0.99	-3.52	-1.33	0		-1.9	-1.9	2.74	-7.52	1.19	0		0.55	-0.17	3.17	-7.23	-3.63	0
349.2	-5.73	-8.64	-0.74	-6.15	-3.35	0		-3.07	-2.93	0.18	-5.89	-2.43	0		-3.67	-4.02	-1.26	-9.18	-0.58	0		0.81	0.82	2.1	-4.03	1.12	0
350.1	-2.94	-9.29	-1.53	-6.74	-2.88	0		0.07	-2.16	2.7	-3.07	-0.43	0		-0.47	2.12	4.79	-3.26	-0.14	0		-0.09	0.35	3.14	-2.03	-3.72	0
351	-2.05	-6.67	1.21	-7.65	-3.65	0		-1.91	-2.21	2.3	-6.94	-1	0		-4.5	-3.38	1.85	-10	-1.05	0		1.81	1.76	5.85	0.47	1.66	0
351.9	-3.76	-5.93	1.69	-4.24	-1.57	0		-4.28	-4.44	-0.99	-6.73	-3.94	0		-4.76	-1.85	-2.15	-11.2	-5.24	0		-0.21	-0.13	1.26	-3.37	-3.49	0
352.8	-1.09	-6.83	-1.11	-6.95	-1.92	0		-2.25	-2.81	-0.52	-6.72	-1.19	0		-5.54	-2.58	1.74	-10.82	-1.59	0		-0.61	0.81	2.27	-2.06	-1.12	0
353.7	-3.7	-8.6	3.97	-5.39	0.41	0		-0.7	-0.75	0.95	-4.62	-3.9	0		0.55	0.56	1.88	-5.86	-1.86	0		0.89	-0.03	3.63	-4.89	-4.36	0
354.6	-3.28	-9.03	-3.07	-8.52	-5.45	0		0.86	-0.32	4.53	-3.61	-1.05	0		-0.6	-2.59	2.81	-6.88	-1.3	0		0.41	-0.34	0.62	-2.65	-2.62	0
355.5	-0.99	-5.45	-0.73	-5	-1.73	0		-2.42	-1.07	0.36	-4.19	-1.3	0		-1.12	-0.4	-0.56	-5.68	-0.68	0		3.23	0.98	4.17	-0.11	1.71	0
356.4	-4.07	-6.1	3.41	-3.85	-1.27	0		-0.52	-2.49	4.13	-7.21	0.64	0		-2.3	-3.53	1.31	-7.74	-0.56	0		-1.12	-2.96	0.39	-2.09	-4.41	0
357.3	2.18	-3.39	2.85	-3.91	2.04	0		2.87	1.85	3.33	-1.27	1.35	0		-1.57	-1.14	0.4	-4.34	0.11	0		-3.44	-1.66	0.7	-2.26	-2.82	0
358.2	-4.78	-5.26	-3.3	-8.08	-3.45	0		-2.48	-3.48	-4.35	-7.96	-5.76	0		-1.33	-2.37	-1.78	-10.43	-1.37	0		0.05	-2.29	0.66	-6.44	-4.49	0
359.1	-3	-8.81	-2.67	-5.66	-2.27	0		1.54	-1.91	4.2	-2.91	1.82	0		-0.12	0.29	3.71	-7	3.89	0		4.39	2.19	7.42	-1.15	0.8	0
360	0.84	-9.23	-0.32	-5.66	-2.78	0		-0.73	-1.78	-0.24	-5.07	-3.35	0		-4.65	0.55	1.55	-7.89	1.02	0		-3.36	-2.35	4.77	-3.47	-2.57	0
360.9	-1.92	-8.19	-0.88	-5.83	-0.64	0		-1.49	-0.54	-2.45	-7.31	-1.88	0		-3.33	-0.05	-0.83	-7.3	-1.16	0		0.24	-1.94	0.92	-2.07	-1.43	0
361.8	-4.94	-9	-3.42	-6.84	-3.4	0		-0.56	0.13	0.31	-3.16	-2.06	0		-1.17	-1.96	2.18	-4.02	-0.83	0		0.48	-2.11	4.08	-2.32	-0.63	0
362.7	-4.44	-12.06	-1.24	-7.86	-3.95	0		-1.24	-1.88	2.53	-6.11	-0.28	0		-1	-0.07	4.42	-8.09	1.87	0		-0.63	0.28	5.29	-4.03	0.49	0
363.6	-1.48	-8.85	-0.74	-5.63	-2.01	0		-1.67	0.63	1.65	-6.32	-1.48	0		-1.65	-0.44	1.64	-8.28	-2.99	0		0.1	-2.45	2.17	-2.43	-2.83	0
364.5	-3.27	-6.04	-2.87	-7.48	-3.94	0		-4.79	-4.12	-1.79	-6.54	-5.54	0		-6.07	-3.85	-0.69	-9.96	-4.33	0		-2.5	-2.51	-0.58	-4.44	-3.85	0
365.4	-5.06	-9.64	-0.61	-9.47	-5.08	0		-2.38	0.16	2	-6.26	-3.24	0		-1.25	2.92	3.76	-6.41	1.72	0		0.09	-0.32	0.81	-3.68	-2.1	0
366.3	-2.85	-7.48	-0.56	-4.8	-5.29	0		-3.6	-3.37	1.09	-6.95	-6.58	0		-3.82	-3.85	-1.26	-10.36	-5.91	0		-3.87	-1.74	1.35	-4.75	-4.71	0
367.2	-3.11	-7.16	-2.38	-7.71	-0.63	0		-3.4	-0.92	-0.91	-7.4	-3.2	0		-4.69	-3.77	2.24	-10.17	-4.19	0		0.52	-1.82	6.15	-1.11	-1.21	0
368.1	-2.89	-8.27	0.1	-6.85	-2.05	0		-0.67	1.92	0.42	-5.1	-0.42	0		-0.89	0.6	-2.07	-9.35	-1.42	0		1.41	0.44	6.91	-2.95	-0.74	0
369	-1.67	-7.12	-0.78	-5.35	-4.06	0		-1	-0.73	2.86	-2.59	-1.41	0		-3.56	0.48	1.66	-7.92	0.34	0		-2.04	-3.34	1.39	-2.65	-2.25	0
369.9	-4.05	-9.37	0.14	-6.73	-1.31	0		-2.26	-3.82	-2.15	-6.03	-4.44	0		-0.79	-1.62	2.17	-6.43	-2.17	0		1.77	1.2	5	-0.24	-2.74	0
370.8	-4.66	-10.96	-4.03	-9.36	-5.17	0		-1.99	-2.7	0.16	-10.01	-2.86	0		-0.58	-2.09	0.84	-9.86	1.22	0		-0.99	-2.75	1.88	-5.56	-0.8	0
371.7	-2.25	-7.51	1.28	-5.8	-1.08	0		-4.08	-2.37	2	-5.8	-1.96	0		-3.52	-1.01	2.61	-9.91	0.84	0		-0.94	-3.04	1.05	-5.75	-1.67	0
372.6	-5.21	-9.17	-3.18	-6.97	-4.39	0		-4.13	-3.13	1.93	-5.5	-3.16	0		-2.71	2.02	2.95	-6.15	1.79	0		-1.71	-3.12	3.92	-3.1	0.8	0
373.5	-3.22	-8.23	0.91	-5.81	-1.92	0		-2.56	-0.2	0.84	-6.93	-0.07	0		-2.32	0.73	-0.01	-9.23	0.5	0		0.49	-1.75	0.29	-5.04	-1.47	0
374.4	-2.2	-8.74	0.2	-6.63	-2.79	0		-2.85	-2.47	0.25	-7.77	-3.07	0		-3.8	-1.85	2.9	-8.18	-0.69	0		1.34	0.85	4.26	-3.57	-1.33	0
375.3	-0.66	-2.22	2.11	-6.02	-0.84	0		2.1	1.17	1.99	-5.04	1.21	0		-2	-1.6	1.7	-8.1	3.95	0		-2.99	-1.78	2.51	-4.82	-3.53	0
376.2	-3.19	-4.6	5.03	-5.1	2.39	0		-3.75	-1.29	0.6	-6.5	-0.89	0		-5.18	-2.63	-3.14	-10.49	-4.95	0		-0.78	-0.54	3.51	-2.36	-3.33	0
