# Supplementary material for: Simvastatin Sodium Salt and Fluvastatin Interact with Human Gap Junction Gamma-3 Protein
Source: PLoS One. 2016 Feb 10;11(2):e0148266. doi: 10.1371/journal.pone.0148266 (PMC4749215; doi:10.1371/journal.pone.0148266)
Supplement: S9 Dataset — (ZIP) [file pone.0148266.s010.zip › S9_Dataset/stevioside_1.xlsx]

## Sheet: stevioside
L1A1()_X	L1A1()_Y	L1A2()_X	L1A2()_Y	L1A3()_X	L1A3()_Y	L1A4()_X	L1A4()_Y	L1A5()_X	L1A5()_Y	L1A6()_X	L1A6()_Y	L2A1()_X	L2A1()_Y	L2A2()_X	L2A2()_Y	L2A3()_X	L2A3()_Y	L2A4()_X	L2A4()_Y	L2A5()_X	L2A5()_Y	L2A6()_X	L2A6()_Y	L3A1()_X	L3A1()_Y	L3A2()_X	L3A2()_Y	L3A3()_X	L3A3()_Y	L3A4()_X	L3A4()_Y	L3A5()_X	L3A5()_Y	L3A6()_X	L3A6()_Y	L4A1()_X	L4A1()_Y	L4A2()_X	L4A2()_Y	L4A3()_X	L4A3()_Y	L4A4()_X	L4A4()_Y	L4A5()_X	L4A5()_Y	L4A6()_X	L4A6()_Y	L5A1()_X	L5A1()_Y
-239.4	-3.7	-239.4	-2.78	-239.4	-8.13	-239.4	-4.95	-239.4	-6.9	-239.4	-8.72	-239.4	-0.63	-239.4	-1.72	-239.4	-5.28	-239.4	0.41	-239.4	-3.86	-239.4	-2.49	-239.4	3.58	-239.4	3.7	-239.4	-1.56	-239.4	10.09	-239.4	0.36	-239.4	1.62	-239.4	1.19	-239.4	-3.97	-239.4	-7.21	-239.4	-0.1	-239.4	-3.05	-239.4	-4.05	-239.4	-3.24
-238.5	-4.88	-238.5	-6.04	-238.5	-10.27	-238.5	-4.07	-238.5	-6.13	-238.5	-6.78	-238.5	-1.75	-238.5	-3.68	-238.5	-3.9	-238.5	0.86	-238.5	-4.28	-238.5	-0.08	-238.5	2.01	-238.5	3.88	-238.5	0.4	-238.5	7.7	-238.5	0.41	-238.5	4.88	-238.5	-2.73	-238.5	-2.85	-238.5	-6.01	-238.5	-2.23	-238.5	-2.82	-238.5	-1.25	-238.5	-1.08
-237.6	-3.59	-237.6	-4.83	-237.6	-7.18	-237.6	-6.05	-237.6	-4.99	-237.6	-7.02	-237.6	-2.11	-237.6	-5.41	-237.6	-4.18	-237.6	-2.19	-237.6	-0.76	-237.6	-1.76	-237.6	2.03	-237.6	3.3	-237.6	-1.8	-237.6	5.54	-237.6	1.02	-237.6	-0.38	-237.6	1.67	-237.6	-2.71	-237.6	-8.47	-237.6	-2.98	-237.6	-3.46	-237.6	-4.25	-237.6	-2.65
-236.7	-2.99	-236.7	-3.67	-236.7	-4.88	-236.7	-1.7	-236.7	-3.64	-236.7	-10.54	-236.7	0.08	-236.7	-4.75	-236.7	-4.09	-236.7	0.03	-236.7	-2.43	-236.7	-4.86	-236.7	4.53	-236.7	3.01	-236.7	0.39	-236.7	8.36	-236.7	2.15	-236.7	-0.86	-236.7	-0.51	-236.7	-2.66	-236.7	-7.05	-236.7	-0.53	-236.7	-3.44	-236.7	-2.97	-236.7	-3.2
-235.8	-5.76	-235.8	-4.45	-235.8	-5.76	-235.8	-5.97	-235.8	-5	-235.8	-7.49	-235.8	-1.86	-235.8	-3.31	-235.8	-5.22	-235.8	-1.11	-235.8	-2.17	-235.8	-3.17	-235.8	1.66	-235.8	5.64	-235.8	1.38	-235.8	7.26	-235.8	1.41	-235.8	4.16	-235.8	-2.05	-235.8	-1.62	-235.8	-5.57	-235.8	-0.55	-235.8	-3.24	-235.8	-3.97	-235.8	0.36
-234.9	-4.42	-234.9	-4.19	-234.9	-8.36	-234.9	-3.83	-234.9	-7.41	-234.9	-9.78	-234.9	-4.94	-234.9	-3.29	-234.9	-4.33	-234.9	1.31	-234.9	-6.83	-234.9	-3.21	-234.9	4.56	-234.9	2.59	-234.9	-2.95	-234.9	7.19	-234.9	-0.04	-234.9	2.76	-234.9	0.27	-234.9	-3.99	-234.9	-5.99	-234.9	-1.07	-234.9	-3.89	-234.9	-4.31	-234.9	-1.9
-234	-5.99	-234	-4.04	-234	-6.91	-234	-4.68	-234	-6.94	-234	-10.06	-234	-2.7	-234	-4.03	-234	-4.23	-234	0.75	-234	-2.36	-234	-2.36	-234	4.04	-234	1.87	-234	1.04	-234	9	-234	1.9	-234	3.66	-234	-1.27	-234	-3.66	-234	-5.4	-234	-1.69	-234	-4.3	-234	-5.66	-234	-2.87
-233.1	-5.55	-233.1	-3.78	-233.1	-7.15	-233.1	-5.27	-233.1	-7.05	-233.1	-8.46	-233.1	-2.98	-233.1	-4.63	-233.1	-4.98	-233.1	1.31	-233.1	-3.83	-233.1	-3.73	-233.1	4.51	-233.1	1.55	-233.1	-1.52	-233.1	10.38	-233.1	1.71	-233.1	2.09	-233.1	-2.01	-233.1	-2.46	-233.1	-7.01	-233.1	-0.91	-233.1	-0.1	-233.1	-2.83	-233.1	-0.36
-232.2	-4.55	-232.2	-2.63	-232.2	-7.99	-232.2	-4.45	-232.2	-5.58	-232.2	-8.41	-232.2	-2.86	-232.2	-1.08	-232.2	-6.35	-232.2	-0.83	-232.2	-3.62	-232.2	-1.82	-232.2	3.25	-232.2	2.11	-232.2	-0.41	-232.2	7.05	-232.2	1.7	-232.2	4.38	-232.2	-0.75	-232.2	-3.93	-232.2	-8.91	-232.2	-0.18	-232.2	-3.83	-232.2	-1.56	-232.2	1.71
-231.3	-2.63	-231.3	-2.9	-231.3	-7.56	-231.3	-8.25	-231.3	-5.21	-231.3	-5.03	-231.3	-0.97	-231.3	-3.17	-231.3	-3.14	-231.3	-2.3	-231.3	-0.33	-231.3	0.57	-231.3	4.04	-231.3	3.3	-231.3	1.09	-231.3	5.03	-231.3	2.67	-231.3	2.69	-231.3	-1.35	-231.3	-5.05	-231.3	-6.94	-231.3	-1.83	-231.3	-3.83	-231.3	-1.38	-231.3	-2.02
-230.4	-4.66	-230.4	-3.95	-230.4	-5.92	-230.4	-3.21	-230.4	-7.09	-230.4	-9.73	-230.4	-1.07	-230.4	-2.99	-230.4	-3.27	-230.4	3.2	-230.4	-4.72	-230.4	-5.06	-230.4	4.11	-230.4	1.59	-230.4	-0.45	-230.4	8.75	-230.4	2.25	-230.4	4.35	-230.4	-1.73	-230.4	-5.09	-230.4	-6.7	-230.4	0.71	-230.4	-2.94	-230.4	-3.88	-230.4	-2.1
-229.5	-3.53	-229.5	-3.85	-229.5	-7.5	-229.5	-5.22	-229.5	-5.07	-229.5	-9.84	-229.5	-4.57	-229.5	-2.3	-229.5	-3.53	-229.5	0.74	-229.5	-0.43	-229.5	-1.85	-229.5	2.88	-229.5	2.66	-229.5	-0.63	-229.5	7.64	-229.5	2.14	-229.5	5.53	-229.5	-1.34	-229.5	-2.5	-229.5	-5.34	-229.5	-1.71	-229.5	-3.45	-229.5	-1	-229.5	-0.95
-228.6	-4.24	-228.6	-4.22	-228.6	-6.14	-228.6	-5.3	-228.6	-6.42	-228.6	-10.36	-228.6	-2.23	-228.6	-2.82	-228.6	-3.82	-228.6	-1.66	-228.6	-2.72	-228.6	-3.56	-228.6	3.46	-228.6	4.75	-228.6	-0.74	-228.6	6.02	-228.6	2.18	-228.6	3.49	-228.6	0.2	-228.6	-1.03	-228.6	-6.74	-228.6	-0.71	-228.6	-2.38	-228.6	-2.36	-228.6	-1.78
-227.7	-5.9	-227.7	-5.01	-227.7	-6.37	-227.7	-6.76	-227.7	-4.24	-227.7	-7.77	-227.7	-3.25	-227.7	-4.47	-227.7	-5.18	-227.7	1.12	-227.7	-4.07	-227.7	-5.14	-227.7	3.72	-227.7	1.78	-227.7	-2.53	-227.7	6.56	-227.7	-0.07	-227.7	0.95	-227.7	-2.29	-227.7	-3.39	-227.7	-7.47	-227.7	-4.71	-227.7	-4.82	-227.7	-2.11	-227.7	-1.47
-226.8	-4.83	-226.8	-4.63	-226.8	-8.53	-226.8	-3.28	-226.8	-3.62	-226.8	-8.96	-226.8	-1.93	-226.8	-4.74	-226.8	-4.5	-226.8	0.65	-226.8	-3.72	-226.8	-3.43	-226.8	-0.06	-226.8	2.3	-226.8	-1.81	-226.8	6.29	-226.8	1.02	-226.8	1.27	-226.8	-2.17	-226.8	-3.58	-226.8	-8.48	-226.8	-0.91	-226.8	-3.91	-226.8	-4.11	-226.8	1.4
-225.9	-3.11	-225.9	-5.81	-225.9	-4.84	-225.9	-3.81	-225.9	-3.3	-225.9	-6.75	-225.9	0.57	-225.9	-3.19	-225.9	-4.81	-225.9	1.16	-225.9	-1.94	-225.9	-1.66	-225.9	4.64	-225.9	0.28	-225.9	-1.64	-225.9	8.47	-225.9	1.08	-225.9	3.07	-225.9	0.25	-225.9	-4.58	-225.9	-4.29	-225.9	0.15	-225.9	-2.43	-225.9	-2.84	-225.9	-1.19
-225	-3.07	-225	-4.58	-225	-6.59	-225	-4.42	-225	-4.76	-225	-6.91	-225	-1.18	-225	-0.96	-225	-3.38	-225	-2	-225	-2.35	-225	-1.69	-225	1.67	-225	4.37	-225	-1.09	-225	6.53	-225	1.66	-225	4.52	-225	0.07	-225	-2.78	-225	-3.59	-225	-2.07	-225	-4.06	-225	-2.91	-225	-0.92
-224.1	-6.08	-224.1	-3.43	-224.1	-9	-224.1	-1.28	-224.1	-5.63	-224.1	-7.57	-224.1	-1.45	-224.1	-2.33	-224.1	-5.74	-224.1	1.01	-224.1	-4.09	-224.1	-6.04	-224.1	3.71	-224.1	2.93	-224.1	-0.35	-224.1	8.6	-224.1	1.94	-224.1	2.22	-224.1	-1.32	-224.1	-4.37	-224.1	-7.29	-224.1	-1.16	-224.1	-4.15	-224.1	-2.3	-224.1	-2.34
-223.2	-2.89	-223.2	-4.48	-223.2	-5.33	-223.2	-4.37	-223.2	-4.37	-223.2	-7.63	-223.2	-0.05	-223.2	-4.9	-223.2	-4.72	-223.2	-0.44	-223.2	-2.68	-223.2	-4.02	-223.2	3.95	-223.2	2.93	-223.2	0.19	-223.2	6.06	-223.2	1.55	-223.2	2.44	-223.2	1.14	-223.2	-1.48	-223.2	-5.69	-223.2	-2.66	-223.2	-2.98	-223.2	-1.3	-223.2	1.16
-222.3	-3.8	-222.3	-4.34	-222.3	-8.28	-222.3	-3.55	-222.3	-4.91	-222.3	-7.06	-222.3	-2.4	-222.3	-2.09	-222.3	-6.17	-222.3	1.75	-222.3	-2.91	-222.3	-2.77	-222.3	3.12	-222.3	3.73	-222.3	-2.45	-222.3	6.27	-222.3	0.65	-222.3	2.52	-222.3	-1.11	-222.3	-4.37	-222.3	-8.17	-222.3	-2.34	-222.3	-1.96	-222.3	-4.48	-222.3	-1.33
-221.4	-2.47	-221.4	-6.54	-221.4	-6.96	-221.4	-3.09	-221.4	-3.61	-221.4	-7.76	-221.4	0.14	-221.4	-6.8	-221.4	-2.64	-221.4	-0.32	-221.4	-2.96	-221.4	-3.72	-221.4	4.6	-221.4	1.05	-221.4	-0.6	-221.4	9.49	-221.4	0.46	-221.4	0.88	-221.4	0.46	-221.4	-3.67	-221.4	-5.64	-221.4	0.49	-221.4	-3.85	-221.4	-4.86	-221.4	-0.48
-220.5	-3.43	-220.5	-4.67	-220.5	-6.45	-220.5	-3.22	-220.5	-4.4	-220.5	-4.72	-220.5	-0.79	-220.5	-5.17	-220.5	-3.52	-220.5	1.96	-220.5	-0.76	-220.5	-0.98	-220.5	4.65	-220.5	2.24	-220.5	-0.18	-220.5	7.04	-220.5	2.48	-220.5	1.78	-220.5	0.32	-220.5	-3.15	-220.5	-7.19	-220.5	-0.17	-220.5	-2.78	-220.5	-2.53	-220.5	0.4
-219.6	-3.71	-219.6	-3.55	-219.6	-4.32	-219.6	-4.15	-219.6	-8.78	-219.6	-6.79	-219.6	2.36	-219.6	-2.47	-219.6	-1.65	-219.6	1.55	-219.6	-2.85	-219.6	-2.88	-219.6	5.59	-219.6	3.04	-219.6	-1.86	-219.6	6.76	-219.6	0.32	-219.6	3.78	-219.6	1.65	-219.6	-2.93	-219.6	-6.81	-219.6	-3.24	-219.6	-2.96	-219.6	-1.69	-219.6	-0.77
-218.7	-4.16	-218.7	-5.33	-218.7	-6.14	-218.7	-5.01	-218.7	-3.91	-218.7	-5.63	-218.7	-0.61	-218.7	-4.03	-218.7	-3.83	-218.7	1.82	-218.7	-4.1	-218.7	-0.63	-218.7	4	-218.7	4.69	-218.7	0.05	-218.7	9.11	-218.7	1.71	-218.7	4.25	-218.7	2.2	-218.7	-1.9	-218.7	-6.16	-218.7	0.32	-218.7	-1.53	-218.7	-3.57	-218.7	-0.48
-217.8	-5.22	-217.8	-1.42	-217.8	-9.81	-217.8	-4.99	-217.8	-7.14	-217.8	-9.6	-217.8	-2.22	-217.8	-2.46	-217.8	-7.97	-217.8	1.46	-217.8	-1.37	-217.8	-0.08	-217.8	4.52	-217.8	3.29	-217.8	-0.32	-217.8	6.48	-217.8	3.08	-217.8	3.48	-217.8	2.66	-217.8	-0.62	-217.8	-5.42	-217.8	-2.53	-217.8	-0.74	-217.8	-3.33	-217.8	-2.37
-216.9	-4.3	-216.9	-3.98	-216.9	-4.78	-216.9	-3.24	-216.9	-2.12	-216.9	-7.34	-216.9	-0.69	-216.9	-3.76	-216.9	-3.34	-216.9	0.78	-216.9	-2.27	-216.9	-0.71	-216.9	6.31	-216.9	2.27	-216.9	0.73	-216.9	8.39	-216.9	-0.59	-216.9	3.22	-216.9	2.25	-216.9	-3.72	-216.9	-6.29	-216.9	-0.04	-216.9	-3.13	-216.9	-2.04	-216.9	-1.61
-216	-3.8	-216	-2.21	-216	-7.22	-216	-4.99	-216	-4.88	-216	-8.9	-216	0.32	-216	-2.14	-216	-3.67	-216	-0.57	-216	-2.91	-216	-2.54	-216	1.27	-216	2.66	-216	-1.15	-216	8.67	-216	1.91	-216	1.62	-216	-0.96	-216	-2.39	-216	-6.91	-216	-0.34	-216	-3.13	-216	-3.2	-216	-0.31
-215.1	-4.5	-215.1	-3.94	-215.1	-7.28	-215.1	-4.64	-215.1	-1.18	-215.1	-5.6	-215.1	-0.4	-215.1	-4.32	-215.1	-4.67	-215.1	1.68	-215.1	-1.49	-215.1	-1.23	-215.1	3.07	-215.1	1.49	-215.1	0.71	-215.1	5.51	-215.1	-0.09	-215.1	0.59	-215.1	-1.97	-215.1	-2.5	-215.1	-5.52	-215.1	-2.38	-215.1	-3.32	-215.1	-4.87	-215.1	-3.27
-214.2	-5.09	-214.2	-3.51	-214.2	-8.4	-214.2	-4.66	-214.2	-4.49	-214.2	-6.28	-214.2	-0.82	-214.2	0.12	-214.2	-3.43	-214.2	1.26	-214.2	-1.16	-214.2	-1.42	-214.2	3.24	-214.2	4.59	-214.2	1.71	-214.2	6.28	-214.2	3.92	-214.2	3.05	-214.2	-3.06	-214.2	-4.59	-214.2	-4.44	-214.2	-3.91	-214.2	-1.88	-214.2	-2.8	-214.2	-2.15
-213.3	-5.11	-213.3	-2.33	-213.3	-4.72	-213.3	-4.77	-213.3	-4.96	-213.3	-6.09	-213.3	-0.53	-213.3	-3.85	-213.3	-4.53	-213.3	1.66	-213.3	-2.47	-213.3	-2.61	-213.3	4.39	-213.3	2.71	-213.3	-2.01	-213.3	5.73	-213.3	0.7	-213.3	2.08	-213.3	-0.96	-213.3	-4.53	-213.3	-5.22	-213.3	-1.65	-213.3	-2.38	-213.3	-5.55	-213.3	-1.61
-212.4	-2.79	-212.4	-3.93	-212.4	-6.79	-212.4	-3.54	-212.4	-3.26	-212.4	-5.45	-212.4	-2.28	-212.4	-4.97	-212.4	-5.47	-212.4	3.3	-212.4	-2.87	-212.4	-1.49	-212.4	2.69	-212.4	0.91	-212.4	-1.14	-212.4	6.8	-212.4	2.54	-212.4	-0.14	-212.4	-3.03	-212.4	-1.32	-212.4	-5.98	-212.4	-2.3	-212.4	-0.92	-212.4	-3.48	-212.4	-3.22
-211.5	-5.31	-211.5	-2.86	-211.5	-5.34	-211.5	-4.99	-211.5	-6.31	-211.5	-7.76	-211.5	-1.52	-211.5	-2.03	-211.5	-2.68	-211.5	0.28	-211.5	-0.11	-211.5	0.14	-211.5	3.45	-211.5	3.47	-211.5	-0.26	-211.5	7.84	-211.5	1.74	-211.5	3.25	-211.5	-1.06	-211.5	-4.92	-211.5	-6.22	-211.5	0.82	-211.5	-2.79	-211.5	-2.24	-211.5	-0.73
-210.6	-3.92	-210.6	-3.68	-210.6	-5.45	-210.6	-2.24	-210.6	-5.57	-210.6	-7.49	-210.6	-0.99	-210.6	-3.01	-210.6	-3.86	-210.6	2.46	-210.6	-2.75	-210.6	-4.15	-210.6	1.24	-210.6	3.84	-210.6	-0.76	-210.6	10.27	-210.6	1.08	-210.6	2.36	-210.6	-1.08	-210.6	-2.19	-210.6	-5.43	-210.6	-1.36	-210.6	-4.11	-210.6	-1.11	-210.6	0.61
-209.7	-3.51	-209.7	-3.85	-209.7	-6.44	-209.7	-2.34	-209.7	-3.34	-209.7	-7.71	-209.7	-0.69	-209.7	-3.82	-209.7	-4.92	-209.7	0.9	-209.7	-3.12	-209.7	-1.18	-209.7	1.94	-209.7	2.85	-209.7	-0.67	-209.7	8.48	-209.7	0.99	-209.7	1.63	-209.7	-1.09	-209.7	-1.35	-209.7	-6.44	-209.7	1.15	-209.7	-3.62	-209.7	-1.86	-209.7	-2.09
-208.8	-3.84	-208.8	-3.61	-208.8	-6.31	-208.8	-5.83	-208.8	-4.02	-208.8	-5.69	-208.8	-0.18	-208.8	-3.41	-208.8	-3.39	-208.8	0.48	-208.8	-3.16	-208.8	-2.05	-208.8	4.85	-208.8	3.74	-208.8	-0.31	-208.8	5.78	-208.8	1.24	-208.8	0.37	-208.8	0.4	-208.8	-1.86	-208.8	-7.75	-208.8	0.09	-208.8	-2.97	-208.8	-2.95	-208.8	1.16
-207.9	-5.14	-207.9	-2.79	-207.9	-5.76	-207.9	-4.38	-207.9	-4.59	-207.9	-5.67	-207.9	-1.22	-207.9	-3.02	-207.9	-2.42	-207.9	0.81	-207.9	-2.69	-207.9	-2.85	-207.9	2.09	-207.9	2.35	-207.9	-1.48	-207.9	6.04	-207.9	0.82	-207.9	3.43	-207.9	-1.24	-207.9	-3.53	-207.9	-6.26	-207.9	-0.37	-207.9	-3.07	-207.9	-4.85	-207.9	-2.54
-207	-4.02	-207	-3.39	-207	-7.84	-207	-2.21	-207	-5.88	-207	-6.76	-207	0.4	-207	-5.31	-207	-3.45	-207	-1.18	-207	-1.09	-207	-1.58	-207	3.46	-207	1.25	-207	0.62	-207	5.17	-207	3.87	-207	3.01	-207	1.38	-207	-3	-207	-5.36	-207	-1.57	-207	-0.24	-207	-1.86	-207	-0.5
-206.1	-4.94	-206.1	-2.45	-206.1	-7.43	-206.1	-3.1	-206.1	-6.26	-206.1	-8.1	-206.1	-4.6	-206.1	-1.69	-206.1	-4.69	-206.1	1.14	-206.1	-3.96	-206.1	-1.61	-206.1	2.04	-206.1	2.47	-206.1	0	-206.1	6.04	-206.1	1.32	-206.1	4.28	-206.1	1.01	-206.1	-4.8	-206.1	-5.79	-206.1	-2.57	-206.1	-2.05	-206.1	-2.17	-206.1	0.37
-205.2	-1.03	-205.2	-3.44	-205.2	-8.56	-205.2	-4.36	-205.2	-2.51	-205.2	-6.6	-205.2	0.23	-205.2	-1.44	-205.2	-4.75	-205.2	-2.5	-205.2	0.47	-205.2	-2.67	-205.2	1.9	-205.2	2.4	-205.2	0.51	-205.2	5.46	-205.2	3.34	-205.2	2.43	-205.2	-2.84	-205.2	-2.04	-205.2	-3.94	-205.2	-0.59	-205.2	-1.57	-205.2	-3.57	-205.2	-0.53
-204.3	-5.54	-204.3	-4.86	-204.3	-6.91	-204.3	-2.57	-204.3	-4.63	-204.3	-6.94	-204.3	-2.08	-204.3	-4.31	-204.3	-3.68	-204.3	1.15	-204.3	-0.55	-204.3	-2.55	-204.3	4.04	-204.3	1.41	-204.3	-1.16	-204.3	7.15	-204.3	3.82	-204.3	0.92	-204.3	-0.48	-204.3	-2.57	-204.3	-6.7	-204.3	-0.85	-204.3	1.25	-204.3	0.04	-204.3	-1.15
-203.4	-3.27	-203.4	-4.02	-203.4	-3.93	-203.4	-7.26	-203.4	-4.03	-203.4	-4.18	-203.4	-0.81	-203.4	-1.8	-203.4	-3.9	-203.4	-1.21	-203.4	-1.74	-203.4	-2.45	-203.4	2.75	-203.4	4.5	-203.4	-0.11	-203.4	5.51	-203.4	1.9	-203.4	2.46	-203.4	0.64	-203.4	-0.34	-203.4	-5.55	-203.4	-0.37	-203.4	-2.77	-203.4	-2.52	-203.4	-0.41
-202.5	-5.36	-202.5	-4.49	-202.5	-5.22	-202.5	-4.85	-202.5	-4.02	-202.5	-6.97	-202.5	-0.56	-202.5	-2.48	-202.5	-2.71	-202.5	0.5	-202.5	0.48	-202.5	-1.59	-202.5	5.67	-202.5	4.04	-202.5	-1.99	-202.5	6.4	-202.5	2.6	-202.5	1.58	-202.5	0.2	-202.5	-2.48	-202.5	-6.77	-202.5	-1.65	-202.5	-2.19	-202.5	-2.38	-202.5	-0.6
-201.6	-2.44	-201.6	-4.94	-201.6	-6.9	-201.6	-3.79	-201.6	-3.81	-201.6	-6.44	-201.6	-2.32	-201.6	-3.6	-201.6	-4.59	-201.6	1.74	-201.6	-2.61	-201.6	-2.48	-201.6	0.56	-201.6	1.96	-201.6	0.57	-201.6	5.51	-201.6	2.74	-201.6	1.58	-201.6	-0.45	-201.6	-2.72	-201.6	-6.92	-201.6	-2.75	-201.6	-2.01	-201.6	-2.14	-201.6	-2.14
-200.7	-1.7	-200.7	-3.23	-200.7	-5.76	-200.7	-3.35	-200.7	-4.26	-200.7	-7.42	-200.7	-2.57	-200.7	-1.46	-200.7	-1.41	-200.7	-0.09	-200.7	-1.15	-200.7	-3.02	-200.7	1.94	-200.7	2.81	-200.7	-0.35	-200.7	7.47	-200.7	1.16	-200.7	1.3	-200.7	1.58	-200.7	-0.64	-200.7	-7.81	-200.7	-1.58	-200.7	-0.27	-200.7	-3.27	-200.7	0.88
-199.8	-4.85	-199.8	-3.51	-199.8	-5.17	-199.8	-5.85	-199.8	-3.94	-199.8	-5.18	-199.8	0.45	-199.8	-1.48	-199.8	-4.16	-199.8	-1.56	-199.8	-1.13	-199.8	-1.09	-199.8	2.56	-199.8	5.45	-199.8	0.39	-199.8	5.56	-199.8	-0.41	-199.8	2.92	-199.8	-1.57	-199.8	-2.38	-199.8	-6.21	-199.8	-1.14	-199.8	-1.17	-199.8	-2.86	-199.8	-1.97
-198.9	-1.27	-198.9	-2.71	-198.9	-5.18	-198.9	-3.68	-198.9	-1.68	-198.9	-4.4	-198.9	-0.35	-198.9	-2.94	-198.9	-3.02	-198.9	1.14	-198.9	-2.87	-198.9	-0.57	-198.9	3.05	-198.9	3.01	-198.9	-1.04	-198.9	6.41	-198.9	1.69	-198.9	3.21	-198.9	-2.1	-198.9	-5.29	-198.9	-6.4	-198.9	-0.12	-198.9	-1.92	-198.9	-0.98	-198.9	-2.68
-198	0.47	-198	-2.07	-198	-5.16	-198	-2.62	-198	-2.7	-198	-5.86	-198	1.34	-198	-4.48	-198	-7.56	-198	1.01	-198	0.64	-198	0.48	-198	1.38	-198	3.38	-198	-2.6	-198	5.83	-198	1.39	-198	3.87	-198	-0.27	-198	-1.22	-198	-6.71	-198	-1.98	-198	-3.83	-198	-1.96	-198	-2.11
-197.1	-5.51	-197.1	-5.24	-197.1	-7.27	-197.1	-2.75	-197.1	-4.77	-197.1	-8.25	-197.1	-0.97	-197.1	-4.94	-197.1	-2.4	-197.1	1.65	-197.1	-1.77	-197.1	-0.42	-197.1	1.89	-197.1	4.16	-197.1	-0.09	-197.1	7.91	-197.1	0.53	-197.1	3.56	-197.1	-1.05	-197.1	-0.07	-197.1	-5.99	-197.1	-1.33	-197.1	-3.77	-197.1	-2.61	-197.1	-3.23
-196.2	-1.06	-196.2	-3.15	-196.2	-6.36	-196.2	-3.99	-196.2	-4.6	-196.2	-4.6	-196.2	-0.96	-196.2	-2.28	-196.2	-4.74	-196.2	-0.39	-196.2	-1.13	-196.2	0.83	-196.2	1.83	-196.2	4.02	-196.2	2.23	-196.2	5.96	-196.2	3.19	-196.2	2.77	-196.2	-0.59	-196.2	-1.49	-196.2	-4.24	-196.2	-2.9	-196.2	0.06	-196.2	-3.3	-196.2	-2.59
-195.3	-3.46	-195.3	-3.22	-195.3	-4.35	-195.3	-4.62	-195.3	-4.22	-195.3	-7.75	-195.3	0.39	-195.3	-2.16	-195.3	-5.1	-195.3	-0.06	-195.3	-0.58	-195.3	-4.13	-195.3	3.64	-195.3	4.03	-195.3	-1.38	-195.3	6.42	-195.3	0.79	-195.3	2.02	-195.3	-1.51	-195.3	-4.05	-195.3	-4.37	-195.3	0.35	-195.3	-1.73	-195.3	-1.09	-195.3	-3.43
-194.4	-2.32	-194.4	-2.45	-194.4	-5.39	-194.4	-2.78	-194.4	-3.76	-194.4	-7.38	-194.4	0.13	-194.4	-3.28	-194.4	-2.69	-194.4	-2.4	-194.4	-2.13	-194.4	-1	-194.4	3.14	-194.4	3.1	-194.4	0.13	-194.4	7	-194.4	0.48	-194.4	0.82	-194.4	1.23	-194.4	-3.89	-194.4	-3.94	-194.4	1.13	-194.4	-4.75	-194.4	-2.51	-194.4	1.98
-193.5	-0.98	-193.5	-3.45	-193.5	-7.88	-193.5	-4.77	-193.5	-4.42	-193.5	-8.08	-193.5	-1.08	-193.5	-3.17	-193.5	-4.78	-193.5	1.17	-193.5	-1.47	-193.5	-3.62	-193.5	2.74	-193.5	3.99	-193.5	0.51	-193.5	5.21	-193.5	2.69	-193.5	2.52	-193.5	-1.3	-193.5	-1.35	-193.5	-2.77	-193.5	-2.06	-193.5	-0.7	-193.5	-2.67	-193.5	-2.03
-192.6	0.75	-192.6	-3.74	-192.6	-3.49	-192.6	-4.46	-192.6	-5.12	-192.6	-6.17	-192.6	-1.83	-192.6	-2.56	-192.6	-3.71	-192.6	-1.81	-192.6	-1.8	-192.6	0.17	-192.6	3.31	-192.6	2.75	-192.6	-0.95	-192.6	9.28	-192.6	1.63	-192.6	1.7	-192.6	1.35	-192.6	-3	-192.6	-5.04	-192.6	-1.22	-192.6	-2.61	-192.6	-2.07	-192.6	-0.16
-191.7	-3.22	-191.7	0.11	-191.7	-7.29	-191.7	-4.47	-191.7	-3.8	-191.7	-6.26	-191.7	-1.87	-191.7	-1.9	-191.7	-4.77	-191.7	0.8	-191.7	-4.05	-191.7	-2.95	-191.7	0.83	-191.7	2.88	-191.7	-0.73	-191.7	8.6	-191.7	-0.49	-191.7	1.16	-191.7	-0.62	-191.7	-3.56	-191.7	-6.15	-191.7	-0.28	-191.7	-2.15	-191.7	-0.91	-191.7	-0.63
-190.8	-3.85	-190.8	-4.42	-190.8	-7.09	-190.8	-4.74	-190.8	-3.22	-190.8	-7.5	-190.8	-1.96	-190.8	-3.76	-190.8	-6.01	-190.8	-1.24	-190.8	0.14	-190.8	-2.37	-190.8	3.62	-190.8	4.25	-190.8	-0.64	-190.8	3.91	-190.8	2.15	-190.8	0.99	-190.8	-0.32	-190.8	-1.79	-190.8	-6.47	-190.8	-1.56	-190.8	-0.94	-190.8	-3.43	-190.8	-3.03
-189.9	-1.85	-189.9	-3.1	-189.9	-8.28	-189.9	-5.63	-189.9	-5.29	-189.9	-6.58	-189.9	-2.42	-189.9	-3.25	-189.9	-3.85	-189.9	0.72	-189.9	-3.02	-189.9	-4.03	-189.9	0.47	-189.9	3.59	-189.9	1.11	-189.9	8.55	-189.9	-1.05	-189.9	1.24	-189.9	-0.93	-189.9	-0.55	-189.9	-4.99	-189.9	0.53	-189.9	-3.94	-189.9	-2.7	-189.9	-1.05
-189	-2.22	-189	-4.96	-189	-7.05	-189	-4.76	-189	-3.97	-189	-6.15	-189	-0.32	-189	-2.31	-189	-4.61	-189	0.05	-189	0.01	-189	-2.12	-189	5.58	-189	3.09	-189	-0.58	-189	7.26	-189	1.71	-189	2.28	-189	-1.14	-189	-3.14	-189	-3.32	-189	1.23	-189	-3.36	-189	-1.95	-189	-2.4
-188.1	-1.15	-188.1	-2.73	-188.1	-5.92	-188.1	-1.9	-188.1	-4.6	-188.1	-4.87	-188.1	0.01	-188.1	-1.25	-188.1	-4.14	-188.1	0.18	-188.1	-2.22	-188.1	-1.85	-188.1	4.35	-188.1	0.85	-188.1	-1.32	-188.1	5.55	-188.1	3.91	-188.1	2.12	-188.1	-0.36	-188.1	-4.06	-188.1	-5.46	-188.1	0.27	-188.1	0.02	-188.1	-0.87	-188.1	0.62
-187.2	-6.59	-187.2	-1.75	-187.2	-5.69	-187.2	-3.43	-187.2	-1.74	-187.2	-6.81	-187.2	-3.08	-187.2	-0.58	-187.2	-3.94	-187.2	1.26	-187.2	-0.99	-187.2	-0.66	-187.2	2.37	-187.2	2.69	-187.2	-0.88	-187.2	7.41	-187.2	1.42	-187.2	2.92	-187.2	-0.14	-187.2	-1.97	-187.2	-5.12	-187.2	-1.07	-187.2	-4.12	-187.2	-1.61	-187.2	-2.82
-186.3	-2.49	-186.3	-4.15	-186.3	-2.64	-186.3	-4.5	-186.3	-4.91	-186.3	-4.9	-186.3	-0.08	-186.3	-2.03	-186.3	-4.23	-186.3	1.06	-186.3	-3.54	-186.3	0.16	-186.3	4.6	-186.3	4.05	-186.3	-0.77	-186.3	5.31	-186.3	0.74	-186.3	2.07	-186.3	1.46	-186.3	-1.76	-186.3	-6.23	-186.3	-0.68	-186.3	-2.77	-186.3	-2.66	-186.3	-1.09
-185.4	-2.7	-185.4	-1.47	-185.4	-2.69	-185.4	-4.71	-185.4	-3.08	-185.4	-6.11	-185.4	-0.48	-185.4	-2.32	-185.4	-1.65	-185.4	-2.21	-185.4	-3.77	-185.4	-1.1	-185.4	2.26	-185.4	1.97	-185.4	-1.92	-185.4	5.5	-185.4	-0.15	-185.4	4.44	-185.4	-0.58	-185.4	-2.01	-185.4	-5.72	-185.4	0.37	-185.4	-3.57	-185.4	1.05	-185.4	-0.19
-184.5	-4.49	-184.5	-2.76	-184.5	-4.87	-184.5	-2.53	-184.5	-1.41	-184.5	-5.44	-184.5	-2.79	-184.5	-2.16	-184.5	-1.6	-184.5	-0.95	-184.5	-1.44	-184.5	-1.33	-184.5	2.42	-184.5	1.78	-184.5	0.06	-184.5	3.64	-184.5	1.88	-184.5	2.24	-184.5	1.78	-184.5	-4.2	-184.5	-8.44	-184.5	-0.37	-184.5	-3.16	-184.5	-1.98	-184.5	1.57
-183.6	-2.03	-183.6	-2.65	-183.6	-8.4	-183.6	-3.28	-183.6	-1.79	-183.6	-6.47	-183.6	-1.17	-183.6	-3.78	-183.6	-6.48	-183.6	-2.46	-183.6	0.4	-183.6	-2.69	-183.6	-0.33	-183.6	1.32	-183.6	-0.37	-183.6	4.33	-183.6	2.42	-183.6	2.93	-183.6	0.17	-183.6	-4.95	-183.6	-8.01	-183.6	-1.32	-183.6	-2.17	-183.6	-1.48	-183.6	2.63
-182.7	-4.32	-182.7	-4.3	-182.7	-4.46	-182.7	-3.67	-182.7	-2.86	-182.7	-4.65	-182.7	-1.26	-182.7	-4.01	-182.7	-1.32	-182.7	-0.31	-182.7	-1.98	-182.7	-3.83	-182.7	2.33	-182.7	-0.29	-182.7	0.42	-182.7	7.44	-182.7	2.98	-182.7	1.11	-182.7	0.94	-182.7	-4.16	-182.7	-5.59	-182.7	-1.11	-182.7	-0.78	-182.7	-2.63	-182.7	-0.02
-181.8	-0.86	-181.8	-4.19	-181.8	-5.61	-181.8	-3.89	-181.8	-1.8	-181.8	-6.83	-181.8	-2.37	-181.8	-3.45	-181.8	-1.55	-181.8	-0.45	-181.8	-0.31	-181.8	-2.28	-181.8	2.97	-181.8	0.89	-181.8	1.17	-181.8	4.09	-181.8	1.12	-181.8	4	-181.8	1.4	-181.8	-4.78	-181.8	-4.67	-181.8	-1.95	-181.8	-2.29	-181.8	-1.89	-181.8	-0.7
-180.9	-3.03	-180.9	-3.98	-180.9	-5.36	-180.9	-3.32	-180.9	-5.39	-180.9	-4.6	-180.9	-2.24	-180.9	-2.52	-180.9	-5.5	-180.9	0.97	-180.9	-1.61	-180.9	-2.15	-180.9	1.82	-180.9	4.15	-180.9	-0.89	-180.9	5.32	-180.9	0.92	-180.9	-0.08	-180.9	-1.11	-180.9	0.13	-180.9	-4.43	-180.9	-0.63	-180.9	-2.3	-180.9	-4.06	-180.9	-2.39
-180	-0.13	-180	-2.57	-180	-4.32	-180	-2.41	-180	-4.67	-180	-5.42	-180	1.35	-180	-2.93	-180	-1.87	-180	2.72	-180	-0.64	-180	-3.17	-180	1.48	-180	3.37	-180	-0.55	-180	8.12	-180	3.45	-180	-0.24	-180	0.28	-180	-0.94	-180	-4.51	-180	0.19	-180	-2.55	-180	-2.72	-180	-1.73
-179.1	-2.32	-179.1	-1.91	-179.1	-4.34	-179.1	-3.03	-179.1	-5.31	-179.1	-6.17	-179.1	-1.03	-179.1	-1.63	-179.1	-1.11	-179.1	0	-179.1	-2.38	-179.1	-1.87	-179.1	2.45	-179.1	3.22	-179.1	-0.73	-179.1	7.32	-179.1	0.64	-179.1	1.85	-179.1	0.57	-179.1	-3.81	-179.1	-3.36	-179.1	-0.19	-179.1	-2.41	-179.1	-2.42	-179.1	-1.58
-178.2	-0.2	-178.2	-2.53	-178.2	-5.75	-178.2	-2.51	-178.2	-4.8	-178.2	-6.78	-178.2	-1.73	-178.2	-1.74	-178.2	-5.43	-178.2	2.65	-178.2	-1.54	-178.2	-1.94	-178.2	1.8	-178.2	1.44	-178.2	-4.09	-178.2	5.81	-178.2	1.61	-178.2	1.66	-178.2	-0.91	-178.2	-4.24	-178.2	-4.71	-178.2	-0.06	-178.2	-2.68	-178.2	-3.32	-178.2	-1.48
-177.3	-6.11	-177.3	-3.77	-177.3	-5.36	-177.3	-2.32	-177.3	-3.77	-177.3	-7.38	-177.3	0.94	-177.3	-3.26	-177.3	-2.86	-177.3	-0.78	-177.3	-2.68	-177.3	-1.91	-177.3	3.43	-177.3	3.2	-177.3	0.72	-177.3	4.1	-177.3	2.33	-177.3	1.25	-177.3	-0.61	-177.3	-1.34	-177.3	-3.49	-177.3	-2.7	-177.3	-2.53	-177.3	-3.48	-177.3	-1.97
-176.4	-3.73	-176.4	-1.42	-176.4	-4.38	-176.4	-4.51	-176.4	-5.35	-176.4	-6.11	-176.4	0.42	-176.4	-4.08	-176.4	-1.04	-176.4	0.07	-176.4	-3.95	-176.4	-3.24	-176.4	2.5	-176.4	3.19	-176.4	-1.3	-176.4	3.54	-176.4	0.53	-176.4	-0.44	-176.4	1.94	-176.4	-0.62	-176.4	-7.38	-176.4	-1.25	-176.4	-3.84	-176.4	-1.96	-176.4	-0.37
-175.5	-3.97	-175.5	-2.38	-175.5	-3.44	-175.5	-1.87	-175.5	-4.87	-175.5	-7.84	-175.5	-0.03	-175.5	-1.17	-175.5	-4.38	-175.5	1.43	-175.5	-1.84	-175.5	-1.83	-175.5	4.29	-175.5	4.25	-175.5	-1.43	-175.5	6.17	-175.5	0.38	-175.5	2.32	-175.5	1.11	-175.5	-2.48	-175.5	-6.03	-175.5	0.07	-175.5	-4.2	-175.5	-2.43	-175.5	1.15
-174.6	-1.66	-174.6	-3.39	-174.6	-5.75	-174.6	-2.53	-174.6	-2.96	-174.6	-7.31	-174.6	-1.19	-174.6	-1.94	-174.6	-2.98	-174.6	0.95	-174.6	-3.95	-174.6	-1.34	-174.6	2.56	-174.6	2.45	-174.6	0.25	-174.6	6.08	-174.6	2.01	-174.6	1.98	-174.6	-0.99	-174.6	-1.67	-174.6	-4.28	-174.6	-1.53	-174.6	-1.57	-174.6	-2.28	-174.6	-0.42
-173.7	-4	-173.7	-2.42	-173.7	-7.07	-173.7	-1.33	-173.7	-2.17	-173.7	-4.48	-173.7	0.04	-173.7	-1.41	-173.7	-4.95	-173.7	-0.33	-173.7	-1.68	-173.7	-0.43	-173.7	2.59	-173.7	5.51	-173.7	-1.03	-173.7	3.22	-173.7	0.17	-173.7	4.11	-173.7	-3.39	-173.7	-0.67	-173.7	-4.14	-173.7	-2.56	-173.7	-2.76	-173.7	-0.92	-173.7	-4.02
-172.8	-3.49	-172.8	-1.34	-172.8	-4.9	-172.8	-5.38	-172.8	-3.45	-172.8	-4.96	-172.8	-3.25	-172.8	-1.63	-172.8	-2.66	-172.8	0.94	-172.8	-3.74	-172.8	-2.53	-172.8	3.75	-172.8	2.82	-172.8	-1.95	-172.8	6.82	-172.8	-0.63	-172.8	2.7	-172.8	3.08	-172.8	-4.09	-172.8	-5.3	-172.8	-1.53	-172.8	-3.45	-172.8	-0.84	-172.8	0.41
-171.9	-4.62	-171.9	-2.36	-171.9	-2.77	-171.9	-0.88	-171.9	-4.81	-171.9	-3.89	-171.9	-1.81	-171.9	-2.52	-171.9	-2.25	-171.9	2.27	-171.9	-4.23	-171.9	0.26	-171.9	2.61	-171.9	3.66	-171.9	0.44	-171.9	6.44	-171.9	-1.17	-171.9	1.89	-171.9	-0.05	-171.9	-3.09	-171.9	-6.58	-171.9	-1.15	-171.9	-3.47	-171.9	-3.76	-171.9	-0.85
-171	-5.22	-171	-0.14	-171	-4.78	-171	-3.55	-171	-3.4	-171	-4.79	-171	-1.26	-171	-2.62	-171	-1.63	-171	0.06	-171	-2.75	-171	-1.34	-171	1.42	-171	3.3	-171	-0.86	-171	4.45	-171	0.62	-171	0.89	-171	-0.15	-171	-0.94	-171	-6.6	-171	-0.65	-171	-1.99	-171	-5.44	-171	-1.33
-170.1	-2.02	-170.1	-0.81	-170.1	-4.81	-170.1	-2.42	-170.1	-2.47	-170.1	-5.57	-170.1	-0.93	-170.1	-1.88	-170.1	-4.15	-170.1	1.11	-170.1	0.64	-170.1	-0.21	-170.1	1.65	-170.1	2.04	-170.1	-1.2	-170.1	7.03	-170.1	2.89	-170.1	-0.14	-170.1	0.18	-170.1	-1.82	-170.1	-5.27	-170.1	0.92	-170.1	-1.1	-170.1	-2.56	-170.1	-3.68
-169.2	0.16	-169.2	-0.47	-169.2	-3.54	-169.2	-3.17	-169.2	-2.63	-169.2	-5.84	-169.2	0.41	-169.2	0.67	-169.2	-1.8	-169.2	0.2	-169.2	-2.06	-169.2	-3.34	-169.2	4.09	-169.2	1.36	-169.2	-0.68	-169.2	5.49	-169.2	3.24	-169.2	2.82	-169.2	-1.05	-169.2	-2.52	-169.2	-5.39	-169.2	0.66	-169.2	-0.13	-169.2	-1.72	-169.2	-1.88
-168.3	-2.11	-168.3	-2.21	-168.3	-3.04	-168.3	-4.48	-168.3	-1.8	-168.3	-5.89	-168.3	-0.65	-168.3	-1.93	-168.3	-3.34	-168.3	-0.23	-168.3	-0.82	-168.3	-0.58	-168.3	3.34	-168.3	1.53	-168.3	-1.46	-168.3	6.52	-168.3	2.8	-168.3	2.01	-168.3	-0.31	-168.3	-2.49	-168.3	-4.52	-168.3	-2.02	-168.3	-2.74	-168.3	-3.07	-168.3	-3.92
-167.4	-1.64	-167.4	-3.9	-167.4	-3.92	-167.4	-5.76	-167.4	-5.28	-167.4	-3.08	-167.4	1.41	-167.4	-3.62	-167.4	-0.52	-167.4	-0.32	-167.4	-2	-167.4	0.74	-167.4	3.54	-167.4	0.95	-167.4	1.62	-167.4	6.48	-167.4	1.54	-167.4	2.43	-167.4	0.38	-167.4	-2.46	-167.4	-4.57	-167.4	0.09	-167.4	-3.11	-167.4	-0.45	-167.4	-2.31
-166.5	-5.08	-166.5	-4.76	-166.5	-4.98	-166.5	-2.64	-166.5	-1.86	-166.5	-2.85	-166.5	-3.51	-166.5	-1.78	-166.5	-4.84	-166.5	0.03	-166.5	-1.33	-166.5	-1.62	-166.5	0.78	-166.5	3.13	-166.5	-0.94	-166.5	6.27	-166.5	-0.87	-166.5	0.65	-166.5	-1.55	-166.5	-1.53	-166.5	-6.05	-166.5	-1.35	-166.5	-3.25	-166.5	-1.31	-166.5	-0.83
-165.6	0.57	-165.6	-3	-165.6	-5.21	-165.6	-2.74	-165.6	-5.06	-165.6	-2.99	-165.6	0.18	-165.6	-1.71	-165.6	-2.79	-165.6	-0.61	-165.6	-1.03	-165.6	0.34	-165.6	3.27	-165.6	2.33	-165.6	-1.73	-165.6	5.75	-165.6	2.74	-165.6	1.76	-165.6	-2.17	-165.6	-0.04	-165.6	-5.17	-165.6	-0.14	-165.6	-1.45	-165.6	-2.13	-165.6	-3.86
-164.7	-4.18	-164.7	-4.06	-164.7	-6.11	-164.7	-3.14	-164.7	-3.82	-164.7	-6.36	-164.7	-3.2	-164.7	-2.89	-164.7	-5.08	-164.7	-1.53	-164.7	-0.89	-164.7	-0.41	-164.7	1.28	-164.7	1.1	-164.7	-2.76	-164.7	6.22	-164.7	2.75	-164.7	2.78	-164.7	-0.5	-164.7	-3.82	-164.7	-4.41	-164.7	0.87	-164.7	-0.33	-164.7	0.03	-164.7	-0.33
-163.8	-2.05	-163.8	-1.97	-163.8	-5.04	-163.8	-6.19	-163.8	-1.48	-163.8	-3.78	-163.8	1.26	-163.8	-2.71	-163.8	-2.33	-163.8	-1.48	-163.8	-0.7	-163.8	1.4	-163.8	3.25	-163.8	2.97	-163.8	-0.38	-163.8	4.95	-163.8	-0.27	-163.8	1.97	-163.8	-1.71	-163.8	-1.38	-163.8	-4.13	-163.8	-2.17	-163.8	-0.78	-163.8	-2.54	-163.8	-3.16
-162.9	-1.65	-162.9	-2.03	-162.9	-3.48	-162.9	-2.16	-162.9	-3.34	-162.9	-4.4	-162.9	-4.1	-162.9	-2.14	-162.9	-1.43	-162.9	2.26	-162.9	-0.1	-162.9	-0.7	-162.9	1.23	-162.9	3.06	-162.9	0.13	-162.9	5.37	-162.9	0.87	-162.9	1.88	-162.9	-0.97	-162.9	-3.52	-162.9	-4.61	-162.9	-3.07	-162.9	-1.89	-162.9	-1.41	-162.9	1.25
-162	-1.92	-162	0.12	-162	-2.91	-162	-4.57	-162	-5.08	-162	-3.33	-162	1.54	-162	-2.27	-162	-1.83	-162	0.36	-162	-4.1	-162	-1.33	-162	4.15	-162	2.46	-162	-1.01	-162	5.14	-162	0.71	-162	3.11	-162	-2.44	-162	-2.22	-162	-4.05	-162	-1.64	-162	-1.88	-162	1	-162	-1.44
-161.1	-0.97	-161.1	-3	-161.1	-4.15	-161.1	-2.68	-161.1	-2.59	-161.1	-3.31	-161.1	-3.22	-161.1	-3.45	-161.1	-2.19	-161.1	-0.98	-161.1	0.27	-161.1	0.27	-161.1	1.06	-161.1	1.17	-161.1	-0.08	-161.1	1.98	-161.1	0.72	-161.1	2.17	-161.1	-1.68	-161.1	-3.23	-161.1	-4.54	-161.1	-2.95	-161.1	-0.02	-161.1	-0.73	-161.1	-0.42
-160.2	-3.41	-160.2	-2.19	-160.2	-7.7	-160.2	-1.03	-160.2	-2.31	-160.2	-4.91	-160.2	-3.05	-160.2	-4.12	-160.2	-3.71	-160.2	2.01	-160.2	-0.63	-160.2	-2.36	-160.2	2.52	-160.2	4.57	-160.2	-0.56	-160.2	3.22	-160.2	-1.02	-160.2	0.47	-160.2	1.57	-160.2	-0.91	-160.2	-6.38	-160.2	-2.44	-160.2	-3.5	-160.2	-2.91	-160.2	1.73
-159.3	-3.29	-159.3	-2.42	-159.3	-4.82	-159.3	-0.22	-159.3	-4.54	-159.3	-5.46	-159.3	-2.43	-159.3	-3.33	-159.3	-2.06	-159.3	-0.29	-159.3	-4.39	-159.3	-1.72	-159.3	3.23	-159.3	4.57	-159.3	-2.29	-159.3	4.84	-159.3	-1	-159.3	1.07	-159.3	-0.16	-159.3	1.48	-159.3	-3.37	-159.3	-0.49	-159.3	-0.83	-159.3	-3.53	-159.3	-2.62
-158.4	-1.37	-158.4	0.72	-158.4	-4.35	-158.4	-2.68	-158.4	-5.12	-158.4	-5.9	-158.4	-0.45	-158.4	-0.35	-158.4	-1.18	-158.4	2.17	-158.4	-1.71	-158.4	-2.39	-158.4	2.57	-158.4	2.54	-158.4	-0.83	-158.4	7.17	-158.4	-0.13	-158.4	0.61	-158.4	-0.45	-158.4	-4.46	-158.4	-4.25	-158.4	-0.59	-158.4	-1.26	-158.4	-3.43	-158.4	-1.62
-157.5	-3.02	-157.5	0.16	-157.5	-4.27	-157.5	-1.46	-157.5	-1.49	-157.5	-6.59	-157.5	0.15	-157.5	-0.28	-157.5	-2.96	-157.5	-0.94	-157.5	-0.15	-157.5	-1.23	-157.5	1.83	-157.5	2	-157.5	-0.85	-157.5	4.43	-157.5	2.93	-157.5	4.06	-157.5	1.38	-157.5	-1.61	-157.5	-6.01	-157.5	0.06	-157.5	-2.79	-157.5	-1.42	-157.5	0.14
-156.6	-2.23	-156.6	-2.54	-156.6	-4.49	-156.6	-1.09	-156.6	-0.94	-156.6	-4.13	-156.6	-0.23	-156.6	-0.5	-156.6	-3.11	-156.6	5.71	-156.6	-1.62	-156.6	-2.27	-156.6	1.57	-156.6	4.24	-156.6	-1.3	-156.6	6.75	-156.6	1.71	-156.6	-0.97	-156.6	-1.94	-156.6	-2.38	-156.6	-5.79	-156.6	-1.4	-156.6	-1.98	-156.6	-2.07	-156.6	-2.57
-155.7	-2.15	-155.7	-2.85	-155.7	-4.91	-155.7	-1.38	-155.7	-5.89	-155.7	-8.25	-155.7	-1.62	-155.7	-3.36	-155.7	-4.55	-155.7	0.34	-155.7	-1.01	-155.7	-3.26	-155.7	1.58	-155.7	1.48	-155.7	-0.19	-155.7	3.82	-155.7	1.8	-155.7	2.98	-155.7	-2.15	-155.7	-2.26	-155.7	-5.98	-155.7	-0.49	-155.7	-1	-155.7	-0.43	-155.7	-1.86
-154.8	-2.83	-154.8	-3.29	-154.8	-4.99	-154.8	-1.76	-154.8	-0.71	-154.8	-7.61	-154.8	-0.33	-154.8	-4.5	-154.8	-2.71	-154.8	1.95	-154.8	-1.52	-154.8	-2.34	-154.8	3.71	-154.8	3.92	-154.8	-0.3	-154.8	3.62	-154.8	-0.2	-154.8	2.55	-154.8	0.73	-154.8	-1.86	-154.8	-3.96	-154.8	-1.53	-154.8	-1.27	-154.8	0.43	-154.8	-0.13
-153.9	-1.75	-153.9	-3.02	-153.9	-3.5	-153.9	-2.2	-153.9	-2.58	-153.9	-3.01	-153.9	-1.51	-153.9	-3.19	-153.9	-4.22	-153.9	0.07	-153.9	-1.31	-153.9	-0.82	-153.9	1.91	-153.9	-0.9	-153.9	-3.3	-153.9	5.31	-153.9	3.06	-153.9	3.06	-153.9	0.35	-153.9	-3.67	-153.9	-4.86	-153.9	0.08	-153.9	-0.81	-153.9	0.78	-153.9	-3
-153	-2.24	-153	-0.71	-153	-3.91	-153	-3.36	-153	-2.86	-153	-3.6	-153	-1.01	-153	-1.36	-153	-2.09	-153	-0.11	-153	-1.51	-153	0.17	-153	1.32	-153	2.35	-153	-0.73	-153	5.05	-153	2.03	-153	2.5	-153	-1.9	-153	-1.73	-153	-4.86	-153	0.4	-153	-0.92	-153	-2.73	-153	-0.55
-152.1	-2	-152.1	-2.74	-152.1	-4.3	-152.1	-2.99	-152.1	-1.27	-152.1	-8.14	-152.1	-0.78	-152.1	-1.78	-152.1	-3.33	-152.1	0.67	-152.1	-3.41	-152.1	-1.67	-152.1	2.35	-152.1	2.79	-152.1	-2.63	-152.1	5.04	-152.1	-0.29	-152.1	1.32	-152.1	0.87	-152.1	-1.85	-152.1	-5.98	-152.1	-0.39	-152.1	-3.23	-152.1	-3.37	-152.1	-2.4
-151.2	-2.3	-151.2	-1.89	-151.2	-2.38	-151.2	-3.17	-151.2	-4.53	-151.2	-2.37	-151.2	-1.27	-151.2	-3.33	-151.2	-1.51	-151.2	2.3	-151.2	-2.54	-151.2	-0.54	-151.2	3.86	-151.2	3.34	-151.2	-0.66	-151.2	6.18	-151.2	1.02	-151.2	2.76	-151.2	-0.52	-151.2	-1.85	-151.2	-5.28	-151.2	-0.21	-151.2	-2.17	-151.2	-1.88	-151.2	-2.16
-150.3	-0.48	-150.3	-3.84	-150.3	-5.43	-150.3	-2.67	-150.3	-1.33	-150.3	-6.77	-150.3	1.38	-150.3	-3.92	-150.3	-2.81	-150.3	0.4	-150.3	-0.03	-150.3	-2.65	-150.3	4.6	-150.3	0.95	-150.3	-0.89	-150.3	7.06	-150.3	2.32	-150.3	1.43	-150.3	1.51	-150.3	-0.88	-150.3	-5.62	-150.3	0.52	-150.3	-1.81	-150.3	-1.97	-150.3	-1.09
-149.4	-2.5	-149.4	-1.93	-149.4	-2.83	-149.4	-4.18	-149.4	-3.6	-149.4	-5.95	-149.4	-1.08	-149.4	-3.42	-149.4	-2.33	-149.4	-0.35	-149.4	-2.3	-149.4	-3.1	-149.4	-0.61	-149.4	-0.23	-149.4	-1.53	-149.4	3.76	-149.4	-2.06	-149.4	4.3	-149.4	-2.67	-149.4	-0.82	-149.4	-5.47	-149.4	-0.01	-149.4	-4.76	-149.4	-0.07	-149.4	-0.96
-148.5	-2.06	-148.5	-3.48	-148.5	-4.88	-148.5	-2.7	-148.5	-1.13	-148.5	-7.55	-148.5	-0.63	-148.5	-1.36	-148.5	-1.09	-148.5	1.07	-148.5	0.94	-148.5	-1.51	-148.5	0.13	-148.5	2.13	-148.5	0.77	-148.5	4.57	-148.5	3.37	-148.5	0.57	-148.5	-0.26	-148.5	-2.52	-148.5	-4.4	-148.5	-2.6	-148.5	-2.59	-148.5	-2.13	-148.5	-0.62
-147.6	-1.49	-147.6	-1.97	-147.6	-7.04	-147.6	-1.56	-147.6	-2.51	-147.6	-6.68	-147.6	0.01	-147.6	-1.75	-147.6	-4.49	-147.6	-0.77	-147.6	0.43	-147.6	-2.61	-147.6	1.85	-147.6	0.93	-147.6	-1.68	-147.6	3.71	-147.6	3.67	-147.6	2.8	-147.6	-0.17	-147.6	-2.51	-147.6	-4.66	-147.6	1.08	-147.6	-1.84	-147.6	-2.25	-147.6	-3.27
-146.7	-0.67	-146.7	-1.96	-146.7	-3.23	-146.7	-1.38	-146.7	-2.64	-146.7	-5.72	-146.7	0.77	-146.7	-1.21	-146.7	-2.28	-146.7	-0.64	-146.7	-0.16	-146.7	0.33	-146.7	2.31	-146.7	1.24	-146.7	-0.07	-146.7	2.98	-146.7	1.64	-146.7	1.59	-146.7	-0.23	-146.7	-3.85	-146.7	-2.94	-146.7	-2.53	-146.7	-0.36	-146.7	-2.09	-146.7	-3.1
-145.8	-0.95	-145.8	-1.2	-145.8	-4.46	-145.8	-3.9	-145.8	-1.99	-145.8	-4.19	-145.8	-0.85	-145.8	-3.23	-145.8	-1.94	-145.8	0.69	-145.8	-0.43	-145.8	-0.82	-145.8	0.11	-145.8	3.94	-145.8	-1.53	-145.8	4.95	-145.8	1.8	-145.8	2.08	-145.8	-0.52	-145.8	-0.83	-145.8	-6.34	-145.8	-0.27	-145.8	-1.02	-145.8	-1.02	-145.8	-0.16
-144.9	-3.58	-144.9	-2.89	-144.9	-4.88	-144.9	-2.85	-144.9	-3.44	-144.9	-3.87	-144.9	-1.18	-144.9	-2.25	-144.9	-2.1	-144.9	0.65	-144.9	-1.95	-144.9	-0.18	-144.9	0.15	-144.9	2.9	-144.9	0.33	-144.9	7.2	-144.9	-1.07	-144.9	1.8	-144.9	-1.47	-144.9	-2.26	-144.9	-1.96	-144.9	-1.03	-144.9	-4.02	-144.9	-1.02	-144.9	-0.64
-144	-2.4	-144	-1.1	-144	-4	-144	1.23	-144	-3.84	-144	-4.8	-144	-0.49	-144	-0.34	-144	-1.53	-144	2.07	-144	-2.57	-144	-1.09	-144	1.51	-144	1.9	-144	0.06	-144	5.91	-144	1.02	-144	2.92	-144	0.79	-144	-3.84	-144	-2.59	-144	1.01	-144	-1.3	-144	-3.66	-144	-0.55
-143.1	0.37	-143.1	0.13	-143.1	-2.74	-143.1	-3.59	-143.1	-1.38	-143.1	-5.23	-143.1	0.19	-143.1	-3.34	-143.1	-2.08	-143.1	0.28	-143.1	0.36	-143.1	-0.47	-143.1	2.29	-143.1	2.2	-143.1	-0.97	-143.1	3.9	-143.1	1.75	-143.1	2.09	-143.1	-0.13	-143.1	-0.72	-143.1	-2.5	-143.1	-0.56	-143.1	0.77	-143.1	-1.14	-143.1	-1.46
-142.2	-1.56	-142.2	0.11	-142.2	-3.3	-142.2	-3.02	-142.2	-3.8	-142.2	-4.95	-142.2	0.6	-142.2	-2.86	-142.2	-2.71	-142.2	-1.93	-142.2	-1.16	-142.2	0.49	-142.2	2.96	-142.2	1.66	-142.2	-1.57	-142.2	3.9	-142.2	-0.97	-142.2	3.38	-142.2	1.52	-142.2	-1.86	-142.2	-1.5	-142.2	-1.78	-142.2	-3.74	-142.2	1.13	-142.2	-2.27
-141.3	-2.88	-141.3	1.03	-141.3	-4	-141.3	-1.81	-141.3	-3.18	-141.3	-3.31	-141.3	-0.28	-141.3	-2.01	-141.3	-3.89	-141.3	2.53	-141.3	-3.16	-141.3	-0.54	-141.3	2.55	-141.3	2.12	-141.3	-1.47	-141.3	1.67	-141.3	1.78	-141.3	1.85	-141.3	0.07	-141.3	-4.65	-141.3	-4.61	-141.3	-3.1	-141.3	-1.42	-141.3	-0.14	-141.3	-0.29
-140.4	1.29	-140.4	-1.95	-140.4	-4.94	-140.4	-1.8	-140.4	-2.22	-140.4	-3.21	-140.4	0.25	-140.4	-2.03	-140.4	-6.01	-140.4	2.77	-140.4	1.89	-140.4	-0.49	-140.4	2.49	-140.4	3.07	-140.4	-3.19	-140.4	6.76	-140.4	4.81	-140.4	1.59	-140.4	-1.21	-140.4	-1.4	-140.4	-5.39	-140.4	-1.25	-140.4	-0.61	-140.4	-1.14	-140.4	-2.12
-139.5	-1.94	-139.5	-0.44	-139.5	-2.12	-139.5	-4.17	-139.5	-0.75	-139.5	-3.51	-139.5	0.64	-139.5	-0.88	-139.5	-2.92	-139.5	2.23	-139.5	-1.38	-139.5	-2.17	-139.5	3.96	-139.5	4.34	-139.5	-2.55	-139.5	5.42	-139.5	1.72	-139.5	0.42	-139.5	-0.06	-139.5	-0.3	-139.5	-3.21	-139.5	0.05	-139.5	-1.17	-139.5	-1.97	-139.5	-2.2
-138.6	-1.22	-138.6	-2.25	-138.6	-3.48	-138.6	-0.24	-138.6	0.26	-138.6	-8.93	-138.6	-1.11	-138.6	-2.73	-138.6	-4.81	-138.6	4.78	-138.6	0.32	-138.6	-0.79	-138.6	-0.04	-138.6	1.68	-138.6	-0.74	-138.6	6.59	-138.6	1.96	-138.6	2.79	-138.6	0.08	-138.6	-3.28	-138.6	-4.59	-138.6	1.01	-138.6	-3.55	-138.6	-2.4	-138.6	-0.82
-137.7	-1.48	-137.7	-1.12	-137.7	-3.37	-137.7	-1.69	-137.7	-3.42	-137.7	-7.18	-137.7	-1.17	-137.7	-0.51	-137.7	-4.59	-137.7	1.18	-137.7	-2.53	-137.7	-1.57	-137.7	1.81	-137.7	3.78	-137.7	-2.13	-137.7	6.34	-137.7	-0.71	-137.7	0.22	-137.7	1.26	-137.7	-1.42	-137.7	-4.01	-137.7	0.72	-137.7	-2.67	-137.7	-4.5	-137.7	-0.25
-136.8	-4.09	-136.8	-4.66	-136.8	-2.38	-136.8	-1.62	-136.8	-1.5	-136.8	-6.25	-136.8	-0.91	-136.8	-3.85	-136.8	0.41	-136.8	2	-136.8	-1.44	-136.8	-1.56	-136.8	3.11	-136.8	0.91	-136.8	0.27	-136.8	4.47	-136.8	2.95	-136.8	1.03	-136.8	-0.39	-136.8	1.39	-136.8	-3.21	-136.8	-1.28	-136.8	-0.25	-136.8	-4.87	-136.8	-1.38
-135.9	-1.02	-135.9	-4.05	-135.9	-4.15	-135.9	-2.74	-135.9	0.57	-135.9	-4.81	-135.9	0.21	-135.9	-2.18	-135.9	-2.94	-135.9	-1.93	-135.9	2.68	-135.9	-2.56	-135.9	2.63	-135.9	0.26	-135.9	-1.52	-135.9	3.69	-135.9	3.83	-135.9	0.32	-135.9	-1.37	-135.9	-3.4	-135.9	-6.25	-135.9	-2.63	-135.9	-2.54	-135.9	-3.29	-135.9	-0.77
-135	-2.39	-135	0.32	-135	-5.67	-135	0.86	-135	0.18	-135	-5.29	-135	0.06	-135	-0.41	-135	-2.95	-135	-1.22	-135	0.6	-135	-1.33	-135	1.79	-135	4.26	-135	-2.21	-135	5.46	-135	3.89	-135	1.67	-135	-2.06	-135	-0.69	-135	-5.62	-135	1.66	-135	0.13	-135	1.31	-135	-4.21
-134.1	-2.18	-134.1	-0.05	-134.1	-3.05	-134.1	-1.44	-134.1	-4.25	-134.1	-5.02	-134.1	0.35	-134.1	-1.98	-134.1	0.19	-134.1	2.88	-134.1	-1.57	-134.1	-0.86	-134.1	2.53	-134.1	2.1	-134.1	2.14	-134.1	6.38	-134.1	1.5	-134.1	2.86	-134.1	0.56	-134.1	-1.86	-134.1	-4.51	-134.1	-1.86	-134.1	-2.07	-134.1	-1.69	-134.1	-0.19
-133.2	-1.95	-133.2	0.28	-133.2	-4.8	-133.2	-2.78	-133.2	-0.26	-133.2	-5.74	-133.2	-2.34	-133.2	0.24	-133.2	-3.8	-133.2	-1.16	-133.2	-2.23	-133.2	-2.18	-133.2	3	-133.2	3.33	-133.2	-1.4	-133.2	1.04	-133.2	-0.87	-133.2	1.19	-133.2	1.43	-133.2	-2.48	-133.2	-2.99	-133.2	-0.12	-133.2	-2.28	-133.2	-1.32	-133.2	-2.01
-132.3	-2.67	-132.3	-2.44	-132.3	-5.31	-132.3	-0.89	-132.3	-2.75	-132.3	-4.19	-132.3	-1.32	-132.3	-2.43	-132.3	-2.64	-132.3	2.16	-132.3	-3.19	-132.3	0.52	-132.3	1.43	-132.3	0.92	-132.3	-0.92	-132.3	4.94	-132.3	0.21	-132.3	-0.37	-132.3	-0.45	-132.3	-0.87	-132.3	-4.96	-132.3	-1.46	-132.3	-0.83	-132.3	-1.81	-132.3	-1.06
-131.4	0.59	-131.4	-0.5	-131.4	-4.03	-131.4	-3.23	-131.4	-2.74	-131.4	-1.8	-131.4	-0.26	-131.4	-0.48	-131.4	-2.27	-131.4	2.99	-131.4	-0.22	-131.4	0.14	-131.4	2.53	-131.4	2.44	-131.4	-0.36	-131.4	6.1	-131.4	1.69	-131.4	2.6	-131.4	-0.25	-131.4	-0.03	-131.4	-4.15	-131.4	-0.93	-131.4	0.88	-131.4	-1.09	-131.4	-0.02
-130.5	-1.39	-130.5	-2.48	-130.5	-2.66	-130.5	-0.24	-130.5	-0.57	-130.5	-5.45	-130.5	-1.6	-130.5	-2.05	-130.5	-1.75	-130.5	2.9	-130.5	1.76	-130.5	-0.57	-130.5	2.27	-130.5	2.96	-130.5	-1.16	-130.5	4.08	-130.5	1.26	-130.5	0.89	-130.5	2.34	-130.5	-0.55	-130.5	-3.81	-130.5	-2.26	-130.5	-3.31	-130.5	-1.73	-130.5	0.64
-129.6	-4.88	-129.6	-2.22	-129.6	-3.32	-129.6	-2.33	-129.6	-2.96	-129.6	-5.44	-129.6	1.34	-129.6	-1.31	-129.6	-2.54	-129.6	1.67	-129.6	-0.2	-129.6	-2.25	-129.6	3.23	-129.6	2.4	-129.6	-0.57	-129.6	2.43	-129.6	1.39	-129.6	2.44	-129.6	-0.89	-129.6	-1.5	-129.6	-4.91	-129.6	-0.21	-129.6	-0.45	-129.6	-0.3	-129.6	-1.5
-128.7	-1.92	-128.7	0.24	-128.7	-4.19	-128.7	-1.7	-128.7	-1.9	-128.7	-6.22	-128.7	-0.42	-128.7	-3.22	-128.7	-2.88	-128.7	-0.16	-128.7	-0.11	-128.7	-2.45	-128.7	0.93	-128.7	0.48	-128.7	-1.36	-128.7	5.9	-128.7	3.08	-128.7	0.96	-128.7	-0.14	-128.7	0.84	-128.7	-1.68	-128.7	-1.17	-128.7	-0.59	-128.7	-2.78	-128.7	-1.6
-127.8	-1.69	-127.8	-1.39	-127.8	-6.55	-127.8	1.05	-127.8	-0.58	-127.8	-3.57	-127.8	-0.82	-127.8	-2.78	-127.8	-1.64	-127.8	1.86	-127.8	-0.8	-127.8	-0.23	-127.8	2.76	-127.8	1.16	-127.8	-1.14	-127.8	4.23	-127.8	1	-127.8	2.23	-127.8	0.79	-127.8	-0.18	-127.8	-4.76	-127.8	-2.11	-127.8	-2.48	-127.8	-1.9	-127.8	0.78
-126.9	0.6	-126.9	-1.52	-126.9	-2.77	-126.9	-3.33	-126.9	-4.86	-126.9	-1.6	-126.9	-0.66	-126.9	-2.28	-126.9	-1.43	-126.9	0.78	-126.9	-0.34	-126.9	-0.84	-126.9	1.67	-126.9	2.16	-126.9	-0.01	-126.9	5.18	-126.9	2.03	-126.9	-0.29	-126.9	0.42	-126.9	-1.97	-126.9	-4.1	-126.9	-0.42	-126.9	-2.21	-126.9	0.47	-126.9	0.32
-126	-1.26	-126	-2.97	-126	-5.11	-126	-1.93	-126	-1.77	-126	-4.15	-126	-1.64	-126	-2.6	-126	-1.58	-126	-0.84	-126	-2.48	-126	-0.54	-126	3.57	-126	1.48	-126	-0.09	-126	3.48	-126	1.23	-126	2.5	-126	0.9	-126	-1.89	-126	-3.63	-126	0.1	-126	-2.27	-126	-2.01	-126	-1.3
-125.1	-0.78	-125.1	-3.33	-125.1	-4.43	-125.1	-1.17	-125.1	-2.03	-125.1	-2.57	-125.1	-0.19	-125.1	-4.39	-125.1	-3.52	-125.1	2.14	-125.1	0.95	-125.1	0.23	-125.1	1.59	-125.1	1.77	-125.1	-3.99	-125.1	4.63	-125.1	2.2	-125.1	3.29	-125.1	-1.43	-125.1	-0.85	-125.1	-6.3	-125.1	-0.94	-125.1	0.43	-125.1	-0.79	-125.1	-0.95
-124.2	-2.5	-124.2	-0.72	-124.2	-3.61	-124.2	-1.08	-124.2	-3.27	-124.2	-3	-124.2	-2.53	-124.2	-2.45	-124.2	-2.43	-124.2	1.7	-124.2	-1.6	-124.2	-1.58	-124.2	-0.22	-124.2	1.24	-124.2	-1.13	-124.2	6.36	-124.2	0.22	-124.2	2.03	-124.2	-0.21	-124.2	-5.03	-124.2	-4.42	-124.2	0.97	-124.2	-1.79	-124.2	-3.57	-124.2	-0.43
-123.3	-2.52	-123.3	-0.33	-123.3	-4.77	-123.3	-2.79	-123.3	-1.3	-123.3	-5.73	-123.3	-2.87	-123.3	-0.98	-123.3	-3.07	-123.3	-0.01	-123.3	1.06	-123.3	-0.64	-123.3	1.97	-123.3	0.85	-123.3	-2.29	-123.3	2.96	-123.3	0.35	-123.3	1.31	-123.3	-0.8	-123.3	-2.34	-123.3	-4	-123.3	-1.2	-123.3	-1.25	-123.3	0.37	-123.3	-2.67
-122.4	-1.08	-122.4	-1.99	-122.4	-4.66	-122.4	-2.49	-122.4	-3.66	-122.4	-3.24	-122.4	-1.09	-122.4	0.8	-122.4	-3.49	-122.4	2.45	-122.4	0.27	-122.4	-0.44	-122.4	1.19	-122.4	3.16	-122.4	-2.1	-122.4	5.67	-122.4	0.71	-122.4	0.61	-122.4	-0.7	-122.4	-3	-122.4	-3.29	-122.4	-2.77	-122.4	-2.85	-122.4	-2.41	-122.4	-1.86
-121.5	-3.84	-121.5	-2.98	-121.5	-2.37	-121.5	-1.53	-121.5	-4.25	-121.5	-7.94	-121.5	-1.2	-121.5	-2.43	-121.5	-1.61	-121.5	2.1	-121.5	-0.67	-121.5	-1.6	-121.5	2.57	-121.5	2.29	-121.5	0.2	-121.5	4.83	-121.5	0.3	-121.5	1.75	-121.5	1.12	-121.5	-1.25	-121.5	-3.05	-121.5	-1.19	-121.5	-2.31	-121.5	-3.1	-121.5	-1.22
-120.6	-1.5	-120.6	-0.91	-120.6	-2.94	-120.6	-0.06	-120.6	-1.39	-120.6	-4.87	-120.6	0.37	-120.6	-2.2	-120.6	-0.98	-120.6	2.65	-120.6	-2.12	-120.6	-0.44	-120.6	3.09	-120.6	0.73	-120.6	-0.5	-120.6	4.3	-120.6	-1.12	-120.6	0.16	-120.6	-0.17	-120.6	-3.29	-120.6	-3.69	-120.6	-1.33	-120.6	-2.93	-120.6	0.43	-120.6	-0.33
-119.7	-0.44	-119.7	-2.07	-119.7	-3.05	-119.7	-2.26	-119.7	-2.18	-119.7	-4.06	-119.7	-0.18	-119.7	-3.93	-119.7	-1.13	-119.7	0.02	-119.7	-1.95	-119.7	-1.81	-119.7	2.21	-119.7	0.67	-119.7	-2.64	-119.7	3.65	-119.7	1.1	-119.7	0.46	-119.7	-0.76	-119.7	-2.06	-119.7	-4.77	-119.7	1.1	-119.7	-0.61	-119.7	0.31	-119.7	-3.12
-118.8	-0.77	-118.8	-2.72	-118.8	-3.03	-118.8	-2.43	-118.8	-2.28	-118.8	-4.35	-118.8	-1.67	-118.8	-0.5	-118.8	-0.47	-118.8	1.66	-118.8	0.14	-118.8	0.14	-118.8	1.11	-118.8	2.53	-118.8	-1.95	-118.8	5.02	-118.8	1.18	-118.8	3.45	-118.8	-0.19	-118.8	-0.42	-118.8	-5.28	-118.8	-0.01	-118.8	0.97	-118.8	-0.84	-118.8	-2.75
-117.9	-2.08	-117.9	-0.24	-117.9	-0.99	-117.9	-0.96	-117.9	-4.01	-117.9	-5.86	-117.9	-1.33	-117.9	-1.82	-117.9	-1.49	-117.9	1.3	-117.9	-2.21	-117.9	-0.54	-117.9	1.27	-117.9	1.37	-117.9	-1.95	-117.9	5.09	-117.9	-1.46	-117.9	1.79	-117.9	-0.02	-117.9	-2.39	-117.9	-4.36	-117.9	-1.07	-117.9	-1.73	-117.9	-0.25	-117.9	-2.3
-117	-3.05	-117	-0.63	-117	-4.83	-117	-1.64	-117	-4.11	-117	-2.38	-117	-1.67	-117	-2.09	-117	-3.8	-117	-0.17	-117	-4.33	-117	-1.19	-117	1.4	-117	1.68	-117	-0.9	-117	4.07	-117	1.63	-117	0.47	-117	-1.23	-117	-3.49	-117	-3.17	-117	-0.54	-117	0.68	-117	-0.88	-117	-3.64
-116.1	-0.93	-116.1	-0.73	-116.1	-5.27	-116.1	-0.33	-116.1	-1.49	-116.1	-1.76	-116.1	2.35	-116.1	-1.6	-116.1	-1.76	-116.1	2.72	-116.1	-2.27	-116.1	-0.22	-116.1	2.97	-116.1	1.04	-116.1	0.59	-116.1	5.18	-116.1	0.77	-116.1	2.95	-116.1	0.79	-116.1	-3.28	-116.1	-2.53	-116.1	-2.03	-116.1	-0.12	-116.1	-1.06	-116.1	-0.14
-115.2	-2.1	-115.2	-0.9	-115.2	-1.74	-115.2	-1.67	-115.2	-4.07	-115.2	-5.43	-115.2	0.14	-115.2	-2.39	-115.2	0.99	-115.2	2.13	-115.2	-0.59	-115.2	-2.43	-115.2	2.66	-115.2	0.29	-115.2	-1.32	-115.2	4.68	-115.2	2.5	-115.2	4.18	-115.2	0.26	-115.2	-2.84	-115.2	-2.81	-115.2	-0.47	-115.2	-1.07	-115.2	-2.1	-115.2	-2.12
-114.3	-4.76	-114.3	-0.46	-114.3	-2.17	-114.3	-1.49	-114.3	-2.53	-114.3	-1.34	-114.3	-2.48	-114.3	-0.33	-114.3	-0.72	-114.3	-0.51	-114.3	-2.17	-114.3	1.37	-114.3	0.97	-114.3	0.44	-114.3	-0.09	-114.3	2.63	-114.3	2.48	-114.3	3.75	-114.3	-0.08	-114.3	-4.42	-114.3	-5.38	-114.3	1.45	-114.3	-1.63	-114.3	-1.34	-114.3	-2.14
-113.4	-1.48	-113.4	-0.07	-113.4	-3.43	-113.4	-0.85	-113.4	-4.45	-113.4	-5.07	-113.4	-1.37	-113.4	-1.83	-113.4	-1.92	-113.4	3.93	-113.4	-0.15	-113.4	-2.34	-113.4	3.1	-113.4	3.27	-113.4	0.66	-113.4	6.99	-113.4	2.21	-113.4	1.97	-113.4	1.01	-113.4	-1.29	-113.4	-4.06	-113.4	0.16	-113.4	-2.36	-113.4	-1.89	-113.4	0.98
-112.5	1.91	-112.5	-1.58	-112.5	-1.27	-112.5	-4.39	-112.5	-2.64	-112.5	-3.58	-112.5	-0.42	-112.5	-0.4	-112.5	-1.87	-112.5	2.46	-112.5	-2.86	-112.5	-1.26	-112.5	1.52	-112.5	3.19	-112.5	-0.18	-112.5	5.46	-112.5	-0.3	-112.5	0.72	-112.5	-0.11	-112.5	-1.75	-112.5	-4.26	-112.5	0.12	-112.5	-1.48	-112.5	0.99	-112.5	-2.85
-111.6	-0.78	-111.6	-0.95	-111.6	-3.33	-111.6	-0.37	-111.6	-1.92	-111.6	-4.86	-111.6	-0.84	-111.6	-2.11	-111.6	-1.79	-111.6	-0.31	-111.6	-1.04	-111.6	-0.81	-111.6	4.06	-111.6	1.14	-111.6	0.77	-111.6	5.79	-111.6	0.43	-111.6	2.83	-111.6	0.97	-111.6	-3.25	-111.6	-0.07	-111.6	-0.12	-111.6	-3	-111.6	-1.16	-111.6	-2.03
-110.7	-1.41	-110.7	-1.21	-110.7	-4.43	-110.7	0.74	-110.7	-0.92	-110.7	-3.76	-110.7	0.36	-110.7	-1.43	-110.7	-2.51	-110.7	1.15	-110.7	0.05	-110.7	2.05	-110.7	1.89	-110.7	2.1	-110.7	-0.59	-110.7	3.07	-110.7	0.97	-110.7	3.38	-110.7	0.4	-110.7	-2.09	-110.7	-3.56	-110.7	2.04	-110.7	1.07	-110.7	0.84	-110.7	-0.08
-109.8	-0.41	-109.8	-0.91	-109.8	-2.9	-109.8	-2.67	-109.8	-1.32	-109.8	-3.29	-109.8	0.82	-109.8	-2.79	-109.8	-1.5	-109.8	-1.07	-109.8	0.74	-109.8	-0.12	-109.8	3.72	-109.8	1.67	-109.8	0.07	-109.8	5.13	-109.8	1.41	-109.8	0.97	-109.8	-1.02	-109.8	-1.26	-109.8	-2.83	-109.8	2.31	-109.8	-0.11	-109.8	-0.94	-109.8	-1.88
-108.9	-2.1	-108.9	1.71	-108.9	-2.33	-108.9	1.22	-108.9	-1.59	-108.9	-1.96	-108.9	-3.35	-108.9	-0.89	-108.9	-1.84	-108.9	1	-108.9	-0.07	-108.9	-0.43	-108.9	-0.98	-108.9	0.52	-108.9	0.12	-108.9	3.75	-108.9	0.59	-108.9	0.28	-108.9	0.74	-108.9	-2.13	-108.9	-0.83	-108.9	-0.57	-108.9	-1.12	-108.9	-0.72	-108.9	1.09
-108	-1.11	-108	-1.05	-108	-4.25	-108	-3.26	-108	-2.49	-108	-5.1	-108	0.14	-108	-0.19	-108	-1.69	-108	-0.18	-108	-0.59	-108	0.96	-108	0.44	-108	2.63	-108	-0.08	-108	3.87	-108	1.79	-108	1.83	-108	-1.14	-108	-1.45	-108	-2.78	-108	0.14	-108	-1.7	-108	0.21	-108	0.64
-107.1	-2.99	-107.1	-3.34	-107.1	-4.69	-107.1	-0.51	-107.1	-1.55	-107.1	-2.11	-107.1	-2.26	-107.1	0.26	-107.1	-2.27	-107.1	-0.8	-107.1	1.52	-107.1	-1.34	-107.1	1.23	-107.1	1.16	-107.1	-1.03	-107.1	3.21	-107.1	0.09	-107.1	0.94	-107.1	0.31	-107.1	-5.09	-107.1	-0.96	-107.1	0.32	-107.1	-2.68	-107.1	-3.47	-107.1	-2.21
-106.2	-1.18	-106.2	0.27	-106.2	-2.23	-106.2	-0.69	-106.2	-4.02	-106.2	-3.86	-106.2	-1.33	-106.2	-0.11	-106.2	-1.25	-106.2	0.68	-106.2	-2.99	-106.2	-1.13	-106.2	1.75	-106.2	-0.81	-106.2	-2.33	-106.2	5.51	-106.2	0.16	-106.2	1.29	-106.2	-0.83	-106.2	-2.17	-106.2	-3.39	-106.2	0.94	-106.2	-2.47	-106.2	-1.43	-106.2	-0.82
-105.3	-2.45	-105.3	0.73	-105.3	-2	-105.3	-1.21	-105.3	-2.94	-105.3	-3.14	-105.3	0.4	-105.3	-0.56	-105.3	-2.42	-105.3	3.08	-105.3	-2.35	-105.3	0.12	-105.3	2.92	-105.3	1.99	-105.3	-1.24	-105.3	6.42	-105.3	1.85	-105.3	0.79	-105.3	0.05	-105.3	-0.77	-105.3	-3.88	-105.3	0.05	-105.3	-1.61	-105.3	-4.14	-105.3	-1.13
-104.4	-0.82	-104.4	-1.19	-104.4	-3.22	-104.4	-2.42	-104.4	-4.96	-104.4	-4.47	-104.4	-0.7	-104.4	-0.74	-104.4	-2.54	-104.4	2.49	-104.4	-1.65	-104.4	1.16	-104.4	-0.77	-104.4	0.53	-104.4	-1.62	-104.4	5.21	-104.4	2.76	-104.4	3.29	-104.4	0.56	-104.4	-3.67	-104.4	-2.2	-104.4	2.82	-104.4	-0.84	-104.4	2.1	-104.4	0.19
-103.5	-0.03	-103.5	1.28	-103.5	-2.37	-103.5	-2.29	-103.5	-4.22	-103.5	-5.38	-103.5	-0.48	-103.5	0.62	-103.5	-2.51	-103.5	0.93	-103.5	-4.52	-103.5	0.58	-103.5	1.33	-103.5	1.58	-103.5	-1.17	-103.5	4.69	-103.5	-0.68	-103.5	2.99	-103.5	-0.63	-103.5	-3.42	-103.5	-3.78	-103.5	1.74	-103.5	-1.47	-103.5	-2.63	-103.5	-1.97
-102.6	-1.5	-102.6	1.96	-102.6	-3.61	-102.6	2.06	-102.6	-1.37	-102.6	-2.84	-102.6	-1.96	-102.6	-0.33	-102.6	-1	-102.6	2.01	-102.6	-1.29	-102.6	-1.51	-102.6	2.88	-102.6	1.48	-102.6	-0.4	-102.6	2.76	-102.6	1.02	-102.6	1.3	-102.6	-2.46	-102.6	-2.67	-102.6	-3.36	-102.6	-0.25	-102.6	-0.19	-102.6	-0.69	-102.6	-1.64
-101.7	0.53	-101.7	-0.22	-101.7	-3.07	-101.7	-2.59	-101.7	-1.51	-101.7	-3.46	-101.7	0.29	-101.7	0.21	-101.7	-2.38	-101.7	0.03	-101.7	0.34	-101.7	-2.21	-101.7	2.38	-101.7	2.59	-101.7	-0.37	-101.7	4.82	-101.7	1.06	-101.7	0.92	-101.7	-0.61	-101.7	0.72	-101.7	-4.93	-101.7	2.06	-101.7	-0.81	-101.7	-0.78	-101.7	-1
-100.8	-1.44	-100.8	-2.36	-100.8	-3.71	-100.8	0.61	-100.8	-3.59	-100.8	-4.29	-100.8	1.8	-100.8	-2.44	-100.8	-3.76	-100.8	2.18	-100.8	-1.81	-100.8	-0.14	-100.8	3.43	-100.8	1.52	-100.8	-2.97	-100.8	4.22	-100.8	-1.36	-100.8	1.53	-100.8	-0.59	-100.8	-4.41	-100.8	-5.38	-100.8	-3.07	-100.8	-2.91	-100.8	-1.06	-100.8	-1.61
-99.9	-2.07	-99.9	-0.66	-99.9	-0.3	-99.9	-0.09	-99.9	-0.29	-99.9	-3.32	-99.9	-0.12	-99.9	-0.57	-99.9	-1.66	-99.9	1.92	-99.9	-1.04	-99.9	-1.78	-99.9	0.37	-99.9	4.63	-99.9	-0.06	-99.9	5.02	-99.9	1.08	-99.9	0.38	-99.9	-1.74	-99.9	-0.26	-99.9	-4.1	-99.9	-0.52	-99.9	0.64	-99.9	-1.8	-99.9	-2.58
-99	-2.2	-99	-1.83	-99	-5.18	-99	-3.08	-99	-2.96	-99	-4.72	-99	-1.49	-99	-1.88	-99	-1.95	-99	-1.2	-99	-2.37	-99	-1.49	-99	0.74	-99	0.97	-99	-0.24	-99	3.11	-99	0.25	-99	0.86	-99	-1.06	-99	-2.81	-99	-3.26	-99	-1.93	-99	-1.9	-99	1.02	-99	-1.26
-98.1	-3.73	-98.1	-2.94	-98.1	-4.67	-98.1	-1.33	-98.1	0.46	-98.1	-1.4	-98.1	-0.57	-98.1	-0.43	-98.1	-3.39	-98.1	2.56	-98.1	0.39	-98.1	1.02	-98.1	2.53	-98.1	-0.85	-98.1	-0.89	-98.1	5.11	-98.1	0.89	-98.1	2.06	-98.1	-2.75	-98.1	-2.25	-98.1	-4.38	-98.1	-1.01	-98.1	1.62	-98.1	-0.53	-98.1	-3.96
-97.2	-1.73	-97.2	-1.2	-97.2	-3.69	-97.2	1.07	-97.2	-5.69	-97.2	-4.39	-97.2	-1.68	-97.2	-2.11	-97.2	-2.86	-97.2	-0.39	-97.2	-2.82	-97.2	-0.12	-97.2	3.06	-97.2	0.29	-97.2	-2.69	-97.2	3.94	-97.2	-1.12	-97.2	0.35	-97.2	1.63	-97.2	-1.71	-97.2	-4.13	-97.2	-1.08	-97.2	-1.26	-97.2	-2.38	-97.2	1.24
-96.3	0.84	-96.3	0.38	-96.3	-4.1	-96.3	-1.44	-96.3	-0.23	-96.3	-4.01	-96.3	0.19	-96.3	-0.5	-96.3	-1.41	-96.3	3.75	-96.3	-2.82	-96.3	0.75	-96.3	2.9	-96.3	-0.55	-96.3	2.22	-96.3	4.39	-96.3	0.65	-96.3	1.26	-96.3	1.88	-96.3	-2.08	-96.3	0.67	-96.3	1.06	-96.3	-0.58	-96.3	-1.22	-96.3	1.11
-95.4	-1.39	-95.4	-1.78	-95.4	-3.41	-95.4	0.24	-95.4	-1.23	-95.4	-2.73	-95.4	-0.08	-95.4	-1.02	-95.4	-3.65	-95.4	-1.95	-95.4	0.1	-95.4	1.14	-95.4	1.77	-95.4	1.67	-95.4	-2.17	-95.4	2.52	-95.4	2.32	-95.4	2.31	-95.4	0.22	-95.4	0.22	-95.4	-2.89	-95.4	0.19	-95.4	0.81	-95.4	-0.43	-95.4	-0.56
-94.5	-1.36	-94.5	-0.2	-94.5	-3.3	-94.5	2.4	-94.5	-0.93	-94.5	-5.45	-94.5	-0.61	-94.5	-0.74	-94.5	-1.67	-94.5	1.33	-94.5	-0.86	-94.5	-3.44	-94.5	2.93	-94.5	3.25	-94.5	-2.33	-94.5	2.52	-94.5	1.03	-94.5	0.53	-94.5	3.14	-94.5	-1.72	-94.5	-2.73	-94.5	1.92	-94.5	-0.55	-94.5	-1.76	-94.5	0.05
-93.6	-2.22	-93.6	-0.08	-93.6	-1.84	-93.6	-1.12	-93.6	-0.54	-93.6	-3.68	-93.6	-1.68	-93.6	-1.59	-93.6	-2.66	-93.6	2.11	-93.6	-1.28	-93.6	-1.97	-93.6	1.61	-93.6	0.15	-93.6	-2.06	-93.6	3.64	-93.6	1.41	-93.6	0.5	-93.6	-3.21	-93.6	-2.54	-93.6	-4.27	-93.6	-1.68	-93.6	0.04	-93.6	-0.97	-93.6	-2.38
-92.7	-1.93	-92.7	0.3	-92.7	-3.79	-92.7	-0.39	-92.7	-0.83	-92.7	-5.42	-92.7	-0.64	-92.7	-1.37	-92.7	-1.88	-92.7	0.52	-92.7	-0.03	-92.7	-0.3	-92.7	1.36	-92.7	1.66	-92.7	-1.32	-92.7	2.54	-92.7	3.68	-92.7	3.02	-92.7	-1.04	-92.7	-0.08	-92.7	-3.23	-92.7	-3.18	-92.7	2.77	-92.7	-2.68	-92.7	-1.55
-91.8	-1.64	-91.8	-0.3	-91.8	-3.75	-91.8	-2.15	-91.8	-0.43	-91.8	-6.19	-91.8	-1.55	-91.8	-2.64	-91.8	0.25	-91.8	1.46	-91.8	-0.72	-91.8	-1.28	-91.8	1.62	-91.8	0.82	-91.8	-1.13	-91.8	4.35	-91.8	-0.26	-91.8	0.62	-91.8	-0.02	-91.8	-3.06	-91.8	-3.49	-91.8	-0.37	-91.8	-1.97	-91.8	-0.61	-91.8	-2.33
-90.9	-2.9	-90.9	-3.31	-90.9	-0.99	-90.9	0.74	-90.9	-0.84	-90.9	-2.33	-90.9	-2.5	-90.9	-0.82	-90.9	0.54	-90.9	4.26	-90.9	-2.34	-90.9	2.14	-90.9	0.16	-90.9	2.51	-90.9	-0.39	-90.9	3.98	-90.9	-0.85	-90.9	-0.05	-90.9	0.51	-90.9	-2.83	-90.9	-4.46	-90.9	-1.05	-90.9	-1.42	-90.9	-0.88	-90.9	-0.44
-90	0.36	-90	1.01	-90	-2.17	-90	-0.94	-90	-0.54	-90	-4.68	-90	0.24	-90	1.85	-90	-2.8	-90	0.68	-90	-2.55	-90	0.27	-90	-2.06	-90	1.86	-90	-2.09	-90	3.6	-90	0.85	-90	0.14	-90	-1.39	-90	-1.29	-90	-3.02	-90	0.2	-90	-1.66	-90	-3.4	-90	-1.87
-89.1	-1.17	-89.1	-2.19	-89.1	-2.8	-89.1	-2.09	-89.1	-2.81	-89.1	-5.48	-89.1	-1.36	-89.1	-1.75	-89.1	-1.3	-89.1	1.05	-89.1	-0.05	-89.1	-2.33	-89.1	-0.15	-89.1	0.72	-89.1	0.13	-89.1	2.98	-89.1	-0.56	-89.1	1.93	-89.1	-0.31	-89.1	-0.85	-89.1	-3.58	-89.1	0.28	-89.1	1.32	-89.1	-0.73	-89.1	-1.59
-88.2	-0.31	-88.2	-4.1	-88.2	-1.61	-88.2	2.36	-88.2	-1.61	-88.2	-0.75	-88.2	0.92	-88.2	-1.7	-88.2	-1.95	-88.2	4.3	-88.2	0.82	-88.2	0.44	-88.2	3.15	-88.2	2.91	-88.2	-1.52	-88.2	4.07	-88.2	2.87	-88.2	1.14	-88.2	1.46	-88.2	-0.96	-88.2	-3.49	-88.2	2.13	-88.2	0.98	-88.2	0.92	-88.2	-0.38
-87.3	0.29	-87.3	-2.25	-87.3	-2.81	-87.3	-1.98	-87.3	-3.2	-87.3	-2.62	-87.3	0.5	-87.3	-0.8	-87.3	-2.97	-87.3	3.07	-87.3	-3	-87.3	0.04	-87.3	1.28	-87.3	1.64	-87.3	-2.83	-87.3	4.33	-87.3	0.93	-87.3	2.22	-87.3	-1.18	-87.3	-1.99	-87.3	-5	-87.3	-0.46	-87.3	-0.61	-87.3	-0.36	-87.3	-1.25
-86.4	-0.32	-86.4	-1.37	-86.4	-2.68	-86.4	-2.7	-86.4	-4.05	-86.4	-1.18	-86.4	1.44	-86.4	-2.26	-86.4	-2.63	-86.4	0.4	-86.4	-1.91	-86.4	1.17	-86.4	2.65	-86.4	1.6	-86.4	-2.21	-86.4	4.57	-86.4	0.63	-86.4	-1.3	-86.4	-0.44	-86.4	-2.21	-86.4	-3.52	-86.4	0.97	-86.4	-1.63	-86.4	-2.67	-86.4	-2
-85.5	-1.66	-85.5	-0.36	-85.5	-1.18	-85.5	-1.64	-85.5	-4.29	-85.5	-5.74	-85.5	-3.03	-85.5	0.5	-85.5	-0.21	-85.5	1.3	-85.5	-5.51	-85.5	-0.95	-85.5	1.03	-85.5	3.49	-85.5	-0.56	-85.5	5.11	-85.5	-0.5	-85.5	2.23	-85.5	0.26	-85.5	0.82	-85.5	-3.04	-85.5	-0.73	-85.5	-2.05	-85.5	-0.52	-85.5	0.08
-84.6	-1.8	-84.6	-2.62	-84.6	-3.9	-84.6	-1.77	-84.6	-2.19	-84.6	-2.13	-84.6	-0.15	-84.6	-0.11	-84.6	-1.6	-84.6	1.49	-84.6	-1.63	-84.6	1.49	-84.6	1.95	-84.6	2.09	-84.6	1.74	-84.6	5.12	-84.6	-0.39	-84.6	1.1	-84.6	0.56	-84.6	-2.37	-84.6	-2.63	-84.6	-0.89	-84.6	-0.29	-84.6	-0.68	-84.6	-0.24
-83.7	-2.36	-83.7	-0.18	-83.7	-3.85	-83.7	1.82	-83.7	-1.43	-83.7	-1.7	-83.7	-1.14	-83.7	0.75	-83.7	-1.66	-83.7	2.97	-83.7	0.42	-83.7	-1.07	-83.7	1.28	-83.7	2.47	-83.7	-1.38	-83.7	3.31	-83.7	2.97	-83.7	2.07	-83.7	1.73	-83.7	-0.96	-83.7	-4.07	-83.7	1.97	-83.7	-0.57	-83.7	-0.81	-83.7	-1.28
-82.8	-2.36	-82.8	2.68	-82.8	-2.75	-82.8	-2.53	-82.8	-2.83	-82.8	-1.31	-82.8	-0.97	-82.8	3.02	-82.8	-2	-82.8	0.95	-82.8	0.31	-82.8	1.18	-82.8	1.83	-82.8	1.05	-82.8	2.44	-82.8	5.28	-82.8	1.99	-82.8	1.49	-82.8	-1.1	-82.8	-3.54	-82.8	0.87	-82.8	0.73	-82.8	0.33	-82.8	-0.45	-82.8	0.59
-81.9	-1.6	-81.9	-0.36	-81.9	-1.73	-81.9	-2.07	-81.9	-2.5	-81.9	-8.47	-81.9	-3.17	-81.9	0.25	-81.9	-0.4	-81.9	1.23	-81.9	-0.51	-81.9	-0.25	-81.9	-0.01	-81.9	1.57	-81.9	-1.31	-81.9	5.58	-81.9	1.2	-81.9	3.01	-81.9	0.55	-81.9	1.67	-81.9	-4.4	-81.9	1.06	-81.9	-1.39	-81.9	2.51	-81.9	1.97
-81	0.79	-81	-0.23	-81	-2.81	-81	-1.47	-81	-3.6	-81	-3.48	-81	-1.26	-81	-1.78	-81	-0.76	-81	0.55	-81	-0.34	-81	-0.34	-81	-0.87	-81	2.1	-81	-1.7	-81	5.12	-81	2.67	-81	1.29	-81	-0.22	-81	-1.95	-81	-4.77	-81	0.85	-81	1.88	-81	-0.49	-81	0.14
-80.1	0.88	-80.1	0.69	-80.1	-1.44	-80.1	-0.46	-80.1	-2.76	-80.1	-4.65	-80.1	1.84	-80.1	-0.88	-80.1	-0.74	-80.1	1.91	-80.1	-1.9	-80.1	-3.43	-80.1	3.29	-80.1	1.16	-80.1	-0.91	-80.1	3.82	-80.1	2.44	-80.1	2.23	-80.1	-0.5	-80.1	-2.39	-80.1	-2.91	-80.1	-1.15	-80.1	-0.44	-80.1	0.62	-80.1	-1.55
-79.2	-3.48	-79.2	-0.95	-79.2	-2.48	-79.2	-2.6	-79.2	-0.19	-79.2	-2.87	-79.2	-2.17	-79.2	-3.65	-79.2	-2.02	-79.2	1	-79.2	1.46	-79.2	-0.08	-79.2	1.15	-79.2	-0.4	-79.2	-1.18	-79.2	2.76	-79.2	1.34	-79.2	1.77	-79.2	0.27	-79.2	-0.74	-79.2	-5.23	-79.2	0.03	-79.2	-1.57	-79.2	0.19	-79.2	-3.62
-78.3	-0.11	-78.3	1.32	-78.3	-3.19	-78.3	-0.56	-78.3	-0.87	-78.3	-3.55	-78.3	0.58	-78.3	3.18	-78.3	-2.73	-78.3	1.3	-78.3	-0.22	-78.3	1.05	-78.3	0.49	-78.3	2.05	-78.3	-1.11	-78.3	4.03	-78.3	1.82	-78.3	1.1	-78.3	-0.23	-78.3	-1.27	-78.3	-2.17	-78.3	0.96	-78.3	-3.46	-78.3	1.49	-78.3	0.16
-77.4	-0.63	-77.4	-0.38	-77.4	-3.37	-77.4	0.67	-77.4	-0.32	-77.4	-2.46	-77.4	-0.63	-77.4	-3.15	-77.4	-0.57	-77.4	1.42	-77.4	0.67	-77.4	-0.62	-77.4	-0.75	-77.4	1.91	-77.4	-1.65	-77.4	4.19	-77.4	1.19	-77.4	-0.88	-77.4	-1.9	-77.4	-0.95	-77.4	-3.31	-77.4	0.92	-77.4	-0.91	-77.4	-2.23	-77.4	-1.37
-76.5	-1.36	-76.5	-1.02	-76.5	-3.98	-76.5	-5.67	-76.5	-0.6	-76.5	-4.62	-76.5	2.74	-76.5	-1.78	-76.5	-3.2	-76.5	-2.02	-76.5	-0.46	-76.5	-1.86	-76.5	3.96	-76.5	0.93	-76.5	-2.27	-76.5	2.86	-76.5	-0.14	-76.5	5.34	-76.5	2.23	-76.5	-0.02	-76.5	-3.36	-76.5	-1.53	-76.5	-1.27	-76.5	2.01	-76.5	1.74
-75.6	-1.19	-75.6	0.34	-75.6	-2.1	-75.6	-0.71	-75.6	-1.63	-75.6	-3.11	-75.6	0.36	-75.6	0.01	-75.6	0.36	-75.6	3.89	-75.6	-1.12	-75.6	0.71	-75.6	2.95	-75.6	1.91	-75.6	2.1	-75.6	5.21	-75.6	-0.7	-75.6	2.91	-75.6	-0.7	-75.6	-2.04	-75.6	-3.27	-75.6	-0.09	-75.6	-0.01	-75.6	-0.93	-75.6	-1.16
-74.7	-0.98	-74.7	-0.16	-74.7	-4.01	-74.7	-1.7	-74.7	-1.29	-74.7	-3.18	-74.7	-1.47	-74.7	-1.33	-74.7	-2.37	-74.7	0	-74.7	-1.28	-74.7	0.54	-74.7	-0.44	-74.7	-0.22	-74.7	-2.56	-74.7	0.77	-74.7	-0.34	-74.7	0.46	-74.7	0.15	-74.7	-0.84	-74.7	-4.23	-74.7	1.57	-74.7	-0.73	-74.7	-0.47	-74.7	-0.59
-73.8	-1.33	-73.8	-1.37	-73.8	-3.41	-73.8	-0.47	-73.8	-2.99	-73.8	-2.28	-73.8	-0.86	-73.8	0.11	-73.8	-1.33	-73.8	-1.46	-73.8	-2.95	-73.8	-0.85	-73.8	2.62	-73.8	3.02	-73.8	-0.42	-73.8	1.74	-73.8	-1.15	-73.8	1.56	-73.8	-1.98	-73.8	0.27	-73.8	-2.64	-73.8	2.89	-73.8	-1.23	-73.8	0.27	-73.8	-1.55
-72.9	-0.57	-72.9	-0.27	-72.9	-0.23	-72.9	-0.58	-72.9	-0.96	-72.9	-4.66	-72.9	0	-72.9	-1.19	-72.9	-1.46	-72.9	-0.54	-72.9	-0.43	-72.9	-0.07	-72.9	0.94	-72.9	1.88	-72.9	-1.81	-72.9	3.22	-72.9	1.81	-72.9	1.65	-72.9	-1.55	-72.9	-0.24	-72.9	-0.34	-72.9	-0.2	-72.9	1	-72.9	-0.8	-72.9	-1.95
-72	-2.32	-72	0.85	-72	-1.22	-72	-2.13	-72	0.84	-72	-2.83	-72	1.03	-72	-1.79	-72	0.12	-72	0.57	-72	0.75	-72	-0.6	-72	1.22	-72	1.8	-72	-1.14	-72	2.27	-72	-1.11	-72	-0.69	-72	-2.31	-72	-1.8	-72	-3.49	-72	-0.06	-72	-4.94	-72	-3.99	-72	1.41
-71.1	-2.04	-71.1	-3.47	-71.1	-2.13	-71.1	-1.02	-71.1	-0.67	-71.1	-2.82	-71.1	-0.21	-71.1	-0.3	-71.1	-3.06	-71.1	1.28	-71.1	1.08	-71.1	0.02	-71.1	1.06	-71.1	2.53	-71.1	-1.39	-71.1	4.23	-71.1	2.25	-71.1	1.14	-71.1	-0.19	-71.1	0.81	-71.1	-1.61	-71.1	1.8	-71.1	2.31	-71.1	0.05	-71.1	-1.01
-70.2	1.14	-70.2	-0.34	-70.2	-0.85	-70.2	-1.34	-70.2	-3.88	-70.2	-3.73	-70.2	1.06	-70.2	0.44	-70.2	-2.21	-70.2	0.59	-70.2	-0.91	-70.2	1.07	-70.2	1.38	-70.2	1.61	-70.2	-2.23	-70.2	4.89	-70.2	1.52	-70.2	2.74	-70.2	-0.27	-70.2	-0.91	-70.2	-2.77	-70.2	-0.45	-70.2	-2.2	-70.2	-0.86	-70.2	0.75
-69.3	-0.49	-69.3	0.68	-69.3	-2.32	-69.3	-0.46	-69.3	-3.73	-69.3	-3.2	-69.3	-0.68	-69.3	2.79	-69.3	-1.62	-69.3	3.22	-69.3	-4.12	-69.3	0.51	-69.3	1.23	-69.3	2.09	-69.3	-3.02	-69.3	5.05	-69.3	-0.56	-69.3	2.13	-69.3	0.76	-69.3	-2.57	-69.3	-5.06	-69.3	-0.75	-69.3	0.72	-69.3	0.75	-69.3	-1
-68.4	-0.59	-68.4	1.27	-68.4	-2.06	-68.4	0.99	-68.4	-1.13	-68.4	-4.81	-68.4	-2.61	-68.4	0.07	-68.4	-2.35	-68.4	3.52	-68.4	1.23	-68.4	-1.23	-68.4	1.54	-68.4	2.16	-68.4	0.94	-68.4	3.93	-68.4	3.98	-68.4	1.01	-68.4	2.8	-68.4	0.34	-68.4	-1.28	-68.4	-0.68	-68.4	-0.97	-68.4	-0.44	-68.4	-2.11
-67.5	-0.72	-67.5	-2.39	-67.5	-1.88	-67.5	-1.39	-67.5	-1.75	-67.5	-4.8	-67.5	-1.95	-67.5	-4.24	-67.5	-1.8	-67.5	4.41	-67.5	-3.86	-67.5	-0.76	-67.5	-1.76	-67.5	0.1	-67.5	-2.05	-67.5	5.92	-67.5	-1.22	-67.5	1.69	-67.5	-1.09	-67.5	0.79	-67.5	-2.33	-67.5	-1.12	-67.5	-0.28	-67.5	0.85	-67.5	0.23
-66.6	-2.03	-66.6	-0.55	-66.6	-3.28	-66.6	-1.06	-66.6	-2.18	-66.6	-2.19	-66.6	-0.84	-66.6	-1	-66.6	-2.42	-66.6	1.02	-66.6	-1.86	-66.6	-0.06	-66.6	0.53	-66.6	2.33	-66.6	-2.59	-66.6	3.27	-66.6	0.77	-66.6	2.6	-66.6	0.61	-66.6	0.98	-66.6	-1.99	-66.6	-0.32	-66.6	0.59	-66.6	-0.22	-66.6	-1.01
-65.7	-0.82	-65.7	-0.63	-65.7	-2.89	-65.7	-0.54	-65.7	-0.8	-65.7	-3.05	-65.7	1.29	-65.7	-2.94	-65.7	-4.75	-65.7	2.19	-65.7	-3.48	-65.7	-3.07	-65.7	2.58	-65.7	2.18	-65.7	-1.77	-65.7	1.1	-65.7	0.2	-65.7	-0.57	-65.7	0.37	-65.7	-0.54	-65.7	-1.56	-65.7	-0.74	-65.7	-1.03	-65.7	-2.76	-65.7	-1.41
-64.8	-2.41	-64.8	-0.1	-64.8	-0.54	-64.8	0.93	-64.8	-1.16	-64.8	-1.39	-64.8	0.16	-64.8	-0.12	-64.8	-2.95	-64.8	1.37	-64.8	-3.55	-64.8	1.78	-64.8	1.26	-64.8	2.32	-64.8	-2.6	-64.8	1.83	-64.8	0.4	-64.8	0.44	-64.8	-1.63	-64.8	0.29	-64.8	-2.64	-64.8	0.87	-64.8	1.83	-64.8	-0.05	-64.8	-0.82
-63.9	-4.96	-63.9	-1.37	-63.9	-2.61	-63.9	-0.23	-63.9	-0.84	-63.9	-2.61	-63.9	-2.8	-63.9	-0.36	-63.9	-0.01	-63.9	-0.44	-63.9	-1.14	-63.9	1.15	-63.9	-0.61	-63.9	1.12	-63.9	-0.69	-63.9	2.22	-63.9	-0.02	-63.9	2.46	-63.9	0.03	-63.9	-1.15	-63.9	-2.78	-63.9	-0.65	-63.9	1.52	-63.9	-2.38	-63.9	-0.17
-63	0.33	-63	-0.04	-63	-0.83	-63	0.93	-63	-2.04	-63	-5.45	-63	-0.81	-63	0.33	-63	1.58	-63	5	-63	-2.56	-63	-0.39	-63	2.97	-63	2.67	-63	-0.73	-63	3.45	-63	0.71	-63	-0.16	-63	0.18	-63	-1.59	-63	-1.7	-63	-0.2	-63	-1.73	-63	-0.81	-63	0.68
-62.1	-0.81	-62.1	-1.26	-62.1	-4.04	-62.1	0.61	-62.1	0.67	-62.1	-0.85	-62.1	-0.47	-62.1	-0.59	-62.1	-0.49	-62.1	2.58	-62.1	0	-62.1	0.79	-62.1	3.48	-62.1	0.27	-62.1	0.13	-62.1	4.95	-62.1	-0.82	-62.1	1.47	-62.1	2.02	-62.1	-2.44	-62.1	-2.09	-62.1	1.61	-62.1	0.2	-62.1	0	-62.1	-1.93
-61.2	-0.47	-61.2	-2.41	-61.2	0.74	-61.2	-1.92	-61.2	-1.84	-61.2	-2.98	-61.2	-0.17	-61.2	-1.29	-61.2	-0.9	-61.2	1.87	-61.2	1.49	-61.2	0.06	-61.2	1.05	-61.2	1.41	-61.2	-0.69	-61.2	5.28	-61.2	2.78	-61.2	2	-61.2	0.18	-61.2	-2.88	-61.2	-1.47	-61.2	2.72	-61.2	0.75	-61.2	-0.75	-61.2	-0.01
-60.3	-0.1	-60.3	-1.04	-60.3	-3.18	-60.3	-0.36	-60.3	-0.59	-60.3	-2.03	-60.3	-1.74	-60.3	-0.6	-60.3	0.61	-60.3	2.51	-60.3	0.53	-60.3	1.06	-60.3	-0.67	-60.3	-0.04	-60.3	2.16	-60.3	4.04	-60.3	0.28	-60.3	1.64	-60.3	0.65	-60.3	-1.26	-60.3	1.52	-60.3	0.85	-60.3	1.74	-60.3	-0.89	-60.3	1.19
-59.4	-2.13	-59.4	0.09	-59.4	-3.71	-59.4	-0.89	-59.4	-0.6	-59.4	-5.71	-59.4	-1.71	-59.4	-0.08	-59.4	-4.07	-59.4	0.42	-59.4	0.73	-59.4	-3.39	-59.4	3.21	-59.4	1.45	-59.4	-0.62	-59.4	3.84	-59.4	0.84	-59.4	1.16	-59.4	0.9	-59.4	-2.81	-59.4	-2.1	-59.4	-0.97	-59.4	-0.99	-59.4	-3.14	-59.4	-0.43
-58.5	0.21	-58.5	-2.45	-58.5	-2.92	-58.5	-0.62	-58.5	-1.46	-58.5	-2.88	-58.5	0.6	-58.5	-1.99	-58.5	-0.35	-58.5	2.78	-58.5	-1.56	-58.5	0.79	-58.5	1.69	-58.5	2.28	-58.5	-0.69	-58.5	0.9	-58.5	1.02	-58.5	0.52	-58.5	0.76	-58.5	-1.63	-58.5	-0.24	-58.5	-1.42	-58.5	1.67	-58.5	-1.81	-58.5	-0.33
-57.6	-2.34	-57.6	-0.82	-57.6	-1.95	-57.6	0.54	-57.6	-2.3	-57.6	-3.53	-57.6	-0.92	-57.6	-1.67	-57.6	-2.32	-57.6	1.45	-57.6	1.54	-57.6	-1.45	-57.6	-0.72	-57.6	2.28	-57.6	-3.82	-57.6	2.55	-57.6	3.91	-57.6	2	-57.6	1.27	-57.6	-1.44	-57.6	-1.66	-57.6	-0.49	-57.6	-1.27	-57.6	1.45	-57.6	3.05
-56.7	1.88	-56.7	1.13	-56.7	-2.83	-56.7	0.03	-56.7	-0.93	-56.7	-4.23	-56.7	-0.01	-56.7	-0.87	-56.7	-0.58	-56.7	-0.69	-56.7	0.29	-56.7	0.41	-56.7	1.2	-56.7	1.04	-56.7	0.69	-56.7	2.07	-56.7	-0.61	-56.7	1.3	-56.7	0.4	-56.7	-1.56	-56.7	-1.06	-56.7	-0.38	-56.7	-2.11	-56.7	-1.85	-56.7	-1.68
-55.8	-2.72	-55.8	-1.58	-55.8	-2.75	-55.8	-0.15	-55.8	-1.8	-55.8	-0.21	-55.8	-0.18	-55.8	1.33	-55.8	-2.63	-55.8	0.92	-55.8	-2.67	-55.8	1.97	-55.8	2.91	-55.8	2.89	-55.8	-1.87	-55.8	2.39	-55.8	-1.37	-55.8	2.96	-55.8	1.94	-55.8	-0.41	-55.8	-3	-55.8	0.89	-55.8	-1.65	-55.8	-0.6	-55.8	-1.06
-54.9	-0.07	-54.9	0.07	-54.9	-1.94	-54.9	-2.49	-54.9	-0.06	-54.9	-2.84	-54.9	-0.61	-54.9	-0.9	-54.9	0.58	-54.9	1.49	-54.9	-0.42	-54.9	0.04	-54.9	0.7	-54.9	1.02	-54.9	-0.51	-54.9	1.6	-54.9	1.45	-54.9	1.79	-54.9	-1.13	-54.9	-0.89	-54.9	-2.45	-54.9	-1.55	-54.9	1.22	-54.9	1.07	-54.9	-2.35
-54	-1.68	-54	-0.85	-54	-1.83	-54	-1.07	-54	-0.55	-54	-2.13	-54	-2.56	-54	0.69	-54	-0.77	-54	1.57	-54	-0.76	-54	-1.77	-54	1.73	-54	1.12	-54	-0.05	-54	4	-54	2.03	-54	0.59	-54	-0.12	-54	0.47	-54	-1.46	-54	0.22	-54	0.78	-54	-1.52	-54	-1.2
-53.1	-2.51	-53.1	1.74	-53.1	-0.94	-53.1	-1.28	-53.1	0.81	-53.1	0.22	-53.1	0.61	-53.1	-0.02	-53.1	-0.76	-53.1	-1.17	-53.1	0.37	-53.1	2.21	-53.1	1.48	-53.1	2.39	-53.1	-1.48	-53.1	3.11	-53.1	-0.45	-53.1	2.06	-53.1	0.41	-53.1	-0.59	-53.1	-3.88	-53.1	0.66	-53.1	1.24	-53.1	-2.13	-53.1	-0.84
-52.2	-0.32	-52.2	-0.94	-52.2	-1.59	-52.2	-2.21	-52.2	0.93	-52.2	-0.4	-52.2	0.73	-52.2	-1.37	-52.2	-2.58	-52.2	-0.26	-52.2	1.29	-52.2	-0.97	-52.2	1.05	-52.2	1.08	-52.2	-0.23	-52.2	1.6	-52.2	-0.84	-52.2	0.25	-52.2	-1.5	-52.2	-1.6	-52.2	-0.07	-52.2	-0.17	-52.2	-1.02	-52.2	-0.92	-52.2	-1.25
-51.3	-0.71	-51.3	-0.81	-51.3	-0.63	-51.3	-2.27	-51.3	0.19	-51.3	-2.95	-51.3	1.91	-51.3	-0.06	-51.3	0.95	-51.3	0.22	-51.3	-2.34	-51.3	0.11	-51.3	2.44	-51.3	0.29	-51.3	0.05	-51.3	1.92	-51.3	0.53	-51.3	0.02	-51.3	0.69	-51.3	-3.74	-51.3	-2.16	-51.3	-2.2	-51.3	-0.59	-51.3	-0.93	-51.3	0.58
-50.4	-1.89	-50.4	1.77	-50.4	-4.05	-50.4	0.38	-50.4	-0.34	-50.4	-2.65	-50.4	-2.33	-50.4	1.67	-50.4	-1.46	-50.4	3.03	-50.4	-1.54	-50.4	-0.63	-50.4	-0.83	-50.4	2.25	-50.4	-0.11	-50.4	1.78	-50.4	1.57	-50.4	2.32	-50.4	-2.24	-50.4	-0.55	-50.4	-1.64	-50.4	0.65	-50.4	0.88	-50.4	1.39	-50.4	-0.55
-49.5	-3.26	-49.5	-1.14	-49.5	-0.14	-49.5	-0.9	-49.5	0.88	-49.5	-2.14	-49.5	-0.99	-49.5	-2.42	-49.5	0.52	-49.5	0.91	-49.5	1.63	-49.5	1.02	-49.5	1.94	-49.5	0.79	-49.5	-0.93	-49.5	2.34	-49.5	4.35	-49.5	0.94	-49.5	0.37	-49.5	1.32	-49.5	-0.19	-49.5	-1.11	-49.5	1.07	-49.5	-1.81	-49.5	-0.34
-48.6	-2.57	-48.6	-0.38	-48.6	-4.09	-48.6	0.41	-48.6	-0.65	-48.6	-0.65	-48.6	1.64	-48.6	0.17	-48.6	0.99	-48.6	0.61	-48.6	-1.24	-48.6	2.9	-48.6	2.32	-48.6	0.8	-48.6	1.2	-48.6	1.03	-48.6	0.24	-48.6	5	-48.6	0.81	-48.6	-1.9	-48.6	-3.89	-48.6	-2.91	-48.6	-1.58	-48.6	1.65	-48.6	-0.28
-47.7	-0.94	-47.7	-2.07	-47.7	-0.27	-47.7	0.28	-47.7	1.22	-47.7	-3.04	-47.7	-2.29	-47.7	1.25	-47.7	-0.43	-47.7	1.33	-47.7	1.22	-47.7	1.43	-47.7	-0.19	-47.7	1.27	-47.7	-2.13	-47.7	0.91	-47.7	1.95	-47.7	1.38	-47.7	1.07	-47.7	-0.02	-47.7	-2.06	-47.7	1.85	-47.7	1.72	-47.7	-0.82	-47.7	0.78
-46.8	-1.08	-46.8	2.04	-46.8	-1.67	-46.8	0.61	-46.8	0.07	-46.8	-4.09	-46.8	1.06	-46.8	1.51	-46.8	-2.48	-46.8	-0.28	-46.8	-1.14	-46.8	-0.56	-46.8	2.69	-46.8	0.89	-46.8	-1.43	-46.8	1.9	-46.8	-0.43	-46.8	1.85	-46.8	2.17	-46.8	-1.58	-46.8	-2.63	-46.8	1	-46.8	-3.01	-46.8	0.95	-46.8	-0.06
-45.9	-1.12	-45.9	0.68	-45.9	-1.17	-45.9	0.17	-45.9	-0.48	-45.9	-4.11	-45.9	-0.95	-45.9	-0.01	-45.9	-0.77	-45.9	0.09	-45.9	-2.22	-45.9	1.72	-45.9	1.52	-45.9	1.28	-45.9	-1.04	-45.9	1.65	-45.9	0.14	-45.9	0.23	-45.9	-0.64	-45.9	0.6	-45.9	-1.97	-45.9	0.45	-45.9	-1.17	-45.9	-0.72	-45.9	-0.98
-45	-0.41	-45	-1.84	-45	-2.32	-45	-0.87	-45	-0.73	-45	-1.8	-45	-0.99	-45	-2.99	-45	-1.82	-45	1.04	-45	-0.84	-45	0.58	-45	-1.02	-45	1.42	-45	0.47	-45	5.12	-45	1.41	-45	3.12	-45	0.78	-45	-0.19	-45	0.26	-45	1.13	-45	0.12	-45	1.46	-45	0.81
-44.1	-0.26	-44.1	2.69	-44.1	0.41	-44.1	-1.31	-44.1	-0.29	-44.1	-3.93	-44.1	-1.38	-44.1	0.11	-44.1	-0.23	-44.1	0.13	-44.1	-0.51	-44.1	0.41	-44.1	0.49	-44.1	0.24	-44.1	-0.42	-44.1	-0.17	-44.1	-0.23	-44.1	1.19	-44.1	0.36	-44.1	0.15	-44.1	-2.07	-44.1	0.01	-44.1	-1.67	-44.1	-1.98	-44.1	-0.32
-43.2	-2.95	-43.2	0	-43.2	-1.35	-43.2	1.12	-43.2	2.91	-43.2	-3.86	-43.2	-1.64	-43.2	-0.97	-43.2	-1.32	-43.2	0.4	-43.2	2.99	-43.2	0.49	-43.2	0.84	-43.2	2.42	-43.2	-1.57	-43.2	1.21	-43.2	1.83	-43.2	0.79	-43.2	0.37	-43.2	-0.84	-43.2	-1.29	-43.2	-1.06	-43.2	-0.55	-43.2	-0.7	-43.2	-0.78
-42.3	-1.03	-42.3	-0.84	-42.3	1.6	-42.3	1.07	-42.3	-0.45	-42.3	-1.11	-42.3	-0.75	-42.3	2.59	-42.3	1.48	-42.3	0.64	-42.3	-0.73	-42.3	1.21	-42.3	-0.33	-42.3	3.17	-42.3	-0.05	-42.3	1.92	-42.3	0.24	-42.3	3.04	-42.3	0.78	-42.3	-0.14	-42.3	-1.77	-42.3	-0.48	-42.3	2.59	-42.3	3.25	-42.3	1.1
-41.4	-1.52	-41.4	-0.45	-41.4	0.91	-41.4	-1.09	-41.4	-1.02	-41.4	-1.97	-41.4	0.78	-41.4	-0.34	-41.4	0.46	-41.4	-1.64	-41.4	-0.05	-41.4	0.05	-41.4	1.82	-41.4	-0.06	-41.4	1.38	-41.4	-1.08	-41.4	1.45	-41.4	0.39	-41.4	0.05	-41.4	-1.77	-41.4	-1.73	-41.4	1.14	-41.4	-1.69	-41.4	-0.03	-41.4	0.59
-40.5	0.4	-40.5	-0.94	-40.5	1.87	-40.5	-0.58	-40.5	1.23	-40.5	-0.98	-40.5	-1.6	-40.5	0.75	-40.5	1.42	-40.5	2.02	-40.5	-1.68	-40.5	-0.77	-40.5	0.39	-40.5	3.55	-40.5	-0.7	-40.5	2.67	-40.5	0.37	-40.5	0.61	-40.5	-0.48	-40.5	-1.06	-40.5	-1.55	-40.5	1.12	-40.5	0.11	-40.5	-3.1	-40.5	-0.64
-39.6	-0.77	-39.6	-3.6	-39.6	-1.06	-39.6	1.59	-39.6	-2.06	-39.6	-3.49	-39.6	-2.08	-39.6	0.62	-39.6	0.25	-39.6	-1.01	-39.6	0.61	-39.6	-2.16	-39.6	-0.5	-39.6	0.6	-39.6	-1.3	-39.6	1.71	-39.6	1.53	-39.6	0.02	-39.6	0.63	-39.6	-3.73	-39.6	-2.06	-39.6	-1.17	-39.6	-1.23	-39.6	-1.34	-39.6	-0.62
-38.7	0.44	-38.7	0.79	-38.7	-1.12	-38.7	-1.18	-38.7	-0.74	-38.7	-2.64	-38.7	0.59	-38.7	1.09	-38.7	-2.07	-38.7	1.69	-38.7	-4.24	-38.7	0.36	-38.7	0.29	-38.7	1.29	-38.7	-0.18	-38.7	2.89	-38.7	-2.36	-38.7	-0.29	-38.7	-0.01	-38.7	1.41	-38.7	-1.78	-38.7	2.67	-38.7	-0.95	-38.7	-1.56	-38.7	0.03
-37.8	-0.71	-37.8	0.52	-37.8	-2.18	-37.8	0.44	-37.8	-1.15	-37.8	-2.12	-37.8	-0.16	-37.8	1.32	-37.8	-0.84	-37.8	3.86	-37.8	0.26	-37.8	1.43	-37.8	-0.02	-37.8	2.48	-37.8	-0.21	-37.8	2.96	-37.8	1.83	-37.8	0.45	-37.8	-1.5	-37.8	0.16	-37.8	-3.51	-37.8	2.18	-37.8	-0.49	-37.8	-1.66	-37.8	-0.75
-36.9	1.59	-36.9	-0.5	-36.9	1.32	-36.9	1.47	-36.9	-1.76	-36.9	-1.45	-36.9	1.02	-36.9	0.52	-36.9	0.82	-36.9	2.03	-36.9	-0.05	-36.9	-1.72	-36.9	1.73	-36.9	-0.12	-36.9	-0.64	-36.9	2.12	-36.9	1.23	-36.9	-1.41	-36.9	1.51	-36.9	-0.46	-36.9	-1.06	-36.9	-0.02	-36.9	-1.15	-36.9	-0.49	-36.9	-0.88
-36	-1.03	-36	1.24	-36	0.05	-36	-3.65	-36	-0.55	-36	-1.46	-36	-0.25	-36	0.45	-36	-0.17	-36	0.35	-36	-1.26	-36	-0.27	-36	0.56	-36	0.73	-36	-1	-36	3.07	-36	0.99	-36	1.08	-36	-2.62	-36	-2.89	-36	-0.41	-36	0.64	-36	-1.69	-36	-0.76	-36	-3.26
-35.1	-0.51	-35.1	0.35	-35.1	-3.41	-35.1	0.71	-35.1	-1.04	-35.1	-2.99	-35.1	-0.41	-35.1	-0.84	-35.1	-3.27	-35.1	0.52	-35.1	-0.74	-35.1	0.66	-35.1	0.06	-35.1	0.62	-35.1	-2.41	-35.1	3.25	-35.1	1.86	-35.1	1.71	-35.1	0.26	-35.1	-0.55	-35.1	-2.11	-35.1	-0.8	-35.1	-0.49	-35.1	-0.47	-35.1	-1.25
-34.2	-0.72	-34.2	-0.54	-34.2	-1.96	-34.2	0.17	-34.2	-0.37	-34.2	-3.41	-34.2	-0.55	-34.2	1.57	-34.2	0.01	-34.2	1.23	-34.2	0.51	-34.2	-0.51	-34.2	0.59	-34.2	2.75	-34.2	-0.76	-34.2	2.21	-34.2	1.63	-34.2	-0.03	-34.2	0.02	-34.2	-2.12	-34.2	-2.47	-34.2	-0.35	-34.2	2.19	-34.2	0.76	-34.2	-2.26
-33.3	-2.02	-33.3	1.18	-33.3	-2.11	-33.3	1.38	-33.3	0.35	-33.3	-1.63	-33.3	-2	-33.3	0.34	-33.3	-1.53	-33.3	0.46	-33.3	0.19	-33.3	0.04	-33.3	-0.01	-33.3	0.58	-33.3	-1.01	-33.3	2	-33.3	2.17	-33.3	-0.42	-33.3	-0.66	-33.3	-0.76	-33.3	-2.79	-33.3	1.31	-33.3	1.43	-33.3	-2.33	-33.3	-1
-32.4	-2.9	-32.4	1.42	-32.4	-2.68	-32.4	-1.22	-32.4	0.78	-32.4	-2.44	-32.4	-1.24	-32.4	3.92	-32.4	-0.16	-32.4	0.6	-32.4	-0.07	-32.4	-0.72	-32.4	0.19	-32.4	3.63	-32.4	-2.39	-32.4	1.24	-32.4	-0.34	-32.4	0.1	-32.4	1.5	-32.4	0.41	-32.4	-1.39	-32.4	1.51	-32.4	-1.03	-32.4	1.44	-32.4	-1
-31.5	-1.5	-31.5	1.94	-31.5	0.76	-31.5	0.56	-31.5	-0.27	-31.5	-0.91	-31.5	-1.07	-31.5	-0.05	-31.5	-0.86	-31.5	1.89	-31.5	-1.48	-31.5	-0.31	-31.5	2.96	-31.5	1.92	-31.5	-1.59	-31.5	1.16	-31.5	1.73	-31.5	-0.41	-31.5	0.53	-31.5	0.5	-31.5	-0.8	-31.5	-0.64	-31.5	-0.2	-31.5	-1.14	-31.5	-1.01
-30.6	-2.57	-30.6	-0.3	-30.6	0.47	-30.6	-3.08	-30.6	-0.88	-30.6	-2.36	-30.6	-1.89	-30.6	-0.2	-30.6	-0.41	-30.6	1.83	-30.6	1.63	-30.6	1.87	-30.6	-0.3	-30.6	2.05	-30.6	-2.33	-30.6	3.46	-30.6	1.86	-30.6	3.8	-30.6	-0.15	-30.6	-0.81	-30.6	-4.37	-30.6	1.23	-30.6	1.24	-30.6	3.14	-30.6	0.41
-29.7	0.73	-29.7	-1.26	-29.7	-1.06	-29.7	-0.54	-29.7	1.26	-29.7	-4.34	-29.7	-0.72	-29.7	0.04	-29.7	0.05	-29.7	-0.35	-29.7	0.54	-29.7	0.67	-29.7	1.71	-29.7	0.98	-29.7	-2.9	-29.7	0.15	-29.7	1.88	-29.7	2.38	-29.7	-1.89	-29.7	-2.4	-29.7	-3.18	-29.7	-1.83	-29.7	-0.47	-29.7	-1.45	-29.7	-2.83
-28.8	1.03	-28.8	0.95	-28.8	-1.38	-28.8	-2.45	-28.8	-1.68	-28.8	-2.45	-28.8	-0.82	-28.8	1.56	-28.8	-1.42	-28.8	0.09	-28.8	-1.35	-28.8	-0.93	-28.8	-1	-28.8	2.39	-28.8	-0.14	-28.8	-0.06	-28.8	0.73	-28.8	0.75	-28.8	-0.1	-28.8	-0.71	-28.8	-0.18	-28.8	0.34	-28.8	-0.51	-28.8	-0.06	-28.8	-0.73
-27.9	0.27	-27.9	-1.18	-27.9	-2.54	-27.9	-0.23	-27.9	-2.99	-27.9	-0.93	-27.9	-1.56	-27.9	1.16	-27.9	-1.38	-27.9	0.38	-27.9	-1.41	-27.9	-1.89	-27.9	-2.29	-27.9	2.49	-27.9	-1.62	-27.9	0.84	-27.9	-0.62	-27.9	0.54	-27.9	-0.02	-27.9	0.09	-27.9	-1.23	-27.9	-1.01	-27.9	-2.56	-27.9	1.19	-27.9	-3.44
-27	-0.17	-27	1.4	-27	0.25	-27	2.65	-27	-0.34	-27	-4.29	-27	1	-27	0.39	-27	1.24	-27	0.25	-27	0.11	-27	-0.26	-27	2.67	-27	2.1	-27	-0.17	-27	2.42	-27	2.41	-27	2.13	-27	2.15	-27	-1.33	-27	-0.28	-27	0.21	-27	-2.01	-27	1.31	-27	0.6
-26.1	0.22	-26.1	-0.09	-26.1	-2.68	-26.1	1.16	-26.1	-1.4	-26.1	-0.93	-26.1	1.39	-26.1	0.13	-26.1	0.44	-26.1	0.92	-26.1	-0.89	-26.1	0.93	-26.1	1.71	-26.1	0.32	-26.1	0.2	-26.1	-0.69	-26.1	-0.03	-26.1	0.27	-26.1	0.92	-26.1	-1.52	-26.1	-2.75	-26.1	0.86	-26.1	1.01	-26.1	-0.6	-26.1	-0.69
-25.2	0.36	-25.2	1.9	-25.2	-0.57	-25.2	0.33	-25.2	-0.72	-25.2	-1.87	-25.2	-1.01	-25.2	0.12	-25.2	-1.31	-25.2	-1.59	-25.2	-1.31	-25.2	0.11	-25.2	-0.05	-25.2	2.37	-25.2	-1.8	-25.2	-0.66	-25.2	-0.63	-25.2	0.08	-25.2	-0.92	-25.2	-1.03	-25.2	-2.04	-25.2	1.16	-25.2	0.59	-25.2	-0.63	-25.2	-2.18
-24.3	0.06	-24.3	-1.16	-24.3	-0.59	-24.3	0.4	-24.3	1.31	-24.3	-1.87	-24.3	-1.07	-24.3	0.8	-24.3	-0.11	-24.3	0.47	-24.3	1.08	-24.3	0.07	-24.3	0.12	-24.3	0.34	-24.3	-0.79	-24.3	1.82	-24.3	0.74	-24.3	1.49	-24.3	-0.75	-24.3	-2.92	-24.3	-2.04	-24.3	0.48	-24.3	0.35	-24.3	-0.04	-24.3	-1.31
-23.4	0.33	-23.4	2.78	-23.4	-1.12	-23.4	-0.62	-23.4	1.29	-23.4	-2.37	-23.4	-1.68	-23.4	0.98	-23.4	0.25	-23.4	0.11	-23.4	0.47	-23.4	3.12	-23.4	-0.74	-23.4	3.14	-23.4	0.81	-23.4	3.04	-23.4	-1.13	-23.4	5	-23.4	-1.12	-23.4	-0.13	-23.4	0.8	-23.4	2.09	-23.4	0.57	-23.4	1.18	-23.4	-1.19
-22.5	-0.52	-22.5	-0.45	-22.5	-1.53	-22.5	0.78	-22.5	-1.15	-22.5	-1.36	-22.5	-1.15	-22.5	1.52	-22.5	0.7	-22.5	1.35	-22.5	-2.75	-22.5	3.58	-22.5	1.54	-22.5	3.2	-22.5	0.88	-22.5	1.13	-22.5	1.74	-22.5	4.96	-22.5	-1	-22.5	0.01	-22.5	-0.56	-22.5	0.69	-22.5	0.78	-22.5	0.9	-22.5	0.22
-21.6	-2.49	-21.6	1.73	-21.6	-0.27	-21.6	-0.8	-21.6	0.84	-21.6	1.07	-21.6	-2.07	-21.6	-0.1	-21.6	0.28	-21.6	0.34	-21.6	-1.98	-21.6	-1.32	-21.6	1.45	-21.6	1.91	-21.6	-1.6	-21.6	0.64	-21.6	1.29	-21.6	1.52	-21.6	0.99	-21.6	1.01	-21.6	-1.58	-21.6	-0.77	-21.6	1.94	-21.6	2.02	-21.6	-0.22
-20.7	-1.2	-20.7	-1.19	-20.7	-1.24	-20.7	-0.4	-20.7	-1.14	-20.7	-1.05	-20.7	-1.4	-20.7	-1.19	-20.7	0.43	-20.7	-0.15	-20.7	-2	-20.7	0.92	-20.7	1.26	-20.7	-0.76	-20.7	-2.08	-20.7	3.04	-20.7	1.09	-20.7	1.96	-20.7	-0.52	-20.7	0.67	-20.7	-3.19	-20.7	1.36	-20.7	-0.71	-20.7	-0.31	-20.7	-1.97
-19.8	0.78	-19.8	1.22	-19.8	-0.01	-19.8	-1.37	-19.8	0.5	-19.8	0.46	-19.8	-0.28	-19.8	0.82	-19.8	0.7	-19.8	1.39	-19.8	0.53	-19.8	1.95	-19.8	0.27	-19.8	-0.35	-19.8	0.14	-19.8	3.65	-19.8	0.89	-19.8	0.44	-19.8	-0.61	-19.8	-1.1	-19.8	-0.59	-19.8	1.47	-19.8	-2.26	-19.8	-0.28	-19.8	-1.64
-18.9	-2.17	-18.9	1.11	-18.9	-0.33	-18.9	-0.48	-18.9	-0.69	-18.9	-2.15	-18.9	-1.62	-18.9	-0.81	-18.9	1.88	-18.9	1.6	-18.9	-1.46	-18.9	0.66	-18.9	0.12	-18.9	1.99	-18.9	0.35	-18.9	-1.17	-18.9	-0.18	-18.9	-0.16	-18.9	-0.34	-18.9	0.02	-18.9	-0.4	-18.9	-0.35	-18.9	1.01	-18.9	-2.02	-18.9	-2.23
-18	0.73	-18	-1.93	-18	-3.82	-18	-0.99	-18	0.01	-18	-0.38	-18	0.34	-18	-0.51	-18	-0.27	-18	0.69	-18	-0.3	-18	-0.27	-18	-0.33	-18	-0.51	-18	0.69	-18	0.21	-18	3.14	-18	-3.41	-18	0.97	-18	0.2	-18	0.95	-18	1.41	-18	0.83	-18	-0.8	-18	-0.07
-17.1	-3.72	-17.1	2.93	-17.1	0.48	-17.1	0.18	-17.1	-2.4	-17.1	-2.44	-17.1	-1.03	-17.1	0.49	-17.1	0.31	-17.1	0.91	-17.1	-2.74	-17.1	0.23	-17.1	2.02	-17.1	-0.75	-17.1	-1.84	-17.1	2.01	-17.1	0.23	-17.1	-0.86	-17.1	-0.08	-17.1	-1.03	-17.1	-0.45	-17.1	1.68	-17.1	2.82	-17.1	-2.23	-17.1	-1.61
-16.2	-1.84	-16.2	3.43	-16.2	-0.3	-16.2	0.15	-16.2	-1.67	-16.2	-1.49	-16.2	-3.78	-16.2	0.63	-16.2	0.11	-16.2	1.35	-16.2	-1.79	-16.2	1.25	-16.2	-0.49	-16.2	-1.09	-16.2	0.09	-16.2	2.89	-16.2	-0.34	-16.2	2.1	-16.2	0.09	-16.2	-1.66	-16.2	-0.73	-16.2	1.4	-16.2	1.37	-16.2	0.04	-16.2	-1.01
-15.3	-0.72	-15.3	-0.36	-15.3	-3.62	-15.3	-1.34	-15.3	-1.62	-15.3	-2.52	-15.3	0.95	-15.3	1.27	-15.3	1.27	-15.3	1.25	-15.3	-0.55	-15.3	0.99	-15.3	0.62	-15.3	2.57	-15.3	-1.1	-15.3	2.49	-15.3	1.12	-15.3	1.85	-15.3	0.33	-15.3	-0.27	-15.3	-2.19	-15.3	0.84	-15.3	2.11	-15.3	0.05	-15.3	1.15
-14.4	-0.21	-14.4	0.35	-14.4	-1.93	-14.4	1.08	-14.4	0.6	-14.4	-0.55	-14.4	-0.52	-14.4	-0.12	-14.4	-0.96	-14.4	0.1	-14.4	0.46	-14.4	0.85	-14.4	0.82	-14.4	1.48	-14.4	-1.5	-14.4	0.43	-14.4	2.15	-14.4	0.62	-14.4	-0.47	-14.4	-0.45	-14.4	-1.47	-14.4	0.71	-14.4	-0.34	-14.4	-0.33	-14.4	-0.91
-13.5	-0.05	-13.5	0.36	-13.5	-1.31	-13.5	-0.69	-13.5	1.41	-13.5	-2.47	-13.5	-0.84	-13.5	0.82	-13.5	1.03	-13.5	0.28	-13.5	-1.9	-13.5	1.34	-13.5	-1.91	-13.5	2.79	-13.5	-1.92	-13.5	1.48	-13.5	-0.06	-13.5	2.13	-13.5	-1.94	-13.5	0.29	-13.5	-3.45	-13.5	-0.11	-13.5	0.17	-13.5	-1.33	-13.5	-2.47
-12.6	-0.14	-12.6	-0.86	-12.6	0.76	-12.6	0.22	-12.6	-0.12	-12.6	-2.37	-12.6	0.7	-12.6	0.99	-12.6	-0.73	-12.6	-0.76	-12.6	-1.12	-12.6	1.43	-12.6	0.86	-12.6	1.69	-12.6	-0.18	-12.6	2.67	-12.6	1.91	-12.6	1.59	-12.6	0.92	-12.6	-0.68	-12.6	1.26	-12.6	0.88	-12.6	2.8	-12.6	-1.48	-12.6	0.13
-11.7	-0.75	-11.7	1.17	-11.7	-0.44	-11.7	-1.48	-11.7	1.59	-11.7	-3.5	-11.7	-1.2	-11.7	-0.44	-11.7	-0.36	-11.7	0.1	-11.7	-1.87	-11.7	-1.81	-11.7	1.82	-11.7	1.14	-11.7	-2.19	-11.7	3.53	-11.7	-0.35	-11.7	0.32	-11.7	1.16	-11.7	0.94	-11.7	-0.45	-11.7	0.09	-11.7	-1.44	-11.7	-1.8	-11.7	0.4
-10.8	-0.4	-10.8	-0.44	-10.8	-1.52	-10.8	2.18	-10.8	1.73	-10.8	-0.72	-10.8	-0.51	-10.8	0.04	-10.8	-0.19	-10.8	0.5	-10.8	-0.84	-10.8	0.97	-10.8	1.96	-10.8	2.03	-10.8	-0.33	-10.8	1.18	-10.8	-0.24	-10.8	4.11	-10.8	-0.41	-10.8	0.49	-10.8	1.03	-10.8	1.36	-10.8	-1.87	-10.8	1.82	-10.8	-1.38
-9.9	0.48	-9.9	0	-9.9	0.96	-9.9	-1.06	-9.9	-0.36	-9.9	-0.64	-9.9	0.01	-9.9	-0.36	-9.9	0.63	-9.9	-0.95	-9.9	0.63	-9.9	0	-9.9	2.19	-9.9	1.63	-9.9	1.39	-9.9	-1.3	-9.9	2.28	-9.9	0.26	-9.9	3.19	-9.9	0.95	-9.9	0.82	-9.9	-0.27	-9.9	2.51	-9.9	1.22	-9.9	0.67
-9	-1.65	-9	2.33	-9	-2.49	-9	-1.5	-9	0.5	-9	-0.64	-9	0.05	-9	1.73	-9	-0.51	-9	-0.58	-9	0.51	-9	2.26	-9	1.04	-9	-0.51	-9	0.4	-9	0.25	-9	1.78	-9	2.44	-9	1.8	-9	-0.21	-9	0	-9	-0.51	-9	1.38	-9	-0.23	-9	1.93
-8.1	-1.14	-8.1	-2.24	-8.1	-1.52	-8.1	-0.61	-8.1	0.82	-8.1	-2.26	-8.1	-1.32	-8.1	-2.59	-8.1	-0.48	-8.1	-0.82	-8.1	-0.23	-8.1	1.12	-8.1	-1.1	-8.1	0.56	-8.1	-0.23	-8.1	-0.2	-8.1	1.16	-8.1	2.85	-8.1	-0.67	-8.1	1.45	-8.1	0.95	-8.1	-0.67	-8.1	0.19	-8.1	-0.12	-8.1	-1.06
-7.2	-2.98	-7.2	2.14	-7.2	-1.79	-7.2	0.2	-7.2	-1.6	-7.2	-0.52	-7.2	-1.69	-7.2	1.12	-7.2	-1.9	-7.2	0.87	-7.2	1.85	-7.2	3.74	-7.2	-0.88	-7.2	-0.85	-7.2	0.35	-7.2	2.23	-7.2	0.83	-7.2	1.6	-7.2	0.92	-7.2	-0.68	-7.2	0.83	-7.2	-0.36	-7.2	-1.76	-7.2	1.54	-7.2	-0.63
-6.3	0	-6.3	-0.65	-6.3	-0.99	-6.3	-0.13	-6.3	-1.83	-6.3	0.04	-6.3	0.24	-6.3	1.77	-6.3	2.61	-6.3	0.05	-6.3	-2.19	-6.3	0.07	-6.3	-0.23	-6.3	2.11	-6.3	-0.37	-6.3	0.3	-6.3	-0.25	-6.3	1.84	-6.3	0.48	-6.3	-0.88	-6.3	-0.59	-6.3	0.09	-6.3	1.09	-6.3	0.02	-6.3	0.3
-5.4	-0.22	-5.4	0.77	-5.4	-1.72	-5.4	1.86	-5.4	-1.51	-5.4	-0.87	-5.4	1.55	-5.4	-0.18	-5.4	0.05	-5.4	-0.51	-5.4	0.26	-5.4	1.11	-5.4	-0.15	-5.4	0.18	-5.4	0.13	-5.4	-0.03	-5.4	-0.15	-5.4	-0.03	-5.4	-0.76	-5.4	-0.65	-5.4	-1.7	-5.4	0.38	-5.4	-0.54	-5.4	-0.02	-5.4	0.31
-4.5	0.92	-4.5	0.31	-4.5	0.93	-4.5	0.29	-4.5	1.83	-4.5	2.72	-4.5	0.39	-4.5	0.62	-4.5	1.82	-4.5	-0.25	-4.5	-0.05	-4.5	1.97	-4.5	-1.01	-4.5	0.89	-4.5	-0.74	-4.5	0.44	-4.5	-0.01	-4.5	-0.7	-4.5	-1.33	-4.5	1.96	-4.5	-2.49	-4.5	0.12	-4.5	2.04	-4.5	-0.64	-4.5	-2.51
-3.6	-0.39	-3.6	0.67	-3.6	0.08	-3.6	-1.44	-3.6	0.93	-3.6	-2.05	-3.6	0.22	-3.6	-2.85	-3.6	0.31	-3.6	-1.28	-3.6	0.48	-3.6	-0.29	-3.6	2.09	-3.6	-1.61	-3.6	0.91	-3.6	1.58	-3.6	-0.12	-3.6	-0.81	-3.6	1.91	-3.6	-0.17	-3.6	-1.12	-3.6	-1.45	-3.6	-0.77	-3.6	-0.7	-3.6	0.17
-2.7	1.09	-2.7	-0.92	-2.7	-1.05	-2.7	-1.87	-2.7	-1.39	-2.7	0.37	-2.7	-0.14	-2.7	0.55	-2.7	0.1	-2.7	0.3	-2.7	-2.42	-2.7	-1.38	-2.7	1.25	-2.7	-1.53	-2.7	-1.22	-2.7	-0.26	-2.7	-2.53	-2.7	0.63	-2.7	0.14	-2.7	-2.22	-2.7	-0.49	-2.7	0.67	-2.7	-1.27	-2.7	1.97	-2.7	-2.71
-1.8	0.09	-1.8	0.27	-1.8	-1.09	-1.8	2.71	-1.8	-0.27	-1.8	-0.27	-1.8	0	-1.8	-0.23	-1.8	2.71	-1.8	0.5	-1.8	-1.45	-1.8	0.81	-1.8	-0.48	-1.8	0.13	-1.8	1.89	-1.8	0.36	-1.8	-1.95	-1.8	-1.52	-1.8	-0.53	-1.8	-0.68	-1.8	-0.44	-1.8	-0.75	-1.8	-0.7	-1.8	-0.01	-1.8	-1.45
-0.9	1.13	-0.9	0.15	-0.9	0.36	-0.9	-0.42	-0.9	1.43	-0.9	-2.85	-0.9	-0.67	-0.9	1.14	-0.9	-0.33	-0.9	-0.33	-0.9	0.21	-0.9	-0.6	-0.9	-0.48	-0.9	2.4	-0.9	-0.64	-0.9	-0.39	-0.9	0.63	-0.9	-0.77	-0.9	0	-0.9	0.54	-0.9	0.8	-0.9	-0.99	-0.9	-0.05	-0.9	-0.12	-0.9	0.68
0	-0.2	0	2.47	0	-1.38	0	0.83	0	0.24	0	-0.49	0	3.5	0	0.75	0	-1.32	0	1.33	0	0.11	0	2.02	0	2.09	0	0.52	0	-0.05	0	2.25	0	1.5	0	2.16	0	0.47	0	0.16	0	-1.05	0	-0.88	0	-0.01	0	2.69	0	0.2
0.9	-0.05	0.9	0.9	0.9	1.37	0.9	-2.7	0.9	1.41	0.9	-2.27	0.9	-1.44	0.9	1.95	0.9	0.3	0.9	-0.36	0.9	2.03	0.9	1.96	0.9	-0.6	0.9	-1.25	0.9	-1.47	0.9	2.91	0.9	1.54	0.9	1.03	0.9	0.05	0.9	0.17	0.9	0.25	0.9	2.67	0.9	1.18	0.9	-0.58	0.9	0.04
1.8	1.84	1.8	4.32	1.8	-1.61	1.8	-1.16	1.8	-0.21	1.8	0.98	1.8	0.17	1.8	2.73	1.8	1	1.8	-1.49	1.8	-0.55	1.8	4.12	1.8	0.39	1.8	-0.94	1.8	-2.21	1.8	-0.23	1.8	0.12	1.8	1.6	1.8	-1.32	1.8	-1.52	1.8	-2.74	1.8	1.29	1.8	1.41	1.8	-0.45	1.8	-1.99
2.7	-1.01	2.7	1.71	2.7	0.01	2.7	0.7	2.7	2.85	2.7	-2.58	2.7	0.1	2.7	2	2.7	1.71	2.7	1.47	2.7	-0.35	2.7	2.28	2.7	-0.11	2.7	2.52	2.7	-0.8	2.7	3.06	2.7	2.71	2.7	0.74	2.7	-0.6	2.7	0.53	2.7	-2.29	2.7	1.96	2.7	-0.36	2.7	-0.1	2.7	-0.98
3.6	1.32	3.6	0.8	3.6	-1.7	3.6	0.07	3.6	-1.82	3.6	-0.68	3.6	-0.5	3.6	2.33	3.6	-0.49	3.6	0.54	3.6	-2.46	3.6	0.53	3.6	0.36	3.6	2.1	3.6	0.11	3.6	4.16	3.6	1.69	3.6	0.28	3.6	2.25	3.6	1.33	3.6	1.78	3.6	3.3	3.6	-0.04	3.6	2.12	3.6	0.31
4.5	1.31	4.5	0.87	4.5	-0.68	4.5	-0.17	4.5	-0.12	4.5	-1.31	4.5	0.39	4.5	0.24	4.5	-0.12	4.5	1.64	4.5	0.36	4.5	2.58	4.5	0.75	4.5	1.94	4.5	-0.91	4.5	2.1	4.5	-0.42	4.5	-0.06	4.5	0.39	4.5	1.57	4.5	0.62	4.5	-0.17	4.5	0.02	4.5	0.64	4.5	-1.1
5.4	-2.87	5.4	-0.99	5.4	-1.25	5.4	1.5	5.4	1.11	5.4	0.56	5.4	-2.42	5.4	1.29	5.4	-0.74	5.4	0.96	5.4	0.05	5.4	1.47	5.4	-0.88	5.4	2.46	5.4	-2.44	5.4	1.26	5.4	0.42	5.4	0.5	5.4	0.77	5.4	-0.34	5.4	0.61	5.4	0.86	5.4	-1	5.4	0.46	5.4	-0.79
6.3	1.23	6.3	1.09	6.3	0.47	6.3	-0.45	6.3	0.76	6.3	-1.49	6.3	0.12	6.3	0.08	6.3	1.14	6.3	0.89	6.3	1.11	6.3	0.48	6.3	1.11	6.3	-0.28	6.3	-1.57	6.3	2.53	6.3	3.47	6.3	0.51	6.3	1.8	6.3	0.14	6.3	-2.61	6.3	0.45	6.3	-0.9	6.3	0.9	6.3	0.25
7.2	1.43	7.2	1.29	7.2	-0.76	7.2	-1.36	7.2	0.17	7.2	-3.74	7.2	-3.14	7.2	0.64	7.2	0.81	7.2	2.48	7.2	-0.06	7.2	0.28	7.2	-0.38	7.2	0.07	7.2	0.58	7.2	3.11	7.2	0.22	7.2	-0.67	7.2	0.78	7.2	-0.45	7.2	-2.31	7.2	-0.84	7.2	-1.21	7.2	-0.69	7.2	1.58
8.1	0	8.1	1.28	8.1	-2.36	8.1	-1.45	8.1	-0.21	8.1	-1.34	8.1	-0.55	8.1	-0.14	8.1	0.14	8.1	1.35	8.1	-1.1	8.1	3.95	8.1	1.35	8.1	1.11	8.1	-1.21	8.1	3.1	8.1	-1.36	8.1	2.78	8.1	0.36	8.1	-1.03	8.1	-0.58	8.1	1.09	8.1	0.3	8.1	1.38	8.1	-1.05
9	-2.46	9	1.2	9	-2.06	9	-1.49	9	-4.83	9	-2.47	9	-1.49	9	2.31	9	-3.61	9	0.53	9	-4.11	9	0	9	2.09	9	2.16	9	-3.49	9	1.99	9	-1.32	9	-1.37	9	-3.29	9	-2.8	9	-3.81	9	1.71	9	-3.2	9	-0.01	9	-1.81
9.9	-1.8	9.9	-1.08	9.9	-1.84	9.9	0.99	9.9	-5.77	9.9	-1.58	9.9	-1.41	9.9	0.06	9.9	-1.72	9.9	-0.88	9.9	-3.32	9.9	2.93	9.9	0.7	9.9	0.57	9.9	-0.35	9.9	0.95	9.9	-3.42	9.9	4.26	9.9	-4.4	9.9	-3.57	9.9	-0.78	9.9	1.34	9.9	-9.43	9.9	0.88	9.9	1.59
10.8	-1.55	10.8	-1.63	10.8	0.62	10.8	0.22	10.8	-7.98	10.8	1.96	10.8	-2.45	10.8	0.81	10.8	-0.47	10.8	1.82	10.8	-4.87	10.8	3.62	10.8	-0.98	10.8	1.89	10.8	-1.65	10.8	2.86	10.8	-2.8	10.8	0.67	10.8	-5.59	10.8	-1.53	10.8	-4.04	10.8	0.86	10.8	-7.67	10.8	0.71	10.8	0.54
11.7	0.68	11.7	-2.53	11.7	-0.21	11.7	-2.13	11.7	-10.76	11.7	-1.49	11.7	-0.83	11.7	-0.28	11.7	-1.04	11.7	1.21	11.7	-7.04	11.7	3.07	11.7	-0.19	11.7	-0.61	11.7	0.31	11.7	1.34	11.7	-5.16	11.7	1.05	11.7	-5.92	11.7	-1.8	11.7	-1.81	11.7	0.49	11.7	-8.46	11.7	-0.29	11.7	2.14
12.6	0.65	12.6	-2.64	12.6	-0.45	12.6	1.53	12.6	-10.95	12.6	-3.16	12.6	0.05	12.6	0.33	12.6	-1.29	12.6	2.1	12.6	-3.67	12.6	-0.3	12.6	0.96	12.6	0.63	12.6	0.13	12.6	0.66	12.6	-3.32	12.6	2.92	12.6	-5.17	12.6	0	12.6	-2.15	12.6	-0.3	12.6	-10.27	12.6	2.13	12.6	0.57
13.5	-2.04	13.5	-2.57	13.5	-0.6	13.5	1.49	13.5	-12.95	13.5	0.51	13.5	-1.09	13.5	0.13	13.5	0.46	13.5	-0.26	13.5	-7.13	13.5	0.15	13.5	0.7	13.5	1.44	13.5	-1.15	13.5	-1.65	13.5	-6.02	13.5	-0.13	13.5	-4.21	13.5	0.6	13.5	-3.46	13.5	-0.24	13.5	-8.59	13.5	0.65	13.5	1.05
14.4	-1.98	14.4	-0.98	14.4	-1.94	14.4	1.23	14.4	-13.5	14.4	-3.51	14.4	-0.99	14.4	0.66	14.4	-1.05	14.4	-1.26	14.4	-9.3	14.4	0.52	14.4	0.44	14.4	3.43	14.4	-0.9	14.4	-1.54	14.4	-6.88	14.4	0.8	14.4	-5.34	14.4	-1.69	14.4	-3.37	14.4	0.69	14.4	-10.03	14.4	-1.18	14.4	2.56
15.3	2.33	15.3	-4.11	15.3	-2.59	15.3	-0.03	15.3	-11	15.3	-3.21	15.3	-1.22	15.3	-2.14	15.3	-3.89	15.3	-0.83	15.3	-5.63	15.3	0.46	15.3	-1.09	15.3	0.79	15.3	-2.32	15.3	1.44	15.3	-6.37	15.3	-2.67	15.3	-7.04	15.3	-1.52	15.3	-3.63	15.3	1.67	15.3	-11.49	15.3	1.25	15.3	0.3
16.2	-0.92	16.2	-0.2	16.2	-1.48	16.2	0.93	16.2	-13.87	16.2	-2.1	16.2	-2.37	16.2	2.59	16.2	0.58	16.2	0.19	16.2	-7.91	16.2	1.52	16.2	2.97	16.2	2.92	16.2	-0.29	16.2	3.05	16.2	-5.49	16.2	2.21	16.2	-4.88	16.2	0.39	16.2	-5.65	16.2	-0.08	16.2	-10.85	16.2	2.42	16.2	1.81
17.1	1.4	17.1	-2.81	17.1	-1.73	17.1	0.2	17.1	-11.74	17.1	-2.18	17.1	-0.37	17.1	-1.18	17.1	-1.72	17.1	0.57	17.1	-8.53	17.1	1.78	17.1	2.27	17.1	-0.13	17.1	-1.38	17.1	1.4	17.1	-5.77	17.1	0.8	17.1	-5.52	17.1	-1.17	17.1	-1.54	17.1	2.93	17.1	-12.24	17.1	2.91	17.1	0.77
18	1.13	18	-1.48	18	-0.23	18	1.04	18	-11.29	18	0.25	18	1.62	18	0.53	18	-1.29	18	0.08	18	-7.36	18	2.3	18	3.04	18	0.23	18	-0.94	18	2.22	18	-5.36	18	1.46	18	-4.2	18	0.3	18	-1.78	18	-0.25	18	-8.99	18	1.64	18	2.09
18.9	0.44	18.9	-3.32	18.9	-0.47	18.9	1	18.9	-9.83	18.9	1.08	18.9	0.83	18.9	0.1	18.9	-0.7	18.9	-0.79	18.9	-5.83	18.9	1.35	18.9	3.39	18.9	1.55	18.9	0.84	18.9	1.29	18.9	-8.12	18.9	-1.22	18.9	-3.48	18.9	-1.16	18.9	-1.57	18.9	1.75	18.9	-13.49	18.9	2.34	18.9	-0.21
19.8	2.46	19.8	0.16	19.8	0.61	19.8	0.35	19.8	-14.15	19.8	-1.12	19.8	-2.53	19.8	0.5	19.8	-1.14	19.8	0.4	19.8	-6.64	19.8	0.12	19.8	0.41	19.8	3.17	19.8	-0.05	19.8	2.59	19.8	-5.21	19.8	-0.84	19.8	-4.65	19.8	-0.94	19.8	-1.8	19.8	-0.11	19.8	-12.22	19.8	1.02	19.8	-0.22
20.7	-0.15	20.7	-4.67	20.7	-0.12	20.7	-0.42	20.7	-10.78	20.7	0.69	20.7	-2.35	20.7	-0.81	20.7	-1.04	20.7	0.51	20.7	-9.29	20.7	1.8	20.7	-0.55	20.7	3.23	20.7	-4.13	20.7	5.36	20.7	-7.49	20.7	1.18	20.7	-3.86	20.7	0.31	20.7	-4.06	20.7	2.38	20.7	-11.57	20.7	2.06	20.7	0.38
21.6	-0.66	21.6	-0.66	21.6	-0.36	21.6	-0.15	21.6	-16.19	21.6	-0.01	21.6	-1.7	21.6	0.14	21.6	-0.31	21.6	-1.69	21.6	-7.88	21.6	0.08	21.6	-0.09	21.6	2.85	21.6	1.81	21.6	1.95	21.6	-6.33	21.6	-0.52	21.6	-4.56	21.6	-2.03	21.6	-1.96	21.6	-1.08	21.6	-13.83	21.6	-1.13	21.6	1.47
22.5	-0.31	22.5	-0.68	22.5	-2.5	22.5	1.94	22.5	-13.92	22.5	-2.02	22.5	-1.41	22.5	-0.67	22.5	-0.57	22.5	-1	22.5	-7.29	22.5	2.66	22.5	0.57	22.5	1.08	22.5	-0.16	22.5	1.94	22.5	-3.46	22.5	2.57	22.5	-6.19	22.5	-2.21	22.5	-2.19	22.5	1.34	22.5	-8.49	22.5	3.65	22.5	0.36
23.4	0.43	23.4	-2.75	23.4	-2.48	23.4	-0.04	23.4	-11.85	23.4	0.71	23.4	-0.06	23.4	-0.63	23.4	-2.23	23.4	-2.22	23.4	-6.97	23.4	2.97	23.4	1.13	23.4	-0.44	23.4	-0.36	23.4	-0.23	23.4	-6.35	23.4	-0.49	23.4	-2.05	23.4	-1.57	23.4	-2.18	23.4	0.85	23.4	-12.62	23.4	3.8	23.4	2.88
24.3	0.53	24.3	-2.87	24.3	0.34	24.3	0.23	24.3	-12.92	24.3	-3.37	24.3	-1.51	24.3	0.65	24.3	-3.41	24.3	1.64	24.3	-8.12	24.3	-1.03	24.3	0.69	24.3	0.48	24.3	-4.05	24.3	1.72	24.3	-7.04	24.3	0.46	24.3	-3.7	24.3	-0.96	24.3	-1.19	24.3	0.44	24.3	-12.61	24.3	0.83	24.3	3.62
25.2	-0.65	25.2	-2.34	25.2	-0.8	25.2	1.07	25.2	-13.66	25.2	-2.46	25.2	-0.46	25.2	2.54	25.2	-1.43	25.2	-0.03	25.2	-7.39	25.2	0.37	25.2	-0.09	25.2	3.11	25.2	-2.05	25.2	3.75	25.2	-6.33	25.2	-1.38	25.2	-5.98	25.2	-2.25	25.2	-2.9	25.2	2.65	25.2	-12.45	25.2	-0.57	25.2	0.99
26.1	-1.9	26.1	-2.19	26.1	1.37	26.1	1.05	26.1	-11.08	26.1	3.22	26.1	-3.67	26.1	1.91	26.1	0.61	26.1	2.13	26.1	-7.36	26.1	1.63	26.1	-1.02	26.1	4.04	26.1	0.19	26.1	3.19	26.1	-6.25	26.1	-1.51	26.1	-6.73	26.1	0.58	26.1	0.15	26.1	2.42	26.1	-11.56	26.1	2.02	26.1	0.58
27	-1.37	27	-3.19	27	0.01	27	1.17	27	-15.16	27	0.03	27	-2.02	27	-0.8	27	0.26	27	1.34	27	-7.4	27	1.75	27	-1.89	27	2.7	27	-1.16	27	2.26	27	-7.65	27	-0.86	27	-7.14	27	1.64	27	-1.75	27	-0.71	27	-9.66	27	1	27	0.32
27.9	-1.26	27.9	-1.09	27.9	-0.25	27.9	1.02	27.9	-13.67	27.9	-0.42	27.9	-3.78	27.9	1.58	27.9	-1.53	27.9	-1.37	27.9	-8.23	27.9	2.28	27.9	-0.46	27.9	4.74	27.9	-0.35	27.9	1.57	27.9	-7.67	27.9	-0.07	27.9	-6.41	27.9	-0.02	27.9	-0.05	27.9	-0.6	27.9	-13.37	27.9	1.02	27.9	0.24
28.8	-2.19	28.8	-3.76	28.8	-1.26	28.8	-0.3	28.8	-15.54	28.8	-0.54	28.8	-3.2	28.8	1.56	28.8	-1.53	28.8	1.9	28.8	-8.82	28.8	2.29	28.8	0.02	28.8	2.45	28.8	-0.68	28.8	2.81	28.8	-4.03	28.8	0.49	28.8	-6.87	28.8	-0.27	28.8	-1	28.8	4.49	28.8	-11.95	28.8	1.02	28.8	1.31
29.7	0.48	29.7	-2.26	29.7	-1.28	29.7	-2.63	29.7	-11.45	29.7	-0.24	29.7	1.18	29.7	-0.1	29.7	-2.76	29.7	-1.24	29.7	-6.64	29.7	2.93	29.7	2.92	29.7	1.66	29.7	-2.19	29.7	2.49	29.7	-7.01	29.7	-0.1	29.7	-1.42	29.7	-1.53	29.7	-2.97	29.7	-0.06	29.7	-12.41	29.7	1.67	29.7	1.77
30.6	0.66	30.6	-3.26	30.6	-0.07	30.6	-0.61	30.6	-14.58	30.6	-0.59	30.6	-0.26	30.6	-0.51	30.6	2.13	30.6	0.13	30.6	-8.32	30.6	1	30.6	1.36	30.6	1.66	30.6	-1.21	30.6	0.92	30.6	-6.4	30.6	-0.68	30.6	-5.18	30.6	0.39	30.6	-2.66	30.6	1.08	30.6	-9.76	30.6	0.19	30.6	-1.29
31.5	0.88	31.5	-3.11	31.5	0.36	31.5	0.36	31.5	-14.37	31.5	-0.55	31.5	-2.55	31.5	-1.67	31.5	-1.81	31.5	1.7	31.5	-8.42	31.5	1.22	31.5	-0.26	31.5	2.23	31.5	-2.94	31.5	1.33	31.5	-8.38	31.5	0.04	31.5	-5.47	31.5	0.29	31.5	-1.7	31.5	1.6	31.5	-12.23	31.5	1.49	31.5	0.13
32.4	1.83	32.4	-3.74	32.4	-0.43	32.4	1.82	32.4	-12.36	32.4	1.52	32.4	-0.54	32.4	0.52	32.4	-2.4	32.4	1.34	32.4	-5.88	32.4	0.78	32.4	1.33	32.4	4.97	32.4	-1.76	32.4	0.27	32.4	-3.55	32.4	-0.78	32.4	-4.98	32.4	-0.71	32.4	-1.39	32.4	0.01	32.4	-13.25	32.4	0.93	32.4	1.4
33.3	0.31	33.3	-4.37	33.3	-0.36	33.3	-1.2	33.3	-12.01	33.3	1.04	33.3	-2.38	33.3	1.22	33.3	-0.19	33.3	0.94	33.3	-6.63	33.3	2.22	33.3	-1.49	33.3	3.43	33.3	0.4	33.3	3.18	33.3	-6.06	33.3	-0.08	33.3	-8.21	33.3	-0.57	33.3	-1.43	33.3	2.57	33.3	-9.22	33.3	2.23	33.3	1.03
34.2	0.12	34.2	-2.04	34.2	-1.57	34.2	-0.69	34.2	-11.32	34.2	-1.9	34.2	-0.17	34.2	1.73	34.2	-1.28	34.2	-0.74	34.2	-6.9	34.2	-0.44	34.2	2.42	34.2	3.3	34.2	-1.64	34.2	2.72	34.2	-7.51	34.2	-2.11	34.2	-3.7	34.2	-0.74	34.2	-2.5	34.2	4.41	34.2	-11.98	34.2	2.85	34.2	1.49
35.1	-1.55	35.1	-3.83	35.1	-0.46	35.1	-0.77	35.1	-16.02	35.1	-0.86	35.1	-1.16	35.1	0.17	35.1	-3.44	35.1	2.19	35.1	-9.25	35.1	2.48	35.1	1.95	35.1	5.01	35.1	-1.86	35.1	2.51	35.1	-7.21	35.1	0.27	35.1	-4.96	35.1	1.13	35.1	-1.12	35.1	0.82	35.1	-10.49	35.1	4.03	35.1	3.49
36	-0.72	36	-1.57	36	-3.02	36	-2.52	36	-10.27	36	-0.23	36	-1.59	36	-0.76	36	-2.1	36	-1.96	36	-5.87	36	1.28	36	0.36	36	2.76	36	-0.39	36	-0.39	36	-6.93	36	-1.32	36	-4.37	36	-1.02	36	-0.17	36	1.38	36	-10.13	36	1.91	36	1.94
36.9	-0.39	36.9	-4.75	36.9	0.31	36.9	-1.14	36.9	-10.6	36.9	0.49	36.9	-4.03	36.9	0.09	36.9	0.39	36.9	-0.31	36.9	-4.68	36.9	0.25	36.9	0.34	36.9	3.8	36.9	-2.02	36.9	2.44	36.9	-6.95	36.9	0.3	36.9	-5.07	36.9	0.7	36.9	-3.3	36.9	1.88	36.9	-10.9	36.9	3.54	36.9	1.78
37.8	-3.19	37.8	-2.13	37.8	-0.62	37.8	1.02	37.8	-14.27	37.8	-1.5	37.8	-3.11	37.8	0.04	37.8	-1.29	37.8	0.65	37.8	-7.43	37.8	1.61	37.8	1.49	37.8	2.35	37.8	-1.26	37.8	0.29	37.8	-6.39	37.8	-1.52	37.8	-5.18	37.8	0.21	37.8	-1.05	37.8	-0.41	37.8	-11.16	37.8	1.87	37.8	0.05
38.7	2.34	38.7	-2.85	38.7	0.46	38.7	0.61	38.7	-11.78	38.7	-0.52	38.7	0.64	38.7	-2.39	38.7	1.86	38.7	0.11	38.7	-4.98	38.7	0.92	38.7	3.9	38.7	3.47	38.7	0.32	38.7	2.22	38.7	-5.72	38.7	-1.11	38.7	-3.59	38.7	0.19	38.7	-1.82	38.7	2.69	38.7	-10.53	38.7	3.5	38.7	1.96
39.6	0.39	39.6	-5.1	39.6	-0.68	39.6	-0.31	39.6	-11.09	39.6	0.56	39.6	0.11	39.6	0.03	39.6	-1.04	39.6	-0.49	39.6	-8.26	39.6	0.07	39.6	1.86	39.6	4.41	39.6	-0.15	39.6	-1.53	39.6	-8.58	39.6	-1.53	39.6	-5.79	39.6	2	39.6	-0.07	39.6	-1.27	39.6	-10.53	39.6	1.49	39.6	-0.57
40.5	-0.5	40.5	-3.95	40.5	-0.13	40.5	-2.02	40.5	-11.87	40.5	0.88	40.5	-1.95	40.5	-0.46	40.5	-1.6	40.5	0.32	40.5	-7.91	40.5	2.42	40.5	1.61	40.5	4.59	40.5	-1.69	40.5	2.99	40.5	-6.84	40.5	0.23	40.5	-4.99	40.5	1.38	40.5	-1.18	40.5	2.19	40.5	-10.81	40.5	2.74	40.5	0.67
41.4	-1.51	41.4	-2.96	41.4	-0.88	41.4	0.71	41.4	-11.39	41.4	1.97	41.4	-1.56	41.4	-0.16	41.4	-0.56	41.4	-0.21	41.4	-6.66	41.4	1.73	41.4	0.42	41.4	0.68	41.4	-1.49	41.4	0.61	41.4	-3.65	41.4	0.65	41.4	-3.84	41.4	-0.9	41.4	-1.72	41.4	0.19	41.4	-7.04	41.4	4.28	41.4	2.47
42.3	-0.32	42.3	-4.34	42.3	1.35	42.3	1.22	42.3	-15.25	42.3	-2	42.3	0.04	42.3	-1.13	42.3	-0.26	42.3	0.74	42.3	-6.88	42.3	0.64	42.3	0.47	42.3	2.38	42.3	-0.82	42.3	0.13	42.3	-6.07	42.3	0.06	42.3	-4.99	42.3	0.01	42.3	-1	42.3	2.88	42.3	-8.98	42.3	3.04	42.3	1.85
43.2	0.75	43.2	-6.42	43.2	-0.2	43.2	-0.33	43.2	-11.08	43.2	-0.39	43.2	-2.17	43.2	-2.61	43.2	-0.37	43.2	0.09	43.2	-4.44	43.2	1.45	43.2	2.63	43.2	3.34	43.2	-0.62	43.2	2.86	43.2	-4.2	43.2	2.27	43.2	-3.16	43.2	1.05	43.2	-0.93	43.2	2.74	43.2	-10.19	43.2	7.31	43.2	3.11
44.1	2.4	44.1	-3.97	44.1	0.12	44.1	2.72	44.1	-12.48	44.1	0.54	44.1	-2.04	44.1	-0.4	44.1	-0.54	44.1	4.33	44.1	-6.52	44.1	3.97	44.1	0.63	44.1	3.43	44.1	-1.13	44.1	4.78	44.1	-6.6	44.1	2.48	44.1	-6.62	44.1	1.54	44.1	-0.59	44.1	2.06	44.1	-11.57	44.1	3.85	44.1	0.63
45	-2.03	45	-3.2	45	-2.42	45	-1.81	45	-14.98	45	-0.58	45	-1.03	45	0.1	45	-1.78	45	-0.24	45	-8.75	45	1.81	45	-0.13	45	3.6	45	-2.79	45	3.04	45	-4.04	45	-1.98	45	-3.96	45	0.33	45	-3.42	45	1.81	45	-8.79	45	2.76	45	0.73
45.9	0.7	45.9	-3.91	45.9	-1.11	45.9	0.75	45.9	-13.75	45.9	-0.99	45.9	0.4	45.9	-2.51	45.9	-0.27	45.9	0.84	45.9	-8.22	45.9	1.59	45.9	3.01	45.9	2.84	45.9	-0.05	45.9	2.3	45.9	-6.59	45.9	0.08	45.9	-4.59	45.9	-1	45.9	-0.25	45.9	1.38	45.9	-9.83	45.9	2.95	45.9	1.63
46.8	2.36	46.8	-3.93	46.8	-2.32	46.8	0.01	46.8	-11.69	46.8	1.51	46.8	0.96	46.8	-3.65	46.8	-0.13	46.8	-0.13	46.8	-7.38	46.8	-0.23	46.8	3.76	46.8	2.74	46.8	-1.88	46.8	2.1	46.8	-7.8	46.8	0.1	46.8	-3.75	46.8	-1.66	46.8	1.44	46.8	0.31	46.8	-11.41	46.8	4.66	46.8	1.94
47.7	2.44	47.7	-5.5	47.7	0.12	47.7	-1.3	47.7	-10.76	47.7	-0.1	47.7	-2.19	47.7	-0.36	47.7	-1.66	47.7	1.68	47.7	-6.66	47.7	-0.29	47.7	3.12	47.7	4.58	47.7	-0.75	47.7	1.02	47.7	-6.79	47.7	0.71	47.7	-3.76	47.7	-0.2	47.7	0	47.7	-0.18	47.7	-10.91	47.7	5.24	47.7	2.11
48.6	0.66	48.6	-2.22	48.6	-0.78	48.6	3.05	48.6	-12.27	48.6	1.42	48.6	-1.02	48.6	-0.08	48.6	0.36	48.6	1.08	48.6	-5.75	48.6	1.27	48.6	1.16	48.6	5.55	48.6	0.35	48.6	1.93	48.6	-5.38	48.6	1.23	48.6	-4.17	48.6	1.57	48.6	-1.04	48.6	2.93	48.6	-9	48.6	5.03	48.6	-0.56
49.5	-0.38	49.5	-3.54	49.5	1.79	49.5	-1.8	49.5	-11.46	49.5	0.69	49.5	0.97	49.5	-0.22	49.5	1.25	49.5	0.37	49.5	-7.37	49.5	0.9	49.5	2.29	49.5	4.58	49.5	-0.18	49.5	0.92	49.5	-5.78	49.5	1.01	49.5	-3.36	49.5	1.99	49.5	2.19	49.5	2.93	49.5	-10.21	49.5	6.93	49.5	5.77
50.4	-0.25	50.4	-3.57	50.4	-2.22	50.4	-0.76	50.4	-11.35	50.4	0	50.4	-2.37	50.4	1.18	50.4	-2.28	50.4	-1.81	50.4	-7.05	50.4	0.03	50.4	2.45	50.4	2.71	50.4	-1.97	50.4	2.94	50.4	-4.76	50.4	-1.48	50.4	-4.7	50.4	-0.77	50.4	-1.07	50.4	0.36	50.4	-8.97	50.4	4.34	50.4	1.45
51.3	0.87	51.3	-4.28	51.3	-2.61	51.3	1.28	51.3	-13.15	51.3	-0.66	51.3	-0.97	51.3	-2.22	51.3	-4.47	51.3	-0.76	51.3	-6.91	51.3	0.27	51.3	0.02	51.3	4.93	51.3	0.19	51.3	1.24	51.3	-7.71	51.3	-0.3	51.3	-7.75	51.3	1.58	51.3	2.11	51.3	4.77	51.3	-10.94	51.3	5.19	51.3	1.38
52.2	0.6	52.2	-4.62	52.2	0.29	52.2	1.97	52.2	-10.95	52.2	-2.34	52.2	-1.75	52.2	-3.35	52.2	0.84	52.2	1.23	52.2	-4.76	52.2	-0.48	52.2	0.56	52.2	1.77	52.2	0.32	52.2	0.49	52.2	-6.63	52.2	-0.29	52.2	-3.84	52.2	0.79	52.2	0.16	52.2	1.72	52.2	-10.94	52.2	6.63	52.2	1.58
53.1	-0.22	53.1	-3.75	53.1	0.51	53.1	-2.35	53.1	-13.73	53.1	0.58	53.1	-0.67	53.1	-1.61	53.1	-0.18	53.1	-1.39	53.1	-7.18	53.1	2.59	53.1	1.03	53.1	3.2	53.1	0.52	53.1	1.06	53.1	-6.28	53.1	1.32	53.1	-4.93	53.1	-1.97	53.1	-0.85	53.1	2.4	53.1	-10.95	53.1	4.25	53.1	0.22
54	-0.62	54	-3	54	-1.37	54	-0.99	54	-11.31	54	-0.63	54	0.28	54	-1.03	54	-2.24	54	-2.93	54	-7.41	54	1.99	54	2.14	54	5.66	54	-1.82	54	2.83	54	-8.99	54	-0.78	54	-4.87	54	1.34	54	-2.41	54	2.62	54	-12.58	54	7.74	54	-0.52
54.9	1.09	54.9	-3.68	54.9	0.9	54.9	1.52	54.9	-10.41	54.9	-0.34	54.9	1.02	54.9	-0.4	54.9	-1.46	54.9	-2.89	54.9	-8	54.9	-0.28	54.9	2.22	54.9	5.48	54.9	-0.69	54.9	0.4	54.9	-6.01	54.9	-0.83	54.9	-3.58	54.9	1.27	54.9	-0.39	54.9	3.21	54.9	-7.85	54.9	5.89	54.9	3.77
55.8	-1.06	55.8	-1.66	55.8	-0.03	55.8	0.42	55.8	-13.12	55.8	0.38	55.8	-1.5	55.8	1.44	55.8	-1.57	55.8	1.1	55.8	-6.69	55.8	1.52	55.8	2.84	55.8	6.33	55.8	-1.73	55.8	1.99	55.8	-3.12	55.8	0.06	55.8	-4.25	55.8	2.51	55.8	-1.83	55.8	1.75	55.8	-9.3	55.8	4.7	55.8	2.85
56.7	2.01	56.7	-2.49	56.7	-0.31	56.7	-0.67	56.7	-9.32	56.7	-1.39	56.7	0.23	56.7	-0.33	56.7	-0.22	56.7	-0.27	56.7	-8.16	56.7	2.33	56.7	1.17	56.7	5.86	56.7	-0.62	56.7	1.99	56.7	-7.91	56.7	-0.85	56.7	-5.67	56.7	2.81	56.7	-1.81	56.7	1.11	56.7	-11.13	56.7	2.19	56.7	2.25
57.6	-0.9	57.6	-3.89	57.6	0.6	57.6	-1.69	57.6	-11.59	57.6	0.69	57.6	-1.66	57.6	-0.57	57.6	-1.83	57.6	0.06	57.6	-6.13	57.6	2.03	57.6	-0.57	57.6	5.39	57.6	-1.22	57.6	2.89	57.6	-6.05	57.6	2.91	57.6	-6.75	57.6	0.5	57.6	0.79	57.6	0.07	57.6	-11.44	57.6	5.68	57.6	0.84
58.5	-0.36	58.5	-4.2	58.5	-2.67	58.5	-1.34	58.5	-12.57	58.5	-1.21	58.5	0.41	58.5	-0.02	58.5	-1.94	58.5	1.19	58.5	-6.37	58.5	-0.03	58.5	3.11	58.5	5.66	58.5	-0.32	58.5	2.98	58.5	-4.77	58.5	-2.79	58.5	-3.89	58.5	1.37	58.5	-1.1	58.5	2.67	58.5	-9.5	58.5	5.06	58.5	2.04
59.4	0.55	59.4	-2.96	59.4	0.08	59.4	-3.01	59.4	-10.78	59.4	1.21	59.4	-0.9	59.4	-0.99	59.4	-1.44	59.4	0.28	59.4	-8.75	59.4	0.06	59.4	1.71	59.4	5.49	59.4	-1.73	59.4	3.27	59.4	-7.25	59.4	0.39	59.4	-2.77	59.4	1.32	59.4	-0.52	59.4	3.96	59.4	-13.29	59.4	6.06	59.4	2.6
60.3	2.99	60.3	-2.89	60.3	0.01	60.3	1	60.3	-13.87	60.3	2.15	60.3	1.74	60.3	-0.33	60.3	-0.94	60.3	-1.42	60.3	-7.71	60.3	3.63	60.3	2.29	60.3	5.33	60.3	-1.72	60.3	0.91	60.3	-3.81	60.3	0.21	60.3	-4.94	60.3	3.02	60.3	-1.99	60.3	0.56	60.3	-10.7	60.3	5.09	60.3	1.65
61.2	-0.23	61.2	-2.39	61.2	-0.3	61.2	-0.31	61.2	-9.86	61.2	1.53	61.2	1.29	61.2	-0.06	61.2	1.68	61.2	-0.21	61.2	-6.17	61.2	-1.16	61.2	5.14	61.2	3.91	61.2	0.65	61.2	0.29	61.2	-5.78	61.2	0.5	61.2	-4.58	61.2	0.31	61.2	-1.46	61.2	-1.52	61.2	-7.95	61.2	6.01	61.2	1.72
62.1	-1.77	62.1	-1.64	62.1	-1.17	62.1	-0.28	62.1	-10.89	62.1	-0.28	62.1	-0.29	62.1	1.62	62.1	-0.55	62.1	-0.32	62.1	-5.68	62.1	1.91	62.1	2.17	62.1	6.49	62.1	0.15	62.1	1.85	62.1	-6.94	62.1	1.11	62.1	-2.62	62.1	1.63	62.1	-1.48	62.1	2.35	62.1	-8.95	62.1	5.9	62.1	1.58
63	1.26	63	-4.28	63	2.61	63	1.01	63	-8.39	63	-2.06	63	-2.06	63	-1.97	63	-2.49	63	0.71	63	-2.34	63	1.02	63	-0.44	63	3.91	63	-1.24	63	1.04	63	-5.25	63	0.71	63	-4.78	63	0.61	63	-0.9	63	0.27	63	-10.96	63	6.79	63	1.42
63.9	0.48	63.9	-3.69	63.9	0.08	63.9	1.57	63.9	-10.05	63.9	0.99	63.9	-0.39	63.9	-0.24	63.9	-2.16	63.9	0.93	63.9	-4.54	63.9	1.98	63.9	2.97	63.9	6.83	63.9	-2.24	63.9	2.03	63.9	-7.8	63.9	0.19	63.9	-4.53	63.9	1.49	63.9	1.07	63.9	2.21	63.9	-9.53	63.9	4.81	63.9	3.26
64.8	-0.4	64.8	-3.7	64.8	-0.88	64.8	-0.3	64.8	-12.17	64.8	2.13	64.8	-0.23	64.8	-2.36	64.8	-0.95	64.8	-0.54	64.8	-7.6	64.8	3.66	64.8	2.54	64.8	4.16	64.8	0.4	64.8	-0.51	64.8	-6.09	64.8	1.83	64.8	-4.1	64.8	-0.22	64.8	0.87	64.8	1.17	64.8	-10.18	64.8	6.52	64.8	3.61
65.7	1.1	65.7	-4.62	65.7	0	65.7	-0.33	65.7	-11.38	65.7	0.92	65.7	0.86	65.7	-0.11	65.7	-1.99	65.7	1.08	65.7	-6.32	65.7	4.33	65.7	2.96	65.7	5.66	65.7	-0.4	65.7	3.39	65.7	-7.88	65.7	0.51	65.7	-5.42	65.7	3.12	65.7	0.49	65.7	0.14	65.7	-10.12	65.7	6.6	65.7	0.43
66.6	0.47	66.6	-1.86	66.6	1.46	66.6	0.14	66.6	-12	66.6	1.25	66.6	0.01	66.6	-0.73	66.6	0.06	66.6	2.62	66.6	-7.18	66.6	2.8	66.6	1.31	66.6	5.63	66.6	0.61	66.6	3.5	66.6	-6.41	66.6	1.08	66.6	-6.44	66.6	1.02	66.6	3.19	66.6	2.35	66.6	-6.47	66.6	7.96	66.6	0.78
67.5	-2.31	67.5	-3.41	67.5	-2.1	67.5	-0.83	67.5	-10.26	67.5	1.83	67.5	-4.25	67.5	-1.07	67.5	-0.6	67.5	-1.27	67.5	-4.81	67.5	2.54	67.5	0.4	67.5	3.69	67.5	-0.17	67.5	1.01	67.5	-7.69	67.5	-0.16	67.5	-3	67.5	0.66	67.5	1.46	67.5	1.69	67.5	-12.62	67.5	6.62	67.5	2.24
68.4	-1.04	68.4	-3.83	68.4	-0.45	68.4	-0.24	68.4	-8.28	68.4	0.66	68.4	-3.03	68.4	-0.91	68.4	-1.92	68.4	-0.12	68.4	-3.77	68.4	3.47	68.4	0.82	68.4	3.85	68.4	-2.61	68.4	2.82	68.4	-5.31	68.4	2.01	68.4	-4.68	68.4	0.72	68.4	0.32	68.4	1.64	68.4	-7.55	68.4	5.77	68.4	3.71
69.3	0.6	69.3	-1.8	69.3	-1.22	69.3	0.8	69.3	-11.25	69.3	0.02	69.3	-2.65	69.3	2.26	69.3	-2.99	69.3	2.78	69.3	-5.1	69.3	0.65	69.3	-0.84	69.3	7.06	69.3	-2.72	69.3	4.25	69.3	-4.55	69.3	0.96	69.3	-6.14	69.3	0.21	69.3	-1.55	69.3	1.92	69.3	-9.69	69.3	7.21	69.3	3.98
70.2	-0.47	70.2	-5.26	70.2	-0.45	70.2	-0.37	70.2	-10.41	70.2	-0.04	70.2	3.29	70.2	-2.15	70.2	-0.9	70.2	-0.5	70.2	-8.24	70.2	1.07	70.2	3.9	70.2	5.67	70.2	-2.03	70.2	0.49	70.2	-5.65	70.2	-2.23	70.2	-4.73	70.2	2.01	70.2	-0.6	70.2	2.29	70.2	-10.22	70.2	4.94	70.2	3.47
71.1	-0.63	71.1	-1.28	71.1	0.31	71.1	0.97	71.1	-10.92	71.1	0.84	71.1	-1.22	71.1	-2.03	71.1	-2.34	71.1	0.4	71.1	-5.6	71.1	2.27	71.1	1.91	71.1	4.79	71.1	-1.46	71.1	1.58	71.1	-5.68	71.1	0.52	71.1	-3.68	71.1	1.63	71.1	0.25	71.1	1.62	71.1	-10.09	71.1	3.75	71.1	2.59
72	0.4	72	-4.39	72	-0.69	72	-0.43	72	-9.85	72	1.22	72	0.64	72	-1.65	72	-1.54	72	-0.9	72	-6.58	72	2.13	72	0.55	72	4.72	72	-2.81	72	-0.06	72	-6.48	72	0.04	72	-7.22	72	0.58	72	-4.68	72	2.6	72	-9.08	72	5.41	72	0.41
72.9	4.36	72.9	-4.69	72.9	2.01	72.9	1.83	72.9	-11.91	72.9	0.55	72.9	0.31	72.9	-0.35	72.9	-0.93	72.9	-0.13	72.9	-6.34	72.9	4.92	72.9	0.38	72.9	5.19	72.9	-1.34	72.9	3.15	72.9	-5.61	72.9	2.16	72.9	-4.95	72.9	1.31	72.9	1.67	72.9	2.84	72.9	-8.81	72.9	6.98	72.9	1.27
73.8	0.45	73.8	-3.2	73.8	2.76	73.8	-0.6	73.8	-12.28	73.8	1.96	73.8	-0.25	73.8	-1.66	73.8	-0.61	73.8	-2.11	73.8	-6.12	73.8	2.46	73.8	3.36	73.8	4.93	73.8	-0.87	73.8	1.43	73.8	-5.98	73.8	1.01	73.8	-5.15	73.8	1.15	73.8	-1.17	73.8	0.78	73.8	-7.99	73.8	6.81	73.8	1.64
74.7	-1.35	74.7	-4.51	74.7	-0.68	74.7	-1.8	74.7	-11.67	74.7	2.41	74.7	-1.7	74.7	-1.11	74.7	-4.02	74.7	-2.53	74.7	-8.02	74.7	1.5	74.7	1.28	74.7	4.73	74.7	-3.19	74.7	0.19	74.7	-7.39	74.7	-0.82	74.7	-6.07	74.7	2.48	74.7	2.03	74.7	1.42	74.7	-9.31	74.7	6.14	74.7	0.59
75.6	1.22	75.6	-1.87	75.6	-0.68	75.6	-0.06	75.6	-11.01	75.6	2.09	75.6	-0.54	75.6	-0.06	75.6	-0.68	75.6	0.2	75.6	-7.35	75.6	3.83	75.6	4.18	75.6	6.11	75.6	-3.83	75.6	-0.5	75.6	-6.3	75.6	3.02	75.6	-3.28	75.6	1.82	75.6	0.38	75.6	1.77	75.6	-8.91	75.6	8.47	75.6	4.17
76.5	-0.41	76.5	-1.58	76.5	-2.31	76.5	1.61	76.5	-12.56	76.5	1.43	76.5	-2.04	76.5	-0.83	76.5	-1.97	76.5	-2.24	76.5	-6.63	76.5	2.83	76.5	2.62	76.5	4.55	76.5	-1.27	76.5	2.28	76.5	-6.38	76.5	-0.07	76.5	-4.58	76.5	3.44	76.5	2.38	76.5	1.9	76.5	-9.06	76.5	7.58	76.5	1.86
77.4	-0.34	77.4	-4.74	77.4	-1.78	77.4	-0.92	77.4	-14.58	77.4	-0.52	77.4	-1.64	77.4	-1.44	77.4	-2.16	77.4	-0.84	77.4	-6.86	77.4	2.95	77.4	1.56	77.4	4.28	77.4	-1.57	77.4	0.69	77.4	-7.01	77.4	1.48	77.4	-4.55	77.4	-1.1	77.4	0.62	77.4	2.1	77.4	-8.57	77.4	6.83	77.4	3.03
78.3	-0.37	78.3	-6.9	78.3	1.14	78.3	0.09	78.3	-10.71	78.3	3.11	78.3	-1.38	78.3	-2.74	78.3	-0.26	78.3	2.1	78.3	-6.47	78.3	-0.55	78.3	2.22	78.3	3.95	78.3	-0.18	78.3	1.48	78.3	-7.18	78.3	-1.17	78.3	-3.65	78.3	1.05	78.3	0.59	78.3	1.69	78.3	-9.69	78.3	6.75	78.3	2.46
79.2	0.53	79.2	-4.95	79.2	-0.3	79.2	1.71	79.2	-8.53	79.2	2.74	79.2	-0.64	79.2	-2.44	79.2	-0.47	79.2	0.27	79.2	-6.84	79.2	3.31	79.2	4.07	79.2	5.6	79.2	-1.05	79.2	0.37	79.2	-7.54	79.2	0.28	79.2	-2.18	79.2	3.51	79.2	1.83	79.2	0.21	79.2	-10.64	79.2	5.74	79.2	1.89
80.1	-2.68	80.1	-3.11	80.1	-1.97	80.1	0.26	80.1	-12.41	80.1	1.76	80.1	-2.33	80.1	0.06	80.1	-0.01	80.1	0.64	80.1	-7.89	80.1	1.42	80.1	2.8	80.1	4.8	80.1	-0.25	80.1	0.43	80.1	-6.83	80.1	0.17	80.1	-6.73	80.1	0.79	80.1	-0.16	80.1	0.31	80.1	-10.02	80.1	8.24	80.1	-0.94
81	-0.35	81	-5.34	81	0.1	81	-2.45	81	-11.12	81	-0.2	81	-2.79	81	-0.96	81	-0.9	81	-2.37	81	-7.34	81	1.54	81	1.8	81	5.34	81	-0.07	81	1.56	81	-9.82	81	-0.55	81	-4.45	81	3.58	81	-0.13	81	3.12	81	-12.21	81	6.73	81	3.81
81.9	1.99	81.9	-1.15	81.9	2.89	81.9	0.94	81.9	-8.12	81.9	-1.71	81.9	0.86	81.9	-0.9	81.9	1.47	81.9	0.44	81.9	-4.81	81.9	2.82	81.9	2.38	81.9	3.68	81.9	-0.51	81.9	2.07	81.9	-3.47	81.9	1.43	81.9	-0.34	81.9	3.84	81.9	1.08	81.9	2.59	81.9	-5.52	81.9	6.23	81.9	2.04
82.8	1.49	82.8	-1.77	82.8	1.7	82.8	0.41	82.8	-8.05	82.8	3.4	82.8	-1.01	82.8	0.99	82.8	0.29	82.8	0.32	82.8	-1.33	82.8	2.26	82.8	1.59	82.8	6.73	82.8	-0.81	82.8	1.27	82.8	-2.28	82.8	-0.15	82.8	1.84	82.8	3.6	82.8	2.3	82.8	0.5	82.8	-2.61	82.8	6.02	82.8	0.21
83.7	1.8	83.7	-0.75	83.7	3.12	83.7	2.45	83.7	-2.15	83.7	2.71	83.7	2.68	83.7	-0.29	83.7	1.17	83.7	0.5	83.7	-2.27	83.7	0.99	83.7	2.75	83.7	4.56	83.7	-2.54	83.7	2.12	83.7	-1.82	83.7	-2.02	83.7	1.32	83.7	1.86	83.7	4.15	83.7	1.42	83.7	-2.23	83.7	4.99	83.7	-0.44
84.6	-1.54	84.6	-1.78	84.6	1.56	84.6	0.76	84.6	-1.51	84.6	2.94	84.6	0.04	84.6	0.51	84.6	2.26	84.6	1.07	84.6	-3.15	84.6	4.39	84.6	0.62	84.6	5.55	84.6	3.51	84.6	1.16	84.6	-1.36	84.6	4.63	84.6	1.1	84.6	2.09	84.6	6.95	84.6	4.08	84.6	0.01	84.6	5.64	84.6	-1.52
85.5	0.93	85.5	-3.18	85.5	0.73	85.5	-1.05	85.5	-3.97	85.5	1.55	85.5	0.69	85.5	-3.13	85.5	3.9	85.5	1.4	85.5	-1.42	85.5	2.98	85.5	1.23	85.5	3.12	85.5	1.24	85.5	0.69	85.5	0.06	85.5	0.1	85.5	0.17	85.5	1.87	85.5	2.56	85.5	3.38	85.5	0.3	85.5	6.05	85.5	0.6
86.4	-0.07	86.4	-1.53	86.4	1.69	86.4	-0.12	86.4	1.4	86.4	3.74	86.4	0.55	86.4	1.79	86.4	0.02	86.4	-0.28	86.4	2.4	86.4	3.93	86.4	1.42	86.4	4.97	86.4	-1.91	86.4	0.09	86.4	2.46	86.4	-1.29	86.4	1.31	86.4	2.6	86.4	2.95	86.4	0.78	86.4	2.06	86.4	8.47	86.4	1.24
87.3	-0.21	87.3	-0.47	87.3	1.55	87.3	-0.71	87.3	1.74	87.3	1.33	87.3	1.24	87.3	-2.33	87.3	0.71	87.3	0.97	87.3	-0.98	87.3	3.01	87.3	0.1	87.3	2.44	87.3	-2.38	87.3	-0.52	87.3	-0.04	87.3	-0.39	87.3	0.17	87.3	0.55	87.3	2.05	87.3	3.27	87.3	1.95	87.3	5.21	87.3	-1.05
88.2	-0.09	88.2	-1	88.2	0.12	88.2	0.4	88.2	-0.63	88.2	-1.22	88.2	0.31	88.2	-1.14	88.2	1.01	88.2	0.23	88.2	-2.04	88.2	2.6	88.2	1.31	88.2	2.94	88.2	0.59	88.2	-1.47	88.2	0.51	88.2	3.01	88.2	0.89	88.2	3.23	88.2	3.73	88.2	1.04	88.2	2.83	88.2	6.7	88.2	-1.95
89.1	-0.2	89.1	-0.85	89.1	1.17	89.1	0.08	89.1	1.81	89.1	1.58	89.1	0.57	89.1	-0.14	89.1	0.68	89.1	-1.02	89.1	-0.59	89.1	1.41	89.1	0.86	89.1	3.55	89.1	-1.55	89.1	-0.24	89.1	0.05	89.1	-0.28	89.1	-0.55	89.1	2	89.1	2.01	89.1	1.94	89.1	3.3	89.1	4.3	89.1	0.89
90	-0.29	90	-3.97	90	0.92	90	0.18	90	2.1	90	2.72	90	3.35	90	-2.32	90	0.55	90	2.72	90	1.08	90	2.64	90	3.58	90	1.69	90	0.44	90	0.41	90	-1.62	90	-0.69	90	-0.54	90	2.74	90	4.13	90	1.12	90	1.78	90	6.68	90	0.86
90.9	2.08	90.9	-0.93	90.9	2.33	90.9	-0.64	90.9	-0.49	90.9	1	90.9	2.52	90.9	1.02	90.9	1.12	90.9	-0.38	90.9	-0.89	90.9	2.25	90.9	1.56	90.9	5.32	90.9	-1.24	90.9	-0.12	90.9	0.45	90.9	1.68	90.9	0.74	90.9	3.43	90.9	2.01	90.9	1.87	90.9	0.6	90.9	5.7	90.9	0.18
91.8	0.21	91.8	-1.15	91.8	4.15	91.8	-1.32	91.8	2.57	91.8	0.13	91.8	-1.34	91.8	-1.86	91.8	2.16	91.8	-3.32	91.8	-0.79	91.8	1.64	91.8	1.2	91.8	5.86	91.8	-1.1	91.8	-1.72	91.8	0.87	91.8	1.38	91.8	0.24	91.8	2.4	91.8	-0.21	91.8	1.01	91.8	0.99	91.8	6.91	91.8	-2.45
92.7	-2.6	92.7	-1.31	92.7	3.88	92.7	0.74	92.7	3.11	92.7	3.21	92.7	1.06	92.7	-0.49	92.7	1.11	92.7	1.72	92.7	-0.24	92.7	1.56	92.7	0.98	92.7	4.42	92.7	-1.36	92.7	2.74	92.7	-0.47	92.7	-0.11	92.7	-0.13	92.7	5.28	92.7	3.52	92.7	2.98	92.7	1.79	92.7	6.6	92.7	-0.45
93.6	0.7	93.6	-2.08	93.6	1.49	93.6	-1.52	93.6	2.19	93.6	-0.07	93.6	-0.17	93.6	-1.26	93.6	3.3	93.6	-0.44	93.6	1.33	93.6	4.01	93.6	2.95	93.6	4.18	93.6	-0.7	93.6	0.33	93.6	1.34	93.6	2.04	93.6	1.38	93.6	3.04	93.6	1.7	93.6	2.82	93.6	1.28	93.6	7.76	93.6	0.53
94.5	-1.56	94.5	0.96	94.5	1.28	94.5	-2.96	94.5	2.73	94.5	1.82	94.5	1.61	94.5	1.86	94.5	0.49	94.5	-0.09	94.5	1.45	94.5	4.41	94.5	2.71	94.5	3.01	94.5	-3.28	94.5	0.84	94.5	1.76	94.5	-1.42	94.5	1.24	94.5	0.2	94.5	0.06	94.5	0.93	94.5	3.42	94.5	6.14	94.5	1.41
95.4	1.69	95.4	-0.18	95.4	3.44	95.4	-1.11	95.4	4.43	95.4	1.38	95.4	2.14	95.4	-0.71	95.4	1.59	95.4	-1.97	95.4	3.01	95.4	2.25	95.4	1.15	95.4	4.86	95.4	-0.88	95.4	-2.51	95.4	-0.14	95.4	1.01	95.4	0.24	95.4	3.3	95.4	3.32	95.4	0.38	95.4	2.44	95.4	7.01	95.4	0.05
96.3	-1.76	96.3	0.29	96.3	-1.68	96.3	-0.08	96.3	0.12	96.3	-0.63	96.3	1.24	96.3	-0.29	96.3	0.75	96.3	2.15	96.3	0.81	96.3	0.07	96.3	1.31	96.3	4.34	96.3	-0.2	96.3	0.35	96.3	2.43	96.3	-0.15	96.3	-2.14	96.3	4.13	96.3	3.12	96.3	2	96.3	5.12	96.3	7.56	96.3	-0.37
97.2	2.47	97.2	-2	97.2	1.36	97.2	-1.04	97.2	2.83	97.2	1.87	97.2	3.94	97.2	-1.43	97.2	0.82	97.2	-1.14	97.2	1.68	97.2	4.13	97.2	1.95	97.2	3.07	97.2	-1.4	97.2	1.23	97.2	3.06	97.2	2.74	97.2	-0.59	97.2	1.25	97.2	2.02	97.2	0.76	97.2	4.89	97.2	8.3	97.2	-1.42
98.1	2.46	98.1	-1.1	98.1	3.73	98.1	0.28	98.1	0.53	98.1	3.03	98.1	2.91	98.1	0.27	98.1	1.18	98.1	0.82	98.1	-1.08	98.1	3.18	98.1	1.4	98.1	4.86	98.1	0.6	98.1	1.07	98.1	2.46	98.1	1.09	98.1	0.14	98.1	2.19	98.1	4.9	98.1	2.35	98.1	2.2	98.1	4.53	98.1	-0.05
99	1.57	99	-1.03	99	2.76	99	0.88	99	3.6	99	2.04	99	1.09	99	1.42	99	0.95	99	2.17	99	3.12	99	2.4	99	1.69	99	3.92	99	-1.45	99	-0.67	99	0.53	99	2.39	99	0.8	99	3.67	99	0.62	99	1.66	99	0.59	99	7.33	99	-2.27
99.9	-0.11	99.9	-1.86	99.9	1.67	99.9	2.96	99.9	1.91	99.9	0.84	99.9	0.7	99.9	-0.73	99.9	3.04	99.9	1.96	99.9	0.62	99.9	2.47	99.9	0.92	99.9	4.87	99.9	-0.07	99.9	-0.07	99.9	0.9	99.9	-1.55	99.9	0.37	99.9	2.63	99.9	0.65	99.9	2	99.9	3.88	99.9	5.3	99.9	-1.14
100.8	1.25	100.8	-0.24	100.8	2.72	100.8	0.14	100.8	2.14	100.8	0.6	100.8	2.55	100.8	-0.56	100.8	1.55	100.8	2.2	100.8	-2.58	100.8	2.27	100.8	2.25	100.8	2.05	100.8	-0.49	100.8	1.47	100.8	-0.54	100.8	2.02	100.8	4.05	100.8	1.62	100.8	1.26	100.8	2.2	100.8	1.95	100.8	7.97	100.8	3.48
101.7	-2.01	101.7	-0.19	101.7	1.95	101.7	-2.12	101.7	1.31	101.7	1.45	101.7	-1.41	101.7	-0.39	101.7	1.87	101.7	-0.54	101.7	1.81	101.7	2.62	101.7	0.24	101.7	3.73	101.7	-0.65	101.7	0.39	101.7	0.92	101.7	0.95	101.7	0.43	101.7	3.81	101.7	4.11	101.7	1.74	101.7	4.21	101.7	4.06	101.7	-0.7
102.6	1.23	102.6	1.66	102.6	4.69	102.6	-0.83	102.6	2.56	102.6	0.97	102.6	1.01	102.6	2.95	102.6	1.93	102.6	-0.23	102.6	1.47	102.6	3.58	102.6	1.23	102.6	4.6	102.6	0.18	102.6	2.73	102.6	1.72	102.6	-1.73	102.6	-0.3	102.6	1.28	102.6	2.17	102.6	3.42	102.6	3.28	102.6	5.06	102.6	0.25
103.5	2.05	103.5	-0.55	103.5	1.13	103.5	-0.45	103.5	1.37	103.5	3.88	103.5	-0.27	103.5	0	103.5	0.14	103.5	2.23	103.5	1.6	103.5	5.97	103.5	0.76	103.5	4.34	103.5	-0.74	103.5	0.49	103.5	1.23	103.5	2.85	103.5	2.3	103.5	2.72	103.5	3.81	103.5	0.21	103.5	3.96	103.5	7.54	103.5	-0.8
104.4	0.44	104.4	-1.41	104.4	0.18	104.4	1.13	104.4	1.4	104.4	0.33	104.4	1.51	104.4	-2.37	104.4	-1.88	104.4	-1.63	104.4	-0.29	104.4	1.02	104.4	1.49	104.4	2.59	104.4	1.24	104.4	0.04	104.4	0.06	104.4	1.69	104.4	1.18	104.4	1.26	104.4	3.97	104.4	1.8	104.4	2.71	104.4	7.07	104.4	-0.68
105.3	0.41	105.3	0.67	105.3	2.92	105.3	0.29	105.3	0.48	105.3	1.64	105.3	1.08	105.3	1.91	105.3	0.01	105.3	2.17	105.3	0.53	105.3	2.76	105.3	2.18	105.3	2.21	105.3	0.01	105.3	2.46	105.3	1.35	105.3	0.09	105.3	2.31	105.3	0.91	105.3	1.22	105.3	2.33	105.3	3.6	105.3	4.11	105.3	1.1
106.2	0.47	106.2	-1.88	106.2	0.2	106.2	-0.29	106.2	2.13	106.2	1.13	106.2	1.57	106.2	-0.28	106.2	-0.39	106.2	1.26	106.2	1.57	106.2	3.64	106.2	1.69	106.2	2.65	106.2	-1.2	106.2	0.69	106.2	1.04	106.2	1.34	106.2	-0.28	106.2	3.72	106.2	4.07	106.2	1.26	106.2	2.8	106.2	4.06	106.2	-0.75
107.1	0.9	107.1	-1.81	107.1	1.6	107.1	0.03	107.1	1.7	107.1	1.11	107.1	1.46	107.1	1.81	107.1	0.02	107.1	0.16	107.1	1.09	107.1	2.48	107.1	3.44	107.1	4.41	107.1	-1.52	107.1	0.77	107.1	0.78	107.1	-0.88	107.1	0.09	107.1	5.78	107.1	4.14	107.1	-0.66	107.1	1.06	107.1	8.11	107.1	-0.76
108	0.41	108	1.66	108	-0.5	108	0.91	108	5.01	108	0.79	108	1.72	108	0.55	108	-0.25	108	-0.03	108	0.92	108	3.05	108	2.29	108	1.08	108	-2.21	108	-0.9	108	0.07	108	-0.16	108	-0.61	108	1.37	108	2.76	108	1.17	108	3.6	108	4.81	108	-1.26
108.9	1.79	108.9	-0.05	108.9	-0.89	108.9	0.66	108.9	2.93	108.9	1.16	108.9	1.95	108.9	0.88	108.9	1.18	108.9	0.04	108.9	1.28	108.9	3.7	108.9	0.96	108.9	3.21	108.9	-0.11	108.9	0.46	108.9	1.9	108.9	1.42	108.9	-0.32	108.9	3.47	108.9	5.25	108.9	1.75	108.9	4.71	108.9	5.78	108.9	-1.35
109.8	1.87	109.8	-1.56	109.8	4.21	109.8	-0.1	109.8	4.23	109.8	-0.3	109.8	2.05	109.8	-0.04	109.8	-0.21	109.8	3.47	109.8	-0.65	109.8	1.31	109.8	2.23	109.8	3.59	109.8	0.26	109.8	1.61	109.8	0.24	109.8	-0.06	109.8	-0.05	109.8	1.31	109.8	2.62	109.8	1.72	109.8	1.89	109.8	9.62	109.8	-2.19
110.7	0.62	110.7	-0.68	110.7	1.28	110.7	0.94	110.7	3.35	110.7	0.91	110.7	2.71	110.7	1.8	110.7	-1.1	110.7	1.37	110.7	0.17	110.7	1.32	110.7	1.32	110.7	5.89	110.7	-2.1	110.7	0.63	110.7	0.94	110.7	1.99	110.7	-0.63	110.7	1.39	110.7	1.9	110.7	2.05	110.7	2.83	110.7	8.16	110.7	-1.08
111.6	0.26	111.6	-1.43	111.6	0.32	111.6	-1.96	111.6	5.13	111.6	4.23	111.6	0.65	111.6	1.93	111.6	2.08	111.6	0.14	111.6	2.59	111.6	2.64	111.6	-0.17	111.6	6.01	111.6	2.41	111.6	-1.31	111.6	0.95	111.6	2.96	111.6	-0.44	111.6	2.49	111.6	3.22	111.6	0.39	111.6	4.89	111.6	6.22	111.6	0.89
112.5	2.61	112.5	-0.08	112.5	1.56	112.5	-1.57	112.5	0.78	112.5	2.94	112.5	2.77	112.5	3.09	112.5	0.73	112.5	1.34	112.5	-1.71	112.5	2.45	112.5	-0.07	112.5	4.41	112.5	-2.14	112.5	1.72	112.5	-2.64	112.5	-0.43	112.5	-0.03	112.5	0.75	112.5	2.75	112.5	0.09	112.5	2.92	112.5	7.53	112.5	1.36
113.4	-0.03	113.4	-0.56	113.4	1.56	113.4	-0.1	113.4	3.01	113.4	-1.15	113.4	2.38	113.4	0	113.4	-0.96	113.4	0.41	113.4	2.6	113.4	1.32	113.4	2.32	113.4	4.09	113.4	-0.88	113.4	-0.29	113.4	1.98	113.4	1.59	113.4	-1.42	113.4	2.43	113.4	3.53	113.4	2.98	113.4	4.71	113.4	8.13	113.4	0.5
114.3	0.41	114.3	0.57	114.3	3.36	114.3	-2.02	114.3	1.63	114.3	1.26	114.3	0.55	114.3	2.07	114.3	1.03	114.3	0.62	114.3	0.98	114.3	5.39	114.3	0.04	114.3	3.86	114.3	-0.42	114.3	-1.96	114.3	-2.04	114.3	1.91	114.3	-1.87	114.3	3.74	114.3	3.56	114.3	3.74	114.3	1.74	114.3	9.08	114.3	0.27
115.2	0.91	115.2	-0.29	115.2	1.29	115.2	0.15	115.2	2.94	115.2	-0.52	115.2	0.44	115.2	2.28	115.2	1.41	115.2	-1.86	115.2	0.81	115.2	3.56	115.2	2.1	115.2	5.03	115.2	-0.8	115.2	1.38	115.2	2.81	115.2	4	115.2	-0.13	115.2	2.9	115.2	4.78	115.2	2.99	115.2	5.06	115.2	8.99	115.2	-1.06
116.1	0.24	116.1	-0.99	116.1	-0.58	116.1	1.44	116.1	3.91	116.1	2.88	116.1	2.43	116.1	0.6	116.1	0.24	116.1	0.85	116.1	1.02	116.1	4.71	116.1	0.97	116.1	2.33	116.1	-1.81	116.1	-0.98	116.1	-2.54	116.1	-0.03	116.1	-1.6	116.1	0.77	116.1	1.41	116.1	0.3	116.1	0.73	116.1	4.96	116.1	-1.03
117	1.09	117	-1.2	117	-0.14	117	-1.48	117	0.21	117	-0.14	117	1.77	117	-0.89	117	-0.2	117	1.09	117	-0.8	117	0.75	117	1.09	117	2.9	117	-1.37	117	0.7	117	-0.11	117	1.22	117	0.23	117	3.09	117	1.45	117	1.96	117	2.03	117	7.14	117	0.33
117.9	0.52	117.9	-3.64	117.9	1.63	117.9	-1.14	117.9	0.95	117.9	1.14	117.9	2.65	117.9	-1.16	117.9	-0.38	117.9	-1.97	117.9	-0.03	117.9	4.21	117.9	2.87	117.9	3.71	117.9	-1.57	117.9	-0.9	117.9	0.53	117.9	3.69	117.9	-2.18	117.9	3.88	117.9	2.95	117.9	2.19	117.9	3.38	117.9	9.16	117.9	-3.21
118.8	-0.78	118.8	0.15	118.8	-0.39	118.8	-0.21	118.8	3.21	118.8	0.06	118.8	1.47	118.8	-3	118.8	0.92	118.8	0.51	118.8	1.5	118.8	4.89	118.8	1.17	118.8	1.95	118.8	-1.1	118.8	-0.83	118.8	-0.19	118.8	1.06	118.8	-2.19	118.8	1.17	118.8	0.66	118.8	1.52	118.8	2.95	118.8	7.15	118.8	-1.83
119.7	0.98	119.7	0.18	119.7	1.14	119.7	1.11	119.7	1.47	119.7	2.29	119.7	2.79	119.7	-0.92	119.7	0.83	119.7	-0.57	119.7	0.52	119.7	1.79	119.7	3.69	119.7	2.28	119.7	-0.6	119.7	0.51	119.7	1.64	119.7	-0.21	119.7	0.94	119.7	0.09	119.7	4.43	119.7	2.26	119.7	2.95	119.7	7.45	119.7	-1.94
120.6	-1.05	120.6	-0.46	120.6	0.2	120.6	1.16	120.6	3.8	120.6	0.2	120.6	1.74	120.6	1	120.6	1.79	120.6	-1.01	120.6	1.63	120.6	1.7	120.6	1.76	120.6	4.37	120.6	0.82	120.6	-0.26	120.6	2.31	120.6	0.8	120.6	-0.56	120.6	3.9	120.6	1.57	120.6	2.98	120.6	4.64	120.6	8.05	120.6	-0.19
121.5	2.3	121.5	0.67	121.5	1.84	121.5	-4.15	121.5	5.16	121.5	1.87	121.5	3.89	121.5	0.14	121.5	1.35	121.5	-0.83	121.5	0.19	121.5	3.06	121.5	3.91	121.5	3.92	121.5	0.76	121.5	-0.65	121.5	0.86	121.5	1.39	121.5	1.09	121.5	3.25	121.5	4.33	121.5	1.55	121.5	3.06	121.5	4.07	121.5	-0.25
122.4	-2.62	122.4	-0.2	122.4	1.61	122.4	-0.85	122.4	2.42	122.4	-1.36	122.4	-0.2	122.4	0.37	122.4	-0.48	122.4	0.61	122.4	4.19	122.4	1.22	122.4	-0.65	122.4	3.17	122.4	-1.24	122.4	-0.02	122.4	1.96	122.4	1.45	122.4	-0.01	122.4	1.11	122.4	3.6	122.4	1.43	122.4	3.37	122.4	5.61	122.4	-0.2
123.3	-0.44	123.3	-1.09	123.3	3	123.3	-0.3	123.3	0.63	123.3	1.96	123.3	2.06	123.3	2.35	123.3	0.91	123.3	1.69	123.3	-2.43	123.3	1.88	123.3	2.22	123.3	5.13	123.3	0.11	123.3	0.7	123.3	0.9	123.3	2.39	123.3	-0.71	123.3	1.7	123.3	3.2	123.3	1.59	123.3	2.64	123.3	8.04	123.3	0.28
124.2	-0.08	124.2	0.35	124.2	2.72	124.2	0.71	124.2	5.31	124.2	0.22	124.2	1.89	124.2	2.84	124.2	2.96	124.2	-3.18	124.2	1.41	124.2	1.66	124.2	1.93	124.2	4.91	124.2	-0.33	124.2	-4.06	124.2	0.55	124.2	2.82	124.2	-0.39	124.2	1.79	124.2	3.48	124.2	0.88	124.2	3.15	124.2	6.55	124.2	0.24
125.1	0.6	125.1	-0.31	125.1	2.79	125.1	-2.29	125.1	3.03	125.1	3.6	125.1	1.3	125.1	1.93	125.1	1.33	125.1	-1.19	125.1	-0.73	125.1	1.32	125.1	1.52	125.1	4.91	125.1	-1.58	125.1	-0.84	125.1	-2.13	125.1	0.18	125.1	-0.77	125.1	3.36	125.1	3.29	125.1	1.45	125.1	3.3	125.1	5.12	125.1	-2.45
126	0.24	126	-1.55	126	0.38	126	-0.83	126	2.23	126	0.01	126	2.93	126	1.65	126	0.96	126	-2	126	-0.36	126	2.99	126	2.53	126	3.53	126	0.41	126	-1.68	126	0.47	126	2.17	126	0.61	126	3.01	126	1.76	126	2.68	126	2.89	126	8.81	126	-1.28
126.9	-1.34	126.9	-0.68	126.9	0.84	126.9	-0.1	126.9	5.27	126.9	1.96	126.9	1.19	126.9	1.15	126.9	-0.58	126.9	1.46	126.9	0.54	126.9	1.41	126.9	2.3	126.9	3.15	126.9	-1.72	126.9	-1.24	126.9	-0.41	126.9	-0.58	126.9	-0.85	126.9	1.68	126.9	5.5	126.9	0.52	126.9	2.51	126.9	5.59	126.9	0.76
127.8	-0.26	127.8	-0.04	127.8	1.27	127.8	0.45	127.8	0.66	127.8	3.62	127.8	2.86	127.8	1.79	127.8	-0.35	127.8	0.07	127.8	0.21	127.8	3.87	127.8	4.68	127.8	3.08	127.8	-3.16	127.8	-0.39	127.8	2.66	127.8	0.97	127.8	0.9	127.8	3.41	127.8	3.24	127.8	2.95	127.8	7.31	127.8	7.3	127.8	-0.59
128.7	-0.3	128.7	0.1	128.7	1.94	128.7	0.57	128.7	2.39	128.7	2	128.7	-0.84	128.7	1.96	128.7	3.01	128.7	2.59	128.7	1	128.7	3.81	128.7	1.36	128.7	3.32	128.7	-0.52	128.7	1.71	128.7	0.76	128.7	3.26	128.7	0.46	128.7	1.02	128.7	2.56	128.7	2.16	128.7	3.91	128.7	5.03	128.7	-1.29
129.6	1.43	129.6	0.04	129.6	1.46	129.6	-1.31	129.6	3.37	129.6	-0.91	129.6	1.44	129.6	1.02	129.6	-0.69	129.6	-2.04	129.6	-0.13	129.6	2.48	129.6	2.13	129.6	4.4	129.6	-0.74	129.6	-2.99	129.6	1.41	129.6	1.42	129.6	-1.3	129.6	4.09	129.6	2.63	129.6	0.52	129.6	3.87	129.6	6.86	129.6	-0.5
130.5	0.82	130.5	-0.72	130.5	1.16	130.5	1.74	130.5	4.32	130.5	3.85	130.5	2.5	130.5	0.79	130.5	1.67	130.5	1.06	130.5	0.45	130.5	1.46	130.5	1.96	130.5	4.84	130.5	-0.13	130.5	2.87	130.5	-0.03	130.5	0.79	130.5	-1.51	130.5	2.56	130.5	3.66	130.5	2.1	130.5	4.54	130.5	5.69	130.5	-2.23
131.4	0.57	131.4	-0.46	131.4	1.71	131.4	-2.87	131.4	0.88	131.4	1.31	131.4	1.29	131.4	-0.43	131.4	1.9	131.4	-1.24	131.4	0.37	131.4	1.43	131.4	0.96	131.4	3.16	131.4	-0.45	131.4	-0.31	131.4	2.32	131.4	0.15	131.4	0.39	131.4	3.11	131.4	4.66	131.4	2.07	131.4	4.75	131.4	5.81	131.4	-0.39
132.3	1.58	132.3	0.45	132.3	1.84	132.3	1.19	132.3	0.16	132.3	1.99	132.3	2.02	132.3	0.69	132.3	1.43	132.3	-0.53	132.3	-1	132.3	2.35	132.3	-0.32	132.3	1.84	132.3	-1.74	132.3	-0.68	132.3	0.47	132.3	-0.2	132.3	0.61	132.3	2.21	132.3	2.52	132.3	1.7	132.3	2.66	132.3	6.02	132.3	-0.87
133.2	1.79	133.2	0.99	133.2	3.24	133.2	-1.08	133.2	0.2	133.2	0.42	133.2	2.94	133.2	-0.02	133.2	1.4	133.2	0.43	133.2	1.29	133.2	3.22	133.2	2.31	133.2	2.09	133.2	-2.48	133.2	-0.9	133.2	2.17	133.2	-1.09	133.2	0.71	133.2	2.29	133.2	1.13	133.2	2.34	133.2	0.85	133.2	4.68	133.2	-0.1
134.1	-1.85	134.1	0.67	134.1	1.42	134.1	0.41	134.1	2.23	134.1	1.3	134.1	0.52	134.1	-0.64	134.1	0.56	134.1	1.84	134.1	-1.09	134.1	-0.28	134.1	2.36	134.1	2.24	134.1	-0.65	134.1	-2.34	134.1	-0.45	134.1	-0.67	134.1	-0.26	134.1	2.31	134.1	3.59	134.1	1.47	134.1	1.72	134.1	5.61	134.1	-2.97
135	2.29	135	0.79	135	3.31	135	-0.43	135	-0.49	135	0.44	135	1.6	135	2.03	135	3.43	135	-2.12	135	-0.03	135	2.84	135	-0.34	135	4.93	135	1.41	135	-3.18	135	1.5	135	1.59	135	-1.69	135	3.45	135	6.17	135	3.27	135	3.4	135	5.66	135	-1.08
135.9	1.33	135.9	-1.42	135.9	4.76	135.9	2.06	135.9	5.11	135.9	2.5	135.9	2.89	135.9	-2.33	135.9	2.59	135.9	1.7	135.9	0.94	135.9	4.49	135.9	0.77	135.9	2	135.9	-1.17	135.9	1.84	135.9	2.91	135.9	1.41	135.9	-2.68	135.9	2.39	135.9	2.87	135.9	4.48	135.9	4.97	135.9	4.96	135.9	-0.32
136.8	2.73	136.8	1.73	136.8	0.75	136.8	-1.83	136.8	1.73	136.8	-0.43	136.8	1.61	136.8	0.83	136.8	2.14	136.8	-0.09	136.8	1.11	136.8	1.17	136.8	-0.64	136.8	2.72	136.8	0.29	136.8	0.14	136.8	1.01	136.8	0.75	136.8	-1.81	136.8	2.13	136.8	1.4	136.8	3.45	136.8	4.19	136.8	4.32	136.8	-0.25
137.7	0.6	137.7	-0.23	137.7	0.65	137.7	-1.93	137.7	1.45	137.7	2.56	137.7	-0.92	137.7	1.17	137.7	1.44	137.7	-0.91	137.7	-0.37	137.7	0.3	137.7	1.18	137.7	3.03	137.7	-1.54	137.7	-0.65	137.7	1.44	137.7	0.54	137.7	-0.88	137.7	2.1	137.7	5.45	137.7	2.84	137.7	3.56	137.7	9.18	137.7	-0.84
138.6	1.04	138.6	-1.45	138.6	2.23	138.6	2.64	138.6	5.71	138.6	2.73	138.6	-1.69	138.6	0.48	138.6	2	138.6	1.95	138.6	1.35	138.6	2.93	138.6	0.16	138.6	2.75	138.6	-1.78	138.6	1.12	138.6	0.44	138.6	-0.1	138.6	-1.84	138.6	2.95	138.6	1.21	138.6	2.07	138.6	4.35	138.6	5.75	138.6	1.42
139.5	-1.35	139.5	-1.64	139.5	4.63	139.5	-0.88	139.5	2.32	139.5	2.05	139.5	3.65	139.5	-0.89	139.5	4.74	139.5	-2.03	139.5	0.02	139.5	1.18	139.5	5.21	139.5	0.65	139.5	-1.78	139.5	-2.16	139.5	0.05	139.5	1.21	139.5	3.47	139.5	0.27	139.5	2.63	139.5	1.24	139.5	2.06	139.5	8.54	139.5	1.77
140.4	0.74	140.4	2.55	140.4	-1.85	140.4	0.2	140.4	2.47	140.4	4.39	140.4	1.32	140.4	2.06	140.4	0.84	140.4	1.89	140.4	1.15	140.4	4.12	140.4	0.42	140.4	6.4	140.4	1.2	140.4	-0.6	140.4	1.51	140.4	-0.72	140.4	-0.35	140.4	4.43	140.4	2.26	140.4	1.21	140.4	4.19	140.4	4.7	140.4	-0.76
141.3	-1.12	141.3	-0.69	141.3	-0.17	141.3	-1.11	141.3	3.81	141.3	2.67	141.3	1.86	141.3	0.34	141.3	-0.94	141.3	-0.79	141.3	0.14	141.3	2.05	141.3	2.56	141.3	1.75	141.3	-1.77	141.3	-1.7	141.3	-1.05	141.3	2.17	141.3	-1.06	141.3	0.87	141.3	2.09	141.3	2.64	141.3	3.48	141.3	6.26	141.3	-2.57
142.2	0.55	142.2	-1.1	142.2	1.15	142.2	-1.44	142.2	2.85	142.2	1.27	142.2	4.15	142.2	1.83	142.2	1.11	142.2	-0.28	142.2	-0.67	142.2	4.39	142.2	3.14	142.2	1.85	142.2	-1	142.2	-2.22	142.2	1.55	142.2	3.39	142.2	1.59	142.2	3.09	142.2	2.45	142.2	1.46	142.2	5.16	142.2	7.6	142.2	1.43
143.1	-0.64	143.1	0.97	143.1	4.84	143.1	-1.46	143.1	4.97	143.1	-0.12	143.1	0.55	143.1	1.29	143.1	3.75	143.1	0.55	143.1	0.56	143.1	3.02	143.1	1.55	143.1	0.71	143.1	-0.88	143.1	-1.49	143.1	1.24	143.1	1.14	143.1	-1.21	143.1	2.04	143.1	1.77	143.1	2.04	143.1	3.29	143.1	5.32	143.1	-0.6
144	-0.56	144	-1.59	144	0.02	144	-1.49	144	4.35	144	2.15	144	2.68	144	1.46	144	2.18	144	-0.15	144	-0.36	144	3.69	144	2.98	144	2.9	144	-0.12	144	-2.4	144	-1.52	144	0.99	144	0.02	144	2.45	144	3.37	144	-0.5	144	2.52	144	7.98	144	1.56
144.9	0.45	144.9	-2.02	144.9	2.83	144.9	-1.07	144.9	3.8	144.9	1.76	144.9	2.22	144.9	2.75	144.9	2.75	144.9	1.96	144.9	0.17	144.9	2.63	144.9	1.51	144.9	2.16	144.9	0.25	144.9	-1.48	144.9	1.78	144.9	0.08	144.9	-0.69	144.9	2.31	144.9	2.58	144.9	1.39	144.9	2.6	144.9	5.59	144.9	-2.92
145.8	1.45	145.8	2.86	145.8	2.29	145.8	-2.25	145.8	2.36	145.8	2.05	145.8	2.52	145.8	1.22	145.8	-0.52	145.8	-0.36	145.8	0.62	145.8	1.51	145.8	1.03	145.8	3.16	145.8	-2.59	145.8	-2.99	145.8	-0.07	145.8	0.95	145.8	0.46	145.8	1.58	145.8	2.06	145.8	2.44	145.8	3.59	145.8	5.97	145.8	0.19
146.7	2.44	146.7	-2.7	146.7	2.02	146.7	-2.34	146.7	3.11	146.7	1.3	146.7	1.49	146.7	-1.83	146.7	-0.82	146.7	1.45	146.7	0.83	146.7	2.04	146.7	1.27	146.7	1.82	146.7	-2.01	146.7	-0.23	146.7	1.13	146.7	-0.85	146.7	0.59	146.7	2.74	146.7	2.79	146.7	1.93	146.7	5.11	146.7	5.34	146.7	-0.92
147.6	1.05	147.6	-0.17	147.6	0.04	147.6	0.2	147.6	2.65	147.6	2.57	147.6	1.29	147.6	0.46	147.6	1.01	147.6	0.18	147.6	1.08	147.6	4.08	147.6	-0.21	147.6	3.29	147.6	0.01	147.6	-4.07	147.6	0.56	147.6	1.27	147.6	1.89	147.6	1.71	147.6	3.1	147.6	0.57	147.6	3.09	147.6	7.25	147.6	1.99
148.5	-1.06	148.5	-1.56	148.5	1.12	148.5	-0.62	148.5	3.97	148.5	2.71	148.5	1.12	148.5	-0.7	148.5	4.66	148.5	-0.47	148.5	-0.41	148.5	2.67	148.5	1.49	148.5	1.69	148.5	1.35	148.5	-1.01	148.5	0.08	148.5	0.33	148.5	-0.87	148.5	1.88	148.5	4.33	148.5	1.29	148.5	3.15	148.5	5.88	148.5	0.37
149.4	0.78	149.4	-0.68	149.4	4.17	149.4	-2.47	149.4	3.28	149.4	0.92	149.4	1.59	149.4	1.39	149.4	1.52	149.4	0.08	149.4	1.37	149.4	5.07	149.4	1.67	149.4	2.67	149.4	0.57	149.4	2.28	149.4	0.75	149.4	3.24	149.4	-0.07	149.4	2.1	149.4	3.3	149.4	4.03	149.4	2.18	149.4	6.68	149.4	-3.16
150.3	1.82	150.3	-2	150.3	2.39	150.3	-1.11	150.3	2.55	150.3	4.36	150.3	0.39	150.3	0.56	150.3	3.17	150.3	0.86	150.3	1.24	150.3	1.52	150.3	0.28	150.3	1.84	150.3	-1.21	150.3	1.13	150.3	0.44	150.3	-0.93	150.3	2.01	150.3	-0.61	150.3	4.61	150.3	1.2	150.3	3.44	150.3	6.39	150.3	-0.02
151.2	1.5	151.2	1.72	151.2	1.18	151.2	-1.61	151.2	0.89	151.2	3.15	151.2	1.13	151.2	1.89	151.2	1.67	151.2	-1.67	151.2	-0.35	151.2	4.65	151.2	0.94	151.2	4.03	151.2	0.99	151.2	-2.61	151.2	4.66	151.2	2.62	151.2	-0.39	151.2	1.1	151.2	4.01	151.2	2.53	151.2	3.98	151.2	5.35	151.2	1.69
152.1	-0.75	152.1	0.6	152.1	0.52	152.1	-1.66	152.1	0.54	152.1	2.87	152.1	1.61	152.1	0.82	152.1	2.51	152.1	-0.37	152.1	-0.88	152.1	5.6	152.1	3.42	152.1	1.5	152.1	-0.72	152.1	-1.09	152.1	-0.06	152.1	0.28	152.1	0.26	152.1	1.03	152.1	2.94	152.1	0.48	152.1	1	152.1	5.71	152.1	-0.54
153	1.24	153	-0.14	153	3.32	153	-1.91	153	1.09	153	2.15	153	1.31	153	0.37	153	0.53	153	-0.1	153	0.57	153	1.6	153	2.56	153	3.07	153	-1.93	153	-0.64	153	-1.13	153	0.96	153	2.19	153	4.02	153	1.99	153	1.33	153	1.15	153	6.83	153	0.05
153.9	-2.29	153.9	0.86	153.9	2.96	153.9	-2.34	153.9	1.53	153.9	-0.34	153.9	1.37	153.9	2.37	153.9	3.01	153.9	-0.83	153.9	-0.24	153.9	1.25	153.9	1.62	153.9	0.37	153.9	0.98	153.9	-1.64	153.9	1.78	153.9	-0.75	153.9	-1.38	153.9	2.98	153.9	2.03	153.9	2.57	153.9	5.87	153.9	7.62	153.9	-0.62
154.8	0.12	154.8	-2.04	154.8	3.56	154.8	0.7	154.8	1.69	154.8	0.87	154.8	1.41	154.8	0.68	154.8	0.91	154.8	1.76	154.8	0.03	154.8	4.44	154.8	1.77	154.8	1.34	154.8	-1.55	154.8	-1.19	154.8	1.86	154.8	-0.78	154.8	0.8	154.8	0.97	154.8	2.43	154.8	-0.46	154.8	4.08	154.8	4.53	154.8	-0.84
155.7	0.02	155.7	-0.51	155.7	3.48	155.7	-1.2	155.7	4.89	155.7	1.76	155.7	3.04	155.7	0.26	155.7	0.83	155.7	-1.37	155.7	1.18	155.7	2.45	155.7	3.04	155.7	2.44	155.7	-2.83	155.7	-1.37	155.7	-1.79	155.7	-0.3	155.7	1.92	155.7	2.58	155.7	2.98	155.7	2.29	155.7	3.62	155.7	6.77	155.7	1.76
156.6	-1.36	156.6	-2.43	156.6	-0.34	156.6	-0.22	156.6	5.04	156.6	2.46	156.6	-1.45	156.6	-0.71	156.6	0.08	156.6	-0.07	156.6	-1.47	156.6	0	156.6	-0.61	156.6	2.1	156.6	0	156.6	-3.04	156.6	-0.27	156.6	0.38	156.6	1.1	156.6	3.14	156.6	3.64	156.6	0.79	156.6	3.61	156.6	8.41	156.6	0.02
157.5	2.36	157.5	1.55	157.5	-0.76	157.5	-2.65	157.5	2.12	157.5	1.28	157.5	2.36	157.5	3.2	157.5	1.22	157.5	0.1	157.5	0.92	157.5	2.36	157.5	0.68	157.5	4.48	157.5	0.51	157.5	-0.12	157.5	0.43	157.5	2.03	157.5	-2.56	157.5	1.81	157.5	3.4	157.5	2.38	157.5	3.2	157.5	5.66	157.5	-2.69
158.4	0.3	158.4	0.88	158.4	3.46	158.4	-0.49	158.4	1.59	158.4	3.23	158.4	2.57	158.4	1.85	158.4	2.35	158.4	-0.02	158.4	-0.7	158.4	4.36	158.4	2.08	158.4	1.63	158.4	-0.99	158.4	-0.55	158.4	-0.81	158.4	-0.71	158.4	-1.23	158.4	3.64	158.4	1.24	158.4	3.75	158.4	4.04	158.4	5.06	158.4	-2.79
159.3	0.19	159.3	0.48	159.3	3.33	159.3	0.6	159.3	1.81	159.3	1.75	159.3	0.68	159.3	2.46	159.3	1.66	159.3	-0.17	159.3	1.45	159.3	2.76	159.3	2.21	159.3	1.62	159.3	-1.98	159.3	-2.34	159.3	-0.13	159.3	-0.07	159.3	-0.22	159.3	0.55	159.3	4.46	159.3	4.15	159.3	1.47	159.3	5.31	159.3	-3.02
160.2	1.66	160.2	-1.91	160.2	0.65	160.2	0.05	160.2	2.95	160.2	2.43	160.2	0.64	160.2	-1.7	160.2	1.22	160.2	0.13	160.2	0.4	160.2	4.34	160.2	1.57	160.2	0.45	160.2	1.14	160.2	-1.18	160.2	0.42	160.2	2.72	160.2	-1.08	160.2	1.89	160.2	4.03	160.2	1.13	160.2	5.08	160.2	6.77	160.2	-0.17
161.1	1.3	161.1	0.23	161.1	0.93	161.1	-1.12	161.1	3.29	161.1	3.05	161.1	-0.03	161.1	1.05	161.1	2.24	161.1	0.93	161.1	2.27	161.1	4.76	161.1	2.12	161.1	2.89	161.1	0.2	161.1	-2.77	161.1	1.58	161.1	1.5	161.1	0.04	161.1	2.79	161.1	0.82	161.1	0.62	161.1	2.7	161.1	7.1	161.1	-3.08
162	1.12	162	-0.06	162	2.19	162	-1.01	162	2.18	162	4.63	162	1.82	162	1.34	162	4.13	162	-1.05	162	1.17	162	2.98	162	0.97	162	1.61	162	-0.86	162	-2.84	162	1.15	162	0.17	162	-1.97	162	2.97	162	4.22	162	1.51	162	1.82	162	7.31	162	-2.35
162.9	1.67	162.9	0.81	162.9	2.69	162.9	-3.15	162.9	0.97	162.9	3.04	162.9	0.86	162.9	0.82	162.9	1.23	162.9	-1.11	162.9	0.24	162.9	3.79	162.9	1.71	162.9	2.11	162.9	-1.37	162.9	-0.83	162.9	-0.57	162.9	1.04	162.9	-0.1	162.9	2.14	162.9	0.3	162.9	3.69	162.9	1.35	162.9	7.09	162.9	-2.22
163.8	-0.79	163.8	-0.34	163.8	0.74	163.8	-1.44	163.8	3.99	163.8	1.93	163.8	1.37	163.8	-0.61	163.8	2.08	163.8	-3.67	163.8	1.88	163.8	3.48	163.8	0.38	163.8	3.25	163.8	-0.58	163.8	-0.98	163.8	2.6	163.8	-0.05	163.8	-1.12	163.8	3.48	163.8	4.75	163.8	1.62	163.8	2.78	163.8	6.4	163.8	-2.58
164.7	1.5	164.7	0.73	164.7	2.72	164.7	1.2	164.7	4.73	164.7	1.76	164.7	2.18	164.7	-0.31	164.7	-0.63	164.7	2.04	164.7	1.28	164.7	4.3	164.7	-0.14	164.7	1.26	164.7	0.19	164.7	-0.39	164.7	0.8	164.7	1.53	164.7	0.2	164.7	3.64	164.7	5.65	164.7	2.55	164.7	4.5	164.7	7.03	164.7	0.09
165.6	1.1	165.6	1.4	165.6	2.73	165.6	0.48	165.6	5.38	165.6	0.66	165.6	3.29	165.6	1.78	165.6	3.26	165.6	0.41	165.6	0.71	165.6	1.86	165.6	4.5	165.6	4.28	165.6	0.79	165.6	-1.39	165.6	-0.42	165.6	0.07	165.6	1.03	165.6	3.6	165.6	5.35	165.6	1.67	165.6	4	165.6	8.52	165.6	-0.26
166.5	0.03	166.5	-0.02	166.5	2.23	166.5	0.33	166.5	3.21	166.5	1.15	166.5	-0.38	166.5	-0.04	166.5	2.09	166.5	2.13	166.5	1.37	166.5	4.79	166.5	1.31	166.5	2.24	166.5	-0.93	166.5	-1.35	166.5	2.41	166.5	1.97	166.5	-0.12	166.5	3.16	166.5	4.66	166.5	0.79	166.5	1.94	166.5	9.6	166.5	-2.11
167.4	1.54	167.4	2	167.4	3.26	167.4	0.24	167.4	0.58	167.4	2.13	167.4	3.09	167.4	2.15	167.4	3.1	167.4	-0.21	167.4	0.62	167.4	3.64	167.4	3.23	167.4	2.63	167.4	0.8	167.4	-0.85	167.4	0.61	167.4	1.08	167.4	-0.85	167.4	1.89	167.4	5.62	167.4	0.83	167.4	2.09	167.4	6.79	167.4	-0.58
168.3	-0.4	168.3	2.82	168.3	2.02	168.3	-0.63	168.3	-0.65	168.3	0.76	168.3	0.04	168.3	3.83	168.3	3.35	168.3	1.92	168.3	-0.23	168.3	3.37	168.3	1.04	168.3	4.7	168.3	0.72	168.3	-1.61	168.3	1.29	168.3	1.85	168.3	1.48	168.3	1.32	168.3	5.3	168.3	2.16	168.3	3.76	168.3	6.71	168.3	-1.57
169.2	0.73	169.2	-2.25	169.2	1.99	169.2	-0.39	169.2	1.22	169.2	3.99	169.2	2.63	169.2	1.27	169.2	1.69	169.2	0.72	169.2	0.43	169.2	5.32	169.2	2.41	169.2	3.53	169.2	-0.95	169.2	-2.73	169.2	0.61	169.2	-0.06	169.2	-0.59	169.2	2.03	169.2	3.39	169.2	3.56	169.2	3.21	169.2	4.35	169.2	-0.7
170.1	0.85	170.1	2.14	170.1	1.9	170.1	0.36	170.1	2.94	170.1	0.69	170.1	2.59	170.1	3.7	170.1	3.3	170.1	2	170.1	0.83	170.1	1.94	170.1	2.16	170.1	1.43	170.1	2.11	170.1	-1.15	170.1	0.91	170.1	1.98	170.1	-0.68	170.1	-0.32	170.1	3.56	170.1	3.12	170.1	3.69	170.1	7.01	170.1	0.17
171	-1.03	171	-0.64	171	1.74	171	1.23	171	2.24	171	1.48	171	-0.37	171	-0.49	171	1.54	171	0.82	171	2.49	171	4.03	171	-0.54	171	3.14	171	-0.87	171	1.16	171	3.06	171	1.25	171	-0.14	171	2.98	171	3.95	171	2.74	171	6.35	171	4.27	171	-0.2
171.9	2.07	171.9	-0.56	171.9	0.85	171.9	-0.92	171.9	4.63	171.9	2.44	171.9	5.38	171.9	2.98	171.9	-0.95	171.9	-1.17	171.9	0.87	171.9	3.08	171.9	3.16	171.9	3.13	171.9	-3.45	171.9	-2.14	171.9	2.13	171.9	0.09	171.9	0.25	171.9	0.87	171.9	3.7	171.9	2.5	171.9	4.42	171.9	5.49	171.9	0.17
172.8	2.17	172.8	0.03	172.8	3.49	172.8	-0.4	172.8	1.7	172.8	0.44	172.8	3.23	172.8	2	172.8	4	172.8	1.97	172.8	1.62	172.8	0.79	172.8	1.48	172.8	4.28	172.8	1.39	172.8	-2.5	172.8	-1.31	172.8	0.11	172.8	-1.42	172.8	3.54	172.8	4.97	172.8	0.41	172.8	1.51	172.8	5.99	172.8	-3.08
173.7	1.23	173.7	0.16	173.7	1.84	173.7	1.07	173.7	3.61	173.7	2.9	173.7	2.63	173.7	1.15	173.7	2.24	173.7	1.39	173.7	0.1	173.7	-0.14	173.7	1.07	173.7	3.4	173.7	-0.31	173.7	0.35	173.7	-1.54	173.7	0.05	173.7	-0.55	173.7	3.51	173.7	4.27	173.7	2.23	173.7	-0.15	173.7	6.12	173.7	-0.59
174.6	2.57	174.6	-0.89	174.6	5.8	174.6	0.1	174.6	0.36	174.6	5.48	174.6	2.82	174.6	0.62	174.6	1.96	174.6	-0.35	174.6	0.77	174.6	2.53	174.6	1.6	174.6	2.59	174.6	-2.87	174.6	0.94	174.6	0.66	174.6	1.55	174.6	1.43	174.6	1.44	174.6	4.23	174.6	1.77	174.6	3.85	174.6	6.99	174.6	-3.26
175.5	0.51	175.5	-2.03	175.5	4.45	175.5	-1.16	175.5	5.74	175.5	2.9	175.5	2.02	175.5	0.51	175.5	1.84	175.5	-0.61	175.5	4.76	175.5	4.23	175.5	1.28	175.5	1.89	175.5	-1.81	175.5	-3.27	175.5	1.98	175.5	0.12	175.5	-0.09	175.5	3.78	175.5	3	175.5	1.59	175.5	5.3	175.5	6.86	175.5	0.14
176.4	-0.48	176.4	-0.64	176.4	2.27	176.4	-0.01	176.4	5.45	176.4	0.28	176.4	-1.18	176.4	-0.2	176.4	2	176.4	0.33	176.4	2.13	176.4	2.07	176.4	-0.95	176.4	2.76	176.4	0	176.4	-2.42	176.4	-0.48	176.4	-0.52	176.4	-1.05	176.4	2.47	176.4	3.99	176.4	2.07	176.4	1.94	176.4	5.96	176.4	-0.33
177.3	-1.73	177.3	0.02	177.3	1.8	177.3	1.29	177.3	8	177.3	4.02	177.3	0.43	177.3	-0.39	177.3	2.46	177.3	-0.27	177.3	1.94	177.3	2.04	177.3	1.58	177.3	1.44	177.3	1.19	177.3	-1.19	177.3	1.06	177.3	1.72	177.3	-0.4	177.3	3.12	177.3	6.16	177.3	2.97	177.3	2.89	177.3	7.89	177.3	-1.76
178.2	2.78	178.2	2.69	178.2	2.84	178.2	1.66	178.2	0.93	178.2	1.59	178.2	3.84	178.2	0.6	178.2	1.68	178.2	-0.73	178.2	-0.67	178.2	3.56	178.2	1.44	178.2	1.42	178.2	-1.04	178.2	-3.77	178.2	-1.21	178.2	2.63	178.2	1.01	178.2	2.9	178.2	5.43	178.2	2.75	178.2	2.35	178.2	6.42	178.2	0.57
179.1	0.06	179.1	1.05	179.1	0.33	179.1	-1.09	179.1	2.54	179.1	1.68	179.1	1.64	179.1	2.05	179.1	1.98	179.1	-2.17	179.1	-0.36	179.1	1.7	179.1	2.03	179.1	4.38	179.1	1.74	179.1	-3.21	179.1	0.07	179.1	-0.99	179.1	-0.13	179.1	3.87	179.1	5.64	179.1	2.32	179.1	4.31	179.1	7.4	179.1	-1.4
180	2.93	180	0.24	180	2.16	180	1.46	180	3.68	180	-0.62	180	2.28	180	3.06	180	4.61	180	0.88	180	-0.22	180	2.89	180	1.28	180	1.01	180	0.08	180	-3.07	180	-1.8	180	0.58	180	-0.47	180	0.59	180	2.14	180	2.34	180	1.02	180	6.07	180	-1.96
180.9	-0.79	180.9	-1.66	180.9	5.18	180.9	0.98	180.9	3.71	180.9	-0.46	180.9	1.76	180.9	1.12	180.9	4.79	180.9	1.68	180.9	1.67	180.9	2.67	180.9	1.4	180.9	1.35	180.9	1.02	180.9	-1.86	180.9	2.2	180.9	1.99	180.9	0.96	180.9	1.18	180.9	2.74	180.9	1.95	180.9	4.71	180.9	6.58	180.9	0
181.8	0.87	181.8	1.1	181.8	2.75	181.8	-0.28	181.8	2.85	181.8	5.13	181.8	-0.06	181.8	2.58	181.8	1.53	181.8	-1.08	181.8	1.51	181.8	3.96	181.8	-1.01	181.8	3.79	181.8	-1.67	181.8	-2.23	181.8	1.25	181.8	1.31	181.8	-1.2	181.8	3.57	181.8	5.45	181.8	1.36	181.8	3.42	181.8	4.66	181.8	0.2
182.7	1	182.7	0.19	182.7	3.48	182.7	-1.52	182.7	0.63	182.7	4.11	182.7	0.6	182.7	0.54	182.7	2.88	182.7	0.53	182.7	-0.23	182.7	3.2	182.7	1.82	182.7	1.31	182.7	-0.87	182.7	-2.85	182.7	0.33	182.7	0.2	182.7	0.86	182.7	2.92	182.7	5.07	182.7	1.54	182.7	1.47	182.7	7.17	182.7	-1.02
183.6	0.04	183.6	0.28	183.6	2.04	183.6	-0.77	183.6	5.26	183.6	4.23	183.6	1.75	183.6	1.08	183.6	3.48	183.6	-1.28	183.6	0.57	183.6	1.91	183.6	0.42	183.6	0.76	183.6	-0.93	183.6	-3.41	183.6	-2.59	183.6	-0.28	183.6	-1.03	183.6	2.41	183.6	1.05	183.6	0.43	183.6	1.15	183.6	6.53	183.6	0.37
184.5	2.18	184.5	0.05	184.5	2.55	184.5	-0.94	184.5	2.8	184.5	-1.36	184.5	3.29	184.5	0.98	184.5	1.37	184.5	-2.48	184.5	1.18	184.5	1.3	184.5	0.81	184.5	3.8	184.5	-1.41	184.5	-2.79	184.5	-1.32	184.5	-2.88	184.5	-1.31	184.5	4.35	184.5	2.89	184.5	2.28	184.5	3.69	184.5	5.2	184.5	0.91
185.4	1.08	185.4	2.84	185.4	1.31	185.4	0.73	185.4	3.22	185.4	0.94	185.4	1.41	185.4	3.15	185.4	2.7	185.4	-0.28	185.4	0.58	185.4	4.23	185.4	2.42	185.4	2.99	185.4	-1.07	185.4	-0.94	185.4	0.35	185.4	3.25	185.4	-1.41	185.4	1.38	185.4	4.19	185.4	3.48	185.4	5.09	185.4	9.93	185.4	-2.32
186.3	2.42	186.3	1.49	186.3	2.41	186.3	-0.93	186.3	4.34	186.3	3.07	186.3	0.45	186.3	3.16	186.3	2.9	186.3	-0.43	186.3	1.22	186.3	1.75	186.3	-1.25	186.3	1.2	186.3	-0.79	186.3	-0.89	186.3	0.35	186.3	0.04	186.3	-2.58	186.3	2.88	186.3	2.88	186.3	2.15	186.3	0.76	186.3	9.27	186.3	-3.01
187.2	1.26	187.2	-1.17	187.2	2.35	187.2	0.62	187.2	2.78	187.2	3.81	187.2	3.29	187.2	0.71	187.2	-0.5	187.2	-0.4	187.2	0.46	187.2	3.99	187.2	2.22	187.2	1.74	187.2	-0.51	187.2	-1.1	187.2	-0.41	187.2	0.75	187.2	-1.12	187.2	1.32	187.2	4.7	187.2	2.07	187.2	2.3	187.2	8.89	187.2	-2.08
188.1	0.64	188.1	0.47	188.1	-1.27	188.1	0.35	188.1	2.58	188.1	4.26	188.1	0.11	188.1	0.91	188.1	0.03	188.1	-0.8	188.1	1.13	188.1	4.26	188.1	-0.77	188.1	0.53	188.1	-1	188.1	-3.44	188.1	1.52	188.1	1.11	188.1	-1.8	188.1	2.24	188.1	5.84	188.1	0.21	188.1	3.67	188.1	5.16	188.1	-0.35
189	0.87	189	0.03	189	2.34	189	-0.27	189	0.8	189	4.49	189	2.91	189	2.61	189	3.88	189	0.85	189	-1.22	189	3.07	189	3.39	189	1.12	189	1.74	189	-2.82	189	0.2	189	0.07	189	0.95	189	2.41	189	4.71	189	2.26	189	4.02	189	6.25	189	-2.16
189.9	3.71	189.9	-0.34	189.9	2.4	189.9	1.03	189.9	3.2	189.9	1.24	189.9	2.76	189.9	1.42	189.9	-0.61	189.9	-2.63	189.9	2.86	189.9	4	189.9	0.33	189.9	2.52	189.9	0.58	189.9	-2.54	189.9	0.04	189.9	2.21	189.9	-0.88	189.9	3.1	189.9	4.41	189.9	4.16	189.9	0.5	189.9	7.1	189.9	0.78
190.8	-1.07	190.8	-0.43	190.8	1.99	190.8	0.45	190.8	4.89	190.8	4.09	190.8	0.86	190.8	-0.35	190.8	0.48	190.8	-1.31	190.8	1.29	190.8	2.62	190.8	0.51	190.8	1.83	190.8	0.43	190.8	-3.44	190.8	4.44	190.8	-1.18	190.8	-0.33	190.8	2.92	190.8	4.65	190.8	-0.49	190.8	5.96	190.8	5.24	190.8	1.21
191.7	0.97	191.7	-1.8	191.7	4.38	191.7	-1.92	191.7	3.32	191.7	3.88	191.7	1.12	191.7	1.27	191.7	3.45	191.7	-1.23	191.7	2.38	191.7	2.51	191.7	-2.77	191.7	1.44	191.7	-0.73	191.7	-0.7	191.7	-0.15	191.7	0.76	191.7	-1.32	191.7	4.44	191.7	2.75	191.7	2.53	191.7	1.81	191.7	6.86	191.7	-1.67
192.6	-2.58	192.6	-0.08	192.6	3.42	192.6	-0.43	192.6	3.64	192.6	0.74	192.6	0.96	192.6	0.52	192.6	3.33	192.6	-1.06	192.6	2.19	192.6	2.01	192.6	1.15	192.6	3.7	192.6	-2.68	192.6	-0.68	192.6	2.55	192.6	-0.68	192.6	-0.06	192.6	4.19	192.6	4.67	192.6	5.22	192.6	3.41	192.6	6.26	192.6	1.03
193.5	1.06	193.5	1.09	193.5	2.4	193.5	-1.69	193.5	1.05	193.5	2.12	193.5	2.32	193.5	0.19	193.5	3.3	193.5	-0.3	193.5	0.5	193.5	4.68	193.5	0.72	193.5	1.56	193.5	-0.37	193.5	0.59	193.5	0.27	193.5	-0.01	193.5	-1.39	193.5	4.26	193.5	4.38	193.5	1.59	193.5	3.44	193.5	7.36	193.5	-0.89
194.4	-0.06	194.4	2.51	194.4	3.38	194.4	-1.71	194.4	2.84	194.4	-0.14	194.4	1.36	194.4	2.16	194.4	3.3	194.4	0.51	194.4	1.5	194.4	1.59	194.4	3.63	194.4	0.43	194.4	0.02	194.4	-2.46	194.4	-0.24	194.4	-0.96	194.4	0.64	194.4	2.74	194.4	1.92	194.4	0.23	194.4	3.69	194.4	6.77	194.4	-1.14
195.3	0.67	195.3	0.35	195.3	2.98	195.3	-0.68	195.3	3.11	195.3	2.75	195.3	0.46	195.3	2.4	195.3	1.2	195.3	0.33	195.3	0.96	195.3	3.63	195.3	0.99	195.3	2.85	195.3	-1.38	195.3	-4.27	195.3	1.54	195.3	2.07	195.3	1.49	195.3	2.33	195.3	4.44	195.3	0.51	195.3	2.73	195.3	7.29	195.3	0.85
196.2	0.45	196.2	1.43	196.2	0.82	196.2	0.44	196.2	2	196.2	5.06	196.2	1.66	196.2	1.74	196.2	2.61	196.2	-2.82	196.2	-0.47	196.2	2.16	196.2	1.07	196.2	1.72	196.2	0.4	196.2	-3.29	196.2	2.32	196.2	0.96	196.2	1.91	196.2	2.93	196.2	4.54	196.2	3.63	196.2	6.85	196.2	6.92	196.2	1.97
197.1	1.38	197.1	-1.08	197.1	1.38	197.1	-0.8	197.1	5.05	197.1	0.92	197.1	1.41	197.1	1.16	197.1	0.81	197.1	-1.95	197.1	2.12	197.1	3.38	197.1	0.24	197.1	1.47	197.1	0.05	197.1	-1.96	197.1	1.75	197.1	-0.48	197.1	0.71	197.1	2.84	197.1	4.89	197.1	2.27	197.1	2.7	197.1	5.89	197.1	0.55
198	2.39	198	-1.88	198	2.14	198	0.42	198	2.15	198	-0.07	198	3.42	198	-1.89	198	3.17	198	2.66	198	0.19	198	3.11	198	0.16	198	-0.72	198	0.87	198	-1.84	198	-0.81	198	-0.34	198	-1.74	198	1.62	198	5.1	198	2.66	198	2.46	198	7.61	198	-1.67
198.9	-0.41	198.9	0.28	198.9	1.34	198.9	-2.18	198.9	3.55	198.9	4.37	198.9	-1.18	198.9	2.44	198.9	3.25	198.9	-2.51	198.9	2.97	198.9	4.66	198.9	-0.91	198.9	2.51	198.9	0.33	198.9	-3.46	198.9	-0.46	198.9	1.2	198.9	-1.76	198.9	1.89	198.9	5.59	198.9	1.7	198.9	2.45	198.9	7.43	198.9	-0.8
199.8	1.04	199.8	0.14	199.8	2.82	199.8	-0.14	199.8	5.04	199.8	4.54	199.8	1.21	199.8	0.34	199.8	2.78	199.8	2.63	199.8	0.04	199.8	1.98	199.8	1.3	199.8	1.41	199.8	0.62	199.8	-0.16	199.8	2.43	199.8	-0.83	199.8	-0.85	199.8	2.84	199.8	3.09	199.8	3.87	199.8	5.91	199.8	7.97	199.8	-0.06
200.7	-0.47	200.7	1.7	200.7	1.91	200.7	-0.28	200.7	1.04	200.7	0.05	200.7	2.02	200.7	0.88	200.7	1.65	200.7	0.47	200.7	-0.84	200.7	2.13	200.7	0.77	200.7	-0.23	200.7	0.38	200.7	-2.11	200.7	0.1	200.7	1.08	200.7	1.14	200.7	1.24	200.7	4.13	200.7	1.07	200.7	2.69	200.7	7.25	200.7	-1.83
201.6	2.05	201.6	1.14	201.6	1.59	201.6	2.88	201.6	3.59	201.6	4.07	201.6	2.75	201.6	0.17	201.6	0.6	201.6	0.48	201.6	1.24	201.6	3.55	201.6	2.15	201.6	2.05	201.6	-2.93	201.6	-3.14	201.6	-1.36	201.6	1.13	201.6	-0.2	201.6	3.93	201.6	5.02	201.6	3.67	201.6	0.77	201.6	7.03	201.6	-1.59
202.5	2.23	202.5	1.48	202.5	2.02	202.5	0.6	202.5	3.07	202.5	3.12	202.5	0.63	202.5	1.35	202.5	0.76	202.5	1.02	202.5	3.39	202.5	3.95	202.5	0.25	202.5	2.1	202.5	-2.02	202.5	-3.27	202.5	-0.31	202.5	1.09	202.5	1.02	202.5	1.94	202.5	4.53	202.5	1.46	202.5	1.09	202.5	11.21	202.5	1.09
203.4	-1.04	203.4	-0.39	203.4	1.33	203.4	-3	203.4	4.16	203.4	5.95	203.4	-1.75	203.4	3.97	203.4	3.28	203.4	-1.88	203.4	1.53	203.4	5.54	203.4	-3	203.4	3.04	203.4	1.05	203.4	-3.39	203.4	0.43	203.4	0.34	203.4	1.45	203.4	4.68	203.4	4	203.4	1.58	203.4	6.63	203.4	5.28	203.4	0.15
204.3	1.91	204.3	1.7	204.3	2.14	204.3	-0.9	204.3	3.69	204.3	2.62	204.3	1.96	204.3	0.02	204.3	1.59	204.3	0.42	204.3	-0.05	204.3	4.88	204.3	0.63	204.3	-0.26	204.3	-0.45	204.3	-1.53	204.3	-0.01	204.3	0.92	204.3	0.1	204.3	3.38	204.3	3.97	204.3	-0.03	204.3	6.75	204.3	6.3	204.3	-2.41
205.2	2.32	205.2	1.73	205.2	2.74	205.2	-1.87	205.2	3.61	205.2	3.45	205.2	2.13	205.2	1.51	205.2	2.23	205.2	-1.93	205.2	1.59	205.2	2.4	205.2	0.38	205.2	1.81	205.2	-1.49	205.2	-2.25	205.2	-0.08	205.2	0.94	205.2	0.44	205.2	1.52	205.2	3.64	205.2	2.07	205.2	2.89	205.2	6.08	205.2	1.41
206.1	2.08	206.1	0.21	206.1	-0.4	206.1	-1.81	206.1	6.19	206.1	4.14	206.1	0.26	206.1	0.05	206.1	1.39	206.1	0.46	206.1	-0.21	206.1	5.32	206.1	-0.4	206.1	0.95	206.1	-1.25	206.1	-1.79	206.1	-1.3	206.1	4.16	206.1	-0.19	206.1	3.52	206.1	5.17	206.1	3.77	206.1	5.91	206.1	9.95	206.1	0.66
207	2.37	207	0.67	207	1.45	207	1.39	207	3.11	207	6.37	207	1.97	207	-0.38	207	1.84	207	1.26	207	2.09	207	3.28	207	1.41	207	1.66	207	0.95	207	0	207	1.03	207	-1.9	207	-2.08	207	3.46	207	4.44	207	2.39	207	3.54	207	4.29	207	-1.11
207.9	4.21	207.9	0.02	207.9	1.02	207.9	1.98	207.9	2.59	207.9	2.15	207.9	3.05	207.9	2.1	207.9	3.07	207.9	-1.76	207.9	0.76	207.9	2.26	207.9	-0.91	207.9	2.4	207.9	0.5	207.9	-2.23	207.9	1.48	207.9	-0.3	207.9	-1.17	207.9	3.6	207.9	4.31	207.9	2.13	207.9	6.11	207.9	6.96	207.9	0.19
208.8	1.54	208.8	2.65	208.8	3.02	208.8	-1.33	208.8	2.6	208.8	0.68	208.8	2.44	208.8	1.04	208.8	1.52	208.8	-1.65	208.8	1.36	208.8	3.87	208.8	-1.33	208.8	2.51	208.8	-0.62	208.8	-3.05	208.8	0.26	208.8	-0.65	208.8	0.9	208.8	3.82	208.8	5.5	208.8	1.62	208.8	3.36	208.8	5.75	208.8	0.46
209.7	0.55	209.7	-1.16	209.7	2.25	209.7	-1.42	209.7	4.55	209.7	1.49	209.7	1.51	209.7	3.1	209.7	2.22	209.7	-1.77	209.7	1.24	209.7	1.35	209.7	1.19	209.7	0.15	209.7	1.42	209.7	-2.63	209.7	-1.1	209.7	0.75	209.7	0	209.7	1.74	209.7	5.18	209.7	0.1	209.7	4.16	209.7	6.88	209.7	-0.07
210.6	-0.95	210.6	-0.82	210.6	6.41	210.6	0.8	210.6	4.15	210.6	2.87	210.6	-0.57	210.6	0.56	210.6	4.87	210.6	-2.47	210.6	-0.28	210.6	3.35	210.6	1.12	210.6	-0.53	210.6	-0.68	210.6	-4.85	210.6	-1.28	210.6	-3.09	210.6	-0.34	210.6	3.62	210.6	5.41	210.6	0.4	210.6	3.55	210.6	5.18	210.6	0.7
211.5	-0.89	211.5	0.33	211.5	3.23	211.5	-0.45	211.5	3.84	211.5	2.64	211.5	3.89	211.5	1.82	211.5	0.85	211.5	-0.51	211.5	2.9	211.5	2.27	211.5	1.01	211.5	1.72	211.5	-0.82	211.5	-3.62	211.5	0.85	211.5	-0.88	211.5	-0.8	211.5	3.09	211.5	7.63	211.5	1.87	211.5	5.54	211.5	8.49	211.5	-1.98
212.4	-0.54	212.4	2.83	212.4	2.05	212.4	-0.63	212.4	3.44	212.4	4.16	212.4	1.39	212.4	3.97	212.4	2.7	212.4	0.24	212.4	0.6	212.4	4.41	212.4	1.38	212.4	3.93	212.4	-1.12	212.4	-3.59	212.4	-0.81	212.4	1.56	212.4	0.02	212.4	3.58	212.4	3.08	212.4	2.03	212.4	2.33	212.4	6.79	212.4	-2.33
213.3	-0.75	213.3	-0.72	213.3	3.1	213.3	1.76	213.3	5.91	213.3	3.79	213.3	-1.88	213.3	2.04	213.3	1.21	213.3	0.26	213.3	3.17	213.3	4.45	213.3	-1.38	213.3	3.45	213.3	-0.24	213.3	-3.64	213.3	0.89	213.3	1.33	213.3	0.24	213.3	3.76	213.3	5.53	213.3	1.48	213.3	2.34	213.3	5.93	213.3	0.04
214.2	2.09	214.2	-1.44	214.2	1.21	214.2	1.05	214.2	0.71	214.2	4.82	214.2	3.43	214.2	0.84	214.2	0.87	214.2	0.8	214.2	-0.03	214.2	3.36	214.2	3.08	214.2	-0.69	214.2	-1.77	214.2	-2.72	214.2	2.61	214.2	-0.06	214.2	2.4	214.2	-0.12	214.2	3.54	214.2	2.84	214.2	4.22	214.2	7.29	214.2	-0.16
215.1	-0.65	215.1	0.21	215.1	1.65	215.1	-0.97	215.1	3.53	215.1	2.21	215.1	1.98	215.1	2.97	215.1	4.5	215.1	-1.43	215.1	1.65	215.1	3.81	215.1	0.8	215.1	0.87	215.1	2.47	215.1	-4.34	215.1	0.77	215.1	0.87	215.1	-1.65	215.1	0.91	215.1	4.44	215.1	2.98	215.1	2.85	215.1	6.7	215.1	0.93
216	2.63	216	-1.87	216	3.65	216	-2.22	216	2.33	216	3.63	216	4.38	216	1.17	216	0.73	216	-0.84	216	2.08	216	4.5	216	0.18	216	1.13	216	-0.44	216	-1.37	216	2.05	216	1.02	216	-0.7	216	2.71	216	3.06	216	4.9	216	6.07	216	8.45	216	0.89
216.9	2.18	216.9	0.44	216.9	6.5	216.9	-0.04	216.9	2.61	216.9	2.3	216.9	1.9	216.9	2.6	216.9	2.61	216.9	0.97	216.9	-0.71	216.9	4.53	216.9	1.87	216.9	1.78	216.9	-1.65	216.9	-5.28	216.9	-0.11	216.9	0.25	216.9	0.05	216.9	3.8	216.9	2.76	216.9	1.77	216.9	5.03	216.9	8.59	216.9	0.18
217.8	0.99	217.8	2.34	217.8	1.6	217.8	-1.46	217.8	5.24	217.8	2.93	217.8	3.22	217.8	0.5	217.8	2.21	217.8	-1.52	217.8	1.71	217.8	4.21	217.8	0.42	217.8	1.32	217.8	-1.17	217.8	-3.6	217.8	-0.74	217.8	3.54	217.8	0.01	217.8	4.63	217.8	3.97	217.8	2.42	217.8	0.72	217.8	8.19	217.8	-0.41
218.7	1.35	218.7	-1.07	218.7	4.13	218.7	0.11	218.7	4.76	218.7	2.6	218.7	0.68	218.7	1.67	218.7	3.97	218.7	-0.27	218.7	2.04	218.7	5.37	218.7	1.07	218.7	1.46	218.7	-0.7	218.7	-3.83	218.7	0.5	218.7	0.42	218.7	0.94	218.7	2.33	218.7	3.58	218.7	0.64	218.7	4.14	218.7	7.2	218.7	0.27
219.6	2.21	219.6	0.96	219.6	1.31	219.6	1.71	219.6	0.45	219.6	2.26	219.6	1.84	219.6	3.73	219.6	0.58	219.6	3.38	219.6	2.26	219.6	2.49	219.6	-2.16	219.6	3.69	219.6	0.51	219.6	-3.95	219.6	0.87	219.6	0.45	219.6	-2.08	219.6	4.15	219.6	6.83	219.6	0.81	219.6	6.01	219.6	6.83	219.6	-1.64
220.5	1.88	220.5	1.77	220.5	1.52	220.5	-0.65	220.5	4.87	220.5	-0.95	220.5	1.49	220.5	1.12	220.5	4.75	220.5	1.25	220.5	2.61	220.5	0.81	220.5	0.12	220.5	2.83	220.5	-0.35	220.5	-0.84	220.5	-0.3	220.5	-2.79	220.5	-0.7	220.5	2.81	220.5	5.75	220.5	2.97	220.5	3.69	220.5	4.91	220.5	-0.61
221.4	-1.11	221.4	-1.25	221.4	4.78	221.4	-1	221.4	3.45	221.4	4.62	221.4	0.52	221.4	1.59	221.4	2.13	221.4	3.01	221.4	1.49	221.4	4.75	221.4	0.59	221.4	1.92	221.4	2.25	221.4	0.82	221.4	1.98	221.4	1.31	221.4	-0.85	221.4	3.04	221.4	6.47	221.4	3.85	221.4	2.85	221.4	6.19	221.4	0.49
222.3	0.01	222.3	-0.48	222.3	1.9	222.3	1.22	222.3	2.84	222.3	2.63	222.3	3.97	222.3	-0.4	222.3	1.37	222.3	0.11	222.3	2.03	222.3	2.94	222.3	3.02	222.3	2.5	222.3	1.67	222.3	-0.42	222.3	0.45	222.3	3.02	222.3	0.01	222.3	4.1	222.3	7.71	222.3	0.84	222.3	3.7	222.3	6.57	222.3	-0.21
223.2	1.83	223.2	1.21	223.2	4	223.2	0.78	223.2	5.14	223.2	1.55	223.2	1.89	223.2	2.14	223.2	2.05	223.2	-1.6	223.2	2.23	223.2	2.06	223.2	1.16	223.2	2.62	223.2	-1.26	223.2	-3.21	223.2	1.57	223.2	0.92	223.2	3.19	223.2	2.98	223.2	4.27	223.2	4.23	223.2	4.51	223.2	6.06	223.2	3.41
224.1	1.35	224.1	0.33	224.1	2.85	224.1	0.66	224.1	4.45	224.1	2.03	224.1	2.37	224.1	1.65	224.1	2.48	224.1	1.79	224.1	-0.16	224.1	4.2	224.1	0.47	224.1	0.64	224.1	-1.52	224.1	-4.65	224.1	1.73	224.1	3.71	224.1	0.77	224.1	1.6	224.1	3.41	224.1	2.31	224.1	4.56	224.1	8.42	224.1	-1.24
225	-0.21	225	1.11	225	3.51	225	0.29	225	2.48	225	0.61	225	1.42	225	3.77	225	2.79	225	1.57	225	1.7	225	3.32	225	0.44	225	3.42	225	-1.11	225	-0.4	225	0.67	225	0.98	225	1.5	225	3.28	225	5.25	225	2.16	225	3.31	225	5.2	225	-1.52
225.9	0.81	225.9	-1.36	225.9	3.12	225.9	-0.39	225.9	5.65	225.9	-0.36	225.9	-1.66	225.9	0.77	225.9	4.23	225.9	-0.55	225.9	0.54	225.9	2.4	225.9	-0.76	225.9	1.01	225.9	2.11	225.9	-2.59	225.9	1.47	225.9	1.27	225.9	1.99	225.9	3.4	225.9	7.08	225.9	6.17	225.9	4.24	225.9	9.5	225.9	-0.68
226.8	2.53	226.8	3.6	226.8	5.77	226.8	0.81	226.8	3.3	226.8	0.67	226.8	3.4	226.8	3.3	226.8	4.32	226.8	-1.51	226.8	2.43	226.8	3.83	226.8	-0.56	226.8	1.15	226.8	1.49	226.8	-2.67	226.8	-1.5	226.8	2.3	226.8	-1.83	226.8	4.27	226.8	3.01	226.8	3.8	226.8	2.42	226.8	8.27	226.8	-0.59
227.7	3.43	227.7	0.32	227.7	3.72	227.7	-0.19	227.7	5.1	227.7	3.73	227.7	3.25	227.7	3.72	227.7	3.42	227.7	0.21	227.7	1.95	227.7	3.14	227.7	0.86	227.7	2.08	227.7	0.31	227.7	-1.56	227.7	-1.71	227.7	-1.61	227.7	0.98	227.7	3.32	227.7	4.3	227.7	4.93	227.7	4.65	227.7	5.95	227.7	-2.28
228.6	-1.24	228.6	1.5	228.6	1.19	228.6	1.7	228.6	2.22	228.6	2.24	228.6	1.37	228.6	1.96	228.6	0.9	228.6	-1.44	228.6	1.69	228.6	3.44	228.6	-0.78	228.6	1.97	228.6	-0.58	228.6	-4.14	228.6	0.07	228.6	2.06	228.6	1.37	228.6	4.55	228.6	4.64	228.6	2.05	228.6	2.81	228.6	6.44	228.6	0.81
229.5	3.91	229.5	0.04	229.5	3.62	229.5	2.94	229.5	3.27	229.5	0.65	229.5	1.41	229.5	1.43	229.5	3.8	229.5	0.84	229.5	-0.02	229.5	2.88	229.5	0.18	229.5	1.37	229.5	-2.76	229.5	-2.18	229.5	0.92	229.5	-0.55	229.5	0.57	229.5	2.79	229.5	2.24	229.5	3.58	229.5	1.28	229.5	5.35	229.5	1.49
230.4	-1.59	230.4	1.4	230.4	2.61	230.4	-0.31	230.4	3.55	230.4	3.35	230.4	-1.08	230.4	2.48	230.4	1.98	230.4	-2.76	230.4	0.05	230.4	2.9	230.4	0.32	230.4	2.12	230.4	-1.54	230.4	-5.52	230.4	-0.03	230.4	1.84	230.4	0.02	230.4	3.71	230.4	3.96	230.4	0.76	230.4	4.71	230.4	7.41	230.4	-0.49
231.3	-0.66	231.3	1.04	231.3	5.31	231.3	-0.14	231.3	0.5	231.3	3.13	231.3	-1.62	231.3	2.4	231.3	2.51	231.3	1.27	231.3	0.44	231.3	2.47	231.3	-1.68	231.3	-0.12	231.3	0.16	231.3	-0.62	231.3	-0.65	231.3	-0.38	231.3	0.89	231.3	2.59	231.3	5.44	231.3	3.49	231.3	2.24	231.3	5.54	231.3	-0.89
232.2	3.1	232.2	-2.45	232.2	1.95	232.2	-0.28	232.2	0.92	232.2	1.3	232.2	1.07	232.2	0.58	232.2	2.13	232.2	0.33	232.2	0.15	232.2	1.27	232.2	2.29	232.2	3.47	232.2	-1.2	232.2	-2.51	232.2	0.86	232.2	-1.48	232.2	2.01	232.2	4.44	232.2	4.24	232.2	1.7	232.2	5.69	232.2	7.39	232.2	-0.02
233.1	0.94	233.1	2.48	233.1	4.69	233.1	-0.3	233.1	4.08	233.1	4.63	233.1	2.5	233.1	4.1	233.1	2.25	233.1	0.94	233.1	3.4	233.1	5.43	233.1	0.81	233.1	1.42	233.1	-0.62	233.1	-4.55	233.1	0.85	233.1	0.26	233.1	1.06	233.1	1.16	233.1	2.79	233.1	3.41	233.1	1.01	233.1	5.88	233.1	-0.22
234	3.48	234	-0.76	234	0.57	234	1.53	234	3.3	234	4.11	234	2.22	234	1.26	234	2.8	234	-1.05	234	0.76	234	2.49	234	-0.03	234	-0.43	234	1.73	234	-4.09	234	-0.3	234	1.92	234	0.06	234	1.7	234	6.27	234	2.06	234	4.03	234	7.88	234	-0.9
234.9	3.07	234.9	1.8	234.9	1.56	234.9	-0.11	234.9	4.14	234.9	2.67	234.9	0.42	234.9	3.42	234.9	3.72	234.9	-0.01	234.9	1.94	234.9	5.3	234.9	-0.29	234.9	3.56	234.9	1.12	234.9	-2.87	234.9	0.04	234.9	1.74	234.9	-2.14	234.9	3.98	234.9	4.58	234.9	3.14	234.9	2.51	234.9	7.03	234.9	-2.75
235.8	0.63	235.8	-1.35	235.8	3.5	235.8	-0.06	235.8	0.19	235.8	3.96	235.8	1.29	235.8	0.57	235.8	1.72	235.8	1.47	235.8	-0.01	235.8	4.35	235.8	1.61	235.8	0.47	235.8	0.24	235.8	-1.53	235.8	-1.34	235.8	-1.62	235.8	0.17	235.8	1.99	235.8	6.63	235.8	2.36	235.8	4.15	235.8	5.84	235.8	-0.62
236.7	2.46	236.7	2.31	236.7	2.31	236.7	0.04	236.7	4.09	236.7	1.65	236.7	1.68	236.7	4.57	236.7	2.11	236.7	-0.63	236.7	0.56	236.7	5.4	236.7	1.09	236.7	1.04	236.7	-0.03	236.7	-2.94	236.7	-0.52	236.7	0.8	236.7	-0.35	236.7	3.89	236.7	6.23	236.7	0.49	236.7	2.19	236.7	6.39	236.7	-0.23
237.6	1.99	237.6	2.02	237.6	4.32	237.6	0.04	237.6	4.79	237.6	2.54	237.6	2.15	237.6	4.2	237.6	4.94	237.6	-0.84	237.6	2.85	237.6	5.63	237.6	2.21	237.6	1.24	237.6	1.09	237.6	-3.09	237.6	1.12	237.6	-1.14	237.6	1.3	237.6	4.41	237.6	4.13	237.6	1.82	237.6	3.62	237.6	7.96	237.6	-2.18
238.5	0.12	238.5	0.61	238.5	2.68	238.5	-1.05	238.5	4.02	238.5	2.02	238.5	3	238.5	3.75	238.5	2.34	238.5	-0.31	238.5	1.83	238.5	6.43	238.5	2.81	238.5	3.48	238.5	0.24	238.5	-2.96	238.5	-1.96	238.5	1.76	238.5	2.83	238.5	4.59	238.5	3.58	238.5	1.93	238.5	2.62	238.5	6.66	238.5	-0.52
239.4	-1.36	239.4	-0.43	239.4	4.47	239.4	-1.66	239.4	1.99	239.4	3.08	239.4	4.16	239.4	1.69	239.4	3.05	239.4	-1.94	239.4	3.06	239.4	4.42	239.4	2.09	239.4	1.51	239.4	-0.53	239.4	-4.18	239.4	1.04	239.4	-1.73	239.4	-0.01	239.4	4.87	239.4	3.87	239.4	2.36	239.4	4.35	239.4	5.57	239.4	-0.54
240.3	1.54	240.3	1.66	240.3	0.01	240.3	-0.75	240.3	4.12	240.3	3.61	240.3	4.52	240.3	2.67	240.3	3.36	240.3	-1.25	240.3	3.43	240.3	3.75	240.3	2.2	240.3	0.91	240.3	1.62	240.3	-3.01	240.3	1.38	240.3	1.59	240.3	0.5	240.3	3.31	240.3	4.96	240.3	2.29	240.3	5.07	240.3	9.52	240.3	0.5
241.2	0.26	241.2	-0.83	241.2	2.36	241.2	1.47	241.2	5.1	241.2	3.02	241.2	1.96	241.2	1.23	241.2	1.63	241.2	1	241.2	0.78	241.2	4.79	241.2	2.78	241.2	1.36	241.2	-0.54	241.2	-4.29	241.2	0.9	241.2	-0.3	241.2	-0.79	241.2	5.4	241.2	4.4	241.2	1.36	241.2	4.51	241.2	5.97	241.2	-1.39
242.1	1.83	242.1	1.86	242.1	1.04	242.1	1.24	242.1	4.33	242.1	1.65	242.1	2.46	242.1	2.46	242.1	2.48	242.1	1.67	242.1	2.37	242.1	2.19	242.1	1.97	242.1	0.85	242.1	0.16	242.1	-3.07	242.1	1.5	242.1	0.56	242.1	1.46	242.1	4.12	242.1	4.83	242.1	0.58	242.1	5.38	242.1	8.04	242.1	-0.16
243	1.92	243	0.24	243	2.85	243	0.19	243	4.08	243	5.13	243	3.49	243	2.19	243	2.87	243	-0.11	243	-0.11	243	4	243	1.02	243	1.61	243	3.12	243	-5.86	243	-2.34	243	-0.69	243	0.95	243	2.11	243	4.87	243	1.79	243	5.18	243	8.66	243	0.47
243.9	2.04	243.9	0.67	243.9	3.89	243.9	1.59	243.9	4.28	243.9	2.91	243.9	3.69	243.9	2.34	243.9	0.76	243.9	-2.04	243.9	1.13	243.9	3.1	243.9	-0.53	243.9	1.1	243.9	-2.78	243.9	-4.2	243.9	0.19	243.9	0.46	243.9	0.58	243.9	5.21	243.9	2.7	243.9	2.86	243.9	6.31	243.9	4.21	243.9	-1.08
244.8	2.55	244.8	1.4	244.8	0.98	244.8	0.48	244.8	3.8	244.8	3.58	244.8	3.01	244.8	2.74	244.8	4.77	244.8	1.32	244.8	0.74	244.8	5.49	244.8	2.33	244.8	-0.24	244.8	1.13	244.8	-4.24	244.8	-0.71	244.8	2.67	244.8	-1.22	244.8	2.63	244.8	3.86	244.8	1.43	244.8	3.77	244.8	6.64	244.8	-1.18
245.7	0.89	245.7	2.25	245.7	2.83	245.7	-0.48	245.7	5.22	245.7	3.22	245.7	1.25	245.7	3.58	245.7	1.42	245.7	-0.34	245.7	2.61	245.7	3.37	245.7	0.63	245.7	-0.01	245.7	-0.05	245.7	-2.02	245.7	0.32	245.7	0.48	245.7	-1.01	245.7	4.26	245.7	3.6	245.7	2.65	245.7	2.68	245.7	7.19	245.7	-1.03
246.6	2.82	246.6	0.54	246.6	3.82	246.6	-0.01	246.6	3.1	246.6	1.64	246.6	1.54	246.6	3.12	246.6	3.22	246.6	0.77	246.6	3.7	246.6	3.7	246.6	-0.16	246.6	0.31	246.6	-1.74	246.6	-2.21	246.6	0.16	246.6	-0.37	246.6	1.14	246.6	4.32	246.6	2.28	246.6	1.92	246.6	3.77	246.6	5.31	246.6	-1.07
247.5	0.89	247.5	0.38	247.5	2.76	247.5	-2.46	247.5	1.71	247.5	4.96	247.5	4.1	247.5	3.29	247.5	3.08	247.5	-1.18	247.5	0.87	247.5	4.42	247.5	1.73	247.5	2.04	247.5	0.81	247.5	-3.42	247.5	0.62	247.5	0.83	247.5	0.77	247.5	2.69	247.5	5.31	247.5	2.64	247.5	3.09	247.5	8.39	247.5	0.22
248.4	4.4	248.4	0.03	248.4	5.63	248.4	-0.24	248.4	3.36	248.4	4.24	248.4	1.43	248.4	3.74	248.4	4.97	248.4	-0.84	248.4	1.62	248.4	5.39	248.4	-1.5	248.4	0.05	248.4	1.28	248.4	-3.64	248.4	1.99	248.4	0.75	248.4	-2.24	248.4	1.83	248.4	5.44	248.4	2.75	248.4	4.66	248.4	9.05	248.4	-0.44
249.3	2.46	249.3	1.07	249.3	1.14	249.3	2.8	249.3	6.12	249.3	4.05	249.3	1.43	249.3	0.23	249.3	0.85	249.3	1.38	249.3	1.62	249.3	6.62	249.3	-1.14	249.3	2.06	249.3	-0.08	249.3	-3.44	249.3	-1.9	249.3	0.2	249.3	-3.12	249.3	3.76	249.3	5.89	249.3	1.11	249.3	4.3	249.3	7.05	249.3	-2.84
250.2	0.16	250.2	0.11	250.2	2.87	250.2	3	250.2	2.91	250.2	3.11	250.2	2.33	250.2	2.66	250.2	3.53	250.2	1.65	250.2	1.42	250.2	3.25	250.2	0.82	250.2	0.62	250.2	-0.56	250.2	-2.94	250.2	-0.39	250.2	0.69	250.2	0.64	250.2	2.88	250.2	4.99	250.2	3.54	250.2	2.79	250.2	7.93	250.2	0.15
251.1	1.39	251.1	2.26	251.1	2.03	251.1	2.18	251.1	3.51	251.1	3.3	251.1	1.27	251.1	0.1	251.1	4.68	251.1	1.15	251.1	2.05	251.1	6.68	251.1	2.46	251.1	-1.37	251.1	1.58	251.1	-4.41	251.1	0.44	251.1	1.62	251.1	2.12	251.1	2.46	251.1	3.31	251.1	1.74	251.1	6.51	251.1	8.58	251.1	-1.97
252	2.12	252	1.44	252	6.26	252	0.87	252	3.66	252	2.67	252	3.06	252	1.02	252	3.64	252	0.86	252	1.54	252	2.96	252	1.67	252	2.51	252	-0.24	252	-4.49	252	1.77	252	1.34	252	1.66	252	4.77	252	4.16	252	2.96	252	5.84	252	10.19	252	0.73
252.9	0.2	252.9	-1.98	252.9	1.28	252.9	-0.15	252.9	6.77	252.9	3.32	252.9	2.68	252.9	1.43	252.9	0.98	252.9	-0.05	252.9	1.89	252.9	0.97	252.9	0.82	252.9	1.2	252.9	-1.84	252.9	-4.67	252.9	-0.03	252.9	-2.04	252.9	0.43	252.9	3.83	252.9	4.4	252.9	1.72	252.9	3.99	252.9	6.63	252.9	-0.95
253.8	2.36	253.8	2.97	253.8	2.67	253.8	3.36	253.8	2.47	253.8	7.31	253.8	1.51	253.8	1.18	253.8	4.98	253.8	2.07	253.8	0.45	253.8	5.06	253.8	0.5	253.8	-1.12	253.8	1.3	253.8	-3.33	253.8	-1.43	253.8	1.27	253.8	-0.4	253.8	2.48	253.8	7.37	253.8	1.41	253.8	2.3	253.8	5.13	253.8	-1.74
254.7	2.55	254.7	-0.44	254.7	4.88	254.7	-0.62	254.7	2.64	254.7	2.38	254.7	4.56	254.7	2.62	254.7	3.22	254.7	-1.43	254.7	2.7	254.7	1.51	254.7	1.74	254.7	0.83	254.7	-0.79	254.7	-4.61	254.7	2.05	254.7	2.82	254.7	-0.85	254.7	1.85	254.7	4.1	254.7	2.66	254.7	4.83	254.7	10.58	254.7	-0.96
255.6	1.48	255.6	-2.28	255.6	2.85	255.6	-0.81	255.6	5.42	255.6	3.3	255.6	2.65	255.6	4.11	255.6	2.62	255.6	-1.61	255.6	2.44	255.6	3.4	255.6	1.31	255.6	3.1	255.6	1.28	255.6	-6.76	255.6	1.38	255.6	-1.98	255.6	-0.56	255.6	4.46	255.6	6.32	255.6	2.83	255.6	5.2	255.6	5.08	255.6	-3.15
256.5	-0.08	256.5	-1.7	256.5	3.82	256.5	1.04	256.5	5.38	256.5	1.72	256.5	1.18	256.5	0.74	256.5	4.68	256.5	-1.25	256.5	3.67	256.5	3.79	256.5	-0.7	256.5	-1.23	256.5	0.58	256.5	-3.61	256.5	1.13	256.5	-0.86	256.5	-0.97	256.5	1.79	256.5	4.97	256.5	1.1	256.5	4.48	256.5	8.25	256.5	-0.63
257.4	1.18	257.4	-0.7	257.4	2.38	257.4	-0.93	257.4	4.8	257.4	4.21	257.4	1.02	257.4	1.18	257.4	2.48	257.4	-2.62	257.4	0.56	257.4	3.44	257.4	-1.52	257.4	2.72	257.4	0.29	257.4	-3.78	257.4	-0.25	257.4	2.39	257.4	-0.2	257.4	6.46	257.4	4.47	257.4	2.04	257.4	4.72	257.4	7.4	257.4	-0.04
258.3	-0.5	258.3	2.65	258.3	3.14	258.3	-1.38	258.3	3.38	258.3	3.43	258.3	0.91	258.3	1.43	258.3	3.32	258.3	0.23	258.3	2.87	258.3	5.99	258.3	0.52	258.3	1.67	258.3	1.25	258.3	-2.34	258.3	-0.01	258.3	-0.39	258.3	-0.67	258.3	2.77	258.3	4.89	258.3	3.01	258.3	4.72	258.3	5.75	258.3	-0.87
259.2	0.67	259.2	1.18	259.2	5.25	259.2	0.69	259.2	4.44	259.2	2.06	259.2	0.8	259.2	1.4	259.2	2.57	259.2	5.08	259.2	2.79	259.2	2.84	259.2	-0.88	259.2	0.86	259.2	-0.98	259.2	-0.66	259.2	-0.84	259.2	-1.59	259.2	0.62	259.2	4.52	259.2	4.23	259.2	4.78	259.2	2.72	259.2	8.84	259.2	-1.04
260.1	2.41	260.1	0.23	260.1	3.8	260.1	0.51	260.1	5.78	260.1	0.21	260.1	0.77	260.1	2.67	260.1	3.94	260.1	-1.28	260.1	1.85	260.1	3.64	260.1	-1.54	260.1	2.26	260.1	0.77	260.1	-4.35	260.1	-0.52	260.1	0.77	260.1	-0.1	260.1	5.32	260.1	6.01	260.1	0.19	260.1	7.23	260.1	6.94	260.1	2.39
261	0.12	261	1.48	261	4.75	261	2.3	261	3.4	261	3.03	261	2.62	261	2.45	261	2.1	261	1.01	261	1.07	261	3.99	261	0.72	261	-0.11	261	-4.09	261	-0.88	261	-0.6	261	0.93	261	0.85	261	2.06	261	5.56	261	5.56	261	4.23	261	7.51	261	1.01
261.9	1.03	261.9	0.34	261.9	3.02	261.9	2.85	261.9	3.1	261.9	4.22	261.9	0.97	261.9	1.81	261.9	1.37	261.9	0.06	261.9	-2.42	261.9	7.08	261.9	-0.4	261.9	3.17	261.9	0.78	261.9	-3.8	261.9	1.05	261.9	0.35	261.9	2.84	261.9	3.27	261.9	5.53	261.9	3.31	261.9	3.5	261.9	6.23	261.9	0.26
262.8	3.7	262.8	0.51	262.8	4.11	262.8	-2.41	262.8	4.12	262.8	0.42	262.8	3.31	262.8	3.05	262.8	2.04	262.8	-1.97	262.8	-0.1	262.8	2.29	262.8	0.1	262.8	0.9	262.8	0.01	262.8	-3.23	262.8	-1.32	262.8	-0.2	262.8	-1.61	262.8	4.52	262.8	4.1	262.8	3.22	262.8	2.13	262.8	7.17	262.8	-0.95
263.7	0.04	263.7	0.59	263.7	2.85	263.7	-0.39	263.7	1.81	263.7	0.45	263.7	1.78	263.7	2.88	263.7	3.79	263.7	1.03	263.7	-0.04	263.7	5.01	263.7	0.88	263.7	4.73	263.7	-2.15	263.7	-2.42	263.7	0.33	263.7	0.05	263.7	0.21	263.7	6.01	263.7	3.37	263.7	4.08	263.7	5.57	263.7	7.65	263.7	-0.42
264.6	1.47	264.6	2.67	264.6	3.44	264.6	-1.5	264.6	5.34	264.6	3.56	264.6	1.79	264.6	3.57	264.6	3.33	264.6	-0.29	264.6	2.33	264.6	6.42	264.6	0.4	264.6	-0.43	264.6	2.08	264.6	-3.12	264.6	0.22	264.6	0.86	264.6	0.28	264.6	2.31	264.6	5.05	264.6	3.12	264.6	4.78	264.6	7.93	264.6	-0.47
265.5	0.91	265.5	0.55	265.5	5.38	265.5	-0.73	265.5	1.12	265.5	4.76	265.5	0.83	265.5	3.91	265.5	2.39	265.5	0.8	265.5	2.05	265.5	4.17	265.5	-1.15	265.5	-0.58	265.5	0.49	265.5	-2.11	265.5	-1.41	265.5	1	265.5	0.47	265.5	1.39	265.5	6.55	265.5	3.2	265.5	2.54	265.5	9.08	265.5	-0.31
266.4	2.03	266.4	0.76	266.4	3.92	266.4	-0.02	266.4	4.28	266.4	1.69	266.4	0.93	266.4	4.71	266.4	2.33	266.4	-1.09	266.4	2.55	266.4	4.53	266.4	-0.19	266.4	2.44	266.4	0.48	266.4	-4.83	266.4	0.44	266.4	0.49	266.4	1.72	266.4	2.07	266.4	4.93	266.4	2.92	266.4	3.36	266.4	6	266.4	1.47
267.3	-0.31	267.3	0.58	267.3	3.44	267.3	0.54	267.3	3.57	267.3	3.79	267.3	3.56	267.3	1.63	267.3	4.29	267.3	-2	267.3	0.6	267.3	4.2	267.3	0.69	267.3	0.79	267.3	1.46	267.3	-3.95	267.3	-1.42	267.3	0.37	267.3	-0.87	267.3	4.68	267.3	6.12	267.3	4.8	267.3	3.86	267.3	8.4	267.3	-1.15
268.2	0.96	268.2	2.07	268.2	3.76	268.2	-1.29	268.2	4.49	268.2	2.6	268.2	2.34	268.2	2.65	268.2	2.89	268.2	0.73	268.2	-1.42	268.2	5.42	268.2	0.17	268.2	-0.32	268.2	-0.46	268.2	-3.81	268.2	-0.61	268.2	0.79	268.2	0.17	268.2	4.25	268.2	3.81	268.2	2.81	268.2	5.4	268.2	5.85	268.2	-1.6
269.1	2.77	269.1	0.47	269.1	2.81	269.1	-2.2	269.1	4.73	269.1	2.6	269.1	2.82	269.1	1.88	269.1	2.77	269.1	-1.16	269.1	1.54	269.1	3.28	269.1	-0.44	269.1	0.3	269.1	-1.51	269.1	-4.25	269.1	-1.38	269.1	-0.14	269.1	1.68	269.1	2.42	269.1	5.05	269.1	3.5	269.1	4.34	269.1	7.42	269.1	2.77
270	0.56	270	3.76	270	1.59	270	2.99	270	5.27	270	2.4	270	2.64	270	3.65	270	3.72	270	1.73	270	1.5	270	4.76	270	0.05	270	1.17	270	0.07	270	-1.12	270	1.64	270	1.94	270	2.51	270	3	270	5.51	270	4.07	270	3.1	270	9.24	270	0.02
270.9	0.9	270.9	-1.41	270.9	4.99	270.9	1.25	270.9	3.75	270.9	2.93	270.9	1.37	270.9	0.57	270.9	6.07	270.9	0.61	270.9	3.12	270.9	5.83	270.9	0.65	270.9	1.45	270.9	-0.24	270.9	-5.37	270.9	0.31	270.9	1.46	270.9	-0.46	270.9	4.73	270.9	4.62	270.9	3.92	270.9	3.61	270.9	7.3	270.9	-0.68
271.8	-2.27	271.8	0.07	271.8	5.39	271.8	-0.39	271.8	2.29	271.8	3.16	271.8	1.17	271.8	1.67	271.8	4.3	271.8	-0.05	271.8	0.17	271.8	3.75	271.8	-0.33	271.8	-0.27	271.8	0	271.8	-2.12	271.8	-1.78	271.8	-0.5	271.8	-0.44	271.8	3.83	271.8	6	271.8	4.52	271.8	2.91	271.8	6.92	271.8	0.43
272.7	1.55	272.7	-1.05	272.7	2.84	272.7	-1.58	272.7	5.19	272.7	3.8	272.7	0.14	272.7	1.15	272.7	2.92	272.7	-0.08	272.7	2.75	272.7	3.58	272.7	-0.38	272.7	0.91	272.7	0.94	272.7	-1.62	272.7	-0.43	272.7	-0.16	272.7	2.1	272.7	4.11	272.7	3.5	272.7	5.57	272.7	3.15	272.7	6.74	272.7	1.23
273.6	-0.62	273.6	0.39	273.6	3.5	273.6	-0.59	273.6	5.01	273.6	3.04	273.6	2.27	273.6	3.04	273.6	3.36	273.6	-4	273.6	-0.25	273.6	1.76	273.6	0.28	273.6	1.4	273.6	-0.9	273.6	-4.92	273.6	-1.16	273.6	1.71	273.6	-0.37	273.6	3.65	273.6	7.04	273.6	1.96	273.6	4.66	273.6	10.91	273.6	-1.39
274.5	1.59	274.5	1.4	274.5	6.34	274.5	1.62	274.5	4.39	274.5	5.23	274.5	3.53	274.5	3.44	274.5	5.89	274.5	2.06	274.5	0.1	274.5	6.12	274.5	1.75	274.5	1.11	274.5	1.78	274.5	-4.24	274.5	-0.64	274.5	-1.05	274.5	0	274.5	4.45	274.5	6.3	274.5	4.48	274.5	3.49	274.5	8.15	274.5	-1.29
275.4	-0.32	275.4	2.59	275.4	3.81	275.4	-0.87	275.4	4.39	275.4	3.34	275.4	1.15	275.4	1.51	275.4	1.07	275.4	-1.8	275.4	1.59	275.4	4.41	275.4	0.47	275.4	1.36	275.4	-1.98	275.4	-7.02	275.4	0.78	275.4	0.33	275.4	-0.05	275.4	3.87	275.4	3.48	275.4	0.28	275.4	3.56	275.4	8.82	275.4	0.31
276.3	1.3	276.3	-0.05	276.3	3.95	276.3	-1.42	276.3	3.93	276.3	4.52	276.3	0.66	276.3	2.51	276.3	4.79	276.3	1.43	276.3	-0.14	276.3	3.68	276.3	-1.19	276.3	3.1	276.3	-0.32	276.3	-2.5	276.3	-0.21	276.3	-2.3	276.3	0.83	276.3	3.47	276.3	6.21	276.3	3.43	276.3	2.16	276.3	6.24	276.3	-1.14
277.2	0.11	277.2	0.23	277.2	4.31	277.2	1.97	277.2	4.8	277.2	3.56	277.2	3.48	277.2	2.07	277.2	3.27	277.2	2.95	277.2	3.72	277.2	4.19	277.2	-0.04	277.2	2.01	277.2	-1.43	277.2	-2.09	277.2	2.95	277.2	-0.5	277.2	-1	277.2	2.46	277.2	6.01	277.2	2.15	277.2	5.33	277.2	6.94	277.2	-0.62
278.1	2.89	278.1	1.13	278.1	2.7	278.1	0.94	278.1	4.03	278.1	4.07	278.1	1.25	278.1	3.38	278.1	2.38	278.1	-0.06	278.1	-0.19	278.1	4.1	278.1	0.63	278.1	-1.01	278.1	0.36	278.1	-3.95	278.1	-4.32	278.1	0.27	278.1	0.1	278.1	5.86	278.1	5.24	278.1	0.77	278.1	1.19	278.1	8.64	278.1	-0.47
279	0.98	279	0.69	279	4.18	279	1.8	279	3.55	279	3.47	279	2.16	279	2.84	279	4.64	279	-0.39	279	0.82	279	5.52	279	-0.72	279	-0.65	279	-0.89	279	-4.86	279	-0.64	279	1.49	279	0.74	279	1.99	279	4.03	279	1.5	279	4.66	279	6.16	279	1.34
279.9	-0.1	279.9	2.57	279.9	5.47	279.9	1.21	279.9	3.22	279.9	1.81	279.9	2.05	279.9	2.19	279.9	4.08	279.9	1.08	279.9	0.1	279.9	4.5	279.9	-0.26	279.9	-0.22	279.9	0.27	279.9	-3.9	279.9	0.23	279.9	-2.85	279.9	-0.55	279.9	4.12	279.9	7.85	279.9	3.91	279.9	3.84	279.9	5.1	279.9	1.1
280.8	0.46	280.8	1.61	280.8	6.08	280.8	2.75	280.8	4.34	280.8	3.03	280.8	2.02	280.8	4.42	280.8	3.6	280.8	-0.19	280.8	3.79	280.8	1.17	280.8	2	280.8	1.67	280.8	-2.85	280.8	-6.73	280.8	2.63	280.8	-0.18	280.8	1.12	280.8	5.86	280.8	5.11	280.8	1.28	280.8	5.2	280.8	6.99	280.8	-0.76
281.7	2.35	281.7	2.07	281.7	2.92	281.7	-0.17	281.7	3.92	281.7	6.38	281.7	4.29	281.7	1.18	281.7	3.99	281.7	0.4	281.7	1.51	281.7	5.08	281.7	-0.65	281.7	0.35	281.7	-0.32	281.7	-3.11	281.7	0.01	281.7	0.93	281.7	0.5	281.7	4.03	281.7	3.53	281.7	2.08	281.7	7.61	281.7	8.65	281.7	-0.35
282.6	0.98	282.6	1.22	282.6	3.55	282.6	-1.18	282.6	5.45	282.6	2.6	282.6	-0.43	282.6	2.51	282.6	1.31	282.6	0.89	282.6	1.43	282.6	3.89	282.6	-0.03	282.6	1.45	282.6	-2.1	282.6	-2.19	282.6	-0.22	282.6	0.53	282.6	-0.53	282.6	4.87	282.6	7.12	282.6	4.07	282.6	4.26	282.6	8.83	282.6	-1.01
283.5	1.08	283.5	2.59	283.5	3.17	283.5	-2.69	283.5	3.75	283.5	3.01	283.5	-0.17	283.5	3.1	283.5	5.32	283.5	0.46	283.5	0.5	283.5	5.18	283.5	-0.27	283.5	1.93	283.5	1.39	283.5	-2.79	283.5	1.4	283.5	-0.12	283.5	0.86	283.5	4.95	283.5	6.11	283.5	3.69	283.5	5.2	283.5	8.54	283.5	0.69
284.4	3.01	284.4	0.77	284.4	3.39	284.4	-1	284.4	3.82	284.4	5.64	284.4	2.94	284.4	1.88	284.4	5.92	284.4	-3	284.4	0.66	284.4	3.48	284.4	-0.86	284.4	-0.17	284.4	2.44	284.4	-6.56	284.4	0.36	284.4	1.7	284.4	1.42	284.4	6.32	284.4	5.45	284.4	1.37	284.4	4.7	284.4	8.38	284.4	0.17
285.3	2.96	285.3	0.94	285.3	3.67	285.3	1	285.3	3.67	285.3	0.68	285.3	5.44	285.3	3.08	285.3	3.26	285.3	-0.41	285.3	0.25	285.3	0.67	285.3	0.8	285.3	1.3	285.3	1.2	285.3	-4.23	285.3	-0.8	285.3	-1.33	285.3	1.15	285.3	4.89	285.3	3.63	285.3	1.12	285.3	4.06	285.3	7.41	285.3	1.02
286.2	2.09	286.2	0.61	286.2	5.29	286.2	-2.29	286.2	0.13	286.2	5.5	286.2	1.6	286.2	4.14	286.2	4.97	286.2	-2.82	286.2	-0.77	286.2	2.67	286.2	0.05	286.2	2.38	286.2	-1.2	286.2	-4.17	286.2	-1.34	286.2	0.98	286.2	-1.32	286.2	4.94	286.2	6.21	286.2	3.28	286.2	3.7	286.2	8.78	286.2	-1.13
287.1	0.24	287.1	-1	287.1	4.82	287.1	-0.94	287.1	2.08	287.1	4.69	287.1	-0.21	287.1	0.31	287.1	4.9	287.1	-0.26	287.1	-0.73	287.1	3.8	287.1	-0.9	287.1	-0.29	287.1	0.79	287.1	-3.39	287.1	-1.89	287.1	0.69	287.1	2.13	287.1	1.59	287.1	9.02	287.1	3.14	287.1	3.65	287.1	7.08	287.1	-0.26
288	2.44	288	1.21	288	4.75	288	-0.91	288	3.37	288	4.54	288	3.12	288	4.29	288	2.6	288	-1.23	288	0.63	288	4.13	288	0.85	288	1.74	288	-1.22	288	-1.35	288	0.71	288	1.44	288	2.13	288	4.44	288	6.78	288	4.41	288	6.6	288	6.81	288	1.11
288.9	-1.83	288.9	1.74	288.9	2.21	288.9	1.8	288.9	3.4	288.9	4.26	288.9	-1.23	288.9	3.48	288.9	4.61	288.9	-0.33	288.9	2.27	288.9	4.37	288.9	-0.56	288.9	2.38	288.9	1.35	288.9	-4.25	288.9	1.44	288.9	2.12	288.9	0.69	288.9	5.36	288.9	5.75	288.9	3.98	288.9	5.59	288.9	5.49	288.9	-1.53
289.8	0.15	289.8	0.72	289.8	4.56	289.8	0.83	289.8	3.88	289.8	4	289.8	2.01	289.8	2.62	289.8	1.28	289.8	0.65	289.8	1.43	289.8	5.66	289.8	-0.02	289.8	2	289.8	-0.52	289.8	-2.26	289.8	-0.83	289.8	-0.27	289.8	0.17	289.8	7.34	289.8	7.05	289.8	3.93	289.8	4.32	289.8	6.68	289.8	-0.27
290.7	2.91	290.7	-0.63	290.7	3.12	290.7	-1.15	290.7	4.08	290.7	4.21	290.7	1.57	290.7	1.57	290.7	3.06	290.7	0.22	290.7	0.31	290.7	2.52	290.7	0.33	290.7	-1.64	290.7	0.52	290.7	-2.7	290.7	1.62	290.7	0.66	290.7	0.75	290.7	3.09	290.7	7.36	290.7	4.54	290.7	5.03	290.7	9.44	290.7	0.25
291.6	1.13	291.6	0.95	291.6	1.7	291.6	1.46	291.6	4.91	291.6	1.66	291.6	2.39	291.6	1.29	291.6	4.49	291.6	-0.79	291.6	0.18	291.6	2.18	291.6	0.57	291.6	-0.02	291.6	0.06	291.6	-3.34	291.6	-1.77	291.6	0.65	291.6	2.74	291.6	4.02	291.6	6.61	291.6	4.24	291.6	4.65	291.6	8.74	291.6	0.2
292.5	1.19	292.5	-1.7	292.5	2.8	292.5	-1.05	292.5	5.42	292.5	5.27	292.5	2.94	292.5	2.16	292.5	3.26	292.5	0.54	292.5	4.65	292.5	5.27	292.5	-0.29	292.5	0.76	292.5	2.03	292.5	-1.72	292.5	1.94	292.5	1.45	292.5	2.09	292.5	5.81	292.5	6.44	292.5	3.41	292.5	5.77	292.5	7.39	292.5	-1.61
293.4	0.93	293.4	0.98	293.4	4.94	293.4	-0.37	293.4	3.16	293.4	3.62	293.4	1.21	293.4	3.67	293.4	4.53	293.4	1.4	293.4	-0.48	293.4	3.87	293.4	0.05	293.4	1.46	293.4	-0.68	293.4	-4.39	293.4	1.17	293.4	-0.44	293.4	0.23	293.4	1.99	293.4	4.36	293.4	4.2	293.4	5.38	293.4	7.53	293.4	-0.73
294.3	-0.11	294.3	1.08	294.3	5.75	294.3	-0.34	294.3	5.08	294.3	3.44	294.3	0.51	294.3	1.38	294.3	3.82	294.3	-1.32	294.3	3.61	294.3	6.55	294.3	-0.96	294.3	1.59	294.3	-0.61	294.3	-4.88	294.3	0.66	294.3	1.74	294.3	-2.16	294.3	3.24	294.3	4.84	294.3	3.61	294.3	6.11	294.3	7.88	294.3	-1.47
295.2	2.73	295.2	1.41	295.2	5.15	295.2	-3.12	295.2	4.29	295.2	4.69	295.2	3.22	295.2	3.52	295.2	5.47	295.2	0.28	295.2	3.17	295.2	3.09	295.2	1.74	295.2	0.96	295.2	0.96	295.2	-0.88	295.2	2.26	295.2	0.98	295.2	0.45	295.2	1.79	295.2	6.85	295.2	6.03	295.2	6.1	295.2	7.61	295.2	-0.35
296.1	2.76	296.1	3.2	296.1	5.12	296.1	1.28	296.1	5.5	296.1	3.22	296.1	4.66	296.1	3.74	296.1	4.59	296.1	1.54	296.1	2.36	296.1	5.53	296.1	0.98	296.1	1.84	296.1	-0.03	296.1	-4.11	296.1	-0.72	296.1	-3.05	296.1	0.82	296.1	3.5	296.1	7.13	296.1	2.2	296.1	0.95	296.1	5.59	296.1	-0.12
297	0.29	297	2.56	297	3	297	1.82	297	5.75	297	5.09	297	0.17	297	4.43	297	4.79	297	2.85	297	0.51	297	4.22	297	0.06	297	1.12	297	-0.18	297	-2.69	297	0.79	297	-0.94	297	-1.03	297	3.61	297	4.97	297	2.59	297	6.16	297	8.31	297	-2.41
297.9	1.56	297.9	2.63	297.9	4.31	297.9	-0.7	297.9	6.09	297.9	1.09	297.9	2.57	297.9	3.04	297.9	4.2	297.9	-1.12	297.9	2.09	297.9	1.88	297.9	1.14	297.9	1.31	297.9	0.88	297.9	-3.61	297.9	-0.68	297.9	1.98	297.9	1.65	297.9	3.22	297.9	4.67	297.9	3.77	297.9	2.25	297.9	7.81	297.9	-2.29
298.8	0.51	298.8	4.32	298.8	3.24	298.8	-2.14	298.8	2.57	298.8	4.09	298.8	2.43	298.8	6.06	298.8	3.82	298.8	-2.29	298.8	1.76	298.8	6.34	298.8	-0.52	298.8	1.96	298.8	-0.63	298.8	-3.34	298.8	-0.75	298.8	-1.46	298.8	1.36	298.8	5.32	298.8	5.79	298.8	5.26	298.8	3.29	298.8	5.58	298.8	-0.67
299.7	0.37	299.7	1.14	299.7	2.14	299.7	1	299.7	3.88	299.7	3.34	299.7	0.35	299.7	2.8	299.7	5.1	299.7	0.51	299.7	1.96	299.7	4.84	299.7	-1.28	299.7	0.6	299.7	-1.65	299.7	-3.97	299.7	-0.41	299.7	0.54	299.7	0.22	299.7	3.89	299.7	6.07	299.7	3.93	299.7	5.59	299.7	7.14	299.7	-0.88
300.6	-0.44	300.6	2.04	300.6	2.67	300.6	-0.64	300.6	3.87	300.6	3.22	300.6	2.99	300.6	4.18	300.6	4.47	300.6	0.09	300.6	2.23	300.6	3.55	300.6	0.94	300.6	0.85	300.6	0.21	300.6	-4	300.6	1.54	300.6	-2.75	300.6	0.51	300.6	3.5	300.6	4.25	300.6	3.92	300.6	6.19	300.6	5.84	300.6	-1.01
301.5	2.47	301.5	1.04	301.5	4.77	301.5	2.2	301.5	3.99	301.5	3.98	301.5	0.84	301.5	3.79	301.5	3.06	301.5	0.87	301.5	1.13	301.5	3.54	301.5	-0.86	301.5	1.39	301.5	0.91	301.5	-4.9	301.5	0.94	301.5	-2.69	301.5	0.37	301.5	4.42	301.5	6.69	301.5	3.39	301.5	4.13	301.5	9.63	301.5	-2.28
302.4	3.15	302.4	0.73	302.4	5.53	302.4	-2.78	302.4	7.2	302.4	2.98	302.4	1.91	302.4	3.08	302.4	3.3	302.4	-0.74	302.4	1.92	302.4	5.37	302.4	-1.4	302.4	0.68	302.4	-1.47	302.4	-4.92	302.4	-0.5	302.4	1.75	302.4	1.08	302.4	1.89	302.4	8.15	302.4	2.11	302.4	6.67	302.4	10.03	302.4	-0.47
303.3	2.07	303.3	-0.25	303.3	4.35	303.3	3.03	303.3	6.38	303.3	0.7	303.3	2.63	303.3	4.1	303.3	2.53	303.3	0.31	303.3	-0.26	303.3	2.02	303.3	-0.13	303.3	-0.86	303.3	-0.13	303.3	-4.85	303.3	-0.32	303.3	0.3	303.3	1.9	303.3	3.11	303.3	7.73	303.3	1.82	303.3	5.44	303.3	8.08	303.3	1.13
304.2	1.37	304.2	0.55	304.2	8.31	304.2	1.73	304.2	6.39	304.2	2.68	304.2	2.73	304.2	2.5	304.2	5.24	304.2	-1.76	304.2	4.86	304.2	5.33	304.2	0.38	304.2	0.78	304.2	-0.89	304.2	-4.34	304.2	1.4	304.2	-0.42	304.2	1.08	304.2	5.55	304.2	7.56	304.2	1.13	304.2	2.57	304.2	6.61	304.2	1.31
305.1	2.28	305.1	3.93	305.1	6.26	305.1	-0.68	305.1	2.21	305.1	4.47	305.1	1.58	305.1	4.44	305.1	6.45	305.1	1.73	305.1	1.48	305.1	4.09	305.1	-1	305.1	1.78	305.1	1.61	305.1	-3.36	305.1	1.26	305.1	1.83	305.1	0.22	305.1	4.05	305.1	6.05	305.1	4.56	305.1	4.77	305.1	10.05	305.1	-1.73
306	1.77	306	-0.21	306	3.12	306	-0.4	306	4.41	306	3.65	306	0.32	306	5.38	306	3.15	306	-0.75	306	3.53	306	4.01	306	0.7	306	1.07	306	0.71	306	-5.61	306	0.2	306	0.4	306	0.75	306	4.06	306	7.72	306	5.95	306	4.76	306	6.7	306	-0.8
306.9	1.21	306.9	-0.22	306.9	5.89	306.9	-1.02	306.9	6.14	306.9	3.69	306.9	0.74	306.9	2.35	306.9	4	306.9	-0.62	306.9	3.06	306.9	1.39	306.9	-0.61	306.9	0.8	306.9	0.15	306.9	-5.68	306.9	0.97	306.9	-3.49	306.9	-0.25	306.9	5.91	306.9	7.41	306.9	1.07	306.9	4.95	306.9	6.15	306.9	-0.83
307.8	4.04	307.8	1.58	307.8	4.32	307.8	-1.63	307.8	7.41	307.8	4.77	307.8	4.79	307.8	4.18	307.8	3.21	307.8	-1.49	307.8	2.16	307.8	6.6	307.8	1.66	307.8	1.09	307.8	-0.13	307.8	-5.21	307.8	-1.06	307.8	2.24	307.8	-1.14	307.8	4.4	307.8	5.45	307.8	1.99	307.8	0.57	307.8	7.48	307.8	0.82
308.7	-0.2	308.7	2.53	308.7	6.18	308.7	1.01	308.7	6.09	308.7	6.91	308.7	0.05	308.7	2.37	308.7	6.16	308.7	-0.53	308.7	2.71	308.7	5.96	308.7	1.26	308.7	0.05	308.7	-0.36	308.7	-5.05	308.7	-0.37	308.7	-1.04	308.7	2.23	308.7	2.94	308.7	5.34	308.7	2.43	308.7	5.44	308.7	7.11	308.7	-1.05
309.6	1.47	309.6	1.84	309.6	7.71	309.6	0.67	309.6	3.49	309.6	4.89	309.6	1.8	309.6	2.14	309.6	6.16	309.6	0.3	309.6	-0.32	309.6	5.68	309.6	-1.12	309.6	-1.22	309.6	-1.62	309.6	-7.14	309.6	-1.44	309.6	0.56	309.6	0.37	309.6	3.29	309.6	6.54	309.6	1.92	309.6	5.19	309.6	9.37	309.6	-1.49
310.5	3.36	310.5	1.67	310.5	4.72	310.5	1.88	310.5	4.27	310.5	1.48	310.5	4.29	310.5	2.06	310.5	4.17	310.5	1.18	310.5	2.86	310.5	1.54	310.5	1.21	310.5	1.4	310.5	-0.72	310.5	-3.73	310.5	2.65	310.5	-0.09	310.5	-0.63	310.5	5.68	310.5	6.38	310.5	3.03	310.5	5.38	310.5	7.76	310.5	-0.12
311.4	0.8	311.4	2.06	311.4	4.48	311.4	-0.95	311.4	4.2	311.4	4.7	311.4	2.92	311.4	4.97	311.4	5.09	311.4	0.71	311.4	-1.35	311.4	4.94	311.4	0.99	311.4	2.44	311.4	0.26	311.4	-4.06	311.4	-0.07	311.4	0.51	311.4	-0.14	311.4	4.83	311.4	6.48	311.4	3.21	311.4	5.08	311.4	8.82	311.4	-0.9
312.3	1.46	312.3	1.31	312.3	5.06	312.3	1.83	312.3	5.14	312.3	2.47	312.3	2.59	312.3	2.35	312.3	4.51	312.3	-1.63	312.3	0.45	312.3	3.46	312.3	-0.18	312.3	-0.22	312.3	-3.37	312.3	-3.28	312.3	1.8	312.3	-0.95	312.3	-2.51	312.3	2.76	312.3	4.65	312.3	4.02	312.3	4.56	312.3	4.54	312.3	-2.32
313.2	-0.58	313.2	0.4	313.2	6.83	313.2	-1.68	313.2	2.89	313.2	4.57	313.2	0.1	313.2	2.65	313.2	4.38	313.2	-1.2	313.2	0.89	313.2	4.86	313.2	-0.9	313.2	0.45	313.2	-1.46	313.2	-2.39	313.2	-0.26	313.2	0.23	313.2	0.76	313.2	6.72	313.2	4.79	313.2	2.18	313.2	5.61	313.2	8.44	313.2	-0.86
314.1	2.53	314.1	5.11	314.1	6.38	314.1	1.37	314.1	5.54	314.1	4.38	314.1	2.11	314.1	4.51	314.1	4.64	314.1	-0.39	314.1	1.75	314.1	4.79	314.1	-0.71	314.1	-0.37	314.1	-0.49	314.1	-6.07	314.1	2.11	314.1	-0.63	314.1	1.58	314.1	2.21	314.1	4.51	314.1	1.13	314.1	2.96	314.1	8.6	314.1	2.62
315	1.36	315	1.34	315	5.13	315	1.83	315	4.39	315	3.16	315	4.07	315	2.22	315	6.15	315	0.95	315	4.46	315	4.68	315	1.85	315	1.93	315	2.11	315	-5.33	315	0.85	315	0.65	315	2.8	315	6.33	315	6.56	315	3.96	315	6.35	315	7.35	315	1.14
315.9	0.91	315.9	2.18	315.9	4.14	315.9	-0.8	315.9	7	315.9	3.23	315.9	1.62	315.9	3.38	315.9	4.59	315.9	-1.35	315.9	1.93	315.9	3.14	315.9	1.7	315.9	0.55	315.9	0.44	315.9	-5.94	315.9	0.03	315.9	1.44	315.9	1.91	315.9	2.8	315.9	6.75	315.9	1.9	315.9	4.28	315.9	7.1	315.9	0.17
316.8	2.27	316.8	1.03	316.8	3.52	316.8	1.74	316.8	6.55	316.8	5.37	316.8	2.9	316.8	1.3	316.8	5.02	316.8	1.34	316.8	2.84	316.8	5.78	316.8	0.42	316.8	0.66	316.8	0.48	316.8	-7.25	316.8	0.87	316.8	1.09	316.8	-1.54	316.8	5.39	316.8	7.84	316.8	2.63	316.8	4.3	316.8	6.16	316.8	-1.17
317.7	2.07	317.7	-0.76	317.7	1.88	317.7	3.67	317.7	4.59	317.7	3.57	317.7	2.46	317.7	2.22	317.7	4.02	317.7	0.87	317.7	1.62	317.7	4.4	317.7	-1.08	317.7	0.74	317.7	1.74	317.7	-4.68	317.7	1.31	317.7	1.01	317.7	-2.79	317.7	3.07	317.7	8.31	317.7	1.94	317.7	5.76	317.7	7.3	317.7	-2.52
318.6	4.24	318.6	1.59	318.6	5.57	318.6	1.1	318.6	5.72	318.6	5.06	318.6	3.79	318.6	4.31	318.6	1.78	318.6	0.91	318.6	1.04	318.6	4.63	318.6	-0.72	318.6	0.77	318.6	-1.49	318.6	-3.23	318.6	-1.32	318.6	2.41	318.6	-0.13	318.6	4.46	318.6	8.09	318.6	4.61	318.6	3.65	318.6	9.11	318.6	-2.23
319.5	1.66	319.5	1.49	319.5	4.45	319.5	1.57	319.5	3.89	319.5	4.04	319.5	4.12	319.5	4.78	319.5	2.32	319.5	0.29	319.5	2.99	319.5	2.5	319.5	1.16	319.5	1.12	319.5	-1.7	319.5	-4.76	319.5	0.45	319.5	-0.36	319.5	0.49	319.5	4.81	319.5	5.28	319.5	1.32	319.5	4.36	319.5	5.81	319.5	-0.02
320.4	2.03	320.4	0.53	320.4	4.81	320.4	0.86	320.4	5.89	320.4	4.44	320.4	4.39	320.4	1.76	320.4	4.72	320.4	0.47	320.4	3.13	320.4	4.08	320.4	0.03	320.4	-0.85	320.4	1	320.4	-4.94	320.4	-0.39	320.4	1.96	320.4	1.23	320.4	5.25	320.4	6.76	320.4	3	320.4	4.21	320.4	8.71	320.4	1.03
321.3	4.87	321.3	1.2	321.3	4.71	321.3	3.49	321.3	5.01	321.3	3.95	321.3	3.47	321.3	3.31	321.3	4.5	321.3	0.55	321.3	2.16	321.3	4.68	321.3	-0.77	321.3	0.68	321.3	-1.18	321.3	-5	321.3	0.02	321.3	0.27	321.3	-1.24	321.3	4.83	321.3	5.35	321.3	3.29	321.3	5.51	321.3	10.31	321.3	-0.12
322.2	1.05	322.2	2.67	322.2	3.85	322.2	0.1	322.2	3.35	322.2	4	322.2	2.26	322.2	3.67	322.2	3.6	322.2	0.7	322.2	2.71	322.2	5.87	322.2	-2.26	322.2	-1.5	322.2	-0.01	322.2	-5.46	322.2	-0.54	322.2	-1.92	322.2	0.23	322.2	3.65	322.2	9.66	322.2	1.6	322.2	4.23	322.2	6.62	322.2	-1.04
323.1	1.32	323.1	-1.25	323.1	3.2	323.1	-0.16	323.1	4.18	323.1	2.57	323.1	1.48	323.1	1.04	323.1	2.48	323.1	-2.24	323.1	-0.75	323.1	3.03	323.1	-0.88	323.1	0.19	323.1	0.56	323.1	-6.56	323.1	-2.45	323.1	-1.79	323.1	0.5	323.1	3.75	323.1	7.72	323.1	0.52	323.1	3.61	323.1	7.27	323.1	1.56
324	2.92	324	0.63	324	3.92	324	2.69	324	5.54	324	5.85	324	1.35	324	5.18	324	2.11	324	0.28	324	2.59	324	5.62	324	-1.65	324	3.12	324	-1.96	324	-5.73	324	-0.41	324	-2.04	324	2.04	324	4.2	324	7.7	324	2.8	324	3.91	324	8.67	324	0.37
324.9	1.33	324.9	2.58	324.9	5.07	324.9	1.36	324.9	3.67	324.9	2.25	324.9	0.52	324.9	2.78	324.9	5.24	324.9	-0.33	324.9	2.04	324.9	2.41	324.9	-1.61	324.9	0.36	324.9	1.6	324.9	-6.5	324.9	0.01	324.9	-1.82	324.9	-1	324.9	2.8	324.9	7.33	324.9	5.1	324.9	5.77	324.9	7.38	324.9	-1.5
325.8	3.19	325.8	-0.49	325.8	8.68	325.8	-1.67	325.8	5.14	325.8	4.95	325.8	0.19	325.8	3.93	325.8	6.1	325.8	-0.91	325.8	2.07	325.8	3.1	325.8	-0.1	325.8	0.76	325.8	-0.45	325.8	-3.92	325.8	1.16	325.8	-0.35	325.8	-1.76	325.8	4.11	325.8	7.03	325.8	0.97	325.8	6.82	325.8	8.15	325.8	-3.25
326.7	1.37	326.7	1.11	326.7	4.29	326.7	1.75	326.7	5.97	326.7	3.29	326.7	4.41	326.7	5.28	326.7	5.45	326.7	-0.29	326.7	2.09	326.7	4.67	326.7	2.18	326.7	1.7	326.7	-1.82	326.7	-6.18	326.7	0.08	326.7	-1.9	326.7	1.06	326.7	5.98	326.7	7.26	326.7	5.19	326.7	6.01	326.7	6.13	326.7	1.96
327.6	1.76	327.6	1.28	327.6	5.4	327.6	-0.27	327.6	8.45	327.6	2.57	327.6	4.46	327.6	3.33	327.6	7.14	327.6	-2.06	327.6	2.97	327.6	4.27	327.6	0.2	327.6	0.7	327.6	2.19	327.6	-5.94	327.6	-0.73	327.6	-2.09	327.6	0.98	327.6	2.34	327.6	8.11	327.6	2.85	327.6	3.03	327.6	7.25	327.6	0.17
328.5	1.16	328.5	1.82	328.5	4.11	328.5	-0.6	328.5	5.63	328.5	5.16	328.5	1.75	328.5	3.04	328.5	2.66	328.5	-1.43	328.5	1.66	328.5	6.1	328.5	-1.65	328.5	-0.78	328.5	0.18	328.5	-6.76	328.5	0.95	328.5	0.76	328.5	2.35	328.5	5.16	328.5	6.95	328.5	1.13	328.5	4.74	328.5	8.15	328.5	1.47
329.4	0.79	329.4	2.51	329.4	3.11	329.4	-0.86	329.4	4.94	329.4	5.76	329.4	2.42	329.4	3.54	329.4	2.17	329.4	0.01	329.4	3.22	329.4	6.96	329.4	0.49	329.4	-0.24	329.4	-1.32	329.4	-4.09	329.4	1.2	329.4	-0.96	329.4	1.51	329.4	5.2	329.4	7.13	329.4	2.19	329.4	4.99	329.4	7.36	329.4	-1.03
330.3	3.65	330.3	0.8	330.3	4.74	330.3	1.93	330.3	6.09	330.3	7.67	330.3	3.18	330.3	2.38	330.3	4.56	330.3	0.42	330.3	0.73	330.3	6.11	330.3	1.19	330.3	1.16	330.3	0.14	330.3	-3.82	330.3	-1.94	330.3	0.07	330.3	1.26	330.3	5.96	330.3	6.94	330.3	4.63	330.3	5.1	330.3	7.19	330.3	0.27
331.2	1.22	331.2	1.6	331.2	5.96	331.2	0.73	331.2	4.08	331.2	2.25	331.2	-0.74	331.2	1.89	331.2	5.7	331.2	-1.21	331.2	1.53	331.2	4.2	331.2	-0.06	331.2	-1.54	331.2	1.83	331.2	-5.31	331.2	0.36	331.2	1.92	331.2	2.07	331.2	3.22	331.2	7.31	331.2	3.53	331.2	5.32	331.2	10.06	331.2	1.1
332.1	1.6	332.1	0	332.1	8.7	332.1	1.44	332.1	6.22	332.1	0.09	332.1	2.58	332.1	3.76	332.1	5.78	332.1	-0.04	332.1	3.74	332.1	2.8	332.1	0.57	332.1	2	332.1	0.15	332.1	-5.18	332.1	-0.45	332.1	0.72	332.1	1.18	332.1	5.35	332.1	6.38	332.1	3.6	332.1	3.17	332.1	7.97	332.1	0.34
333	0.99	333	-0.12	333	3.91	333	1.1	333	4.26	333	3.19	333	2.98	333	3.22	333	3.54	333	-2.16	333	1.93	333	4.07	333	0.09	333	0.18	333	0.23	333	-7.43	333	2.12	333	0.63	333	0.33	333	4.94	333	5.65	333	3.9	333	5.03	333	9.86	333	1.08
333.9	3.47	333.9	2.27	333.9	3.61	333.9	-1.46	333.9	7.75	333.9	4.56	333.9	2.44	333.9	3.93	333.9	4.08	333.9	-1.45	333.9	1.93	333.9	4.48	333.9	-0.43	333.9	-0.26	333.9	1.95	333.9	-6.31	333.9	-0.91	333.9	0.94	333.9	1	333.9	1.62	333.9	11.02	333.9	2.92	333.9	5.88	333.9	10.3	333.9	0.3
334.8	2.68	334.8	-0.43	334.8	4.2	334.8	1.53	334.8	6.6	334.8	3.02	334.8	3.55	334.8	2.7	334.8	4.17	334.8	0.57	334.8	3.03	334.8	4.22	334.8	0.63	334.8	-0.36	334.8	0.44	334.8	-4.97	334.8	-1.35	334.8	-0.65	334.8	1.4	334.8	3.72	334.8	6.87	334.8	3.52	334.8	5.63	334.8	7.59	334.8	-0.02
335.7	0.46	335.7	2.56	335.7	2.88	335.7	0.85	335.7	4.36	335.7	3.76	335.7	0.93	335.7	3.41	335.7	3.48	335.7	0.33	335.7	0.81	335.7	3.65	335.7	-0.9	335.7	-1.01	335.7	-0.23	335.7	-1.64	335.7	1.69	335.7	0.34	335.7	1.11	335.7	3.64	335.7	5.68	335.7	6	335.7	5.62	335.7	8.44	335.7	1.99
336.6	0.66	336.6	0.93	336.6	4.34	336.6	2.03	336.6	6.15	336.6	3.1	336.6	2.5	336.6	1.9	336.6	4.74	336.6	0.54	336.6	2.16	336.6	4.8	336.6	-0.11	336.6	0.37	336.6	-0.57	336.6	-4.63	336.6	-0.86	336.6	-2.92	336.6	0.72	336.6	5.37	336.6	6.3	336.6	4.69	336.6	3.99	336.6	6.46	336.6	-0.58
337.5	3.11	337.5	2.72	337.5	4.65	337.5	1.85	337.5	2.49	337.5	4.69	337.5	2.42	337.5	4.18	337.5	2.78	337.5	-1.55	337.5	-0.46	337.5	4.65	337.5	-0.84	337.5	-0.46	337.5	-1.65	337.5	-6.63	337.5	-0.12	337.5	0.98	337.5	2.07	337.5	6.09	337.5	6.31	337.5	3.7	337.5	5.7	337.5	8.7	337.5	1.95
338.4	1.24	338.4	1.56	338.4	6.04	338.4	-1.93	338.4	3.35	338.4	6.31	338.4	2.62	338.4	3.5	338.4	3.57	338.4	-2.07	338.4	0.68	338.4	5.08	338.4	-0.4	338.4	2.87	338.4	-1.6	338.4	-4.08	338.4	-0.06	338.4	0.87	338.4	1.13	338.4	5.59	338.4	5.25	338.4	3.3	338.4	4.61	338.4	9.57	338.4	-1.16
339.3	1.73	339.3	1.69	339.3	5.72	339.3	0.22	339.3	3.29	339.3	3.3	339.3	0.84	339.3	2.51	339.3	2.68	339.3	-0.71	339.3	2.06	339.3	2.36	339.3	-2.35	339.3	-0.68	339.3	-1.17	339.3	-4.91	339.3	-1.24	339.3	0.63	339.3	-2.01	339.3	3.8	339.3	7.93	339.3	4.2	339.3	5.46	339.3	11.88	339.3	-1.51
340.2	1.72	340.2	0.37	340.2	2.34	340.2	-0.53	340.2	4.97	340.2	6	340.2	4.78	340.2	2.82	340.2	5.19	340.2	-0.86	340.2	2.34	340.2	5.73	340.2	1.46	340.2	-0.41	340.2	2.97	340.2	-3.91	340.2	0.06	340.2	0.34	340.2	0.83	340.2	4.7	340.2	7.74	340.2	1.66	340.2	6.2	340.2	6.62	340.2	1.93
341.1	0.59	341.1	3.24	341.1	4.65	341.1	-0.31	341.1	3.98	341.1	3.11	341.1	4.42	341.1	3.75	341.1	6.07	341.1	-0.45	341.1	1.8	341.1	6.92	341.1	0.78	341.1	0.81	341.1	2.56	341.1	-5.37	341.1	-1.99	341.1	0.25	341.1	-0.74	341.1	5.09	341.1	10.51	341.1	3.1	341.1	4.22	341.1	7.69	341.1	-0.49
342	4.4	342	0.56	342	6.59	342	3.11	342	5.67	342	3.49	342	2.22	342	4.17	342	4.91	342	0.22	342	1.07	342	0.44	342	-1.25	342	-0.85	342	0.15	342	-4.03	342	0.43	342	-2.44	342	0.97	342	1.69	342	5.79	342	3.97	342	5.19	342	10.38	342	0.51
342.9	2.02	342.9	0.47	342.9	4.36	342.9	-0.41	342.9	6.35	342.9	5.56	342.9	3.27	342.9	4.35	342.9	6.44	342.9	-0.07	342.9	3.1	342.9	6.17	342.9	0.94	342.9	1.45	342.9	2.32	342.9	-5.7	342.9	0.22	342.9	0.53	342.9	3.1	342.9	6.74	342.9	7.73	342.9	2.31	342.9	4.12	342.9	7.45	342.9	0.15
343.8	2.27	343.8	1.54	343.8	3.3	343.8	-1.44	343.8	5.58	343.8	5.05	343.8	4.48	343.8	3.5	343.8	4.75	343.8	1.16	343.8	1.95	343.8	5.29	343.8	2.29	343.8	0.16	343.8	0.72	343.8	-3.26	343.8	1.9	343.8	1.54	343.8	1.14	343.8	4.92	343.8	7.61	343.8	4.03	343.8	6.21	343.8	9.07	343.8	0.49
344.7	1.95	344.7	2.26	344.7	7.06	344.7	2.35	344.7	6.04	344.7	3.49	344.7	1.95	344.7	2.57	344.7	5.5	344.7	1.81	344.7	2	344.7	4.51	344.7	0.87	344.7	-0.94	344.7	-2.04	344.7	-4.37	344.7	0.4	344.7	0.02	344.7	0.62	344.7	5.35	344.7	5.77	344.7	3.96	344.7	5.33	344.7	7.98	344.7	-1.01
345.6	1.75	345.6	1.82	345.6	7.2	345.6	-0.71	345.6	5.53	345.6	3.7	345.6	0.4	345.6	4.44	345.6	4.33	345.6	-0.34	345.6	3.97	345.6	3.95	345.6	0.71	345.6	1.76	345.6	-0.09	345.6	-5.01	345.6	0.87	345.6	1.21	345.6	1.14	345.6	3.93	345.6	7.92	345.6	2.39	345.6	6.76	345.6	8.9	345.6	-0.18
346.5	2.29	346.5	1.09	346.5	6.64	346.5	-0.64	346.5	4.26	346.5	6.51	346.5	2.41	346.5	2.63	346.5	6.2	346.5	-2.94	346.5	0.61	346.5	6.64	346.5	0.03	346.5	0.31	346.5	1.35	346.5	-5.56	346.5	0.97	346.5	2.29	346.5	1.54	346.5	4.9	346.5	8.09	346.5	3.18	346.5	6.74	346.5	7.87	346.5	0.74
347.4	2.95	347.4	0.13	347.4	4.95	347.4	-0.06	347.4	6.17	347.4	4.97	347.4	2.34	347.4	1.94	347.4	3.54	347.4	-2.56	347.4	2.31	347.4	4.05	347.4	0.32	347.4	0.8	347.4	0.81	347.4	-3.36	347.4	-1.7	347.4	-0.01	347.4	-1.43	347.4	5.21	347.4	6.43	347.4	2.9	347.4	6.14	347.4	11.25	347.4	-2.66
348.3	2.04	348.3	3.74	348.3	7.52	348.3	1.08	348.3	6.1	348.3	2.16	348.3	0.72	348.3	5.06	348.3	6.87	348.3	-0.05	348.3	3.37	348.3	3.88	348.3	0.07	348.3	2.09	348.3	1.14	348.3	-5.82	348.3	1.35	348.3	1.64	348.3	2.36	348.3	5.02	348.3	7.74	348.3	2.7	348.3	7.29	348.3	8.92	348.3	0.03
349.2	1.17	349.2	2.2	349.2	4.21	349.2	2.44	349.2	6.45	349.2	6.08	349.2	2.94	349.2	4.77	349.2	3.45	349.2	0.59	349.2	2.64	349.2	4.78	349.2	1.26	349.2	-0.24	349.2	-1.84	349.2	-4.97	349.2	1.5	349.2	-1	349.2	-1.46	349.2	5.95	349.2	4.83	349.2	3.84	349.2	6.21	349.2	8.02	349.2	-2.37
350.1	1.87	350.1	2.26	350.1	4.2	350.1	-0.88	350.1	4.78	350.1	5.95	350.1	1.76	350.1	2.86	350.1	4.65	350.1	-0.61	350.1	-0.34	350.1	5.42	350.1	-0.9	350.1	-0.7	350.1	0.88	350.1	-4.78	350.1	1.11	350.1	1.31	350.1	1.86	350.1	5.34	350.1	6.25	350.1	3.05	350.1	5.53	350.1	8.23	350.1	0.98
351	1.11	351	0.33	351	6.32	351	-1.2	351	2.82	351	5.3	351	1.31	351	3.29	351	5.84	351	-1.36	351	1.43	351	5.37	351	1.61	351	-0.29	351	0.27	351	-4.4	351	-2.07	351	2.52	351	1	351	4.11	351	7.68	351	4.74	351	4.2	351	9.65	351	0.11
351.9	1.78	351.9	1.81	351.9	5.22	351.9	2.95	351.9	7.2	351.9	3.37	351.9	1.88	351.9	4.01	351.9	3.76	351.9	-0.05	351.9	4.43	351.9	1.64	351.9	0.12	351.9	0.95	351.9	0.25	351.9	-5.95	351.9	0.51	351.9	-0.67	351.9	-0.53	351.9	5.94	351.9	5.31	351.9	2.94	351.9	8.3	351.9	7.84	351.9	-1.07
352.8	2.98	352.8	0.94	352.8	5.19	352.8	-0.58	352.8	5.34	352.8	3.99	352.8	3.23	352.8	6.12	352.8	4.33	352.8	-2.64	352.8	0.4	352.8	4.16	352.8	0.92	352.8	2.67	352.8	-0.61	352.8	-6.92	352.8	-1.69	352.8	0.07	352.8	0.15	352.8	4.8	352.8	7.71	352.8	2.33	352.8	4.24	352.8	8.62	352.8	-1.04
353.7	3	353.7	1.42	353.7	3.07	353.7	0.31	353.7	3.7	353.7	5.25	353.7	3.27	353.7	3.62	353.7	5.24	353.7	-2.22	353.7	0.03	353.7	5.79	353.7	-0.86	353.7	0.8	353.7	-0.76	353.7	-6.06	353.7	0.7	353.7	1.25	353.7	0.28	353.7	5.7	353.7	7.3	353.7	4.26	353.7	6.47	353.7	9.58	353.7	-1.88
354.6	-0.62	354.6	0.66	354.6	4.11	354.6	3.69	354.6	4.2	354.6	1.5	354.6	2.22	354.6	2.95	354.6	2.63	354.6	2.16	354.6	3.37	354.6	4.01	354.6	0.8	354.6	-0.55	354.6	-1.15	354.6	-8.37	354.6	0.14	354.6	1.06	354.6	-0.59	354.6	3.83	354.6	7.89	354.6	2.86	354.6	5.44	354.6	9.91	354.6	-2.61
355.5	3.24	355.5	2.51	355.5	4.29	355.5	-1.03	355.5	6.55	355.5	4	355.5	1.67	355.5	4.56	355.5	5.24	355.5	-1.58	355.5	1.43	355.5	4	355.5	-1.43	355.5	0.87	355.5	1.61	355.5	-6.76	355.5	-1.38	355.5	0.37	355.5	0.69	355.5	2.55	355.5	6.91	355.5	3.62	355.5	7.01	355.5	8.04	355.5	-1.31
356.4	1.21	356.4	1.54	356.4	6.69	356.4	1.15	356.4	2.95	356.4	4.38	356.4	2.58	356.4	4.51	356.4	3.25	356.4	-0.32	356.4	-1.24	356.4	6.42	356.4	0.75	356.4	0.56	356.4	-0.36	356.4	-6.6	356.4	-0.68	356.4	0.3	356.4	1.6	356.4	6.78	356.4	6.05	356.4	1.98	356.4	3.96	356.4	7.26	356.4	3.2
357.3	1.57	357.3	5.51	357.3	4.24	357.3	0.48	357.3	7.2	357.3	4.77	357.3	4.99	357.3	4.34	357.3	3.55	357.3	-1.67	357.3	3.31	357.3	7.36	357.3	0.62	357.3	1.64	357.3	1.17	357.3	-3.26	357.3	0.57	357.3	0.91	357.3	2.06	357.3	5.32	357.3	7.88	357.3	3.59	357.3	6.46	357.3	4.96	357.3	2.57
358.2	1.82	358.2	1.53	358.2	5.42	358.2	0.13	358.2	4.7	358.2	7.11	358.2	-0.43	358.2	1.81	358.2	4.89	358.2	-3.78	358.2	3.43	358.2	6.27	358.2	-5.93	358.2	-0.15	358.2	-3.04	358.2	-7.23	358.2	0.99	358.2	-1.81	358.2	-2.29	358.2	5.1	358.2	3.95	358.2	2.16	358.2	6.47	358.2	7.95	358.2	0.77
359.1	3.56	359.1	4.08	359.1	5.96	359.1	1.85	359.1	4.46	359.1	3.32	359.1	1.01	359.1	5.62	359.1	4.77	359.1	2.52	359.1	4.14	359.1	3.94	359.1	-0.49	359.1	0.56	359.1	0.21	359.1	-5.42	359.1	1.85	359.1	0.47	359.1	1.87	359.1	3.91	359.1	7.68	359.1	1.56	359.1	5.18	359.1	9.64	359.1	0.57
360	3.04	360	1.67	360	5.99	360	-2.18	360	6.19	360	4.72	360	2.59	360	3.31	360	1.4	360	-0.88	360	2.06	360	2.44	360	-2.88	360	-1.82	360	-2.28	360	-4.28	360	-0.41	360	-2.47	360	-0.23	360	4.79	360	7.38	360	4.54	360	3.64	360	6.25	360	1.25
360.9	3.11	360.9	0.46	360.9	6.59	360.9	0.78	360.9	7.52	360.9	5.75	360.9	3.27	360.9	0.7	360.9	4.21	360.9	-0.58	360.9	3.62	360.9	6.43	360.9	0.22	360.9	-1.29	360.9	1.69	360.9	-6.79	360.9	-2.91	360.9	-1.17	360.9	1.7	360.9	6.04	360.9	8.26	360.9	2.38	360.9	2.6	360.9	8.53	360.9	0.38
361.8	1.22	361.8	-1.85	361.8	4.43	361.8	-2.77	361.8	4.76	361.8	2.76	361.8	3.56	361.8	2.48	361.8	6.71	361.8	-0.54	361.8	3.52	361.8	5.63	361.8	-1.31	361.8	-0.37	361.8	-0.16	361.8	-7.88	361.8	0.9	361.8	0.96	361.8	0.29	361.8	3.81	361.8	8.89	361.8	1.45	361.8	5.87	361.8	7.91	361.8	-1.96
362.7	0.62	362.7	1.57	362.7	4.56	362.7	-0.52	362.7	5.22	362.7	5.63	362.7	3.96	362.7	2.36	362.7	5.51	362.7	-3.24	362.7	1.51	362.7	6.32	362.7	0.91	362.7	-1.24	362.7	-0.05	362.7	-8.59	362.7	-0.46	362.7	-2.05	362.7	0.82	362.7	4.8	362.7	6.53	362.7	2.66	362.7	6.89	362.7	7.54	362.7	-1.2
363.6	1.93	363.6	2.99	363.6	4.65	363.6	-0.32	363.6	5.68	363.6	4.28	363.6	4.26	363.6	4.19	363.6	4.24	363.6	1.66	363.6	0.87	363.6	6.17	363.6	1.42	363.6	0.86	363.6	1.76	363.6	-6.2	363.6	-1.55	363.6	0.33	363.6	2.94	363.6	5.6	363.6	9.06	363.6	3.67	363.6	4.05	363.6	11.04	363.6	1.97
364.5	2.18	364.5	1.71	364.5	2.8	364.5	0.34	364.5	4.29	364.5	3.65	364.5	1.99	364.5	4.72	364.5	2.97	364.5	-0.1	364.5	1.46	364.5	2.75	364.5	-1.35	364.5	1.62	364.5	0.59	364.5	-6.1	364.5	2.28	364.5	-1.27	364.5	0.42	364.5	3.89	364.5	6.75	364.5	2.77	364.5	4.73	364.5	7.78	364.5	-1.2
365.4	1.03	365.4	2.01	365.4	7.68	365.4	0.13	365.4	4.89	365.4	6.23	365.4	1.26	365.4	2.46	365.4	7.25	365.4	-1.37	365.4	0.63	365.4	6.85	365.4	-2.87	365.4	1.1	365.4	1.33	365.4	-6.24	365.4	0.3	365.4	1.93	365.4	0.75	365.4	5.86	365.4	7.6	365.4	0.86	365.4	4.03	365.4	9.2	365.4	-0.7
366.3	1.79	366.3	-1.7	366.3	4.07	366.3	-1.24	366.3	9.34	366.3	5.69	366.3	0.48	366.3	2.62	366.3	3.57	366.3	-0.77	366.3	2.97	366.3	4.33	366.3	0.55	366.3	0.6	366.3	-0.99	366.3	-6.04	366.3	-1.03	366.3	-0.59	366.3	1.19	366.3	4.93	366.3	7.03	366.3	1.88	366.3	6.35	366.3	9.34	366.3	-0.23
367.2	1.16	367.2	2.06	367.2	5.17	367.2	0.99	367.2	4.97	367.2	5.39	367.2	0.65	367.2	5.02	367.2	4.57	367.2	0.29	367.2	2.02	367.2	5.74	367.2	-0.38	367.2	0.9	367.2	-0.71	367.2	-6.81	367.2	0.11	367.2	-3.2	367.2	-0.39	367.2	6.07	367.2	9.48	367.2	1.81	367.2	6.23	367.2	6.93	367.2	-2.06
368.1	2.22	368.1	0.22	368.1	5.25	368.1	0.39	368.1	4.72	368.1	4.54	368.1	2.49	368.1	3.83	368.1	4.36	368.1	1.09	368.1	4.44	368.1	4.79	368.1	-0.51	368.1	-0.53	368.1	0.65	368.1	-3.26	368.1	-0.79	368.1	-0.44	368.1	3.69	368.1	5.82	368.1	6.31	368.1	5.19	368.1	3.98	368.1	9.46	368.1	2.28
369	3.19	369	2.15	369	5.72	369	-1.9	369	3.09	369	5.36	369	2.37	369	5.21	369	3.68	369	-2.24	369	2.87	369	6.63	369	0.16	369	0.19	369	-2.72	369	-6.22	369	1.32	369	0.77	369	1.36	369	5.8	369	4.12	369	3.75	369	3.9	369	7.68	369	-1.03
369.9	1.66	369.9	0.43	369.9	4.89	369.9	-1.4	369.9	5.45	369.9	2.57	369.9	1.94	369.9	3.76	369.9	4.24	369.9	-1.81	369.9	3.12	369.9	3.28	369.9	-0.36	369.9	0.38	369.9	-0.77	369.9	-6.19	369.9	0.8	369.9	-2.31	369.9	2.23	369.9	4.37	369.9	7.52	369.9	4.05	369.9	5.55	369.9	8.36	369.9	1.28
370.8	0.6	370.8	1.43	370.8	4.79	370.8	0.01	370.8	6.92	370.8	5.69	370.8	2.13	370.8	2.62	370.8	4.46	370.8	-0.32	370.8	2.72	370.8	4.42	370.8	1.59	370.8	-1.39	370.8	0.62	370.8	-4.51	370.8	1.59	370.8	1.3	370.8	1.54	370.8	3.57	370.8	7.08	370.8	3.02	370.8	5.44	370.8	9.65	370.8	1.13
371.7	0.97	371.7	1.24	371.7	5.94	371.7	2.28	371.7	8.95	371.7	4.12	371.7	1	371.7	1.14	371.7	2.5	371.7	0.37	371.7	1.32	371.7	4.53	371.7	-2.55	371.7	-1.51	371.7	-1.14	371.7	-5.7	371.7	-1.16	371.7	-0.33	371.7	-0.32	371.7	5.2	371.7	7.47	371.7	3.66	371.7	6.21	371.7	6.64	371.7	0.66
372.6	1.66	372.6	3.96	372.6	3.7	372.6	1.99	372.6	7.81	372.6	5.16	372.6	3.88	372.6	4.4	372.6	3.23	372.6	-1.18	372.6	4.42	372.6	6.51	372.6	1.73	372.6	0.63	372.6	-0.31	372.6	-5.98	372.6	-1.5	372.6	-1.17	372.6	1.94	372.6	4.27	372.6	5.02	372.6	2.47	372.6	7.72	372.6	8.67	372.6	-1.3
373.5	3.18	373.5	1.93	373.5	5.98	373.5	-0.59	373.5	6.59	373.5	5.88	373.5	3.58	373.5	4.26	373.5	3.58	373.5	-0.01	373.5	0.75	373.5	6.44	373.5	-0.15	373.5	2.2	373.5	0.77	373.5	-8.92	373.5	-0.95	373.5	0.93	373.5	1.44	373.5	6.56	373.5	6.96	373.5	2.06	373.5	5.33	373.5	8.97	373.5	-0.01
374.4	3.54	374.4	1.34	374.4	3.95	374.4	-1.25	374.4	8.32	374.4	4.08	374.4	2.24	374.4	5.21	374.4	3.71	374.4	-0.81	374.4	-0.11	374.4	6.08	374.4	-0.79	374.4	0.16	374.4	-1.02	374.4	-4.25	374.4	-4.19	374.4	-0.67	374.4	1.24	374.4	6.18	374.4	6.35	374.4	4.21	374.4	5.41	374.4	7.2	374.4	0.2
375.3	0.99	375.3	1.92	375.3	5.5	375.3	2.02	375.3	4.74	375.3	6.01	375.3	-1.81	375.3	4.41	375.3	5.23	375.3	0.95	375.3	2.98	375.3	3.99	375.3	-2.76	375.3	0.62	375.3	-0.23	375.3	-5.4	375.3	-1.42	375.3	-1.92	375.3	2.26	375.3	8.94	375.3	7.76	375.3	5.4	375.3	3.41	375.3	8	375.3	1.92
376.2	2.09	376.2	-1.45	376.2	2.96	376.2	1.45	376.2	6.39	376.2	4.64	376.2	1.8	376.2	4.29	376.2	3.76	376.2	2.37	376.2	1.38	376.2	6.05	376.2	-0.51	376.2	1.68	376.2	2.18	376.2	-6.42	376.2	0.21	376.2	-0.89	376.2	-1.29	376.2	5.12	376.2	7.96	376.2	3.48	376.2	4.98	376.2	8.31	376.2	-0.04
377.1	2.66	377.1	2.03	377.1	4.73	377.1	-0.65	377.1	4.03	377.1	5.87	377.1	1.29	377.1	5.89	377.1	5.05	377.1	-0.61	377.1	-0.39	377.1	4.1	377.1	0.31	377.1	0.93	377.1	1.88	377.1	-5.6	377.1	0.11	377.1	-1.37	377.1	3.44	377.1	4.51	377.1	7.57	377.1	1.18	377.1	6.88	377.1	8.54	377.1	1.39
378	1.41	378	3	378	4.22	378	-1.06	378	9.09	378	3.52	378	2.36	378	4.13	378	4.1	378	-3.6	378	1.67	378	5.6	378	0.87	378	-0.64	378	0.3	378	-6.51	378	-0.96	378	-1.56	378	2.98	378	4.7	378	8.38	378	5.56	378	3.74	378	8.19	378	2.1
378.9	0.72	378.9	0.33	378.9	1.35	378.9	0.2	378.9	5.6	378.9	5.3	378.9	2.94	378.9	6.41	378.9	5.66	378.9	0.29	378.9	3.85	378.9	5.55	378.9	1.17	378.9	1.85	378.9	1.59	378.9	-6.34	378.9	0.21	378.9	1.25	378.9	0.96	378.9	4.27	378.9	6.8	378.9	2.64	378.9	2.95	378.9	8.69	378.9	-1.2
379.8	0.45	379.8	1.77	379.8	3.89	379.8	-0.28	379.8	5.35	379.8	3.48	379.8	3.29	379.8	2.32	379.8	5.87	379.8	-1.17	379.8	-1.29	379.8	6.71	379.8	0.44	379.8	-2.58	379.8	0.88	379.8	-6.28	379.8	-3.22	379.8	0.79	379.8	0.9	379.8	5.66	379.8	7.44	379.8	2.85	379.8	4.42	379.8	9.23	379.8	-0.56
380.7	2.19	380.7	2.24	380.7	5.03	380.7	0.18	380.7	5.4	380.7	4.86	380.7	0.03	380.7	3.36	380.7	2.09	380.7	3.03	380.7	0.1	380.7	4.31	380.7	-1.25	380.7	0.33	380.7	-2.35	380.7	-3.58	380.7	-1.75	380.7	0.49	380.7	1.29	380.7	5.4	380.7	6.56	380.7	4.45	380.7	6.56	380.7	8.02	380.7	-0.43
381.6	1.23	381.6	0.84	381.6	3.48	381.6	-1.59	381.6	1.68	381.6	3.16	381.6	2.99	381.6	4.08	381.6	3.57	381.6	-2.68	381.6	0.15	381.6	5.13	381.6	0.22	381.6	1.19	381.6	2.48	381.6	-6.71	381.6	1.03	381.6	0.42	381.6	1.61	381.6	6.46	381.6	8.98	381.6	3.94	381.6	6.59	381.6	8.71	381.6	-0.47
382.5	1.52	382.5	1.3	382.5	2.58	382.5	-0.06	382.5	5.76	382.5	4.21	382.5	-1.1	382.5	5.59	382.5	3.09	382.5	-2.78	382.5	2.77	382.5	4.86	382.5	-1.79	382.5	0.74	382.5	-0.9	382.5	-7.52	382.5	0.23	382.5	1.92	382.5	2.25	382.5	5.98	382.5	6.59	382.5	3.12	382.5	6.35	382.5	9.91	382.5	0.39
383.4	2.18	383.4	4.37	383.4	2.63	383.4	-0.63	383.4	6.22	383.4	4.47	383.4	2.35	383.4	3.92	383.4	1.57	383.4	-2.06	383.4	0.76	383.4	4.22	383.4	1.07	383.4	-0.38	383.4	1.9	383.4	-6.33	383.4	-3.36	383.4	-0.79	383.4	1.42	383.4	4.44	383.4	10.36	383.4	4.83	383.4	4.13	383.4	11.73	383.4	0.59
384.3	-1.62	384.3	-1.37	384.3	2.87	384.3	-1.96	384.3	5.15	384.3	3.48	384.3	-0.87	384.3	3.1	384.3	0.74	384.3	-2.55	384.3	-0.55	384.3	2.49	384.3	0.51	384.3	0.54	384.3	0.59	384.3	-7.97	384.3	0.17	384.3	-1.53	384.3	0.66	384.3	7.56	384.3	6.87	384.3	2.82	384.3	5.67	384.3	7.62	384.3	-0.68
385.2	0.69	385.2	2.04	385.2	4.2	385.2	1.7	385.2	3.47	385.2	2.25	385.2	0.95	385.2	3.23	385.2	4.58	385.2	-0.27	385.2	1.63	385.2	3.22	385.2	0.32	385.2	-1.46	385.2	1.32	385.2	-7.56	385.2	-2.1	385.2	-1.5	385.2	0.07	385.2	5.79	385.2	7.24	385.2	3.23	385.2	3.61	385.2	6.81	385.2	-0.01
386.1	-0.16	386.1	3.53	386.1	2.72	386.1	-2.27	386.1	3.88	386.1	2.71	386.1	0.99	386.1	5.37	386.1	4.15	386.1	-1.54	386.1	2.08	386.1	3.13	386.1	-0.6	386.1	1.16	386.1	0.27	386.1	-7.5	386.1	-1.68	386.1	-1.74	386.1	0.66	386.1	7.45	386.1	7.77	386.1	1.86	386.1	2.91	386.1	6.89	386.1	-0.09
387	1.44	387	-0.37	387	5.38	387	-0.75	387	4.46	387	3.87	387	2.71	387	5.5	387	2.7	387	2.49	387	1.79	387	4.5	387	-2.22	387	0.28	387	-0.54	387	-5.02	387	3.48	387	0.31	387	1.26	387	4.9	387	7.61	387	4.86	387	7.58	387	8.37	387	0.03
387.9	2.65	387.9	2.66	387.9	5.96	387.9	-1.53	387.9	4.45	387.9	5.06	387.9	4.47	387.9	6.54	387.9	2.22	387.9	-1.43	387.9	2	387.9	5.68	387.9	-0.44	387.9	-0.95	387.9	-1.41	387.9	-7.28	387.9	0.57	387.9	0.66	387.9	3.69	387.9	4.56	387.9	8.75	387.9	4.18	387.9	5.42	387.9	11.92	387.9	2.94
388.8	0.67	388.8	1.55	388.8	6.16	388.8	-0.47	388.8	5.69	388.8	4.02	388.8	2.68	388.8	4.5	388.8	4.14	388.8	1.69	388.8	3.16	388.8	6.1	388.8	-0.03	388.8	0.39	388.8	-2.32	388.8	-6.09	388.8	3.35	388.8	0.2	388.8	1.04	388.8	3.23	388.8	7.71	388.8	3.14	388.8	8.24	388.8	6.82	388.8	-1.73
389.7	1.82	389.7	2.91	389.7	4.81	389.7	-0.79	389.7	3.56	389.7	5.84	389.7	-0.8	389.7	5.34	389.7	3.23	389.7	0.31	389.7	-2.66	389.7	4.29	389.7	-0.42	389.7	-0.59	389.7	0.46	389.7	-5.24	389.7	-4.54	389.7	-0.73	389.7	0.69	389.7	3.61	389.7	10.03	389.7	1.78	389.7	3.1	389.7	8.9	389.7	0.3
390.6	4.42	390.6	1.64	390.6	3.89	390.6	-0.31	390.6	4.01	390.6	4.88	390.6	4.22	390.6	4.21	390.6	5	390.6	-0.46	390.6	3.25	390.6	5.61	390.6	-0.17	390.6	0.37	390.6	1.72	390.6	-8.39	390.6	1.74	390.6	-0.7	390.6	0.86	390.6	7.57	390.6	9.84	390.6	3.51	390.6	5.38	390.6	6.85	390.6	-0.05
391.5	3.33	391.5	2.11	391.5	4.81	391.5	-1.53	391.5	6.66	391.5	4.51	391.5	3.3	391.5	6.72	391.5	5.64	391.5	-2.99	391.5	2.41	391.5	3.01	391.5	-1.55	391.5	0.09	391.5	-1.48	391.5	-6.17	391.5	-3.61	391.5	-1.01	391.5	0.29	391.5	6.39	391.5	5.99	391.5	3.94	391.5	3.89	391.5	9.2	391.5	-0.96
392.4	3.25	392.4	2.84	392.4	5.68	392.4	-0.66	392.4	4.63	392.4	5.23	392.4	5.98	392.4	4.18	392.4	3.92	392.4	-0.41	392.4	-1.24	392.4	3.62	392.4	0.99	392.4	-2.05	392.4	-0.47	392.4	-4.22	392.4	-2.82	392.4	-0.45	392.4	1.62	392.4	4.77	392.4	7.63	392.4	4.17	392.4	5.75	392.4	9.32	392.4	-1.1
393.3	1.28	393.3	2.28	393.3	3.87	393.3	-2.03	393.3	2.91	393.3	5.48	393.3	0.04	393.3	4.09	393.3	4.93	393.3	-2.3	393.3	2.02	393.3	8.17	393.3	-2.18	393.3	1.82	393.3	-0.84	393.3	-8.34	393.3	-1.1	393.3	0.07	393.3	0.38	393.3	6.95	393.3	8.63	393.3	3.38	393.3	2.94	393.3	8.93	393.3	1.73
394.2	1.55	394.2	0.09	394.2	4.27	394.2	0.87	394.2	4.49	394.2	4.19	394.2	1.91	394.2	2.8	394.2	3.69	394.2	-2.04	394.2	1.95	394.2	5.44	394.2	-0.34	394.2	0.22	394.2	0.15	394.2	-6.73	394.2	0.57	394.2	0.83	394.2	1.91	394.2	7.22	394.2	7.29	394.2	4.89	394.2	7.58	394.2	7.89	394.2	0.76
395.1	2.73	395.1	3.93	395.1	2.94	395.1	1.9	395.1	3.93	395.1	5.45	395.1	1.58	395.1	6.64	395.1	3.58	395.1	-0.34	395.1	1.54	395.1	2.86	395.1	-1.91	395.1	0.11	395.1	1.03	395.1	-7.19	395.1	-1.51	395.1	0.74	395.1	-0.67	395.1	4.85	395.1	9.4	395.1	4.17	395.1	5.84	395.1	9.22	395.1	0.12
396	1.71	396	0.4	396	5.41	396	1.83	396	6.78	396	6.56	396	2.04	396	1.61	396	3.94	396	0.66	396	2.1	396	4.74	396	-1.95	396	-0.9	396	1.14	396	-5.85	396	-1.24	396	-0.91	396	-1.62	396	6.26	396	8.54	396	2.17	396	6.58	396	7.35	396	-1.44
396.9	0.76	396.9	1.01	396.9	3.83	396.9	-0.09	396.9	5.85	396.9	5.87	396.9	4.42	396.9	3.81	396.9	3.95	396.9	-2.17	396.9	2.02	396.9	4.6	396.9	1.97	396.9	1.64	396.9	-1.17	396.9	-5.67	396.9	-0.45	396.9	-0.33	396.9	0.81	396.9	7.07	396.9	5.6	396.9	4.74	396.9	6.62	396.9	7.48	396.9	0.66
397.8	3.75	397.8	1.18	397.8	5.11	397.8	-0.3	397.8	6.49	397.8	6.95	397.8	1.14	397.8	4.37	397.8	3.56	397.8	0.32	397.8	2.92	397.8	4.4	397.8	-0.47	397.8	-1.66	397.8	-2.78	397.8	-5.21	397.8	0.47	397.8	-1.42	397.8	1.98	397.8	4.87	397.8	4.92	397.8	4.75	397.8	10.04	397.8	8	397.8	1.05
398.7	2.31	398.7	1.16	398.7	3.76	398.7	1.16	398.7	5.5	398.7	5.17	398.7	0.95	398.7	7.12	398.7	1.11	398.7	-1.33	398.7	2.59	398.7	7.39	398.7	-0.6	398.7	0.33	398.7	0.06	398.7	-7.34	398.7	0.71	398.7	0.51	398.7	1.82	398.7	4.73	398.7	8.63	398.7	4.81	398.7	5.22	398.7	7.78	398.7	-1.77
399.6	1.71	399.6	3	399.6	5.19	399.6	-0.99	399.6	7.08	399.6	3.56	399.6	0.42	399.6	6.03	399.6	2.61	399.6	1.61	399.6	4.22	399.6	5.12	399.6	-2.75	399.6	1.26	399.6	0.72	399.6	-5.12	399.6	0.2	399.6	-1.85	399.6	2.14	399.6	6.03	399.6	7.95	399.6	4.93	399.6	5	399.6	8.15	399.6	-0.45
400.5	2.17	400.5	0.71	400.5	5.61	400.5	1.07	400.5	5.11	400.5	5.45	400.5	0.34	400.5	3.86	400.5	4.73	400.5	0.36	400.5	2.51	400.5	5.03	400.5	-2.08	400.5	-0.58	400.5	3.58	400.5	-5.31	400.5	0.71	400.5	2.25	400.5	0.62	400.5	6.41	400.5	7.74	400.5	3.15	400.5	5.18	400.5	8.89	400.5	0.16
401.4	1.71	401.4	0.27	401.4	4.41	401.4	-2.03	401.4	7.76	401.4	6.54	401.4	0.27	401.4	2.6	401.4	1.92	401.4	-1.1	401.4	2.75	401.4	6	401.4	-1.38	401.4	-2.01	401.4	-2.8	401.4	-5.81	401.4	-0.15	401.4	-1.14	401.4	2.34	401.4	3.23	401.4	6.8	401.4	4.33	401.4	5.65	401.4	9.68	401.4	-0.43
402.3	3.39	402.3	1.72	402.3	4.26	402.3	0.75	402.3	5.53	402.3	4.34	402.3	2.13	402.3	4.44	402.3	4.82	402.3	0.32	402.3	1.42	402.3	4.8	402.3	-2.55	402.3	0.67	402.3	0.54	402.3	-6.53	402.3	0.54	402.3	-4.18	402.3	-0.94	402.3	6.59	402.3	9.49	402.3	5.69	402.3	6.31	402.3	8.66	402.3	-1.44
403.2	1.28	403.2	5.68	403.2	4.17	403.2	1.09	403.2	4.64	403.2	6.29	403.2	4.08	403.2	6.1	403.2	3.38	403.2	-3.21	403.2	-0.81	403.2	6.54	403.2	0.74	403.2	-0.87	403.2	-1.18	403.2	-7.47	403.2	-2.37	403.2	-0.49	403.2	1.75	403.2	3.9	403.2	7.28	403.2	5.5	403.2	6.89	403.2	8.88	403.2	0.64
404.1	3.75	404.1	3.44	404.1	2.8	404.1	-0.02	404.1	5.93	404.1	3.31	404.1	3.63	404.1	4.27	404.1	4.77	404.1	0.97	404.1	2.08	404.1	2.58	404.1	-1.02	404.1	-0.91	404.1	-0.33	404.1	-7.74	404.1	1.06	404.1	-0.07	404.1	-2.31	404.1	4.42	404.1	6.42	404.1	4.72	404.1	7.16	404.1	7.79	404.1	-1.35
405	2.87	405	0.51	405	4.8	405	1.43	405	5.46	405	4.41	405	3.99	405	2.21	405	4.35	405	-0.88	405	2.29	405	5.01	405	0.28	405	-0.87	405	-1.25	405	-6.78	405	-0.49	405	-0.24	405	3.36	405	5.78	405	7.59	405	3.1	405	3.22	405	8.13	405	1.81
405.9	3.76	405.9	2.8	405.9	4.67	405.9	-1.32	405.9	5.4	405.9	5.56	405.9	2.63	405.9	4.49	405.9	4.14	405.9	-1.25	405.9	2.9	405.9	5.14	405.9	-1.92	405.9	-0.48	405.9	-0.27	405.9	-4.8	405.9	-1.49	405.9	-0.09	405.9	-1.38	405.9	4.92	405.9	8.19	405.9	5.39	405.9	4.38	405.9	9.77	405.9	0.19
406.8	2.64	406.8	1.1	406.8	6.56	406.8	0.57	406.8	5.19	406.8	7.27	406.8	1.05	406.8	5.27	406.8	5.65	406.8	0.67	406.8	2.1	406.8	7.74	406.8	-3.67	406.8	0.44	406.8	1.89	406.8	-5.89	406.8	-0.85	406.8	0.79	406.8	-0.51	406.8	2.75	406.8	8.09	406.8	1.02	406.8	5.22	406.8	7.97	406.8	0.37
407.7	2.83	407.7	-0.5	407.7	7.16	407.7	-0.5	407.7	5.76	407.7	5.53	407.7	4.01	407.7	4.45	407.7	5.62	407.7	-0.87	407.7	1.81	407.7	6.96	407.7	0.03	407.7	1.09	407.7	0.8	407.7	-5.85	407.7	-0.2	407.7	1.86	407.7	1.6	407.7	6.09	407.7	7.74	407.7	4.12	407.7	5.05	407.7	8.94	407.7	0.16
408.6	3.14	408.6	0.89	408.6	2.04	408.6	-1.86	408.6	6.99	408.6	5.12	408.6	2.47	408.6	1.76	408.6	2.45	408.6	0.08	408.6	1.29	408.6	6.36	408.6	-0.25	408.6	-0.29	408.6	-2.59	408.6	-5.43	408.6	0.4	408.6	2.41	408.6	2.43	408.6	7.88	408.6	8.03	408.6	4.35	408.6	8.2	408.6	9.3	408.6	2.23
409.5	3.3	409.5	2.23	409.5	4.57	409.5	1.51	409.5	7.16	409.5	1.72	409.5	3.84	409.5	2.36	409.5	5.03	409.5	-1.44	409.5	3.02	409.5	4.63	409.5	-0.96	409.5	-0.09	409.5	0.69	409.5	-6.47	409.5	-0.97	409.5	-1.46	409.5	2.71	409.5	7.12	409.5	9.52	409.5	4.81	409.5	5.16	409.5	7.98	409.5	0.22
410.4	1.34	410.4	1.37	410.4	4.57	410.4	1.98	410.4	3.47	410.4	3.72	410.4	2.61	410.4	6.8	410.4	6.38	410.4	-0.16	410.4	0.95	410.4	4.78	410.4	-1.01	410.4	1.01	410.4	-2.02	410.4	-6.52	410.4	-2.2	410.4	-0.93	410.4	1.58	410.4	5.08	410.4	8.36	410.4	3.11	410.4	5.57	410.4	10.85	410.4	0.16
411.3	3.72	411.3	1.79	411.3	2.52	411.3	0.64	411.3	4.53	411.3	5.18	411.3	3.85	411.3	3.98	411.3	3.14	411.3	-1.13	411.3	2.68	411.3	5.13	411.3	-1.42	411.3	-1.44	411.3	-0.91	411.3	-6.47	411.3	1.6	411.3	-2	411.3	-0.16	411.3	4.61	411.3	7.77	411.3	3.65	411.3	5.88	411.3	7.9	411.3	-1.31
412.2	1.3	412.2	1.9	412.2	4.28	412.2	-2.65	412.2	5.17	412.2	6.51	412.2	2.53	412.2	4.81	412.2	4.4	412.2	-1.77	412.2	3.32	412.2	7.41	412.2	-1.38	412.2	-0.8	412.2	0.24	412.2	-4.8	412.2	0.86	412.2	1.09	412.2	2.09	412.2	4.81	412.2	7.38	412.2	4.19	412.2	6.02	412.2	10.02	412.2	0.52
413.1	0.4	413.1	1.57	413.1	3.63	413.1	1.24	413.1	6.39	413.1	5.66	413.1	1.75	413.1	4.74	413.1	2.93	413.1	0.76	413.1	2.09	413.1	4.88	413.1	-0.94	413.1	-1.13	413.1	0.55	413.1	-5.32	413.1	-1.46	413.1	-0.44	413.1	-0.28	413.1	4.21	413.1	9.38	413.1	4.59	413.1	3.93	413.1	7.98	413.1	-1.26
414	3.84	414	5.04	414	5.23	414	-1.93	414	6	414	5.84	414	2.87	414	7.55	414	3.78	414	-2.64	414	1.81	414	4.42	414	-0.32	414	0.29	414	-0.62	414	-6.26	414	-0.05	414	-0.17	414	2.59	414	5.5	414	8.74	414	3.57	414	5.75	414	10.22	414	0.19
414.9	1.18	414.9	2.9	414.9	7.95	414.9	-3.31	414.9	5.22	414.9	4.63	414.9	1.34	414.9	4.98	414.9	6.47	414.9	0.18	414.9	0.64	414.9	6.27	414.9	-0.24	414.9	1.12	414.9	-0.03	414.9	-5.39	414.9	-0.3	414.9	0.29	414.9	0.84	414.9	5.76	414.9	8.86	414.9	4.67	414.9	4.97	414.9	11.22	414.9	-2.21
415.8	1.96	415.8	2.69	415.8	3.2	415.8	0.97	415.8	3.92	415.8	5.26	415.8	0.9	415.8	5.82	415.8	4.02	415.8	-0.92	415.8	1.11	415.8	3.59	415.8	-0.26	415.8	1.44	415.8	-0.94	415.8	-5.34	415.8	-1.77	415.8	0.81	415.8	3.09	415.8	6.34	415.8	7.08	415.8	5.23	415.8	2.49	415.8	10.71	415.8	0.59
416.7	4.34	416.7	3.21	416.7	3.95	416.7	-0.1	416.7	5.05	416.7	5.42	416.7	4.58	416.7	5.42	416.7	4.28	416.7	-3.22	416.7	3.76	416.7	4.87	416.7	0.34	416.7	0.96	416.7	1.07	416.7	-9.31	416.7	1.12	416.7	-1.21	416.7	1.8	416.7	6.76	416.7	7.94	416.7	3.23	416.7	6.94	416.7	7.19	416.7	0.52
417.6	4.53	417.6	-0.02	417.6	5.31	417.6	-0.74	417.6	4.35	417.6	7.67	417.6	2.65	417.6	2.63	417.6	2.12	417.6	0.12	417.6	3.33	417.6	6.7	417.6	-1.52	417.6	0.29	417.6	-0.2	417.6	-4.78	417.6	0.7	417.6	0.88	417.6	1.39	417.6	8.33	417.6	8.64	417.6	3.15	417.6	5.56	417.6	8.45	417.6	0.31
418.5	3.44	418.5	2.27	418.5	2.59	418.5	1.14	418.5	5.8	418.5	5.39	418.5	4.76	418.5	5.2	418.5	1.85	418.5	-1.8	418.5	3	418.5	6.51	418.5	-0.3	418.5	0.15	418.5	0.33	418.5	-8.79	418.5	-1.18	418.5	-0.28	418.5	0.74	418.5	7.19	418.5	10.15	418.5	3.88	418.5	7.66	418.5	9.13	418.5	-0.91
419.4	2.46	419.4	-0.6	419.4	4.85	419.4	-2.91	419.4	6.61	419.4	6.28	419.4	1.74	419.4	5.01	419.4	4.22	419.4	-1.1	419.4	2.1	419.4	5.87	419.4	0.6	419.4	0.43	419.4	2.56	419.4	-6.78	419.4	0.83	419.4	1.12	419.4	0.93	419.4	4.81	419.4	4.76	419.4	2.84	419.4	7.18	419.4	9.78	419.4	-1.46
420.3	3.82	420.3	5.05	420.3	6.87	420.3	0.64	420.3	4.29	420.3	2.66	420.3	1.52	420.3	7.97	420.3	5.57	420.3	0.66	420.3	4.48	420.3	4.31	420.3	-3.82	420.3	0.55	420.3	2.28	420.3	-5.71	420.3	1.1	420.3	1.73	420.3	0	420.3	4.84	420.3	8.91	420.3	4.2	420.3	9.27	420.3	7.03	420.3	0.14
421.2	2.67	421.2	0.61	421.2	3.81	421.2	1.01	421.2	7.23	421.2	3.93	421.2	3.54	421.2	5.39	421.2	4.26	421.2	-0.53	421.2	3.77	421.2	5.42	421.2	0.07	421.2	0.25	421.2	-0.15	421.2	-7.94	421.2	1.89	421.2	0.44	421.2	0.24	421.2	5.74	421.2	10.07	421.2	5.9	421.2	7.38	421.2	8.27	421.2	0.04
422.1	0.66	422.1	1.98	422.1	3.67	422.1	1.87	422.1	4.8	422.1	4.22	422.1	3.3	422.1	5	422.1	4.35	422.1	1.96	422.1	1.91	422.1	6.23	422.1	-1.93	422.1	1.41	422.1	-0.92	422.1	-7.45	422.1	-0.31	422.1	-0.91	422.1	-1.14	422.1	6.22	422.1	7.94	422.1	2.78	422.1	5.26	422.1	9.59	422.1	-2.4
423	0.71	423	1.48	423	5.23	423	3.02	423	4.47	423	2.96	423	2.05	423	5.83	423	5.54	423	1.63	423	1.49	423	2.36	423	-1.27	423	-0.2	423	1.46	423	-6.48	423	-0.86	423	-1.14	423	1.23	423	5.03	423	8.4	423	3.15	423	5.93	423	8.49	423	2.25
423.9	1.43	423.9	0.36	423.9	4.84	423.9	0.64	423.9	5.03	423.9	2.66	423.9	1.51	423.9	3.3	423.9	5.1	423.9	-1.28	423.9	0.68	423.9	5.19	423.9	-0.99	423.9	-0.49	423.9	0.15	423.9	-6.5	423.9	-1.73	423.9	-1.38	423.9	0.92	423.9	6.82	423.9	9.11	423.9	4.65	423.9	4.11	423.9	7.01	423.9	-1.39
424.8	2.89	424.8	2.74	424.8	4.48	424.8	-0.38	424.8	6.59	424.8	6.52	424.8	0.85	424.8	5.32	424.8	1.89	424.8	-2.6	424.8	2.39	424.8	8.1	424.8	-0.56	424.8	-0.16	424.8	-1.34	424.8	-4.74	424.8	-1.61	424.8	2.08	424.8	1.35	424.8	5.3	424.8	7.3	424.8	6.03	424.8	5.34	424.8	11.21	424.8	0.3
425.7	4.21	425.7	1.19	425.7	1.6	425.7	0.18	425.7	6.61	425.7	4.53	425.7	1.77	425.7	3.82	425.7	1.86	425.7	-0.51	425.7	2.02	425.7	5.04	425.7	-1.01	425.7	-0.89	425.7	1.97	425.7	-6.49	425.7	-1.29	425.7	-0.67	425.7	2.4	425.7	5.58	425.7	6.76	425.7	4.29	425.7	6.74	425.7	5.2	425.7	0.7
426.6	-0.37	426.6	3.65	426.6	3.28	426.6	-0.06	426.6	4.64	426.6	0.68	426.6	2.91	426.6	6.1	426.6	2.09	426.6	-1.68	426.6	0.73	426.6	5.46	426.6	-0.95	426.6	0.33	426.6	0.27	426.6	-6.28	426.6	-2.84	426.6	-0.63	426.6	3.61	426.6	5.92	426.6	7.08	426.6	3.5	426.6	4.94	426.6	8.16	426.6	1.79
427.5	1.46	427.5	3.45	427.5	6.48	427.5	1.2	427.5	5.43	427.5	6.53	427.5	4.18	427.5	6.4	427.5	4.47	427.5	0.02	427.5	3.48	427.5	2.94	427.5	-0.62	427.5	2.04	427.5	-0.96	427.5	-5.64	427.5	1.34	427.5	-2.64	427.5	-1.5	427.5	7.99	427.5	10.23	427.5	3.18	427.5	5.36	427.5	7.49	427.5	-2.2
428.4	2.84	428.4	3.89	428.4	3.81	428.4	0.15	428.4	7.6	428.4	5.36	428.4	4.4	428.4	4.63	428.4	3.59	428.4	1.09	428.4	3.83	428.4	5.42	428.4	0.62	428.4	-1.03	428.4	-0.07	428.4	-5.83	428.4	0.65	428.4	-2.05	428.4	2.09	428.4	7.27	428.4	7.18	428.4	2.87	428.4	5.75	428.4	7.02	428.4	0.6
429.3	2.94	429.3	3.33	429.3	3.23	429.3	-0.21	429.3	3.83	429.3	4.54	429.3	4.15	429.3	7.08	429.3	3.51	429.3	-0.02	429.3	2.11	429.3	4.19	429.3	0.84	429.3	-0.4	429.3	0.68	429.3	-6.77	429.3	0.21	429.3	-1.27	429.3	2.59	429.3	5.08	429.3	8.11	429.3	3.21	429.3	4.07	429.3	9.25	429.3	1.58
430.2	3.19	430.2	4	430.2	4.24	430.2	2.51	430.2	5.42	430.2	4.3	430.2	1.01	430.2	5.4	430.2	2.16	430.2	0.9	430.2	3.04	430.2	5.35	430.2	-1.72	430.2	-1.9	430.2	0.12	430.2	-6.12	430.2	-0.88	430.2	0.2	430.2	2.17	430.2	5.73	430.2	9.1	430.2	4.21	430.2	5.19	430.2	8.76	430.2	-0.09
431.1	0.01	431.1	2.91	431.1	6.12	431.1	2.85	431.1	4.73	431.1	5.45	431.1	1.18	431.1	3.68	431.1	5.42	431.1	0.98	431.1	1.66	431.1	7.94	431.1	0.19	431.1	-0.21	431.1	1.37	431.1	-4.64	431.1	-1.34	431.1	1.98	431.1	4.22	431.1	7.46	431.1	9.33	431.1	4.65	431.1	7.94	431.1	9.73	431.1	0.85
432	1.35	432	-0.11	432	4.89	432	-1.61	432	6.4	432	1.82	432	0.42	432	6.27	432	5.33	432	1.09	432	2.88	432	5.55	432	-1.25	432	1.49	432	0.35	432	-6.09	432	-0.48	432	1.67	432	2.48	432	7.04	432	7.38	432	5.34	432	6.51	432	9.05	432	2.04
432.9	1.91	432.9	3.63	432.9	3.94	432.9	1.03	432.9	7.1	432.9	5.87	432.9	0.07	432.9	5.58	432.9	3.26	432.9	-0.44	432.9	3.78	432.9	7.03	432.9	-2.77	432.9	-0.38	432.9	-1.41	432.9	-9.35	432.9	-1.17	432.9	-0.84	432.9	3.14	432.9	5.33	432.9	8.35	432.9	2.32	432.9	2.69	432.9	8.26	432.9	-0.21
433.8	2.16	433.8	2.18	433.8	4.4	433.8	-0.13	433.8	7.19	433.8	5.24	433.8	3.5	433.8	5.66	433.8	4.18	433.8	-0.42	433.8	2.71	433.8	6.5	433.8	-0.29	433.8	0.11	433.8	0.44	433.8	-6.01	433.8	-1.67	433.8	0.02	433.8	2.07	433.8	6.81	433.8	7.22	433.8	0.92	433.8	7.37	433.8	9.53	433.8	-1.07
434.7	2.46	434.7	3.62	434.7	5.01	434.7	-0.04	434.7	5.83	434.7	4.92	434.7	5.12	434.7	2.74	434.7	3.79	434.7	-0.35	434.7	4.98	434.7	3.98	434.7	1.69	434.7	-0.35	434.7	-0.53	434.7	-5.03	434.7	-0.09	434.7	-1.44	434.7	1.14	434.7	4.61	434.7	6.54	434.7	4.72	434.7	5.78	434.7	9.52	434.7	1.82
435.6	2.55	435.6	2.4	435.6	5.14	435.6	-0.87	435.6	7.61	435.6	3.92	435.6	3.09	435.6	5.77	435.6	3.62	435.6	-1.04	435.6	1.28	435.6	4.6	435.6	0.33	435.6	0.96	435.6	0.47	435.6	-7.62	435.6	-0.32	435.6	1.33	435.6	1.01	435.6	6.56	435.6	8.7	435.6	5.54	435.6	6.62	435.6	9.61	435.6	-1.01
436.5	3.5	436.5	2.45	436.5	7.04	436.5	-0.55	436.5	8.12	436.5	3.76	436.5	2.7	436.5	4.27	436.5	5.81	436.5	-1.44	436.5	2.06	436.5	5.73	436.5	0.78	436.5	-0.2	436.5	-1.52	436.5	-6.69	436.5	-0.65	436.5	0.25	436.5	0.53	436.5	5.54	436.5	6.51	436.5	3.41	436.5	6.17	436.5	9.71	436.5	0.21
437.4	2.32	437.4	-0.44	437.4	3.58	437.4	0.37	437.4	6.87	437.4	5.91	437.4	2.63	437.4	4.62	437.4	3.79	437.4	-0.95	437.4	3.2	437.4	7.88	437.4	-2.87	437.4	-0.16	437.4	0.07	437.4	-6.06	437.4	3.32	437.4	1.79	437.4	1.31	437.4	4.11	437.4	7.07	437.4	5.54	437.4	8.21	437.4	9.84	437.4	-0.59
438.3	1.26	438.3	2.26	438.3	2.58	438.3	-0.49	438.3	5.27	438.3	5.82	438.3	2.06	438.3	4.87	438.3	3.96	438.3	-2.47	438.3	3.22	438.3	7.14	438.3	-0.35	438.3	0.02	438.3	0.12	438.3	-7.61	438.3	0.42	438.3	-0.83	438.3	-0.02	438.3	5.67	438.3	8.78	438.3	3.03	438.3	7.26	438.3	10.46	438.3	-0.66
439.2	1.22	439.2	1.75	439.2	5.55	439.2	2.63	439.2	6.52	439.2	5.32	439.2	1.93	439.2	5.44	439.2	5.54	439.2	0.21	439.2	2.65	439.2	4.03	439.2	-0.2	439.2	-1.9	439.2	1.01	439.2	-9.41	439.2	1.09	439.2	0.65	439.2	0.15	439.2	6.11	439.2	10.15	439.2	4.26	439.2	6.2	439.2	11.21	439.2	-1.72
440.1	1.64	440.1	3.22	440.1	7.58	440.1	0.88	440.1	7.98	440.1	3.47	440.1	4.86	440.1	6.3	440.1	4.58	440.1	-0.15	440.1	0.88	440.1	0.98	440.1	-0.64	440.1	0.37	440.1	0.34	440.1	-8.12	440.1	-1.42	440.1	-3.77	440.1	1.39	440.1	7.22	440.1	9.13	440.1	3.27	440.1	4.41	440.1	9	440.1	0.51
441	3.6	441	2.84	441	4.81	441	-1.52	441	7.01	441	6.78	441	2.68	441	4.52	441	5.15	441	-1.28	441	3.89	441	7.53	441	-2.89	441	1.55	441	-1.2	441	-8.36	441	1.73	441	3.44	441	2.07	441	8.84	441	7.03	441	3.32	441	7.77	441	9.29	441	-0.49
441.9	4.19	441.9	5.4	441.9	3.33	441.9	2.87	441.9	7.98	441.9	4.2	441.9	4.17	441.9	6.15	441.9	4.55	441.9	-1.37	441.9	5.9	441.9	5.54	441.9	-2.56	441.9	2	441.9	0.07	441.9	-9.24	441.9	-0.32	441.9	0.94	441.9	2.2	441.9	9.35	441.9	7.42	441.9	1.05	441.9	6.3	441.9	8.49	441.9	-0.31
442.8	5.08	442.8	-0.65	442.8	6.09	442.8	-0.18	442.8	7.87	442.8	7.82	442.8	4.37	442.8	6.51	442.8	6.24	442.8	-1.45	442.8	3.07	442.8	7.53	442.8	-1.95	442.8	0.59	442.8	-0.85	442.8	-8.71	442.8	-1.13	442.8	0.6	442.8	1.22	442.8	6.69	442.8	6.95	442.8	5.43	442.8	5.42	442.8	10.04	442.8	0.39
443.7	2.81	443.7	5.61	443.7	3.93	443.7	-1.67	443.7	3.76	443.7	6.5	443.7	2.3	443.7	7.6	443.7	2.73	443.7	-0.62	443.7	2.05	443.7	6.83	443.7	0.33	443.7	-1.29	443.7	-0.68	443.7	-6.35	443.7	-1.01	443.7	0.19	443.7	1.43	443.7	4.94	443.7	8.26	443.7	5.18	443.7	5.93	443.7	10.59	443.7	-0.69
444.6	2.52	444.6	1.45	444.6	5.28	444.6	0.29	444.6	7.2	444.6	5.18	444.6	1.56	444.6	5.39	444.6	2.28	444.6	-0.26	444.6	1.25	444.6	4.94	444.6	-3.34	444.6	-0.89	444.6	-1.92	444.6	-7.7	444.6	-2.91	444.6	-1.62	444.6	2.95	444.6	6.07	444.6	7.84	444.6	5.38	444.6	6.66	444.6	10.82	444.6	-1.57
445.5	2.96	445.5	1.14	445.5	3.79	445.5	1.04	445.5	6.12	445.5	4.6	445.5	3.58	445.5	3.02	445.5	3.96	445.5	-0.33	445.5	3.3	445.5	5.97	445.5	-0.17	445.5	-0.81	445.5	-1.91	445.5	-6.01	445.5	-0.58	445.5	1.41	445.5	1.54	445.5	6.56	445.5	7.71	445.5	4.43	445.5	5.03	445.5	9.83	445.5	-1.08
446.4	4.27	446.4	0.71	446.4	4.41	446.4	0.56	446.4	6.93	446.4	5.03	446.4	4.21	446.4	4.35	446.4	2.5	446.4	1.66	446.4	1	446.4	5.91	446.4	-2.31	446.4	-2.09	446.4	-1.37	446.4	-4.2	446.4	-3.75	446.4	-0.31	446.4	-2.16	446.4	5.62	446.4	8.33	446.4	3.88	446.4	5.91	446.4	9.35	446.4	-1.92
447.3	2.49	447.3	2.4	447.3	3.63	447.3	-0.98	447.3	7.84	447.3	5.91	447.3	1.62	447.3	3.38	447.3	4.23	447.3	-1.09	447.3	4.74	447.3	5.5	447.3	-0.95	447.3	-2.64	447.3	0.87	447.3	-9.33	447.3	0.18	447.3	-0.28	447.3	1.84	447.3	4.99	447.3	9.2	447.3	3.02	447.3	8.07	447.3	8.81	447.3	0.68
448.2	4.02	448.2	4.15	448.2	6.06	448.2	-0.83	448.2	7.47	448.2	5.54	448.2	3.48	448.2	3.8	448.2	5.02	448.2	0.45	448.2	2.85	448.2	4.68	448.2	-1.31	448.2	-1.57	448.2	-0.8	448.2	-8.02	448.2	-0.67	448.2	0.38	448.2	1.36	448.2	5.49	448.2	6.53	448.2	2.87	448.2	4.26	448.2	9.35	448.2	0.92
449.1	3.98	449.1	2	449.1	2.13	449.1	1.64	449.1	3.75	449.1	6.98	449.1	4.45	449.1	5.44	449.1	3.1	449.1	0.33	449.1	-0.79	449.1	4.13	449.1	1.31	449.1	0.12	449.1	-0.52	449.1	-7.28	449.1	-1.04	449.1	-0.37	449.1	1.99	449.1	7.31	449.1	9.32	449.1	2.75	449.1	4.35	449.1	8.85	449.1	0.42
450	0.65	450	-0.46	450	4.35	450	1.64	450	2.33	450	6	450	0.63	450	4.7	450	6.03	450	-0.32	450	0.38	450	6.73	450	-0.29	450	0.19	450	-1.18	450	-7.86	450	-2.62	450	-2.07	450	4.2	450	6.54	450	8.58	450	3.26	450	3.78	450	8.41	450	-0.05
450.9	3.48	450.9	0.53	450.9	5.43	450.9	-1.39	450.9	8.74	450.9	3.55	450.9	3.09	450.9	4.93	450.9	6.06	450.9	1.39	450.9	2.7	450.9	4.14	450.9	-1.13	450.9	0.16	450.9	1.93	450.9	-9.04	450.9	-0.08	450.9	-1.28	450.9	0.99	450.9	6.2	450.9	6.94	450.9	2.98	450.9	8.02	450.9	9.97	450.9	0.77
451.8	2.51	451.8	2.45	451.8	6.26	451.8	3.23	451.8	7.52	451.8	5.53	451.8	3.99	451.8	6.71	451.8	4.25	451.8	0.4	451.8	4.25	451.8	3.44	451.8	-0.98	451.8	1.01	451.8	-2.65	451.8	-7.49	451.8	1.46	451.8	0.11	451.8	0.74	451.8	8.42	451.8	8.16	451.8	4.05	451.8	5.07	451.8	10.08	451.8	-0.08
[truncated: 22 more columns]

## Sheet: Data corrected
X	L1A1	L1A2	L1A3	L1A4	L1A5	L1A6		L2A1	L2A2	L2A3	L2A4	L2A5	L2A6		L3A1	L3A2	L3A3	L3A4	L3A5	L3A6		L4A1	L4A2	L4A3	L4A4	L4A5	L4A6
-239.4	5.02	5.94	0.59	3.77	1.82	0		1.86	0.77	-2.79	2.9	-1.37	0		1.96	2.08	-3.18	8.47	-1.26	0		5.24	0.08	-3.16	3.95	1	0
-238.5	1.9	0.74	-3.49	2.71	0.65	0		-1.67	-3.6	-3.82	0.94	-4.2	0		-2.87	-1	-4.48	2.82	-4.47	0		-1.48	-1.6	-4.76	-0.98	-1.57	0
-237.6	3.43	2.19	-0.16	0.97	2.03	0		-0.35	-3.65	-2.42	-0.43	1	0		2.41	3.68	-1.42	5.92	1.4	0		5.92	1.54	-4.22	1.27	0.79	0
-236.7	7.55	6.87	5.66	8.84	6.9	0		4.94	0.11	0.77	4.89	2.43	0		5.39	3.87	1.25	9.22	3.01	0		2.46	0.31	-4.08	2.44	-0.47	0
-235.8	1.73	3.04	1.73	1.52	2.49	0		1.31	-0.14	-2.05	2.06	1	0		-2.5	1.48	-2.78	3.1	-2.75	0		1.92	2.35	-1.6	3.42	0.73	0
-234.9	5.36	5.59	1.42	5.95	2.37	0		-1.73	-0.08	-1.12	4.52	-3.62	0		1.8	-0.17	-5.71	4.43	-2.8	0		4.58	0.32	-1.68	3.24	0.42	0
-234	4.07	6.02	3.15	5.38	3.12	0		-0.34	-1.67	-1.87	3.11	0	0		0.38	-1.79	-2.62	5.34	-1.76	0		4.39	2	0.26	3.97	1.36	0
-233.1	2.91	4.68	1.31	3.19	1.41	0		0.75	-0.9	-1.25	5.04	-0.1	0		2.42	-0.54	-3.61	8.29	-0.38	0		0.82	0.37	-4.18	1.92	2.73	0
-232.2	3.86	5.78	0.42	3.96	2.83	0		-1.04	0.74	-4.53	0.99	-1.8	0		-1.13	-2.27	-4.79	2.67	-2.68	0		0.81	-2.37	-7.35	1.38	-2.27	0
-231.3	2.4	2.13	-2.53	-3.22	-0.18	0		-1.54	-3.74	-3.71	-2.87	-0.9	0		1.35	0.61	-1.6	2.34	-0.02	0		0.03	-3.67	-5.56	-0.45	-2.45	0
-230.4	5.07	5.78	3.81	6.52	2.64	0		3.99	2.07	1.79	8.26	0.34	0		-0.24	-2.76	-4.8	4.4	-2.1	0		2.15	-1.21	-2.82	4.59	0.94	0
-229.5	6.31	5.99	2.34	4.62	4.77	0		-2.72	-0.45	-1.68	2.59	1.42	0		-2.65	-2.87	-6.16	2.11	-3.39	0		-0.34	-1.5	-4.34	-0.71	-2.45	0
-228.6	6.12	6.14	4.22	5.06	3.94	0		1.33	0.74	-0.26	1.9	0.84	0		-0.03	1.26	-4.23	2.53	-1.31	0		2.56	1.33	-4.38	1.65	-0.02	0
-227.7	1.87	2.76	1.4	1.01	3.53	0		1.89	0.67	-0.04	6.26	1.07	0		2.77	0.83	-3.48	5.61	-1.02	0		-0.18	-1.28	-5.36	-2.6	-2.71	0
-226.8	4.13	4.33	0.43	5.68	5.34	0		1.5	-1.31	-1.07	4.08	-0.29	0		-1.33	1.03	-3.08	5.02	-0.25	0		1.94	0.53	-4.37	3.2	0.2	0
-225.9	3.64	0.94	1.91	2.94	3.45	0		2.23	-1.53	-3.15	2.82	-0.28	0		1.57	-2.79	-4.71	5.4	-1.99	0		3.09	-1.74	-1.45	2.99	0.41	0
-225	3.84	2.33	0.32	2.49	2.15	0		0.51	0.73	-1.69	-0.31	-0.66	0		-2.85	-0.15	-5.61	2.01	-2.86	0		2.98	0.13	-0.68	0.84	-1.15	0
-224.1	1.49	4.14	-1.43	6.29	1.94	0		4.59	3.71	0.3	7.05	1.95	0		1.49	0.71	-2.57	6.38	-0.28	0		0.98	-2.07	-4.99	1.14	-1.85	0
-223.2	4.74	3.15	2.3	3.26	3.26	0		3.97	-0.88	-0.7	3.58	1.34	0		1.51	0.49	-2.25	3.62	-0.89	0		2.44	-0.18	-4.39	-1.36	-1.68	0
-222.3	3.26	2.72	-1.22	3.51	2.15	0		0.37	0.68	-3.4	4.52	-0.14	0		0.6	1.21	-4.97	3.75	-1.87	0		3.37	0.11	-3.69	2.14	2.52	0
-221.4	5.29	1.22	0.8	4.67	4.15	0		3.86	-3.08	1.08	3.4	0.76	0		3.72	0.17	-1.48	8.61	-0.42	0		5.32	1.19	-0.78	5.35	1.01	0
-220.5	1.29	0.05	-1.73	1.5	0.32	0		0.19	-4.19	-2.54	2.94	0.22	0		2.87	0.46	-1.96	5.26	0.7	0		2.85	-0.62	-4.66	2.36	-0.25	0
-219.6	3.08	3.24	2.47	2.64	-1.99	0		5.24	0.41	1.23	4.43	0.03	0		1.81	-0.74	-5.64	2.98	-3.46	0		3.34	-1.24	-5.12	-1.55	-1.27	0
-218.7	1.47	0.3	-0.51	0.62	1.72	0		0.02	-3.4	-3.2	2.45	-3.47	0		-0.25	0.44	-4.2	4.86	-2.54	0		5.77	1.67	-2.59	3.89	2.04	0
-217.8	4.38	8.18	-0.21	4.61	2.46	0		-2.14	-2.38	-7.89	1.54	-1.29	0		1.04	-0.19	-3.8	3	-0.4	0		5.99	2.71	-2.09	0.8	2.59	0
-216.9	3.04	3.36	2.56	4.1	5.22	0		0.02	-3.05	-2.63	1.49	-1.56	0		3.09	-0.95	-2.49	5.17	-3.81	0		4.29	-1.68	-4.25	2	-1.09	0
-216	5.1	6.69	1.68	3.91	4.02	0		2.86	0.4	-1.13	1.97	-0.37	0		-0.35	1.04	-2.77	7.05	0.29	0		2.24	0.81	-3.71	2.86	0.07	0
-215.1	1.1	1.66	-1.68	0.96	4.42	0		0.83	-3.09	-3.44	2.91	-0.26	0		2.48	0.9	0.12	4.92	-0.68	0		2.9	2.37	-0.65	2.49	1.55	0
-214.2	1.19	2.77	-2.12	1.62	1.79	0		0.6	1.54	-2.01	2.68	0.26	0		0.19	1.54	-1.34	3.23	0.87	0		-0.26	-1.79	-1.64	-1.11	0.92	0
-213.3	0.98	3.76	1.37	1.32	1.13	0		2.08	-1.24	-1.92	4.27	0.14	0		2.31	0.63	-4.09	3.65	-1.38	0		4.59	1.02	0.33	3.9	3.17	0
-212.4	2.66	1.52	-1.34	1.91	2.19	0		-0.79	-3.48	-3.98	4.79	-1.38	0		2.83	1.05	-1	6.94	2.68	0		0.45	2.16	-2.5	1.18	2.56	0
-211.5	2.45	4.9	2.42	2.77	1.45	0		-1.66	-2.17	-2.82	0.14	-0.25	0		0.2	0.22	-3.51	4.59	-1.51	0		1.18	-2.68	-3.98	3.06	-0.55	0
-210.6	3.57	3.81	2.04	5.25	1.92	0		3.16	1.14	0.29	6.61	1.4	0		-1.12	1.48	-3.12	7.91	-1.28	0		0.03	-1.08	-4.32	-0.25	-3	0
-209.7	4.2	3.86	1.27	5.37	4.37	0		0.49	-2.64	-3.74	2.08	-1.94	0		0.31	1.22	-2.3	6.85	-0.64	0		0.77	0.51	-4.58	3.01	-1.76	0
-208.8	1.85	2.08	-0.62	-0.14	1.67	0		1.87	-1.36	-1.34	2.53	-1.11	0		4.48	3.37	-0.68	5.41	0.87	0		3.35	1.09	-4.8	3.04	-0.02	0
-207.9	0.53	2.88	-0.09	1.29	1.08	0		1.63	-0.17	0.43	3.66	0.16	0		-1.34	-1.08	-4.91	2.61	-2.61	0		3.61	1.32	-1.41	4.48	1.78	0
-207	2.74	3.37	-1.08	4.55	0.88	0		1.98	-3.73	-1.87	0.4	0.49	0		0.45	-1.76	-2.39	2.16	0.86	0		3.24	-1.14	-3.5	0.29	1.62	0
-206.1	3.16	5.65	0.67	5	1.84	0		-2.99	-0.08	-3.08	2.75	-2.35	0		-2.24	-1.81	-4.28	1.76	-2.96	0		3.18	-2.63	-3.62	-0.4	0.12	0
-205.2	5.57	3.16	-1.96	2.24	4.09	0		2.9	1.23	-2.08	0.17	3.14	0		-0.53	-0.03	-1.92	3.03	0.91	0		0.73	1.53	-0.37	2.98	2	0
-204.3	1.4	2.08	0.03	4.37	2.31	0		0.47	-1.76	-1.13	3.7	2	0		3.12	0.49	-2.08	6.23	2.9	0		-0.52	-2.61	-6.74	-0.89	1.21	0
-203.4	0.91	0.16	0.25	-3.08	0.15	0		1.64	0.65	-1.45	1.24	0.71	0		0.29	2.04	-2.57	3.05	-0.56	0		3.16	2.18	-3.03	2.15	-0.25	0
-202.5	1.61	2.48	1.75	2.12	2.95	0		1.03	-0.89	-1.12	2.09	2.07	0		4.09	2.46	-3.57	4.82	1.02	0		2.58	-0.1	-4.39	0.73	0.19	0
-201.6	4	1.5	-0.46	2.65	2.63	0		0.16	-1.12	-2.11	4.22	-0.13	0		-1.02	0.38	-1.01	3.93	1.16	0		1.69	-0.58	-4.78	-0.61	0.13	0
-200.7	5.72	4.19	1.66	4.07	3.16	0		0.45	1.56	1.61	2.93	1.87	0		0.64	1.51	-1.65	6.17	-0.14	0		4.85	2.63	-4.54	1.69	3	0
-199.8	0.33	1.67	0.01	-0.67	1.24	0		1.54	-0.39	-3.07	-0.47	-0.04	0		-0.36	2.53	-2.53	2.64	-3.33	0		1.29	0.48	-3.35	1.72	1.69	0
-198.9	3.13	1.69	-0.78	0.72	2.72	0		0.22	-2.37	-2.45	1.71	-2.3	0		-0.16	-0.2	-4.25	3.2	-1.52	0		-1.12	-4.31	-5.42	0.86	-0.94	0
-198	6.33	3.79	0.7	3.24	3.16	0		0.86	-4.96	-8.04	0.53	0.16	0		-2.49	-0.49	-6.47	1.96	-2.48	0		1.69	0.74	-4.75	-0.02	-1.87	0
-197.1	2.74	3.01	0.98	5.5	3.48	0		-0.55	-4.52	-1.98	2.07	-1.35	0		-1.67	0.6	-3.65	4.35	-3.03	0		1.56	2.54	-3.38	1.28	-1.16	0
-196.2	3.54	1.45	-1.76	0.61	0	0		-1.79	-3.11	-5.57	-1.22	-1.96	0		-0.94	1.25	-0.54	3.19	0.42	0		2.71	1.81	-0.94	0.4	3.36	0
-195.3	4.29	4.53	3.4	3.13	3.53	0		4.52	1.97	-0.97	4.07	3.55	0		1.62	2.01	-3.4	4.4	-1.23	0		-0.42	-2.96	-3.28	1.44	-0.64	0
-194.4	5.06	4.93	1.99	4.6	3.62	0		1.13	-2.28	-1.69	-1.4	-1.13	0		2.32	2.28	-0.69	6.18	-0.34	0		3.74	-1.38	-1.43	3.64	-2.24	0
-193.5	7.1	4.63	0.2	3.31	3.66	0		2.54	0.45	-1.16	4.79	2.15	0		0.22	1.47	-2.01	2.69	0.17	0		1.37	1.32	-0.1	0.61	1.97	0
-192.6	6.92	2.43	2.68	1.71	1.05	0		-2	-2.73	-3.88	-1.98	-1.97	0		1.61	1.05	-2.65	7.58	-0.07	0		3.42	-0.93	-2.97	0.85	-0.54	0
-191.7	3.04	6.37	-1.03	1.79	2.46	0		1.08	1.05	-1.82	3.75	-1.1	0		-0.33	1.72	-1.89	7.44	-1.65	0		0.29	-2.65	-5.24	0.63	-1.24	0
-190.8	3.65	3.08	0.41	2.76	4.28	0		0.41	-1.39	-3.64	1.13	2.51	0		2.63	3.26	-1.63	2.92	1.16	0		3.11	1.64	-3.04	1.87	2.49	0
-189.9	4.73	3.48	-1.7	0.95	1.29	0		1.61	0.78	0.18	4.75	1.01	0		-0.77	2.35	-0.13	7.31	-2.29	0		1.77	2.15	-2.29	3.23	-1.24	0
-189	3.93	1.19	-0.9	1.39	2.18	0		1.8	-0.19	-2.49	2.17	2.13	0		3.3	0.81	-2.86	4.98	-0.57	0		0.81	-1.19	-1.37	3.18	-1.41	0
-188.1	3.72	2.14	-1.05	2.97	0.27	0		1.86	0.6	-2.29	2.03	-0.37	0		2.23	-1.27	-3.44	3.43	1.79	0		0.51	-3.19	-4.59	1.14	0.89	0
-187.2	0.22	5.06	1.12	3.38	5.07	0		-2.42	0.08	-3.28	1.92	-0.33	0		-0.55	-0.23	-3.8	4.49	-1.5	0		1.47	-0.36	-3.51	0.54	-2.51	0
-186.3	2.41	0.75	2.26	0.4	-0.01	0		-0.24	-2.19	-4.39	0.9	-3.7	0		2.53	1.98	-2.84	3.24	-1.33	0		4.12	0.9	-3.57	1.98	-0.11	0
-185.4	3.41	4.64	3.42	1.4	3.03	0		0.62	-1.22	-0.55	-1.11	-2.67	0		-2.18	-2.47	-6.36	1.06	-4.59	0		-1.63	-3.06	-6.77	-0.68	-4.62	0
-184.5	0.95	2.68	0.57	2.91	4.03	0		-1.46	-0.83	-0.27	0.38	-0.11	0		0.18	-0.46	-2.18	1.4	-0.36	0		3.76	-2.22	-6.46	1.61	-1.18	0
-183.6	4.44	3.82	-1.93	3.19	4.68	0		1.52	-1.09	-3.79	0.23	3.09	0		-3.26	-1.61	-3.3	1.4	-0.51	0		1.65	-3.47	-6.53	0.16	-0.69	0
-182.7	0.33	0.35	0.19	0.98	1.79	0		2.57	-0.18	2.51	3.52	1.85	0		1.22	-1.4	-0.69	6.33	1.87	0		3.57	-1.53	-2.96	1.52	1.85	0
-181.8	5.97	2.64	1.22	2.94	5.03	0		-0.09	-1.17	0.73	1.83	1.97	0		-1.03	-3.11	-2.83	0.09	-2.88	0		3.29	-2.89	-2.78	-0.06	-0.4	0
-180.9	1.57	0.62	-0.76	1.28	-0.79	0		-0.09	-0.37	-3.35	3.12	0.54	0		1.9	4.23	-0.81	5.4	1	0		2.95	4.19	-0.37	3.43	1.76	0
-180	5.29	2.85	1.1	3.01	0.75	0		4.52	0.24	1.3	5.89	2.53	0		1.72	3.61	-0.31	8.36	3.69	0		3	1.78	-1.79	2.91	0.17	0
-179.1	3.85	4.26	1.83	3.14	0.86	0		0.84	0.24	0.76	1.87	-0.51	0		0.6	1.37	-2.58	5.47	-1.21	0		2.99	-1.39	-0.94	2.23	0.01	0
-178.2	6.58	4.25	1.03	4.27	1.98	0		0.21	0.2	-3.49	4.59	0.4	0		0.14	-0.22	-5.75	4.15	-0.05	0		2.41	-0.92	-1.39	3.26	0.64	0
-177.3	1.27	3.61	2.02	5.06	3.61	0		2.85	-1.35	-0.95	1.13	-0.77	0		2.18	1.95	-0.53	2.85	1.08	0		2.87	2.14	-0.01	0.78	0.95	0
-176.4	2.38	4.69	1.73	1.6	0.76	0		3.66	-0.84	2.2	3.31	-0.71	0		2.94	3.63	-0.86	3.98	0.97	0		3.9	1.34	-5.42	0.71	-1.88	0
-175.5	3.87	5.46	4.4	5.97	2.97	0		1.8	0.66	-2.55	3.26	-0.01	0		1.97	1.93	-3.75	3.85	-1.94	0		3.54	-0.05	-3.6	2.5	-1.77	0
-174.6	5.65	3.92	1.56	4.78	4.35	0		0.15	-0.6	-1.64	2.29	-2.61	0		0.58	0.47	-1.73	4.1	0.03	0		1.29	0.61	-2	0.75	0.71	0
-173.7	0.48	2.06	-2.59	3.15	2.31	0		0.47	-0.98	-4.52	0.1	-1.25	0		-1.52	1.4	-5.14	-0.89	-3.94	0		-2.47	0.25	-3.22	-1.64	-1.84	0
-172.8	1.47	3.62	0.06	-0.42	1.51	0		-0.72	0.9	-0.13	3.47	-1.21	0		1.05	0.12	-4.65	4.12	-3.33	0		3.92	-3.25	-4.46	-0.69	-2.61	0
-171.9	-0.73	1.53	1.12	3.01	-0.92	0		-2.07	-2.78	-2.51	2.01	-4.49	0		0.72	1.77	-1.45	4.55	-3.06	0		3.71	0.67	-2.82	2.61	0.29	0
-171	-0.43	4.65	0.01	1.24	1.39	0		0.08	-1.28	-0.29	1.4	-1.41	0		0.53	2.41	-1.75	3.56	-0.27	0		5.29	4.5	-1.16	4.79	3.45	0
-170.1	3.55	4.76	0.76	3.15	3.1	0		-0.72	-1.67	-3.94	1.32	0.85	0		1.79	2.18	-1.06	7.17	3.03	0		2.74	0.74	-2.71	3.48	1.46	0
-169.2	6	5.37	2.3	2.67	3.21	0		3.75	4.01	1.54	3.54	1.28	0		1.27	-1.46	-3.5	2.67	0.42	0		0.67	-0.8	-3.67	2.38	1.59	0
-168.3	3.78	3.68	2.85	1.41	4.09	0		-0.07	-1.35	-2.76	0.35	-0.24	0		1.33	-0.48	-3.47	4.51	0.79	0		2.76	0.58	-1.45	1.05	0.33	0
-167.4	1.44	-0.82	-0.84	-2.68	-2.2	0		0.67	-4.36	-1.26	-1.06	-2.74	0		1.11	-1.48	-0.81	4.05	-0.89	0		0.83	-2.01	-4.12	0.54	-2.66	0
-166.5	-2.23	-1.91	-2.13	0.21	0.99	0		-1.89	-0.16	-3.22	1.65	0.29	0		0.13	2.48	-1.59	5.62	-1.52	0		-0.24	-0.22	-4.74	-0.04	-1.94	0
-165.6	3.56	-0.01	-2.22	0.25	-2.07	0		-0.16	-2.05	-3.13	-0.95	-1.37	0		1.51	0.57	-3.49	3.99	0.98	0		-0.04	2.09	-3.04	1.99	0.68	0
-164.7	2.18	2.3	0.25	3.22	2.54	0		-2.79	-2.48	-4.67	-1.12	-0.48	0		-1.5	-1.68	-5.54	3.44	-0.03	0		-0.53	-3.85	-4.44	0.84	-0.36	0
-163.8	1.73	1.81	-1.26	-2.41	2.3	0		-0.14	-4.11	-3.73	-2.88	-2.1	0		1.28	1	-2.35	2.98	-2.24	0		0.83	1.16	-1.59	0.37	1.76	0
-162.9	2.75	2.37	0.92	2.24	1.06	0		-3.4	-1.44	-0.73	2.96	0.6	0		-0.65	1.18	-1.75	3.49	-1.01	0		0.44	-2.11	-3.2	-1.66	-0.48	0
-162	1.41	3.45	0.42	-1.24	-1.75	0		2.87	-0.94	-0.5	1.69	-2.77	0		1.04	-0.65	-4.12	2.03	-2.4	0		-3.44	-3.22	-5.05	-2.64	-2.88	0
-161.1	2.34	0.31	-0.84	0.63	0.72	0		-3.49	-3.72	-2.46	-1.25	0	0		-1.11	-1	-2.25	-0.19	-1.45	0		-0.95	-2.5	-3.81	-2.22	0.71	0
-160.2	1.5	2.72	-2.79	3.88	2.6	0		-0.69	-1.76	-1.35	4.37	1.73	0		2.05	4.1	-1.03	2.75	-1.49	0		4.48	2	-3.47	0.47	-0.59	0
-159.3	2.17	3.04	0.64	5.24	0.92	0		-0.71	-1.61	-0.34	1.43	-2.67	0		2.16	3.5	-3.36	3.77	-2.07	0		3.37	5.01	0.16	3.04	2.7	0
-158.4	4.53	6.62	1.55	3.22	0.78	0		1.94	2.04	1.21	4.56	0.68	0		1.96	1.93	-1.44	6.56	-0.74	0		2.98	-1.03	-0.82	2.84	2.17	0
-157.5	3.57	6.75	2.32	5.13	5.1	0		1.38	0.95	-1.73	0.29	1.08	0		-2.23	-2.06	-4.91	0.37	-1.13	0		2.8	-0.19	-4.59	1.48	-1.37	0
-156.6	1.9	1.59	-0.36	3.04	3.19	0		2.04	1.77	-0.84	7.98	0.65	0		2.54	5.21	-0.33	7.72	2.68	0		0.13	-0.31	-3.72	0.67	0.09	0
-155.7	6.1	5.4	3.34	6.87	2.36	0		1.64	-0.1	-1.29	3.6	2.25	0		-1.4	-1.5	-3.17	0.84	-1.18	0		-1.72	-1.83	-5.55	-0.06	-0.57	0
-154.8	4.78	4.32	2.62	5.85	6.9	0		2.01	-2.16	-0.37	4.29	0.82	0		1.16	1.37	-2.85	1.07	-2.75	0		0.3	-2.29	-4.39	-1.96	-1.7	0
-153.9	1.26	-0.01	-0.49	0.81	0.43	0		-0.69	-2.37	-3.4	0.89	-0.49	0		-1.15	-3.96	-6.36	2.25	0	0		-0.43	-4.45	-5.64	-0.7	-1.59	0
-153	1.36	2.89	-0.31	0.24	0.74	0		-1.18	-1.53	-2.26	-0.28	-1.68	0		-1.18	-0.15	-3.23	2.55	-0.47	0		0.83	1	-2.13	3.13	1.81	0
-152.1	6.14	5.4	3.84	5.15	6.87	0		0.89	-0.11	-1.66	2.34	-1.74	0		1.03	1.47	-3.95	3.72	-1.61	0		4.24	1.52	-2.61	2.98	0.14	0
-151.2	0.07	0.48	-0.01	-0.8	-2.16	0		-0.73	-2.79	-0.97	2.84	-2	0		1.1	0.58	-3.42	3.42	-1.74	0		1.36	0.03	-3.4	1.67	-0.29	0
-150.3	6.29	2.93	1.34	4.1	5.44	0		4.03	-1.27	-0.16	3.05	2.62	0		3.17	-0.48	-2.32	5.63	0.89	0		3.48	1.09	-3.65	2.49	0.16	0
-149.4	3.45	4.02	3.12	1.77	2.35	0		2.02	-0.32	0.77	2.75	0.8	0		-4.91	-4.53	-5.83	-0.54	-6.36	0		-2.6	-0.75	-5.4	0.06	-4.69	0
-148.5	5.49	4.07	2.67	4.85	6.42	0		0.88	0.15	0.42	2.58	2.45	0		-0.44	1.56	0.2	4	2.8	0		1.87	-0.39	-2.27	-0.47	-0.46	0
-147.6	5.19	4.71	-0.36	5.12	4.17	0		2.62	0.86	-1.88	1.84	3.04	0		-0.95	-1.87	-4.48	0.91	0.87	0		2.08	-0.26	-2.41	3.33	0.41	0
-146.7	5.05	3.76	2.49	4.34	3.08	0		0.44	-1.54	-2.61	-0.97	-0.49	0		0.72	-0.35	-1.66	1.39	0.05	0		1.86	-1.76	-0.85	-0.44	1.73	0
-145.8	3.24	2.99	-0.27	0.29	2.2	0		-0.03	-2.41	-1.12	1.51	0.39	0		-1.97	1.86	-3.61	2.87	-0.28	0		0.5	0.19	-5.32	0.75	0	0
-144.9	0.29	0.98	-1.01	1.02	0.43	0		-1	-2.07	-1.92	0.83	-1.77	0		-1.65	1.1	-1.47	5.4	-2.87	0		-0.45	-1.24	-0.94	-0.01	-3	0
-144	2.4	3.7	0.8	6.03	0.96	0		0.6	0.75	-0.44	3.16	-1.48	0		-1.41	-1.02	-2.86	2.99	-1.9	0		4.45	-0.18	1.07	4.67	2.36	0
-143.1	5.6	5.36	2.49	1.64	3.85	0		0.66	-2.87	-1.61	0.75	0.83	0		0.2	0.11	-3.06	1.81	-0.34	0		1.01	0.42	-1.36	0.58	1.91	0
-142.2	3.39	5.06	1.65	1.93	1.15	0		0.11	-3.35	-3.2	-2.42	-1.65	0		-0.42	-1.72	-4.95	0.52	-4.35	0		0.39	-2.99	-2.63	-2.91	-4.87	0
-141.3	0.43	4.34	-0.69	1.5	0.13	0		0.26	-1.47	-3.35	3.07	-2.62	0		0.7	0.27	-3.32	-0.18	-0.07	0		0.21	-4.51	-4.47	-2.96	-1.28	0
-140.4	4.5	1.26	-1.73	1.41	0.99	0		0.74	-1.54	-5.52	3.26	2.38	0		0.9	1.48	-4.78	5.17	3.22	0		-0.07	-0.26	-4.25	-0.11	0.53	0
-139.5	1.57	3.07	1.39	-0.66	2.76	0		2.81	1.29	-0.75	4.4	0.79	0		3.54	3.92	-2.97	5	1.3	0		1.91	1.67	-1.24	2.02	0.8	0
-138.6	7.71	6.68	5.45	8.69	9.19	0		-0.32	-1.94	-4.02	5.57	1.11	0		-2.83	-1.11	-3.53	3.8	-0.83	0		2.48	-0.88	-2.19	3.41	-1.15	0
-137.7	5.7	6.06	3.81	5.49	3.76	0		0.4	1.06	-3.02	2.75	-0.96	0		1.59	3.56	-2.35	6.12	-0.93	0		5.76	3.08	0.49	5.22	1.83	0
-136.8	2.16	1.59	3.87	4.63	4.75	0		0.65	-2.29	1.97	3.56	0.12	0		2.08	-0.12	-0.76	3.44	1.92	0		4.48	6.26	1.66	3.59	4.62	0
-135.9	3.79	0.76	0.66	2.07	5.38	0		2.77	0.38	-0.38	0.63	5.24	0		2.31	-0.06	-1.84	3.37	3.51	0		1.92	-0.11	-2.96	0.66	0.75	0
-135	2.9	5.61	-0.38	6.15	5.47	0		1.39	0.92	-1.62	0.11	1.93	0		0.12	2.59	-3.88	3.79	2.22	0		-3.37	-2	-6.93	0.35	-1.18	0
-134.1	2.84	4.97	1.97	3.58	0.77	0		1.21	-1.12	1.05	3.74	-0.71	0		-0.33	-0.76	-0.72	3.52	-1.36	0		2.25	-0.17	-2.82	-0.17	-0.38	0
-133.2	3.79	6.02	0.94	2.96	5.48	0		-0.16	2.42	-1.62	1.02	-0.05	0		1.81	2.14	-2.59	-0.15	-2.06	0		2.75	-1.16	-1.67	1.2	-0.96	0
-132.3	1.52	1.75	-1.12	3.3	1.44	0		-1.84	-2.95	-3.16	1.64	-3.71	0		1.8	1.29	-0.55	5.31	0.58	0		1.36	0.94	-3.15	0.35	0.98	0
-131.4	2.39	1.3	-2.23	-1.43	-0.94	0		-0.4	-0.62	-2.41	2.85	-0.36	0		-0.07	-0.16	-2.96	3.5	-0.91	0		0.84	1.06	-3.06	0.16	1.97	0
-130.5	4.06	2.97	2.79	5.21	4.88	0		-1.03	-1.48	-1.18	3.47	2.33	0		1.38	2.07	-2.05	3.19	0.37	0		4.07	1.18	-2.08	-0.53	-1.58	0
-129.6	0.56	3.22	2.12	3.11	2.48	0		3.59	0.94	-0.29	3.92	2.05	0		0.79	-0.04	-3.01	-0.01	-1.05	0		-0.59	-1.2	-4.61	0.09	-0.15	0
-128.7	4.3	6.46	2.03	4.52	4.32	0		2.03	-0.77	-0.43	2.29	2.34	0		-0.03	-0.48	-2.32	4.94	2.12	0		2.64	3.62	1.1	1.61	2.19	0
-127.8	1.88	2.18	-2.98	4.62	2.99	0		-0.59	-2.55	-1.41	2.09	-0.57	0		0.53	-1.07	-3.37	2	-1.23	0		2.69	1.72	-2.86	-0.21	-0.58	0
-126.9	2.2	0.08	-1.17	-1.73	-3.26	0		0.18	-1.44	-0.59	1.62	0.5	0		1.96	2.45	0.28	5.47	2.32	0		-0.05	-2.44	-4.57	-0.89	-2.68	0
-126	2.89	1.18	-0.96	2.22	2.38	0		-1.1	-2.06	-1.04	-0.3	-1.94	0		1.07	-1.02	-2.59	0.98	-1.27	0		2.91	0.12	-1.62	2.11	-0.26	0
-125.1	1.79	-0.76	-1.86	1.4	0.54	0		-0.42	-4.62	-3.75	1.91	0.72	0		-1.7	-1.52	-7.28	1.34	-1.09	0		-0.64	-0.06	-5.51	-0.15	1.22	0
-124.2	0.5	2.28	-0.61	1.92	-0.27	0		-0.95	-0.87	-0.85	3.28	-0.02	0		-2.25	-0.79	-3.16	4.33	-1.81	0		3.36	-1.46	-0.85	4.54	1.78	0
-123.3	3.21	5.4	0.96	2.94	4.43	0		-2.23	-0.34	-2.43	0.63	1.7	0		0.66	-0.46	-3.6	1.65	-0.96	0		-1.17	-2.71	-4.37	-1.57	-1.62	0
-122.4	2.16	1.25	-1.42	0.75	-0.42	0		-0.65	1.24	-3.05	2.89	0.71	0		0.58	2.55	-2.71	5.06	0.1	0		1.71	-0.59	-0.88	-0.36	-0.44	0
-121.5	4.1	4.96	5.57	6.41	3.69	0		0.4	-0.83	-0.01	3.7	0.93	0		0.82	0.54	-1.55	3.08	-1.45	0		4.22	1.85	0.05	1.91	0.79	0
-120.6	3.37	3.96	1.93	4.81	3.48	0		0.81	-1.76	-0.54	3.09	-1.68	0		2.93	0.57	-0.66	4.14	-1.28	0		-0.6	-3.72	-4.12	-1.76	-3.36	0
-119.7	3.62	1.99	1.01	1.8	1.88	0		1.63	-2.12	0.68	1.83	-0.14	0		1.75	0.21	-3.1	3.19	0.64	0		-1.07	-2.37	-5.08	0.79	-0.92	0
-118.8	3.58	1.63	1.32	1.92	2.07	0		-1.81	-0.64	-0.61	1.52	0	0		-2.34	-0.92	-5.4	1.57	-2.27	0		0.65	0.42	-4.44	0.83	1.81	0
-117.9	3.78	5.62	4.87	4.9	1.85	0		-0.79	-1.28	-0.95	1.84	-1.67	0		-0.52	-0.42	-3.74	3.3	-3.25	0		0.23	-2.14	-4.11	-0.82	-1.48	0
-117	-0.67	1.75	-2.45	0.74	-1.73	0		-0.48	-0.9	-2.61	1.02	-3.14	0		0.93	1.21	-1.37	3.6	1.16	0		-0.35	-2.61	-2.29	0.34	1.56	0
-116.1	0.83	1.03	-3.51	1.43	0.27	0		2.57	-1.38	-1.54	2.94	-2.05	0		0.02	-1.91	-2.36	2.23	-2.18	0		1.85	-2.22	-1.47	-0.97	0.94	0
-115.2	3.33	4.53	3.69	3.76	1.36	0		2.57	0.04	3.42	4.56	1.84	0		-1.52	-3.89	-5.5	0.5	-1.68	0		2.36	-0.74	-0.71	1.63	1.03	0
-114.3	-3.42	0.88	-0.83	-0.15	-1.19	0		-3.85	-1.7	-2.09	-1.88	-3.54	0		-2.78	-3.31	-3.84	-1.12	-1.27	0		1.26	-3.08	-4.04	2.79	-0.29	0
-113.4	3.59	5	1.64	4.22	0.62	0		0.97	0.51	0.42	6.27	2.19	0		1.13	1.3	-1.31	5.02	0.24	0		2.9	0.6	-2.17	2.05	-0.47	0
-112.5	5.49	2	2.31	-0.81	0.94	0		0.84	0.86	-0.61	3.72	-1.6	0		0.8	2.47	-0.9	4.74	-1.02	0		-1.1	-2.74	-5.25	-0.87	-2.47	0
-111.6	4.08	3.91	1.53	4.49	2.94	0		-0.03	-1.3	-0.98	0.5	-0.23	0		1.23	-1.69	-2.06	2.96	-2.4	0		2.13	-2.09	1.09	1.04	-1.84	0
-110.7	2.35	2.55	-0.67	4.5	2.84	0		-1.69	-3.48	-4.56	-0.9	-2	0		-1.49	-1.28	-3.97	-0.31	-2.41	0		-0.44	-2.93	-4.4	1.2	0.23	0
-109.8	2.88	2.38	0.39	0.62	1.97	0		0.94	-2.67	-1.38	-0.95	0.86	0		2.75	0.7	-0.9	4.16	0.44	0		-0.08	-0.32	-1.89	3.25	0.83	0
-108.9	-0.14	3.67	-0.37	3.18	0.37	0		-2.92	-0.46	-1.41	1.43	0.36	0		-1.26	0.24	-0.16	3.47	0.31	0		1.46	-1.41	-0.11	0.15	-0.4	0
-108	3.99	4.05	0.85	1.84	2.61	0		-0.82	-1.15	-2.65	-1.14	-1.55	0		-1.39	0.8	-1.91	2.04	-0.04	0		-1.35	-1.66	-2.99	-0.07	-1.91	0
-107.1	-0.88	-1.23	-2.58	1.6	0.56	0		-0.92	1.6	-0.93	0.54	2.86	0		0.29	0.22	-1.97	2.27	-0.85	0		3.78	-1.62	2.51	3.79	0.79	0
-106.2	2.68	4.13	1.63	3.17	-0.16	0		-0.2	1.02	-0.12	1.81	-1.86	0		0.46	-2.1	-3.62	4.22	-1.13	0		0.6	-0.74	-1.96	2.37	-1.04	0
-105.3	0.69	3.87	1.14	1.93	0.2	0		0.28	-0.68	-2.54	2.96	-2.47	0		2.13	1.2	-2.03	5.63	1.06	0		4.19	3.37	0.26	4.19	2.53	0
-104.4	3.65	3.28	1.25	2.05	-0.49	0		-1.86	-1.9	-3.7	1.33	-2.81	0		-4.06	-2.76	-4.91	1.92	-0.53	0		-1.54	-5.77	-4.3	0.72	-2.94	0
-103.5	5.35	6.66	3.01	3.09	1.16	0		-1.06	0.04	-3.09	0.35	-5.1	0		-1.66	-1.41	-4.16	1.7	-3.67	0		2	-0.79	-1.15	4.37	1.16	0
-102.6	1.34	4.8	-0.77	4.9	1.47	0		-0.45	1.18	0.51	3.52	0.22	0		1.58	0.18	-1.7	1.46	-0.28	0		-1.77	-1.98	-2.67	0.44	0.5	0
-101.7	3.99	3.24	0.39	0.87	1.95	0		2.5	2.42	-0.17	2.24	2.55	0		1.46	1.67	-1.29	3.9	0.14	0		0.17	1.5	-4.15	2.84	-0.03	0
-100.8	2.85	1.93	0.58	4.9	0.7	0		1.94	-2.3	-3.62	2.32	-1.67	0		1.9	-0.01	-4.5	2.69	-2.89	0		0.47	-3.35	-4.32	-2.01	-1.85	0
-99.9	1.25	2.66	3.02	3.23	3.03	0		1.66	1.21	0.12	3.7	0.74	0		-0.01	4.25	-0.44	4.64	0.7	0		0.06	1.54	-2.3	1.28	2.44	0
-99	2.52	2.89	-0.46	1.64	1.76	0		0	-0.39	-0.46	0.29	-0.88	0		-0.12	0.11	-1.1	2.25	-0.61	0		-2.08	-3.83	-4.28	-2.95	-2.92	0
-98.1	-2.33	-1.54	-3.27	0.07	1.86	0		-1.59	-1.45	-4.41	1.54	-0.63	0		0.47	-2.91	-2.95	3.05	-1.17	0		-2.22	-1.72	-3.85	-0.48	2.15	0
-97.2	2.66	3.19	0.7	5.46	-1.3	0		-1.56	-1.99	-2.74	-0.27	-2.7	0		2.71	-0.06	-3.04	3.59	-1.47	0		4.01	0.67	-1.75	1.3	1.12	0
-96.3	4.85	4.39	-0.09	2.57	3.78	0		-0.56	-1.25	-2.16	3	-3.57	0		1.64	-1.81	0.96	3.13	-0.61	0		3.1	-0.86	1.89	2.28	0.64	0
-95.4	1.34	0.95	-0.68	2.97	1.5	0		-1.22	-2.16	-4.79	-3.09	-1.04	0		-0.54	-0.64	-4.48	0.21	0.01	0		0.65	0.65	-2.46	0.62	1.24	0
-94.5	4.09	5.25	2.15	7.85	4.52	0		2.83	2.7	1.77	4.77	2.58	0		2.4	2.72	-2.86	1.99	0.5	0		4.9	0.04	-0.97	3.68	1.21	0
-93.6	1.46	3.6	1.84	2.56	3.14	0		0.29	0.38	-0.69	4.08	0.69	0		1.11	-0.35	-2.56	3.14	0.91	0		-2.24	-1.57	-3.3	-0.71	1.01	0
-92.7	3.49	5.72	1.63	5.03	4.59	0		-0.34	-1.07	-1.58	0.82	0.27	0		-1.66	-1.36	-4.34	-0.48	0.66	0		1.64	2.6	-0.55	-0.5	5.45	0
-91.8	4.55	5.89	2.44	4.04	5.76	0		-0.27	-1.36	1.53	2.74	0.56	0		1	0.2	-1.75	3.73	-0.88	0		0.59	-2.45	-2.88	0.24	-1.36	0
-90.9	-0.57	-0.98	1.34	3.07	1.49	0		-4.64	-2.96	-1.6	2.12	-4.48	0		0.21	2.56	-0.34	4.03	-0.8	0		1.39	-1.95	-3.58	-0.17	-0.54	0
-90	5.04	5.69	2.51	3.74	4.14	0		-0.03	1.58	-3.07	0.41	-2.82	0		-2.2	1.72	-2.23	3.46	0.71	0		2.01	2.11	0.38	3.6	1.74	0
-89.1	4.31	3.29	2.68	3.39	2.67	0		0.97	0.58	1.03	3.38	2.28	0		-2.08	-1.21	-1.8	1.05	-2.49	0		0.42	-0.12	-2.85	1.01	2.05	0
-88.2	0.44	-3.35	-0.86	3.11	-0.86	0		0.48	-2.14	-2.39	3.86	0.38	0		2.01	1.77	-2.66	2.93	1.73	0		0.54	-1.88	-4.41	1.21	0.06	0
-87.3	2.91	0.37	-0.19	0.64	-0.58	0		0.46	-0.84	-3.01	3.03	-3.04	0		-0.94	-0.58	-5.05	2.11	-1.29	0		-0.82	-1.63	-4.64	-0.1	-0.25	0
-86.4	0.86	-0.19	-1.5	-1.52	-2.87	0		0.27	-3.43	-3.8	-0.77	-3.08	0		3.95	2.9	-0.91	5.87	1.93	0		2.23	0.46	-0.85	3.64	1.04	0
-85.5	4.08	5.38	4.56	4.1	1.45	0		-2.08	1.45	0.74	2.25	-4.56	0		-1.2	1.26	-2.79	2.88	-2.73	0		0.78	1.34	-2.52	-0.21	-1.53	0
-84.6	0.33	-0.49	-1.77	0.36	-0.06	0		-1.64	-1.6	-3.09	0	-3.12	0		0.85	0.99	0.64	4.02	-1.49	0		1.24	-1.69	-1.95	-0.21	0.39	0
-83.7	-0.66	1.52	-2.15	3.52	0.27	0		-0.07	1.82	-0.59	4.04	1.49	0		-0.79	0.4	-3.45	1.24	0.9	0		2.54	-0.15	-3.26	2.78	0.24	0
-82.8	-1.05	3.99	-1.44	-1.22	-1.52	0		-2.15	1.84	-3.18	-0.23	-0.87	0		0.34	-0.44	0.95	3.79	0.5	0		-0.65	-3.09	1.32	1.18	0.78	0
-81.9	6.87	8.11	6.74	6.4	5.97	0		-2.92	0.5	-0.15	1.48	-0.26	0		-3.02	-1.44	-4.32	2.57	-1.81	0		-1.96	-0.84	-6.91	-1.45	-3.9	0
-81	4.27	3.25	0.67	2.01	-0.12	0		-0.92	-1.44	-0.42	0.89	0	0		-2.16	0.81	-2.99	3.83	1.38	0		0.27	-1.46	-4.28	1.34	2.37	0
-80.1	5.53	5.34	3.21	4.19	1.89	0		5.27	2.55	2.69	5.34	1.53	0		1.06	-1.07	-3.14	1.59	0.21	0		-1.12	-3.01	-3.53	-1.77	-1.06	0
-79.2	-0.61	1.92	0.39	0.27	2.68	0		-2.09	-3.57	-1.94	1.08	1.54	0		-0.62	-2.17	-2.95	0.99	-0.43	0		0.08	-0.93	-5.42	-0.16	-1.76	0
-78.3	3.44	4.87	0.36	2.99	2.68	0		-0.47	2.13	-3.78	0.25	-1.27	0		-0.61	0.95	-2.21	2.93	0.72	0		-1.72	-2.76	-3.66	-0.53	-4.95	0
-77.4	1.83	2.08	-0.91	3.13	2.14	0		-0.01	-2.53	0.05	2.04	1.29	0		0.13	2.79	-0.77	5.07	2.07	0		0.33	1.28	-1.08	3.15	1.32	0
-76.5	3.26	3.6	0.64	-1.05	4.02	0		4.6	0.08	-1.34	-0.16	1.4	0		-1.38	-4.41	-7.61	-2.48	-5.48	0		0.22	-2.03	-5.37	-3.54	-3.28	0
-75.6	1.92	3.45	1.01	2.4	1.48	0		-0.35	-0.7	-0.35	3.18	-1.83	0		0.04	-1	-0.81	2.3	-3.61	0		0.23	-1.11	-2.34	0.84	0.92	0
-74.7	2.2	3.02	-0.83	1.48	1.89	0		-2.01	-1.87	-2.91	-0.54	-1.82	0		-0.9	-0.68	-3.02	0.31	-0.8	0		0.62	-0.37	-3.76	2.04	-0.26	0
-73.8	0.95	0.91	-1.13	1.81	-0.71	0		-0.01	0.96	-0.48	-0.61	-2.1	0		1.06	1.46	-1.98	0.18	-2.71	0		-2.25	0	-2.91	2.62	-1.5	0
-72.9	4.09	4.39	4.43	4.08	3.7	0		0.07	-1.12	-1.39	-0.47	-0.36	0		-0.71	0.23	-3.46	1.57	0.16	0		-0.75	0.56	0.46	0.6	1.8	0
-72	0.51	3.68	1.61	0.7	3.67	0		1.63	-1.19	0.72	1.17	1.35	0		1.91	2.49	-0.45	2.96	-0.42	0		1.68	2.19	0.5	3.93	-0.95	0
-71.1	0.78	-0.65	0.69	1.8	2.15	0		-0.23	-0.32	-3.08	1.26	1.06	0		-0.08	1.39	-2.53	3.09	1.11	0		-0.24	0.76	-1.66	1.75	2.26	0
-70.2	4.87	3.39	2.88	2.39	-0.15	0		-0.01	-0.63	-3.28	-0.48	-1.98	0		-1.36	-1.13	-4.97	2.15	-1.22	0		0.59	-0.05	-1.91	0.41	-1.34	0
-69.3	2.71	3.88	0.88	2.74	-0.53	0		-1.19	2.28	-2.13	2.71	-4.63	0		-0.9	-0.04	-5.15	2.92	-2.69	0		0.01	-3.32	-5.81	-1.5	-0.03	0
-68.4	4.22	6.08	2.75	5.8	3.68	0		-1.38	1.3	-1.12	4.75	2.46	0		0.53	1.15	-0.07	2.92	2.97	0		3.24	0.78	-0.84	-0.24	-0.53	0
-67.5	4.08	2.41	2.92	3.41	3.05	0		-1.19	-3.48	-1.04	5.17	-3.1	0		-3.45	-1.59	-3.74	4.23	-2.91	0		-1.94	-0.06	-3.18	-1.97	-1.13	0
-66.6	0.16	1.64	-1.09	1.13	0.01	0		-0.78	-0.94	-2.36	1.08	-1.8	0		-2.07	-0.27	-5.19	0.67	-1.83	0		0.83	1.2	-1.77	-0.1	0.81	0
-65.7	2.23	2.42	0.16	2.51	2.25	0		4.36	0.13	-1.68	5.26	-0.41	0		3.15	2.75	-1.2	1.67	0.77	0		3.13	2.22	1.2	2.02	1.73	0
-64.8	-1.02	1.29	0.85	2.32	0.23	0		-1.62	-1.9	-4.73	-0.41	-5.33	0		0.82	1.88	-3.04	1.39	-0.04	0		-1.58	0.34	-2.59	0.92	1.88	0
-63.9	-2.35	1.24	0	2.38	1.77	0		-3.95	-1.51	-1.16	-1.59	-2.29	0		-3.07	-1.34	-3.15	-0.24	-2.48	0		2.41	1.23	-0.4	1.73	3.9	0
-63	5.78	5.41	4.62	6.38	3.41	0		-0.42	0.72	1.97	5.39	-2.17	0		3.13	2.83	-0.57	3.61	0.87	0		0.99	-0.78	-0.89	0.61	-0.92	0
-62.1	0.04	-0.41	-3.19	1.46	1.52	0		-1.26	-1.38	-1.28	1.79	-0.79	0		2.01	-1.2	-1.34	3.48	-2.29	0		2.02	-2.44	-2.09	1.61	0.2	0
-61.2	2.51	0.57	3.72	1.06	1.14	0		-0.23	-1.35	-0.96	1.81	1.43	0		-0.95	-0.59	-2.69	3.28	0.78	0		0.93	-2.13	-0.72	3.47	1.5	0
-60.3	1.93	0.99	-1.15	1.67	1.44	0		-2.8	-1.66	-0.45	1.45	-0.53	0		-2.31	-1.68	0.52	2.4	-1.36	0		1.54	-0.37	2.41	1.74	2.63	0
-59.4	3.58	5.8	2	4.82	5.11	0		1.68	3.31	-0.68	3.81	4.12	0		2.05	0.29	-1.78	2.68	-0.32	0		4.04	0.33	1.04	2.17	2.15	0
-58.5	3.09	0.43	-0.04	2.26	1.42	0		-0.19	-2.78	-1.14	1.99	-2.35	0		1.17	1.76	-1.21	0.38	0.5	0		2.57	0.18	1.57	0.39	3.48	0
-57.6	1.19	2.71	1.58	4.07	1.23	0		0.53	-0.22	-0.87	2.9	2.99	0		-2.72	0.28	-5.82	0.55	1.91	0		-0.18	-2.89	-3.11	-1.94	-2.72	0
-56.7	6.11	5.36	1.4	4.26	3.3	0		-0.42	-1.28	-0.99	-1.1	-0.12	0		-0.1	-0.26	-0.61	0.77	-1.91	0		2.25	0.29	0.79	1.47	-0.26	0
-55.8	-2.51	-1.37	-2.54	0.06	-1.59	0		-2.15	-0.64	-4.6	-1.05	-4.64	0		-0.05	-0.07	-4.83	-0.57	-4.33	0		2.54	0.19	-2.4	1.49	-1.05	0
-54.9	2.77	2.91	0.9	0.35	2.78	0		-0.65	-0.94	0.54	1.45	-0.46	0		-1.09	-0.77	-2.3	-0.19	-0.34	0		-2.2	-1.96	-3.52	-2.62	0.15	0
-54	0.45	1.28	0.3	1.06	1.58	0		-0.79	2.46	1	3.34	1.01	0		1.14	0.53	-0.64	3.41	1.44	0		1.4	1.99	0.06	1.74	2.3	0
-53.1	-2.73	1.52	-1.16	-1.5	0.59	0		-1.6	-2.23	-2.97	-3.38	-1.84	0		-0.58	0.33	-3.54	1.05	-2.51	0		2.54	1.54	-1.75	2.79	3.37	0
-52.2	0.08	-0.54	-1.19	-1.81	1.33	0		1.7	-0.4	-1.61	0.71	2.26	0		0.8	0.83	-0.48	1.35	-1.09	0		-0.58	-0.68	0.85	0.75	-0.1	0
-51.3	2.24	2.14	2.32	0.68	3.14	0		1.8	-0.17	0.84	0.11	-2.45	0		2.42	0.27	0.03	1.9	0.51	0		1.62	-2.81	-1.23	-1.27	0.34	0
-50.4	0.76	4.42	-1.4	3.03	2.31	0		-1.7	2.3	-0.83	3.66	-0.91	0		-3.15	-0.07	-2.43	-0.54	-0.75	0		-3.63	-1.94	-3.03	-0.74	-0.51	0
-49.5	-1.12	1	2	1.24	3.02	0		-2.01	-3.44	-0.5	-0.11	0.61	0		1	-0.15	-1.87	1.4	3.41	0		2.18	3.13	1.62	0.7	2.88	0
-48.6	-1.92	0.27	-3.44	1.06	0	0		-1.26	-2.73	-1.91	-2.29	-4.14	0		-2.68	-4.2	-3.8	-3.97	-4.76	0		-0.84	-3.55	-5.54	-4.56	-3.23	0
-47.7	2.1	0.97	2.77	3.32	4.26	0		-3.72	-0.18	-1.86	-0.1	-0.21	0		-1.57	-0.11	-3.51	-0.47	0.57	0		1.89	0.8	-1.24	2.67	2.54	0
-46.8	3.01	6.13	2.42	4.7	4.16	0		1.62	2.07	-1.92	0.28	-0.58	0		0.84	-0.96	-3.28	0.05	-2.28	0		1.22	-2.53	-3.58	0.05	-3.96	0
-45.9	2.99	4.79	2.94	4.28	3.63	0		-2.67	-1.73	-2.49	-1.63	-3.94	0		1.29	1.05	-1.27	1.42	-0.09	0		0.08	1.32	-1.25	1.17	-0.45	0
-45	1.39	-0.04	-0.52	0.93	1.07	0		-1.57	-3.57	-2.4	0.46	-1.42	0		-4.14	-1.7	-2.65	2	-1.71	0		-0.68	-1.65	-1.2	-0.33	-1.34	0
-44.1	3.67	6.62	4.34	2.62	3.64	0		-1.79	-0.3	-0.64	-0.28	-0.92	0		-0.7	-0.95	-1.61	-1.36	-1.42	0		2.34	2.13	-0.09	1.99	0.31	0
-43.2	0.91	3.86	2.51	4.98	6.77	0		-2.13	-1.46	-1.81	-0.09	2.5	0		0.05	1.63	-2.36	0.42	1.04	0		1.07	-0.14	-0.59	-0.36	0.15	0
-42.3	0.08	0.27	2.71	2.18	0.66	0		-1.96	1.38	0.27	-0.57	-1.94	0		-3.37	0.13	-3.09	-1.12	-2.8	0		-2.47	-3.39	-5.02	-3.73	-0.66	0
-41.4	0.45	1.52	2.88	0.88	0.95	0		0.73	-0.39	0.41	-1.69	-0.1	0		1.43	-0.45	0.99	-1.47	1.06	0		0.08	-1.74	-1.7	1.17	-1.66	0
-40.5	1.38	0.04	2.85	0.4	2.21	0		-0.83	1.52	2.19	2.79	-0.91	0		-0.22	2.94	-1.31	2.06	-0.24	0		2.62	2.04	1.55	4.22	3.21	0
-39.6	2.72	-0.11	2.43	5.08	1.43	0		0.08	2.78	2.41	1.15	2.77	0		-0.52	0.58	-1.32	1.69	1.51	0		1.97	-2.39	-0.72	0.17	0.11	0
-38.7	3.08	3.43	1.52	1.46	1.9	0		0.23	0.73	-2.43	1.33	-4.6	0		0.58	1.58	0.11	3.18	-2.07	0		1.55	2.97	-0.22	4.23	0.61	0
-37.8	1.41	2.64	-0.06	2.56	0.97	0		-1.59	-0.11	-2.27	2.43	-1.17	0		-0.47	2.03	-0.66	2.51	1.38	0		0.16	1.82	-1.85	3.84	1.17	0
-36.9	3.04	0.95	2.77	2.92	-0.31	0		2.74	2.24	2.54	3.75	1.67	0		3.14	1.29	0.77	3.53	2.64	0		2	0.03	-0.57	0.47	-0.66	0
-36	0.43	2.7	1.51	-2.19	0.91	0		0.02	0.72	0.1	0.62	-0.99	0		-0.52	-0.35	-2.08	1.99	-0.09	0		-1.86	-2.13	0.35	1.4	-0.93	0
-35.1	2.48	3.34	-0.42	3.7	1.95	0		-1.07	-1.5	-3.93	-0.14	-1.4	0		-1.65	-1.09	-4.12	1.54	0.15	0		0.73	-0.08	-1.64	-0.33	-0.02	0
-34.2	2.69	2.87	1.45	3.58	3.04	0		-0.04	2.08	0.52	1.74	1.02	0		0.62	2.78	-0.73	2.24	1.66	0		-0.74	-2.88	-3.23	-1.11	1.43	0
-33.3	-0.39	2.81	-0.48	3.01	1.98	0		-2.04	0.3	-1.57	0.42	0.15	0		0.41	1	-0.59	2.42	2.59	0		1.67	1.57	-0.46	3.64	3.76	0
-32.4	-0.46	3.86	-0.24	1.22	3.22	0		-0.52	4.64	0.56	1.32	0.65	0		0.09	3.53	-2.49	1.14	-0.44	0		0.06	-1.03	-2.83	0.07	-2.47	0
-31.5	-0.59	2.85	1.67	1.47	0.64	0		-0.76	0.26	-0.55	2.2	-1.17	0		3.37	2.33	-1.18	1.57	2.14	0		1.67	1.64	0.34	0.5	0.94	0
-30.6	-0.21	2.06	2.83	-0.72	1.48	0		-3.76	-2.07	-2.28	-0.04	-0.24	0		-4.1	-1.75	-6.13	-0.34	-1.94	0		-3.29	-3.95	-7.51	-1.91	-1.9	0
-29.7	5.07	3.08	3.28	3.8	5.6	0		-1.39	-0.63	-0.62	-1.02	-0.13	0		-0.67	-1.4	-5.28	-2.23	-0.5	0		-0.44	-0.95	-1.73	-0.38	0.98	0
-28.8	3.48	3.4	1.07	0	0.77	0		0.11	2.49	-0.49	1.02	-0.42	0		-1.75	1.64	-0.89	-0.81	-0.02	0		-0.04	-0.65	-0.12	0.4	-0.45	0
-27.9	1.2	-0.25	-1.61	0.7	-2.06	0		0.33	3.05	0.51	2.27	0.48	0		-2.83	1.95	-2.16	0.3	-1.16	0		-1.21	-1.1	-2.42	-2.2	-3.75	0
-27	4.12	5.69	4.54	6.94	3.95	0		1.26	0.65	1.5	0.51	0.37	0		0.54	-0.03	-2.3	0.29	0.28	0		0.84	-2.64	-1.59	-1.1	-3.32	0
-26.1	1.15	0.84	-1.75	2.09	-0.47	0		0.46	-0.8	-0.49	-0.01	-1.82	0		1.44	0.05	-0.07	-0.96	-0.3	0		1.52	-0.92	-2.15	1.46	1.61	0
-25.2	2.23	3.77	1.3	2.2	1.15	0		-1.12	0.01	-1.42	-1.7	-1.42	0		-0.13	2.29	-1.88	-0.74	-0.71	0		-0.29	-0.4	-1.41	1.79	1.22	0
-24.3	1.93	0.71	1.28	2.27	3.18	0		-1.14	0.73	-0.18	0.4	1.01	0		-1.37	-1.15	-2.28	0.33	-0.75	0		-0.71	-2.88	-2	0.52	0.39	0
-23.4	2.7	5.15	1.25	1.75	3.66	0		-4.8	-2.14	-2.87	-3.01	-2.65	0		-5.74	-1.86	-4.19	-1.96	-6.13	0		-2.3	-1.31	-0.38	0.91	-0.61	0
-22.5	0.84	0.91	-0.17	2.14	0.21	0		-4.73	-2.06	-2.88	-2.23	-6.33	0		-3.42	-1.76	-4.08	-3.83	-3.22	0		-1.9	-0.89	-1.46	-0.21	-0.12	0
-21.6	-3.56	0.66	-1.34	-1.87	-0.23	0		-0.75	1.22	1.6	1.66	-0.66	0		-0.07	0.39	-3.12	-0.88	-0.23	0		-1.03	-1.01	-3.6	-2.79	-0.08	0
-20.7	-0.15	-0.14	-0.19	0.65	-0.09	0		-2.32	-2.11	-0.49	-1.07	-2.92	0		-0.7	-2.72	-4.04	1.08	-0.87	0		-0.21	0.98	-2.88	1.67	-0.4	0
-19.8	0.32	0.76	-0.47	-1.83	0.04	0		-2.23	-1.13	-1.25	-0.56	-1.42	0		-0.17	-0.79	-0.3	3.21	0.45	0		-0.33	-0.82	-0.31	1.75	-1.98	0
-18.9	-0.02	3.26	1.82	1.67	1.46	0		-2.28	-1.47	1.22	0.94	-2.12	0		0.28	2.15	0.51	-1.01	-0.02	0		1.68	2.04	1.62	1.67	3.03	0
-18	1.11	-1.55	-3.44	-0.61	0.39	0		0.61	-0.24	0	0.96	-0.03	0		3.08	2.9	4.1	3.62	6.55	0		1.77	1	1.75	2.21	1.63	0
-17.1	-1.28	5.37	2.92	2.62	0.04	0		-1.26	0.26	0.08	0.68	-2.97	0		2.88	0.11	-0.98	2.87	1.09	0		2.15	1.2	1.78	3.91	5.05	0
-16.2	-0.35	4.92	1.19	1.64	-0.18	0		-5.03	-0.62	-1.14	0.1	-3.04	0		-2.59	-3.19	-2.01	0.79	-2.44	0		0.05	-1.7	-0.77	1.36	1.33	0
-15.3	1.8	2.16	-1.1	1.18	0.9	0		-0.04	0.28	0.28	0.26	-1.54	0		-1.23	0.72	-2.95	0.64	-0.73	0		0.28	-0.32	-2.24	0.79	2.06	0
-14.4	0.34	0.9	-1.38	1.63	1.15	0		-1.37	-0.97	-1.81	-0.75	-0.39	0		0.2	0.86	-2.12	-0.19	1.53	0		-0.14	-0.12	-1.14	1.04	-0.01	0
-13.5	2.42	2.83	1.16	1.78	3.88	0		-2.18	-0.52	-0.31	-1.06	-3.24	0		-4.04	0.66	-4.05	-0.65	-2.19	0		-0.61	1.62	-2.12	1.22	1.5	0
-12.6	2.23	1.51	3.13	2.59	2.25	0		-0.73	-0.44	-2.16	-2.19	-2.55	0		-0.73	0.1	-1.77	1.08	0.32	0		2.4	0.8	2.74	2.36	4.28	0
-11.7	2.75	4.67	3.06	2.02	5.09	0		0.61	1.37	1.45	1.91	-0.06	0		1.5	0.82	-2.51	3.21	-0.67	0		2.96	2.74	1.35	1.89	0.36	0
-10.8	0.32	0.28	-0.8	2.9	2.45	0		-1.48	-0.93	-1.16	-0.47	-1.81	0		-2.15	-2.08	-4.44	-2.93	-4.35	0		-2.23	-1.33	-0.79	-0.46	-3.69	0
-9.9	1.12	0.64	1.6	-0.42	0.28	0		0.01	-0.36	0.63	-0.95	0.63	0		1.93	1.37	1.13	-1.56	2.02	0		1.97	-0.27	-0.4	-1.49	1.29	0
-9	-1.01	2.97	-1.85	-0.86	1.14	0		-2.21	-0.53	-2.77	-2.84	-1.75	0		-1.4	-2.95	-2.04	-2.19	-0.66	0		2.03	0.02	0.23	-0.28	1.61	0
-8.1	1.12	0.02	0.74	1.65	3.08	0		-2.44	-3.71	-1.6	-1.94	-1.35	0		-3.95	-2.29	-3.08	-3.05	-1.69	0		-0.55	1.57	1.07	-0.55	0.31	0
-7.2	-2.46	2.66	-1.27	0.72	-1.08	0		-5.43	-2.62	-5.64	-2.87	-1.89	0		-2.48	-2.45	-1.25	0.63	-0.77	0		-0.62	-2.22	-0.71	-1.9	-3.3	0
-6.3	-0.04	-0.69	-1.03	-0.17	-1.87	0		0.17	1.7	2.54	-0.02	-2.26	0		-2.07	0.27	-2.21	-1.54	-2.09	0		0.46	-0.9	-0.61	0.07	1.07	0
-5.4	0.65	1.64	-0.85	2.73	-0.64	0		0.44	-1.29	-1.06	-1.62	-0.85	0		-0.12	0.21	0.16	0	-0.12	0		-0.74	-0.63	-1.68	0.4	-0.52	0
-4.5	-1.8	-2.41	-1.79	-2.43	-0.89	0		-1.58	-1.35	-0.15	-2.22	-2.02	0		-0.31	1.59	-0.04	1.14	0.69	0		-0.69	2.6	-1.85	0.76	2.68	0
-3.6	1.66	2.72	2.13	0.61	2.98	0		0.51	-2.56	0.6	-0.99	0.77	0		2.9	-0.8	1.72	2.39	0.69	0		2.61	0.53	-0.42	-0.75	-0.07	0
-2.7	0.72	-1.29	-1.42	-2.24	-1.76	0		1.24	1.93	1.48	1.68	-1.04	0		0.62	-2.16	-1.85	-0.89	-3.16	0		-1.83	-4.19	-2.46	-1.3	-3.24	0
-1.8	0.36	0.54	-0.82	2.98	0	0		-0.81	-1.04	1.9	-0.31	-2.26	0		1.04	1.65	3.41	1.88	-0.43	0		-0.52	-0.67	-0.43	-0.74	-0.69	0
-0.9	3.98	3	3.21	2.43	4.28	0		-0.07	1.74	0.27	0.27	0.81	0		0.29	3.17	0.13	0.38	1.4	0		0.12	0.66	0.92	-0.87	0.07	0
0	0.29	2.96	-0.89	1.32	0.73	0		1.48	-1.27	-3.34	-0.69	-1.91	0		-0.07	-1.64	-2.21	0.09	-0.66	0		-2.22	-2.53	-3.74	-3.57	-2.7	0
0.9	2.22	3.17	3.64	-0.43	3.68	0		-3.4	-0.01	-1.66	-2.32	0.07	0		-1.63	-2.28	-2.5	1.88	0.51	0		0.63	0.75	0.83	3.25	1.76	0
1.8	0.86	3.34	-2.59	-2.14	-1.19	0		-3.95	-1.39	-3.12	-5.61	-4.67	0		-1.21	-2.54	-3.81	-1.83	-1.48	0		-0.87	-1.07	-2.29	1.74	1.86	0
2.7	1.57	4.29	2.59	3.28	5.43	0		-2.18	-0.28	-0.57	-0.81	-2.63	0		-0.85	1.78	-1.54	2.32	1.97	0		-0.5	0.63	-2.19	2.06	-0.26	0
3.6	2	1.48	-1.02	0.75	-1.14	0		-1.03	1.8	-1.02	0.01	-2.99	0		0.08	1.82	-0.17	3.88	1.41	0		0.13	-0.79	-0.34	1.18	-2.16	0
4.5	2.62	2.18	0.63	1.14	1.19	0		-2.19	-2.34	-2.7	-0.94	-2.22	0		0.81	2	-0.85	2.16	-0.36	0		-0.25	0.93	-0.02	-0.81	-0.62	0
5.4	-3.43	-1.55	-1.81	0.94	0.55	0		-3.89	-0.18	-2.21	-0.51	-1.42	0		-1.38	1.96	-2.94	0.76	-0.08	0		0.31	-0.8	0.15	0.4	-1.46	0
6.3	2.72	2.58	1.96	1.04	2.25	0		-0.36	-0.4	0.66	0.41	0.63	0		0.6	-0.79	-2.08	2.02	2.96	0		0.9	-0.76	-3.51	-0.45	-1.8	0
7.2	5.17	5.03	2.98	2.38	3.91	0		-3.42	0.36	0.53	2.2	-0.34	0		0.29	0.74	1.25	3.78	0.89	0		1.47	0.24	-1.62	-0.15	-0.52	0
8.1	1.34	2.62	-1.02	-0.11	1.13	0		-4.5	-4.09	-3.81	-2.6	-5.05	0		-1.43	-1.67	-3.99	0.32	-4.14	0		-1.02	-2.41	-1.96	-0.29	-1.08	0
9	0.01	3.67	0.41	0.98	-2.36	0		-1.49	2.31	-3.61	0.53	-4.11	0		3.46	3.53	-2.12	3.36	0.05	0		-3.28	-2.79	-3.8	1.72	-3.19	0
9.9	-0.22	0.5	-0.26	2.57	-4.19	0		-4.34	-2.87	-4.65	-3.81	-6.25	0		-3.56	-3.69	-4.61	-3.31	-7.68	0		-5.28	-4.45	-1.66	0.46	-10.31	0
10.8	-3.51	-3.59	-1.34	-1.74	-9.94	0		-6.07	-2.81	-4.09	-1.8	-8.49	0		-1.65	1.22	-2.32	2.19	-3.47	0		-6.3	-2.24	-4.75	0.15	-8.38	0
11.7	2.17	-1.04	1.28	-0.64	-9.27	0		-3.9	-3.35	-4.11	-1.86	-10.11	0		-1.24	-1.66	-0.74	0.29	-6.21	0		-5.63	-1.51	-1.52	0.78	-8.17	0
12.6	3.81	0.52	2.71	4.69	-7.79	0		0.35	0.63	-0.99	2.4	-3.37	0		-1.96	-2.29	-2.79	-2.26	-6.24	0		-7.3	-2.13	-4.28	-2.43	-12.4	0
13.5	-2.55	-3.08	-1.11	0.98	-13.46	0		-1.24	-0.02	0.31	-0.41	-7.28	0		0.83	1.57	-1.02	-1.52	-5.89	0		-4.86	-0.05	-4.11	-0.89	-9.24	0
14.4	1.53	2.53	1.57	4.74	-9.99	0		-1.51	0.14	-1.57	-1.78	-9.82	0		-0.36	2.63	-1.7	-2.34	-7.68	0		-4.16	-0.51	-2.19	1.87	-8.85	0
15.3	5.54	-0.9	0.62	3.18	-7.79	0		-1.68	-2.6	-4.35	-1.29	-6.09	0		1.58	3.46	0.35	4.11	-3.7	0		-8.29	-2.77	-4.88	0.42	-12.74	0
16.2	1.18	1.9	0.62	3.03	-11.77	0		-3.89	1.07	-0.94	-1.33	-9.43	0		0.76	0.71	-2.5	0.84	-7.7	0		-7.3	-2.03	-8.07	-2.5	-13.27	0
17.1	3.58	-0.63	0.45	2.38	-9.56	0		-2.15	-2.96	-3.5	-1.21	-10.31	0		1.47	-0.93	-2.18	0.6	-6.57	0		-8.43	-4.08	-4.45	0.02	-15.15	0
18	0.88	-1.73	-0.48	0.79	-11.54	0		-0.68	-1.77	-3.59	-2.22	-9.66	0		1.58	-1.23	-2.4	0.76	-6.82	0		-5.84	-1.34	-3.42	-1.89	-10.63	0
18.9	-0.64	-4.4	-1.55	-0.08	-10.91	0		-0.52	-1.25	-2.05	-2.14	-7.18	0		4.61	2.77	2.06	2.51	-6.9	0		-5.82	-3.5	-3.91	-0.59	-15.83	0
19.8	3.58	1.28	1.73	1.47	-13.03	0		-2.65	0.38	-1.26	0.28	-6.76	0		1.25	4.01	0.79	3.43	-4.37	0		-5.67	-1.96	-2.82	-1.13	-13.24	0
20.7	-0.84	-5.36	-0.81	-1.11	-11.47	0		-4.15	-2.61	-2.84	-1.29	-11.09	0		-1.73	2.05	-5.31	4.18	-8.67	0		-5.92	-1.75	-6.12	0.32	-13.63	0
21.6	-0.65	-0.65	-0.35	-0.14	-16.18	0		-1.78	0.06	-0.39	-1.77	-7.96	0		0.43	3.37	2.33	2.47	-5.81	0		-3.43	-0.9	-0.83	0.05	-12.7	0
22.5	1.71	1.34	-0.48	3.96	-11.9	0		-4.07	-3.33	-3.23	-3.66	-9.95	0		-2	-1.49	-2.73	-0.63	-6.03	0		-9.84	-5.86	-5.84	-2.31	-12.14	0
23.4	-0.28	-3.46	-3.19	-0.75	-12.56	0		-3.03	-3.6	-5.2	-5.19	-9.94	0		1.62	0.05	0.13	0.26	-5.86	0		-5.85	-5.37	-5.98	-2.95	-16.42	0
24.3	3.9	0.5	3.71	3.6	-9.55	0		-0.48	1.68	-2.38	2.67	-7.09	0		0.23	0.02	-4.51	1.26	-7.5	0		-4.53	-1.79	-2.02	-0.39	-13.44	0
25.2	1.81	0.12	1.66	3.53	-11.2	0		-0.83	2.17	-1.8	-0.4	-7.76	0		1.29	4.49	-0.67	5.13	-4.95	0		-5.41	-1.68	-2.33	3.22	-11.88	0
26.1	-5.12	-5.41	-1.85	-2.17	-14.3	0		-5.3	0.28	-1.02	0.5	-8.99	0		0.49	5.55	1.7	4.7	-4.74	0		-8.75	-1.44	-1.87	0.4	-13.58	0
27	-1.4	-3.22	-0.02	1.14	-15.19	0		-3.77	-2.55	-1.49	-0.41	-9.15	0		-1.03	3.56	-0.3	3.12	-6.79	0		-8.14	0.64	-2.75	-1.71	-10.66	0
27.9	-0.84	-0.67	0.17	1.44	-13.25	0		-6.06	-0.7	-3.81	-3.65	-10.51	0		-0.39	4.81	-0.28	1.64	-7.6	0		-7.43	-1.04	-1.07	-1.62	-14.39	0
28.8	-1.65	-3.22	-0.72	0.24	-15	0		-5.49	-0.73	-3.82	-0.39	-11.11	0		-0.47	1.96	-1.17	2.32	-4.52	0		-7.89	-1.29	-2.02	3.47	-12.97	0
29.7	0.72	-2.02	-1.04	-2.39	-11.21	0		-1.75	-3.03	-5.69	-4.17	-9.57	0		3.02	1.76	-2.09	2.59	-6.91	0		-3.09	-3.2	-4.64	-1.73	-14.08	0
30.6	1.25	-2.67	0.52	-0.02	-13.99	0		-1.26	-1.51	1.13	-0.87	-9.32	0		2.04	2.34	-0.53	1.6	-5.72	0		-5.37	0.2	-2.85	0.89	-9.95	0
31.5	1.43	-2.56	0.91	0.91	-13.82	0		-3.77	-2.89	-3.03	0.48	-9.64	0		-0.3	2.19	-2.98	1.29	-8.42	0		-6.96	-1.2	-3.19	0.11	-13.72	0
32.4	0.31	-5.26	-1.95	0.3	-13.88	0		-1.32	-0.26	-3.18	0.56	-6.66	0		2.11	5.75	-0.98	1.05	-2.77	0		-5.91	-1.64	-2.32	-0.92	-14.18	0
33.3	-0.73	-5.41	-1.4	-2.24	-13.05	0		-4.6	-1	-2.41	-1.28	-8.85	0		-1.41	3.51	0.48	3.26	-5.98	0		-10.44	-2.8	-3.66	0.34	-11.45	0
34.2	2.02	-0.14	0.33	1.21	-9.42	0		0.27	2.17	-0.84	-0.3	-6.46	0		4.53	5.41	0.47	4.83	-5.4	0		-6.55	-3.59	-5.35	1.56	-14.83	0
35.1	-0.69	-2.97	0.4	0.09	-15.16	0		-3.64	-2.31	-5.92	-0.29	-11.73	0		1.68	4.74	-2.13	2.24	-7.48	0		-8.99	-2.9	-5.15	-3.21	-14.52	0
36	-0.49	-1.34	-2.79	-2.29	-10.04	0		-2.87	-2.04	-3.38	-3.24	-7.15	0		1.68	4.08	0.93	0.93	-5.61	0		-6.28	-2.93	-2.08	-0.53	-12.04	0
36.9	-0.88	-5.24	-0.18	-1.63	-11.09	0		-4.28	-0.16	0.14	-0.56	-4.93	0		0.04	3.5	-2.32	2.14	-7.25	0		-8.61	-2.84	-6.84	-1.66	-14.44	0
37.8	-1.69	-0.63	0.88	2.52	-12.77	0		-4.72	-1.57	-2.9	-0.96	-9.04	0		3.01	3.87	0.26	1.81	-4.87	0		-7.05	-1.66	-2.92	-2.28	-13.03	0
38.7	2.86	-2.33	0.98	1.13	-11.26	0		-0.28	-3.31	0.94	-0.81	-5.9	0		5.01	4.58	1.43	3.33	-4.61	0		-7.09	-3.31	-5.32	-0.81	-14.03	0
39.6	-0.17	-5.66	-1.24	-0.87	-11.65	0		0.04	-0.04	-1.11	-0.56	-8.33	0		3.39	5.94	1.38	0	-7.05	0		-7.28	0.51	-1.56	-2.76	-12.02	0
40.5	-1.38	-4.83	-1.01	-2.9	-12.75	0		-4.37	-2.88	-4.02	-2.1	-10.33	0		1.38	4.36	-1.92	2.76	-7.07	0		-7.73	-1.36	-3.92	-0.55	-13.55	0
41.4	-3.48	-4.93	-2.85	-1.26	-13.36	0		-3.29	-1.89	-2.29	-1.94	-8.39	0		-0.23	0.03	-2.14	-0.04	-4.3	0		-8.12	-5.18	-6	-4.09	-11.32	0
42.3	1.68	-2.34	3.35	3.22	-13.25	0		-0.6	-1.77	-0.9	0.1	-7.52	0		0.41	2.32	-0.88	0.07	-6.13	0		-8.03	-3.03	-4.04	-0.16	-12.02	0
43.2	1.14	-6.03	0.19	0.06	-10.69	0		-3.62	-4.06	-1.82	-1.36	-5.89	0		0.36	1.07	-2.89	0.59	-6.47	0		-10.47	-6.26	-8.24	-4.57	-17.5	0
44.1	1.86	-4.51	-0.42	2.18	-13.02	0		-6.01	-4.37	-4.51	0.36	-10.49	0		-1.85	0.95	-3.61	2.3	-9.08	0		-10.47	-2.31	-4.44	-1.79	-15.42	0
45	-1.45	-2.62	-1.84	-1.23	-14.4	0		-2.84	-1.71	-3.59	-2.05	-10.56	0		1.85	5.58	-0.81	5.02	-2.06	0		-6.72	-2.43	-6.18	-0.95	-11.55	0
45.9	1.69	-2.92	-0.12	1.74	-12.76	0		-1.19	-4.1	-1.86	-0.75	-9.81	0		2.93	2.76	-0.13	2.22	-6.67	0		-7.54	-3.95	-3.2	-1.57	-12.78	0
46.8	0.85	-5.44	-3.83	-1.5	-13.2	0		1.19	-3.42	0.1	0.1	-7.15	0		3.66	2.64	-1.98	2	-7.9	0		-8.41	-6.32	-3.22	-4.35	-16.07	0
47.7	2.54	-5.4	0.22	-1.2	-10.66	0		-1.9	-0.07	-1.37	1.97	-6.37	0		2.41	3.87	-1.46	0.31	-7.5	0		-9	-5.44	-5.24	-5.42	-16.15	0
48.6	-0.76	-3.64	-2.2	1.63	-13.69	0		-2.29	-1.35	-0.91	-0.19	-7.02	0		-0.07	4.32	-0.88	0.7	-6.61	0		-9.2	-3.46	-6.07	-2.1	-14.03	0
49.5	-1.07	-4.23	1.1	-2.49	-12.15	0		0.07	-1.12	0.35	-0.53	-8.27	0		1.28	3.57	-1.19	-0.09	-6.79	0		-10.29	-4.94	-4.74	-4	-17.14	0
50.4	-0.25	-3.57	-2.22	-0.76	-11.35	0		-2.4	1.15	-2.31	-1.84	-7.08	0		3.93	4.19	-0.49	4.42	-3.28	0		-9.04	-5.11	-5.41	-3.98	-13.31	0
51.3	1.53	-3.62	-1.95	1.94	-12.49	0		-1.24	-2.49	-4.74	-1.03	-7.18	0		0.32	5.23	0.49	1.54	-7.41	0		-12.94	-3.61	-3.08	-0.42	-16.13	0
52.2	2.94	-2.28	2.63	4.31	-8.61	0		-1.27	-2.87	1.32	1.71	-4.28	0		0.85	2.06	0.61	0.78	-6.34	0		-10.47	-5.84	-6.47	-4.91	-17.57	0
53.1	-0.8	-4.33	-0.07	-2.93	-14.31	0		-3.26	-4.2	-2.77	-3.98	-9.77	0		-0.29	1.88	-0.8	-0.26	-7.6	0		-9.18	-6.22	-5.1	-1.85	-15.2	0
54	0.01	-2.37	-0.74	-0.36	-10.68	0		-1.71	-3.02	-4.23	-4.92	-9.4	0		2.92	6.44	-1.04	3.61	-8.21	0		-12.61	-6.4	-10.15	-5.12	-20.32	0
54.9	1.43	-3.34	1.24	1.86	-10.07	0		1.3	-0.12	-1.18	-2.61	-7.72	0		3.05	6.31	0.14	1.23	-5.18	0		-9.47	-4.62	-6.28	-2.68	-13.74	0
55.8	-1.44	-2.04	-0.41	0.04	-13.5	0		-3.02	-0.08	-3.09	-0.42	-8.21	0		2.78	6.27	-1.79	1.93	-3.18	0		-8.95	-2.19	-6.53	-2.95	-14	0
56.7	3.4	-1.1	1.08	0.72	-7.93	0		-2.1	-2.66	-2.55	-2.6	-10.49	0		2.02	6.71	0.23	2.84	-7.06	0		-7.86	0.62	-4	-1.08	-13.32	0
57.6	-1.59	-4.58	-0.09	-2.38	-12.28	0		-3.69	-2.6	-3.86	-1.97	-8.16	0		-3.48	2.48	-4.13	-0.02	-8.96	0		-12.43	-5.18	-4.89	-5.61	-17.12	0
58.5	0.85	-2.99	-1.46	-0.13	-11.36	0		0.44	0.01	-1.91	1.22	-6.34	0		5.9	8.45	2.47	5.77	-1.98	0		-8.95	-3.69	-6.16	-2.39	-14.56	0
59.4	-0.66	-4.17	-1.13	-4.22	-11.99	0		-0.96	-1.05	-1.5	0.22	-8.81	0		1.32	5.1	-2.12	2.88	-7.64	0		-8.83	-4.74	-6.58	-2.1	-19.35	0
60.3	0.84	-5.04	-2.14	-1.15	-16.02	0		-1.89	-3.96	-4.57	-5.05	-11.34	0		2.08	5.12	-1.93	0.7	-4.02	0		-10.03	-2.07	-7.08	-4.53	-15.79	0
61.2	-1.76	-3.92	-1.83	-1.84	-11.39	0		2.45	1.1	2.84	0.95	-5.01	0		4.64	3.41	0.15	-0.21	-6.28	0		-10.59	-5.7	-7.47	-7.53	-13.96	0
62.1	-1.49	-1.36	-0.89	0	-10.61	0		-2.2	-0.29	-2.46	-2.23	-7.59	0		1.06	5.38	-0.96	0.74	-8.05	0		-8.52	-4.27	-7.38	-3.55	-14.85	0
63	3.32	-2.22	4.67	3.07	-6.33	0		-3.08	-2.99	-3.51	-0.31	-3.36	0		-1.15	3.2	-1.95	0.33	-5.96	0		-11.57	-6.18	-7.69	-6.52	-17.75	0
63.9	-0.51	-4.68	-0.91	0.58	-11.04	0		-2.37	-2.22	-4.14	-1.05	-6.52	0		2.78	6.64	-2.43	1.84	-7.99	0		-9.34	-3.32	-3.74	-2.6	-14.34	0
64.8	-2.53	-5.83	-3.01	-2.43	-14.3	0		-3.89	-6.02	-4.61	-4.2	-11.26	0		0.71	2.33	-1.43	-2.34	-7.92	0		-10.62	-6.74	-5.65	-5.35	-16.7	0
65.7	0.18	-5.54	-0.92	-1.25	-12.3	0		-3.47	-4.44	-6.32	-3.25	-10.65	0		2.45	5.15	-0.91	2.88	-8.39	0		-12.02	-3.48	-6.11	-6.46	-16.72	0
66.6	-0.78	-3.11	0.21	-1.11	-13.25	0		-2.79	-3.53	-2.74	-0.18	-9.98	0		0.23	4.55	-0.47	2.42	-7.49	0		-14.4	-6.94	-4.77	-5.61	-14.43	0
67.5	-4.14	-5.24	-3.93	-2.66	-12.09	0		-6.79	-3.61	-3.14	-3.81	-7.35	0		0.56	3.85	-0.01	1.17	-7.53	0		-9.62	-5.96	-5.16	-4.93	-19.24	0
68.4	-1.7	-4.49	-1.11	-0.9	-8.94	0		-6.5	-4.38	-5.39	-3.59	-7.24	0		-1.19	1.84	-4.62	0.81	-7.32	0		-10.45	-5.05	-5.45	-4.13	-13.32	0
69.3	0.58	-1.82	-1.24	0.78	-11.27	0		-3.3	1.61	-3.64	2.13	-5.75	0		-1.8	6.1	-3.68	3.29	-5.51	0		-13.35	-7	-8.76	-5.29	-16.9	0
70.2	-0.43	-5.22	-0.41	-0.33	-10.37	0		2.22	-3.22	-1.97	-1.57	-9.31	0		6.13	7.9	0.2	2.72	-3.42	0		-9.67	-2.93	-5.54	-2.65	-15.16	0
71.1	-1.47	-2.12	-0.53	0.13	-11.76	0		-3.49	-4.3	-4.61	-1.87	-7.87	0		1.39	4.27	-1.98	1.06	-6.2	0		-7.43	-2.12	-3.5	-2.13	-13.84	0
72	-0.82	-5.61	-1.91	-1.65	-11.07	0		-1.49	-3.78	-3.67	-3.03	-8.71	0		0.51	4.68	-2.85	-0.1	-6.52	0		-12.63	-4.83	-10.09	-2.81	-14.49	0
72.9	3.81	-5.24	1.46	1.28	-12.46	0		-4.61	-5.27	-5.85	-5.05	-11.26	0		-1.78	3.03	-3.5	0.99	-7.77	0		-11.93	-5.67	-5.31	-4.14	-15.79	0
73.8	-1.51	-5.16	0.8	-2.56	-14.24	0		-2.71	-4.12	-3.07	-4.57	-8.58	0		2.35	3.92	-1.88	0.42	-6.99	0		-11.96	-5.66	-7.98	-6.03	-14.8	0
74.7	-3.76	-6.92	-3.09	-4.21	-14.08	0		-3.2	-2.61	-5.52	-4.03	-9.52	0		2.1	5.55	-2.37	1.01	-6.57	0		-12.21	-3.66	-4.11	-4.72	-15.45	0
75.6	-0.87	-3.96	-2.77	-2.15	-13.1	0		-4.37	-3.89	-4.51	-3.63	-11.18	0		1.16	3.09	-6.85	-3.52	-9.32	0		-11.75	-6.65	-8.09	-6.7	-17.38	0
76.5	-1.84	-3.01	-3.74	0.18	-13.99	0		-4.87	-3.66	-4.8	-5.07	-9.46	0		2.69	4.62	-1.2	2.35	-6.31	0		-12.16	-4.14	-5.2	-5.68	-16.64	0
77.4	0.18	-4.22	-1.26	-0.4	-14.06	0		-4.59	-4.39	-5.11	-3.79	-9.81	0		0.08	2.8	-3.05	-0.79	-8.49	0		-11.38	-7.93	-6.21	-4.73	-15.4	0
78.3	-3.48	-10.01	-1.97	-3.02	-13.82	0		-0.83	-2.19	0.29	2.65	-5.92	0		3.39	5.12	0.99	2.65	-6.01	0		-10.4	-5.7	-6.16	-5.06	-16.44	0
79.2	-2.21	-7.69	-3.04	-1.03	-11.27	0		-3.95	-5.75	-3.78	-3.04	-10.15	0		3.79	5.32	-1.33	0.09	-7.82	0		-7.92	-2.23	-3.91	-5.53	-16.38	0
80.1	-4.44	-4.87	-3.73	-1.5	-14.17	0		-3.75	-1.36	-1.43	-0.78	-9.31	0		2.63	4.63	-0.42	0.26	-7	0		-14.97	-7.45	-8.4	-7.93	-18.26	0
81	-0.15	-5.14	0.3	-2.25	-10.92	0		-4.33	-2.5	-2.44	-3.91	-8.88	0		2.35	5.89	0.48	2.11	-9.27	0		-11.18	-3.15	-6.86	-3.61	-18.94	0
81.9	3.7	0.56	4.6	2.65	-6.41	0		-1.96	-3.72	-1.35	-2.38	-7.63	0		0.95	2.25	-1.94	0.64	-4.9	0		-6.57	-2.39	-5.15	-3.64	-11.75	0
82.8	-1.91	-5.17	-1.7	-2.99	-11.45	0		-3.27	-1.27	-1.97	-1.94	-3.59	0		1.74	6.88	-0.66	1.42	-2.13	0		-4.18	-2.42	-3.72	-5.52	-8.63	0
83.7	-0.91	-3.46	0.41	-0.26	-4.86	0		1.69	-1.28	0.18	-0.49	-3.26	0		4.77	6.58	-0.52	4.14	0.2	0		-3.67	-3.13	-0.84	-3.57	-7.22	0
84.6	-4.48	-4.72	-1.38	-2.18	-4.45	0		-4.35	-3.88	-2.13	-3.32	-7.54	0		-4.01	0.92	-1.12	-3.47	-5.99	0		-4.54	-3.55	1.31	-1.56	-5.63	0
85.5	-0.62	-4.73	-0.82	-2.6	-5.52	0		-2.29	-6.11	0.92	-1.58	-4.4	0		1.13	3.02	1.14	0.59	-0.04	0		-5.88	-4.18	-3.49	-2.67	-5.75	0
86.4	-3.81	-5.27	-2.05	-3.86	-2.34	0		-3.38	-2.14	-3.91	-4.21	-1.53	0		2.71	6.26	-0.62	1.38	3.75	0		-7.16	-5.87	-5.52	-7.69	-6.41	0
87.3	-1.54	-1.8	0.22	-2.04	0.41	0		-1.77	-5.34	-2.3	-2.04	-3.99	0		0.49	2.83	-1.99	-0.13	0.35	0		-5.04	-4.66	-3.16	-1.94	-3.26	0
88.2	1.13	0.22	1.34	1.62	0.59	0		-2.29	-3.74	-1.59	-2.37	-4.64	0		-1.7	-0.07	-2.42	-4.48	-2.5	0		-5.81	-3.47	-2.97	-5.66	-3.87	0
89.1	-1.78	-2.43	-0.41	-1.5	0.23	0		-0.84	-1.55	-0.73	-2.43	-2	0		1.14	3.83	-1.27	0.04	0.33	0		-4.85	-2.3	-2.29	-2.36	-1	0
90	-3.01	-6.69	-1.8	-2.54	-0.62	0		0.71	-4.96	-2.09	0.08	-1.56	0		4.27	2.38	1.13	1.1	-0.93	0		-7.22	-3.94	-2.55	-5.56	-4.9	0
90.9	1.08	-1.93	1.33	-1.64	-1.49	0		0.27	-1.23	-1.13	-2.63	-3.14	0		-0.12	3.64	-2.92	-1.8	-1.23	0		-4.96	-2.27	-3.69	-3.83	-5.1	0
91.8	0.08	-1.28	4.02	-1.45	2.44	0		-2.98	-3.5	0.52	-4.96	-2.43	0		-0.18	4.48	-2.48	-3.1	-0.51	0		-6.67	-4.51	-7.12	-5.9	-5.92	0
92.7	-5.81	-4.52	0.67	-2.47	-0.1	0		-0.5	-2.05	-0.45	0.16	-1.8	0		1.09	4.53	-1.25	2.85	-0.36	0		-6.73	-1.32	-3.08	-3.62	-4.81	0
93.6	0.77	-2.01	1.56	-1.45	2.26	0		-4.18	-5.27	-0.71	-4.45	-2.68	0		0.91	2.14	-2.74	-1.71	-0.7	0		-6.38	-4.72	-6.06	-4.94	-6.48	0
94.5	-3.38	-0.86	-0.54	-4.78	0.91	0		-2.8	-2.55	-3.92	-4.5	-2.96	0		4.13	4.43	-1.86	2.26	3.18	0		-4.9	-5.94	-6.08	-5.21	-2.72	0
95.4	0.31	-1.56	2.06	-2.49	3.05	0		-0.11	-2.96	-0.66	-4.22	0.76	0		0.14	3.85	-1.89	-3.52	-1.15	0		-6.77	-3.71	-3.69	-6.63	-4.57	0
96.3	-1.13	0.92	-1.05	0.55	0.75	0		1.17	-0.36	0.68	2.08	0.74	0		1.46	4.49	-0.05	0.5	2.58	0		-9.7	-3.43	-4.44	-5.56	-2.44	0
97.2	0.6	-3.87	-0.51	-2.91	0.96	0		-0.19	-5.56	-3.31	-5.27	-2.45	0		-0.79	0.33	-4.14	-1.51	0.32	0		-8.89	-7.05	-6.28	-7.54	-3.41	0
98.1	-0.57	-4.13	0.7	-2.75	-2.5	0		-0.27	-2.91	-2	-2.36	-4.26	0		0.31	3.77	-0.49	-0.02	1.37	0		-4.39	-2.34	0.37	-2.18	-2.33	0
99	-0.47	-3.07	0.72	-1.16	1.56	0		-1.31	-0.98	-1.45	-0.23	0.72	0		-0.7	1.53	-3.84	-3.06	-1.86	0		-6.53	-3.66	-6.71	-5.67	-6.74	0
99.9	-0.95	-2.7	0.83	2.12	1.07	0		-1.77	-3.2	0.57	-0.51	-1.85	0		2.47	6.42	1.48	1.48	2.45	0		-4.93	-2.67	-4.65	-3.3	-1.42	0
100.8	0.65	-0.84	2.12	-0.46	1.54	0		0.28	-2.83	-0.72	-0.07	-4.85	0		0.23	0.03	-2.51	-0.55	-2.56	0		-3.92	-6.35	-6.71	-5.77	-6.02	0
101.7	-3.46	-1.64	0.5	-3.57	-0.14	0		-4.03	-3.01	-0.75	-3.16	-0.81	0		-0.71	2.78	-1.6	-0.56	-0.03	0		-3.63	-0.25	0.05	-2.32	0.15	0
102.6	0.26	0.69	3.72	-1.8	1.59	0		-2.57	-0.63	-1.65	-3.81	-2.11	0		2.96	6.33	1.91	4.46	3.45	0		-5.36	-3.78	-2.89	-1.64	-1.78	0
103.5	-1.83	-4.43	-2.75	-4.33	-2.51	0		-6.24	-5.97	-5.83	-3.74	-4.37	0		-2.09	1.49	-3.59	-2.36	-1.62	0		-5.24	-4.82	-3.73	-7.33	-3.58	0
104.4	0.11	-1.74	-0.15	0.8	1.07	0		0.49	-3.39	-2.9	-2.65	-1.31	0		-0.2	0.9	-0.45	-1.65	-1.63	0		-5.89	-5.81	-3.1	-5.27	-4.36	0
105.3	-1.23	-0.97	1.28	-1.35	-1.16	0		-1.68	-0.85	-2.75	-0.59	-2.23	0		2.09	2.12	-0.08	2.37	1.26	0		-1.8	-3.2	-2.89	-1.78	-0.51	0
106.2	-0.66	-3.01	-0.93	-1.42	1	0		-2.07	-3.92	-4.03	-2.38	-2.07	0		0.35	1.31	-2.54	-0.65	-0.3	0		-4.34	-0.34	0.01	-2.8	-1.26	0
107.1	-0.21	-2.92	0.49	-1.08	0.59	0		-1.02	-0.67	-2.46	-2.32	-1.39	0		4.32	5.29	-0.64	1.65	1.66	0		-8.02	-2.33	-3.97	-8.77	-7.05	0
108	-0.38	0.87	-1.29	0.12	4.22	0		-1.33	-2.5	-3.3	-3.08	-2.13	0		2.45	1.24	-2.05	-0.74	0.23	0		-5.42	-3.44	-2.05	-3.64	-1.21	0
108.9	0.63	-1.21	-2.05	-0.5	1.77	0		-1.75	-2.82	-2.52	-3.66	-2.42	0		-0.46	1.79	-1.53	-0.96	0.48	0		-6.1	-2.31	-0.53	-4.03	-1.07	0
109.8	2.17	-1.26	4.51	0.2	4.53	0		0.74	-1.35	-1.52	2.16	-1.96	0		2.29	3.65	0.32	1.67	0.3	0		-9.67	-8.31	-7	-7.9	-7.73	0
110.7	-0.29	-1.59	0.37	0.03	2.44	0		1.39	0.48	-2.42	0.05	-1.15	0		-0.67	3.9	-4.09	-1.36	-1.05	0		-8.79	-6.77	-6.26	-6.11	-5.33	0
111.6	-3.97	-5.66	-3.91	-6.19	0.9	0		-1.99	-0.71	-0.56	-2.5	-0.05	0		-3.13	3.05	-0.55	-4.27	-2.01	0		-6.66	-3.73	-3	-5.83	-1.33	0
112.5	-0.33	-3.02	-1.38	-4.51	-2.16	0		0.32	0.64	-1.72	-1.11	-4.16	0		0.36	4.84	-1.71	2.15	-2.21	0		-7.56	-6.78	-4.78	-7.44	-4.61	0
113.4	1.12	0.59	2.71	1.05	4.16	0		1.06	-1.32	-2.28	-0.91	1.28	0		0.73	2.5	-2.47	-1.88	0.39	0		-9.55	-5.7	-4.6	-5.15	-3.42	0
114.3	-0.85	-0.69	2.1	-3.28	0.37	0		-4.84	-3.32	-4.36	-4.77	-4.41	0		-1.87	1.95	-2.33	-3.87	-3.95	0		-10.95	-5.34	-5.52	-5.34	-7.34	0
115.2	1.43	0.23	1.81	0.67	3.46	0		-3.12	-1.28	-2.15	-5.42	-2.75	0		-1.9	1.03	-4.8	-2.62	-1.19	0		-9.12	-6.09	-4.21	-6	-3.93	0
116.1	-2.64	-3.87	-3.46	-1.44	1.03	0		-2.28	-4.11	-4.47	-3.86	-3.69	0		1	2.36	-1.78	-0.95	-2.51	0		-6.56	-4.19	-3.55	-4.66	-4.23	0
117	1.23	-1.06	0	-1.34	0.35	0		1.02	-1.64	-0.95	0.34	-1.55	0		-0.13	1.68	-2.59	-0.52	-1.33	0		-6.91	-4.05	-5.69	-5.18	-5.11	0
117.9	-0.62	-4.78	0.49	-2.28	-0.19	0		-1.56	-5.37	-4.59	-6.18	-4.24	0		-0.82	0.02	-5.26	-4.59	-3.16	0		-11.34	-5.28	-6.21	-6.97	-5.78	0
118.8	-0.84	0.09	-0.45	-0.27	3.15	0		-3.42	-7.89	-3.97	-4.38	-3.39	0		0.11	0.89	-2.16	-1.89	-1.25	0		-9.34	-5.98	-6.49	-5.63	-4.2	0
119.7	-1.31	-2.11	-1.15	-1.18	-0.82	0		1	-2.71	-0.96	-2.36	-1.27	0		3.9	2.49	-0.39	0.72	1.85	0		-6.51	-7.36	-3.02	-5.19	-4.5	0
120.6	-1.25	-0.66	0	0.96	3.6	0		0.04	-0.7	0.09	-2.71	-0.07	0		0.96	3.57	0.02	-1.06	1.51	0		-8.61	-4.15	-6.48	-5.07	-3.41	0
121.5	0.43	-1.2	-0.03	-6.02	3.29	0		0.83	-2.92	-1.71	-3.89	-2.87	0		2.52	2.53	-0.63	-2.04	-0.53	0		-2.98	-0.82	0.26	-2.52	-1.01	0
122.4	-1.26	1.16	2.97	0.51	3.78	0		-1.42	-0.85	-1.7	-0.61	2.97	0		-2.1	1.72	-2.69	-1.47	0.51	0		-5.62	-4.5	-2.01	-4.18	-2.24	0
123.3	-2.4	-3.05	1.04	-2.26	-1.33	0		0.18	0.47	-0.97	-0.19	-4.31	0		-0.17	2.74	-2.28	-1.69	-1.49	0		-8.75	-6.34	-4.84	-6.45	-5.4	0
124.2	-0.3	0.13	2.5	0.49	5.09	0		0.23	1.18	1.3	-4.84	-0.25	0		-0.89	2.09	-3.15	-6.88	-2.27	0		-6.94	-4.76	-3.07	-5.67	-3.4	0
125.1	-3	-3.91	-0.81	-5.89	-0.57	0		-0.02	0.61	0.01	-2.51	-2.05	0		1.34	4.73	-1.76	-1.02	-2.31	0		-5.89	-1.76	-1.83	-3.67	-1.82	0
126	0.23	-1.56	0.37	-0.84	2.22	0		-0.06	-1.34	-2.03	-4.99	-3.35	0		0.36	1.36	-1.76	-3.85	-1.7	0		-8.2	-5.8	-7.05	-6.13	-5.92	0
126.9	-3.3	-2.64	-1.12	-2.06	3.31	0		-0.22	-0.26	-1.99	0.05	-0.87	0		2.88	3.73	-1.14	-0.66	0.17	0		-6.44	-3.91	-0.09	-5.07	-3.08	0
127.8	-3.88	-3.66	-2.35	-3.17	-2.96	0		-1.01	-2.08	-4.22	-3.8	-3.66	0		3.71	2.11	-4.13	-1.36	1.69	0		-6.4	-3.89	-4.06	-4.35	0.01	0
128.7	-2.3	-1.9	-0.06	-1.43	0.39	0		-4.65	-1.85	-0.8	-1.22	-2.81	0		-1.9	0.06	-3.78	-1.55	-2.5	0		-4.57	-4.01	-2.47	-2.87	-1.12	0
129.6	2.34	0.95	2.37	-0.4	4.28	0		-1.04	-1.46	-3.17	-4.52	-2.61	0		0.71	2.98	-2.16	-4.41	-0.01	0		-8.16	-2.77	-4.23	-6.34	-2.99	0
130.5	-3.03	-4.57	-2.69	-2.11	0.47	0		1.04	-0.67	0.21	-0.4	-1.01	0		1.17	4.05	-0.92	2.08	-0.82	0		-7.2	-3.13	-2.03	-3.59	-1.15	0
131.4	-0.74	-1.77	0.4	-4.18	-0.43	0		-0.14	-1.86	0.47	-2.67	-1.06	0		0.81	3.01	-0.6	-0.46	2.17	0		-5.42	-2.7	-1.15	-3.74	-1.06	0
132.3	-0.41	-1.54	-0.15	-0.8	-1.83	0		-0.33	-1.66	-0.92	-2.88	-3.35	0		-0.12	2.04	-1.54	-0.48	0.67	0		-5.41	-3.81	-3.5	-4.32	-3.36	0
133.2	1.37	0.57	2.82	-1.5	-0.22	0		-0.28	-3.24	-1.82	-2.79	-1.93	0		3.4	3.18	-1.39	0.19	3.26	0		-3.97	-2.39	-3.55	-2.34	-3.83	0
134.1	-3.15	-0.63	0.12	-0.89	0.93	0		0.8	-0.36	0.84	2.12	-0.81	0		3.03	2.91	0.02	-1.67	0.22	0		-5.87	-3.3	-2.02	-4.14	-3.89	0
135	1.85	0.35	2.87	-0.87	-0.93	0		-1.24	-0.81	0.59	-4.96	-2.87	0		-1.93	3.34	-0.18	-4.77	-0.09	0		-7.35	-2.21	0.51	-2.39	-2.26	0
135.9	-1.17	-3.92	2.26	-0.44	2.61	0		-1.6	-6.82	-1.9	-2.79	-3.55	0		-0.64	0.59	-2.58	0.43	1.5	0		-7.64	-2.57	-2.09	-0.48	0.01	0
136.8	3.16	2.16	1.18	-1.4	2.16	0		0.44	-0.34	0.97	-1.26	-0.06	0		-1.39	1.97	-0.46	-0.61	0.26	0		-6.13	-2.19	-2.92	-0.87	-0.13	0
137.7	-1.96	-2.79	-1.91	-4.49	-1.11	0		-1.22	0.87	1.14	-1.21	-0.67	0		0.64	2.49	-2.08	-1.19	0.9	0		-10.06	-7.08	-3.73	-6.34	-5.62	0
138.6	-1.69	-4.18	-0.5	-0.09	2.98	0		-4.62	-2.45	-0.93	-0.98	-1.58	0		0.26	2.85	-1.68	1.22	0.54	0		-7.59	-2.8	-4.54	-3.68	-1.4	0
139.5	-3.4	-3.69	2.58	-2.93	0.27	0		2.47	-2.07	3.56	-3.21	-1.16	0		4	-0.56	-2.99	-3.37	-1.16	0		-5.07	-8.27	-5.91	-7.3	-6.48	0
140.4	-3.65	-1.84	-6.24	-4.19	-1.92	0		-2.8	-2.06	-3.28	-2.23	-2.97	0		1.14	7.12	1.92	0.12	2.23	0		-5.05	-0.27	-2.44	-3.49	-0.51	0
141.3	-3.79	-3.36	-2.84	-3.78	1.14	0		-0.19	-1.71	-2.99	-2.84	-1.91	0		0.39	-0.42	-3.94	-3.87	-3.22	0		-7.32	-5.39	-4.17	-3.62	-2.78	0
142.2	-0.72	-2.37	-0.12	-2.71	1.58	0		-0.24	-2.56	-3.28	-4.67	-5.06	0		-0.25	-1.54	-4.39	-5.61	-1.84	0		-6.01	-4.51	-5.15	-6.14	-2.44	0
143.1	-0.52	1.09	4.96	-1.34	5.09	0		-2.47	-1.73	0.73	-2.47	-2.46	0		0.41	-0.43	-2.02	-2.63	0.1	0		-6.53	-3.28	-3.55	-3.28	-2.03	0
144	-2.71	-3.74	-2.13	-3.64	2.2	0		-1.01	-2.23	-1.51	-3.84	-4.05	0		1.99	1.91	-1.11	-3.39	-2.51	0		-7.96	-5.53	-4.61	-8.48	-5.46	0
144.9	-1.31	-3.78	1.07	-2.83	2.04	0		-0.41	0.12	0.12	-0.67	-2.46	0		1.43	2.08	0.17	-1.56	1.7	0		-6.28	-3.28	-3.01	-4.2	-2.99	0
145.8	-0.6	0.81	0.24	-4.3	0.31	0		1.01	-0.29	-2.03	-1.87	-0.89	0		0.08	2.21	-3.54	-3.94	-1.02	0		-5.51	-4.39	-3.91	-3.53	-2.38	0
146.7	1.14	-4	0.72	-3.64	1.81	0		-0.55	-3.87	-2.86	-0.59	-1.21	0		2.12	2.67	-1.16	0.62	1.98	0		-4.75	-2.6	-2.55	-3.41	-0.23	0
147.6	-1.52	-2.74	-2.53	-2.37	0.08	0		-2.79	-3.62	-3.07	-3.9	-3	0		-1.48	2.02	-1.26	-5.34	-0.71	0		-5.36	-5.54	-4.15	-6.68	-4.16	0
148.5	-3.77	-4.27	-1.59	-3.33	1.26	0		-1.55	-3.37	1.99	-3.14	-3.08	0		1.16	1.36	1.02	-1.34	-0.25	0		-6.75	-4	-1.55	-4.59	-2.73	0
149.4	-0.14	-1.6	3.25	-3.39	2.36	0		-3.48	-3.68	-3.55	-4.99	-3.7	0		-1.57	-0.57	-2.67	-0.96	-2.49	0		-6.75	-4.58	-3.38	-2.65	-4.5	0
150.3	-2.54	-6.36	-1.97	-5.47	-1.81	0		-1.13	-0.96	1.65	-0.66	-0.28	0		1.21	2.77	-0.28	2.06	1.37	0		-4.38	-7	-1.78	-5.19	-2.95	0
151.2	-1.65	-1.43	-1.97	-4.76	-2.26	0		-3.52	-2.76	-2.98	-6.32	-5	0		-1.68	1.41	-1.63	-5.23	2.04	0		-5.74	-4.25	-1.34	-2.82	-1.37	0
152.1	-3.62	-2.27	-2.35	-4.53	-2.33	0		-3.99	-4.78	-3.09	-5.97	-6.48	0		3.14	1.22	-1	-1.37	-0.34	0		-5.45	-4.68	-2.77	-5.23	-4.71	0
153	-0.91	-2.29	1.17	-4.06	-1.06	0		-0.29	-1.23	-1.07	-1.7	-1.03	0		1.6	2.11	-2.89	-1.6	-2.09	0		-4.64	-2.81	-4.84	-5.5	-5.68	0
153.9	-1.95	1.2	3.3	-2	1.87	0		0.12	1.12	1.76	-2.08	-1.49	0		2.37	1.12	1.73	-0.89	2.53	0		-9	-4.64	-5.59	-5.05	-1.75	0
154.8	-0.75	-2.91	2.69	-0.17	0.82	0		-3.03	-3.76	-3.53	-2.68	-4.41	0		2.55	2.12	-0.77	-0.41	2.64	0		-3.73	-3.56	-2.1	-4.99	-0.45	0
155.7	-1.74	-2.27	1.72	-2.96	3.13	0		0.59	-2.19	-1.62	-3.82	-1.27	0		3.34	2.74	-2.53	-1.07	-1.49	0		-4.85	-4.19	-3.79	-4.48	-3.15	0
156.6	-3.82	-4.89	-2.8	-2.68	2.58	0		-1.45	-0.71	0.08	-0.07	-1.47	0		-0.99	1.72	-0.38	-3.42	-0.65	0		-7.31	-5.27	-4.77	-7.62	-4.8	0
157.5	1.08	0.27	-2.04	-3.93	0.84	0		0	0.84	-1.14	-2.26	-1.44	0		-1.35	2.45	-1.52	-2.15	-1.6	0		-8.22	-3.85	-2.26	-3.28	-2.46	0
158.4	-2.93	-2.35	0.23	-3.72	-1.64	0		-1.79	-2.51	-2.01	-4.38	-5.06	0		2.79	2.34	-0.28	0.16	-0.1	0		-6.29	-1.42	-3.82	-1.31	-1.02	0
159.3	-1.56	-1.27	1.58	-1.15	0.06	0		-2.08	-0.3	-1.1	-2.93	-1.31	0		2.28	1.69	-1.91	-2.27	-0.06	0		-5.53	-4.76	-0.85	-1.16	-3.84	0
160.2	-0.77	-4.34	-1.78	-2.38	0.52	0		-3.7	-6.04	-3.12	-4.21	-3.94	0		-1.15	-2.27	-1.58	-3.9	-2.3	0		-7.85	-4.88	-2.74	-5.64	-1.69	0
161.1	-1.75	-2.82	-2.12	-4.17	0.24	0		-4.79	-3.71	-2.52	-3.83	-2.49	0		0.62	1.39	-1.3	-4.27	0.08	0		-7.06	-4.31	-6.28	-6.48	-4.4	0
162	-3.51	-4.69	-2.44	-5.64	-2.45	0		-1.16	-1.64	1.15	-4.03	-1.81	0		0.8	1.44	-1.03	-3.01	0.98	0		-9.28	-4.34	-3.09	-5.8	-5.49	0
162.9	-1.37	-2.23	-0.35	-6.19	-2.07	0		-2.93	-2.97	-2.56	-4.9	-3.55	0		0.67	1.07	-2.41	-1.87	-1.61	0		-7.19	-4.95	-6.79	-3.4	-5.74	0
163.8	-2.72	-2.27	-1.19	-3.37	2.06	0		-2.11	-4.09	-1.4	-7.15	-1.6	0		0.43	3.3	-0.53	-0.93	2.65	0		-7.52	-2.92	-1.65	-4.78	-3.62	0
164.7	-0.26	-1.03	0.96	-0.56	2.97	0		-2.12	-4.61	-4.93	-2.26	-3.02	0		-1.67	-0.27	-1.34	-1.92	-0.73	0		-6.83	-3.39	-1.38	-4.48	-2.53	0
165.6	0.44	0.74	2.07	-0.18	4.72	0		1.43	-0.08	1.4	-1.45	-1.15	0		4.43	4.21	0.72	-1.46	-0.49	0		-7.49	-4.92	-3.17	-6.85	-4.52	0
166.5	-1.12	-1.17	1.08	-0.82	2.06	0		-5.17	-4.83	-2.7	-2.66	-3.42	0		-0.66	0.27	-2.9	-3.32	0.44	0		-9.72	-6.44	-4.94	-8.81	-7.66	0
167.4	-0.59	-0.13	1.13	-1.89	-1.55	0		-0.55	-1.49	-0.54	-3.85	-3.02	0		2.15	1.55	-0.28	-1.93	-0.47	0		-7.64	-4.9	-1.17	-5.96	-4.7	0
168.3	-1.16	2.06	1.26	-1.39	-1.41	0		-3.33	0.46	-0.02	-1.45	-3.6	0		-0.81	2.85	-1.13	-3.46	-0.56	0		-5.23	-5.39	-1.41	-4.55	-2.95	0
169.2	-3.26	-6.24	-2	-4.38	-2.77	0		-2.69	-4.05	-3.63	-4.6	-4.89	0		2.47	3.59	-0.89	-2.67	0.67	0		-4.94	-2.32	-0.96	-0.79	-1.14	0
170.1	0.16	1.45	1.21	-0.33	2.25	0		0.65	1.76	1.36	0.06	-1.11	0		0.18	-0.55	0.13	-3.13	-1.07	0		-7.69	-7.33	-3.45	-3.89	-3.32	0
171	-2.51	-2.12	0.26	-0.25	0.76	0		-4.4	-4.52	-2.49	-3.21	-1.54	0		-1.79	1.89	-2.12	-0.09	1.81	0		-4.41	-1.29	-0.32	-1.53	2.08	0
171.9	-0.37	-3	-1.59	-3.36	2.19	0		2.3	-0.1	-4.03	-4.25	-2.21	0		3.07	3.04	-3.54	-2.23	2.04	0		-5.24	-4.62	-1.79	-2.99	-1.07	0
172.8	1.73	-0.41	3.05	-0.84	1.26	0		2.44	1.21	3.21	1.18	0.83	0		1.37	4.17	1.28	-2.61	-1.42	0		-7.41	-2.45	-1.02	-5.58	-4.48	0
173.7	-1.67	-2.74	-1.06	-1.83	0.71	0		2.77	1.29	2.38	1.53	0.24	0		1.02	3.35	-0.36	0.3	-1.59	0		-6.67	-2.61	-1.85	-3.89	-6.27	0
174.6	-2.91	-6.37	0.32	-5.38	-5.12	0		0.29	-1.91	-0.57	-2.88	-1.76	0		0.05	1.04	-4.42	-0.61	-0.89	0		-5.56	-5.55	-2.76	-5.22	-3.14	0
175.5	-2.39	-4.93	1.55	-4.06	2.84	0		-2.21	-3.72	-2.39	-4.84	0.53	0		1.16	1.77	-1.93	-3.39	1.86	0		-6.95	-3.08	-3.86	-5.27	-1.56	0
176.4	-0.76	-0.92	1.99	-0.29	5.17	0		-3.25	-2.27	-0.07	-1.74	0.06	0		-0.43	3.28	0.52	-1.9	0.04	0		-7.01	-3.49	-1.97	-3.89	-4.02	0
177.3	-5.75	-4	-2.22	-2.73	3.98	0		-1.61	-2.43	0.42	-2.31	-0.1	0		-0.14	-0.28	-0.53	-2.91	-0.66	0		-8.29	-4.77	-1.73	-4.92	-5	0
178.2	1.19	1.1	1.25	0.07	-0.66	0		0.28	-2.96	-1.88	-4.29	-4.23	0		-1.19	-1.21	-3.67	-6.4	-3.84	0		-5.41	-3.52	-0.99	-3.67	-4.07	0
179.1	-1.62	-0.63	-1.35	-2.77	0.86	0		-0.06	0.35	0.28	-3.87	-2.06	0		3.02	5.37	2.73	-2.22	1.06	0		-7.53	-3.53	-1.76	-5.08	-3.09	0
180	3.55	0.86	2.78	2.08	4.3	0		-0.61	0.17	1.72	-2.01	-3.11	0		0.7	0.43	-0.5	-3.65	-2.38	0		-6.54	-5.48	-3.93	-3.73	-5.05	0
180.9	-0.33	-1.2	5.64	1.44	4.17	0		-0.91	-1.55	2.12	-0.99	-1	0		-0.59	-0.64	-0.97	-3.85	0.21	0		-5.62	-5.4	-3.84	-4.63	-1.87	0
181.8	-4.26	-4.03	-2.38	-5.41	-2.28	0		-4.02	-1.38	-2.43	-5.04	-2.45	0		-2.32	2.48	-2.98	-3.54	-0.06	0		-5.86	-1.09	0.79	-3.3	-1.24	0
182.7	-3.11	-3.92	-0.63	-5.63	-3.48	0		-2.6	-2.66	-0.32	-2.67	-3.43	0		1.62	1.11	-1.07	-3.05	0.13	0		-6.31	-4.25	-2.1	-5.63	-5.7	0
183.6	-4.19	-3.95	-2.19	-5	1.03	0		-0.16	-0.83	1.57	-3.19	-1.34	0		0.7	1.04	-0.65	-3.13	-2.31	0		-7.56	-4.12	-5.48	-6.1	-5.38	0
184.5	3.54	1.41	3.91	0.42	4.16	0		1.99	-0.32	0.07	-3.78	-0.12	0		3.69	6.68	1.47	0.09	1.56	0		-6.51	-0.85	-2.31	-2.92	-1.51	0
185.4	0.14	1.9	0.37	-0.21	2.28	0		-2.82	-1.08	-1.53	-4.51	-3.65	0		-0.83	-0.26	-4.32	-4.19	-2.9	0		-11.34	-8.55	-5.74	-6.45	-4.84	0
186.3	-0.65	-1.58	-0.66	-4	1.27	0		-1.3	1.41	1.15	-2.18	-0.53	0		-1.29	1.16	-0.83	-0.93	0.31	0		-11.85	-6.39	-6.39	-7.12	-8.51	0
187.2	-2.55	-4.98	-1.46	-3.19	-1.03	0		-0.7	-3.28	-4.49	-4.39	-3.53	0		1.47	0.99	-1.26	-1.85	-1.16	0		-10.01	-7.57	-4.19	-6.82	-6.59	0
188.1	-3.62	-3.79	-5.53	-3.91	-1.68	0		-4.15	-3.35	-4.23	-5.06	-3.13	0		-1.88	-0.58	-2.11	-4.55	0.41	0		-6.96	-2.92	0.68	-4.95	-1.49	0
189	-3.62	-4.46	-2.15	-4.76	-3.69	0		-0.16	-0.46	0.81	-2.22	-4.29	0		3.32	1.05	1.67	-2.89	0.13	0		-5.3	-3.84	-1.54	-3.99	-2.23	0
189.9	2.47	-1.58	1.16	-0.21	1.96	0		-1.24	-2.58	-4.61	-6.63	-1.14	0		-1.88	0.31	-1.63	-4.75	-2.17	0		-7.98	-4	-2.69	-2.94	-6.6	0
190.8	-5.16	-4.52	-2.1	-3.64	0.8	0		-1.76	-2.97	-2.14	-3.93	-1.33	0		1.69	3.01	1.61	-2.26	5.62	0		-5.57	-2.32	-0.59	-5.73	0.72	0
191.7	-2.91	-5.68	0.5	-5.8	-0.56	0		-1.39	-1.24	0.94	-3.74	-0.13	0		-3.53	0.68	-1.49	-1.46	-0.91	0		-8.18	-2.42	-4.11	-4.33	-5.05	0
192.6	-3.32	-0.82	2.68	-1.17	2.9	0		-1.05	-1.49	1.32	-3.07	0.18	0		1.83	4.38	-2	0	3.23	0		-6.32	-2.07	-1.59	-1.04	-2.85	0
193.5	-1.06	-1.03	0.28	-3.81	-1.07	0		-2.36	-4.49	-1.38	-4.98	-4.18	0		0.73	1.57	-0.36	0.6	0.28	0		-8.75	-3.1	-2.98	-5.77	-3.92	0
194.4	0.08	2.65	3.52	-1.57	2.98	0		-0.23	0.57	1.71	-1.08	-0.09	0		4.59	1.39	0.98	-1.5	0.72	0		-6.13	-4.03	-4.85	-6.54	-3.08	0
195.3	-2.08	-2.4	0.23	-3.43	0.36	0		-3.17	-1.23	-2.43	-3.3	-2.67	0		-1.08	0.78	-3.45	-6.34	-0.53	0		-5.8	-4.96	-2.85	-6.78	-4.56	0
196.2	-4.61	-3.63	-4.24	-4.62	-3.06	0		-0.5	-0.42	0.45	-4.98	-2.63	0		0.11	0.76	-0.56	-4.25	1.36	0		-5.01	-3.99	-2.38	-3.29	-0.07	0
197.1	0.46	-2	0.46	-1.72	4.13	0		-1.97	-2.22	-2.57	-5.33	-1.26	0		0.72	1.95	0.53	-1.48	2.23	0		-5.18	-3.05	-1	-3.62	-3.19	0
198	2.46	-1.81	2.21	0.49	2.22	0		0.31	-5	0.06	-0.45	-2.92	0		0.5	-0.38	1.21	-1.5	-0.47	0		-9.35	-5.99	-2.51	-4.95	-5.15	0
198.9	-4.78	-4.09	-3.03	-6.55	-0.82	0		-5.84	-2.22	-1.41	-7.17	-1.69	0		-2.11	1.31	-0.87	-4.66	-1.66	0		-9.19	-5.54	-1.84	-5.73	-4.98	0
199.8	-3.5	-4.4	-1.72	-4.68	0.5	0		-0.77	-1.64	0.8	0.65	-1.94	0		2.13	2.24	1.45	0.67	3.26	0		-8.82	-5.13	-4.88	-4.1	-2.06	0
200.7	-0.52	1.65	1.86	-0.33	0.99	0		-0.11	-1.25	-0.48	-1.66	-2.97	0		-0.31	-1.31	-0.7	-3.19	-0.98	0		-6.11	-6.01	-3.12	-6.18	-4.56	0
201.6	-2.02	-2.93	-2.48	-1.19	-0.48	0		-0.8	-3.38	-2.95	-3.07	-2.31	0		1.02	0.92	-4.06	-4.27	-2.49	0		-7.23	-3.1	-2.01	-3.36	-6.26	0
202.5	-0.89	-1.64	-1.1	-2.52	-0.05	0		-3.32	-2.6	-3.19	-2.93	-0.56	0		-0.84	1.01	-3.11	-4.36	-1.4	0		-10.19	-9.27	-6.68	-9.75	-10.12	0
203.4	-6.99	-6.34	-4.62	-8.95	-1.79	0		-7.29	-1.57	-2.26	-7.42	-4.01	0		-3.34	2.7	0.71	-3.73	0.09	0		-3.83	-0.6	-1.28	-3.7	1.35	0
204.3	-0.71	-0.92	-0.48	-3.52	1.07	0		-2.92	-4.86	-3.29	-4.46	-4.93	0		-0.29	-1.18	-1.37	-2.45	-0.93	0		-6.2	-2.92	-2.33	-6.33	0.45	0
205.2	-1.13	-1.72	-0.71	-5.32	0.16	0		-0.27	-0.89	-0.17	-4.33	-0.81	0		-0.56	0.87	-2.43	-3.19	-1.02	0		-5.64	-4.56	-2.44	-4.01	-3.19	0
206.1	-2.06	-3.93	-4.54	-5.95	2.05	0		-5.06	-5.27	-3.93	-4.86	-5.53	0		-4.56	-3.21	-5.41	-5.95	-5.46	0		-10.14	-6.43	-4.78	-6.18	-4.04	0
207	-4	-5.7	-4.92	-4.98	-3.26	0		-1.31	-3.66	-1.44	-2.02	-1.19	0		3.31	3.56	2.85	1.9	2.93	0		-6.37	-0.83	0.15	-1.9	-0.75	0
207.9	2.06	-2.13	-1.13	-0.17	0.44	0		0.79	-0.16	0.81	-4.02	-1.5	0		-0.61	2.7	0.8	-1.93	1.78	0		-8.13	-3.36	-2.65	-4.83	-0.85	0
208.8	0.86	1.97	2.34	-2.01	1.92	0		-1.43	-2.83	-2.35	-5.52	-2.51	0		-0.68	3.16	0.03	-2.4	0.91	0		-4.85	-1.93	-0.25	-4.13	-2.39	0
209.7	-0.94	-2.65	0.76	-2.91	3.06	0		0.16	1.75	0.87	-3.12	-0.11	0		0.44	-0.6	0.67	-3.38	-1.85	0		-6.88	-5.14	-1.7	-6.78	-2.72	0
210.6	-3.82	-3.69	3.54	-2.07	1.28	0		-3.92	-2.79	1.52	-5.82	-3.63	0		4.21	2.56	2.41	-1.76	1.81	0		-5.52	-1.56	0.23	-4.78	-1.63	0
211.5	-3.53	-2.31	0.59	-3.09	1.2	0		1.62	-0.45	-1.42	-2.78	0.63	0		1.89	2.6	0.06	-2.74	1.73	0		-9.29	-5.4	-0.86	-6.62	-2.95	0
212.4	-4.7	-1.33	-2.11	-4.79	-0.72	0		-3.02	-0.44	-1.71	-4.17	-3.81	0		-0.18	2.37	-2.68	-5.15	-2.37	0		-6.77	-3.21	-3.71	-4.76	-4.46	0
213.3	-4.54	-4.51	-0.69	-2.03	2.12	0		-6.33	-2.41	-3.24	-4.19	-1.28	0		-2.71	2.12	-1.57	-4.97	-0.44	0		-5.69	-2.17	-0.4	-4.45	-3.59	0
214.2	-2.73	-6.26	-3.61	-3.77	-4.11	0		0.07	-2.52	-2.49	-2.56	-3.39	0		3.14	-0.63	-1.71	-2.66	2.67	0		-4.89	-7.41	-3.75	-4.45	-3.07	0
215.1	-2.86	-2	-0.56	-3.18	1.32	0		-1.83	-0.84	0.69	-5.24	-2.16	0		-0.07	0	1.6	-5.21	-0.1	0		-8.35	-5.79	-2.26	-3.72	-3.85	0
216	-1	-5.5	0.02	-5.85	-1.3	0		-0.12	-3.33	-3.77	-5.34	-2.42	0		-0.84	0.11	-1.46	-2.39	1.03	0		-9.15	-5.74	-5.39	-3.55	-2.38	0
216.9	-0.12	-1.86	4.2	-2.34	0.31	0		-2.63	-1.93	-1.92	-3.56	-5.24	0		1.62	1.53	-1.9	-5.53	-0.36	0		-8.54	-4.79	-5.83	-6.82	-3.56	0
217.8	-1.94	-0.59	-1.33	-4.39	2.31	0		-0.99	-3.71	-2	-5.73	-2.5	0		-3.12	-2.22	-4.71	-7.14	-4.28	0		-8.18	-3.56	-4.22	-5.77	-7.47	0
218.7	-1.25	-3.67	1.53	-2.49	2.16	0		-4.69	-3.7	-1.4	-5.64	-3.33	0		0.65	1.04	-1.12	-4.25	0.08	0		-6.26	-4.87	-3.62	-6.56	-3.06	0
219.6	-0.05	-1.3	-0.95	-0.55	-1.81	0		-0.65	1.24	-1.91	0.89	-0.23	0		-2.61	3.24	0.06	-4.4	0.42	0		-8.91	-2.68	0	-6.02	-0.82	0
220.5	2.83	2.72	2.47	0.3	5.82	0		0.68	0.31	3.94	0.44	1.8	0		2.91	5.62	2.44	1.95	2.49	0		-5.61	-2.1	0.84	-1.94	-1.22	0
221.4	-5.73	-5.87	0.16	-5.62	-1.17	0		-4.23	-3.16	-2.62	-1.74	-3.26	0		-0.72	0.61	0.94	-0.49	0.67	0		-7.04	-3.15	0.28	-2.34	-3.34	0
222.3	-2.62	-3.11	-0.73	-1.41	0.21	0		1.03	-3.34	-1.57	-2.83	-0.91	0		0	-0.52	-1.35	-3.44	-2.57	0		-6.56	-2.47	1.14	-5.73	-2.87	0
223.2	0.28	-0.34	2.45	-0.77	3.59	0		-0.17	0.08	-0.01	-3.66	0.17	0		0.24	1.7	-2.18	-4.13	0.65	0		-2.87	-3.08	-1.79	-1.83	-1.55	0
224.1	-0.68	-1.7	0.82	-1.37	2.42	0		-1.83	-2.55	-1.72	-2.41	-4.36	0		-3.24	-3.07	-5.23	-8.36	-1.98	0		-7.65	-6.82	-5.01	-6.11	-3.86	0
225	-0.82	0.5	2.9	-0.32	1.87	0		-1.9	0.45	-0.53	-1.75	-1.62	0		-0.54	2.44	-2.09	-1.38	-0.31	0		-3.7	-1.92	0.05	-3.04	-1.89	0
225.9	1.17	-1	3.48	-0.03	6.01	0		-4.06	-1.63	1.83	-2.95	-1.86	0		-2.03	-0.26	0.84	-3.86	0.2	0		-7.51	-6.1	-2.42	-3.33	-5.26	0
226.8	1.86	2.93	5.1	0.14	2.63	0		-0.43	-0.53	0.49	-5.34	-1.4	0		-2.86	-1.15	-0.81	-4.97	-3.8	0		-10.1	-4	-5.26	-4.47	-5.85	0
227.7	-0.3	-3.41	-0.01	-3.92	1.37	0		0.11	0.58	0.28	-2.93	-1.19	0		2.47	3.69	1.92	0.05	-0.1	0		-4.97	-2.63	-1.65	-1.02	-1.3	0
228.6	-3.48	-0.74	-1.05	-0.54	-0.02	0		-2.07	-1.48	-2.54	-4.88	-1.75	0		-2.84	-0.09	-2.64	-6.2	-1.99	0		-5.07	-1.89	-1.8	-4.39	-3.63	0
229.5	3.26	-0.61	2.97	2.29	2.62	0		-1.47	-1.45	0.92	-2.04	-2.9	0		0.73	1.92	-2.21	-1.63	1.47	0		-4.78	-2.56	-3.11	-1.77	-4.07	0
230.4	-4.94	-1.95	-0.74	-3.66	0.2	0		-3.98	-0.42	-0.92	-5.66	-2.85	0		-1.52	0.28	-3.38	-7.36	-1.87	0		-7.39	-3.7	-3.45	-6.65	-2.7	0
231.3	-3.79	-2.09	2.18	-3.27	-2.63	0		-4.09	-0.07	0.04	-1.2	-2.03	0		-1.3	0.26	0.54	-0.24	-0.27	0		-4.65	-2.95	-0.1	-2.05	-3.3	0
232.2	1.8	-3.75	0.65	-1.58	-0.38	0		-0.2	-0.69	0.86	-0.94	-1.12	0		3.77	4.95	0.28	-1.03	2.34	0		-5.38	-2.95	-3.15	-5.69	-1.7	0
233.1	-3.69	-2.15	0.06	-4.93	-0.55	0		-2.93	-1.33	-3.18	-4.49	-2.03	0		0.55	1.16	-0.88	-4.81	0.59	0		-4.82	-4.72	-3.09	-2.47	-4.87	0
234	-0.63	-4.87	-3.54	-2.58	-0.81	0		-0.27	-1.23	0.31	-3.54	-1.73	0		-1.95	-2.35	-0.19	-6.01	-2.22	0		-7.82	-6.18	-1.61	-5.82	-3.85	0
234.9	0.4	-0.87	-1.11	-2.78	1.47	0		-4.88	-1.88	-1.58	-5.31	-3.36	0		-2.03	1.82	-0.62	-4.61	-1.7	0		-9.17	-3.05	-2.45	-3.89	-4.52	0
235.8	-3.33	-5.31	-0.46	-4.02	-3.77	0		-3.06	-3.78	-2.63	-2.88	-4.36	0		3.23	2.09	1.86	0.09	0.28	0		-5.67	-3.85	0.79	-3.48	-1.69	0
236.7	0.81	0.66	0.66	-1.61	2.44	0		-3.72	-0.83	-3.29	-6.03	-4.84	0		0.29	0.24	-0.83	-3.74	-1.32	0		-6.74	-2.5	-0.16	-5.9	-4.2	0
237.6	-0.55	-0.52	1.78	-2.5	2.25	0		-3.48	-1.43	-0.69	-6.47	-2.78	0		3.35	2.38	2.23	-1.95	2.26	0		-6.66	-3.55	-3.83	-6.14	-4.34	0
238.5	-1.9	-1.41	0.66	-3.07	2	0		-3.43	-2.68	-4.09	-6.74	-4.6	0		1.05	1.72	-1.52	-4.72	-3.72	0		-3.83	-2.07	-3.08	-4.73	-4.04	0
239.4	-4.44	-3.51	1.39	-4.74	-1.09	0		-0.26	-2.73	-1.37	-6.36	-1.36	0		3.82	3.24	1.2	-2.45	2.77	0		-5.58	-0.7	-1.7	-3.21	-1.22	0
240.3	-2.07	-1.95	-3.6	-4.36	0.51	0		0.77	-1.08	-0.39	-5	-0.32	0		0.61	-0.68	0.03	-4.6	-0.21	0		-9.02	-6.21	-4.56	-7.23	-4.45	0
241.2	-2.76	-3.85	-0.66	-1.55	2.08	0		-2.83	-3.56	-3.16	-3.79	-4.01	0		3.08	1.66	-0.24	-3.99	1.2	0		-6.76	-0.57	-1.57	-4.61	-1.46	0
242.1	0.18	0.21	-0.61	-0.41	2.68	0		0.27	0.27	0.29	-0.52	0.18	0		1.41	0.29	-0.4	-3.63	0.94	0		-6.58	-3.92	-3.21	-7.46	-2.66	0
243	-3.21	-4.89	-2.28	-4.94	-1.05	0		-0.51	-1.81	-1.13	-4.11	-4.11	0		1.71	2.3	3.81	-5.17	-1.65	0		-7.71	-6.55	-3.79	-6.87	-3.48	0
243.9	-0.87	-2.24	0.98	-1.32	1.37	0		0.59	-0.76	-2.34	-5.14	-1.97	0		-0.99	0.64	-3.24	-4.66	-0.27	0		-3.63	1	-1.51	-1.35	2.1	0
244.8	-1.03	-2.18	-2.6	-3.1	0.22	0		-2.48	-2.75	-0.72	-4.17	-4.75	0		-0.34	-2.91	-1.54	-6.91	-3.38	0		-7.86	-4.01	-2.78	-5.21	-2.87	0
245.7	-2.33	-0.97	-0.39	-3.7	2	0		-2.12	0.21	-1.95	-3.71	-0.76	0		0.15	-0.49	-0.53	-2.5	-0.16	0		-8.2	-2.93	-3.59	-4.54	-4.51	0
246.6	1.18	-1.1	2.18	-1.65	1.46	0		-2.16	-0.58	-0.48	-2.93	0	0		0.21	0.68	-1.37	-1.84	0.53	0		-4.17	-0.99	-3.03	-3.39	-1.54	0
247.5	-4.07	-4.58	-2.2	-7.42	-3.25	0		-0.32	-1.13	-1.34	-5.6	-3.55	0		0.9	1.21	-0.02	-4.25	-0.21	0		-7.62	-5.7	-3.08	-5.75	-5.3	0
248.4	0.16	-4.21	1.39	-4.48	-0.88	0		-3.96	-1.65	-0.42	-6.23	-3.77	0		-2.25	-0.7	0.53	-4.39	1.24	0		-11.29	-7.22	-3.61	-6.3	-4.39	0
249.3	-1.59	-2.98	-2.91	-1.25	2.07	0		-5.19	-6.39	-5.77	-5.24	-5	0		-1.34	1.86	-0.28	-3.64	-2.1	0		-10.17	-3.29	-1.16	-5.94	-2.75	0
250.2	-2.95	-3	-0.24	-0.11	-0.2	0		-0.92	-0.59	0.28	-1.6	-1.83	0		0.13	-0.07	-1.25	-3.63	-1.08	0		-7.29	-5.05	-2.94	-4.39	-5.14	0
251.1	-1.91	-1.04	-1.27	-1.12	0.21	0		-5.41	-6.58	-2	-5.53	-4.63	0		0.84	-2.99	-0.04	-6.03	-1.18	0		-6.46	-6.12	-5.27	-6.84	-2.07	0
252	-0.55	-1.23	3.59	-1.8	0.99	0		0.1	-1.94	0.68	-2.1	-1.42	0		0.33	1.17	-1.58	-5.83	0.43	0		-8.53	-5.42	-6.03	-7.23	-4.35	0
252.9	-3.12	-5.3	-2.04	-3.47	3.45	0		1.71	0.46	0.01	-1.02	0.92	0		2.86	3.24	0.2	-2.63	2.01	0		-6.2	-2.8	-2.23	-4.91	-2.64	0
253.8	-4.95	-4.34	-4.64	-3.95	-4.84	0		-3.55	-3.88	-0.08	-2.99	-4.61	0		-0.77	-2.39	0.03	-4.6	-2.7	0		-5.53	-2.65	2.24	-3.72	-2.83	0
254.7	0.17	-2.82	2.5	-3	0.26	0		3.05	1.11	1.71	-2.94	1.19	0		-1.08	-1.99	-3.61	-7.43	-0.77	0		-11.43	-8.73	-6.48	-7.92	-5.75	0
255.6	-1.82	-5.58	-0.45	-4.11	2.12	0		-0.75	0.71	-0.78	-5.01	-0.96	0		3.29	5.08	3.26	-4.78	3.36	0		-5.64	-0.62	1.24	-2.25	0.12	0
256.5	-1.8	-3.42	2.1	-0.68	3.66	0		-2.61	-3.05	0.89	-5.04	-0.12	0		0.16	-0.37	1.44	-2.75	1.99	0		-9.22	-6.46	-3.28	-7.15	-3.77	0
257.4	-3.03	-4.91	-1.83	-5.14	0.59	0		-2.42	-2.26	-0.96	-6.06	-2.88	0		-3.91	0.33	-2.1	-6.17	-2.64	0		-7.6	-0.94	-2.93	-5.36	-2.68	0
258.3	-3.93	-0.78	-0.29	-4.81	-0.05	0		-5.08	-4.56	-2.67	-5.76	-3.12	0		0.91	2.06	1.64	-1.95	0.38	0		-6.42	-2.98	-0.86	-2.74	-1.03	0
259.2	-1.39	-0.88	3.19	-1.37	2.38	0		-2.04	-1.44	-0.27	2.24	-0.05	0		0.71	2.45	0.61	0.93	0.75	0		-8.22	-4.32	-4.61	-4.06	-6.12	0
260.1	2.2	0.02	3.59	0.3	5.57	0		-2.87	-0.97	0.3	-4.92	-1.79	0		-2.31	1.49	0	-5.12	-1.29	0		-7.04	-1.62	-0.93	-6.75	0.29	0
261	-2.91	-1.55	1.72	-0.73	0.37	0		-1.37	-1.54	-1.89	-2.98	-2.92	0		-0.21	-1.04	-5.02	-1.81	-1.53	0		-6.66	-5.45	-1.95	-1.95	-3.28	0
261.9	-3.19	-3.88	-1.2	-1.37	-1.12	0		-6.11	-5.27	-5.71	-7.02	-9.5	0		-0.75	2.82	0.43	-4.15	0.7	0		-3.39	-2.96	-0.7	-2.92	-2.73	0
262.8	3.28	0.09	3.69	-2.83	3.7	0		1.02	0.76	-0.25	-4.26	-2.39	0		0.3	1.1	0.21	-3.03	-1.12	0		-8.78	-2.65	-3.07	-3.95	-5.04	0
263.7	-0.41	0.14	2.4	-0.84	1.36	0		-3.23	-2.13	-1.22	-3.98	-5.05	0		0.83	4.68	-2.2	-2.47	0.28	0		-7.44	-1.64	-4.28	-3.57	-2.08	0
264.6	-2.09	-0.89	-0.12	-5.06	1.78	0		-4.63	-2.85	-3.09	-6.71	-4.09	0		-0.46	-1.29	1.22	-3.98	-0.64	0		-7.65	-5.62	-2.88	-4.81	-3.15	0
265.5	-3.85	-4.21	0.62	-5.49	-3.64	0		-3.34	-0.26	-1.78	-3.37	-2.12	0		-2.15	-1.58	-0.51	-3.11	-2.41	0		-8.61	-7.69	-2.53	-5.88	-6.54	0
266.4	0.34	-0.93	2.23	-1.71	2.59	0		-3.6	0.18	-2.2	-5.62	-1.98	0		-0.68	1.95	-0.01	-5.32	-0.05	0		-4.28	-3.93	-1.07	-3.08	-2.64	0
267.3	-4.1	-3.21	-0.35	-3.25	-0.22	0		-0.64	-2.57	0.09	-6.2	-3.6	0		0.32	0.42	1.09	-4.32	-1.79	0		-9.27	-3.72	-2.28	-3.6	-4.54	0
268.2	-1.64	-0.53	1.16	-3.89	1.89	0		-3.08	-2.77	-2.53	-4.69	-6.84	0		-0.62	-1.11	-1.25	-4.6	-1.4	0		-5.68	-1.6	-2.04	-3.04	-0.45	0
269.1	0.17	-2.13	0.21	-4.8	2.13	0		-0.46	-1.4	-0.51	-4.44	-1.74	0		-0.3	0.44	-1.37	-4.11	-1.24	0		-5.74	-5	-2.37	-3.92	-3.08	0
270	-1.84	1.36	-0.81	0.59	2.87	0		-2.12	-1.11	-1.04	-3.03	-3.26	0		-1.89	-0.77	-1.87	-3.06	-0.3	0		-6.73	-6.24	-3.73	-5.17	-6.14	0
270.9	-2.03	-4.34	2.06	-1.68	0.82	0		-4.46	-5.26	0.24	-5.22	-2.71	0		-0.81	-0.01	-1.7	-6.83	-1.15	0		-7.76	-2.57	-2.68	-3.38	-3.69	0
271.8	-5.43	-3.09	2.23	-3.55	-0.87	0		-2.58	-2.08	0.55	-3.8	-3.58	0		0.17	0.23	0.5	-1.62	-1.28	0		-7.36	-3.09	-0.92	-2.4	-4.01	0
272.7	-2.25	-4.85	-0.96	-5.38	1.39	0		-3.44	-2.43	-0.66	-3.66	-0.83	0		-0.22	1.07	1.1	-1.46	-0.27	0		-4.64	-2.63	-3.24	-1.17	-3.59	0
273.6	-3.66	-2.65	0.46	-3.63	1.97	0		0.51	1.28	1.6	-5.76	-2.01	0		-1.43	-0.31	-2.61	-6.63	-2.87	0		-11.28	-7.26	-3.87	-8.95	-6.25	0
274.5	-3.64	-3.83	1.11	-3.61	-0.84	0		-2.59	-2.68	-0.23	-4.06	-6.02	0		2.8	2.16	2.83	-3.19	0.41	0		-8.15	-3.7	-1.85	-3.67	-4.66	0
275.4	-3.66	-0.75	0.47	-4.21	1.05	0		-3.26	-2.9	-3.34	-6.21	-2.82	0		0.14	1.03	-2.31	-7.35	0.45	0		-8.87	-4.95	-5.34	-8.54	-5.26	0
276.3	-3.22	-4.57	-0.57	-5.94	-0.59	0		-3.02	-1.17	1.11	-2.25	-3.82	0		1.11	5.4	1.98	-0.2	2.09	0		-5.41	-2.77	-0.03	-2.81	-4.08	0
277.2	-3.45	-3.33	0.75	-1.59	1.24	0		-0.71	-2.12	-0.92	-1.24	-0.47	0		0.46	2.51	-0.93	-1.59	3.45	0		-7.94	-4.48	-0.93	-4.79	-1.61	0
278.1	-1.18	-2.94	-1.37	-3.13	-0.04	0		-2.85	-0.72	-1.72	-4.16	-4.29	0		0.36	-1.28	0.09	-4.22	-4.59	0		-8.54	-2.78	-3.4	-7.87	-7.45	0
279	-2.49	-2.78	0.71	-1.67	0.08	0		-3.36	-2.68	-0.88	-5.91	-4.7	0		-2.21	-2.14	-2.38	-6.35	-2.13	0		-5.42	-4.17	-2.13	-4.66	-1.5	0
279.9	-1.91	0.76	3.66	-0.6	1.41	0		-2.45	-2.31	-0.42	-3.42	-4.4	0		2.59	2.63	3.12	-1.05	3.08	0		-5.65	-0.98	2.75	-1.19	-1.26	0
280.8	-2.57	-1.42	3.05	-0.28	1.31	0		0.85	3.25	2.43	-1.36	2.62	0		2.18	1.85	-2.67	-6.55	2.81	0		-5.87	-1.13	-1.88	-5.71	-1.79	0
281.7	-4.03	-4.31	-3.46	-6.55	-2.46	0		-0.79	-3.9	-1.09	-4.68	-3.57	0		-1.58	-0.58	-1.25	-4.04	-0.92	0		-8.15	-4.62	-5.12	-6.57	-1.04	0
282.6	-1.62	-1.38	0.95	-3.78	2.85	0		-4.32	-1.38	-2.58	-3	-2.46	0		-0.56	0.92	-2.63	-2.72	-0.75	0		-9.36	-3.96	-1.71	-4.76	-4.57	0
283.5	-1.93	-0.42	0.16	-5.7	0.74	0		-5.35	-2.08	0.14	-4.72	-4.68	0		-0.15	2.05	1.51	-2.67	1.52	0		-7.68	-3.59	-2.43	-4.85	-3.34	0
284.4	-2.63	-4.87	-2.25	-6.64	-1.82	0		-0.54	-1.6	2.44	-6.48	-2.82	0		-2.56	-1.87	0.74	-8.26	-1.34	0		-6.96	-2.06	-2.93	-7.01	-3.68	0
285.3	2.28	0.26	2.99	0.32	2.99	0		4.77	2.41	2.59	-1.08	-0.42	0		2.13	2.63	2.53	-2.9	0.53	0		-6.26	-2.52	-3.78	-6.29	-3.35	0
286.2	-3.41	-4.89	-0.21	-7.79	-5.37	0		-1.07	1.47	2.3	-5.49	-3.44	0		-0.93	1.4	-2.18	-5.15	-2.32	0		-10.1	-3.84	-2.57	-5.5	-5.08	0
287.1	-4.45	-5.69	0.13	-5.63	-2.61	0		-4.01	-3.49	1.1	-4.06	-4.53	0		-1.59	-0.98	0.1	-4.08	-2.58	0		-4.95	-5.49	1.94	-3.94	-3.43	0
288	-2.1	-3.33	0.21	-5.45	-1.17	0		-1.01	0.16	-1.53	-5.36	-3.5	0		-0.59	0.3	-2.66	-2.79	-0.73	0		-4.68	-2.37	-0.03	-2.4	-0.21	0
288.9	-6.09	-2.52	-2.05	-2.46	-0.86	0		-5.6	-0.89	0.24	-4.7	-2.1	0		-2.68	0.26	-0.77	-6.37	-0.68	0		-4.8	-0.13	0.26	-1.51	0.1	0
289.8	-3.85	-3.28	0.56	-3.17	-0.12	0		-3.65	-3.04	-4.38	-5.01	-4.23	0		0.25	2.27	-0.25	-1.99	-0.56	0		-6.51	0.66	0.37	-2.75	-2.36	0
290.7	-1.3	-4.84	-1.09	-5.36	-0.13	0		-0.95	-0.95	0.54	-2.3	-2.21	0		-0.33	-2.3	-0.14	-3.36	0.96	0		-8.69	-6.35	-2.08	-4.9	-4.41	0
291.6	-0.53	-0.71	0.04	-0.2	3.25	0		0.21	-0.89	2.31	-2.97	-2	0		-0.08	-0.67	-0.59	-3.99	-2.42	0		-6	-4.72	-2.13	-4.5	-4.09	0
292.5	-4.08	-6.97	-2.47	-6.32	0.15	0		-2.33	-3.11	-2.01	-4.73	-0.62	0		-1.74	-0.69	0.58	-3.17	0.49	0		-5.3	-1.58	-0.95	-3.98	-1.62	0
293.4	-2.69	-2.64	1.32	-3.99	-0.46	0		-2.66	-0.2	0.66	-2.47	-4.35	0		0.49	1.9	-0.24	-3.95	1.61	0		-7.3	-5.54	-3.17	-3.33	-2.15	0
294.3	-3.55	-2.36	2.31	-3.78	1.64	0		-6.04	-5.17	-2.73	-7.87	-2.94	0		-2.7	-0.15	-2.35	-6.62	-1.08	0		-10.04	-4.64	-3.04	-4.27	-1.77	0
295.2	-1.96	-3.28	0.46	-7.81	-0.4	0		0.13	0.43	2.38	-2.81	0.08	0		0.76	-0.02	-0.02	-1.86	1.28	0		-7.16	-5.82	-0.76	-1.58	-1.51	0
296.1	-0.46	-0.02	1.9	-1.94	2.28	0		-0.87	-1.79	-0.94	-3.99	-3.17	0		4.03	4.89	3.02	-1.06	2.33	0		-4.77	-2.09	1.54	-3.39	-4.64	0
297	-4.8	-2.53	-2.09	-3.27	0.66	0		-4.05	0.21	0.57	-1.37	-3.71	0		1	2.06	0.76	-1.75	1.73	0		-9.34	-4.7	-3.34	-5.72	-2.15	0
297.9	0.47	1.54	3.22	-1.79	5	0		0.69	1.16	2.32	-3	0.21	0		-0.84	-0.67	-1.1	-5.59	-2.66	0		-6.16	-4.59	-3.14	-4.04	-5.56	0
298.8	-3.58	0.23	-0.85	-6.23	-1.52	0		-3.91	-0.28	-2.52	-8.63	-4.58	0		0.94	3.42	0.83	-1.88	0.71	0		-4.22	-0.26	0.21	-0.32	-2.29	0
299.7	-2.97	-2.2	-1.2	-2.34	0.54	0		-4.49	-2.04	0.26	-4.33	-2.88	0		-1.82	0.06	-2.19	-4.51	-0.95	0		-6.92	-3.25	-1.07	-3.21	-1.55	0
300.6	-3.66	-1.18	-0.55	-3.86	0.65	0		-0.56	0.63	0.92	-3.46	-1.32	0		3.69	3.6	2.96	-1.25	4.29	0		-5.33	-2.34	-1.59	-1.92	0.35	0
301.5	-1.51	-2.94	0.79	-1.78	0.01	0		-2.7	0.25	-0.48	-2.67	-2.41	0		1.83	4.08	3.6	-2.21	3.63	0		-9.26	-5.21	-2.94	-6.24	-5.5	0
302.4	0.17	-2.25	2.55	-5.76	4.22	0		-3.46	-2.29	-2.07	-6.11	-3.45	0		-3.15	-1.07	-3.22	-6.67	-2.25	0		-8.95	-8.14	-1.88	-7.92	-3.36	0
303.3	1.37	-0.95	3.65	2.33	5.68	0		0.61	2.08	0.51	-1.71	-2.28	0		-0.43	-1.16	-0.43	-5.15	-0.62	0		-6.18	-4.97	-0.35	-6.26	-2.64	0
304.2	-1.31	-2.13	5.63	-0.95	3.71	0		-2.6	-2.83	-0.09	-7.09	-0.47	0		0.8	1.2	-0.47	-3.92	1.82	0		-5.53	-1.06	0.95	-5.48	-4.04	0
305.1	-2.19	-0.54	1.79	-5.15	-2.26	0		-2.51	0.35	2.36	-2.36	-2.61	0		-2.83	-0.05	-0.22	-5.19	-0.57	0		-9.83	-6	-4	-5.49	-5.28	0
306	-1.88	-3.86	-0.53	-4.05	0.76	0		-3.69	1.37	-0.86	-4.76	-0.48	0		0.3	0.67	0.31	-6.01	-0.2	0		-5.95	-2.64	1.02	-0.75	-1.94	0
306.9	-2.48	-3.91	2.2	-4.71	2.45	0		-0.65	0.96	2.61	-2.01	1.67	0		2.88	4.29	3.64	-2.19	4.46	0		-6.4	-0.24	1.26	-5.08	-1.2	0
307.8	-0.73	-3.19	-0.45	-6.4	2.64	0		-1.81	-2.42	-3.39	-8.09	-4.44	0		-0.58	-1.15	-2.37	-7.45	-3.3	0		-8.62	-3.08	-2.03	-5.49	-6.91	0
308.7	-7.11	-4.38	-0.73	-5.9	-0.82	0		-5.91	-3.59	0.2	-6.49	-3.25	0		2.3	1.09	0.68	-4.01	0.67	0		-4.88	-4.17	-1.77	-4.68	-1.67	0
309.6	-3.42	-3.05	2.82	-4.22	-1.4	0		-3.88	-3.54	0.48	-5.38	-6	0		-1.68	-1.78	-2.18	-7.7	-2	0		-9	-6.08	-2.83	-7.45	-4.18	0
310.5	1.88	0.19	3.24	0.4	2.79	0		2.75	0.52	2.63	-0.36	1.32	0		1.3	1.49	-0.63	-3.64	2.74	0		-8.39	-2.08	-1.38	-4.73	-2.38	0
311.4	-3.9	-2.64	-0.22	-5.65	-0.5	0		-2.02	0.03	0.15	-4.23	-6.29	0		0.48	1.93	-0.25	-4.57	-0.58	0		-8.96	-3.99	-2.34	-5.61	-3.74	0
312.3	-1.01	-1.16	2.59	-0.64	2.67	0		-0.87	-1.11	1.05	-5.09	-3.01	0		0.77	0.73	-2.42	-2.33	2.75	0		-7.05	-1.78	0.11	-0.52	0.02	0
313.2	-5.15	-4.17	2.26	-6.25	-1.68	0		-4.76	-2.21	-0.48	-6.06	-3.97	0		-1.13	0.22	-1.69	-2.62	-0.49	0		-7.68	-1.72	-3.65	-6.26	-2.83	0
314.1	-1.85	0.73	2	-3.01	1.16	0		-2.68	-0.28	-0.15	-5.18	-3.04	0		-0.08	0.26	0.14	-5.44	2.74	0		-7.02	-6.39	-4.09	-7.47	-5.64	0
315	-1.8	-1.82	1.97	-1.33	1.23	0		-0.61	-2.46	1.47	-3.73	-0.22	0		1.2	1.28	1.46	-5.98	0.2	0		-4.55	-1.02	-0.79	-3.39	-1	0
315.9	-2.32	-1.05	0.91	-4.03	3.77	0		-1.52	0.24	1.45	-4.49	-1.21	0		0.26	-0.89	-1	-7.38	-1.41	0		-5.19	-4.3	-0.35	-5.2	-2.82	0
316.8	-3.1	-4.34	-1.85	-3.63	1.18	0		-2.88	-4.48	-0.76	-4.44	-2.94	0		-0.67	-0.43	-0.61	-8.34	-0.22	0		-7.7	-0.77	1.68	-3.53	-1.86	0
317.7	-1.5	-4.33	-1.69	0.1	1.02	0		-1.94	-2.18	-0.38	-3.53	-2.78	0		-2.09	-0.27	0.73	-5.69	0.3	0		-10.09	-4.23	1.01	-5.36	-1.54	0
318.6	-0.82	-3.47	0.51	-3.96	0.66	0		-0.84	-0.32	-2.85	-3.72	-3.59	0		-3.13	-1.64	-3.9	-5.64	-3.73	0		-9.24	-4.65	-1.02	-4.5	-5.46	0
319.5	-2.38	-2.55	0.41	-2.47	-0.15	0		1.62	2.28	-0.18	-2.21	0.49	0		1.52	1.48	-1.34	-4.4	0.81	0		-5.32	-1	-0.53	-4.49	-1.45	0
320.4	-2.41	-3.91	0.37	-3.58	1.45	0		0.31	-2.32	0.64	-3.61	-0.95	0		-1.93	-2.81	-0.96	-6.9	-2.35	0		-7.48	-3.46	-1.95	-5.71	-4.5	0
321.3	0.92	-2.75	0.76	-0.46	1.06	0		-1.21	-1.37	-0.18	-4.13	-2.52	0		-1.04	0.41	-1.45	-5.27	-0.25	0		-11.55	-5.48	-4.96	-7.02	-4.8	0
322.2	-2.95	-1.33	-0.15	-3.9	-0.65	0		-3.61	-2.2	-2.27	-5.17	-3.16	0		-0.34	0.42	1.91	-3.54	1.38	0		-6.39	-2.97	3.04	-5.02	-2.39	0
323.1	-1.25	-3.82	0.63	-2.73	1.61	0		-1.55	-1.99	-0.55	-5.27	-3.78	0		0.91	1.98	2.35	-4.77	-0.66	0		-6.77	-3.52	0.45	-6.75	-3.66	0
324	-2.93	-5.22	-1.93	-3.16	-0.31	0		-4.27	-0.44	-3.51	-5.34	-3.03	0		0.39	5.16	0.08	-3.69	1.63	0		-6.63	-4.47	-0.97	-5.87	-4.76	0
324.9	-0.92	0.33	2.82	-0.89	1.42	0		-1.89	0.37	2.83	-2.74	-0.37	0		0.21	2.18	3.42	-4.68	1.83	0		-8.38	-4.58	-0.05	-2.28	-1.61	0
325.8	-1.76	-5.44	3.73	-6.62	0.19	0		-2.91	0.83	3	-4.01	-1.03	0		0.25	1.11	-0.1	-3.57	1.51	0		-9.91	-4.04	-1.12	-7.18	-1.33	0
326.7	-1.92	-2.18	1	-1.54	2.68	0		-0.26	0.61	0.78	-4.96	-2.58	0		4.08	3.6	0.08	-4.28	1.98	0		-5.07	-0.15	1.13	-0.94	-0.12	0
327.6	-0.81	-1.29	2.83	-2.84	5.88	0		0.19	-0.94	2.87	-6.33	-1.3	0		2.29	2.79	4.28	-3.85	1.36	0		-6.27	-4.91	0.86	-4.4	-4.22	0
328.5	-4	-3.34	-1.05	-5.76	0.47	0		-4.35	-3.06	-3.44	-7.53	-4.44	0		-2.41	-1.54	-0.58	-7.52	0.19	0		-5.8	-2.99	-1.2	-7.02	-3.41	0
329.4	-4.97	-3.25	-2.65	-6.62	-0.82	0		-4.54	-3.42	-4.79	-6.95	-3.74	0		1.45	0.72	-0.36	-3.13	2.16	0		-5.85	-2.16	-0.23	-5.17	-2.37	0
330.3	-4.02	-6.87	-2.93	-5.74	-1.58	0		-2.93	-3.73	-1.55	-5.69	-5.38	0		1.12	1.09	0.07	-3.89	-2.01	0		-5.93	-1.23	-0.25	-2.56	-2.09	0
331.2	-1.03	-0.65	3.71	-1.52	1.83	0		-4.94	-2.31	1.5	-5.41	-2.67	0		-1.98	-3.46	-0.09	-7.23	-1.56	0		-7.99	-6.84	-2.75	-6.53	-4.74	0
332.1	1.51	-0.09	8.61	1.35	6.13	0		-0.22	0.96	2.98	-2.84	0.94	0		-0.15	1.28	-0.57	-5.9	-1.17	0		-6.79	-2.62	-1.59	-4.37	-4.8	0
333	-2.2	-3.31	0.72	-2.09	1.07	0		-1.09	-0.85	-0.53	-6.23	-2.14	0		-0.54	-0.45	-0.4	-8.06	1.49	0		-9.53	-4.92	-4.21	-5.96	-4.83	0
333.9	-1.09	-2.29	-0.95	-6.02	3.19	0		-2.04	-0.55	-0.4	-5.93	-2.55	0		-1.37	-1.2	1.01	-7.25	-1.85	0		-9.3	-8.68	0.72	-7.38	-4.42	0
334.8	-0.34	-3.45	1.18	-1.49	3.58	0		-0.67	-1.52	-0.05	-3.65	-1.19	0		1.28	0.29	1.09	-4.32	-0.7	0		-6.19	-3.87	-0.72	-4.07	-1.96	0
335.7	-3.3	-1.2	-0.88	-2.91	0.6	0		-2.72	-0.24	-0.17	-3.32	-2.84	0		-1.24	-1.35	-0.57	-1.98	1.35	0		-7.33	-4.8	-2.76	-2.44	-2.82	0
336.6	-2.44	-2.17	1.24	-1.07	3.05	0		-2.3	-2.9	-0.06	-4.26	-2.64	0		2.81	3.29	2.35	-1.71	2.06	0		-5.74	-1.09	-0.16	-1.77	-2.47	0
337.5	-1.58	-1.97	-0.04	-2.84	-2.2	0		-2.23	-0.47	-1.87	-6.2	-5.11	0		-1.82	-1.44	-2.63	-7.61	-1.1	0		-6.63	-2.61	-2.39	-5	-3	0
338.4	-5.07	-4.75	-0.27	-8.24	-2.96	0		-2.46	-1.58	-1.51	-7.15	-4.4	0		-1.27	2	-2.47	-4.95	-0.93	0		-8.44	-3.98	-4.32	-6.27	-4.96	0
339.3	-1.57	-1.61	2.42	-3.08	-0.01	0		-1.52	0.15	0.32	-3.07	-0.3	0		-2.98	-1.31	-1.8	-5.54	-1.87	0		-13.89	-8.08	-3.95	-7.68	-6.42	0
340.2	-4.28	-5.63	-3.66	-6.53	-1.03	0		-0.95	-2.91	-0.54	-6.59	-3.39	0		1.12	-0.75	2.63	-4.25	-0.28	0		-5.79	-1.92	1.12	-4.96	-0.42	0
341.1	-2.52	0.13	1.54	-3.42	0.87	0		-2.5	-3.17	-0.85	-7.37	-5.12	0		0.53	0.56	2.31	-5.62	-2.24	0		-8.43	-2.6	2.82	-4.59	-3.47	0
342	0.91	-2.93	3.1	-0.38	2.18	0		1.78	3.73	4.47	-0.22	0.63	0		1.19	1.59	2.59	-1.59	2.87	0		-9.41	-8.69	-4.59	-6.41	-5.19	0
342.9	-3.54	-5.09	-1.2	-5.97	0.79	0		-2.9	-1.82	0.27	-6.24	-3.07	0		0.41	0.92	1.79	-6.23	-0.31	0		-4.35	-0.71	0.28	-5.14	-3.33	0
343.8	-2.78	-3.51	-1.75	-6.49	0.53	0		-0.81	-1.79	-0.54	-4.13	-3.34	0		0.75	-1.38	-0.82	-4.8	0.36	0		-7.93	-4.15	-1.46	-5.04	-2.86	0
344.7	-1.54	-1.23	3.57	-1.14	2.55	0		-2.56	-1.94	0.99	-2.7	-2.51	0		0.85	-0.96	-2.06	-4.39	0.38	0		-7.36	-2.63	-2.21	-4.02	-2.65	0
345.6	-1.95	-1.88	3.5	-4.41	1.83	0		-3.55	0.49	0.38	-4.29	0.02	0		-0.5	0.55	-1.3	-6.22	-0.34	0		-7.76	-4.97	-0.98	-6.51	-2.14	0
346.5	-4.22	-5.42	0.13	-7.15	-2.25	0		-4.23	-4.01	-0.44	-9.58	-6.03	0		-2.26	-1.98	-0.94	-7.85	-1.32	0		-6.33	-2.97	0.22	-4.69	-1.13	0
347.4	-2.02	-4.84	-0.02	-5.03	1.2	0		-1.71	-2.11	-0.51	-6.61	-1.74	0		0.33	0.81	0.82	-3.35	-1.69	0		-12.68	-6.04	-4.82	-8.35	-5.11	0
348.3	-0.12	1.58	5.36	-1.08	3.94	0		-3.16	1.18	2.99	-3.93	-0.51	0		-1.57	0.45	-0.5	-7.46	-0.29	0		-6.56	-3.9	-1.18	-6.22	-1.63	0
349.2	-4.91	-3.88	-1.87	-3.64	0.37	0		-1.84	-0.01	-1.33	-4.19	-2.14	0		2.26	0.76	-0.84	-3.97	2.5	0		-9.48	-2.07	-3.19	-4.18	-1.81	0
350.1	-4.08	-3.69	-1.75	-6.83	-1.17	0		-3.66	-2.56	-0.77	-6.03	-5.76	0		-2.21	-2.01	-0.43	-6.09	-0.2	0		-6.37	-2.89	-1.98	-5.18	-2.7	0
351	-4.19	-4.97	1.02	-6.5	-2.48	0		-4.06	-2.08	0.47	-6.73	-3.94	0		-0.91	-2.81	-2.25	-6.92	-4.59	0		-8.65	-5.54	-1.97	-4.91	-5.45	0
351.9	-1.59	-1.56	1.85	-0.42	3.83	0		0.24	2.37	2.12	-1.69	2.79	0		0.79	1.62	0.92	-5.28	1.18	0		-8.37	-1.9	-2.53	-4.9	0.46	0
352.8	-1.01	-3.05	1.2	-4.57	1.35	0		-0.93	1.96	0.17	-6.8	-3.76	0		0.85	2.6	-0.68	-6.99	-1.76	0		-8.47	-3.82	-0.91	-6.29	-4.38	0
353.7	-2.25	-3.83	-2.18	-4.94	-1.55	0		-2.52	-2.17	-0.55	-8.01	-5.76	0		-2.11	-0.45	-2.01	-7.31	-0.55	0		-9.3	-3.88	-2.28	-5.32	-3.11	0
354.6	-2.12	-0.84	2.61	2.19	2.7	0		-1.79	-1.06	-1.38	-1.85	-0.64	0		-0.26	-1.61	-2.21	-9.43	-0.92	0		-10.5	-6.08	-2.02	-7.05	-4.47	0
355.5	-0.76	-1.49	0.29	-5.03	2.55	0		-2.33	0.56	1.24	-5.58	-2.57	0		-1.8	0.5	1.24	-7.13	-1.75	0		-7.35	-5.49	-1.13	-4.42	-1.03	0
356.4	-3.17	-2.84	2.31	-3.23	-1.43	0		-3.84	-1.91	-3.17	-6.74	-7.66	0		0.45	0.26	-0.66	-6.9	-0.98	0		-5.66	-0.48	-1.21	-5.28	-3.3	0
357.3	-3.2	0.74	-0.53	-4.29	2.43	0		-2.37	-3.02	-3.81	-9.03	-4.05	0		-0.29	0.73	0.26	-4.17	-0.34	0		-2.9	0.36	2.92	-1.37	1.5	0
358.2	-5.29	-5.58	-1.69	-6.98	-2.41	0		-6.7	-4.46	-1.38	-10.05	-2.84	0		-4.12	1.66	-1.23	-5.42	2.8	0		-10.24	-2.85	-4	-5.79	-1.48	0
359.1	0.24	0.76	2.64	-1.47	1.14	0		-2.93	1.68	0.83	-1.42	0.2	0		-0.96	0.09	-0.26	-5.89	1.38	0		-7.77	-5.73	-1.96	-8.08	-4.46	0
360	-1.68	-3.05	1.27	-6.9	1.47	0		0.15	0.87	-1.04	-3.32	-0.38	0		-0.41	0.65	0.19	-1.81	2.06	0		-6.48	-1.46	1.13	-1.71	-2.61	0
360.9	-2.64	-5.29	0.84	-4.97	1.77	0		-3.16	-5.73	-2.22	-7.01	-2.81	0		1.39	-0.12	2.86	-5.62	-1.74	0		-6.83	-2.49	-0.27	-6.15	-5.93	0
361.8	-1.54	-4.61	1.67	-5.53	2	0		-2.07	-3.15	1.08	-6.17	-2.11	0		-2.27	-1.33	-1.12	-8.84	-0.06	0		-7.62	-4.1	0.98	-6.46	-2.04	0
362.7	-5.01	-4.06	-1.07	-6.15	-0.41	0		-2.36	-3.96	-0.81	-9.56	-4.81	0		2.96	0.81	2	-6.54	1.59	0		-6.72	-2.74	-1.01	-4.88	-0.65	0
363.6	-2.35	-1.29	0.37	-4.6	1.4	0		-1.91	-1.98	-1.93	-4.51	-5.3	0		1.09	0.53	1.43	-6.53	-1.88	0		-8.1	-5.44	-1.98	-7.37	-6.99	0
364.5	-1.47	-1.94	-0.85	-3.31	0.64	0		-0.76	1.97	0.22	-2.85	-1.29	0		-0.08	2.89	1.86	-4.83	3.55	0		-7.36	-3.89	-1.03	-5.01	-3.05	0
365.4	-5.2	-4.22	1.45	-6.1	-1.34	0		-5.59	-4.39	0.4	-8.22	-6.22	0		-4.8	-0.83	-0.6	-8.17	-1.63	0		-8.45	-3.34	-1.6	-8.34	-5.17	0
366.3	-3.9	-7.39	-1.62	-6.93	3.65	0		-3.85	-1.71	-0.76	-5.1	-1.36	0		1.14	1.19	-0.4	-5.45	-0.44	0		-8.15	-4.41	-2.31	-7.46	-2.99	0
367.2	-4.23	-3.33	-0.22	-4.4	-0.42	0		-5.09	-0.72	-1.17	-5.45	-3.72	0		2.82	4.1	2.49	-3.61	3.31	0		-7.32	-0.86	2.55	-5.12	-0.7	0
368.1	-2.32	-4.32	0.71	-4.15	0.18	0		-2.3	-0.96	-0.43	-3.7	-0.35	0		-0.07	-0.09	1.09	-2.82	-0.35	0		-5.77	-3.64	-3.15	-4.27	-5.48	0
369	-2.17	-3.21	0.36	-7.26	-2.27	0		-4.26	-1.42	-2.95	-8.87	-3.76	0		-0.61	-0.58	-3.49	-6.99	0.55	0		-6.32	-1.88	-3.56	-3.93	-3.78	0
369.9	-0.91	-2.14	2.32	-3.97	2.88	0		-1.34	0.48	0.96	-5.09	-0.16	0		1.95	2.69	1.54	-3.88	3.11	0		-6.13	-3.99	-0.84	-4.31	-2.81	0
370.8	-5.09	-4.26	-0.9	-5.68	1.23	0		-2.29	-1.8	0.04	-4.74	-1.7	0		0.29	-2.69	-0.68	-5.81	0.29	0		-8.11	-6.08	-2.57	-6.63	-4.21	0
371.7	-3.15	-2.88	1.82	-1.84	4.83	0		-3.53	-3.39	-2.03	-4.16	-3.21	0		-2.22	-1.18	-0.81	-5.37	-0.83	0		-6.96	-1.44	0.83	-2.98	-0.43	0
372.6	-3.5	-1.2	-1.46	-3.17	2.65	0		-2.63	-2.11	-3.28	-7.69	-2.09	0		2.9	1.8	0.86	-4.81	-0.33	0		-6.73	-4.4	-3.65	-6.2	-0.95	0
373.5	-2.7	-3.95	0.1	-6.47	0.71	0		-2.86	-2.18	-2.86	-6.45	-5.69	0		-1.08	1.27	-0.16	-9.85	-1.88	0		-7.53	-2.41	-2.01	-6.91	-3.64	0
374.4	-0.54	-2.74	-0.13	-5.33	4.24	0		-3.84	-0.87	-2.37	-6.89	-6.19	0		-0.12	0.83	-0.35	-3.58	-3.52	0		-5.96	-1.02	-0.85	-2.99	-1.79	0
375.3	-5.02	-4.09	-0.51	-3.99	-1.27	0		-5.8	0.42	1.24	-3.04	-1.01	0		-0.84	2.54	1.69	-3.48	0.5	0		-5.74	0.94	-0.24	-2.6	-4.59	0
376.2	-2.55	-6.09	-1.68	-3.19	1.75	0		-4.25	-1.76	-2.29	-3.68	-4.67	0		0.38	2.57	3.07	-5.53	1.1	0		-9.6	-3.19	-0.35	-4.83	-3.33	0
377.1	-3.21	-3.84	-1.14	-6.52	-1.84	0		-2.81	1.79	0.95	-4.71	-4.49	0		1.68	2.3	3.25	-4.23	1.48	0		-5.1	-4.03	-0.97	-7.36	-1.66	0
378	-2.11	-0.52	0.7	-4.58	5.57	0		-3.24	-1.47	-1.5	-9.2	-3.93	0		2.43	0.92	1.86	-4.95	0.6	0		-5.21	-3.49	0.19	-2.63	-4.45	0
378.9	-4.58	-4.97	-3.95	-5.1	0.3	0		-2.61	0.86	0.11	-5.26	-1.7	0		-0.08	0.6	0.34	-7.59	-1.04	0		-7.73	-4.42	-1.89	-6.05	-5.74	0
379.8	-3.03	-1.71	0.41	-3.76	1.87	0		-3.42	-4.39	-0.84	-7.88	-8	0		-0.35	-3.37	0.09	-7.07	-4.01	0		-8.33	-3.57	-1.79	-6.38	-4.81	0
380.7	-2.67	-2.62	0.17	-4.68	0.54	0		-4.28	-0.95	-2.22	-1.28	-4.21	0		-1.74	-0.16	-2.84	-4.07	-2.24	0		-6.73	-2.62	-1.46	-3.57	-1.46	0
381.6	-1.93	-2.32	0.32	-4.75	-1.48	0		-2.14	-1.05	-1.56	-7.81	-4.98	0		-0.2	0.77	2.06	-7.13	0.61	0		-7.1	-2.25	0.27	-4.77	-2.12	0
382.5	-2.69	-2.91	-1.63	-4.27	1.55	0		-5.96	0.73	-1.77	-7.64	-2.09	0		-3.71	-1.18	-2.82	-9.44	-1.69	0		-7.66	-3.93	-3.32	-6.79	-3.56	0
383.4	-2.29	-0.1	-1.84	-5.1	1.75	0		-1.87	-0.3	-2.65	-6.28	-3.46	0		1.86	0.41	2.69	-5.54	-2.57	0		-10.31	-7.29	-1.37	-6.9	-7.6	0
384.3	-5.1	-4.85	-0.61	-5.44	1.67	0		-3.36	0.61	-1.75	-5.04	-3.04	0		2.04	2.07	2.12	-6.44	1.7	0		-6.96	-0.06	-0.75	-4.8	-1.95	0
385.2	-1.56	-0.21	1.95	-0.55	1.22	0		-2.27	0.01	1.36	-3.49	-1.59	0		1.82	0.04	2.82	-6.06	-0.6	0		-6.74	-1.02	0.43	-3.58	-3.2	0
386.1	-2.87	0.82	0.01	-4.98	1.17	0		-2.14	2.24	1.02	-4.67	-1.05	0		1.14	2.9	2.01	-5.76	0.06	0		-6.23	0.56	0.88	-5.03	-3.98	0
387	-2.43	-4.24	1.51	-4.62	0.59	0		-1.79	1	-1.8	-2.01	-2.71	0		-2.53	-0.03	-0.85	-5.33	3.17	0		-7.11	-3.47	-0.76	-3.51	-0.79	0
387.9	-2.41	-2.4	0.9	-6.59	-0.61	0		-1.21	0.86	-3.46	-7.11	-3.68	0		-1.1	-1.61	-2.07	-7.94	-0.09	0		-8.23	-7.36	-3.17	-7.74	-6.5	0
388.8	-3.35	-2.47	2.14	-4.49	1.67	0		-3.42	-1.6	-1.96	-4.41	-2.94	0		-0.23	0.19	-2.52	-6.29	3.15	0		-5.78	-3.59	0.89	-3.68	1.42	0
389.7	-4.02	-2.93	-1.03	-6.63	-2.28	0		-5.09	1.05	-1.06	-3.98	-6.95	0		0.31	0.14	1.19	-4.51	-3.81	0		-8.21	-5.29	1.13	-7.12	-5.8	0
390.6	-0.46	-3.24	-0.99	-5.19	-0.87	0		-1.39	-1.4	-0.61	-6.07	-2.36	0		0.53	1.07	2.42	-7.69	2.44	0		-5.99	0.72	2.99	-3.34	-1.47	0
391.5	-1.18	-2.4	0.3	-6.04	2.15	0		0.29	3.71	2.63	-6	-0.6	0		-0.54	1.1	-0.47	-5.16	-2.6	0		-8.91	-2.81	-3.21	-5.26	-5.31	0
392.4	-1.98	-2.39	0.45	-5.89	-0.6	0		2.36	0.56	0.3	-4.03	-4.86	0		1.44	-1.6	-0.02	-3.77	-2.37	0		-7.7	-4.55	-1.69	-5.15	-3.57	0
393.3	-4.2	-3.2	-1.61	-7.51	-2.57	0		-8.13	-4.08	-3.24	-10.47	-6.15	0		-2.25	1.75	-0.91	-8.41	-1.17	0		-8.55	-1.98	-0.3	-5.55	-5.99	0
394.2	-2.64	-4.1	0.08	-3.32	0.3	0		-3.53	-2.64	-1.75	-7.48	-3.49	0		-1.17	-0.61	-0.68	-7.56	-0.26	0		-5.98	-0.67	-0.6	-3	-0.31	0
395.1	-2.72	-1.52	-2.51	-3.55	-1.52	0		-1.28	3.78	0.72	-3.2	-1.32	0		-2.65	-0.63	0.29	-7.93	-2.25	0		-9.89	-4.37	0.18	-5.05	-3.38	0
396	-4.85	-6.16	-1.15	-4.73	0.22	0		-2.7	-3.13	-0.8	-4.08	-2.64	0		-1.04	0.01	2.05	-4.94	-0.33	0		-8.97	-1.09	1.19	-5.18	-0.77	0
396.9	-5.11	-4.86	-2.04	-5.96	-0.02	0		-0.18	-0.79	-0.65	-6.77	-2.58	0		2.3	1.97	-0.84	-5.34	-0.12	0		-6.67	-0.41	-1.88	-2.74	-0.86	0
397.8	-3.2	-5.77	-1.84	-7.25	-0.46	0		-3.26	-0.03	-0.84	-4.08	-1.48	0		0.95	-0.24	-1.36	-3.79	1.89	0		-6.02	-3.13	-3.08	-3.25	2.04	0
398.7	-2.86	-4.01	-1.41	-4.01	0.33	0		-6.44	-0.27	-6.28	-8.72	-4.8	0		-1.11	-0.18	-0.45	-7.85	0.2	0		-5.96	-3.05	0.85	-2.97	-2.56	0
399.6	-1.85	-0.56	1.63	-4.55	3.52	0		-4.7	0.91	-2.51	-3.51	-0.9	0		-0.9	3.11	2.57	-3.27	2.05	0		-6.01	-2.12	-0.2	-3.22	-3.15	0
400.5	-3.28	-4.74	0.16	-4.38	-0.34	0		-4.69	-1.17	-0.3	-4.67	-2.52	0		-4.33	-2.83	1.33	-7.56	-1.54	0		-8.27	-2.48	-1.15	-5.74	-3.71	0
401.4	-4.83	-6.27	-2.13	-8.57	1.22	0		-5.73	-3.4	-4.08	-7.1	-3.25	0		-0.24	-0.87	-1.66	-4.67	0.99	0		-7.34	-6.45	-2.88	-5.35	-4.03	0
402.3	-0.95	-2.62	-0.08	-3.59	1.19	0		-2.67	-0.36	0.02	-4.48	-3.38	0		1.63	4.85	4.72	-2.35	4.72	0		-9.6	-2.07	0.83	-2.97	-2.35	0
403.2	-5.01	-0.61	-2.12	-5.2	-1.65	0		-2.46	-0.44	-3.16	-9.75	-7.35	0		1.23	-0.38	-0.69	-6.98	-1.88	0		-7.13	-4.98	-1.6	-3.38	-1.99	0
404.1	0.44	0.13	-0.51	-3.33	2.62	0		1.05	1.69	2.19	-1.61	-0.5	0		-0.95	-0.84	-0.26	-7.67	1.13	0		-10.1	-3.37	-1.37	-3.07	-0.63	0
405	-1.54	-3.9	0.39	-2.98	1.05	0		-1.02	-2.8	-0.66	-5.89	-2.72	0		0.52	-0.63	-1.01	-6.54	-0.25	0		-4.77	-2.35	-0.54	-5.03	-4.91	0
405.9	-1.8	-2.76	-0.89	-6.88	-0.16	0		-2.51	-0.65	-1	-6.39	-2.24	0		-1.83	-0.39	-0.18	-4.71	-1.4	0		-11.15	-4.85	-1.58	-4.38	-5.39	0
406.8	-4.63	-6.17	-0.71	-6.7	-2.08	0		-6.69	-2.47	-2.09	-7.07	-5.64	0		-4.46	-0.35	1.1	-6.68	-1.64	0		-8.48	-5.22	0.12	-6.95	-2.75	0
407.7	-2.7	-6.03	1.63	-6.03	0.23	0		-2.95	-2.51	-1.34	-7.83	-5.15	0		-1.83	-0.77	-1.06	-7.71	-2.06	0		-7.34	-2.85	-1.2	-4.82	-3.89	0
408.6	-1.98	-4.23	-3.08	-6.98	1.87	0		-3.89	-4.6	-3.91	-6.28	-5.07	0		-2.66	-2.7	-5	-7.84	-2.01	0		-6.87	-1.42	-1.27	-4.95	-1.1	0
409.5	1.58	0.51	2.85	-0.21	5.44	0		-0.79	-2.27	0.4	-6.07	-1.61	0		0.5	1.37	2.15	-5.01	0.49	0		-5.27	-0.86	1.54	-3.17	-2.82	0
410.4	-2.38	-2.35	0.85	-1.74	-0.25	0		-2.17	2.02	1.6	-4.94	-3.83	0		-0.08	1.94	-1.09	-5.59	-1.27	0		-9.27	-5.77	-2.49	-7.74	-5.28	0
411.3	-1.46	-3.39	-2.66	-4.54	-0.65	0		-1.28	-1.15	-1.99	-6.26	-2.45	0		0.58	0.56	1.09	-4.47	3.6	0		-8.06	-3.29	-0.13	-4.25	-2.02	0
412.2	-5.21	-4.61	-2.23	-9.16	-1.34	0		-4.88	-2.6	-3.01	-9.18	-4.09	0		-2.47	-1.89	-0.85	-5.89	-0.23	0		-7.93	-5.21	-2.64	-5.83	-4	0
413.1	-5.26	-4.09	-2.03	-4.42	0.73	0		-3.13	-0.14	-1.95	-4.12	-2.79	0		-0.5	-0.69	0.99	-4.88	-1.02	0		-8.26	-3.77	1.4	-3.39	-4.05	0
414	-2	-0.8	-0.61	-7.77	0.16	0		-1.55	3.13	-0.64	-7.06	-2.61	0		-0.15	0.46	-0.45	-6.09	0.12	0		-7.63	-4.72	-1.48	-6.65	-4.47	0
414.9	-3.45	-1.73	3.32	-7.94	0.59	0		-4.93	-1.29	0.2	-6.09	-5.63	0		-0.53	0.83	-0.32	-5.68	-0.59	0		-10.38	-5.46	-2.36	-6.55	-6.25	0
415.8	-3.3	-2.57	-2.06	-4.29	-1.34	0		-2.69	2.23	0.43	-4.51	-2.48	0		-1.07	0.63	-1.75	-6.15	-2.58	0		-7.62	-4.37	-3.63	-5.48	-8.22	0
416.7	-1.08	-2.21	-1.47	-5.52	-0.37	0		-0.29	0.55	-0.59	-8.09	-1.11	0		1.55	2.17	2.28	-8.1	2.33	0		-5.39	-0.43	0.75	-3.96	-0.25	0
417.6	-3.14	-7.69	-2.36	-8.41	-3.32	0		-4.05	-4.07	-4.58	-6.58	-3.37	0		-2.4	-0.59	-1.08	-5.66	-0.18	0		-7.06	-0.12	0.19	-5.3	-2.89	0
418.5	-1.95	-3.12	-2.8	-4.25	0.41	0		-1.75	-1.31	-4.66	-8.31	-3.51	0		-0.02	0.43	0.61	-8.51	-0.9	0		-8.39	-1.94	1.02	-5.25	-1.47	0
419.4	-3.82	-6.88	-1.43	-9.19	0.33	0		-4.13	-0.86	-1.65	-6.97	-3.77	0		-0.52	-0.69	1.44	-7.9	-0.29	0		-8.85	-4.97	-5.02	-6.94	-2.6	0
420.3	1.16	2.39	4.21	-2.02	1.63	0		-2.79	3.66	1.26	-3.65	0.17	0		-5.55	-1.18	0.55	-7.44	-0.63	0		-7.03	-2.19	1.88	-2.83	2.24	0
421.2	-1.26	-3.32	-0.12	-2.92	3.3	0		-1.88	-0.03	-1.16	-5.95	-1.65	0		-0.37	-0.19	-0.59	-8.38	1.45	0		-8.03	-2.53	1.8	-2.37	-0.89	0
422.1	-3.56	-2.24	-0.55	-2.35	0.58	0		-2.93	-1.23	-1.88	-4.27	-4.32	0		-1.02	2.32	-0.01	-6.54	0.6	0		-10.73	-3.37	-1.65	-6.81	-4.33	0
423	-2.25	-1.48	2.27	0.06	1.51	0		-0.31	3.47	3.18	-0.73	-0.87	0		-0.13	0.94	2.6	-5.34	0.28	0		-7.26	-3.46	-0.09	-5.34	-2.56	0
423.9	-1.23	-2.3	2.18	-2.02	2.37	0		-3.68	-1.89	-0.09	-6.47	-4.51	0		0.39	0.89	1.53	-5.12	-0.35	0		-6.09	-0.19	2.1	-2.36	-2.9	0
424.8	-3.63	-3.78	-2.04	-6.9	0.07	0		-7.25	-2.78	-6.21	-10.7	-5.71	0		-2.64	-2.24	-3.42	-6.82	-3.69	0		-9.86	-5.91	-3.91	-5.18	-5.87	0
425.7	-0.32	-3.34	-2.93	-4.35	2.08	0		-3.27	-1.22	-3.18	-5.55	-3.02	0		-0.34	-0.22	2.64	-5.82	-0.62	0		-2.8	0.38	1.56	-0.91	1.54	0
426.6	-1.05	2.97	2.6	-0.74	3.96	0		-2.55	0.64	-3.37	-7.14	-4.73	0		-0.32	0.96	0.9	-5.65	-2.21	0		-4.55	-2.24	-1.08	-4.66	-3.22	0
427.5	-5.07	-3.08	-0.05	-5.33	-1.1	0		1.24	3.46	1.53	-2.92	0.54	0		2.02	4.68	1.68	-3	3.98	0		-8.99	0.5	2.74	-4.31	-2.13	0
428.4	-2.52	-1.47	-1.55	-5.21	2.24	0		-1.02	-0.79	-1.83	-4.33	-1.59	0		2.67	1.02	1.98	-3.78	2.7	0		-4.93	0.25	0.16	-4.15	-1.27	0
429.3	-1.6	-1.21	-1.31	-4.75	-0.71	0		-0.04	2.89	-0.68	-4.21	-2.08	0		2.11	0.87	1.95	-5.5	1.48	0		-6.66	-4.17	-1.14	-6.04	-5.18	0
430.2	-1.11	-0.3	-0.06	-1.79	1.12	0		-4.34	0.05	-3.19	-4.45	-2.31	0		-1.92	-2.1	-0.08	-6.32	-1.08	0		-6.59	-3.03	0.34	-4.55	-3.57	0
431.1	-5.44	-2.54	0.67	-2.6	-0.72	0		-6.76	-4.26	-2.52	-6.96	-6.28	0		-1.79	-2.19	-0.61	-6.62	-3.32	0		-5.51	-2.27	-0.4	-5.08	-1.79	0
432	-0.47	-1.93	3.07	-3.43	4.58	0		-5.13	0.72	-0.22	-4.46	-2.67	0		-2.92	-0.18	-1.32	-7.76	-2.15	0		-6.57	-2.01	-1.67	-3.71	-2.54	0
432.9	-3.96	-2.24	-1.93	-4.84	1.23	0		-6.96	-1.45	-3.77	-7.47	-3.25	0		-1.93	0.46	-0.57	-8.51	-0.33	0		-5.12	-2.93	0.09	-5.94	-5.57	0
433.8	-3.08	-3.06	-0.84	-5.37	1.95	0		-3	-0.84	-2.32	-6.92	-3.79	0		-0.31	0.09	0.42	-6.03	-1.69	0		-7.46	-2.72	-2.31	-8.61	-2.16	0
434.7	-2.46	-1.3	0.09	-4.96	0.91	0		1.14	-1.24	-0.19	-4.33	1	0		3.13	1.09	0.91	-3.59	1.35	0		-8.38	-4.91	-2.98	-4.8	-3.74	0
435.6	-1.37	-1.52	1.22	-4.79	3.69	0		-1.51	1.17	-0.98	-5.64	-3.32	0		-1	-0.37	-0.86	-8.95	-1.65	0		-8.6	-3.05	-0.91	-4.07	-2.99	0
436.5	-0.26	-1.31	3.28	-4.31	4.36	0		-3.03	-1.46	0.08	-7.17	-3.67	0		0.53	-0.45	-1.77	-6.94	-0.9	0		-9.18	-4.17	-3.2	-6.3	-3.54	0
437.4	-3.59	-6.35	-2.33	-5.54	0.96	0		-5.25	-3.26	-4.09	-8.83	-4.68	0		-4.66	-1.95	-1.72	-7.85	1.53	0		-8.53	-5.73	-2.77	-4.3	-1.63	0
438.3	-4.56	-3.56	-3.24	-6.31	-0.55	0		-5.08	-2.27	-3.18	-9.61	-3.92	0		0.48	0.85	0.95	-6.78	1.25	0		-10.48	-4.79	-1.68	-7.43	-3.2	0
439.2	-4.1	-3.57	0.23	-2.69	1.2	0		-2.1	1.41	1.51	-3.82	-1.38	0		-0.85	-2.55	0.36	-10.06	0.44	0		-11.06	-5.1	-1.06	-6.95	-5.01	0
440.1	-1.83	-0.25	4.11	-2.59	4.51	0		3.88	5.32	3.6	-1.13	-0.1	0		3.13	4.14	4.11	-4.35	2.35	0		-7.61	-1.78	0.13	-5.73	-4.59	0
441	-3.18	-3.94	-1.97	-8.3	0.23	0		-4.85	-3.01	-2.38	-8.81	-3.64	0		-6.33	-1.89	-4.64	-11.8	-1.71	0		-7.22	-0.45	-2.26	-5.97	-1.52	0
441.9	-0.01	1.2	-0.87	-1.33	3.78	0		-1.37	0.61	-0.99	-6.91	0.36	0		-3.5	1.06	-0.87	-10.18	-1.26	0		-6.29	0.86	-1.07	-7.44	-2.19	0
442.8	-2.74	-8.47	-1.73	-8	0.05	0		-3.16	-1.02	-1.29	-8.98	-4.46	0		-2.55	-0.01	-1.45	-9.31	-1.73	0		-8.82	-3.35	-3.09	-4.61	-4.62	0
443.7	-3.69	-0.89	-2.57	-8.17	-2.74	0		-4.53	0.77	-4.1	-7.45	-4.78	0		0.14	-1.48	-0.87	-6.54	-1.2	0		-9.16	-5.65	-2.33	-5.41	-4.66	0
444.6	-2.66	-3.73	0.1	-4.89	2.02	0		-3.38	0.45	-2.66	-5.2	-3.69	0		-1.72	0.73	-0.3	-6.08	-1.29	0		-7.87	-4.75	-2.98	-5.44	-4.16	0
445.5	-1.64	-3.46	-0.81	-3.56	1.52	0		-2.39	-2.95	-2.01	-6.3	-2.67	0		-1.58	-2.22	-3.32	-7.42	-1.99	0		-8.29	-3.27	-2.12	-5.4	-4.8	0
446.4	-0.76	-4.32	-0.62	-4.47	1.9	0		-1.7	-1.56	-3.41	-4.25	-4.91	0		-2	-1.78	-1.06	-3.89	-3.44	0		-11.51	-3.73	-1.02	-5.47	-3.44	0
447.3	-3.42	-3.51	-2.28	-6.89	1.93	0		-3.88	-2.12	-1.27	-6.59	-0.76	0		-0.67	-2.36	1.15	-9.05	0.46	0		-6.97	-3.82	0.39	-5.79	-0.74	0
448.2	-1.52	-1.39	0.52	-6.37	1.93	0		-1.2	-0.88	0.34	-4.23	-1.83	0		-1.69	-1.95	-1.18	-8.4	-1.05	0		-7.99	-3.86	-2.82	-6.48	-5.09	0
449.1	-3	-4.98	-4.85	-5.34	-3.23	0		0.32	1.31	-1.03	-3.8	-4.92	0		1.68	0.49	-0.15	-6.91	-0.67	0		-6.86	-1.54	0.47	-6.1	-4.5	0
450	-5.35	-6.46	-1.65	-4.36	-3.67	0		-6.1	-2.03	-0.7	-7.05	-6.35	0		1.78	2.26	0.89	-5.79	-0.55	0		-4.21	-1.87	0.17	-5.15	-4.63	0
450.9	-0.07	-3.02	1.88	-4.94	5.19	0		-1.05	0.79	1.92	-2.75	-1.44	0		0.15	1.44	3.21	-7.76	1.2	0		-8.98	-3.77	-3.03	-6.99	-1.95	0
451.8	-3.02	-3.08	0.73	-2.3	1.99	0		0.55	3.27	0.81	-3.04	0.81	0		-1.09	0.9	-2.76	-7.6	1.35	0		-9.34	-1.66	-1.92	-6.03	-5.01	0
0	0	0	0	0	0	0		0	0	0	0	0	0		0	0	0	0	0	0		0	0	0	0	0	0
0	0	0	0	0	0	0		0	0	0	0	0	0		0	0	0	0	0	0		0	0	0	0	0	0
0	0	0	0	0	0	0		0	0	0	0	0	0		0	0	0	0	0	0		0	0	0	0	0	0
0	0	0	0	0	0	0		0	0	0	0	0	0		0	0	0	0	0	0		0	0	0	0	0	0
0	0	0	0	0	0	0		0	0	0	0	0	0		0	0	0	0	0	0		0	0	0	0	0	0
0	0	0	0	0	0	0		0	0	0	0	0	0		0	0	0	0	0	0		0	0	0	0	0	0
0	0	0	0	0	0	0		0	0	0	0	0	0		0	0	0	0	0	0		0	0	0	0	0	0
0	0	0	0	0	0	0		0	0	0	0	0	0		0	0	0	0	0	0		0	0	0	0	0	0
0	0	0	0	0	0	0		0	0	0	0	0	0		0	0	0	0	0	0		0	0	0	0	0	0
0	0	0	0	0	0	0		0	0	0	0	0	0		0	0	0	0	0	0		0	0	0	0	0	0
0	0	0	0	0	0	0		0	0	0	0	0	0		0	0	0	0	0	0		0	0	0	0	0	0
0	0	0	0	0	0	0		0	0	0	0	0	0		0	0	0	0	0	0		0	0	0	0	0	0
0	0	0	0	0	0	0		0	0	0	0	0	0		0	0	0	0	0	0		0	0	0	0	0	0
0	0	0	0	0	0	0		0	0	0	0	0	0		0	0	0	0	0	0		0	0	0	0	0	0
0	0	0	0	0	0	0		0	0	0	0	0	0		0	0	0	0	0	0		0	0	0	0	0	0
0	0	0	0	0	0	0		0	0	0	0	0	0		0	0	0	0	0	0		0	0	0	0	0	0
0	0	0	0	0	0	0		0	0	0	0	0	0		0	0	0	0	0	0		0	0	0	0	0	0
0	0	0	0	0	0	0		0	0	0	0	0	0		0	0	0	0	0	0		0	0	0	0	0	0
0	0	0	0	0	0	0		0	0	0	0	0	0		0	0	0	0	0	0		0	0	0	0	0	0
0	0	0	0	0	0	0		0	0	0	0	0	0		0	0	0	0	0	0		0	0	0	0	0	0
0	0	0	0	0	0	0		0	0	0	0	0	0		0	0	0	0	0	0		0	0	0	0	0	0
0	0	0	0	0	0	0		0	0	0	0	0	0		0	0	0	0	0	0		0	0	0	0	0	0
0	0	0	0	0	0	0		0	0	0	0	0	0		0	0	0	0	0	0		0	0	0	0	0	0
0	0	0	0	0	0	0		0	0	0	0	0	0		0	0	0	0	0	0		0	0	0	0	0	0
0	0	0	0	0	0	0		0	0	0	0	0	0		0	0	0	0	0	0		0	0	0	0	0	0
0	0	0	0	0	0	0		0	0	0	0	0	0		0	0	0	0	0	0		0	0	0	0	0	0
0	0	0	0	0	0	0		0	0	0	0	0	0		0	0	0	0	0	0		0	0	0	0	0	0
0	0	0	0	0	0	0		0	0	0	0	0	0		0	0	0	0	0	0		0	0	0	0	0	0
0	0	0	0	0	0	0		0	0	0	0	0	0		0	0	0	0	0	0		0	0	0	0	0	0
0	0	0	0	0	0	0		0	0	0	0	0	0		0	0	0	0	0	0		0	0	0	0	0	0
0	0	0	0	0	0	0		0	0	0	0	0	0		0	0	0	0	0	0		0	0	0	0	0	0
0	0	0	0	0	0	0		0	0	0	0	0	0		0	0	0	0	0	0		0	0	0	0	0	0
0	0	0	0	0	0	0		0	0	0	0	0	0		0	0	0	0	0	0		0	0	0	0	0	0
0	0	0	0	0	0	0		0	0	0	0	0	0		0	0	0	0	0	0		0	0	0	0	0	0
0	0	0	0	0	0	0		0	0	0	0	0	0		0	0	0	0	0	0		0	0	0	0	0	0
0	0	0	0	0	0	0		0	0	0	0	0	0		0	0	0	0	0	0		0	0	0	0	0	0
0	0	0	0	0	0	0		0	0	0	0	0	0		0	0	0	0	0	0		0	0	0	0	0	0
0	0	0	0	0	0	0		0	0	0	0	0	0		0	0	0	0	0	0		0	0	0	0	0	0
0	0	0	0	0	0	0		0	0	0	0	0	0		0	0	0	0	0	0		0	0	0	0	0	0
0	0	0	0	0	0	0		0	0	0	0	0	0		0	0	0	0	0	0		0	0	0	0	0	0
0	0	0	0	0	0	0		0	0	0	0	0	0		0	0	0	0	0	0		0	0	0	0	0	0
0	0	0	0	0	0	0		0	0	0	0	0	0		0	0	0	0	0	0		0	0	0	0	0	0
0	0	0	0	0	0	0		0	0	0	0	0	0		0	0	0	0	0	0		0	0	0	0	0	0
0	0	0	0	0	0	0		0	0	0	0	0	0		0	0	0	0	0	0		0	0	0	0	0	0
0	0	0	0	0	0	0		0	0	0	0	0	0		0	0	0	0	0	0		0	0	0	0	0	0
0	0	0	0	0	0	0		0	0	0	0	0	0		0	0	0	0	0	0		0	0	0	0	0	0
0	0	0	0	0	0	0		0	0	0	0	0	0		0	0	0	0	0	0		0	0	0	0	0	0
0	0	0	0	0	0	0		0	0	0	0	0	0		0	0	0	0	0	0		0	0	0	0	0	0
0	0	0	0	0	0	0		0	0	0	0	0	0		0	0	0	0	0	0		0	0	0	0	0	0
0	0	0	0	0	0	0		0	0	0	0	0	0		0	0	0	0	0	0		0	0	0	0	0	0
0	0	0	0	0	0	0		0	0	0	0	0	0		0	0	0	0	0	0		0	0	0	0	0	0
0	0	0	0	0	0	0		0	0	0	0	0	0		0	0	0	0	0	0		0	0	0	0	0	0
0	0	0	0	0	0	0		0	0	0	0	0	0		0	0	0	0	0	0		0	0	0	0	0	0
0	0	0	0	0	0	0		0	0	0	0	0	0		0	0	0	0	0	0		0	0	0	0	0	0
0	0	0	0	0	0	0		0	0	0	0	0	0		0	0	0	0	0	0		0	0	0	0	0	0
0	0	0	0	0	0	0		0	0	0	0	0	0		0	0	0	0	0	0		0	0	0	0	0	0
0	0	0	0	0	0	0		0	0	0	0	0	0		0	0	0	0	0	0		0	0	0	0	0	0
0	0	0	0	0	0	0		0	0	0	0	0	0		0	0	0	0	0	0		0	0	0	0	0	0
0	0	0	0	0	0	0		0	0	0	0	0	0		0	0	0	0	0	0		0	0	0	0	0	0
0	0	0	0	0	0	0		0	0	0	0	0	0		0	0	0	0	0	0		0	0	0	0	0	0
0	0	0	0	0	0	0		0	0	0	0	0	0		0	0	0	0	0	0		0	0	0	0	0	0
0	0	0	0	0	0	0		0	0	0	0	0	0		0	0	0	0	0	0		0	0	0	0	0	0
0	0	0	0	0	0	0		0	0	0	0	0	0		0	0	0	0	0	0		0	0	0	0	0	0
0	0	0	0	0	0	0		0	0	0	0	0	0		0	0	0	0	0	0		0	0	0	0	0	0
0	0	0	0	0	0	0		0	0	0	0	0	0		0	0	0	0	0	0		0	0	0	0	0	0
0	0	0	0	0	0	0		0	0	0	0	0	0		0	0	0	0	0	0		0	0	0	0	0	0
0	0	0	0	0	0	0		0	0	0	0	0	0		0	0	0	0	0	0		0	0	0	0	0	0
0	0	0	0	0	0	0		0	0	0	0	0	0		0	0	0	0	0	0		0	0	0	0	0	0
0	0	0	0	0	0	0		0	0	0	0	0	0		0	0	0	0	0	0		0	0	0	0	0	0
0	0	0	0	0	0	0		0	0	0	0	0	0		0	0	0	0	0	0		0	0	0	0	0	0
0	0	0	0	0	0	0		0	0	0	0	0	0		0	0	0	0	0	0		0	0	0	0	0	0
0	0	0	0	0	0	0		0	0	0	0	0	0		0	0	0	0	0	0		0	0	0	0	0	0
0	0	0	0	0	0	0		0	0	0	0	0	0		0	0	0	0	0	0		0	0	0	0	0	0
0	0	0	0	0	0	0		0	0	0	0	0	0		0	0	0	0	0	0		0	0	0	0	0	0
0	0	0	0	0	0	0		0	0	0	0	0	0		0	0	0	0	0	0		0	0	0	0	0	0
0	0	0	0	0	0	0		0	0	0	0	0	0		0	0	0	0	0	0		0	0	0	0	0	0
0	0	0	0	0	0	0		0	0	0	0	0	0		0	0	0	0	0	0		0	0	0	0	0	0
0	0	0	0	0	0	0		0	0	0	0	0	0		0	0	0	0	0	0		0	0	0	0	0	0
0	0	0	0	0	0	0		0	0	0	0	0	0		0	0	0	0	0	0		0	0	0	0	0	0
0	0	0	0	0	0	0		0	0	0	0	0	0		0	0	0	0	0	0		0	0	0	0	0	0
0	0	0	0	0	0	0		0	0	0	0	0	0		0	0	0	0	0	0		0	0	0	0	0	0
0	0	0	0	0	0	0		0	0	0	0	0	0		0	0	0	0	0	0		0	0	0	0	0	0
0	0	0	0	0	0	0		0	0	0	0	0	0		0	0	0	0	0	0		0	0	0	0	0	0
0	0	0	0	0	0	0		0	0	0	0	0	0		0	0	0	0	0	0		0	0	0	0	0	0
0	0	0	0	0	0	0		0	0	0	0	0	0		0	0	0	0	0	0		0	0	0	0	0	0
0	0	0	0	0	0	0		0	0	0	0	0	0		0	0	0	0	0	0		0	0	0	0	0	0
0	0	0	0	0	0	0		0	0	0	0	0	0		0	0	0	0	0	0		0	0	0	0	0	0
0	0	0	0	0	0	0		0	0	0	0	0	0		0	0	0	0	0	0		0	0	0	0	0	0
0	0	0	0	0	0	0		0	0	0	0	0	0		0	0	0	0	0	0		0	0	0	0	0	0
0	0	0	0	0	0	0		0	0	0	0	0	0		0	0	0	0	0	0		0	0	0	0	0	0
0	0	0	0	0	0	0		0	0	0	0	0	0		0	0	0	0	0	0		0	0	0	0	0	0
0	0	0	0	0	0	0		0	0	0	0	0	0		0	0	0	0	0	0		0	0	0	0	0	0
0	0	0	0	0	0	0		0	0	0	0	0	0		0	0	0	0	0	0		0	0	0	0	0	0
0	0	0	0	0	0	0		0	0	0	0	0	0		0	0	0	0	0	0		0	0	0	0	0	0
0	0	0	0	0	0	0		0	0	0	0	0	0		0	0	0	0	0	0		0	0	0	0	0	0
0	0	0	0	0	0	0		0	0	0	0	0	0		0	0	0	0	0	0		0	0	0	0	0	0
0	0	0	0	0	0	0		0	0	0	0	0	0		0	0	0	0	0	0		0	0	0	0	0	0
0	0	0	0	0	0	0		0	0	0	0	0	0		0	0	0	0	0	0		0	0	0	0	0	0
0	0	0	0	0	0	0		0	0	0	0	0	0		0	0	0	0	0	0		0	0	0	0	0	0
0	0	0	0	0	0	0		0	0	0	0	0	0		0	0	0	0	0	0		0	0	0	0	0	0
0	0	0	0	0	0	0		0	0	0	0	0	0		0	0	0	0	0	0		0	0	0	0	0	0
0	0	0	0	0	0	0		0	0	0	0	0	0		0	0	0	0	0	0		0	0	0	0	0	0
0	0	0	0	0	0	0		0	0	0	0	0	0		0	0	0	0	0	0		0	0	0	0	0	0
0	0	0	0	0	0	0		0	0	0	0	0	0		0	0	0	0	0	0		0	0	0	0	0	0
0	0	0	0	0	0	0		0	0	0	0	0	0		0	0	0	0	0	0		0	0	0	0	0	0
0	0	0	0	0	0	0		0	0	0	0	0	0		0	0	0	0	0	0		0	0	0	0	0	0
0	0	0	0	0	0	0		0	0	0	0	0	0		0	0	0	0	0	0		0	0	0	0	0	0
0	0	0	0	0	0	0		0	0	0	0	0	0		0	0	0	0	0	0		0	0	0	0	0	0
0	0	0	0	0	0	0		0	0	0	0	0	0		0	0	0	0	0	0		0	0	0	0	0	0
0	0	0	0	0	0	0		0	0	0	0	0	0		0	0	0	0	0	0		0	0	0	0	0	0
0	0	0	0	0	0	0		0	0	0	0	0	0		0	0	0	0	0	0		0	0	0	0	0	0
0	0	0	0	0	0	0		0	0	0	0	0	0		0	0	0	0	0	0		0	0	0	0	0	0
0	0	0	0	0	0	0		0	0	0	0	0	0		0	0	0	0	0	0		0	0	0	0	0	0
0	0	0	0	0	0	0		0	0	0	0	0	0		0	0	0	0	0	0		0	0	0	0	0	0
0	0	0	0	0	0	0		0	0	0	0	0	0		0	0	0	0	0	0		0	0	0	0	0	0
0	0	0	0	0	0	0		0	0	0	0	0	0		0	0	0	0	0	0		0	0	0	0	0	0
0	0	0	0	0	0	0		0	0	0	0	0	0		0	0	0	0	0	0		0	0	0	0	0	0
0	0	0	0	0	0	0		0	0	0	0	0	0		0	0	0	0	0	0		0	0	0	0	0	0
0	0	0	0	0	0	0		0	0	0	0	0	0		0	0	0	0	0	0		0	0	0	0	0	0
0	0	0	0	0	0	0		0	0	0	0	0	0		0	0	0	0	0	0		0	0	0	0	0	0
0	0	0	0	0	0	0		0	0	0	0	0	0		0	0	0	0	0	0		0	0	0	0	0	0
0	0	0	0	0	0	0		0	0	0	0	0	0		0	0	0	0	0	0		0	0	0	0	0	0
0	0	0	0	0	0	0		0	0	0	0	0	0		0	0	0	0	0	0		0	0	0	0	0	0
0	0	0	0	0	0	0		0	0	0	0	0	0		0	0	0	0	0	0		0	0	0	0	0	0
0	0	0	0	0	0	0		0	0	0	0	0	0		0	0	0	0	0	0		0	0	0	0	0	0
0	0	0	0	0	0	0		0	0	0	0	0	0		0	0	0	0	0	0		0	0	0	0	0	0
0	0	0	0	0	0	0		0	0	0	0	0	0		0	0	0	0	0	0		0	0	0	0	0	0
0	0	0	0	0	0	0		0	0	0	0	0	0		0	0	0	0	0	0		0	0	0	0	0	0
0	0	0	0	0	0	0		0	0	0	0	0	0		0	0	0	0	0	0		0	0	0	0	0	0
0	0	0	0	0	0	0		0	0	0	0	0	0		0	0	0	0	0	0		0	0	0	0	0	0
0	0	0	0	0	0	0		0	0	0	0	0	0		0	0	0	0	0	0		0	0	0	0	0	0
0	0	0	0	0	0	0		0	0	0	0	0	0		0	0	0	0	0	0		0	0	0	0	0	0
0	0	0	0	0	0	0		0	0	0	0	0	0		0	0	0	0	0	0		0	0	0	0	0	0
0	0	0	0	0	0	0		0	0	0	0	0	0		0	0	0	0	0	0		0	0	0	0	0	0
0	0	0	0	0	0	0		0	0	0	0	0	0		0	0	0	0	0	0		0	0	0	0	0	0
0	0	0	0	0	0	0		0	0	0	0	0	0		0	0	0	0	0	0		0	0	0	0	0	0
0	0	0	0	0	0	0		0	0	0	0	0	0		0	0	0	0	0	0		0	0	0	0	0	0
0	0	0	0	0	0	0		0	0	0	0	0	0		0	0	0	0	0	0		0	0	0	0	0	0
0	0	0	0	0	0	0		0	0	0	0	0	0		0	0	0	0	0	0		0	0	0	0	0	0
0	0	0	0	0	0	0		0	0	0	0	0	0		0	0	0	0	0	0		0	0	0	0	0	0
0	0	0	0	0	0	0		0	0	0	0	0	0		0	0	0	0	0	0		0	0	0	0	0	0
0	0	0	0	0	0	0		0	0	0	0	0	0		0	0	0	0	0	0		0	0	0	0	0	0
0	0	0	0	0	0	0		0	0	0	0	0	0		0	0	0	0	0	0		0	0	0	0	0	0
0	0	0	0	0	0	0		0	0	0	0	0	0		0	0	0	0	0	0		0	0	0	0	0	0
0	0	0	0	0	0	0		0	0	0	0	0	0		0	0	0	0	0	0		0	0	0	0	0	0
0	0	0	0	0	0	0		0	0	0	0	0	0		0	0	0	0	0	0		0	0	0	0	0	0
0	0	0	0	0	0	0		0	0	0	0	0	0		0	0	0	0	0	0		0	0	0	0	0	0
0	0	0	0	0	0	0		0	0	0	0	0	0		0	0	0	0	0	0		0	0	0	0	0	0
0	0	0	0	0	0	0		0	0	0	0	0	0		0	0	0	0	0	0		0	0	0	0	0	0
0	0	0	0	0	0	0		0	0	0	0	0	0		0	0	0	0	0	0		0	0	0	0	0	0
0	0	0	0	0	0	0		0	0	0	0	0	0		0	0	0	0	0	0		0	0	0	0	0	0
0	0	0	0	0	0	0		0	0	0	0	0	0		0	0	0	0	0	0		0	0	0	0	0	0
0	0	0	0	0	0	0		0	0	0	0	0	0		0	0	0	0	0	0		0	0	0	0	0	0
0	0	0	0	0	0	0		0	0	0	0	0	0		0	0	0	0	0	0		0	0	0	0	0	0
0	0	0	0	0	0	0		0	0	0	0	0	0		0	0	0	0	0	0		0	0	0	0	0	0
0	0	0	0	0	0	0		0	0	0	0	0	0		0	0	0	0	0	0		0	0	0	0	0	0
0	0	0	0	0	0	0		0	0	0	0	0	0		0	0	0	0	0	0		0	0	0	0	0	0
0	0	0	0	0	0	0		0	0	0	0	0	0		0	0	0	0	0	0		0	0	0	0	0	0
0	0	0	0	0	0	0		0	0	0	0	0	0		0	0	0	0	0	0		0	0	0	0	0	0
0	0	0	0	0	0	0		0	0	0	0	0	0		0	0	0	0	0	0		0	0	0	0	0	0
0	0	0	0	0	0	0		0	0	0	0	0	0		0	0	0	0	0	0		0	0	0	0	0	0
0	0	0	0	0	0	0		0	0	0	0	0	0		0	0	0	0	0	0		0	0	0	0	0	0
0	0	0	0	0	0	0		0	0	0	0	0	0		0	0	0	0	0	0		0	0	0	0	0	0
0	0	0	0	0	0	0		0	0	0	0	0	0		0	0	0	0	0	0		0	0	0	0	0	0
0	0	0	0	0	0	0		0	0	0	0	0	0		0	0	0	0	0	0		0	0	0	0	0	0
0	0	0	0	0	0	0		0	0	0	0	0	0		0	0	0	0	0	0		0	0	0	0	0	0
0	0	0	0	0	0	0		0	0	0	0	0	0		0	0	0	0	0	0		0	0	0	0	0	0
0	0	0	0	0	0	0		0	0	0	0	0	0		0	0	0	0	0	0		0	0	0	0	0	0
0	0	0	0	0	0	0		0	0	0	0	0	0		0	0	0	0	0	0		0	0	0	0	0	0
0	0	0	0	0	0	0		0	0	0	0	0	0		0	0	0	0	0	0		0	0	0	0	0	0
0	0	0	0	0	0	0		0	0	0	0	0	0		0	0	0	0	0	0		0	0	0	0	0	0
0	0	0	0	0	0	0		0	0	0	0	0	0		0	0	0	0	0	0		0	0	0	0	0	0
0	0	0	0	0	0	0		0	0	0	0	0	0		0	0	0	0	0	0		0	0	0	0	0	0
0	0	0	0	0	0	0		0	0	0	0	0	0		0	0	0	0	0	0		0	0	0	0	0	0
0	0	0	0	0	0	0		0	0	0	0	0	0		0	0	0	0	0	0		0	0	0	0	0	0
0	0	0	0	0	0	0		0	0	0	0	0	0		0	0	0	0	0	0		0	0	0	0	0	0
0	0	0	0	0	0	0		0	0	0	0	0	0		0	0	0	0	0	0		0	0	0	0	0	0
0	0	0	0	0	0	0		0	0	0	0	0	0		0	0	0	0	0	0		0	0	0	0	0	0
0	0	0	0	0	0	0		0	0	0	0	0	0		0	0	0	0	0	0		0	0	0	0	0	0
0	0	0	0	0	0	0		0	0	0	0	0	0		0	0	0	0	0	0		0	0	0	0	0	0
0	0	0	0	0	0	0		0	0	0	0	0	0		0	0	0	0	0	0		0	0	0	0	0	0
0	0	0	0	0	0	0		0	0	0	0	0	0		0	0	0	0	0	0		0	0	0	0	0	0
0	0	0	0	0	0	0		0	0	0	0	0	0		0	0	0	0	0	0		0	0	0	0	0	0
0	0	0	0	0	0	0		0	0	0	0	0	0		0	0	0	0	0	0		0	0	0	0	0	0
0	0	0	0	0	0	0		0	0	0	0	0	0		0	0	0	0	0	0		0	0	0	0	0	0
0	0	0	0	0	0	0		0	0	0	0	0	0		0	0	0	0	0	0		0	0	0	0	0	0
0	0	0	0	0	0	0		0	0	0	0	0	0		0	0	0	0	0	0		0	0	0	0	0	0
0	0	0	0	0	0	0		0	0	0	0	0	0		0	0	0	0	0	0		0	0	0	0	0	0
0	0	0	0	0	0	0		0	0	0	0	0	0		0	0	0	0	0	0		0	0	0	0	0	0
0	0	0	0	0	0	0		0	0	0	0	0	0		0	0	0	0	0	0		0	0	0	0	0	0
0	0	0	0	0	0	0		0	0	0	0	0	0		0	0	0	0	0	0		0	0	0	0	0	0
0	0	0	0	0	0	0		0	0	0	0	0	0		0	0	0	0	0	0		0	0	0	0	0	0
0	0	0	0	0	0	0		0	0	0	0	0	0		0	0	0	0	0	0		0	0	0	0	0	0
0	0	0	0	0	0	0		0	0	0	0	0	0		0	0	0	0	0	0		0	0	0	0	0	0
0	0	0	0	0	0	0		0	0	0	0	0	0		0	0	0	0	0	0		0	0	0	0	0	0
0	0	0	0	0	0	0		0	0	0	0	0	0		0	0	0	0	0	0		0	0	0	0	0	0
0	0	0	0	0	0	0		0	0	0	0	0	0		0	0	0	0	0	0		0	0	0	0	0	0
0	0	0	0	0	0	0		0	0	0	0	0	0		0	0	0	0	0	0		0	0	0	0	0	0
0	0	0	0	0	0	0		0	0	0	0	0	0		0	0	0	0	0	0		0	0	0	0	0	0
0	0	0	0	0	0	0		0	0	0	0	0	0		0	0	0	0	0	0		0	0	0	0	0	0
0	0	0	0	0	0	0		0	0	0	0	0	0		0	0	0	0	0	0		0	0	0	0	0	0
0	0	0	0	0	0	0		0	0	0	0	0	0		0	0	0	0	0	0		0	0	0	0	0	0
0	0	0	0	0	0	0		0	0	0	0	0	0		0	0	0	0	0	0		0	0	0	0	0	0
0	0	0	0	0	0	0		0	0	0	0	0	0		0	0	0	0	0	0		0	0	0	0	0	0
0	0	0	0	0	0	0		0	0	0	0	0	0		0	0	0	0	0	0		0	0	0	0	0	0
0	0	0	0	0	0	0		0	0	0	0	0	0		0	0	0	0	0	0		0	0	0	0	0	0
0	0	0	0	0	0	0		0	0	0	0	0	0		0	0	0	0	0	0		0	0	0	0	0	0
0	0	0	0	0	0	0		0	0	0	0	0	0		0	0	0	0	0	0		0	0	0	0	0	0
0	0	0	0	0	0	0		0	0	0	0	0	0		0	0	0	0	0	0		0	0	0	0	0	0
0	0	0	0	0	0	0		0	0	0	0	0	0		0	0	0	0	0	0		0	0	0	0	0	0
0	0	0	0	0	0	0		0	0	0	0	0	0		0	0	0	0	0	0		0	0	0	0	0	0
0	0	0	0	0	0	0		0	0	0	0	0	0		0	0	0	0	0	0		0	0	0	0	0	0
0	0	0	0	0	0	0		0	0	0	0	0	0		0	0	0	0	0	0		0	0	0	0	0	0
0	0	0	0	0	0	0		0	0	0	0	0	0		0	0	0	0	0	0		0	0	0	0	0	0
0	0	0	0	0	0	0		0	0	0	0	0	0		0	0	0	0	0	0		0	0	0	0	0	0
0	0	0	0	0	0	0		0	0	0	0	0	0		0	0	0	0	0	0		0	0	0	0	0	0
0	0	0	0	0	0	0		0	0	0	0	0	0		0	0	0	0	0	0		0	0	0	0	0	0
0	0	0	0	0	0	0		0	0	0	0	0	0		0	0	0	0	0	0		0	0	0	0	0	0
0	0	0	0	0	0	0		0	0	0	0	0	0		0	0	0	0	0	0		0	0	0	0	0	0
0	0	0	0	0	0	0		0	0	0	0	0	0		0	0	0	0	0	0		0	0	0	0	0	0
0	0	0	0	0	0	0		0	0	0	0	0	0		0	0	0	0	0	0		0	0	0	0	0	0
0	0	0	0	0	0	0		0	0	0	0	0	0		0	0	0	0	0	0		0	0	0	0	0	0
0	0	0	0	0	0	0		0	0	0	0	0	0		0	0	0	0	0	0		0	0	0	0	0	0
0	0	0	0	0	0	0		0	0	0	0	0	0		0	0	0	0	0	0		0	0	0	0	0	0
0	0	0	0	0	0	0		0	0	0	0	0	0		0	0	0	0	0	0		0	0	0	0	0	0
0	0	0	0	0	0	0		0	0	0	0	0	0		0	0	0	0	0	0		0	0	0	0	0	0
0	0	0	0	0	0	0		0	0	0	0	0	0		0	0	0	0	0	0		0	0	0	0	0	0
0	0	0	0	0	0	0		0	0	0	0	0	0		0	0	0	0	0	0		0	0	0	0	0	0
0	0	0	0	0	0	0		0	0	0	0	0	0		0	0	0	0	0	0		0	0	0	0	0	0
0	0	0	0	0	0	0		0	0	0	0	0	0		0	0	0	0	0	0		0	0	0	0	0	0
0	0	0	0	0	0	0		0	0	0	0	0	0		0	0	0	0	0	0		0	0	0	0	0	0
0	0	0	0	0	0	0		0	0	0	0	0	0		0	0	0	0	0	0		0	0	0	0	0	0
0	0	0	0	0	0	0		0	0	0	0	0	0		0	0	0	0	0	0		0	0	0	0	0	0
0	0	0	0	0	0	0		0	0	0	0	0	0		0	0	0	0	0	0		0	0	0	0	0	0
0	0	0	0	0	0	0		0	0	0	0	0	0		0	0	0	0	0	0		0	0	0	0	0	0
0	0	0	0	0	0	0		0	0	0	0	0	0		0	0	0	0	0	0		0	0	0	0	0	0
0	0	0	0	0	0	0		0	0	0	0	0	0		0	0	0	0	0	0		0	0	0	0	0	0
0	0	0	0	0	0	0		0	0	0	0	0	0		0	0	0	0	0	0		0	0	0	0	0	0
0	0	0	0	0	0	0		0	0	0	0	0	0		0	0	0	0	0	0		0	0	0	0	0	0
0	0	0	0	0	0	0		0	0	0	0	0	0		0	0	0	0	0	0		0	0	0	0	0	0
0	0	0	0	0	0	0		0	0	0	0	0	0		0	0	0	0	0	0		0	0	0	0	0	0
0	0	0	0	0	0	0		0	0	0	0	0	0		0	0	0	0	0	0		0	0	0	0	0	0
0	0	0	0	0	0	0		0	0	0	0	0	0		0	0	0	0	0	0		0	0	0	0	0	0
0	0	0	0	0	0	0		0	0	0	0	0	0		0	0	0	0	0	0		0	0	0	0	0	0
0	0	0	0	0	0	0		0	0	0	0	0	0		0	0	0	0	0	0		0	0	0	0	0	0
0	0	0	0	0	0	0		0	0	0	0	0	0		0	0	0	0	0	0		0	0	0	0	0	0
0	0	0	0	0	0	0		0	0	0	0	0	0		0	0	0	0	0	0		0	0	0	0	0	0
0	0	0	0	0	0	0		0	0	0	0	0	0		0	0	0	0	0	0		0	0	0	0	0	0
0	0	0	0	0	0	0		0	0	0	0	0	0		0	0	0	0	0	0		0	0	0	0	0	0
0	0	0	0	0	0	0		0	0	0	0	0	0		0	0	0	0	0	0		0	0	0	0	0	0
0	0	0	0	0	0	0		0	0	0	0	0	0		0	0	0	0	0	0		0	0	0	0	0	0
0	0	0	0	0	0	0		0	0	0	0	0	0		0	0	0	0	0	0		0	0	0	0	0	0
0	0	0	0	0	0	0		0	0	0	0	0	0		0	0	0	0	0	0		0	0	0	0	0	0
0	0	0	0	0	0	0		0	0	0	0	0	0		0	0	0	0	0	0		0	0	0	0	0	0
0	0	0	0	0	0	0		0	0	0	0	0	0		0	0	0	0	0	0		0	0	0	0	0	0
0	0	0	0	0	0	0		0	0	0	0	0	0		0	0	0	0	0	0		0	0	0	0	0	0

## Sheet: Data corrected cropped
X	L1A1	L1A2	L1A3	L1A4	L1A5	L1A6		L2A1	L2A2	L2A3	L2A4	L2A5	L2A6		L3A1	L3A2	L3A3	L3A4	L3A5	L3A6		L4A1	L4A2	L4A3	L4A4	L4A5	L4A6
-3.6	1.66	2.72	2.13	0.61	2.98	0		0.51	-2.56	0.6	-0.99	0.77	0		2.9	-0.8	1.72	2.39	0.69	0		2.61	0.53	-0.42	-0.75	-0.07	0
-2.7	0.72	-1.29	-1.42	-2.24	-1.76	0		1.24	1.93	1.48	1.68	-1.04	0		0.62	-2.16	-1.85	-0.89	-3.16	0		-1.83	-4.19	-2.46	-1.3	-3.24	0
-1.8	0.36	0.54	-0.82	2.98	0	0		-0.81	-1.04	1.9	-0.31	-2.26	0		1.04	1.65	3.41	1.88	-0.43	0		-0.52	-0.67	-0.43	-0.74	-0.69	0
-0.9	3.98	3	3.21	2.43	4.28	0		-0.07	1.74	0.27	0.27	0.81	0		0.29	3.17	0.13	0.38	1.4	0		0.12	0.66	0.92	-0.87	0.07	0
0	0.29	2.96	-0.89	1.32	0.73	0		1.48	-1.27	-3.34	-0.69	-1.91	0		-0.07	-1.64	-2.21	0.09	-0.66	0		-2.22	-2.53	-3.74	-3.57	-2.7	0
0.9	2.22	3.17	3.64	-0.43	3.68	0		-3.4	-0.01	-1.66	-2.32	0.07	0		-1.63	-2.28	-2.5	1.88	0.51	0		0.63	0.75	0.83	3.25	1.76	0
1.8	0.86	3.34	-2.59	-2.14	-1.19	0		-3.95	-1.39	-3.12	-5.61	-4.67	0		-1.21	-2.54	-3.81	-1.83	-1.48	0		-0.87	-1.07	-2.29	1.74	1.86	0
2.7	1.57	4.29	2.59	3.28	5.43	0		-2.18	-0.28	-0.57	-0.81	-2.63	0		-0.85	1.78	-1.54	2.32	1.97	0		-0.5	0.63	-2.19	2.06	-0.26	0
3.6	2	1.48	-1.02	0.75	-1.14	0		-1.03	1.8	-1.02	0.01	-2.99	0		0.08	1.82	-0.17	3.88	1.41	0		0.13	-0.79	-0.34	1.18	-2.16	0
4.5	2.62	2.18	0.63	1.14	1.19	0		-2.19	-2.34	-2.7	-0.94	-2.22	0		0.81	2	-0.85	2.16	-0.36	0		-0.25	0.93	-0.02	-0.81	-0.62	0
5.4	-3.43	-1.55	-1.81	0.94	0.55	0		-3.89	-0.18	-2.21	-0.51	-1.42	0		-1.38	1.96	-2.94	0.76	-0.08	0		0.31	-0.8	0.15	0.4	-1.46	0
6.3	2.72	2.58	1.96	1.04	2.25	0		-0.36	-0.4	0.66	0.41	0.63	0		0.6	-0.79	-2.08	2.02	2.96	0		0.9	-0.76	-3.51	-0.45	-1.8	0
7.2	5.17	5.03	2.98	2.38	3.91	0		-3.42	0.36	0.53	2.2	-0.34	0		0.29	0.74	1.25	3.78	0.89	0		1.47	0.24	-1.62	-0.15	-0.52	0
8.1	1.34	2.62	-1.02	-0.11	1.13	0		-4.5	-4.09	-3.81	-2.6	-5.05	0		-1.43	-1.67	-3.99	0.32	-4.14	0		-1.02	-2.41	-1.96	-0.29	-1.08	0
9	0.01	3.67	0.41	0.98	-2.36	0		-1.49	2.31	-3.61	0.53	-4.11	0		3.46	3.53	-2.12	3.36	0.05	0		-3.28	-2.79	-3.8	1.72	-3.19	0
9.9	-0.22	0.5	-0.26	2.57	-4.19	0		-4.34	-2.87	-4.65	-3.81	-6.25	0		-3.56	-3.69	-4.61	-3.31	-7.68	0		-5.28	-4.45	-1.66	0.46	-10.31	0
10.8	-3.51	-3.59	-1.34	-1.74	-9.94	0		-6.07	-2.81	-4.09	-1.8	-8.49	0		-1.65	1.22	-2.32	2.19	-3.47	0		-6.3	-2.24	-4.75	0.15	-8.38	0
11.7	2.17	-1.04	1.28	-0.64	-9.27	0		-3.9	-3.35	-4.11	-1.86	-10.11	0		-1.24	-1.66	-0.74	0.29	-6.21	0		-5.63	-1.51	-1.52	0.78	-8.17	0
12.6	3.81	0.52	2.71	4.69	-7.79	0		0.35	0.63	-0.99	2.4	-3.37	0		-1.96	-2.29	-2.79	-2.26	-6.24	0		-7.3	-2.13	-4.28	-2.43	-12.4	0
13.5	-2.55	-3.08	-1.11	0.98	-13.46	0		-1.24	-0.02	0.31	-0.41	-7.28	0		0.83	1.57	-1.02	-1.52	-5.89	0		-4.86	-0.05	-4.11	-0.89	-9.24	0
14.4	1.53	2.53	1.57	4.74	-9.99	0		-1.51	0.14	-1.57	-1.78	-9.82	0		-0.36	2.63	-1.7	-2.34	-7.68	0		-4.16	-0.51	-2.19	1.87	-8.85	0
15.3	5.54	-0.9	0.62	3.18	-7.79	0		-1.68	-2.6	-4.35	-1.29	-6.09	0		1.58	3.46	0.35	4.11	-3.7	0		-8.29	-2.77	-4.88	0.42	-12.74	0
16.2	1.18	1.9	0.62	3.03	-11.77	0		-3.89	1.07	-0.94	-1.33	-9.43	0		0.76	0.71	-2.5	0.84	-7.7	0		-7.3	-2.03	-8.07	-2.5	-13.27	0
17.1	3.58	-0.63	0.45	2.38	-9.56	0		-2.15	-2.96	-3.5	-1.21	-10.31	0		1.47	-0.93	-2.18	0.6	-6.57	0		-8.43	-4.08	-4.45	0.02	-15.15	0
18	0.88	-1.73	-0.48	0.79	-11.54	0		-0.68	-1.77	-3.59	-2.22	-9.66	0		1.58	-1.23	-2.4	0.76	-6.82	0		-5.84	-1.34	-3.42	-1.89	-10.63	0
18.9	-0.64	-4.4	-1.55	-0.08	-10.91	0		-0.52	-1.25	-2.05	-2.14	-7.18	0		4.61	2.77	2.06	2.51	-6.9	0		-5.82	-3.5	-3.91	-0.59	-15.83	0
19.8	3.58	1.28	1.73	1.47	-13.03	0		-2.65	0.38	-1.26	0.28	-6.76	0		1.25	4.01	0.79	3.43	-4.37	0		-5.67	-1.96	-2.82	-1.13	-13.24	0
20.7	-0.84	-5.36	-0.81	-1.11	-11.47	0		-4.15	-2.61	-2.84	-1.29	-11.09	0		-1.73	2.05	-5.31	4.18	-8.67	0		-5.92	-1.75	-6.12	0.32	-13.63	0
21.6	-0.65	-0.65	-0.35	-0.14	-16.18	0		-1.78	0.06	-0.39	-1.77	-7.96	0		0.43	3.37	2.33	2.47	-5.81	0		-3.43	-0.9	-0.83	0.05	-12.7	0
22.5	1.71	1.34	-0.48	3.96	-11.9	0		-4.07	-3.33	-3.23	-3.66	-9.95	0		-2	-1.49	-2.73	-0.63	-6.03	0		-9.84	-5.86	-5.84	-2.31	-12.14	0
23.4	-0.28	-3.46	-3.19	-0.75	-12.56	0		-3.03	-3.6	-5.2	-5.19	-9.94	0		1.62	0.05	0.13	0.26	-5.86	0		-5.85	-5.37	-5.98	-2.95	-16.42	0
24.3	3.9	0.5	3.71	3.6	-9.55	0		-0.48	1.68	-2.38	2.67	-7.09	0		0.23	0.02	-4.51	1.26	-7.5	0		-4.53	-1.79	-2.02	-0.39	-13.44	0
25.2	1.81	0.12	1.66	3.53	-11.2	0		-0.83	2.17	-1.8	-0.4	-7.76	0		1.29	4.49	-0.67	5.13	-4.95	0		-5.41	-1.68	-2.33	3.22	-11.88	0
26.1	-5.12	-5.41	-1.85	-2.17	-14.3	0		-5.3	0.28	-1.02	0.5	-8.99	0		0.49	5.55	1.7	4.7	-4.74	0		-8.75	-1.44	-1.87	0.4	-13.58	0
27	-1.4	-3.22	-0.02	1.14	-15.19	0		-3.77	-2.55	-1.49	-0.41	-9.15	0		-1.03	3.56	-0.3	3.12	-6.79	0		-8.14	0.64	-2.75	-1.71	-10.66	0
27.9	-0.84	-0.67	0.17	1.44	-13.25	0		-6.06	-0.7	-3.81	-3.65	-10.51	0		-0.39	4.81	-0.28	1.64	-7.6	0		-7.43	-1.04	-1.07	-1.62	-14.39	0
28.8	-1.65	-3.22	-0.72	0.24	-15	0		-5.49	-0.73	-3.82	-0.39	-11.11	0		-0.47	1.96	-1.17	2.32	-4.52	0		-7.89	-1.29	-2.02	3.47	-12.97	0
29.7	0.72	-2.02	-1.04	-2.39	-11.21	0		-1.75	-3.03	-5.69	-4.17	-9.57	0		3.02	1.76	-2.09	2.59	-6.91	0		-3.09	-3.2	-4.64	-1.73	-14.08	0
30.6	1.25	-2.67	0.52	-0.02	-13.99	0		-1.26	-1.51	1.13	-0.87	-9.32	0		2.04	2.34	-0.53	1.6	-5.72	0		-5.37	0.2	-2.85	0.89	-9.95	0
31.5	1.43	-2.56	0.91	0.91	-13.82	0		-3.77	-2.89	-3.03	0.48	-9.64	0		-0.3	2.19	-2.98	1.29	-8.42	0		-6.96	-1.2	-3.19	0.11	-13.72	0
32.4	0.31	-5.26	-1.95	0.3	-13.88	0		-1.32	-0.26	-3.18	0.56	-6.66	0		2.11	5.75	-0.98	1.05	-2.77	0		-5.91	-1.64	-2.32	-0.92	-14.18	0
33.3	-0.73	-5.41	-1.4	-2.24	-13.05	0		-4.6	-1	-2.41	-1.28	-8.85	0		-1.41	3.51	0.48	3.26	-5.98	0		-10.44	-2.8	-3.66	0.34	-11.45	0
34.2	2.02	-0.14	0.33	1.21	-9.42	0		0.27	2.17	-0.84	-0.3	-6.46	0		4.53	5.41	0.47	4.83	-5.4	0		-6.55	-3.59	-5.35	1.56	-14.83	0
35.1	-0.69	-2.97	0.4	0.09	-15.16	0		-3.64	-2.31	-5.92	-0.29	-11.73	0		1.68	4.74	-2.13	2.24	-7.48	0		-8.99	-2.9	-5.15	-3.21	-14.52	0
36	-0.49	-1.34	-2.79	-2.29	-10.04	0		-2.87	-2.04	-3.38	-3.24	-7.15	0		1.68	4.08	0.93	0.93	-5.61	0		-6.28	-2.93	-2.08	-0.53	-12.04	0
36.9	-0.88	-5.24	-0.18	-1.63	-11.09	0		-4.28	-0.16	0.14	-0.56	-4.93	0		0.04	3.5	-2.32	2.14	-7.25	0		-8.61	-2.84	-6.84	-1.66	-14.44	0
37.8	-1.69	-0.63	0.88	2.52	-12.77	0		-4.72	-1.57	-2.9	-0.96	-9.04	0		3.01	3.87	0.26	1.81	-4.87	0		-7.05	-1.66	-2.92	-2.28	-13.03	0
38.7	2.86	-2.33	0.98	1.13	-11.26	0		-0.28	-3.31	0.94	-0.81	-5.9	0		5.01	4.58	1.43	3.33	-4.61	0		-7.09	-3.31	-5.32	-0.81	-14.03	0
39.6	-0.17	-5.66	-1.24	-0.87	-11.65	0		0.04	-0.04	-1.11	-0.56	-8.33	0		3.39	5.94	1.38	0	-7.05	0		-7.28	0.51	-1.56	-2.76	-12.02	0
40.5	-1.38	-4.83	-1.01	-2.9	-12.75	0		-4.37	-2.88	-4.02	-2.1	-10.33	0		1.38	4.36	-1.92	2.76	-7.07	0		-7.73	-1.36	-3.92	-0.55	-13.55	0
41.4	-3.48	-4.93	-2.85	-1.26	-13.36	0		-3.29	-1.89	-2.29	-1.94	-8.39	0		-0.23	0.03	-2.14	-0.04	-4.3	0		-8.12	-5.18	-6	-4.09	-11.32	0
42.3	1.68	-2.34	3.35	3.22	-13.25	0		-0.6	-1.77	-0.9	0.1	-7.52	0		0.41	2.32	-0.88	0.07	-6.13	0		-8.03	-3.03	-4.04	-0.16	-12.02	0
43.2	1.14	-6.03	0.19	0.06	-10.69	0		-3.62	-4.06	-1.82	-1.36	-5.89	0		0.36	1.07	-2.89	0.59	-6.47	0		-10.47	-6.26	-8.24	-4.57	-17.5	0
44.1	1.86	-4.51	-0.42	2.18	-13.02	0		-6.01	-4.37	-4.51	0.36	-10.49	0		-1.85	0.95	-3.61	2.3	-9.08	0		-10.47	-2.31	-4.44	-1.79	-15.42	0
45	-1.45	-2.62	-1.84	-1.23	-14.4	0		-2.84	-1.71	-3.59	-2.05	-10.56	0		1.85	5.58	-0.81	5.02	-2.06	0		-6.72	-2.43	-6.18	-0.95	-11.55	0
45.9	1.69	-2.92	-0.12	1.74	-12.76	0		-1.19	-4.1	-1.86	-0.75	-9.81	0		2.93	2.76	-0.13	2.22	-6.67	0		-7.54	-3.95	-3.2	-1.57	-12.78	0
46.8	0.85	-5.44	-3.83	-1.5	-13.2	0		1.19	-3.42	0.1	0.1	-7.15	0		3.66	2.64	-1.98	2	-7.9	0		-8.41	-6.32	-3.22	-4.35	-16.07	0
47.7	2.54	-5.4	0.22	-1.2	-10.66	0		-1.9	-0.07	-1.37	1.97	-6.37	0		2.41	3.87	-1.46	0.31	-7.5	0		-9	-5.44	-5.24	-5.42	-16.15	0
48.6	-0.76	-3.64	-2.2	1.63	-13.69	0		-2.29	-1.35	-0.91	-0.19	-7.02	0		-0.07	4.32	-0.88	0.7	-6.61	0		-9.2	-3.46	-6.07	-2.1	-14.03	0
49.5	-1.07	-4.23	1.1	-2.49	-12.15	0		0.07	-1.12	0.35	-0.53	-8.27	0		1.28	3.57	-1.19	-0.09	-6.79	0		-10.29	-4.94	-4.74	-4	-17.14	0
50.4	-0.25	-3.57	-2.22	-0.76	-11.35	0		-2.4	1.15	-2.31	-1.84	-7.08	0		3.93	4.19	-0.49	4.42	-3.28	0		-9.04	-5.11	-5.41	-3.98	-13.31	0
51.3	1.53	-3.62	-1.95	1.94	-12.49	0		-1.24	-2.49	-4.74	-1.03	-7.18	0		0.32	5.23	0.49	1.54	-7.41	0		-12.94	-3.61	-3.08	-0.42	-16.13	0
52.2	2.94	-2.28	2.63	4.31	-8.61	0		-1.27	-2.87	1.32	1.71	-4.28	0		0.85	2.06	0.61	0.78	-6.34	0		-10.47	-5.84	-6.47	-4.91	-17.57	0
53.1	-0.8	-4.33	-0.07	-2.93	-14.31	0		-3.26	-4.2	-2.77	-3.98	-9.77	0		-0.29	1.88	-0.8	-0.26	-7.6	0		-9.18	-6.22	-5.1	-1.85	-15.2	0
54	0.01	-2.37	-0.74	-0.36	-10.68	0		-1.71	-3.02	-4.23	-4.92	-9.4	0		2.92	6.44	-1.04	3.61	-8.21	0		-12.61	-6.4	-10.15	-5.12	-20.32	0
54.9	1.43	-3.34	1.24	1.86	-10.07	0		1.3	-0.12	-1.18	-2.61	-7.72	0		3.05	6.31	0.14	1.23	-5.18	0		-9.47	-4.62	-6.28	-2.68	-13.74	0
55.8	-1.44	-2.04	-0.41	0.04	-13.5	0		-3.02	-0.08	-3.09	-0.42	-8.21	0		2.78	6.27	-1.79	1.93	-3.18	0		-8.95	-2.19	-6.53	-2.95	-14	0
56.7	3.4	-1.1	1.08	0.72	-7.93	0		-2.1	-2.66	-2.55	-2.6	-10.49	0		2.02	6.71	0.23	2.84	-7.06	0		-7.86	0.62	-4	-1.08	-13.32	0
57.6	-1.59	-4.58	-0.09	-2.38	-12.28	0		-3.69	-2.6	-3.86	-1.97	-8.16	0		-3.48	2.48	-4.13	-0.02	-8.96	0		-12.43	-5.18	-4.89	-5.61	-17.12	0
58.5	0.85	-2.99	-1.46	-0.13	-11.36	0		0.44	0.01	-1.91	1.22	-6.34	0		5.9	8.45	2.47	5.77	-1.98	0		-8.95	-3.69	-6.16	-2.39	-14.56	0
59.4	-0.66	-4.17	-1.13	-4.22	-11.99	0		-0.96	-1.05	-1.5	0.22	-8.81	0		1.32	5.1	-2.12	2.88	-7.64	0		-8.83	-4.74	-6.58	-2.1	-19.35	0
60.3	0.84	-5.04	-2.14	-1.15	-16.02	0		-1.89	-3.96	-4.57	-5.05	-11.34	0		2.08	5.12	-1.93	0.7	-4.02	0		-10.03	-2.07	-7.08	-4.53	-15.79	0
61.2	-1.76	-3.92	-1.83	-1.84	-11.39	0		2.45	1.1	2.84	0.95	-5.01	0		4.64	3.41	0.15	-0.21	-6.28	0		-10.59	-5.7	-7.47	-7.53	-13.96	0
62.1	-1.49	-1.36	-0.89	0	-10.61	0		-2.2	-0.29	-2.46	-2.23	-7.59	0		1.06	5.38	-0.96	0.74	-8.05	0		-8.52	-4.27	-7.38	-3.55	-14.85	0
63	3.32	-2.22	4.67	3.07	-6.33	0		-3.08	-2.99	-3.51	-0.31	-3.36	0		-1.15	3.2	-1.95	0.33	-5.96	0		-11.57	-6.18	-7.69	-6.52	-17.75	0
63.9	-0.51	-4.68	-0.91	0.58	-11.04	0		-2.37	-2.22	-4.14	-1.05	-6.52	0		2.78	6.64	-2.43	1.84	-7.99	0		-9.34	-3.32	-3.74	-2.6	-14.34	0
64.8	-2.53	-5.83	-3.01	-2.43	-14.3	0		-3.89	-6.02	-4.61	-4.2	-11.26	0		0.71	2.33	-1.43	-2.34	-7.92	0		-10.62	-6.74	-5.65	-5.35	-16.7	0
65.7	0.18	-5.54	-0.92	-1.25	-12.3	0		-3.47	-4.44	-6.32	-3.25	-10.65	0		2.45	5.15	-0.91	2.88	-8.39	0		-12.02	-3.48	-6.11	-6.46	-16.72	0
66.6	-0.78	-3.11	0.21	-1.11	-13.25	0		-2.79	-3.53	-2.74	-0.18	-9.98	0		0.23	4.55	-0.47	2.42	-7.49	0		-14.4	-6.94	-4.77	-5.61	-14.43	0
67.5	-4.14	-5.24	-3.93	-2.66	-12.09	0		-6.79	-3.61	-3.14	-3.81	-7.35	0		0.56	3.85	-0.01	1.17	-7.53	0		-9.62	-5.96	-5.16	-4.93	-19.24	0
68.4	-1.7	-4.49	-1.11	-0.9	-8.94	0		-6.5	-4.38	-5.39	-3.59	-7.24	0		-1.19	1.84	-4.62	0.81	-7.32	0		-10.45	-5.05	-5.45	-4.13	-13.32	0
69.3	0.58	-1.82	-1.24	0.78	-11.27	0		-3.3	1.61	-3.64	2.13	-5.75	0		-1.8	6.1	-3.68	3.29	-5.51	0		-13.35	-7	-8.76	-5.29	-16.9	0
70.2	-0.43	-5.22	-0.41	-0.33	-10.37	0		2.22	-3.22	-1.97	-1.57	-9.31	0		6.13	7.9	0.2	2.72	-3.42	0		-9.67	-2.93	-5.54	-2.65	-15.16	0
71.1	-1.47	-2.12	-0.53	0.13	-11.76	0		-3.49	-4.3	-4.61	-1.87	-7.87	0		1.39	4.27	-1.98	1.06	-6.2	0		-7.43	-2.12	-3.5	-2.13	-13.84	0
72	-0.82	-5.61	-1.91	-1.65	-11.07	0		-1.49	-3.78	-3.67	-3.03	-8.71	0		0.51	4.68	-2.85	-0.1	-6.52	0		-12.63	-4.83	-10.09	-2.81	-14.49	0
72.9	3.81	-5.24	1.46	1.28	-12.46	0		-4.61	-5.27	-5.85	-5.05	-11.26	0		-1.78	3.03	-3.5	0.99	-7.77	0		-11.93	-5.67	-5.31	-4.14	-15.79	0
73.8	-1.51	-5.16	0.8	-2.56	-14.24	0		-2.71	-4.12	-3.07	-4.57	-8.58	0		2.35	3.92	-1.88	0.42	-6.99	0		-11.96	-5.66	-7.98	-6.03	-14.8	0
74.7	-3.76	-6.92	-3.09	-4.21	-14.08	0		-3.2	-2.61	-5.52	-4.03	-9.52	0		2.1	5.55	-2.37	1.01	-6.57	0		-12.21	-3.66	-4.11	-4.72	-15.45	0
75.6	-0.87	-3.96	-2.77	-2.15	-13.1	0		-4.37	-3.89	-4.51	-3.63	-11.18	0		1.16	3.09	-6.85	-3.52	-9.32	0		-11.75	-6.65	-8.09	-6.7	-17.38	0
76.5	-1.84	-3.01	-3.74	0.18	-13.99	0		-4.87	-3.66	-4.8	-5.07	-9.46	0		2.69	4.62	-1.2	2.35	-6.31	0		-12.16	-4.14	-5.2	-5.68	-16.64	0
77.4	0.18	-4.22	-1.26	-0.4	-14.06	0		-4.59	-4.39	-5.11	-3.79	-9.81	0		0.08	2.8	-3.05	-0.79	-8.49	0		-11.38	-7.93	-6.21	-4.73	-15.4	0
78.3	-3.48	-10.01	-1.97	-3.02	-13.82	0		-0.83	-2.19	0.29	2.65	-5.92	0		3.39	5.12	0.99	2.65	-6.01	0		-10.4	-5.7	-6.16	-5.06	-16.44	0
79.2	-2.21	-7.69	-3.04	-1.03	-11.27	0		-3.95	-5.75	-3.78	-3.04	-10.15	0		3.79	5.32	-1.33	0.09	-7.82	0		-7.92	-2.23	-3.91	-5.53	-16.38	0
80.1	-4.44	-4.87	-3.73	-1.5	-14.17	0		-3.75	-1.36	-1.43	-0.78	-9.31	0		2.63	4.63	-0.42	0.26	-7	0		-14.97	-7.45	-8.4	-7.93	-18.26	0
81	-0.15	-5.14	0.3	-2.25	-10.92	0		-4.33	-2.5	-2.44	-3.91	-8.88	0		2.35	5.89	0.48	2.11	-9.27	0		-11.18	-3.15	-6.86	-3.61	-18.94	0
81.9	3.7	0.56	4.6	2.65	-6.41	0		-1.96	-3.72	-1.35	-2.38	-7.63	0		0.95	2.25	-1.94	0.64	-4.9	0		-6.57	-2.39	-5.15	-3.64	-11.75	0
82.8	-1.91	-5.17	-1.7	-2.99	-11.45	0		-3.27	-1.27	-1.97	-1.94	-3.59	0		1.74	6.88	-0.66	1.42	-2.13	0		-4.18	-2.42	-3.72	-5.52	-8.63	0
83.7	-0.91	-3.46	0.41	-0.26	-4.86	0		1.69	-1.28	0.18	-0.49	-3.26	0		4.77	6.58	-0.52	4.14	0.2	0		-3.67	-3.13	-0.84	-3.57	-7.22	0
84.6	-4.48	-4.72	-1.38	-2.18	-4.45	0		-4.35	-3.88	-2.13	-3.32	-7.54	0		-4.01	0.92	-1.12	-3.47	-5.99	0		-4.54	-3.55	1.31	-1.56	-5.63	0
85.5	-0.62	-4.73	-0.82	-2.6	-5.52	0		-2.29	-6.11	0.92	-1.58	-4.4	0		1.13	3.02	1.14	0.59	-0.04	0		-5.88	-4.18	-3.49	-2.67	-5.75	0
86.4	-3.81	-5.27	-2.05	-3.86	-2.34	0		-3.38	-2.14	-3.91	-4.21	-1.53	0		2.71	6.26	-0.62	1.38	3.75	0		-7.16	-5.87	-5.52	-7.69	-6.41	0
87.3	-1.54	-1.8	0.22	-2.04	0.41	0		-1.77	-5.34	-2.3	-2.04	-3.99	0		0.49	2.83	-1.99	-0.13	0.35	0		-5.04	-4.66	-3.16	-1.94	-3.26	0
88.2	1.13	0.22	1.34	1.62	0.59	0		-2.29	-3.74	-1.59	-2.37	-4.64	0		-1.7	-0.07	-2.42	-4.48	-2.5	0		-5.81	-3.47	-2.97	-5.66	-3.87	0
89.1	-1.78	-2.43	-0.41	-1.5	0.23	0		-0.84	-1.55	-0.73	-2.43	-2	0		1.14	3.83	-1.27	0.04	0.33	0		-4.85	-2.3	-2.29	-2.36	-1	0
90	-3.01	-6.69	-1.8	-2.54	-0.62	0		0.71	-4.96	-2.09	0.08	-1.56	0		4.27	2.38	1.13	1.1	-0.93	0		-7.22	-3.94	-2.55	-5.56	-4.9	0
90.9	1.08	-1.93	1.33	-1.64	-1.49	0		0.27	-1.23	-1.13	-2.63	-3.14	0		-0.12	3.64	-2.92	-1.8	-1.23	0		-4.96	-2.27	-3.69	-3.83	-5.1	0
91.8	0.08	-1.28	4.02	-1.45	2.44	0		-2.98	-3.5	0.52	-4.96	-2.43	0		-0.18	4.48	-2.48	-3.1	-0.51	0		-6.67	-4.51	-7.12	-5.9	-5.92	0
92.7	-5.81	-4.52	0.67	-2.47	-0.1	0		-0.5	-2.05	-0.45	0.16	-1.8	0		1.09	4.53	-1.25	2.85	-0.36	0		-6.73	-1.32	-3.08	-3.62	-4.81	0
93.6	0.77	-2.01	1.56	-1.45	2.26	0		-4.18	-5.27	-0.71	-4.45	-2.68	0		0.91	2.14	-2.74	-1.71	-0.7	0		-6.38	-4.72	-6.06	-4.94	-6.48	0
94.5	-3.38	-0.86	-0.54	-4.78	0.91	0		-2.8	-2.55	-3.92	-4.5	-2.96	0		4.13	4.43	-1.86	2.26	3.18	0		-4.9	-5.94	-6.08	-5.21	-2.72	0
95.4	0.31	-1.56	2.06	-2.49	3.05	0		-0.11	-2.96	-0.66	-4.22	0.76	0		0.14	3.85	-1.89	-3.52	-1.15	0		-6.77	-3.71	-3.69	-6.63	-4.57	0
96.3	-1.13	0.92	-1.05	0.55	0.75	0		1.17	-0.36	0.68	2.08	0.74	0		1.46	4.49	-0.05	0.5	2.58	0		-9.7	-3.43	-4.44	-5.56	-2.44	0
97.2	0.6	-3.87	-0.51	-2.91	0.96	0		-0.19	-5.56	-3.31	-5.27	-2.45	0		-0.79	0.33	-4.14	-1.51	0.32	0		-8.89	-7.05	-6.28	-7.54	-3.41	0
98.1	-0.57	-4.13	0.7	-2.75	-2.5	0		-0.27	-2.91	-2	-2.36	-4.26	0		0.31	3.77	-0.49	-0.02	1.37	0		-4.39	-2.34	0.37	-2.18	-2.33	0
99	-0.47	-3.07	0.72	-1.16	1.56	0		-1.31	-0.98	-1.45	-0.23	0.72	0		-0.7	1.53	-3.84	-3.06	-1.86	0		-6.53	-3.66	-6.71	-5.67	-6.74	0
99.9	-0.95	-2.7	0.83	2.12	1.07	0		-1.77	-3.2	0.57	-0.51	-1.85	0		2.47	6.42	1.48	1.48	2.45	0		-4.93	-2.67	-4.65	-3.3	-1.42	0
100.8	0.65	-0.84	2.12	-0.46	1.54	0		0.28	-2.83	-0.72	-0.07	-4.85	0		0.23	0.03	-2.51	-0.55	-2.56	0		-3.92	-6.35	-6.71	-5.77	-6.02	0
101.7	-3.46	-1.64	0.5	-3.57	-0.14	0		-4.03	-3.01	-0.75	-3.16	-0.81	0		-0.71	2.78	-1.6	-0.56	-0.03	0		-3.63	-0.25	0.05	-2.32	0.15	0
102.6	0.26	0.69	3.72	-1.8	1.59	0		-2.57	-0.63	-1.65	-3.81	-2.11	0		2.96	6.33	1.91	4.46	3.45	0		-5.36	-3.78	-2.89	-1.64	-1.78	0
103.5	-1.83	-4.43	-2.75	-4.33	-2.51	0		-6.24	-5.97	-5.83	-3.74	-4.37	0		-2.09	1.49	-3.59	-2.36	-1.62	0		-5.24	-4.82	-3.73	-7.33	-3.58	0
104.4	0.11	-1.74	-0.15	0.8	1.07	0		0.49	-3.39	-2.9	-2.65	-1.31	0		-0.2	0.9	-0.45	-1.65	-1.63	0		-5.89	-5.81	-3.1	-5.27	-4.36	0
105.3	-1.23	-0.97	1.28	-1.35	-1.16	0		-1.68	-0.85	-2.75	-0.59	-2.23	0		2.09	2.12	-0.08	2.37	1.26	0		-1.8	-3.2	-2.89	-1.78	-0.51	0
106.2	-0.66	-3.01	-0.93	-1.42	1	0		-2.07	-3.92	-4.03	-2.38	-2.07	0		0.35	1.31	-2.54	-0.65	-0.3	0		-4.34	-0.34	0.01	-2.8	-1.26	0
107.1	-0.21	-2.92	0.49	-1.08	0.59	0		-1.02	-0.67	-2.46	-2.32	-1.39	0		4.32	5.29	-0.64	1.65	1.66	0		-8.02	-2.33	-3.97	-8.77	-7.05	0
108	-0.38	0.87	-1.29	0.12	4.22	0		-1.33	-2.5	-3.3	-3.08	-2.13	0		2.45	1.24	-2.05	-0.74	0.23	0		-5.42	-3.44	-2.05	-3.64	-1.21	0
108.9	0.63	-1.21	-2.05	-0.5	1.77	0		-1.75	-2.82	-2.52	-3.66	-2.42	0		-0.46	1.79	-1.53	-0.96	0.48	0		-6.1	-2.31	-0.53	-4.03	-1.07	0
109.8	2.17	-1.26	4.51	0.2	4.53	0		0.74	-1.35	-1.52	2.16	-1.96	0		2.29	3.65	0.32	1.67	0.3	0		-9.67	-8.31	-7	-7.9	-7.73	0
110.7	-0.29	-1.59	0.37	0.03	2.44	0		1.39	0.48	-2.42	0.05	-1.15	0		-0.67	3.9	-4.09	-1.36	-1.05	0		-8.79	-6.77	-6.26	-6.11	-5.33	0
111.6	-3.97	-5.66	-3.91	-6.19	0.9	0		-1.99	-0.71	-0.56	-2.5	-0.05	0		-3.13	3.05	-0.55	-4.27	-2.01	0		-6.66	-3.73	-3	-5.83	-1.33	0
112.5	-0.33	-3.02	-1.38	-4.51	-2.16	0		0.32	0.64	-1.72	-1.11	-4.16	0		0.36	4.84	-1.71	2.15	-2.21	0		-7.56	-6.78	-4.78	-7.44	-4.61	0
113.4	1.12	0.59	2.71	1.05	4.16	0		1.06	-1.32	-2.28	-0.91	1.28	0		0.73	2.5	-2.47	-1.88	0.39	0		-9.55	-5.7	-4.6	-5.15	-3.42	0
114.3	-0.85	-0.69	2.1	-3.28	0.37	0		-4.84	-3.32	-4.36	-4.77	-4.41	0		-1.87	1.95	-2.33	-3.87	-3.95	0		-10.95	-5.34	-5.52	-5.34	-7.34	0
115.2	1.43	0.23	1.81	0.67	3.46	0		-3.12	-1.28	-2.15	-5.42	-2.75	0		-1.9	1.03	-4.8	-2.62	-1.19	0		-9.12	-6.09	-4.21	-6	-3.93	0
116.1	-2.64	-3.87	-3.46	-1.44	1.03	0		-2.28	-4.11	-4.47	-3.86	-3.69	0		1	2.36	-1.78	-0.95	-2.51	0		-6.56	-4.19	-3.55	-4.66	-4.23	0
117	1.23	-1.06	0	-1.34	0.35	0		1.02	-1.64	-0.95	0.34	-1.55	0		-0.13	1.68	-2.59	-0.52	-1.33	0		-6.91	-4.05	-5.69	-5.18	-5.11	0
117.9	-0.62	-4.78	0.49	-2.28	-0.19	0		-1.56	-5.37	-4.59	-6.18	-4.24	0		-0.82	0.02	-5.26	-4.59	-3.16	0		-11.34	-5.28	-6.21	-6.97	-5.78	0
118.8	-0.84	0.09	-0.45	-0.27	3.15	0		-3.42	-7.89	-3.97	-4.38	-3.39	0		0.11	0.89	-2.16	-1.89	-1.25	0		-9.34	-5.98	-6.49	-5.63	-4.2	0
119.7	-1.31	-2.11	-1.15	-1.18	-0.82	0		1	-2.71	-0.96	-2.36	-1.27	0		3.9	2.49	-0.39	0.72	1.85	0		-6.51	-7.36	-3.02	-5.19	-4.5	0
120.6	-1.25	-0.66	0	0.96	3.6	0		0.04	-0.7	0.09	-2.71	-0.07	0		0.96	3.57	0.02	-1.06	1.51	0		-8.61	-4.15	-6.48	-5.07	-3.41	0
121.5	0.43	-1.2	-0.03	-6.02	3.29	0		0.83	-2.92	-1.71	-3.89	-2.87	0		2.52	2.53	-0.63	-2.04	-0.53	0		-2.98	-0.82	0.26	-2.52	-1.01	0
122.4	-1.26	1.16	2.97	0.51	3.78	0		-1.42	-0.85	-1.7	-0.61	2.97	0		-2.1	1.72	-2.69	-1.47	0.51	0		-5.62	-4.5	-2.01	-4.18	-2.24	0
123.3	-2.4	-3.05	1.04	-2.26	-1.33	0		0.18	0.47	-0.97	-0.19	-4.31	0		-0.17	2.74	-2.28	-1.69	-1.49	0		-8.75	-6.34	-4.84	-6.45	-5.4	0
124.2	-0.3	0.13	2.5	0.49	5.09	0		0.23	1.18	1.3	-4.84	-0.25	0		-0.89	2.09	-3.15	-6.88	-2.27	0		-6.94	-4.76	-3.07	-5.67	-3.4	0
125.1	-3	-3.91	-0.81	-5.89	-0.57	0		-0.02	0.61	0.01	-2.51	-2.05	0		1.34	4.73	-1.76	-1.02	-2.31	0		-5.89	-1.76	-1.83	-3.67	-1.82	0
126	0.23	-1.56	0.37	-0.84	2.22	0		-0.06	-1.34	-2.03	-4.99	-3.35	0		0.36	1.36	-1.76	-3.85	-1.7	0		-8.2	-5.8	-7.05	-6.13	-5.92	0
126.9	-3.3	-2.64	-1.12	-2.06	3.31	0		-0.22	-0.26	-1.99	0.05	-0.87	0		2.88	3.73	-1.14	-0.66	0.17	0		-6.44	-3.91	-0.09	-5.07	-3.08	0
127.8	-3.88	-3.66	-2.35	-3.17	-2.96	0		-1.01	-2.08	-4.22	-3.8	-3.66	0		3.71	2.11	-4.13	-1.36	1.69	0		-6.4	-3.89	-4.06	-4.35	0.01	0
128.7	-2.3	-1.9	-0.06	-1.43	0.39	0		-4.65	-1.85	-0.8	-1.22	-2.81	0		-1.9	0.06	-3.78	-1.55	-2.5	0		-4.57	-4.01	-2.47	-2.87	-1.12	0
129.6	2.34	0.95	2.37	-0.4	4.28	0		-1.04	-1.46	-3.17	-4.52	-2.61	0		0.71	2.98	-2.16	-4.41	-0.01	0		-8.16	-2.77	-4.23	-6.34	-2.99	0
130.5	-3.03	-4.57	-2.69	-2.11	0.47	0		1.04	-0.67	0.21	-0.4	-1.01	0		1.17	4.05	-0.92	2.08	-0.82	0		-7.2	-3.13	-2.03	-3.59	-1.15	0
131.4	-0.74	-1.77	0.4	-4.18	-0.43	0		-0.14	-1.86	0.47	-2.67	-1.06	0		0.81	3.01	-0.6	-0.46	2.17	0		-5.42	-2.7	-1.15	-3.74	-1.06	0
132.3	-0.41	-1.54	-0.15	-0.8	-1.83	0		-0.33	-1.66	-0.92	-2.88	-3.35	0		-0.12	2.04	-1.54	-0.48	0.67	0		-5.41	-3.81	-3.5	-4.32	-3.36	0
133.2	1.37	0.57	2.82	-1.5	-0.22	0		-0.28	-3.24	-1.82	-2.79	-1.93	0		3.4	3.18	-1.39	0.19	3.26	0		-3.97	-2.39	-3.55	-2.34	-3.83	0
134.1	-3.15	-0.63	0.12	-0.89	0.93	0		0.8	-0.36	0.84	2.12	-0.81	0		3.03	2.91	0.02	-1.67	0.22	0		-5.87	-3.3	-2.02	-4.14	-3.89	0
135	1.85	0.35	2.87	-0.87	-0.93	0		-1.24	-0.81	0.59	-4.96	-2.87	0		-1.93	3.34	-0.18	-4.77	-0.09	0		-7.35	-2.21	0.51	-2.39	-2.26	0
135.9	-1.17	-3.92	2.26	-0.44	2.61	0		-1.6	-6.82	-1.9	-2.79	-3.55	0		-0.64	0.59	-2.58	0.43	1.5	0		-7.64	-2.57	-2.09	-0.48	0.01	0
136.8	3.16	2.16	1.18	-1.4	2.16	0		0.44	-0.34	0.97	-1.26	-0.06	0		-1.39	1.97	-0.46	-0.61	0.26	0		-6.13	-2.19	-2.92	-0.87	-0.13	0
137.7	-1.96	-2.79	-1.91	-4.49	-1.11	0		-1.22	0.87	1.14	-1.21	-0.67	0		0.64	2.49	-2.08	-1.19	0.9	0		-10.06	-7.08	-3.73	-6.34	-5.62	0
138.6	-1.69	-4.18	-0.5	-0.09	2.98	0		-4.62	-2.45	-0.93	-0.98	-1.58	0		0.26	2.85	-1.68	1.22	0.54	0		-7.59	-2.8	-4.54	-3.68	-1.4	0
139.5	-3.4	-3.69	2.58	-2.93	0.27	0		2.47	-2.07	3.56	-3.21	-1.16	0		4	-0.56	-2.99	-3.37	-1.16	0		-5.07	-8.27	-5.91	-7.3	-6.48	0
140.4	-3.65	-1.84	-6.24	-4.19	-1.92	0		-2.8	-2.06	-3.28	-2.23	-2.97	0		1.14	7.12	1.92	0.12	2.23	0		-5.05	-0.27	-2.44	-3.49	-0.51	0
141.3	-3.79	-3.36	-2.84	-3.78	1.14	0		-0.19	-1.71	-2.99	-2.84	-1.91	0		0.39	-0.42	-3.94	-3.87	-3.22	0		-7.32	-5.39	-4.17	-3.62	-2.78	0
142.2	-0.72	-2.37	-0.12	-2.71	1.58	0		-0.24	-2.56	-3.28	-4.67	-5.06	0		-0.25	-1.54	-4.39	-5.61	-1.84	0		-6.01	-4.51	-5.15	-6.14	-2.44	0
143.1	-0.52	1.09	4.96	-1.34	5.09	0		-2.47	-1.73	0.73	-2.47	-2.46	0		0.41	-0.43	-2.02	-2.63	0.1	0		-6.53	-3.28	-3.55	-3.28	-2.03	0
144	-2.71	-3.74	-2.13	-3.64	2.2	0		-1.01	-2.23	-1.51	-3.84	-4.05	0		1.99	1.91	-1.11	-3.39	-2.51	0		-7.96	-5.53	-4.61	-8.48	-5.46	0
144.9	-1.31	-3.78	1.07	-2.83	2.04	0		-0.41	0.12	0.12	-0.67	-2.46	0		1.43	2.08	0.17	-1.56	1.7	0		-6.28	-3.28	-3.01	-4.2	-2.99	0
145.8	-0.6	0.81	0.24	-4.3	0.31	0		1.01	-0.29	-2.03	-1.87	-0.89	0		0.08	2.21	-3.54	-3.94	-1.02	0		-5.51	-4.39	-3.91	-3.53	-2.38	0
146.7	1.14	-4	0.72	-3.64	1.81	0		-0.55	-3.87	-2.86	-0.59	-1.21	0		2.12	2.67	-1.16	0.62	1.98	0		-4.75	-2.6	-2.55	-3.41	-0.23	0
147.6	-1.52	-2.74	-2.53	-2.37	0.08	0		-2.79	-3.62	-3.07	-3.9	-3	0		-1.48	2.02	-1.26	-5.34	-0.71	0		-5.36	-5.54	-4.15	-6.68	-4.16	0
148.5	-3.77	-4.27	-1.59	-3.33	1.26	0		-1.55	-3.37	1.99	-3.14	-3.08	0		1.16	1.36	1.02	-1.34	-0.25	0		-6.75	-4	-1.55	-4.59	-2.73	0
149.4	-0.14	-1.6	3.25	-3.39	2.36	0		-3.48	-3.68	-3.55	-4.99	-3.7	0		-1.57	-0.57	-2.67	-0.96	-2.49	0		-6.75	-4.58	-3.38	-2.65	-4.5	0
150.3	-2.54	-6.36	-1.97	-5.47	-1.81	0		-1.13	-0.96	1.65	-0.66	-0.28	0		1.21	2.77	-0.28	2.06	1.37	0		-4.38	-7	-1.78	-5.19	-2.95	0
151.2	-1.65	-1.43	-1.97	-4.76	-2.26	0		-3.52	-2.76	-2.98	-6.32	-5	0		-1.68	1.41	-1.63	-5.23	2.04	0		-5.74	-4.25	-1.34	-2.82	-1.37	0
152.1	-3.62	-2.27	-2.35	-4.53	-2.33	0		-3.99	-4.78	-3.09	-5.97	-6.48	0		3.14	1.22	-1	-1.37	-0.34	0		-5.45	-4.68	-2.77	-5.23	-4.71	0
153	-0.91	-2.29	1.17	-4.06	-1.06	0		-0.29	-1.23	-1.07	-1.7	-1.03	0		1.6	2.11	-2.89	-1.6	-2.09	0		-4.64	-2.81	-4.84	-5.5	-5.68	0
153.9	-1.95	1.2	3.3	-2	1.87	0		0.12	1.12	1.76	-2.08	-1.49	0		2.37	1.12	1.73	-0.89	2.53	0		-9	-4.64	-5.59	-5.05	-1.75	0
154.8	-0.75	-2.91	2.69	-0.17	0.82	0		-3.03	-3.76	-3.53	-2.68	-4.41	0		2.55	2.12	-0.77	-0.41	2.64	0		-3.73	-3.56	-2.1	-4.99	-0.45	0
155.7	-1.74	-2.27	1.72	-2.96	3.13	0		0.59	-2.19	-1.62	-3.82	-1.27	0		3.34	2.74	-2.53	-1.07	-1.49	0		-4.85	-4.19	-3.79	-4.48	-3.15	0
156.6	-3.82	-4.89	-2.8	-2.68	2.58	0		-1.45	-0.71	0.08	-0.07	-1.47	0		-0.99	1.72	-0.38	-3.42	-0.65	0		-7.31	-5.27	-4.77	-7.62	-4.8	0
157.5	1.08	0.27	-2.04	-3.93	0.84	0		0	0.84	-1.14	-2.26	-1.44	0		-1.35	2.45	-1.52	-2.15	-1.6	0		-8.22	-3.85	-2.26	-3.28	-2.46	0
158.4	-2.93	-2.35	0.23	-3.72	-1.64	0		-1.79	-2.51	-2.01	-4.38	-5.06	0		2.79	2.34	-0.28	0.16	-0.1	0		-6.29	-1.42	-3.82	-1.31	-1.02	0
159.3	-1.56	-1.27	1.58	-1.15	0.06	0		-2.08	-0.3	-1.1	-2.93	-1.31	0		2.28	1.69	-1.91	-2.27	-0.06	0		-5.53	-4.76	-0.85	-1.16	-3.84	0
160.2	-0.77	-4.34	-1.78	-2.38	0.52	0		-3.7	-6.04	-3.12	-4.21	-3.94	0		-1.15	-2.27	-1.58	-3.9	-2.3	0		-7.85	-4.88	-2.74	-5.64	-1.69	0
161.1	-1.75	-2.82	-2.12	-4.17	0.24	0		-4.79	-3.71	-2.52	-3.83	-2.49	0		0.62	1.39	-1.3	-4.27	0.08	0		-7.06	-4.31	-6.28	-6.48	-4.4	0
162	-3.51	-4.69	-2.44	-5.64	-2.45	0		-1.16	-1.64	1.15	-4.03	-1.81	0		0.8	1.44	-1.03	-3.01	0.98	0		-9.28	-4.34	-3.09	-5.8	-5.49	0
162.9	-1.37	-2.23	-0.35	-6.19	-2.07	0		-2.93	-2.97	-2.56	-4.9	-3.55	0		0.67	1.07	-2.41	-1.87	-1.61	0		-7.19	-4.95	-6.79	-3.4	-5.74	0
163.8	-2.72	-2.27	-1.19	-3.37	2.06	0		-2.11	-4.09	-1.4	-7.15	-1.6	0		0.43	3.3	-0.53	-0.93	2.65	0		-7.52	-2.92	-1.65	-4.78	-3.62	0
164.7	-0.26	-1.03	0.96	-0.56	2.97	0		-2.12	-4.61	-4.93	-2.26	-3.02	0		-1.67	-0.27	-1.34	-1.92	-0.73	0		-6.83	-3.39	-1.38	-4.48	-2.53	0
165.6	0.44	0.74	2.07	-0.18	4.72	0		1.43	-0.08	1.4	-1.45	-1.15	0		4.43	4.21	0.72	-1.46	-0.49	0		-7.49	-4.92	-3.17	-6.85	-4.52	0
166.5	-1.12	-1.17	1.08	-0.82	2.06	0		-5.17	-4.83	-2.7	-2.66	-3.42	0		-0.66	0.27	-2.9	-3.32	0.44	0		-9.72	-6.44	-4.94	-8.81	-7.66	0
167.4	-0.59	-0.13	1.13	-1.89	-1.55	0		-0.55	-1.49	-0.54	-3.85	-3.02	0		2.15	1.55	-0.28	-1.93	-0.47	0		-7.64	-4.9	-1.17	-5.96	-4.7	0
168.3	-1.16	2.06	1.26	-1.39	-1.41	0		-3.33	0.46	-0.02	-1.45	-3.6	0		-0.81	2.85	-1.13	-3.46	-0.56	0		-5.23	-5.39	-1.41	-4.55	-2.95	0
169.2	-3.26	-6.24	-2	-4.38	-2.77	0		-2.69	-4.05	-3.63	-4.6	-4.89	0		2.47	3.59	-0.89	-2.67	0.67	0		-4.94	-2.32	-0.96	-0.79	-1.14	0
170.1	0.16	1.45	1.21	-0.33	2.25	0		0.65	1.76	1.36	0.06	-1.11	0		0.18	-0.55	0.13	-3.13	-1.07	0		-7.69	-7.33	-3.45	-3.89	-3.32	0
171	-2.51	-2.12	0.26	-0.25	0.76	0		-4.4	-4.52	-2.49	-3.21	-1.54	0		-1.79	1.89	-2.12	-0.09	1.81	0		-4.41	-1.29	-0.32	-1.53	2.08	0
171.9	-0.37	-3	-1.59	-3.36	2.19	0		2.3	-0.1	-4.03	-4.25	-2.21	0		3.07	3.04	-3.54	-2.23	2.04	0		-5.24	-4.62	-1.79	-2.99	-1.07	0
172.8	1.73	-0.41	3.05	-0.84	1.26	0		2.44	1.21	3.21	1.18	0.83	0		1.37	4.17	1.28	-2.61	-1.42	0		-7.41	-2.45	-1.02	-5.58	-4.48	0
173.7	-1.67	-2.74	-1.06	-1.83	0.71	0		2.77	1.29	2.38	1.53	0.24	0		1.02	3.35	-0.36	0.3	-1.59	0		-6.67	-2.61	-1.85	-3.89	-6.27	0
174.6	-2.91	-6.37	0.32	-5.38	-5.12	0		0.29	-1.91	-0.57	-2.88	-1.76	0		0.05	1.04	-4.42	-0.61	-0.89	0		-5.56	-5.55	-2.76	-5.22	-3.14	0
175.5	-2.39	-4.93	1.55	-4.06	2.84	0		-2.21	-3.72	-2.39	-4.84	0.53	0		1.16	1.77	-1.93	-3.39	1.86	0		-6.95	-3.08	-3.86	-5.27	-1.56	0
176.4	-0.76	-0.92	1.99	-0.29	5.17	0		-3.25	-2.27	-0.07	-1.74	0.06	0		-0.43	3.28	0.52	-1.9	0.04	0		-7.01	-3.49	-1.97	-3.89	-4.02	0
177.3	-5.75	-4	-2.22	-2.73	3.98	0		-1.61	-2.43	0.42	-2.31	-0.1	0		-0.14	-0.28	-0.53	-2.91	-0.66	0		-8.29	-4.77	-1.73	-4.92	-5	0
178.2	1.19	1.1	1.25	0.07	-0.66	0		0.28	-2.96	-1.88	-4.29	-4.23	0		-1.19	-1.21	-3.67	-6.4	-3.84	0		-5.41	-3.52	-0.99	-3.67	-4.07	0
179.1	-1.62	-0.63	-1.35	-2.77	0.86	0		-0.06	0.35	0.28	-3.87	-2.06	0		3.02	5.37	2.73	-2.22	1.06	0		-7.53	-3.53	-1.76	-5.08	-3.09	0
180	3.55	0.86	2.78	2.08	4.3	0		-0.61	0.17	1.72	-2.01	-3.11	0		0.7	0.43	-0.5	-3.65	-2.38	0		-6.54	-5.48	-3.93	-3.73	-5.05	0
180.9	-0.33	-1.2	5.64	1.44	4.17	0		-0.91	-1.55	2.12	-0.99	-1	0		-0.59	-0.64	-0.97	-3.85	0.21	0		-5.62	-5.4	-3.84	-4.63	-1.87	0
181.8	-4.26	-4.03	-2.38	-5.41	-2.28	0		-4.02	-1.38	-2.43	-5.04	-2.45	0		-2.32	2.48	-2.98	-3.54	-0.06	0		-5.86	-1.09	0.79	-3.3	-1.24	0
182.7	-3.11	-3.92	-0.63	-5.63	-3.48	0		-2.6	-2.66	-0.32	-2.67	-3.43	0		1.62	1.11	-1.07	-3.05	0.13	0		-6.31	-4.25	-2.1	-5.63	-5.7	0
183.6	-4.19	-3.95	-2.19	-5	1.03	0		-0.16	-0.83	1.57	-3.19	-1.34	0		0.7	1.04	-0.65	-3.13	-2.31	0		-7.56	-4.12	-5.48	-6.1	-5.38	0
184.5	3.54	1.41	3.91	0.42	4.16	0		1.99	-0.32	0.07	-3.78	-0.12	0		3.69	6.68	1.47	0.09	1.56	0		-6.51	-0.85	-2.31	-2.92	-1.51	0
185.4	0.14	1.9	0.37	-0.21	2.28	0		-2.82	-1.08	-1.53	-4.51	-3.65	0		-0.83	-0.26	-4.32	-4.19	-2.9	0		-11.34	-8.55	-5.74	-6.45	-4.84	0
186.3	-0.65	-1.58	-0.66	-4	1.27	0		-1.3	1.41	1.15	-2.18	-0.53	0		-1.29	1.16	-0.83	-0.93	0.31	0		-11.85	-6.39	-6.39	-7.12	-8.51	0
187.2	-2.55	-4.98	-1.46	-3.19	-1.03	0		-0.7	-3.28	-4.49	-4.39	-3.53	0		1.47	0.99	-1.26	-1.85	-1.16	0		-10.01	-7.57	-4.19	-6.82	-6.59	0
188.1	-3.62	-3.79	-5.53	-3.91	-1.68	0		-4.15	-3.35	-4.23	-5.06	-3.13	0		-1.88	-0.58	-2.11	-4.55	0.41	0		-6.96	-2.92	0.68	-4.95	-1.49	0
189	-3.62	-4.46	-2.15	-4.76	-3.69	0		-0.16	-0.46	0.81	-2.22	-4.29	0		3.32	1.05	1.67	-2.89	0.13	0		-5.3	-3.84	-1.54	-3.99	-2.23	0
189.9	2.47	-1.58	1.16	-0.21	1.96	0		-1.24	-2.58	-4.61	-6.63	-1.14	0		-1.88	0.31	-1.63	-4.75	-2.17	0		-7.98	-4	-2.69	-2.94	-6.6	0
190.8	-5.16	-4.52	-2.1	-3.64	0.8	0		-1.76	-2.97	-2.14	-3.93	-1.33	0		1.69	3.01	1.61	-2.26	5.62	0		-5.57	-2.32	-0.59	-5.73	0.72	0
191.7	-2.91	-5.68	0.5	-5.8	-0.56	0		-1.39	-1.24	0.94	-3.74	-0.13	0		-3.53	0.68	-1.49	-1.46	-0.91	0		-8.18	-2.42	-4.11	-4.33	-5.05	0
192.6	-3.32	-0.82	2.68	-1.17	2.9	0		-1.05	-1.49	1.32	-3.07	0.18	0		1.83	4.38	-2	0	3.23	0		-6.32	-2.07	-1.59	-1.04	-2.85	0
193.5	-1.06	-1.03	0.28	-3.81	-1.07	0		-2.36	-4.49	-1.38	-4.98	-4.18	0		0.73	1.57	-0.36	0.6	0.28	0		-8.75	-3.1	-2.98	-5.77	-3.92	0
194.4	0.08	2.65	3.52	-1.57	2.98	0		-0.23	0.57	1.71	-1.08	-0.09	0		4.59	1.39	0.98	-1.5	0.72	0		-6.13	-4.03	-4.85	-6.54	-3.08	0
195.3	-2.08	-2.4	0.23	-3.43	0.36	0		-3.17	-1.23	-2.43	-3.3	-2.67	0		-1.08	0.78	-3.45	-6.34	-0.53	0		-5.8	-4.96	-2.85	-6.78	-4.56	0
196.2	-4.61	-3.63	-4.24	-4.62	-3.06	0		-0.5	-0.42	0.45	-4.98	-2.63	0		0.11	0.76	-0.56	-4.25	1.36	0		-5.01	-3.99	-2.38	-3.29	-0.07	0
197.1	0.46	-2	0.46	-1.72	4.13	0		-1.97	-2.22	-2.57	-5.33	-1.26	0		0.72	1.95	0.53	-1.48	2.23	0		-5.18	-3.05	-1	-3.62	-3.19	0
198	2.46	-1.81	2.21	0.49	2.22	0		0.31	-5	0.06	-0.45	-2.92	0		0.5	-0.38	1.21	-1.5	-0.47	0		-9.35	-5.99	-2.51	-4.95	-5.15	0
198.9	-4.78	-4.09	-3.03	-6.55	-0.82	0		-5.84	-2.22	-1.41	-7.17	-1.69	0		-2.11	1.31	-0.87	-4.66	-1.66	0		-9.19	-5.54	-1.84	-5.73	-4.98	0
199.8	-3.5	-4.4	-1.72	-4.68	0.5	0		-0.77	-1.64	0.8	0.65	-1.94	0		2.13	2.24	1.45	0.67	3.26	0		-8.82	-5.13	-4.88	-4.1	-2.06	0
200.7	-0.52	1.65	1.86	-0.33	0.99	0		-0.11	-1.25	-0.48	-1.66	-2.97	0		-0.31	-1.31	-0.7	-3.19	-0.98	0		-6.11	-6.01	-3.12	-6.18	-4.56	0
201.6	-2.02	-2.93	-2.48	-1.19	-0.48	0		-0.8	-3.38	-2.95	-3.07	-2.31	0		1.02	0.92	-4.06	-4.27	-2.49	0		-7.23	-3.1	-2.01	-3.36	-6.26	0
202.5	-0.89	-1.64	-1.1	-2.52	-0.05	0		-3.32	-2.6	-3.19	-2.93	-0.56	0		-0.84	1.01	-3.11	-4.36	-1.4	0		-10.19	-9.27	-6.68	-9.75	-10.12	0
203.4	-6.99	-6.34	-4.62	-8.95	-1.79	0		-7.29	-1.57	-2.26	-7.42	-4.01	0		-3.34	2.7	0.71	-3.73	0.09	0		-3.83	-0.6	-1.28	-3.7	1.35	0
204.3	-0.71	-0.92	-0.48	-3.52	1.07	0		-2.92	-4.86	-3.29	-4.46	-4.93	0		-0.29	-1.18	-1.37	-2.45	-0.93	0		-6.2	-2.92	-2.33	-6.33	0.45	0
205.2	-1.13	-1.72	-0.71	-5.32	0.16	0		-0.27	-0.89	-0.17	-4.33	-0.81	0		-0.56	0.87	-2.43	-3.19	-1.02	0		-5.64	-4.56	-2.44	-4.01	-3.19	0
206.1	-2.06	-3.93	-4.54	-5.95	2.05	0		-5.06	-5.27	-3.93	-4.86	-5.53	0		-4.56	-3.21	-5.41	-5.95	-5.46	0		-10.14	-6.43	-4.78	-6.18	-4.04	0
207	-4	-5.7	-4.92	-4.98	-3.26	0		-1.31	-3.66	-1.44	-2.02	-1.19	0		3.31	3.56	2.85	1.9	2.93	0		-6.37	-0.83	0.15	-1.9	-0.75	0
207.9	2.06	-2.13	-1.13	-0.17	0.44	0		0.79	-0.16	0.81	-4.02	-1.5	0		-0.61	2.7	0.8	-1.93	1.78	0		-8.13	-3.36	-2.65	-4.83	-0.85	0
208.8	0.86	1.97	2.34	-2.01	1.92	0		-1.43	-2.83	-2.35	-5.52	-2.51	0		-0.68	3.16	0.03	-2.4	0.91	0		-4.85	-1.93	-0.25	-4.13	-2.39	0
209.7	-0.94	-2.65	0.76	-2.91	3.06	0		0.16	1.75	0.87	-3.12	-0.11	0		0.44	-0.6	0.67	-3.38	-1.85	0		-6.88	-5.14	-1.7	-6.78	-2.72	0
210.6	-3.82	-3.69	3.54	-2.07	1.28	0		-3.92	-2.79	1.52	-5.82	-3.63	0		4.21	2.56	2.41	-1.76	1.81	0		-5.52	-1.56	0.23	-4.78	-1.63	0
211.5	-3.53	-2.31	0.59	-3.09	1.2	0		1.62	-0.45	-1.42	-2.78	0.63	0		1.89	2.6	0.06	-2.74	1.73	0		-9.29	-5.4	-0.86	-6.62	-2.95	0
212.4	-4.7	-1.33	-2.11	-4.79	-0.72	0		-3.02	-0.44	-1.71	-4.17	-3.81	0		-0.18	2.37	-2.68	-5.15	-2.37	0		-6.77	-3.21	-3.71	-4.76	-4.46	0
213.3	-4.54	-4.51	-0.69	-2.03	2.12	0		-6.33	-2.41	-3.24	-4.19	-1.28	0		-2.71	2.12	-1.57	-4.97	-0.44	0		-5.69	-2.17	-0.4	-4.45	-3.59	0
214.2	-2.73	-6.26	-3.61	-3.77	-4.11	0		0.07	-2.52	-2.49	-2.56	-3.39	0		3.14	-0.63	-1.71	-2.66	2.67	0		-4.89	-7.41	-3.75	-4.45	-3.07	0
215.1	-2.86	-2	-0.56	-3.18	1.32	0		-1.83	-0.84	0.69	-5.24	-2.16	0		-0.07	0	1.6	-5.21	-0.1	0		-8.35	-5.79	-2.26	-3.72	-3.85	0
216	-1	-5.5	0.02	-5.85	-1.3	0		-0.12	-3.33	-3.77	-5.34	-2.42	0		-0.84	0.11	-1.46	-2.39	1.03	0		-9.15	-5.74	-5.39	-3.55	-2.38	0
216.9	-0.12	-1.86	4.2	-2.34	0.31	0		-2.63	-1.93	-1.92	-3.56	-5.24	0		1.62	1.53	-1.9	-5.53	-0.36	0		-8.54	-4.79	-5.83	-6.82	-3.56	0
217.8	-1.94	-0.59	-1.33	-4.39	2.31	0		-0.99	-3.71	-2	-5.73	-2.5	0		-3.12	-2.22	-4.71	-7.14	-4.28	0		-8.18	-3.56	-4.22	-5.77	-7.47	0
218.7	-1.25	-3.67	1.53	-2.49	2.16	0		-4.69	-3.7	-1.4	-5.64	-3.33	0		0.65	1.04	-1.12	-4.25	0.08	0		-6.26	-4.87	-3.62	-6.56	-3.06	0
219.6	-0.05	-1.3	-0.95	-0.55	-1.81	0		-0.65	1.24	-1.91	0.89	-0.23	0		-2.61	3.24	0.06	-4.4	0.42	0		-8.91	-2.68	0	-6.02	-0.82	0
220.5	2.83	2.72	2.47	0.3	5.82	0		0.68	0.31	3.94	0.44	1.8	0		2.91	5.62	2.44	1.95	2.49	0		-5.61	-2.1	0.84	-1.94	-1.22	0
221.4	-5.73	-5.87	0.16	-5.62	-1.17	0		-4.23	-3.16	-2.62	-1.74	-3.26	0		-0.72	0.61	0.94	-0.49	0.67	0		-7.04	-3.15	0.28	-2.34	-3.34	0
222.3	-2.62	-3.11	-0.73	-1.41	0.21	0		1.03	-3.34	-1.57	-2.83	-0.91	0		0	-0.52	-1.35	-3.44	-2.57	0		-6.56	-2.47	1.14	-5.73	-2.87	0
223.2	0.28	-0.34	2.45	-0.77	3.59	0		-0.17	0.08	-0.01	-3.66	0.17	0		0.24	1.7	-2.18	-4.13	0.65	0		-2.87	-3.08	-1.79	-1.83	-1.55	0
224.1	-0.68	-1.7	0.82	-1.37	2.42	0		-1.83	-2.55	-1.72	-2.41	-4.36	0		-3.24	-3.07	-5.23	-8.36	-1.98	0		-7.65	-6.82	-5.01	-6.11	-3.86	0
225	-0.82	0.5	2.9	-0.32	1.87	0		-1.9	0.45	-0.53	-1.75	-1.62	0		-0.54	2.44	-2.09	-1.38	-0.31	0		-3.7	-1.92	0.05	-3.04	-1.89	0
225.9	1.17	-1	3.48	-0.03	6.01	0		-4.06	-1.63	1.83	-2.95	-1.86	0		-2.03	-0.26	0.84	-3.86	0.2	0		-7.51	-6.1	-2.42	-3.33	-5.26	0
226.8	1.86	2.93	5.1	0.14	2.63	0		-0.43	-0.53	0.49	-5.34	-1.4	0		-2.86	-1.15	-0.81	-4.97	-3.8	0		-10.1	-4	-5.26	-4.47	-5.85	0
227.7	-0.3	-3.41	-0.01	-3.92	1.37	0		0.11	0.58	0.28	-2.93	-1.19	0		2.47	3.69	1.92	0.05	-0.1	0		-4.97	-2.63	-1.65	-1.02	-1.3	0
228.6	-3.48	-0.74	-1.05	-0.54	-0.02	0		-2.07	-1.48	-2.54	-4.88	-1.75	0		-2.84	-0.09	-2.64	-6.2	-1.99	0		-5.07	-1.89	-1.8	-4.39	-3.63	0
229.5	3.26	-0.61	2.97	2.29	2.62	0		-1.47	-1.45	0.92	-2.04	-2.9	0		0.73	1.92	-2.21	-1.63	1.47	0		-4.78	-2.56	-3.11	-1.77	-4.07	0
230.4	-4.94	-1.95	-0.74	-3.66	0.2	0		-3.98	-0.42	-0.92	-5.66	-2.85	0		-1.52	0.28	-3.38	-7.36	-1.87	0		-7.39	-3.7	-3.45	-6.65	-2.7	0
231.3	-3.79	-2.09	2.18	-3.27	-2.63	0		-4.09	-0.07	0.04	-1.2	-2.03	0		-1.3	0.26	0.54	-0.24	-0.27	0		-4.65	-2.95	-0.1	-2.05	-3.3	0
232.2	1.8	-3.75	0.65	-1.58	-0.38	0		-0.2	-0.69	0.86	-0.94	-1.12	0		3.77	4.95	0.28	-1.03	2.34	0		-5.38	-2.95	-3.15	-5.69	-1.7	0
233.1	-3.69	-2.15	0.06	-4.93	-0.55	0		-2.93	-1.33	-3.18	-4.49	-2.03	0		0.55	1.16	-0.88	-4.81	0.59	0		-4.82	-4.72	-3.09	-2.47	-4.87	0
234	-0.63	-4.87	-3.54	-2.58	-0.81	0		-0.27	-1.23	0.31	-3.54	-1.73	0		-1.95	-2.35	-0.19	-6.01	-2.22	0		-7.82	-6.18	-1.61	-5.82	-3.85	0
234.9	0.4	-0.87	-1.11	-2.78	1.47	0		-4.88	-1.88	-1.58	-5.31	-3.36	0		-2.03	1.82	-0.62	-4.61	-1.7	0		-9.17	-3.05	-2.45	-3.89	-4.52	0
235.8	-3.33	-5.31	-0.46	-4.02	-3.77	0		-3.06	-3.78	-2.63	-2.88	-4.36	0		3.23	2.09	1.86	0.09	0.28	0		-5.67	-3.85	0.79	-3.48	-1.69	0
236.7	0.81	0.66	0.66	-1.61	2.44	0		-3.72	-0.83	-3.29	-6.03	-4.84	0		0.29	0.24	-0.83	-3.74	-1.32	0		-6.74	-2.5	-0.16	-5.9	-4.2	0
237.6	-0.55	-0.52	1.78	-2.5	2.25	0		-3.48	-1.43	-0.69	-6.47	-2.78	0		3.35	2.38	2.23	-1.95	2.26	0		-6.66	-3.55	-3.83	-6.14	-4.34	0
238.5	-1.9	-1.41	0.66	-3.07	2	0		-3.43	-2.68	-4.09	-6.74	-4.6	0		1.05	1.72	-1.52	-4.72	-3.72	0		-3.83	-2.07	-3.08	-4.73	-4.04	0
239.4	-4.44	-3.51	1.39	-4.74	-1.09	0		-0.26	-2.73	-1.37	-6.36	-1.36	0		3.82	3.24	1.2	-2.45	2.77	0		-5.58	-0.7	-1.7	-3.21	-1.22	0
240.3	-2.07	-1.95	-3.6	-4.36	0.51	0		0.77	-1.08	-0.39	-5	-0.32	0		0.61	-0.68	0.03	-4.6	-0.21	0		-9.02	-6.21	-4.56	-7.23	-4.45	0
241.2	-2.76	-3.85	-0.66	-1.55	2.08	0		-2.83	-3.56	-3.16	-3.79	-4.01	0		3.08	1.66	-0.24	-3.99	1.2	0		-6.76	-0.57	-1.57	-4.61	-1.46	0
242.1	0.18	0.21	-0.61	-0.41	2.68	0		0.27	0.27	0.29	-0.52	0.18	0		1.41	0.29	-0.4	-3.63	0.94	0		-6.58	-3.92	-3.21	-7.46	-2.66	0
243	-3.21	-4.89	-2.28	-4.94	-1.05	0		-0.51	-1.81	-1.13	-4.11	-4.11	0		1.71	2.3	3.81	-5.17	-1.65	0		-7.71	-6.55	-3.79	-6.87	-3.48	0
243.9	-0.87	-2.24	0.98	-1.32	1.37	0		0.59	-0.76	-2.34	-5.14	-1.97	0		-0.99	0.64	-3.24	-4.66	-0.27	0		-3.63	1	-1.51	-1.35	2.1	0
244.8	-1.03	-2.18	-2.6	-3.1	0.22	0		-2.48	-2.75	-0.72	-4.17	-4.75	0		-0.34	-2.91	-1.54	-6.91	-3.38	0		-7.86	-4.01	-2.78	-5.21	-2.87	0
245.7	-2.33	-0.97	-0.39	-3.7	2	0		-2.12	0.21	-1.95	-3.71	-0.76	0		0.15	-0.49	-0.53	-2.5	-0.16	0		-8.2	-2.93	-3.59	-4.54	-4.51	0
246.6	1.18	-1.1	2.18	-1.65	1.46	0		-2.16	-0.58	-0.48	-2.93	0	0		0.21	0.68	-1.37	-1.84	0.53	0		-4.17	-0.99	-3.03	-3.39	-1.54	0
247.5	-4.07	-4.58	-2.2	-7.42	-3.25	0		-0.32	-1.13	-1.34	-5.6	-3.55	0		0.9	1.21	-0.02	-4.25	-0.21	0		-7.62	-5.7	-3.08	-5.75	-5.3	0
248.4	0.16	-4.21	1.39	-4.48	-0.88	0		-3.96	-1.65	-0.42	-6.23	-3.77	0		-2.25	-0.7	0.53	-4.39	1.24	0		-11.29	-7.22	-3.61	-6.3	-4.39	0
249.3	-1.59	-2.98	-2.91	-1.25	2.07	0		-5.19	-6.39	-5.77	-5.24	-5	0		-1.34	1.86	-0.28	-3.64	-2.1	0		-10.17	-3.29	-1.16	-5.94	-2.75	0
250.2	-2.95	-3	-0.24	-0.11	-0.2	0		-0.92	-0.59	0.28	-1.6	-1.83	0		0.13	-0.07	-1.25	-3.63	-1.08	0		-7.29	-5.05	-2.94	-4.39	-5.14	0
251.1	-1.91	-1.04	-1.27	-1.12	0.21	0		-5.41	-6.58	-2	-5.53	-4.63	0		0.84	-2.99	-0.04	-6.03	-1.18	0		-6.46	-6.12	-5.27	-6.84	-2.07	0
252	-0.55	-1.23	3.59	-1.8	0.99	0		0.1	-1.94	0.68	-2.1	-1.42	0		0.33	1.17	-1.58	-5.83	0.43	0		-8.53	-5.42	-6.03	-7.23	-4.35	0
252.9	-3.12	-5.3	-2.04	-3.47	3.45	0		1.71	0.46	0.01	-1.02	0.92	0		2.86	3.24	0.2	-2.63	2.01	0		-6.2	-2.8	-2.23	-4.91	-2.64	0
253.8	-4.95	-4.34	-4.64	-3.95	-4.84	0		-3.55	-3.88	-0.08	-2.99	-4.61	0		-0.77	-2.39	0.03	-4.6	-2.7	0		-5.53	-2.65	2.24	-3.72	-2.83	0
254.7	0.17	-2.82	2.5	-3	0.26	0		3.05	1.11	1.71	-2.94	1.19	0		-1.08	-1.99	-3.61	-7.43	-0.77	0		-11.43	-8.73	-6.48	-7.92	-5.75	0
255.6	-1.82	-5.58	-0.45	-4.11	2.12	0		-0.75	0.71	-0.78	-5.01	-0.96	0		3.29	5.08	3.26	-4.78	3.36	0		-5.64	-0.62	1.24	-2.25	0.12	0
256.5	-1.8	-3.42	2.1	-0.68	3.66	0		-2.61	-3.05	0.89	-5.04	-0.12	0		0.16	-0.37	1.44	-2.75	1.99	0		-9.22	-6.46	-3.28	-7.15	-3.77	0
257.4	-3.03	-4.91	-1.83	-5.14	0.59	0		-2.42	-2.26	-0.96	-6.06	-2.88	0		-3.91	0.33	-2.1	-6.17	-2.64	0		-7.6	-0.94	-2.93	-5.36	-2.68	0
258.3	-3.93	-0.78	-0.29	-4.81	-0.05	0		-5.08	-4.56	-2.67	-5.76	-3.12	0		0.91	2.06	1.64	-1.95	0.38	0		-6.42	-2.98	-0.86	-2.74	-1.03	0
259.2	-1.39	-0.88	3.19	-1.37	2.38	0		-2.04	-1.44	-0.27	2.24	-0.05	0		0.71	2.45	0.61	0.93	0.75	0		-8.22	-4.32	-4.61	-4.06	-6.12	0
260.1	2.2	0.02	3.59	0.3	5.57	0		-2.87	-0.97	0.3	-4.92	-1.79	0		-2.31	1.49	0	-5.12	-1.29	0		-7.04	-1.62	-0.93	-6.75	0.29	0
261	-2.91	-1.55	1.72	-0.73	0.37	0		-1.37	-1.54	-1.89	-2.98	-2.92	0		-0.21	-1.04	-5.02	-1.81	-1.53	0		-6.66	-5.45	-1.95	-1.95	-3.28	0
261.9	-3.19	-3.88	-1.2	-1.37	-1.12	0		-6.11	-5.27	-5.71	-7.02	-9.5	0		-0.75	2.82	0.43	-4.15	0.7	0		-3.39	-2.96	-0.7	-2.92	-2.73	0
262.8	3.28	0.09	3.69	-2.83	3.7	0		1.02	0.76	-0.25	-4.26	-2.39	0		0.3	1.1	0.21	-3.03	-1.12	0		-8.78	-2.65	-3.07	-3.95	-5.04	0
263.7	-0.41	0.14	2.4	-0.84	1.36	0		-3.23	-2.13	-1.22	-3.98	-5.05	0		0.83	4.68	-2.2	-2.47	0.28	0		-7.44	-1.64	-4.28	-3.57	-2.08	0
264.6	-2.09	-0.89	-0.12	-5.06	1.78	0		-4.63	-2.85	-3.09	-6.71	-4.09	0		-0.46	-1.29	1.22	-3.98	-0.64	0		-7.65	-5.62	-2.88	-4.81	-3.15	0
265.5	-3.85	-4.21	0.62	-5.49	-3.64	0		-3.34	-0.26	-1.78	-3.37	-2.12	0		-2.15	-1.58	-0.51	-3.11	-2.41	0		-8.61	-7.69	-2.53	-5.88	-6.54	0
266.4	0.34	-0.93	2.23	-1.71	2.59	0		-3.6	0.18	-2.2	-5.62	-1.98	0		-0.68	1.95	-0.01	-5.32	-0.05	0		-4.28	-3.93	-1.07	-3.08	-2.64	0
267.3	-4.1	-3.21	-0.35	-3.25	-0.22	0		-0.64	-2.57	0.09	-6.2	-3.6	0		0.32	0.42	1.09	-4.32	-1.79	0		-9.27	-3.72	-2.28	-3.6	-4.54	0
268.2	-1.64	-0.53	1.16	-3.89	1.89	0		-3.08	-2.77	-2.53	-4.69	-6.84	0		-0.62	-1.11	-1.25	-4.6	-1.4	0		-5.68	-1.6	-2.04	-3.04	-0.45	0
269.1	0.17	-2.13	0.21	-4.8	2.13	0		-0.46	-1.4	-0.51	-4.44	-1.74	0		-0.3	0.44	-1.37	-4.11	-1.24	0		-5.74	-5	-2.37	-3.92	-3.08	0
270	-1.84	1.36	-0.81	0.59	2.87	0		-2.12	-1.11	-1.04	-3.03	-3.26	0		-1.89	-0.77	-1.87	-3.06	-0.3	0		-6.73	-6.24	-3.73	-5.17	-6.14	0
270.9	-2.03	-4.34	2.06	-1.68	0.82	0		-4.46	-5.26	0.24	-5.22	-2.71	0		-0.81	-0.01	-1.7	-6.83	-1.15	0		-7.76	-2.57	-2.68	-3.38	-3.69	0
271.8	-5.43	-3.09	2.23	-3.55	-0.87	0		-2.58	-2.08	0.55	-3.8	-3.58	0		0.17	0.23	0.5	-1.62	-1.28	0		-7.36	-3.09	-0.92	-2.4	-4.01	0
272.7	-2.25	-4.85	-0.96	-5.38	1.39	0		-3.44	-2.43	-0.66	-3.66	-0.83	0		-0.22	1.07	1.1	-1.46	-0.27	0		-4.64	-2.63	-3.24	-1.17	-3.59	0
273.6	-3.66	-2.65	0.46	-3.63	1.97	0		0.51	1.28	1.6	-5.76	-2.01	0		-1.43	-0.31	-2.61	-6.63	-2.87	0		-11.28	-7.26	-3.87	-8.95	-6.25	0
274.5	-3.64	-3.83	1.11	-3.61	-0.84	0		-2.59	-2.68	-0.23	-4.06	-6.02	0		2.8	2.16	2.83	-3.19	0.41	0		-8.15	-3.7	-1.85	-3.67	-4.66	0
275.4	-3.66	-0.75	0.47	-4.21	1.05	0		-3.26	-2.9	-3.34	-6.21	-2.82	0		0.14	1.03	-2.31	-7.35	0.45	0		-8.87	-4.95	-5.34	-8.54	-5.26	0
276.3	-3.22	-4.57	-0.57	-5.94	-0.59	0		-3.02	-1.17	1.11	-2.25	-3.82	0		1.11	5.4	1.98	-0.2	2.09	0		-5.41	-2.77	-0.03	-2.81	-4.08	0
277.2	-3.45	-3.33	0.75	-1.59	1.24	0		-0.71	-2.12	-0.92	-1.24	-0.47	0		0.46	2.51	-0.93	-1.59	3.45	0		-7.94	-4.48	-0.93	-4.79	-1.61	0
278.1	-1.18	-2.94	-1.37	-3.13	-0.04	0		-2.85	-0.72	-1.72	-4.16	-4.29	0		0.36	-1.28	0.09	-4.22	-4.59	0		-8.54	-2.78	-3.4	-7.87	-7.45	0
279	-2.49	-2.78	0.71	-1.67	0.08	0		-3.36	-2.68	-0.88	-5.91	-4.7	0		-2.21	-2.14	-2.38	-6.35	-2.13	0		-5.42	-4.17	-2.13	-4.66	-1.5	0
279.9	-1.91	0.76	3.66	-0.6	1.41	0		-2.45	-2.31	-0.42	-3.42	-4.4	0		2.59	2.63	3.12	-1.05	3.08	0		-5.65	-0.98	2.75	-1.19	-1.26	0
280.8	-2.57	-1.42	3.05	-0.28	1.31	0		0.85	3.25	2.43	-1.36	2.62	0		2.18	1.85	-2.67	-6.55	2.81	0		-5.87	-1.13	-1.88	-5.71	-1.79	0
281.7	-4.03	-4.31	-3.46	-6.55	-2.46	0		-0.79	-3.9	-1.09	-4.68	-3.57	0		-1.58	-0.58	-1.25	-4.04	-0.92	0		-8.15	-4.62	-5.12	-6.57	-1.04	0
282.6	-1.62	-1.38	0.95	-3.78	2.85	0		-4.32	-1.38	-2.58	-3	-2.46	0		-0.56	0.92	-2.63	-2.72	-0.75	0		-9.36	-3.96	-1.71	-4.76	-4.57	0
283.5	-1.93	-0.42	0.16	-5.7	0.74	0		-5.35	-2.08	0.14	-4.72	-4.68	0		-0.15	2.05	1.51	-2.67	1.52	0		-7.68	-3.59	-2.43	-4.85	-3.34	0
284.4	-2.63	-4.87	-2.25	-6.64	-1.82	0		-0.54	-1.6	2.44	-6.48	-2.82	0		-2.56	-1.87	0.74	-8.26	-1.34	0		-6.96	-2.06	-2.93	-7.01	-3.68	0
285.3	2.28	0.26	2.99	0.32	2.99	0		4.77	2.41	2.59	-1.08	-0.42	0		2.13	2.63	2.53	-2.9	0.53	0		-6.26	-2.52	-3.78	-6.29	-3.35	0
286.2	-3.41	-4.89	-0.21	-7.79	-5.37	0		-1.07	1.47	2.3	-5.49	-3.44	0		-0.93	1.4	-2.18	-5.15	-2.32	0		-10.1	-3.84	-2.57	-5.5	-5.08	0
287.1	-4.45	-5.69	0.13	-5.63	-2.61	0		-4.01	-3.49	1.1	-4.06	-4.53	0		-1.59	-0.98	0.1	-4.08	-2.58	0		-4.95	-5.49	1.94	-3.94	-3.43	0
288	-2.1	-3.33	0.21	-5.45	-1.17	0		-1.01	0.16	-1.53	-5.36	-3.5	0		-0.59	0.3	-2.66	-2.79	-0.73	0		-4.68	-2.37	-0.03	-2.4	-0.21	0
288.9	-6.09	-2.52	-2.05	-2.46	-0.86	0		-5.6	-0.89	0.24	-4.7	-2.1	0		-2.68	0.26	-0.77	-6.37	-0.68	0		-4.8	-0.13	0.26	-1.51	0.1	0
289.8	-3.85	-3.28	0.56	-3.17	-0.12	0		-3.65	-3.04	-4.38	-5.01	-4.23	0		0.25	2.27	-0.25	-1.99	-0.56	0		-6.51	0.66	0.37	-2.75	-2.36	0
290.7	-1.3	-4.84	-1.09	-5.36	-0.13	0		-0.95	-0.95	0.54	-2.3	-2.21	0		-0.33	-2.3	-0.14	-3.36	0.96	0		-8.69	-6.35	-2.08	-4.9	-4.41	0
291.6	-0.53	-0.71	0.04	-0.2	3.25	0		0.21	-0.89	2.31	-2.97	-2	0		-0.08	-0.67	-0.59	-3.99	-2.42	0		-6	-4.72	-2.13	-4.5	-4.09	0
292.5	-4.08	-6.97	-2.47	-6.32	0.15	0		-2.33	-3.11	-2.01	-4.73	-0.62	0		-1.74	-0.69	0.58	-3.17	0.49	0		-5.3	-1.58	-0.95	-3.98	-1.62	0
293.4	-2.69	-2.64	1.32	-3.99	-0.46	0		-2.66	-0.2	0.66	-2.47	-4.35	0		0.49	1.9	-0.24	-3.95	1.61	0		-7.3	-5.54	-3.17	-3.33	-2.15	0
294.3	-3.55	-2.36	2.31	-3.78	1.64	0		-6.04	-5.17	-2.73	-7.87	-2.94	0		-2.7	-0.15	-2.35	-6.62	-1.08	0		-10.04	-4.64	-3.04	-4.27	-1.77	0
295.2	-1.96	-3.28	0.46	-7.81	-0.4	0		0.13	0.43	2.38	-2.81	0.08	0		0.76	-0.02	-0.02	-1.86	1.28	0		-7.16	-5.82	-0.76	-1.58	-1.51	0
296.1	-0.46	-0.02	1.9	-1.94	2.28	0		-0.87	-1.79	-0.94	-3.99	-3.17	0		4.03	4.89	3.02	-1.06	2.33	0		-4.77	-2.09	1.54	-3.39	-4.64	0
297	-4.8	-2.53	-2.09	-3.27	0.66	0		-4.05	0.21	0.57	-1.37	-3.71	0		1	2.06	0.76	-1.75	1.73	0		-9.34	-4.7	-3.34	-5.72	-2.15	0
297.9	0.47	1.54	3.22	-1.79	5	0		0.69	1.16	2.32	-3	0.21	0		-0.84	-0.67	-1.1	-5.59	-2.66	0		-6.16	-4.59	-3.14	-4.04	-5.56	0
298.8	-3.58	0.23	-0.85	-6.23	-1.52	0		-3.91	-0.28	-2.52	-8.63	-4.58	0		0.94	3.42	0.83	-1.88	0.71	0		-4.22	-0.26	0.21	-0.32	-2.29	0
299.7	-2.97	-2.2	-1.2	-2.34	0.54	0		-4.49	-2.04	0.26	-4.33	-2.88	0		-1.82	0.06	-2.19	-4.51	-0.95	0		-6.92	-3.25	-1.07	-3.21	-1.55	0
300.6	-3.66	-1.18	-0.55	-3.86	0.65	0		-0.56	0.63	0.92	-3.46	-1.32	0		3.69	3.6	2.96	-1.25	4.29	0		-5.33	-2.34	-1.59	-1.92	0.35	0
301.5	-1.51	-2.94	0.79	-1.78	0.01	0		-2.7	0.25	-0.48	-2.67	-2.41	0		1.83	4.08	3.6	-2.21	3.63	0		-9.26	-5.21	-2.94	-6.24	-5.5	0
302.4	0.17	-2.25	2.55	-5.76	4.22	0		-3.46	-2.29	-2.07	-6.11	-3.45	0		-3.15	-1.07	-3.22	-6.67	-2.25	0		-8.95	-8.14	-1.88	-7.92	-3.36	0
303.3	1.37	-0.95	3.65	2.33	5.68	0		0.61	2.08	0.51	-1.71	-2.28	0		-0.43	-1.16	-0.43	-5.15	-0.62	0		-6.18	-4.97	-0.35	-6.26	-2.64	0
304.2	-1.31	-2.13	5.63	-0.95	3.71	0		-2.6	-2.83	-0.09	-7.09	-0.47	0		0.8	1.2	-0.47	-3.92	1.82	0		-5.53	-1.06	0.95	-5.48	-4.04	0
305.1	-2.19	-0.54	1.79	-5.15	-2.26	0		-2.51	0.35	2.36	-2.36	-2.61	0		-2.83	-0.05	-0.22	-5.19	-0.57	0		-9.83	-6	-4	-5.49	-5.28	0
306	-1.88	-3.86	-0.53	-4.05	0.76	0		-3.69	1.37	-0.86	-4.76	-0.48	0		0.3	0.67	0.31	-6.01	-0.2	0		-5.95	-2.64	1.02	-0.75	-1.94	0
306.9	-2.48	-3.91	2.2	-4.71	2.45	0		-0.65	0.96	2.61	-2.01	1.67	0		2.88	4.29	3.64	-2.19	4.46	0		-6.4	-0.24	1.26	-5.08	-1.2	0
307.8	-0.73	-3.19	-0.45	-6.4	2.64	0		-1.81	-2.42	-3.39	-8.09	-4.44	0		-0.58	-1.15	-2.37	-7.45	-3.3	0		-8.62	-3.08	-2.03	-5.49	-6.91	0
308.7	-7.11	-4.38	-0.73	-5.9	-0.82	0		-5.91	-3.59	0.2	-6.49	-3.25	0		2.3	1.09	0.68	-4.01	0.67	0		-4.88	-4.17	-1.77	-4.68	-1.67	0
309.6	-3.42	-3.05	2.82	-4.22	-1.4	0		-3.88	-3.54	0.48	-5.38	-6	0		-1.68	-1.78	-2.18	-7.7	-2	0		-9	-6.08	-2.83	-7.45	-4.18	0
310.5	1.88	0.19	3.24	0.4	2.79	0		2.75	0.52	2.63	-0.36	1.32	0		1.3	1.49	-0.63	-3.64	2.74	0		-8.39	-2.08	-1.38	-4.73	-2.38	0
311.4	-3.9	-2.64	-0.22	-5.65	-0.5	0		-2.02	0.03	0.15	-4.23	-6.29	0		0.48	1.93	-0.25	-4.57	-0.58	0		-8.96	-3.99	-2.34	-5.61	-3.74	0
312.3	-1.01	-1.16	2.59	-0.64	2.67	0		-0.87	-1.11	1.05	-5.09	-3.01	0		0.77	0.73	-2.42	-2.33	2.75	0		-7.05	-1.78	0.11	-0.52	0.02	0
313.2	-5.15	-4.17	2.26	-6.25	-1.68	0		-4.76	-2.21	-0.48	-6.06	-3.97	0		-1.13	0.22	-1.69	-2.62	-0.49	0		-7.68	-1.72	-3.65	-6.26	-2.83	0
314.1	-1.85	0.73	2	-3.01	1.16	0		-2.68	-0.28	-0.15	-5.18	-3.04	0		-0.08	0.26	0.14	-5.44	2.74	0		-7.02	-6.39	-4.09	-7.47	-5.64	0
315	-1.8	-1.82	1.97	-1.33	1.23	0		-0.61	-2.46	1.47	-3.73	-0.22	0		1.2	1.28	1.46	-5.98	0.2	0		-4.55	-1.02	-0.79	-3.39	-1	0
315.9	-2.32	-1.05	0.91	-4.03	3.77	0		-1.52	0.24	1.45	-4.49	-1.21	0		0.26	-0.89	-1	-7.38	-1.41	0		-5.19	-4.3	-0.35	-5.2	-2.82	0
316.8	-3.1	-4.34	-1.85	-3.63	1.18	0		-2.88	-4.48	-0.76	-4.44	-2.94	0		-0.67	-0.43	-0.61	-8.34	-0.22	0		-7.7	-0.77	1.68	-3.53	-1.86	0
317.7	-1.5	-4.33	-1.69	0.1	1.02	0		-1.94	-2.18	-0.38	-3.53	-2.78	0		-2.09	-0.27	0.73	-5.69	0.3	0		-10.09	-4.23	1.01	-5.36	-1.54	0
318.6	-0.82	-3.47	0.51	-3.96	0.66	0		-0.84	-0.32	-2.85	-3.72	-3.59	0		-3.13	-1.64	-3.9	-5.64	-3.73	0		-9.24	-4.65	-1.02	-4.5	-5.46	0
319.5	-2.38	-2.55	0.41	-2.47	-0.15	0		1.62	2.28	-0.18	-2.21	0.49	0		1.52	1.48	-1.34	-4.4	0.81	0		-5.32	-1	-0.53	-4.49	-1.45	0
320.4	-2.41	-3.91	0.37	-3.58	1.45	0		0.31	-2.32	0.64	-3.61	-0.95	0		-1.93	-2.81	-0.96	-6.9	-2.35	0		-7.48	-3.46	-1.95	-5.71	-4.5	0
321.3	0.92	-2.75	0.76	-0.46	1.06	0		-1.21	-1.37	-0.18	-4.13	-2.52	0		-1.04	0.41	-1.45	-5.27	-0.25	0		-11.55	-5.48	-4.96	-7.02	-4.8	0
322.2	-2.95	-1.33	-0.15	-3.9	-0.65	0		-3.61	-2.2	-2.27	-5.17	-3.16	0		-0.34	0.42	1.91	-3.54	1.38	0		-6.39	-2.97	3.04	-5.02	-2.39	0
323.1	-1.25	-3.82	0.63	-2.73	1.61	0		-1.55	-1.99	-0.55	-5.27	-3.78	0		0.91	1.98	2.35	-4.77	-0.66	0		-6.77	-3.52	0.45	-6.75	-3.66	0
324	-2.93	-5.22	-1.93	-3.16	-0.31	0		-4.27	-0.44	-3.51	-5.34	-3.03	0		0.39	5.16	0.08	-3.69	1.63	0		-6.63	-4.47	-0.97	-5.87	-4.76	0
324.9	-0.92	0.33	2.82	-0.89	1.42	0		-1.89	0.37	2.83	-2.74	-0.37	0		0.21	2.18	3.42	-4.68	1.83	0		-8.38	-4.58	-0.05	-2.28	-1.61	0
325.8	-1.76	-5.44	3.73	-6.62	0.19	0		-2.91	0.83	3	-4.01	-1.03	0		0.25	1.11	-0.1	-3.57	1.51	0		-9.91	-4.04	-1.12	-7.18	-1.33	0
326.7	-1.92	-2.18	1	-1.54	2.68	0		-0.26	0.61	0.78	-4.96	-2.58	0		4.08	3.6	0.08	-4.28	1.98	0		-5.07	-0.15	1.13	-0.94	-0.12	0
327.6	-0.81	-1.29	2.83	-2.84	5.88	0		0.19	-0.94	2.87	-6.33	-1.3	0		2.29	2.79	4.28	-3.85	1.36	0		-6.27	-4.91	0.86	-4.4	-4.22	0
328.5	-4	-3.34	-1.05	-5.76	0.47	0		-4.35	-3.06	-3.44	-7.53	-4.44	0		-2.41	-1.54	-0.58	-7.52	0.19	0		-5.8	-2.99	-1.2	-7.02	-3.41	0
329.4	-4.97	-3.25	-2.65	-6.62	-0.82	0		-4.54	-3.42	-4.79	-6.95	-3.74	0		1.45	0.72	-0.36	-3.13	2.16	0		-5.85	-2.16	-0.23	-5.17	-2.37	0
330.3	-4.02	-6.87	-2.93	-5.74	-1.58	0		-2.93	-3.73	-1.55	-5.69	-5.38	0		1.12	1.09	0.07	-3.89	-2.01	0		-5.93	-1.23	-0.25	-2.56	-2.09	0
331.2	-1.03	-0.65	3.71	-1.52	1.83	0		-4.94	-2.31	1.5	-5.41	-2.67	0		-1.98	-3.46	-0.09	-7.23	-1.56	0		-7.99	-6.84	-2.75	-6.53	-4.74	0
332.1	1.51	-0.09	8.61	1.35	6.13	0		-0.22	0.96	2.98	-2.84	0.94	0		-0.15	1.28	-0.57	-5.9	-1.17	0		-6.79	-2.62	-1.59	-4.37	-4.8	0
333	-2.2	-3.31	0.72	-2.09	1.07	0		-1.09	-0.85	-0.53	-6.23	-2.14	0		-0.54	-0.45	-0.4	-8.06	1.49	0		-9.53	-4.92	-4.21	-5.96	-4.83	0
333.9	-1.09	-2.29	-0.95	-6.02	3.19	0		-2.04	-0.55	-0.4	-5.93	-2.55	0		-1.37	-1.2	1.01	-7.25	-1.85	0		-9.3	-8.68	0.72	-7.38	-4.42	0
334.8	-0.34	-3.45	1.18	-1.49	3.58	0		-0.67	-1.52	-0.05	-3.65	-1.19	0		1.28	0.29	1.09	-4.32	-0.7	0		-6.19	-3.87	-0.72	-4.07	-1.96	0
335.7	-3.3	-1.2	-0.88	-2.91	0.6	0		-2.72	-0.24	-0.17	-3.32	-2.84	0		-1.24	-1.35	-0.57	-1.98	1.35	0		-7.33	-4.8	-2.76	-2.44	-2.82	0
336.6	-2.44	-2.17	1.24	-1.07	3.05	0		-2.3	-2.9	-0.06	-4.26	-2.64	0		2.81	3.29	2.35	-1.71	2.06	0		-5.74	-1.09	-0.16	-1.77	-2.47	0
337.5	-1.58	-1.97	-0.04	-2.84	-2.2	0		-2.23	-0.47	-1.87	-6.2	-5.11	0		-1.82	-1.44	-2.63	-7.61	-1.1	0		-6.63	-2.61	-2.39	-5	-3	0
338.4	-5.07	-4.75	-0.27	-8.24	-2.96	0		-2.46	-1.58	-1.51	-7.15	-4.4	0		-1.27	2	-2.47	-4.95	-0.93	0		-8.44	-3.98	-4.32	-6.27	-4.96	0
339.3	-1.57	-1.61	2.42	-3.08	-0.01	0		-1.52	0.15	0.32	-3.07	-0.3	0		-2.98	-1.31	-1.8	-5.54	-1.87	0		-13.89	-8.08	-3.95	-7.68	-6.42	0
340.2	-4.28	-5.63	-3.66	-6.53	-1.03	0		-0.95	-2.91	-0.54	-6.59	-3.39	0		1.12	-0.75	2.63	-4.25	-0.28	0		-5.79	-1.92	1.12	-4.96	-0.42	0
341.1	-2.52	0.13	1.54	-3.42	0.87	0		-2.5	-3.17	-0.85	-7.37	-5.12	0		0.53	0.56	2.31	-5.62	-2.24	0		-8.43	-2.6	2.82	-4.59	-3.47	0
342	0.91	-2.93	3.1	-0.38	2.18	0		1.78	3.73	4.47	-0.22	0.63	0		1.19	1.59	2.59	-1.59	2.87	0		-9.41	-8.69	-4.59	-6.41	-5.19	0
342.9	-3.54	-5.09	-1.2	-5.97	0.79	0		-2.9	-1.82	0.27	-6.24	-3.07	0		0.41	0.92	1.79	-6.23	-0.31	0		-4.35	-0.71	0.28	-5.14	-3.33	0
343.8	-2.78	-3.51	-1.75	-6.49	0.53	0		-0.81	-1.79	-0.54	-4.13	-3.34	0		0.75	-1.38	-0.82	-4.8	0.36	0		-7.93	-4.15	-1.46	-5.04	-2.86	0
344.7	-1.54	-1.23	3.57	-1.14	2.55	0		-2.56	-1.94	0.99	-2.7	-2.51	0		0.85	-0.96	-2.06	-4.39	0.38	0		-7.36	-2.63	-2.21	-4.02	-2.65	0
345.6	-1.95	-1.88	3.5	-4.41	1.83	0		-3.55	0.49	0.38	-4.29	0.02	0		-0.5	0.55	-1.3	-6.22	-0.34	0		-7.76	-4.97	-0.98	-6.51	-2.14	0
346.5	-4.22	-5.42	0.13	-7.15	-2.25	0		-4.23	-4.01	-0.44	-9.58	-6.03	0		-2.26	-1.98	-0.94	-7.85	-1.32	0		-6.33	-2.97	0.22	-4.69	-1.13	0
347.4	-2.02	-4.84	-0.02	-5.03	1.2	0		-1.71	-2.11	-0.51	-6.61	-1.74	0		0.33	0.81	0.82	-3.35	-1.69	0		-12.68	-6.04	-4.82	-8.35	-5.11	0
348.3	-0.12	1.58	5.36	-1.08	3.94	0		-3.16	1.18	2.99	-3.93	-0.51	0		-1.57	0.45	-0.5	-7.46	-0.29	0		-6.56	-3.9	-1.18	-6.22	-1.63	0
349.2	-4.91	-3.88	-1.87	-3.64	0.37	0		-1.84	-0.01	-1.33	-4.19	-2.14	0		2.26	0.76	-0.84	-3.97	2.5	0		-9.48	-2.07	-3.19	-4.18	-1.81	0
350.1	-4.08	-3.69	-1.75	-6.83	-1.17	0		-3.66	-2.56	-0.77	-6.03	-5.76	0		-2.21	-2.01	-0.43	-6.09	-0.2	0		-6.37	-2.89	-1.98	-5.18	-2.7	0
351	-4.19	-4.97	1.02	-6.5	-2.48	0		-4.06	-2.08	0.47	-6.73	-3.94	0		-0.91	-2.81	-2.25	-6.92	-4.59	0		-8.65	-5.54	-1.97	-4.91	-5.45	0
351.9	-1.59	-1.56	1.85	-0.42	3.83	0		0.24	2.37	2.12	-1.69	2.79	0		0.79	1.62	0.92	-5.28	1.18	0		-8.37	-1.9	-2.53	-4.9	0.46	0
352.8	-1.01	-3.05	1.2	-4.57	1.35	0		-0.93	1.96	0.17	-6.8	-3.76	0		0.85	2.6	-0.68	-6.99	-1.76	0		-8.47	-3.82	-0.91	-6.29	-4.38	0
353.7	-2.25	-3.83	-2.18	-4.94	-1.55	0		-2.52	-2.17	-0.55	-8.01	-5.76	0		-2.11	-0.45	-2.01	-7.31	-0.55	0		-9.3	-3.88	-2.28	-5.32	-3.11	0
354.6	-2.12	-0.84	2.61	2.19	2.7	0		-1.79	-1.06	-1.38	-1.85	-0.64	0		-0.26	-1.61	-2.21	-9.43	-0.92	0		-10.5	-6.08	-2.02	-7.05	-4.47	0
355.5	-0.76	-1.49	0.29	-5.03	2.55	0		-2.33	0.56	1.24	-5.58	-2.57	0		-1.8	0.5	1.24	-7.13	-1.75	0		-7.35	-5.49	-1.13	-4.42	-1.03	0
356.4	-3.17	-2.84	2.31	-3.23	-1.43	0		-3.84	-1.91	-3.17	-6.74	-7.66	0		0.45	0.26	-0.66	-6.9	-0.98	0		-5.66	-0.48	-1.21	-5.28	-3.3	0
357.3	-3.2	0.74	-0.53	-4.29	2.43	0		-2.37	-3.02	-3.81	-9.03	-4.05	0		-0.29	0.73	0.26	-4.17	-0.34	0		-2.9	0.36	2.92	-1.37	1.5	0
358.2	-5.29	-5.58	-1.69	-6.98	-2.41	0		-6.7	-4.46	-1.38	-10.05	-2.84	0		-4.12	1.66	-1.23	-5.42	2.8	0		-10.24	-2.85	-4	-5.79	-1.48	0
359.1	0.24	0.76	2.64	-1.47	1.14	0		-2.93	1.68	0.83	-1.42	0.2	0		-0.96	0.09	-0.26	-5.89	1.38	0		-7.77	-5.73	-1.96	-8.08	-4.46	0
360	-1.68	-3.05	1.27	-6.9	1.47	0		0.15	0.87	-1.04	-3.32	-0.38	0		-0.41	0.65	0.19	-1.81	2.06	0		-6.48	-1.46	1.13	-1.71	-2.61	0
360.9	-2.64	-5.29	0.84	-4.97	1.77	0		-3.16	-5.73	-2.22	-7.01	-2.81	0		1.39	-0.12	2.86	-5.62	-1.74	0		-6.83	-2.49	-0.27	-6.15	-5.93	0
361.8	-1.54	-4.61	1.67	-5.53	2	0		-2.07	-3.15	1.08	-6.17	-2.11	0		-2.27	-1.33	-1.12	-8.84	-0.06	0		-7.62	-4.1	0.98	-6.46	-2.04	0
362.7	-5.01	-4.06	-1.07	-6.15	-0.41	0		-2.36	-3.96	-0.81	-9.56	-4.81	0		2.96	0.81	2	-6.54	1.59	0		-6.72	-2.74	-1.01	-4.88	-0.65	0
363.6	-2.35	-1.29	0.37	-4.6	1.4	0		-1.91	-1.98	-1.93	-4.51	-5.3	0		1.09	0.53	1.43	-6.53	-1.88	0		-8.1	-5.44	-1.98	-7.37	-6.99	0
364.5	-1.47	-1.94	-0.85	-3.31	0.64	0		-0.76	1.97	0.22	-2.85	-1.29	0		-0.08	2.89	1.86	-4.83	3.55	0		-7.36	-3.89	-1.03	-5.01	-3.05	0
365.4	-5.2	-4.22	1.45	-6.1	-1.34	0		-5.59	-4.39	0.4	-8.22	-6.22	0		-4.8	-0.83	-0.6	-8.17	-1.63	0		-8.45	-3.34	-1.6	-8.34	-5.17	0
366.3	-3.9	-7.39	-1.62	-6.93	3.65	0		-3.85	-1.71	-0.76	-5.1	-1.36	0		1.14	1.19	-0.4	-5.45	-0.44	0		-8.15	-4.41	-2.31	-7.46	-2.99	0
367.2	-4.23	-3.33	-0.22	-4.4	-0.42	0		-5.09	-0.72	-1.17	-5.45	-3.72	0		2.82	4.1	2.49	-3.61	3.31	0		-7.32	-0.86	2.55	-5.12	-0.7	0
368.1	-2.32	-4.32	0.71	-4.15	0.18	0		-2.3	-0.96	-0.43	-3.7	-0.35	0		-0.07	-0.09	1.09	-2.82	-0.35	0		-5.77	-3.64	-3.15	-4.27	-5.48	0
369	-2.17	-3.21	0.36	-7.26	-2.27	0		-4.26	-1.42	-2.95	-8.87	-3.76	0		-0.61	-0.58	-3.49	-6.99	0.55	0		-6.32	-1.88	-3.56	-3.93	-3.78	0
369.9	-0.91	-2.14	2.32	-3.97	2.88	0		-1.34	0.48	0.96	-5.09	-0.16	0		1.95	2.69	1.54	-3.88	3.11	0		-6.13	-3.99	-0.84	-4.31	-2.81	0
370.8	-5.09	-4.26	-0.9	-5.68	1.23	0		-2.29	-1.8	0.04	-4.74	-1.7	0		0.29	-2.69	-0.68	-5.81	0.29	0		-8.11	-6.08	-2.57	-6.63	-4.21	0
371.7	-3.15	-2.88	1.82	-1.84	4.83	0		-3.53	-3.39	-2.03	-4.16	-3.21	0		-2.22	-1.18	-0.81	-5.37	-0.83	0		-6.96	-1.44	0.83	-2.98	-0.43	0
372.6	-3.5	-1.2	-1.46	-3.17	2.65	0		-2.63	-2.11	-3.28	-7.69	-2.09	0		2.9	1.8	0.86	-4.81	-0.33	0		-6.73	-4.4	-3.65	-6.2	-0.95	0
373.5	-2.7	-3.95	0.1	-6.47	0.71	0		-2.86	-2.18	-2.86	-6.45	-5.69	0		-1.08	1.27	-0.16	-9.85	-1.88	0		-7.53	-2.41	-2.01	-6.91	-3.64	0
374.4	-0.54	-2.74	-0.13	-5.33	4.24	0		-3.84	-0.87	-2.37	-6.89	-6.19	0		-0.12	0.83	-0.35	-3.58	-3.52	0		-5.96	-1.02	-0.85	-2.99	-1.79	0
375.3	-5.02	-4.09	-0.51	-3.99	-1.27	0		-5.8	0.42	1.24	-3.04	-1.01	0		-0.84	2.54	1.69	-3.48	0.5	0		-5.74	0.94	-0.24	-2.6	-4.59	0
376.2	-2.55	-6.09	-1.68	-3.19	1.75	0		-4.25	-1.76	-2.29	-3.68	-4.67	0		0.38	2.57	3.07	-5.53	1.1	0		-9.6	-3.19	-0.35	-4.83	-3.33	0
377.1	-3.21	-3.84	-1.14	-6.52	-1.84	0		-2.81	1.79	0.95	-4.71	-4.49	0		1.68	2.3	3.25	-4.23	1.48	0		-5.1	-4.03	-0.97	-7.36	-1.66	0
