# Supplementary material for: Simvastatin Sodium Salt and Fluvastatin Interact with Human Gap Junction Gamma-3 Protein
Source: PLoS One. 2016 Feb 10;11(2):e0148266. doi: 10.1371/journal.pone.0148266 (PMC4749215; doi:10.1371/journal.pone.0148266)
Supplement: S9 Dataset — (ZIP) [file pone.0148266.s010.zip › S9_Dataset/stevioside_2.xlsx]

## Sheet: stevioside
L1A1()_X	L1A1()_Y	L1A2()_X	L1A2()_Y	L1A3()_X	L1A3()_Y	L1A4()_X	L1A4()_Y	L1A5()_X	L1A5()_Y	L1A6()_X	L1A6()_Y	L2A1()_X	L2A1()_Y	L2A2()_X	L2A2()_Y	L2A3()_X	L2A3()_Y	L2A4()_X	L2A4()_Y	L2A5()_X	L2A5()_Y	L2A6()_X	L2A6()_Y	L3A1()_X	L3A1()_Y	L3A2()_X	L3A2()_Y	L3A3()_X	L3A3()_Y	L3A4()_X	L3A4()_Y	L3A5()_X	L3A5()_Y	L3A6()_X	L3A6()_Y	L4A1()_X	L4A1()_Y	L4A2()_X	L4A2()_Y	L4A3()_X	L4A3()_Y	L4A4()_X	L4A4()_Y	L4A5()_X	L4A5()_Y	L4A6()_X	L4A6()_Y	L5A1()_X	L5A1()_Y
-240.3	-2.85	-240.3	-1.86	-240.3	-8.24	-240.3	-5.61	-240.3	-6.14	-240.3	-5.69	-240.3	-2.75	-240.3	-1.44	-240.3	-5.69	-240.3	-1.53	-240.3	-1.92	-240.3	-3.68	-240.3	2.95	-240.3	3.05	-240.3	-2.12	-240.3	9.01	-240.3	2.86	-240.3	3.56	-240.3	0.51	-240.3	-0.54	-240.3	-6.2	-240.3	0.25	-240.3	0.26	-240.3	-2.37	-240.3	0.73
-239.4	-3.72	-239.4	-0.46	-239.4	-6.02	-239.4	-0.44	-239.4	-4.85	-239.4	-5.37	-239.4	-0.87	-239.4	-2.96	-239.4	-4.32	-239.4	1.22	-239.4	-3.03	-239.4	-3.66	-239.4	3.9	-239.4	0.56	-239.4	1.25	-239.4	6.11	-239.4	2.71	-239.4	1.36	-239.4	0.63	-239.4	-2.92	-239.4	-3.87	-239.4	1.08	-239.4	-4.7	-239.4	-2.45	-239.4	-1.03
-238.5	-5.94	-238.5	-1.73	-238.5	-5.54	-238.5	1.4	-238.5	-6.66	-238.5	-4.25	-238.5	-1.41	-238.5	-3.44	-238.5	-5.34	-238.5	2.85	-238.5	-1.17	-238.5	-1.29	-238.5	1.35	-238.5	1.85	-238.5	-0.16	-238.5	8.52	-238.5	0.79	-238.5	2.6	-238.5	0.47	-238.5	-1.3	-238.5	-4.35	-238.5	2.19	-238.5	-0.6	-238.5	-0.7	-238.5	1.64
-237.6	-4.03	-237.6	-1.6	-237.6	-6.13	-237.6	-2.82	-237.6	-6.9	-237.6	-6.99	-237.6	-1.63	-237.6	-1.81	-237.6	-4.51	-237.6	0.36	-237.6	-0.62	-237.6	-3.93	-237.6	2.79	-237.6	1.01	-237.6	-1.29	-237.6	7.31	-237.6	-0.16	-237.6	3.02	-237.6	1.19	-237.6	-4.94	-237.6	-7.14	-237.6	-2.06	-237.6	-2.62	-237.6	-3.39	-237.6	0.52
-236.7	-1.85	-236.7	-1.14	-236.7	-3.32	-236.7	-3.83	-236.7	-4.76	-236.7	-5.84	-236.7	-2.1	-236.7	-1.95	-236.7	-2.04	-236.7	-2.11	-236.7	-2.19	-236.7	-3.48	-236.7	1.46	-236.7	2.86	-236.7	2.86	-236.7	6.22	-236.7	2.06	-236.7	2.2	-236.7	-1.03	-236.7	-1.48	-236.7	-3.92	-236.7	-0.55	-236.7	-2.73	-236.7	-1.41	-236.7	-1.09
-235.8	-4.96	-235.8	-0.6	-235.8	-6.02	-235.8	-4.11	-235.8	-5.4	-235.8	-7.15	-235.8	-1.39	-235.8	-2.06	-235.8	-5.54	-235.8	-0.24	-235.8	-1.21	-235.8	-4.01	-235.8	2.92	-235.8	2.35	-235.8	0.71	-235.8	9.2	-235.8	3.6	-235.8	2.71	-235.8	-2.1	-235.8	-2.21	-235.8	-3.62	-235.8	0.26	-235.8	-1.89	-235.8	-2.25	-235.8	-1.78
-234.9	-6.29	-234.9	2.21	-234.9	-5.35	-234.9	-2.76	-234.9	-4.3	-234.9	-4.05	-234.9	-3.64	-234.9	-1.69	-234.9	-5.5	-234.9	-2.14	-234.9	-0.05	-234.9	-2.51	-234.9	2.67	-234.9	1.81	-234.9	0.15	-234.9	6.41	-234.9	2.1	-234.9	3.95	-234.9	-1.58	-234.9	-0.25	-234.9	-5.17	-234.9	0.22	-234.9	-2.7	-234.9	-0.6	-234.9	-1.22
-234	-6.34	-234	-1.51	-234	-3.38	-234	-1.52	-234	-8.38	-234	-6.69	-234	-3.64	-234	-2.5	-234	-4.69	-234	0.93	-234	-2.79	-234	-2.65	-234	4.02	-234	1.78	-234	-0.9	-234	10.47	-234	2.56	-234	1.24	-234	1.02	-234	-1.07	-234	-5.65	-234	0.98	-234	-1.42	-234	-5.2	-234	1.13
-233.1	-2.65	-233.1	1.58	-233.1	-2.48	-233.1	-3.65	-233.1	-6.16	-233.1	-6.08	-233.1	-3.67	-233.1	-1.8	-233.1	-2.81	-233.1	0.43	-233.1	-3.1	-233.1	-3.78	-233.1	3.84	-233.1	-0.96	-233.1	0.82	-233.1	6.32	-233.1	0	-233.1	2.75	-233.1	0.21	-233.1	-1.86	-233.1	-3.11	-233.1	-0.86	-233.1	-3.9	-233.1	-2.81	-233.1	0.81
-232.2	-3.68	-232.2	0.47	-232.2	-5.4	-232.2	-3.42	-232.2	-6.02	-232.2	-3.94	-232.2	-1.75	-232.2	-2.31	-232.2	-2.35	-232.2	-3.05	-232.2	-2.25	-232.2	0.13	-232.2	0.03	-232.2	1.11	-232.2	0.55	-232.2	6.19	-232.2	0.85	-232.2	5.95	-232.2	-1.72	-232.2	-0.14	-232.2	-4.27	-232.2	-1.89	-232.2	-1.39	-232.2	-1.92	-232.2	-0.81
-231.3	-2.85	-231.3	0.48	-231.3	-3.34	-231.3	-1.3	-231.3	-4.39	-231.3	-5.92	-231.3	0.56	-231.3	-0.13	-231.3	-2.37	-231.3	-0.29	-231.3	-2.08	-231.3	-3.13	-231.3	1.75	-231.3	1.16	-231.3	0.39	-231.3	7.58	-231.3	0.3	-231.3	2.07	-231.3	-0.39	-231.3	-3.61	-231.3	-4.47	-231.3	-1.8	-231.3	-3.28	-231.3	-1.62	-231.3	0.44
-230.4	-2.88	-230.4	-0.35	-230.4	-4.75	-230.4	-4.17	-230.4	-5.94	-230.4	-2.56	-230.4	0.02	-230.4	-0.19	-230.4	-5.59	-230.4	-4.65	-230.4	-4.36	-230.4	-4.26	-230.4	3.02	-230.4	3.73	-230.4	1.19	-230.4	4.3	-230.4	0.54	-230.4	0.68	-230.4	-2.02	-230.4	-0.53	-230.4	-3.71	-230.4	-0.54	-230.4	-4.89	-230.4	-2.97	-230.4	0.36
-229.5	-2.53	-229.5	1.36	-229.5	-4.82	-229.5	-4.64	-229.5	-4.93	-229.5	-8.53	-229.5	-2.87	-229.5	-0.29	-229.5	-5.01	-229.5	-1.25	-229.5	-1.25	-229.5	-1.19	-229.5	0.52	-229.5	2.84	-229.5	0.57	-229.5	6.96	-229.5	2.03	-229.5	4.42	-229.5	-1.03	-229.5	-2.24	-229.5	-5.11	-229.5	-0.69	-229.5	-1.42	-229.5	-1.67	-229.5	-0.16
-228.6	-2.76	-228.6	1.45	-228.6	-6.25	-228.6	-3.92	-228.6	-4.57	-228.6	-6.78	-228.6	-4.96	-228.6	-1.9	-228.6	-5.07	-228.6	-1.46	-228.6	-3.05	-228.6	-3.89	-228.6	0.53	-228.6	2.78	-228.6	0.58	-228.6	7.57	-228.6	-0.1	-228.6	2.9	-228.6	0.37	-228.6	-0.42	-228.6	-4.2	-228.6	-1.04	-228.6	-2.98	-228.6	-1.97	-228.6	-0.17
-227.7	-5.02	-227.7	-2.05	-227.7	-6.35	-227.7	-2.6	-227.7	-7.14	-227.7	-5.39	-227.7	-1.53	-227.7	-1.67	-227.7	-3.24	-227.7	-0.93	-227.7	-3.14	-227.7	-3.37	-227.7	4.64	-227.7	0.49	-227.7	1.8	-227.7	7.82	-227.7	-1.06	-227.7	3.2	-227.7	-1.62	-227.7	-2.31	-227.7	-4.08	-227.7	-2.48	-227.7	-1.38	-227.7	-1.67	-227.7	-1.45
-226.8	-2.65	-226.8	-1.4	-226.8	-4.88	-226.8	-3.89	-226.8	-5.77	-226.8	-2.42	-226.8	-1.18	-226.8	-2.62	-226.8	-2.62	-226.8	-1.37	-226.8	-1.65	-226.8	-3.15	-226.8	1.12	-226.8	1.5	-226.8	0.92	-226.8	4.7	-226.8	1.08	-226.8	2.81	-226.8	-1.2	-226.8	-3.09	-226.8	-3.39	-226.8	-2.12	-226.8	-4.2	-226.8	-1.64	-226.8	-1.76
-225.9	-3.52	-225.9	-1.34	-225.9	-3.02	-225.9	-4.03	-225.9	-6.02	-225.9	-5.46	-225.9	-4.4	-225.9	-0.19	-225.9	-4.09	-225.9	0.41	-225.9	-1.4	-225.9	-2.02	-225.9	1.78	-225.9	3.75	-225.9	0.38	-225.9	8.51	-225.9	1.74	-225.9	3.99	-225.9	-2.51	-225.9	-1.73	-225.9	-5.15	-225.9	-0.2	-225.9	-1.23	-225.9	-1.41	-225.9	-1.2
-225	-3.85	-225	-1.2	-225	-4.72	-225	-2.59	-225	-7.45	-225	-2.41	-225	-1.97	-225	-0.57	-225	-3.69	-225	-1.6	-225	-3.73	-225	-2.91	-225	0.73	-225	3.56	-225	2.4	-225	6.97	-225	0.93	-225	1.21	-225	-2.64	-225	-0.64	-225	-2.15	-225	1.15	-225	-1.69	-225	-5.26	-225	-1.74
-224.1	-1.44	-224.1	0.27	-224.1	-5.5	-224.1	-3.2	-224.1	-3.84	-224.1	-6.27	-224.1	-2.07	-224.1	-2.21	-224.1	-4.78	-224.1	0.67	-224.1	-3.6	-224.1	-2.11	-224.1	1.87	-224.1	3.57	-224.1	0.61	-224.1	5.23	-224.1	-0.56	-224.1	1.57	-224.1	-0.75	-224.1	2.74	-224.1	-5.23	-224.1	-2.32	-224.1	-2.54	-224.1	-3.4	-224.1	-2.18
-223.2	-1.14	-223.2	-1.26	-223.2	-4.78	-223.2	-5.13	-223.2	-5.05	-223.2	-6.53	-223.2	-0.79	-223.2	-2.86	-223.2	-2.9	-223.2	-1.5	-223.2	-0.8	-223.2	-2.23	-223.2	-0.91	-223.2	2.87	-223.2	1.67	-223.2	7.33	-223.2	2.6	-223.2	3.25	-223.2	-4.85	-223.2	-1.18	-223.2	-7.33	-223.2	-0.74	-223.2	-5.63	-223.2	-1.82	-223.2	-1.03
-222.3	-2.69	-222.3	1.11	-222.3	-3.47	-222.3	-2.75	-222.3	-3.66	-222.3	-6.69	-222.3	-1.47	-222.3	-2.4	-222.3	-2.37	-222.3	-2.05	-222.3	-0.14	-222.3	-3.23	-222.3	3.97	-222.3	3.03	-222.3	-1.1	-222.3	6.82	-222.3	4.08	-222.3	2.18	-222.3	-1.16	-222.3	-1.58	-222.3	-6.95	-222.3	-1.38	-222.3	-1.95	-222.3	-3.07	-222.3	0.05
-221.4	-2.47	-221.4	-0.49	-221.4	-5.2	-221.4	-2.01	-221.4	-6.48	-221.4	-3.29	-221.4	-1.44	-221.4	-0.72	-221.4	-3.96	-221.4	2.69	-221.4	-3.44	-221.4	-4.22	-221.4	0.78	-221.4	3.01	-221.4	0.53	-221.4	7.98	-221.4	-2.34	-221.4	3.02	-221.4	-4.49	-221.4	-0.69	-221.4	-3.45	-221.4	-0.4	-221.4	-2.41	-221.4	-0.48	-221.4	-2.79
-220.5	-4.02	-220.5	2.1	-220.5	-2.55	-220.5	-4.16	-220.5	-4.08	-220.5	-5.92	-220.5	-4.14	-220.5	-0.98	-220.5	-2.92	-220.5	-1.07	-220.5	-1.71	-220.5	-5.59	-220.5	0.4	-220.5	2.42	-220.5	0.8	-220.5	5.77	-220.5	2.12	-220.5	-0.2	-220.5	0.8	-220.5	-1.65	-220.5	-4.2	-220.5	-2.84	-220.5	-1.46	-220.5	-3.38	-220.5	0.3
-219.6	-3.62	-219.6	0.04	-219.6	-5.57	-219.6	-2.71	-219.6	-5.75	-219.6	-4.21	-219.6	-3.21	-219.6	-1.4	-219.6	-5.29	-219.6	-0.97	-219.6	-2.29	-219.6	-4.81	-219.6	0.53	-219.6	3.73	-219.6	1.3	-219.6	7.69	-219.6	1.89	-219.6	2.54	-219.6	-0.86	-219.6	-0.45	-219.6	-3.24	-219.6	0.09	-219.6	-2.36	-219.6	-3.09	-219.6	0.4
-218.7	-1.69	-218.7	0.01	-218.7	-7.13	-218.7	-1.31	-218.7	-4.27	-218.7	-4.17	-218.7	-2.43	-218.7	-2.73	-218.7	-4.97	-218.7	0.75	-218.7	-3.42	-218.7	-1.86	-218.7	0.3	-218.7	1.88	-218.7	1.16	-218.7	6.66	-218.7	1.3	-218.7	0.78	-218.7	-1.81	-218.7	-0.95	-218.7	-5.46	-218.7	-0.99	-218.7	-0.57	-218.7	-3.29	-218.7	-1.26
-217.8	-3	-217.8	-1.55	-217.8	-5.27	-217.8	-0.19	-217.8	-5.85	-217.8	-4.83	-217.8	-4.05	-217.8	-2.69	-217.8	-2.82	-217.8	0.33	-217.8	-1.17	-217.8	-6.79	-217.8	1.21	-217.8	1.71	-217.8	-0.7	-217.8	6.9	-217.8	0.46	-217.8	-1.05	-217.8	-2.55	-217.8	-3.27	-217.8	-6.43	-217.8	-1.99	-217.8	-4.18	-217.8	-5.57	-217.8	0.84
-216.9	-1.92	-216.9	-1.45	-216.9	-3.13	-216.9	-4.34	-216.9	-4.66	-216.9	-3.13	-216.9	-0.67	-216.9	-0.04	-216.9	-5.79	-216.9	0.04	-216.9	-2.62	-216.9	-3.3	-216.9	3.53	-216.9	2.11	-216.9	-1.74	-216.9	5.28	-216.9	-0.94	-216.9	1.63	-216.9	0.31	-216.9	-2	-216.9	-4.47	-216.9	-2.13	-216.9	-5.21	-216.9	-2.25	-216.9	-1.44
-216	-3.97	-216	-1.99	-216	-4.08	-216	-0.69	-216	-8.14	-216	-1.46	-216	0.95	-216	-0.39	-216	-4.4	-216	0.18	-216	-4.41	-216	-2.56	-216	2.93	-216	3.75	-216	-0.76	-216	7.53	-216	-0.05	-216	3.43	-216	-0.85	-216	-0.63	-216	-4.05	-216	-1.46	-216	-2.79	-216	-2.25	-216	-0.23
-215.1	-2.6	-215.1	-2.11	-215.1	-2.37	-215.1	-4.29	-215.1	-4.61	-215.1	-3.13	-215.1	-1.04	-215.1	-1.91	-215.1	-2.76	-215.1	-1.76	-215.1	-2.39	-215.1	0.32	-215.1	1.46	-215.1	1.79	-215.1	-0.51	-215.1	5.76	-215.1	-0.45	-215.1	4.51	-215.1	-1.07	-215.1	-1.69	-215.1	-5.86	-215.1	-1.5	-215.1	-2.65	-215.1	-4.3	-215.1	-1.43
-214.2	-3.88	-214.2	-2.59	-214.2	-2.93	-214.2	-2.25	-214.2	-6.14	-214.2	-5.97	-214.2	-2.31	-214.2	-2.63	-214.2	-1.75	-214.2	-0.77	-214.2	-1.24	-214.2	-4.12	-214.2	2.93	-214.2	3.64	-214.2	2.17	-214.2	6.93	-214.2	2.88	-214.2	3.68	-214.2	-3.25	-214.2	0.51	-214.2	-2.52	-214.2	-1.6	-214.2	-1.67	-214.2	-1.44	-214.2	-3.55
-213.3	-1.86	-213.3	-1.24	-213.3	-4.82	-213.3	-1.37	-213.3	-4.25	-213.3	-2.68	-213.3	-3	-213.3	-1.9	-213.3	-4.92	-213.3	1.29	-213.3	0.27	-213.3	-6.73	-213.3	0	-213.3	1.77	-213.3	-0.75	-213.3	7.89	-213.3	2.71	-213.3	-2.43	-213.3	0.29	-213.3	-2.54	-213.3	-7.88	-213.3	0.54	-213.3	-0.65	-213.3	-4.63	-213.3	1.84
-212.4	-3.61	-212.4	0.42	-212.4	-4.92	-212.4	-1.44	-212.4	-6.15	-212.4	-4.82	-212.4	-1.27	-212.4	-2.1	-212.4	-4.61	-212.4	-0.53	-212.4	-1.7	-212.4	-3.44	-212.4	3.89	-212.4	1.74	-212.4	0	-212.4	5.55	-212.4	2.24	-212.4	4.58	-212.4	-0.7	-212.4	2.08	-212.4	-4.4	-212.4	-0.46	-212.4	-2.99	-212.4	-1.98	-212.4	-1.23
-211.5	-4.12	-211.5	-1.35	-211.5	-3.47	-211.5	-5.46	-211.5	-3.88	-211.5	-2.73	-211.5	-1.62	-211.5	0.75	-211.5	-1.51	-211.5	-1.86	-211.5	-1.21	-211.5	-1.19	-211.5	1.46	-211.5	2.79	-211.5	1.92	-211.5	7.76	-211.5	2.35	-211.5	5.68	-211.5	1.74	-211.5	-1.2	-211.5	-4.76	-211.5	1.07	-211.5	-1.49	-211.5	-1.24	-211.5	2.86
-210.6	-2.67	-210.6	0.98	-210.6	-3.42	-210.6	-4.22	-210.6	-4.97	-210.6	-4.57	-210.6	0.96	-210.6	-1.77	-210.6	-3.67	-210.6	-1.57	-210.6	-1.45	-210.6	-3.56	-210.6	2.51	-210.6	2.9	-210.6	-1.7	-210.6	5.68	-210.6	2.42	-210.6	3.45	-210.6	-1.85	-210.6	-1.21	-210.6	-4.5	-210.6	-0.88	-210.6	-2.62	-210.6	-0.77	-210.6	-1.48
-209.7	-4.09	-209.7	-4.04	-209.7	-2.45	-209.7	-1.82	-209.7	-4.57	-209.7	-5.65	-209.7	0.45	-209.7	-1.76	-209.7	-5.32	-209.7	-0.94	-209.7	-3.72	-209.7	-2.75	-209.7	2.07	-209.7	3.02	-209.7	1.74	-209.7	4.86	-209.7	-0.63	-209.7	2.9	-209.7	-1.53	-209.7	-2.59	-209.7	-4.02	-209.7	-1.89	-209.7	-2.07	-209.7	-1.23	-209.7	-3.36
-208.8	-4.63	-208.8	-2.69	-208.8	-5.49	-208.8	-4.24	-208.8	-4.96	-208.8	-5.8	-208.8	-3.35	-208.8	-3.22	-208.8	-4.48	-208.8	-2.15	-208.8	-1.78	-208.8	-5.84	-208.8	4.01	-208.8	1.71	-208.8	0.51	-208.8	3.23	-208.8	1.07	-208.8	4.2	-208.8	-0.63	-208.8	-1.05	-208.8	-3.41	-208.8	-2.81	-208.8	-0.89	-208.8	0.03	-208.8	-0.64
-207.9	-4.62	-207.9	-3.55	-207.9	-2.59	-207.9	-2.83	-207.9	-5.73	-207.9	-3.67	-207.9	-0.66	-207.9	-3.04	-207.9	-3.22	-207.9	-3.02	-207.9	-1.63	-207.9	-4.06	-207.9	1.82	-207.9	2.23	-207.9	1.07	-207.9	5.46	-207.9	-0.08	-207.9	2.59	-207.9	-3.13	-207.9	-1.56	-207.9	-5.04	-207.9	-1.57	-207.9	-2.59	-207.9	-1.98	-207.9	-1.34
-207	-1.76	-207	-2.72	-207	-5.72	-207	-2.03	-207	-8.04	-207	-1.83	-207	-0.52	-207	-2.59	-207	-4.65	-207	0	-207	-4	-207	-2.87	-207	2.92	-207	2.03	-207	-1.1	-207	6	-207	2.63	-207	1.54	-207	-1.41	-207	-1.09	-207	-5.77	-207	-4.13	-207	-0.01	-207	-0.15	-207	0.19
-206.1	-3.37	-206.1	-1.01	-206.1	-4.85	-206.1	-2.51	-206.1	-5.83	-206.1	-4.38	-206.1	-1.82	-206.1	-1.65	-206.1	-3.08	-206.1	-1.69	-206.1	-3.26	-206.1	-3.23	-206.1	2.05	-206.1	3.35	-206.1	1.51	-206.1	7.11	-206.1	-1.06	-206.1	2.6	-206.1	-2.71	-206.1	-0.22	-206.1	-3.98	-206.1	-2.76	-206.1	-2.6	-206.1	-2.08	-206.1	-0.69
-205.2	-0.58	-205.2	-0.2	-205.2	-3.67	-205.2	-1.06	-205.2	-4.38	-205.2	-4.12	-205.2	-2.54	-205.2	-1.81	-205.2	-1.86	-205.2	1.27	-205.2	-1.01	-205.2	-3.87	-205.2	0.79	-205.2	1.46	-205.2	1.45	-205.2	5.98	-205.2	2.04	-205.2	1.79	-205.2	-0.99	-205.2	-2.16	-205.2	-4.5	-205.2	0.39	-205.2	-2.16	-205.2	-3.39	-205.2	0.23
-204.3	-1.9	-204.3	-0.02	-204.3	-5.44	-204.3	-1.94	-204.3	-3.07	-204.3	-5.3	-204.3	-3.36	-204.3	-2.92	-204.3	-3.32	-204.3	-1.56	-204.3	-1.89	-204.3	-5.03	-204.3	2.26	-204.3	1.2	-204.3	-0.77	-204.3	3.97	-204.3	2.32	-204.3	1.76	-204.3	0.13	-204.3	-0.9	-204.3	-2.34	-204.3	-1.3	-204.3	-2.88	-204.3	-2.53	-204.3	-1.02
-203.4	-2.07	-203.4	0.45	-203.4	-3.8	-203.4	-2.96	-203.4	-6.71	-203.4	-6.24	-203.4	-0.83	-203.4	-1.01	-203.4	-3.78	-203.4	0.96	-203.4	-2.51	-203.4	-1.57	-203.4	2.07	-203.4	3.7	-203.4	-0.79	-203.4	7.55	-203.4	2.69	-203.4	3.15	-203.4	-0.18	-203.4	-0.18	-203.4	-3.75	-203.4	0.17	-203.4	-1.07	-203.4	-2.28	-203.4	-0.12
-202.5	-4.51	-202.5	-0.25	-202.5	-4.09	-202.5	-4.27	-202.5	-5.07	-202.5	-6.46	-202.5	-1.83	-202.5	-0.46	-202.5	-4.56	-202.5	-1.6	-202.5	-1.64	-202.5	-3.2	-202.5	0.63	-202.5	3.26	-202.5	0.15	-202.5	6.68	-202.5	2.14	-202.5	2.15	-202.5	0.03	-202.5	-0.05	-202.5	-4.49	-202.5	0.87	-202.5	-2.85	-202.5	-1.31	-202.5	0.51
-201.6	-2.25	-201.6	0.03	-201.6	-2.35	-201.6	-3.54	-201.6	-4.26	-201.6	-3.49	-201.6	-1.1	-201.6	-1.22	-201.6	-4.25	-201.6	-0.76	-201.6	-3.77	-201.6	-0.33	-201.6	3.6	-201.6	1.18	-201.6	0.97	-201.6	5.6	-201.6	0.18	-201.6	0.54	-201.6	-1.15	-201.6	-3.09	-201.6	-3.74	-201.6	-1.56	-201.6	-0.75	-201.6	-2.49	-201.6	-2.61
-200.7	-0.97	-200.7	0.96	-200.7	-5.38	-200.7	-2.94	-200.7	-4.7	-200.7	-1.84	-200.7	-0.74	-200.7	-1.96	-200.7	-5.74	-200.7	-0.09	-200.7	-3.5	-200.7	-1.63	-200.7	1.38	-200.7	1.61	-200.7	-1.91	-200.7	8.33	-200.7	0.69	-200.7	1.89	-200.7	-0.8	-200.7	-0.78	-200.7	-3.63	-200.7	0.02	-200.7	-0.83	-200.7	-1.12	-200.7	0.47
-199.8	-1.89	-199.8	0.19	-199.8	-4.84	-199.8	-3.01	-199.8	-3.05	-199.8	-3.24	-199.8	-4.22	-199.8	0.55	-199.8	-2.54	-199.8	-2.34	-199.8	-0.4	-199.8	-1.76	-199.8	-0.54	-199.8	2.41	-199.8	0.96	-199.8	6.36	-199.8	3.1	-199.8	2.14	-199.8	-2.47	-199.8	-4.1	-199.8	-3.85	-199.8	2.65	-199.8	-0.84	-199.8	0.97	-199.8	-0.81
-198.9	-3.1	-198.9	-1.28	-198.9	-1.77	-198.9	-2.93	-198.9	-4.97	-198.9	-3.15	-198.9	0.09	-198.9	-3.39	-198.9	-1.97	-198.9	-0.68	-198.9	-3.51	-198.9	-1.24	-198.9	2.11	-198.9	0.52	-198.9	2.67	-198.9	7.19	-198.9	2.28	-198.9	3.25	-198.9	-0.34	-198.9	-2.38	-198.9	-2.68	-198.9	-1.69	-198.9	-2.14	-198.9	-1.97	-198.9	-0.39
-198	-3.74	-198	0.41	-198	0.01	-198	-3.24	-198	-6.46	-198	-4.04	-198	-3.89	-198	0.6	-198	-2.36	-198	-0.48	-198	-3.42	-198	-3.76	-198	0.56	-198	2.45	-198	2.34	-198	4.87	-198	2.82	-198	2.07	-198	-2.68	-198	-2.7	-198	-1.12	-198	-0.59	-198	-2.07	-198	-0.17	-198	-1.2
-197.1	-2.17	-197.1	0.07	-197.1	-2.13	-197.1	-3.2	-197.1	-3.13	-197.1	-6.08	-197.1	-0.64	-197.1	-1.7	-197.1	-1.46	-197.1	-2.98	-197.1	0.55	-197.1	-2.32	-197.1	3.89	-197.1	1.4	-197.1	1.09	-197.1	4.64	-197.1	1.7	-197.1	0.84	-197.1	1.42	-197.1	-1.99	-197.1	-4.47	-197.1	-1.83	-197.1	-2.71	-197.1	-2.52	-197.1	-0.29
-196.2	-0.37	-196.2	-0.66	-196.2	-2.59	-196.2	-1.86	-196.2	-4.92	-196.2	-7.15	-196.2	-0.83	-196.2	-2.37	-196.2	-2.73	-196.2	-2.52	-196.2	-1.19	-196.2	-4.63	-196.2	2.19	-196.2	1.53	-196.2	-0.57	-196.2	5.26	-196.2	2.01	-196.2	-0.26	-196.2	-1.08	-196.2	-1.94	-196.2	-5.65	-196.2	-0.23	-196.2	-1.51	-196.2	-2.34	-196.2	0.75
-195.3	-3.12	-195.3	-1.48	-195.3	-2.28	-195.3	-2.71	-195.3	-4.65	-195.3	-5.2	-195.3	0.1	-195.3	-3.08	-195.3	0	-195.3	0.38	-195.3	-2.31	-195.3	-3.51	-195.3	1.33	-195.3	0.95	-195.3	2.31	-195.3	6.1	-195.3	2.28	-195.3	2.24	-195.3	-1.83	-195.3	-0.33	-195.3	-2.87	-195.3	0.29	-195.3	0.49	-195.3	-0.21	-195.3	0.22
-194.4	-0.81	-194.4	-1.23	-194.4	-3.85	-194.4	-1.51	-194.4	-5.5	-194.4	-1.34	-194.4	-1.89	-194.4	-2.33	-194.4	-3.59	-194.4	-0.08	-194.4	-2.12	-194.4	-1.64	-194.4	-0.24	-194.4	1.65	-194.4	1.15	-194.4	6.37	-194.4	0.65	-194.4	1.67	-194.4	-1.93	-194.4	-1.21	-194.4	-3.31	-194.4	-0.93	-194.4	-0.08	-194.4	-0.19	-194.4	1.19
-193.5	-2.64	-193.5	-2.73	-193.5	-3.79	-193.5	-4.35	-193.5	-3.77	-193.5	-6.02	-193.5	-0.17	-193.5	-1.51	-193.5	-1.59	-193.5	-1.07	-193.5	0.01	-193.5	-4.72	-193.5	3.52	-193.5	3.18	-193.5	-0.21	-193.5	7.59	-193.5	-1	-193.5	1.68	-193.5	-1.85	-193.5	-2.32	-193.5	-5.68	-193.5	0.99	-193.5	-3.32	-193.5	0.27	-193.5	-2.23
-192.6	-3.67	-192.6	2.91	-192.6	-4.67	-192.6	-0.7	-192.6	-4.04	-192.6	-4.48	-192.6	-0.84	-192.6	-0.86	-192.6	-2.77	-192.6	-0.08	-192.6	-3.02	-192.6	-3.47	-192.6	2.66	-192.6	1.34	-192.6	-0.22	-192.6	7.58	-192.6	-0.75	-192.6	1.35	-192.6	-0.26	-192.6	-0.42	-192.6	-1.5	-192.6	1.61	-192.6	-3.36	-192.6	-2.33	-192.6	-0.36
-191.7	-2.43	-191.7	-0.92	-191.7	-1.06	-191.7	-2.02	-191.7	-5.35	-191.7	-2.67	-191.7	-2.63	-191.7	-1.15	-191.7	-2.26	-191.7	0.85	-191.7	-3.3	-191.7	-4.24	-191.7	2.45	-191.7	1.65	-191.7	-0.75	-191.7	6.65	-191.7	0.59	-191.7	4.11	-191.7	-0.5	-191.7	-1.61	-191.7	-6.32	-191.7	2.17	-191.7	-2.15	-191.7	-2.35	-191.7	0.26
-190.8	-1.76	-190.8	-0.46	-190.8	-4.22	-190.8	-1.57	-190.8	-3.53	-190.8	-5.05	-190.8	-1.95	-190.8	-1.91	-190.8	-2.31	-190.8	-1.18	-190.8	-2.26	-190.8	-2.29	-190.8	0.7	-190.8	1.09	-190.8	1.26	-190.8	5.34	-190.8	0.18	-190.8	0.1	-190.8	-2.73	-190.8	0.51	-190.8	-3.54	-190.8	0.51	-190.8	-0.38	-190.8	-3.95	-190.8	1.21
-189.9	-3.44	-189.9	-1.16	-189.9	-4.47	-189.9	-1.64	-189.9	-3.74	-189.9	-4.59	-189.9	-1.5	-189.9	-2.31	-189.9	-3.29	-189.9	-0.29	-189.9	-1.43	-189.9	-1.78	-189.9	3.62	-189.9	0.49	-189.9	2.35	-189.9	5.83	-189.9	1.77	-189.9	3.5	-189.9	0.11	-189.9	-3.19	-189.9	-2.89	-189.9	-0.31	-189.9	-0.65	-189.9	-3.17	-189.9	1.05
-189	-4.27	-189	-0.55	-189	-3.38	-189	-3.38	-189	-4.25	-189	-5.88	-189	-3.55	-189	-1.73	-189	-2.29	-189	-1.31	-189	-3.46	-189	-0.72	-189	1.08	-189	0.95	-189	-0.7	-189	5.38	-189	-0.69	-189	4.86	-189	0.5	-189	-1.76	-189	-3.99	-189	0.09	-189	-3.78	-189	-1.33	-189	0.02
-188.1	-4.75	-188.1	-1.55	-188.1	-3.89	-188.1	-4.56	-188.1	-2.94	-188.1	-5.04	-188.1	-2.61	-188.1	-0.87	-188.1	-5.98	-188.1	-0.09	-188.1	-2.82	-188.1	-2.9	-188.1	3.91	-188.1	4.44	-188.1	1.03	-188.1	7.04	-188.1	-0.02	-188.1	0.97	-188.1	-0.42	-188.1	-1.23	-188.1	-6.4	-188.1	0	-188.1	-3.13	-188.1	-3.8	-188.1	-1.39
-187.2	-1.85	-187.2	-1.59	-187.2	-3.82	-187.2	-2.01	-187.2	-5.76	-187.2	-3.45	-187.2	0.63	-187.2	-1.39	-187.2	-3.45	-187.2	-0.63	-187.2	-0.23	-187.2	-3.22	-187.2	2.09	-187.2	1.94	-187.2	0.48	-187.2	4.71	-187.2	-0.82	-187.2	1.75	-187.2	0.44	-187.2	-2.44	-187.2	-5.64	-187.2	-0.25	-187.2	-3.46	-187.2	-2.63	-187.2	1.43
-186.3	-5.94	-186.3	-1.49	-186.3	-3.13	-186.3	-1.68	-186.3	-2.62	-186.3	-6.56	-186.3	-3.57	-186.3	-2.73	-186.3	-3.29	-186.3	3.01	-186.3	-2.47	-186.3	-3.19	-186.3	2.42	-186.3	0.33	-186.3	1.12	-186.3	7.82	-186.3	0.32	-186.3	3.36	-186.3	-0.2	-186.3	-2.27	-186.3	-3.62	-186.3	-0.3	-186.3	-2.91	-186.3	-2.39	-186.3	0.94
-185.4	-3.51	-185.4	1	-185.4	-3.46	-185.4	-1.89	-185.4	-5.66	-185.4	-6.3	-185.4	-3.17	-185.4	-3.07	-185.4	-1.48	-185.4	-0.1	-185.4	-2.94	-185.4	-5.46	-185.4	0.96	-185.4	1.73	-185.4	1.08	-185.4	4.82	-185.4	0.56	-185.4	1.01	-185.4	-1.9	-185.4	-1.01	-185.4	-2.26	-185.4	-0.42	-185.4	-2.08	-185.4	-0.08	-185.4	0.57
-184.5	-2.6	-184.5	1.04	-184.5	-3.68	-184.5	-1.5	-184.5	-3.89	-184.5	-1.93	-184.5	-1.6	-184.5	-0.13	-184.5	-2.83	-184.5	-2.18	-184.5	-2.41	-184.5	-0.77	-184.5	1.8	-184.5	2.2	-184.5	-0.63	-184.5	4.62	-184.5	-0.97	-184.5	3.38	-184.5	1.01	-184.5	-1.06	-184.5	-3.56	-184.5	-3.36	-184.5	-5.24	-184.5	-0.62	-184.5	-1.61
-183.6	0.11	-183.6	1.52	-183.6	-2.22	-183.6	-0.76	-183.6	-3.55	-183.6	-5.24	-183.6	0.17	-183.6	-1.79	-183.6	-1.54	-183.6	-0.58	-183.6	-3.63	-183.6	-4.12	-183.6	3.43	-183.6	3.52	-183.6	1.09	-183.6	4.19	-183.6	-0.18	-183.6	4.32	-183.6	-0.43	-183.6	-1.59	-183.6	-3.49	-183.6	-0.36	-183.6	-1.91	-183.6	-3.55	-183.6	0.3
-182.7	-3.05	-182.7	0.45	-182.7	-2.26	-182.7	-2.19	-182.7	-5.54	-182.7	-5.74	-182.7	-0.12	-182.7	-2.53	-182.7	-3.27	-182.7	-0.73	-182.7	-2.9	-182.7	-3.42	-182.7	3.76	-182.7	1.27	-182.7	-0.9	-182.7	5.51	-182.7	-0.15	-182.7	0.93	-182.7	0.16	-182.7	-0.63	-182.7	-4.02	-182.7	-0.87	-182.7	-1.94	-182.7	-2.67	-182.7	-1.1
-181.8	-2.62	-181.8	-1.36	-181.8	-2.35	-181.8	-4.39	-181.8	-2.29	-181.8	-4.56	-181.8	-2.22	-181.8	-3.86	-181.8	-0.23	-181.8	1.08	-181.8	-3.65	-181.8	-2.4	-181.8	1.3	-181.8	0.66	-181.8	1.83	-181.8	7.11	-181.8	-1.98	-181.8	1.73	-181.8	-1.99	-181.8	-0.56	-181.8	-4.36	-181.8	-1.91	-181.8	-2.85	-181.8	-1.54	-181.8	-1.6
-180.9	-4.02	-180.9	0.63	-180.9	-4.55	-180.9	-2.95	-180.9	-3.65	-180.9	-8.71	-180.9	-2	-180.9	-3.23	-180.9	-5.21	-180.9	0.55	-180.9	0.35	-180.9	-3.42	-180.9	0.84	-180.9	2.14	-180.9	0.01	-180.9	4.63	-180.9	2.6	-180.9	3.01	-180.9	-1.18	-180.9	-0.96	-180.9	-4.42	-180.9	-1.17	-180.9	-3.17	-180.9	-1.68	-180.9	0.05
-180	-2.34	-180	0.68	-180	-5.01	-180	-3.72	-180	-1.19	-180	-4.35	-180	-0.65	-180	-0.57	-180	-3.04	-180	-2.78	-180	-0.38	-180	-0.12	-180	1.42	-180	2.91	-180	-0.25	-180	6.12	-180	0.49	-180	4.11	-180	-1.63	-180	-1.12	-180	-4.77	-180	1.08	-180	-0.91	-180	-1.11	-180	0.35
-179.1	-5.43	-179.1	-2.97	-179.1	-5.27	-179.1	-0.72	-179.1	-4.33	-179.1	-2.48	-179.1	-3.44	-179.1	-2.53	-179.1	-2.23	-179.1	-0.45	-179.1	-3.3	-179.1	-2.49	-179.1	0.55	-179.1	1.26	-179.1	1.05	-179.1	4.81	-179.1	0.98	-179.1	0.94	-179.1	-2.07	-179.1	-2.13	-179.1	-5.42	-179.1	0.47	-179.1	-0.46	-179.1	-2.7	-179.1	-0.62
-178.2	-1.99	-178.2	-1.09	-178.2	-1.27	-178.2	0.27	-178.2	-5.29	-178.2	-2.79	-178.2	-1.67	-178.2	-0.67	-178.2	-2.43	-178.2	0.71	-178.2	-1.42	-178.2	-2.17	-178.2	1.42	-178.2	1.05	-178.2	-0.87	-178.2	8.14	-178.2	1.73	-178.2	1.06	-178.2	-1.9	-178.2	-0.6	-178.2	-5.32	-178.2	0.52	-178.2	0.85	-178.2	-3.22	-178.2	-0.31
-177.3	-1.8	-177.3	-0.35	-177.3	-2.43	-177.3	-0.89	-177.3	-2.64	-177.3	-2.95	-177.3	-1.45	-177.3	-2.96	-177.3	-2.41	-177.3	-2.68	-177.3	0.34	-177.3	0.22	-177.3	1.87	-177.3	1.76	-177.3	1.09	-177.3	3.84	-177.3	2.16	-177.3	2.49	-177.3	-0.25	-177.3	0.02	-177.3	-2.45	-177.3	-2.09	-177.3	-2.57	-177.3	-2.57	-177.3	-0.11
-176.4	-2.66	-176.4	-2.62	-176.4	-2.01	-176.4	-1.25	-176.4	-5.61	-176.4	-3.18	-176.4	2.2	-176.4	-2.05	-176.4	-0.26	-176.4	1.79	-176.4	-2.4	-176.4	-0.24	-176.4	2.57	-176.4	0.02	-176.4	1.54	-176.4	8.19	-176.4	-0.1	-176.4	0.61	-176.4	-3.19	-176.4	-2.31	-176.4	-4.62	-176.4	1.19	-176.4	-2	-176.4	-1.69	-176.4	-1.3
-175.5	-2.04	-175.5	0.09	-175.5	-4.2	-175.5	0.73	-175.5	-2.98	-175.5	-4.15	-175.5	-0.18	-175.5	0.25	-175.5	-5.4	-175.5	-1.17	-175.5	0.21	-175.5	-3.11	-175.5	1.65	-175.5	1.85	-175.5	-1.75	-175.5	4.3	-175.5	-0.54	-175.5	2.4	-175.5	0.69	-175.5	-1.38	-175.5	-3.35	-175.5	-1	-175.5	-4.37	-175.5	-2.65	-175.5	2.56
-174.6	-3.14	-174.6	-0.2	-174.6	-3.25	-174.6	-3.31	-174.6	-3.04	-174.6	-3.01	-174.6	-1.15	-174.6	-2.38	-174.6	-3.15	-174.6	-1.06	-174.6	-0.05	-174.6	-1.17	-174.6	2.99	-174.6	1.77	-174.6	0.11	-174.6	3.59	-174.6	-1.67	-174.6	2.31	-174.6	-0.29	-174.6	-3.55	-174.6	-3.15	-174.6	-1.2	-174.6	-1.72	-174.6	-2.53	-174.6	-1.08
-173.7	-0.74	-173.7	-0.08	-173.7	-2.7	-173.7	-1.14	-173.7	-2.87	-173.7	-4.35	-173.7	1.46	-173.7	-2.09	-173.7	-1.22	-173.7	3.09	-173.7	-1.02	-173.7	-3.33	-173.7	3.37	-173.7	1.01	-173.7	0.74	-173.7	7.96	-173.7	0.32	-173.7	0.63	-173.7	-0.11	-173.7	-1.87	-173.7	-4.74	-173.7	0.11	-173.7	-3.21	-173.7	-1.61	-173.7	1.06
-172.8	-4.19	-172.8	-5.11	-172.8	-2.63	-172.8	-3.44	-172.8	-1.98	-172.8	-1.43	-172.8	-1.88	-172.8	0	-172.8	-5.03	-172.8	0.55	-172.8	0.35	-172.8	-0.51	-172.8	1.3	-172.8	1.99	-172.8	0	-172.8	6.35	-172.8	0.03	-172.8	2.41	-172.8	-1.73	-172.8	-0.51	-172.8	-3.86	-172.8	0.52	-172.8	-2.38	-172.8	-3.04	-172.8	0.9
-171.9	-0.72	-171.9	-1.19	-171.9	-0.68	-171.9	-1.31	-171.9	-3.45	-171.9	-1.72	-171.9	-0.91	-171.9	0.22	-171.9	-3.05	-171.9	-0.85	-171.9	-0.02	-171.9	-1.24	-171.9	0.73	-171.9	1.65	-171.9	-0.47	-171.9	4.32	-171.9	0.34	-171.9	2.6	-171.9	-0.11	-171.9	-0.2	-171.9	-4.29	-171.9	-0.18	-171.9	-2.59	-171.9	0.79	-171.9	-0.76
-171	-1.06	-171	0.56	-171	-4.25	-171	-1.63	-171	-4.09	-171	-3.2	-171	-0.51	-171	-0.47	-171	-4.8	-171	0.61	-171	-1.2	-171	-0.21	-171	2.98	-171	1.91	-171	1.16	-171	5.8	-171	3.15	-171	1.55	-171	0.9	-171	-0.68	-171	-3.59	-171	0.69	-171	-1.71	-171	-3.13	-171	-0.18
-170.1	-2.99	-170.1	-0.6	-170.1	-3.36	-170.1	-5.15	-170.1	-5.87	-170.1	-4.16	-170.1	-2.53	-170.1	-2.95	-170.1	-3.09	-170.1	-1.39	-170.1	-0.74	-170.1	-4.07	-170.1	1.59	-170.1	-0.09	-170.1	0.53	-170.1	3.46	-170.1	1.96	-170.1	0.76	-170.1	-2.36	-170.1	-1.9	-170.1	-2.23	-170.1	-1.22	-170.1	-2.67	-170.1	-1.1	-170.1	-0.54
-169.2	0.02	-169.2	-0.38	-169.2	-2.9	-169.2	-0.61	-169.2	-4.65	-169.2	-4.56	-169.2	-1.4	-169.2	-0.62	-169.2	-3.9	-169.2	2.52	-169.2	-0.47	-169.2	-2.33	-169.2	0.95	-169.2	1.24	-169.2	0.9	-169.2	6.05	-169.2	2.98	-169.2	0.14	-169.2	-0.31	-169.2	-4.37	-169.2	-1.57	-169.2	0.61	-169.2	-0.04	-169.2	1.34	-169.2	-0.04
-168.3	-2.9	-168.3	-0.79	-168.3	-4.47	-168.3	-0.35	-168.3	-4.61	-168.3	-4.46	-168.3	-1.46	-168.3	-0.25	-168.3	-4.31	-168.3	0.51	-168.3	-3.38	-168.3	-2.87	-168.3	1.61	-168.3	3.05	-168.3	1.5	-168.3	6.27	-168.3	-0.23	-168.3	-0.12	-168.3	-0.99	-168.3	-2.31	-168.3	-4.2	-168.3	-1.56	-168.3	0.31	-168.3	-2.42	-168.3	-0.56
-167.4	-4.1	-167.4	2.7	-167.4	-1.23	-167.4	-3.2	-167.4	-3.76	-167.4	-4.48	-167.4	-2.32	-167.4	-1.47	-167.4	0.01	-167.4	-2.37	-167.4	0.77	-167.4	-2.36	-167.4	0.36	-167.4	0.01	-167.4	1.38	-167.4	4.83	-167.4	4.11	-167.4	2.29	-167.4	-0.33	-167.4	-1.38	-167.4	-2.28	-167.4	0.4	-167.4	-4.32	-167.4	-3.87	-167.4	0.53
-166.5	-1.43	-166.5	-0.68	-166.5	-4.45	-166.5	0.38	-166.5	-4.06	-166.5	-2.31	-166.5	0.64	-166.5	-1.24	-166.5	-4.96	-166.5	-0.52	-166.5	0.02	-166.5	-3.69	-166.5	2.54	-166.5	2.03	-166.5	-0.78	-166.5	5.76	-166.5	2.46	-166.5	3.08	-166.5	0.13	-166.5	-1.34	-166.5	-4.29	-166.5	0.18	-166.5	-1.21	-166.5	-2.07	-166.5	-1.58
-165.6	-0.46	-165.6	-3.33	-165.6	-3.1	-165.6	-1.58	-165.6	-2.34	-165.6	-3.58	-165.6	-2.61	-165.6	-0.58	-165.6	-3.46	-165.6	0.56	-165.6	-1.21	-165.6	-0.57	-165.6	-1.44	-165.6	1.81	-165.6	1.65	-165.6	6.1	-165.6	0.06	-165.6	0.92	-165.6	-1.49	-165.6	-3.57	-165.6	-0.97	-165.6	-1.09	-165.6	-3.04	-165.6	-2.04	-165.6	0.1
-164.7	-2.25	-164.7	-0.64	-164.7	-3.83	-164.7	-0.94	-164.7	-4.11	-164.7	-3.37	-164.7	-3.43	-164.7	-0.61	-164.7	-3.17	-164.7	1.08	-164.7	-2.01	-164.7	-3.26	-164.7	0.61	-164.7	2.93	-164.7	0.73	-164.7	4.02	-164.7	-0.11	-164.7	2.59	-164.7	-0.5	-164.7	-0.45	-164.7	-3.7	-164.7	0.8	-164.7	-2.46	-164.7	-0.94	-164.7	-0.53
-163.8	-2.63	-163.8	1.34	-163.8	-0.22	-163.8	-1.99	-163.8	-3.9	-163.8	-3.15	-163.8	-4.42	-163.8	-3.15	-163.8	-3.91	-163.8	-2.17	-163.8	-2.63	-163.8	-2.05	-163.8	-0.01	-163.8	2.34	-163.8	0.63	-163.8	4.57	-163.8	1.5	-163.8	1.73	-163.8	-1.66	-163.8	-2.35	-163.8	-2.01	-163.8	1.35	-163.8	-3.73	-163.8	-1.73	-163.8	-2.97
-162.9	-1.37	-162.9	0.71	-162.9	-3.31	-162.9	-1.9	-162.9	-4.33	-162.9	-4.43	-162.9	-1.49	-162.9	-2.5	-162.9	-2.24	-162.9	-0.32	-162.9	-1.45	-162.9	-1.21	-162.9	3.19	-162.9	-0.51	-162.9	-1.43	-162.9	4.51	-162.9	-0.91	-162.9	0.88	-162.9	-0.13	-162.9	-2.84	-162.9	-3.31	-162.9	-0.57	-162.9	-2.64	-162.9	-1.35	-162.9	0.69
-162	-2.83	-162	-1.2	-162	-1.46	-162	-0.05	-162	-2.69	-162	-2.21	-162	-2.62	-162	-2.34	-162	-1.7	-162	-1.54	-162	0.08	-162	-0.57	-162	-0.76	-162	2.74	-162	-0.46	-162	5.33	-162	-0.27	-162	4.92	-162	-1.97	-162	-1.56	-162	-5.05	-162	-0.06	-162	-3.84	-162	-0.94	-162	-3.23
-161.1	-3.32	-161.1	-0.79	-161.1	-3.44	-161.1	-1	-161.1	-4.66	-161.1	-4.35	-161.1	-3.62	-161.1	-1.98	-161.1	-2.13	-161.1	-0.21	-161.1	-1.7	-161.1	-1.83	-161.1	0.59	-161.1	0.72	-161.1	-1.49	-161.1	2.47	-161.1	1.34	-161.1	0.83	-161.1	0.57	-161.1	-2.18	-161.1	-4.17	-161.1	-2.9	-161.1	-1.26	-161.1	-1.71	-161.1	0.03
-160.2	0.31	-160.2	1.81	-160.2	-1.87	-160.2	0.4	-160.2	-7.62	-160.2	-1.65	-160.2	-0.38	-160.2	-0.15	-160.2	-1.5	-160.2	-0.89	-160.2	-0.95	-160.2	-3.46	-160.2	-0.07	-160.2	2.83	-160.2	0.69	-160.2	3.3	-160.2	2.23	-160.2	1.55	-160.2	-2.11	-160.2	0.68	-160.2	-1.44	-160.2	-1.08	-160.2	-2.84	-160.2	-2.18	-160.2	-0.71
-159.3	-0.34	-159.3	-0.41	-159.3	-3.18	-159.3	-0.73	-159.3	-1.72	-159.3	-1.77	-159.3	-0.53	-159.3	-1.24	-159.3	-3.6	-159.3	3.23	-159.3	-1.01	-159.3	-1.61	-159.3	0.22	-159.3	1.23	-159.3	-1.22	-159.3	8.88	-159.3	0.81	-159.3	1.52	-159.3	-1.43	-159.3	-2.21	-159.3	-3.33	-159.3	-0.5	-159.3	-2.68	-159.3	-0.69	-159.3	-0.47
-158.4	-2.37	-158.4	0.08	-158.4	-2.71	-158.4	0.56	-158.4	-4.17	-158.4	-3.4	-158.4	-2.08	-158.4	0.6	-158.4	-2.4	-158.4	-1.69	-158.4	-1.21	-158.4	-2.47	-158.4	0.7	-158.4	1.87	-158.4	1.65	-158.4	4.15	-158.4	0.59	-158.4	2.77	-158.4	-0.32	-158.4	-0.97	-158.4	-1.54	-158.4	0.64	-158.4	-4.71	-158.4	-2.06	-158.4	1.35
-157.5	-2.84	-157.5	0.97	-157.5	-2.41	-157.5	-3.42	-157.5	-1.37	-157.5	-1.03	-157.5	1.13	-157.5	1.11	-157.5	-2.68	-157.5	-0.14	-157.5	-0.5	-157.5	-1.26	-157.5	0.66	-157.5	1.69	-157.5	2.84	-157.5	5.46	-157.5	1.75	-157.5	2.88	-157.5	-2.9	-157.5	-0.86	-157.5	-1.94	-157.5	0.97	-157.5	-1.77	-157.5	-2.68	-157.5	-1.37
-156.6	-2.39	-156.6	-0.49	-156.6	-2.45	-156.6	-0.77	-156.6	-3.61	-156.6	-2.15	-156.6	0.41	-156.6	-0.54	-156.6	-1.18	-156.6	-0.18	-156.6	-0.55	-156.6	-0.75	-156.6	0.4	-156.6	2.09	-156.6	-1.09	-156.6	3.84	-156.6	0.89	-156.6	3.57	-156.6	-0.81	-156.6	-1.21	-156.6	-4.22	-156.6	-0.76	-156.6	-2.06	-156.6	1	-156.6	0.14
-155.7	-2.27	-155.7	-1	-155.7	-4.81	-155.7	1.42	-155.7	-5.34	-155.7	-2.98	-155.7	-5.17	-155.7	0.89	-155.7	-2.09	-155.7	0.65	-155.7	-0.92	-155.7	-2.3	-155.7	-0.51	-155.7	4.92	-155.7	0.57	-155.7	5.22	-155.7	2.04	-155.7	2.21	-155.7	-1.99	-155.7	3.13	-155.7	-2.85	-155.7	-3.67	-155.7	-1.1	-155.7	1.93	-155.7	-0.71
-154.8	-1.17	-154.8	-0.27	-154.8	-1.86	-154.8	0.67	-154.8	-3.81	-154.8	-5.19	-154.8	-0.26	-154.8	-2.47	-154.8	-1.33	-154.8	0.57	-154.8	-2.34	-154.8	-1.77	-154.8	1.11	-154.8	-0.02	-154.8	1.09	-154.8	5.48	-154.8	0.35	-154.8	3.91	-154.8	-1.47	-154.8	-2.53	-154.8	-4.51	-154.8	-1.5	-154.8	-2.36	-154.8	2.13	-154.8	0.58
-153.9	-2.51	-153.9	-1.49	-153.9	-1.38	-153.9	-2.06	-153.9	-4.17	-153.9	-3.43	-153.9	-0.43	-153.9	-4.37	-153.9	-2.58	-153.9	1.8	-153.9	0.48	-153.9	-3.25	-153.9	1.71	-153.9	-1.15	-153.9	1.05	-153.9	4.67	-153.9	2.9	-153.9	1.14	-153.9	-0.89	-153.9	-1.41	-153.9	-1.52	-153.9	-1.18	-153.9	-2.57	-153.9	-2.16	-153.9	0.55
-153	-2.82	-153	4.32	-153	-2.35	-153	-0.68	-153	-0.83	-153	-4.61	-153	-2.64	-153	2.12	-153	-3.07	-153	1.18	-153	-0.62	-153	-2.43	-153	-1.26	-153	2.64	-153	2.51	-153	5.5	-153	1.65	-153	1.01	-153	-2.06	-153	-1.14	-153	-1.57	-153	-1.2	-153	-2.77	-153	-4.56	-153	0.14
-152.1	-3.97	-152.1	-0.07	-152.1	-4.2	-152.1	-2.35	-152.1	-4.13	-152.1	-3.07	-152.1	-2.49	-152.1	-0.91	-152.1	-4.01	-152.1	0.51	-152.1	-1.85	-152.1	-2.04	-152.1	1.94	-152.1	-0.28	-152.1	-0.55	-152.1	5.95	-152.1	4.2	-152.1	-0.03	-152.1	0.21	-152.1	0.74	-152.1	-1.5	-152.1	0.29	-152.1	-0.45	-152.1	-2.26	-152.1	3.27
-151.2	-2.3	-151.2	-3.02	-151.2	-3.31	-151.2	0.01	-151.2	-3.18	-151.2	-5.82	-151.2	-2.47	-151.2	-0.87	-151.2	-4.51	-151.2	-0.2	-151.2	-5.03	-151.2	-3.91	-151.2	0.41	-151.2	1.62	-151.2	0.13	-151.2	3.43	-151.2	0.55	-151.2	1.19	-151.2	-0.75	-151.2	-1.2	-151.2	-5.27	-151.2	-0.32	-151.2	-0.79	-151.2	-3.86	-151.2	-2.21
-150.3	-2.07	-150.3	-1.94	-150.3	-1.62	-150.3	-4.06	-150.3	-2.99	-150.3	-3.61	-150.3	-2.77	-150.3	0.46	-150.3	-1.99	-150.3	-3.37	-150.3	-1.71	-150.3	-1.82	-150.3	-0.77	-150.3	2.11	-150.3	1.15	-150.3	6.19	-150.3	0.16	-150.3	0.78	-150.3	-0.57	-150.3	-2.5	-150.3	-5.44	-150.3	-1.16	-150.3	-2.28	-150.3	-3.52	-150.3	1.12
-149.4	-3.88	-149.4	0.1	-149.4	-1.04	-149.4	-1.35	-149.4	-4.77	-149.4	-3.6	-149.4	-3.24	-149.4	0.73	-149.4	-1.88	-149.4	0.7	-149.4	-1.75	-149.4	-2.11	-149.4	-0.7	-149.4	2.66	-149.4	1.19	-149.4	4.63	-149.4	0.93	-149.4	0.85	-149.4	-1.49	-149.4	-1.02	-149.4	-4.35	-149.4	-0.97	-149.4	0.92	-149.4	-4.05	-149.4	-0.49
-148.5	-3.6	-148.5	0	-148.5	-2.05	-148.5	-2.81	-148.5	-2.52	-148.5	-2.18	-148.5	-1.1	-148.5	-0.17	-148.5	-1.98	-148.5	-0.04	-148.5	0.73	-148.5	0.71	-148.5	0.53	-148.5	2.82	-148.5	1	-148.5	7.41	-148.5	2.33	-148.5	4.19	-148.5	-3.71	-148.5	0.24	-148.5	-2.86	-148.5	-2.15	-148.5	-0.45	-148.5	0.98	-148.5	-3.15
-147.6	-0.22	-147.6	-0.34	-147.6	-3.67	-147.6	-2.67	-147.6	0.2	-147.6	0.92	-147.6	-0.51	-147.6	0.58	-147.6	-4.35	-147.6	-2.06	-147.6	1.19	-147.6	0.92	-147.6	2.6	-147.6	0.85	-147.6	-1.6	-147.6	5	-147.6	2.65	-147.6	4.49	-147.6	-1.11	-147.6	-2.13	-147.6	-2.93	-147.6	1.97	-147.6	-0.55	-147.6	-0.16	-147.6	-1.22
-146.7	-1.12	-146.7	1.51	-146.7	-3.27	-146.7	-2.7	-146.7	-1.94	-146.7	-4.13	-146.7	-2.84	-146.7	-2.2	-146.7	-4.3	-146.7	-0.8	-146.7	-1.22	-146.7	-2.36	-146.7	0.56	-146.7	-0.06	-146.7	-2.07	-146.7	4.42	-146.7	-1.46	-146.7	3.78	-146.7	-1.1	-146.7	-0.1	-146.7	-3.39	-146.7	0.57	-146.7	-1.94	-146.7	0.55	-146.7	-1.3
-145.8	-0.31	-145.8	-1.36	-145.8	-1.21	-145.8	-1.98	-145.8	-3.03	-145.8	-2	-145.8	-1.65	-145.8	-3.85	-145.8	0.04	-145.8	-0.3	-145.8	-1.46	-145.8	-1.92	-145.8	-0.98	-145.8	0.31	-145.8	2.83	-145.8	3.06	-145.8	1.9	-145.8	1.6	-145.8	-0.15	-145.8	-0.98	-145.8	-3.24	-145.8	0.75	-145.8	-1.79	-145.8	-2.5	-145.8	-2.5
-144.9	-0.93	-144.9	1.28	-144.9	-3.42	-144.9	-2.62	-144.9	-3.1	-144.9	-4.29	-144.9	0.16	-144.9	-1.67	-144.9	-0.63	-144.9	-0.7	-144.9	-1.51	-144.9	-4.46	-144.9	1.89	-144.9	1.15	-144.9	1.92	-144.9	5.02	-144.9	-1.14	-144.9	3.17	-144.9	-1.5	-144.9	-1.57	-144.9	-2.27	-144.9	-1.67	-144.9	-2.32	-144.9	0.07	-144.9	-0.56
-144	-2.8	-144	-0.18	-144	-1.56	-144	-1.7	-144	-4.24	-144	-4.5	-144	-0.41	-144	-1.17	-144	-3.25	-144	-2.21	-144	-3.82	-144	0.07	-144	0.34	-144	2.45	-144	0.81	-144	1.53	-144	1.36	-144	1.05	-144	-2.08	-144	0.99	-144	-2.25	-144	-1.4	-144	1	-144	-3.27	-144	-0.58
-143.1	-1.92	-143.1	0.78	-143.1	-4.54	-143.1	-0.95	-143.1	-5.6	-143.1	-2.74	-143.1	0.33	-143.1	1.86	-143.1	-3.28	-143.1	-3.12	-143.1	-1.57	-143.1	-2.59	-143.1	0.72	-143.1	2.92	-143.1	2.26	-143.1	4.1	-143.1	-0.51	-143.1	0.19	-143.1	-0.5	-143.1	-2.99	-143.1	-1.83	-143.1	-0.64	-143.1	-1.92	-143.1	-0.59	-143.1	0.61
-142.2	-1.81	-142.2	-1.95	-142.2	-0.52	-142.2	-0.79	-142.2	-1.51	-142.2	-3.8	-142.2	-1.36	-142.2	-0.31	-142.2	-2.57	-142.2	-2.64	-142.2	-0.81	-142.2	-2.21	-142.2	-0.21	-142.2	3.08	-142.2	0.55	-142.2	4.18	-142.2	0.69	-142.2	1.88	-142.2	0.15	-142.2	-1.7	-142.2	-3.66	-142.2	-0.5	-142.2	-2.48	-142.2	0.27	-142.2	0.03
-141.3	-1.57	-141.3	-2.32	-141.3	0.44	-141.3	-1.84	-141.3	-4.28	-141.3	-1.56	-141.3	-0.84	-141.3	-1.3	-141.3	-1.22	-141.3	-0.97	-141.3	-2.34	-141.3	-0.07	-141.3	-1.18	-141.3	2.21	-141.3	1.3	-141.3	6.42	-141.3	1.44	-141.3	2.76	-141.3	-2.14	-141.3	-0.31	-141.3	-0.64	-141.3	0	-141.3	-0.06	-141.3	-2.76	-141.3	-1.73
-140.4	-1.33	-140.4	0.61	-140.4	-0.86	-140.4	-1.66	-140.4	-4.24	-140.4	-1.95	-140.4	-2.51	-140.4	-0.32	-140.4	-1.18	-140.4	-1.03	-140.4	-5.41	-140.4	0.82	-140.4	-1.65	-140.4	2.9	-140.4	0.48	-140.4	3.21	-140.4	-1.02	-140.4	1.78	-140.4	-0.1	-140.4	-2.52	-140.4	-3.43	-140.4	-1.1	-140.4	-1.89	-140.4	0.07	-140.4	1.2
-139.5	0.21	-139.5	-0.99	-139.5	-1.92	-139.5	-2	-139.5	-5.59	-139.5	-3.4	-139.5	0.18	-139.5	-1.04	-139.5	-2.13	-139.5	-0.48	-139.5	-2.63	-139.5	-3.85	-139.5	1.47	-139.5	1.26	-139.5	-0.09	-139.5	5.48	-139.5	-1.64	-139.5	0.82	-139.5	-0.59	-139.5	-1.91	-139.5	-3.2	-139.5	1.59	-139.5	-2.72	-139.5	-1.8	-139.5	0.02
-138.6	-3.39	-138.6	-0.61	-138.6	-2.4	-138.6	-0.81	-138.6	-1.07	-138.6	-3.39	-138.6	-1.68	-138.6	2.07	-138.6	-3.83	-138.6	0.11	-138.6	0.81	-138.6	-5.23	-138.6	0.3	-138.6	0.12	-138.6	-0.15	-138.6	3.22	-138.6	-0.39	-138.6	1.38	-138.6	-1.21	-138.6	-1.4	-138.6	-3.16	-138.6	-2.81	-138.6	-2.98	-138.6	-0.95	-138.6	0.31
-137.7	-2.89	-137.7	-1.05	-137.7	-2.95	-137.7	-2.26	-137.7	-5.88	-137.7	-1.96	-137.7	-1.04	-137.7	-0.75	-137.7	-2.11	-137.7	-2.25	-137.7	-1.21	-137.7	0.2	-137.7	3.56	-137.7	2.98	-137.7	1.33	-137.7	2.38	-137.7	1.79	-137.7	1.18	-137.7	-0.09	-137.7	-1.21	-137.7	-3.26	-137.7	-1.24	-137.7	-0.65	-137.7	-1.98	-137.7	0.49
-136.8	-1.58	-136.8	-2.24	-136.8	-3.33	-136.8	-1.9	-136.8	-5.66	-136.8	-5.01	-136.8	-1.77	-136.8	-1.32	-136.8	-3.36	-136.8	-1.14	-136.8	-4.83	-136.8	-2.21	-136.8	2.03	-136.8	2.32	-136.8	0.08	-136.8	4.31	-136.8	-0.29	-136.8	1.44	-136.8	-1.56	-136.8	0.29	-136.8	-1.62	-136.8	-1	-136.8	0.59	-136.8	-1.61	-136.8	-2.29
-135.9	0.35	-135.9	1.35	-135.9	-1.3	-135.9	-3.06	-135.9	-2.83	-135.9	-4.49	-135.9	-4.4	-135.9	-1.8	-135.9	-1.7	-135.9	-0.95	-135.9	-1.88	-135.9	-1.22	-135.9	0.69	-135.9	2.36	-135.9	-1.47	-135.9	4.04	-135.9	2.31	-135.9	-0.48	-135.9	-0.1	-135.9	0.66	-135.9	-3.86	-135.9	1.44	-135.9	0.95	-135.9	-2.38	-135.9	-0.2
-135	-3.13	-135	-0.57	-135	-3.56	-135	-2.6	-135	-3.58	-135	-1.73	-135	-1.8	-135	-1.51	-135	-3.26	-135	-1.74	-135	-2.89	-135	-2.89	-135	1.32	-135	1.85	-135	-2.14	-135	3.4	-135	0.84	-135	0.25	-135	-0.66	-135	0.53	-135	-2.11	-135	0.02	-135	-0.37	-135	-0.85	-135	0.63
-134.1	-0.65	-134.1	0.38	-134.1	-1.78	-134.1	0.07	-134.1	-4.91	-134.1	0.46	-134.1	-0.98	-134.1	-0.92	-134.1	-2.04	-134.1	-1.73	-134.1	-0.7	-134.1	0.88	-134.1	1.62	-134.1	3.23	-134.1	0.47	-134.1	3.74	-134.1	-0.43	-134.1	2.52	-134.1	-2.12	-134.1	-1	-134.1	-2.84	-134.1	-0.74	-134.1	-1.45	-134.1	-0.99	-134.1	-1.77
-133.2	-4.37	-133.2	-0.75	-133.2	-0.93	-133.2	-2.63	-133.2	-1.82	-133.2	-4.34	-133.2	-0.96	-133.2	-1.71	-133.2	0.37	-133.2	-0.25	-133.2	-0.01	-133.2	-4.14	-133.2	0.86	-133.2	1.92	-133.2	3.15	-133.2	4.8	-133.2	1.88	-133.2	1.53	-133.2	-1.32	-133.2	0.93	-133.2	-1.66	-133.2	1.11	-133.2	-1.39	-133.2	2.12	-133.2	-0.71
-132.3	-1.76	-132.3	0.43	-132.3	-0.18	-132.3	-1.02	-132.3	-4.09	-132.3	-0.36	-132.3	-1.57	-132.3	0.07	-132.3	-0.28	-132.3	-1.9	-132.3	-2.35	-132.3	-1.77	-132.3	3.3	-132.3	1.1	-132.3	1.71	-132.3	3.66	-132.3	-2.34	-132.3	2.06	-132.3	0.26	-132.3	-1.43	-132.3	-5.05	-132.3	1.01	-132.3	-2.99	-132.3	-0.93	-132.3	0.69
-131.4	-2.49	-131.4	-0.17	-131.4	-2.82	-131.4	-1.37	-131.4	-5.61	-131.4	-4.12	-131.4	-1.64	-131.4	0.76	-131.4	-4.98	-131.4	1.51	-131.4	-1.95	-131.4	-2.77	-131.4	0.4	-131.4	0.02	-131.4	-0.6	-131.4	6.48	-131.4	1.46	-131.4	1.43	-131.4	-2.21	-131.4	0.63	-131.4	-2.76	-131.4	1.79	-131.4	-0.29	-131.4	0.59	-131.4	-1.52
-130.5	-0.33	-130.5	-1.7	-130.5	-1.71	-130.5	-2.65	-130.5	-4.42	-130.5	-1.39	-130.5	-0.38	-130.5	-2.17	-130.5	-1.3	-130.5	0.1	-130.5	-1.72	-130.5	-1.47	-130.5	0.39	-130.5	0.69	-130.5	1.26	-130.5	3.63	-130.5	2.31	-130.5	1.7	-130.5	-3.28	-130.5	-2.55	-130.5	-1.88	-130.5	-0.54	-130.5	-1.81	-130.5	-2.29	-130.5	-1.13
-129.6	-1.05	-129.6	0.46	-129.6	-2.06	-129.6	-0.62	-129.6	-4.45	-129.6	-2.56	-129.6	-1.55	-129.6	0.31	-129.6	-2.19	-129.6	-0.71	-129.6	-4.23	-129.6	-0.82	-129.6	1.98	-129.6	2.91	-129.6	-0.66	-129.6	1.62	-129.6	-0.97	-129.6	1.54	-129.6	-1.2	-129.6	0.07	-129.6	-2.82	-129.6	-1.38	-129.6	-1.94	-129.6	-0.88	-129.6	0.92
-128.7	0.19	-128.7	-1.02	-128.7	-1.06	-128.7	-3.39	-128.7	-2.76	-128.7	-2.89	-128.7	-0.76	-128.7	-0.51	-128.7	-1.77	-128.7	-3.01	-128.7	-2.2	-128.7	-1.53	-128.7	1.38	-128.7	0.6	-128.7	0.69	-128.7	2.54	-128.7	-1.07	-128.7	0.94	-128.7	-0.02	-128.7	-0.31	-128.7	-3.74	-128.7	0.17	-128.7	-1.14	-128.7	-0.94	-128.7	-3.03
-127.8	-1.41	-127.8	-0.32	-127.8	-1.5	-127.8	-1.8	-127.8	-5.14	-127.8	-5.23	-127.8	0.26	-127.8	-2.23	-127.8	-1.5	-127.8	-1.44	-127.8	-0.5	-127.8	-2.4	-127.8	1.05	-127.8	2.22	-127.8	0.35	-127.8	2.68	-127.8	1.07	-127.8	2.52	-127.8	-2.49	-127.8	-0.66	-127.8	-2.59	-127.8	-0.8	-127.8	-0.86	-127.8	-3.23	-127.8	-0.37
-126.9	-2.31	-126.9	1.22	-126.9	-0.71	-126.9	-0.97	-126.9	-2.86	-126.9	-1.16	-126.9	-1.13	-126.9	-0.84	-126.9	-4.32	-126.9	0.02	-126.9	-1.57	-126.9	-1.59	-126.9	-0.27	-126.9	1.85	-126.9	0.97	-126.9	4.28	-126.9	1.99	-126.9	4.22	-126.9	0.54	-126.9	0.25	-126.9	-1.71	-126.9	-0.54	-126.9	1.64	-126.9	0.67	-126.9	1.25
-126	-2.93	-126	0.17	-126	-1.28	-126	0.29	-126	-2.07	-126	-3.87	-126	-0.41	-126	0.2	-126	-2.39	-126	1.11	-126	0.83	-126	-0.69	-126	1.32	-126	0.97	-126	1.52	-126	5.33	-126	0.76	-126	2.16	-126	-1.6	-126	-1.48	-126	-2.79	-126	2.51	-126	-1.06	-126	-2.61	-126	-0.6
-125.1	1.04	-125.1	0.79	-125.1	-5.49	-125.1	-0.16	-125.1	-5.61	-125.1	-4.44	-125.1	0.15	-125.1	-1.87	-125.1	-3.35	-125.1	-0.28	-125.1	-2.29	-125.1	-3.03	-125.1	-0.19	-125.1	0.15	-125.1	1.1	-125.1	4.39	-125.1	1.24	-125.1	3.11	-125.1	-1.19	-125.1	-1.73	-125.1	-1.74	-125.1	-2.47	-125.1	-2.45	-125.1	0.52	-125.1	-1.45
-124.2	-2.47	-124.2	1.05	-124.2	-2.9	-124.2	-1.89	-124.2	-3.52	-124.2	-5.47	-124.2	-1.72	-124.2	2.02	-124.2	-0.62	-124.2	-0.47	-124.2	1.12	-124.2	-3.15	-124.2	1.4	-124.2	4.03	-124.2	-0.64	-124.2	3.38	-124.2	0.98	-124.2	2.35	-124.2	-1.58	-124.2	1.51	-124.2	-5	-124.2	-0.94	-124.2	0.52	-124.2	0.96	-124.2	-0.83
-123.3	-0.8	-123.3	-0.81	-123.3	-2.74	-123.3	-2.29	-123.3	-3.28	-123.3	-2.3	-123.3	-0.61	-123.3	-1.77	-123.3	0.49	-123.3	-0.68	-123.3	0.1	-123.3	-1.63	-123.3	-0.56	-123.3	-1.15	-123.3	1.53	-123.3	2.97	-123.3	2.08	-123.3	2.31	-123.3	-1.68	-123.3	-1.75	-123.3	-2.91	-123.3	0.27	-123.3	-0.52	-123.3	-3.15	-123.3	0.91
-122.4	-4	-122.4	-1.18	-122.4	-1.62	-122.4	-1.2	-122.4	-2.27	-122.4	-3.69	-122.4	-0.47	-122.4	-0.18	-122.4	-2.49	-122.4	0.19	-122.4	-1.82	-122.4	-2.14	-122.4	-0.93	-122.4	1.46	-122.4	-1.79	-122.4	4.58	-122.4	1.76	-122.4	2.76	-122.4	-0.2	-122.4	-0.06	-122.4	-4.39	-122.4	1.33	-122.4	-0.79	-122.4	-1.38	-122.4	1.43
-121.5	-3.7	-121.5	0.04	-121.5	-2.1	-121.5	1.43	-121.5	-4.07	-121.5	-2.11	-121.5	-1.29	-121.5	1.43	-121.5	0.22	-121.5	3.05	-121.5	-1.29	-121.5	0.12	-121.5	1.29	-121.5	3.8	-121.5	1.15	-121.5	3.58	-121.5	-1.58	-121.5	2.38	-121.5	-1.31	-121.5	-0.66	-121.5	-2.98	-121.5	-0.46	-121.5	0.32	-121.5	0.16	-121.5	-1.05
-120.6	-1.36	-120.6	1.03	-120.6	-1.99	-120.6	-0.72	-120.6	-2.24	-120.6	-3.07	-120.6	-2.2	-120.6	-0.21	-120.6	-3.59	-120.6	-3.33	-120.6	-0.52	-120.6	-0.89	-120.6	0.63	-120.6	0.15	-120.6	-1	-120.6	1.43	-120.6	-0.62	-120.6	3.41	-120.6	-0.21	-120.6	-1.42	-120.6	-2.64	-120.6	0.45	-120.6	-2.73	-120.6	-1.41	-120.6	0.03
-119.7	-1.45	-119.7	-0.7	-119.7	-3.14	-119.7	-1.53	-119.7	-4.44	-119.7	-2.96	-119.7	-2.07	-119.7	-3.39	-119.7	-3.28	-119.7	-0.89	-119.7	-0.62	-119.7	-0.74	-119.7	0.89	-119.7	0.4	-119.7	-0.45	-119.7	3.18	-119.7	-0.01	-119.7	3.18	-119.7	-0.51	-119.7	-2.38	-119.7	-1.42	-119.7	-1.5	-119.7	-0.58	-119.7	-0.14	-119.7	-1.89
-118.8	-3.73	-118.8	0.42	-118.8	-0.59	-118.8	2.09	-118.8	-2.85	-118.8	-3.32	-118.8	-1.52	-118.8	0.55	-118.8	-1.21	-118.8	1.62	-118.8	-0.58	-118.8	-1.74	-118.8	1.51	-118.8	0.77	-118.8	-1.58	-118.8	3.97	-118.8	1.47	-118.8	1.47	-118.8	-1.04	-118.8	-0.99	-118.8	-0.2	-118.8	-2.39	-118.8	-1.98	-118.8	-2.18	-118.8	-0.88
-117.9	0.04	-117.9	1.67	-117.9	0.53	-117.9	0.09	-117.9	-1.68	-117.9	-1.14	-117.9	0.39	-117.9	-0.31	-117.9	-1.2	-117.9	-1.84	-117.9	-0.73	-117.9	-2.71	-117.9	4.25	-117.9	2.23	-117.9	0.73	-117.9	3.53	-117.9	0.92	-117.9	2.38	-117.9	2.85	-117.9	-2.27	-117.9	-1.95	-117.9	0.6	-117.9	-0.62	-117.9	-1.35	-117.9	3.03
-117	-3.66	-117	0.99	-117	-2.08	-117	-3.83	-117	-6.92	-117	-1.88	-117	-3.46	-117	-0.44	-117	-1.28	-117	-0.83	-117	-4.03	-117	-1.11	-117	0.54	-117	2.2	-117	1.23	-117	4.45	-117	-0.86	-117	1.76	-117	0.63	-117	1.63	-117	-2.04	-117	1.77	-117	0.21	-117	-0.96	-117	1.14
-116.1	-2.02	-116.1	-0.43	-116.1	-0.86	-116.1	-0.63	-116.1	-3.1	-116.1	-1.03	-116.1	-2.39	-116.1	-0.03	-116.1	0.81	-116.1	-2.56	-116.1	-0.37	-116.1	-0.51	-116.1	-1.26	-116.1	-0.56	-116.1	1.38	-116.1	1.83	-116.1	0.64	-116.1	2.58	-116.1	-0.63	-116.1	-2.08	-116.1	-2.69	-116.1	0.36	-116.1	0.84	-116.1	-1.38	-116.1	0
-115.2	-0.68	-115.2	-2.94	-115.2	-2.49	-115.2	-0.26	-115.2	-1.55	-115.2	-0.13	-115.2	-2.35	-115.2	-4.04	-115.2	-2.48	-115.2	-0.76	-115.2	0.35	-115.2	-2.44	-115.2	1.01	-115.2	1.1	-115.2	-0.24	-115.2	4.95	-115.2	0.64	-115.2	0.92	-115.2	0.89	-115.2	-1.03	-115.2	-4.52	-115.2	1.71	-115.2	0.28	-115.2	-0.39	-115.2	-0.15
-114.3	0.38	-114.3	0.01	-114.3	-2.74	-114.3	-1.34	-114.3	-3.7	-114.3	-2.89	-114.3	-0.28	-114.3	-1.47	-114.3	-1.3	-114.3	0.46	-114.3	-2.23	-114.3	-0.22	-114.3	2.48	-114.3	1.02	-114.3	-2.17	-114.3	6.25	-114.3	1.07	-114.3	1.5	-114.3	0.11	-114.3	-1.56	-114.3	-2.58	-114.3	2.74	-114.3	-1.91	-114.3	-0.78	-114.3	-0.59
-113.4	-2.5	-113.4	0.03	-113.4	-2.63	-113.4	0.03	-113.4	-4.62	-113.4	-0.25	-113.4	-1.66	-113.4	-1.97	-113.4	-1.66	-113.4	0.39	-113.4	-1.08	-113.4	-0.36	-113.4	1.35	-113.4	-0.42	-113.4	2.08	-113.4	4.17	-113.4	0.61	-113.4	0.6	-113.4	-3.05	-113.4	-2.36	-113.4	-0.56	-113.4	1.2	-113.4	-1.4	-113.4	0.16	-113.4	-0.11
-112.5	0.11	-112.5	-0.46	-112.5	-1.62	-112.5	-1.15	-112.5	-4.19	-112.5	-3.94	-112.5	-0.74	-112.5	-0.65	-112.5	-2.77	-112.5	-0.61	-112.5	-1.73	-112.5	-3.47	-112.5	-0.96	-112.5	0.95	-112.5	-1.4	-112.5	2.16	-112.5	1.22	-112.5	-0.67	-112.5	-1.43	-112.5	-0.85	-112.5	-4.16	-112.5	-0.68	-112.5	-0.29	-112.5	-1.9	-112.5	-1.85
-111.6	-1.88	-111.6	-0.13	-111.6	-2.45	-111.6	-1.58	-111.6	-3.09	-111.6	-1.78	-111.6	-2.9	-111.6	0.28	-111.6	-1.59	-111.6	-2.27	-111.6	-1.1	-111.6	-0.29	-111.6	0.07	-111.6	0.29	-111.6	2.83	-111.6	1.91	-111.6	-1.43	-111.6	1.03	-111.6	0.13	-111.6	-2.22	-111.6	-0.4	-111.6	-3.05	-111.6	-3.04	-111.6	-1.19	-111.6	-0.36
-110.7	-1.21	-110.7	2.18	-110.7	-1.8	-110.7	0.56	-110.7	-3.96	-110.7	-3.33	-110.7	-1.95	-110.7	-2.14	-110.7	-0.81	-110.7	-0.26	-110.7	-1.17	-110.7	-2.22	-110.7	1.7	-110.7	1.48	-110.7	0.9	-110.7	2.62	-110.7	1.63	-110.7	-0.82	-110.7	0.25	-110.7	-0.31	-110.7	-0.71	-110.7	1.11	-110.7	-0.84	-110.7	-2.78	-110.7	1.39
-109.8	-2.58	-109.8	-0.31	-109.8	-3.39	-109.8	1.44	-109.8	-3.31	-109.8	0.84	-109.8	-0.39	-109.8	-0.77	-109.8	-1.33	-109.8	-0.66	-109.8	-3.68	-109.8	0.77	-109.8	-1.17	-109.8	0.31	-109.8	0.36	-109.8	1.07	-109.8	-1.08	-109.8	3.2	-109.8	-2.03	-109.8	-0.73	-109.8	-1.19	-109.8	-0.69	-109.8	0.04	-109.8	-1.01	-109.8	0.14
-108.9	-1.14	-108.9	-1.04	-108.9	-1.61	-108.9	0.72	-108.9	-2.69	-108.9	-1.06	-108.9	0.21	-108.9	0.34	-108.9	-3.16	-108.9	1.25	-108.9	-0.66	-108.9	-3.05	-108.9	0.23	-108.9	-0.25	-108.9	1.02	-108.9	2.7	-108.9	2.21	-108.9	1.24	-108.9	-0.34	-108.9	0.23	-108.9	-1.95	-108.9	-0.22	-108.9	-0.14	-108.9	-1.33	-108.9	0.81
-108	-1.9	-108	0.59	-108	-1.27	-108	-0.71	-108	-2.86	-108	-2.61	-108	-0.23	-108	1.58	-108	-1.39	-108	0.23	-108	-2.97	-108	-1.52	-108	1.28	-108	-0.2	-108	-2.13	-108	3.86	-108	0.13	-108	1.63	-108	0.09	-108	-2.13	-108	-3.72	-108	-1.82	-108	-2.91	-108	-3.91	-108	1.5
-107.1	-1.43	-107.1	0.33	-107.1	-1.87	-107.1	-1.86	-107.1	-2.13	-107.1	-3.77	-107.1	-1.56	-107.1	-0.7	-107.1	-0.87	-107.1	-0.61	-107.1	-0.07	-107.1	0.94	-107.1	1.63	-107.1	1.31	-107.1	-1.39	-107.1	2.9	-107.1	0.07	-107.1	1.48	-107.1	-1.15	-107.1	1.38	-107.1	-2.09	-107.1	-1.15	-107.1	-4.25	-107.1	-1.71	-107.1	0.47
-106.2	-0.5	-106.2	-1.99	-106.2	-0.98	-106.2	0.95	-106.2	-5.59	-106.2	-2.25	-106.2	-1.17	-106.2	-0.27	-106.2	-2.09	-106.2	-0.78	-106.2	-2.62	-106.2	0.23	-106.2	-0.12	-106.2	0.29	-106.2	-0.33	-106.2	4.04	-106.2	0.34	-106.2	3.39	-106.2	-1.01	-106.2	0.24	-106.2	-1.31	-106.2	-1.56	-106.2	0.08	-106.2	0.35	-106.2	-0.78
-105.3	-2.1	-105.3	0.46	-105.3	-0.73	-105.3	0.3	-105.3	-1.73	-105.3	-1.82	-105.3	0.65	-105.3	0.23	-105.3	-0.93	-105.3	-0.81	-105.3	-1.91	-105.3	-2.26	-105.3	1.32	-105.3	2.01	-105.3	0.78	-105.3	4.19	-105.3	-0.21	-105.3	0.87	-105.3	-0.06	-105.3	-2.24	-105.3	-0.75	-105.3	0.26	-105.3	-2.51	-105.3	-2.37	-105.3	-0.36
-104.4	0.26	-104.4	1.48	-104.4	0.65	-104.4	-1.58	-104.4	-1.49	-104.4	-2.67	-104.4	-0.27	-104.4	1.65	-104.4	-2.68	-104.4	0.7	-104.4	-3.14	-104.4	-1.31	-104.4	0.46	-104.4	2.16	-104.4	2.12	-104.4	2.13	-104.4	-2.38	-104.4	1.01	-104.4	-2.71	-104.4	-1.82	-104.4	-1.51	-104.4	-0.13	-104.4	-0.94	-104.4	-0.74	-104.4	-1.01
-103.5	-3.1	-103.5	1.23	-103.5	-0.99	-103.5	-2.11	-103.5	-1.21	-103.5	-0.64	-103.5	-1.31	-103.5	-1.1	-103.5	-1.13	-103.5	-1.04	-103.5	-1.02	-103.5	-0.81	-103.5	-1.48	-103.5	2.57	-103.5	0.89	-103.5	5	-103.5	-0.11	-103.5	3.34	-103.5	1.46	-103.5	-1.59	-103.5	-0.42	-103.5	1.15	-103.5	-0.86	-103.5	0.55	-103.5	0.75
-102.6	-0.43	-102.6	2.05	-102.6	-3.19	-102.6	-1.82	-102.6	-2.9	-102.6	-0.63	-102.6	-2.74	-102.6	-1.58	-102.6	-0.66	-102.6	0.63	-102.6	-0.51	-102.6	-1.28	-102.6	-2.57	-102.6	0.92	-102.6	0.42	-102.6	2.17	-102.6	-0.33	-102.6	1.03	-102.6	-1.1	-102.6	0.79	-102.6	-1.37	-102.6	-1.66	-102.6	-0.79	-102.6	-2.18	-102.6	-0.47
-101.7	-3.92	-101.7	-0.12	-101.7	0.51	-101.7	-2.04	-101.7	-4.11	-101.7	-2.46	-101.7	-1.4	-101.7	-2.27	-101.7	-1.01	-101.7	0.22	-101.7	-1.04	-101.7	-0.91	-101.7	0.51	-101.7	0.97	-101.7	-0.52	-101.7	0.5	-101.7	0.46	-101.7	1.99	-101.7	0.43	-101.7	0.05	-101.7	-2.75	-101.7	-1.64	-101.7	0.4	-101.7	0.12	-101.7	0.6
-100.8	-3.68	-100.8	-0.64	-100.8	-2.04	-100.8	-0.66	-100.8	-2.78	-100.8	-3.66	-100.8	-1.89	-100.8	-0.4	-100.8	-1.29	-100.8	0.34	-100.8	-3.27	-100.8	-2.06	-100.8	0.05	-100.8	2.2	-100.8	0.74	-100.8	3.65	-100.8	-2.65	-100.8	-0.47	-100.8	-2.13	-100.8	-0.76	-100.8	-0.16	-100.8	1.83	-100.8	-1.08	-100.8	-2	-100.8	0.66
-99.9	-4.53	-99.9	-0.64	-99.9	-0.97	-99.9	-0.48	-99.9	-4.61	-99.9	-0.59	-99.9	-1.9	-99.9	0.41	-99.9	-1.55	-99.9	1.15	-99.9	-1.26	-99.9	-2.09	-99.9	-0.44	-99.9	2.6	-99.9	0.55	-99.9	2.43	-99.9	0.28	-99.9	3.28	-99.9	-0.1	-99.9	-0.61	-99.9	-1.77	-99.9	-0.52	-99.9	0.17	-99.9	0.03	-99.9	2.16
-99	-2.92	-99	0.02	-99	-1.44	-99	-2.74	-99	-1.59	-99	-1.72	-99	-4.21	-99	1.33	-99	-2.11	-99	-0.07	-99	-2.49	-99	-0.69	-99	-1.3	-99	1.04	-99	-0.28	-99	4.86	-99	-1.09	-99	3.58	-99	1.54	-99	-1.96	-99	-0.52	-99	0.7	-99	-0.13	-99	-1.98	-99	-0.41
-98.1	-0.73	-98.1	-2.58	-98.1	-0.7	-98.1	-2.82	-98.1	-3.3	-98.1	-0.65	-98.1	-1.98	-98.1	-0.47	-98.1	-0.55	-98.1	-1.38	-98.1	-0.6	-98.1	-1.29	-98.1	0	-98.1	1.28	-98.1	-0.48	-98.1	4.83	-98.1	0.66	-98.1	2.03	-98.1	-0.8	-98.1	-1.04	-98.1	-1.25	-98.1	0.89	-98.1	-1.22	-98.1	-1.37	-98.1	0.56
-97.2	-3.84	-97.2	0.11	-97.2	-1.24	-97.2	-0.41	-97.2	-3.48	-97.2	-3.25	-97.2	-1.69	-97.2	2.68	-97.2	-0.29	-97.2	-0.73	-97.2	-1.86	-97.2	-0.57	-97.2	2.84	-97.2	2.9	-97.2	1.21	-97.2	0.52	-97.2	0	-97.2	4.04	-97.2	-2.28	-97.2	-1.3	-97.2	-1.77	-97.2	-0.85	-97.2	-0.73	-97.2	1.16	-97.2	0.19
-96.3	-2.71	-96.3	-1.08	-96.3	-1.16	-96.3	-1.99	-96.3	-4.18	-96.3	-5.49	-96.3	-3.68	-96.3	-0.58	-96.3	-1.92	-96.3	-1.37	-96.3	-0.76	-96.3	-2.27	-96.3	-1.7	-96.3	1.98	-96.3	0.51	-96.3	2.06	-96.3	0.47	-96.3	2.29	-96.3	-1.74	-96.3	-0.46	-96.3	-1.2	-96.3	-1.93	-96.3	-0.91	-96.3	-1.08	-96.3	0.85
-95.4	-2.06	-95.4	-0.61	-95.4	0.45	-95.4	-2.31	-95.4	-1.92	-95.4	-1.27	-95.4	-0.08	-95.4	0.14	-95.4	-0.53	-95.4	0.72	-95.4	-2.01	-95.4	-1.14	-95.4	-0.22	-95.4	3.46	-95.4	0.96	-95.4	2.87	-95.4	-2.03	-95.4	3.5	-95.4	-1.59	-95.4	0.48	-95.4	-1.26	-95.4	0.03	-95.4	-3.13	-95.4	0.11	-95.4	0.19
-94.5	-0.78	-94.5	-0.15	-94.5	0.16	-94.5	-0.16	-94.5	-2.58	-94.5	-3.3	-94.5	-2.21	-94.5	0.38	-94.5	-0.29	-94.5	0.2	-94.5	-2.8	-94.5	-2.53	-94.5	0.82	-94.5	1.33	-94.5	3.8	-94.5	1.65	-94.5	1.27	-94.5	1.62	-94.5	1.01	-94.5	-0.76	-94.5	0.02	-94.5	-0.66	-94.5	-0.36	-94.5	-2.95	-94.5	0.98
-93.6	-1.55	-93.6	-1.47	-93.6	-0.79	-93.6	1.15	-93.6	-5.04	-93.6	-3.08	-93.6	-0.36	-93.6	-1.33	-93.6	-0.31	-93.6	1.18	-93.6	-2.76	-93.6	-2.38	-93.6	-0.35	-93.6	-0.62	-93.6	-0.92	-93.6	4.58	-93.6	0.56	-93.6	2.03	-93.6	-0.27	-93.6	-2.96	-93.6	-2.8	-93.6	1.5	-93.6	-1.24	-93.6	0.16	-93.6	-0.19
-92.7	0.62	-92.7	-1.6	-92.7	-2.05	-92.7	0.97	-92.7	-5.08	-92.7	1.7	-92.7	2.88	-92.7	-1.49	-92.7	-1.87	-92.7	0.47	-92.7	-2.66	-92.7	-1.21	-92.7	2.18	-92.7	1.46	-92.7	-2.39	-92.7	1.58	-92.7	1.68	-92.7	0.88	-92.7	-0.98	-92.7	-0.94	-92.7	-4.26	-92.7	-2.33	-92.7	1.71	-92.7	-0.89	-92.7	0.94
-91.8	-2.88	-91.8	1.13	-91.8	-1.71	-91.8	-0.15	-91.8	-1.33	-91.8	-2.45	-91.8	-3.29	-91.8	0.34	-91.8	-3.83	-91.8	-0.44	-91.8	-1.39	-91.8	-2.24	-91.8	0.24	-91.8	2.38	-91.8	0.91	-91.8	2.86	-91.8	1.38	-91.8	1.64	-91.8	0.73	-91.8	-2.5	-91.8	-0.79	-91.8	1.49	-91.8	0.48	-91.8	0.42	-91.8	-0.34
-90.9	0.04	-90.9	-1.01	-90.9	1.06	-90.9	1.09	-90.9	-3.9	-90.9	-2.96	-90.9	-0.7	-90.9	1	-90.9	-0.78	-90.9	-0.39	-90.9	-1.22	-90.9	-1.93	-90.9	-0.85	-90.9	2.63	-90.9	1.68	-90.9	2.44	-90.9	1.96	-90.9	0.48	-90.9	0.91	-90.9	-0.41	-90.9	-0.6	-90.9	-0.87	-90.9	0.23	-90.9	-0.46	-90.9	0.95
-90	1.72	-90	-0.85	-90	-1.87	-90	-3.29	-90	-1.52	-90	-3.43	-90	0.96	-90	0.82	-90	-0.62	-90	-2.13	-90	-1.67	-90	-2.74	-90	0.13	-90	0.18	-90	0.09	-90	3.31	-90	-0.46	-90	-0.25	-90	-2.37	-90	-2.23	-90	-0.21	-90	-0.47	-90	-1.1	-90	0.01	-90	-2.32
-89.1	-1.91	-89.1	-1.45	-89.1	-3.48	-89.1	-2.17	-89.1	-2.67	-89.1	-2.03	-89.1	-0.28	-89.1	-0.66	-89.1	-1.72	-89.1	-1.79	-89.1	-0.23	-89.1	-0.18	-89.1	-1.04	-89.1	1.45	-89.1	-0.69	-89.1	4.96	-89.1	1.04	-89.1	3.23	-89.1	-1.5	-89.1	-0.83	-89.1	-2.05	-89.1	1.17	-89.1	-0.17	-89.1	0.1	-89.1	1.72
-88.2	-1.45	-88.2	0.56	-88.2	-2.85	-88.2	-1.32	-88.2	-0.58	-88.2	-2.89	-88.2	-1.63	-88.2	-1.95	-88.2	-1.09	-88.2	0	-88.2	-0.47	-88.2	-0.63	-88.2	0.62	-88.2	-0.53	-88.2	0.04	-88.2	2.99	-88.2	1.72	-88.2	1.03	-88.2	-0.27	-88.2	-3.05	-88.2	-0.9	-88.2	0.16	-88.2	-0.32	-88.2	0.07	-88.2	-0.19
-87.3	0.34	-87.3	-0.06	-87.3	-0.69	-87.3	0.42	-87.3	-0.73	-87.3	-1.12	-87.3	0.25	-87.3	-2.44	-87.3	0.24	-87.3	-0.38	-87.3	1.83	-87.3	-0.27	-87.3	3.02	-87.3	0.91	-87.3	1.85	-87.3	3.11	-87.3	1.57	-87.3	1.72	-87.3	0.92	-87.3	0.18	-87.3	-0.99	-87.3	0.26	-87.3	-1.7	-87.3	-0.22	-87.3	-1.23
-86.4	-0.63	-86.4	-2.57	-86.4	-2.99	-86.4	0.37	-86.4	-1.67	-86.4	-6.21	-86.4	-2.59	-86.4	-0.76	-86.4	-1.53	-86.4	-0.69	-86.4	-2.22	-86.4	-1.86	-86.4	-0.39	-86.4	2.5	-86.4	3.02	-86.4	3.25	-86.4	0.52	-86.4	2.45	-86.4	1.74	-86.4	-1	-86.4	-1.75	-86.4	-0.8	-86.4	-0.5	-86.4	-0.63	-86.4	0.75
-85.5	-1.24	-85.5	-2.79	-85.5	-0.05	-85.5	1.17	-85.5	-2.99	-85.5	-1.49	-85.5	-2.33	-85.5	-0.36	-85.5	-1.44	-85.5	0.49	-85.5	-1.93	-85.5	-0.59	-85.5	0.34	-85.5	-1.22	-85.5	0.11	-85.5	1.17	-85.5	-2.11	-85.5	1.26	-85.5	1.09	-85.5	-0.53	-85.5	-1.57	-85.5	-1.41	-85.5	-1.02	-85.5	-0.36	-85.5	1.28
-84.6	-0.05	-84.6	1.32	-84.6	-1.81	-84.6	-3.2	-84.6	-0.45	-84.6	-1.82	-84.6	1.82	-84.6	2.29	-84.6	-1.73	-84.6	-3.03	-84.6	-1.85	-84.6	-1.56	-84.6	1.5	-84.6	-2.06	-84.6	-0.94	-84.6	1.98	-84.6	0.27	-84.6	2.58	-84.6	-2.72	-84.6	-3.19	-84.6	-0.96	-84.6	-0.47	-84.6	-0.4	-84.6	-0.78	-84.6	-0.28
-83.7	-1.92	-83.7	-0.24	-83.7	-1.3	-83.7	-1.87	-83.7	-2.83	-83.7	-3.09	-83.7	-1.19	-83.7	-2.17	-83.7	-0.44	-83.7	0.18	-83.7	-2.66	-83.7	-1.45	-83.7	-0.88	-83.7	0.02	-83.7	0.78	-83.7	2.35	-83.7	0.14	-83.7	-0.62	-83.7	-2.17	-83.7	1.13	-83.7	-1.43	-83.7	-1.6	-83.7	-1.32	-83.7	-1.72	-83.7	-1.97
-82.8	-1.34	-82.8	-0.6	-82.8	-1.45	-82.8	-2.3	-82.8	-1.45	-82.8	-2.6	-82.8	-0.76	-82.8	-0.86	-82.8	-2.44	-82.8	-2.12	-82.8	-1.24	-82.8	-3.35	-82.8	0.38	-82.8	0.83	-82.8	2.18	-82.8	3.03	-82.8	-1.66	-82.8	-0.82	-82.8	-1.4	-82.8	-0.09	-82.8	0.76	-82.8	1.54	-82.8	-0.86	-82.8	-2.55	-82.8	-0.09
-81.9	-0.38	-81.9	-0.29	-81.9	0.33	-81.9	-0.47	-81.9	-3.25	-81.9	0.52	-81.9	-0.81	-81.9	-2	-81.9	0.84	-81.9	-2.61	-81.9	-1.14	-81.9	-2.68	-81.9	1.43	-81.9	-0.44	-81.9	1.52	-81.9	0.62	-81.9	0.83	-81.9	0.19	-81.9	0.07	-81.9	-1.56	-81.9	-3.98	-81.9	0.04	-81.9	-0.45	-81.9	0.03	-81.9	0.74
-81	-3.39	-81	-0.04	-81	-1.02	-81	-1.23	-81	-2.38	-81	-2.39	-81	-2.16	-81	2.37	-81	-1.88	-81	-1.28	-81	-2.18	-81	-1.1	-81	-2.19	-81	3.25	-81	1.51	-81	0.9	-81	0.2	-81	2.38	-81	-1.62	-81	0.58	-81	0.07	-81	-0.94	-81	-0.26	-81	1.06	-81	-1.55
-80.1	0.6	-80.1	-2.94	-80.1	0.12	-80.1	0.29	-80.1	-2.14	-80.1	-2.36	-80.1	-1.08	-80.1	-1.92	-80.1	-1.23	-80.1	0.17	-80.1	0.6	-80.1	-1.63	-80.1	1.19	-80.1	0.11	-80.1	0.05	-80.1	1.93	-80.1	2.54	-80.1	1.02	-80.1	0.45	-80.1	-2.16	-80.1	-1.07	-80.1	-2.05	-80.1	0.99	-80.1	1.08	-80.1	-0.17
-79.2	-1.36	-79.2	0.89	-79.2	0.16	-79.2	0.57	-79.2	-5.98	-79.2	-2.35	-79.2	-1.41	-79.2	0.57	-79.2	-2.45	-79.2	-2.27	-79.2	-0.88	-79.2	-1.04	-79.2	1.25	-79.2	-1.85	-79.2	-0.24	-79.2	2.26	-79.2	1.34	-79.2	2.52	-79.2	1.46	-79.2	-1.33	-79.2	-0.57	-79.2	0.12	-79.2	-0.83	-79.2	0.55	-79.2	0.49
-78.3	-1.1	-78.3	-2.21	-78.3	1.33	-78.3	-0.95	-78.3	-5.46	-78.3	-2.76	-78.3	-1.79	-78.3	-4.47	-78.3	1.46	-78.3	-0.99	-78.3	-1.45	-78.3	-3.43	-78.3	-1.05	-78.3	-0.31	-78.3	3.29	-78.3	2.67	-78.3	0.55	-78.3	0.91	-78.3	-1.58	-78.3	1.23	-78.3	-0.8	-78.3	-0.16	-78.3	-1.12	-78.3	1.12	-78.3	-1.6
-77.4	-1.05	-77.4	0.54	-77.4	-1.56	-77.4	-1.14	-77.4	-0.63	-77.4	0.11	-77.4	-1.38	-77.4	1.24	-77.4	-0.17	-77.4	0.47	-77.4	0.25	-77.4	1.26	-77.4	-0.17	-77.4	2.24	-77.4	1.58	-77.4	4.01	-77.4	-0.37	-77.4	1.75	-77.4	0.29	-77.4	-0.32	-77.4	0.74	-77.4	2.04	-77.4	-2.02	-77.4	-1.28	-77.4	-0.56
-76.5	1.9	-76.5	-1.61	-76.5	-4.15	-76.5	-0.67	-76.5	-2.85	-76.5	-2.61	-76.5	1.45	-76.5	-0.99	-76.5	-0.11	-76.5	1.78	-76.5	-0.32	-76.5	-1.06	-76.5	0.93	-76.5	1.14	-76.5	0.86	-76.5	3.03	-76.5	0.42	-76.5	0.47	-76.5	-1.1	-76.5	0.59	-76.5	-1	-76.5	2.93	-76.5	2.46	-76.5	-1.35	-76.5	-0.88
-75.6	-1.43	-75.6	-2.6	-75.6	0.97	-75.6	-1.71	-75.6	-2.89	-75.6	-0.11	-75.6	-0.63	-75.6	-0.52	-75.6	-0.18	-75.6	-1.77	-75.6	-2.53	-75.6	-2.53	-75.6	2.05	-75.6	-1.06	-75.6	-0.47	-75.6	1.78	-75.6	-0.77	-75.6	0.6	-75.6	-1.97	-75.6	-0.61	-75.6	-4.54	-75.6	1.72	-75.6	-2.95	-75.6	0.17	-75.6	0.25
-74.7	-1.24	-74.7	-1.85	-74.7	-0.48	-74.7	0.27	-74.7	-1.43	-74.7	-1.66	-74.7	-1.4	-74.7	0.64	-74.7	-0.37	-74.7	1.1	-74.7	-0.82	-74.7	-0.78	-74.7	-0.24	-74.7	2.13	-74.7	0.27	-74.7	1.75	-74.7	2.85	-74.7	-0.53	-74.7	-1.72	-74.7	-1.44	-74.7	-2.26	-74.7	-2.28	-74.7	1.6	-74.7	-2.26	-74.7	-1.49
-73.8	0.48	-73.8	-0.92	-73.8	-1.02	-73.8	-0.93	-73.8	-5.35	-73.8	-2.53	-73.8	1.49	-73.8	0.18	-73.8	-0.05	-73.8	-2.06	-73.8	-0.79	-73.8	-1.77	-73.8	0.12	-73.8	-0.22	-73.8	-0.79	-73.8	2.85	-73.8	-0.81	-73.8	4.73	-73.8	-1.5	-73.8	-1.07	-73.8	-3.36	-73.8	1.46	-73.8	-0.5	-73.8	-2.03	-73.8	-1.26
-72.9	-1.84	-72.9	0.03	-72.9	-0.68	-72.9	-0.97	-72.9	-4.39	-72.9	-2.63	-72.9	0.49	-72.9	-0.29	-72.9	-2.38	-72.9	-0.99	-72.9	-3.88	-72.9	0.79	-72.9	3.08	-72.9	0.72	-72.9	0.71	-72.9	1.82	-72.9	-3.49	-72.9	4.26	-72.9	-0.48	-72.9	0.73	-72.9	1	-72.9	0.42	-72.9	-2.65	-72.9	-1.28	-72.9	2.29
-72	-3.7	-72	1.43	-72	-2.38	-72	-2.32	-72	-2.8	-72	-2.1	-72	-1.83	-72	-0.43	-72	-0.41	-72	-1.47	-72	-1.43	-72	-0.13	-72	0.34	-72	0.44	-72	2.38	-72	2.54	-72	1.58	-72	1.35	-72	-1.33	-72	-0.91	-72	-1.15	-72	0.67	-72	0.87	-72	0.38	-72	2.12
-71.1	-1.12	-71.1	1.19	-71.1	-1	-71.1	-3.89	-71.1	-2.17	-71.1	-1.49	-71.1	-1.51	-71.1	-1.19	-71.1	-0.78	-71.1	-2.8	-71.1	-0.08	-71.1	-1.09	-71.1	-1.32	-71.1	0.47	-71.1	0.97	-71.1	0.45	-71.1	-0.65	-71.1	0.24	-71.1	-0.16	-71.1	1.89	-71.1	-2.5	-71.1	0.41	-71.1	-0.39	-71.1	1.63	-71.1	0.64
-70.2	-2.22	-70.2	-0.72	-70.2	-0.44	-70.2	0.4	-70.2	-4.35	-70.2	-1.74	-70.2	-0.34	-70.2	1.78	-70.2	-0.88	-70.2	-2.33	-70.2	-2.71	-70.2	-2.58	-70.2	1.05	-70.2	-0.73	-70.2	-1.57	-70.2	-1.13	-70.2	-0.13	-70.2	1.52	-70.2	0.45	-70.2	-0.96	-70.2	-0.95	-70.2	0.17	-70.2	-1.51	-70.2	1.9	-70.2	-0.65
-69.3	-1.52	-69.3	-2.42	-69.3	1.24	-69.3	-3.55	-69.3	-3.14	-69.3	-2.48	-69.3	-0.12	-69.3	-0.69	-69.3	2.85	-69.3	-2.16	-69.3	-1.39	-69.3	-1.8	-69.3	2.74	-69.3	0.58	-69.3	2.48	-69.3	2.66	-69.3	-0.99	-69.3	-0.62	-69.3	-0.1	-69.3	-0.12	-69.3	-1.57	-69.3	1.26	-69.3	-1.77	-69.3	-2.65	-69.3	0.95
-68.4	-1.46	-68.4	-1.09	-68.4	-0.81	-68.4	-2.21	-68.4	-1.19	-68.4	-3.19	-68.4	-0.84	-68.4	-0.1	-68.4	-2.63	-68.4	-1.62	-68.4	-0.81	-68.4	0.68	-68.4	0.05	-68.4	1.14	-68.4	1.38	-68.4	1.85	-68.4	0.28	-68.4	1.63	-68.4	0.08	-68.4	-1.08	-68.4	-0.44	-68.4	0.22	-68.4	1.65	-68.4	-1.18	-68.4	0.29
-67.5	0.65	-67.5	-1.85	-67.5	-0.53	-67.5	-1.26	-67.5	-4.4	-67.5	-0.4	-67.5	-1.27	-67.5	-0.35	-67.5	-1.12	-67.5	1.77	-67.5	-1.96	-67.5	0.55	-67.5	-2.24	-67.5	-0.09	-67.5	0.29	-67.5	3.62	-67.5	0.86	-67.5	0.11	-67.5	0.01	-67.5	-0.9	-67.5	-3.24	-67.5	0.64	-67.5	-1.58	-67.5	-1.66	-67.5	1.49
-66.6	-0.17	-66.6	-2.47	-66.6	-0.92	-66.6	-0.68	-66.6	-1.8	-66.6	-1.54	-66.6	-1.1	-66.6	0.09	-66.6	-1.93	-66.6	-1.43	-66.6	-2.12	-66.6	-1.18	-66.6	0.63	-66.6	-0.52	-66.6	-1.6	-66.6	-0.5	-66.6	-0.81	-66.6	1.53	-66.6	0.73	-66.6	-0.57	-66.6	-2.82	-66.6	-1.33	-66.6	-0.12	-66.6	-0.28	-66.6	1.66
-65.7	-1.48	-65.7	0.4	-65.7	0.35	-65.7	-2.23	-65.7	-3.22	-65.7	-1.41	-65.7	-1.17	-65.7	2.77	-65.7	0.54	-65.7	-0.22	-65.7	-2.64	-65.7	-2.11	-65.7	-0.38	-65.7	2.32	-65.7	0.26	-65.7	1.59	-65.7	-2.46	-65.7	1.62	-65.7	1.57	-65.7	-1.68	-65.7	-2.41	-65.7	-0.01	-65.7	-1.54	-65.7	0.96	-65.7	0.47
-64.8	-1.29	-64.8	-0.58	-64.8	-2.23	-64.8	-1	-64.8	-2.1	-64.8	-3.02	-64.8	-1.57	-64.8	0.02	-64.8	-0.64	-64.8	0.59	-64.8	0.05	-64.8	0.52	-64.8	0.47	-64.8	0.23	-64.8	0.38	-64.8	1.28	-64.8	-0.9	-64.8	3.69	-64.8	-0.16	-64.8	0.23	-64.8	-1.86	-64.8	-0.44	-64.8	-3.43	-64.8	-1.44	-64.8	0.49
-63.9	-1.26	-63.9	-1.22	-63.9	-0.59	-63.9	-0.33	-63.9	-3.02	-63.9	-0.6	-63.9	0	-63.9	-0.38	-63.9	2.21	-63.9	0.07	-63.9	0.57	-63.9	-0.17	-63.9	-1.06	-63.9	0.87	-63.9	1.13	-63.9	2.64	-63.9	-1.03	-63.9	0.06	-63.9	-0.51	-63.9	-1.19	-63.9	-1.26	-63.9	0.39	-63.9	-1.77	-63.9	-2.48	-63.9	1.94
-63	-2.11	-63	0.73	-63	-0.99	-63	-1.04	-63	-0.9	-63	-0.13	-63	0.47	-63	1.77	-63	-1.93	-63	0.02	-63	-1.02	-63	-1.83	-63	0.2	-63	2.34	-63	-1.36	-63	5.24	-63	-0.53	-63	2.26	-63	-1.64	-63	-0.79	-63	1.91	-63	1.74	-63	-0.99	-63	0.81	-63	-2.74
-62.1	-0.01	-62.1	-2.36	-62.1	-1.85	-62.1	-1.94	-62.1	-3.45	-62.1	-0.61	-62.1	-0.22	-62.1	0.24	-62.1	-1.18	-62.1	-3.16	-62.1	0.56	-62.1	-1.84	-62.1	0.75	-62.1	1.73	-62.1	1.91	-62.1	2.05	-62.1	2.11	-62.1	1.9	-62.1	1.36	-62.1	-1.28	-62.1	0.45	-62.1	0.59	-62.1	1.59	-62.1	0.63	-62.1	1.1
-61.2	-2.55	-61.2	-1.51	-61.2	-0.24	-61.2	-2.29	-61.2	-3.6	-61.2	0.68	-61.2	0.23	-61.2	-2.09	-61.2	-1.41	-61.2	-1.15	-61.2	0.46	-61.2	2.19	-61.2	-0.32	-61.2	-1.44	-61.2	0.06	-61.2	2.21	-61.2	1.13	-61.2	1.42	-61.2	-2.23	-61.2	-1.81	-61.2	0.44	-61.2	1.84	-61.2	-2.67	-61.2	0.61	-61.2	0.32
-60.3	-3.14	-60.3	-1.27	-60.3	-1.82	-60.3	-1.29	-60.3	-0.88	-60.3	-2.51	-60.3	-0.35	-60.3	-1.42	-60.3	-2.27	-60.3	-2.52	-60.3	-0.36	-60.3	0.48	-60.3	0.04	-60.3	0.66	-60.3	-0.86	-60.3	0.67	-60.3	-0.45	-60.3	1.79	-60.3	0.35	-60.3	1.81	-60.3	-1.39	-60.3	2.13	-60.3	-0.7	-60.3	1.91	-60.3	1.27
-59.4	-1.15	-59.4	1.56	-59.4	-1.04	-59.4	-0.41	-59.4	-0.63	-59.4	-1.38	-59.4	0.65	-59.4	2.07	-59.4	1.02	-59.4	-0.06	-59.4	-1.11	-59.4	-2.29	-59.4	1.02	-59.4	1.56	-59.4	0	-59.4	0.36	-59.4	-0.84	-59.4	1.53	-59.4	-0.15	-59.4	0.03	-59.4	-1.01	-59.4	-2.46	-59.4	-2.77	-59.4	2.86	-59.4	0.41
-58.5	-1.25	-58.5	0.36	-58.5	-1.75	-58.5	-1.65	-58.5	-3.55	-58.5	0.49	-58.5	-1.87	-58.5	-1.15	-58.5	-1.89	-58.5	-0.12	-58.5	0.94	-58.5	-3.76	-58.5	1.03	-58.5	-0.2	-58.5	-0.28	-58.5	1.81	-58.5	1.51	-58.5	1.33	-58.5	0.72	-58.5	0.59	-58.5	-2.14	-58.5	-1.98	-58.5	-1.34	-58.5	-0.73	-58.5	-0.36
-57.6	-2.26	-57.6	1.1	-57.6	-0.78	-57.6	-1.35	-57.6	-3.63	-57.6	-2.89	-57.6	-2.5	-57.6	0.94	-57.6	-2.25	-57.6	-0.26	-57.6	-1.06	-57.6	-1.3	-57.6	-0.95	-57.6	0.69	-57.6	-1.4	-57.6	1.97	-57.6	0.89	-57.6	1.97	-57.6	1.02	-57.6	-3.76	-57.6	-0.7	-57.6	0.22	-57.6	-1.03	-57.6	-0.1	-57.6	1.96
-56.7	-1.28	-56.7	-0.02	-56.7	-0.82	-56.7	-1.69	-56.7	-2.87	-56.7	-1.63	-56.7	-1.37	-56.7	-1.61	-56.7	-2.85	-56.7	0.05	-56.7	-4.13	-56.7	-0.75	-56.7	1.42	-56.7	-2.69	-56.7	-0.96	-56.7	2.43	-56.7	0.51	-56.7	0.03	-56.7	0.11	-56.7	1.76	-56.7	-2.14	-56.7	-3.07	-56.7	-0.22	-56.7	-1.59	-56.7	0.36
-55.8	-2.31	-55.8	0.13	-55.8	0.23	-55.8	-0.27	-55.8	-4.32	-55.8	-2.79	-55.8	-1.26	-55.8	0.73	-55.8	-1.08	-55.8	-0.56	-55.8	0.53	-55.8	-1.84	-55.8	-0.59	-55.8	0.18	-55.8	0.59	-55.8	0.66	-55.8	0.45	-55.8	0.5	-55.8	1.23	-55.8	-1.81	-55.8	-1.75	-55.8	-0.35	-55.8	-1.86	-55.8	-3.22	-55.8	2.15
-54.9	0.84	-54.9	-1.17	-54.9	-0.61	-54.9	0.37	-54.9	-1.57	-54.9	-2.27	-54.9	2.12	-54.9	0.3	-54.9	-0.95	-54.9	-1.9	-54.9	-2.25	-54.9	-1.96	-54.9	1.07	-54.9	0.36	-54.9	-0.11	-54.9	0.85	-54.9	0.28	-54.9	1.45	-54.9	-2.12	-54.9	0.53	-54.9	-1.33	-54.9	1.2	-54.9	2.28	-54.9	-2.18	-54.9	0.1
-54	0.64	-54	-0.19	-54	2.32	-54	-2.77	-54	-3.86	-54	-0.01	-54	-3.3	-54	0.04	-54	1.54	-54	-2.58	-54	0.78	-54	-1.78	-54	-0.91	-54	-0.5	-54	0.87	-54	0.48	-54	0.21	-54	2.15	-54	-1.35	-54	-2.56	-54	-0.46	-54	1.58	-54	0.48	-54	1.64	-54	-0.46
-53.1	-1.1	-53.1	-0.27	-53.1	-3.27	-53.1	1.17	-53.1	-2.16	-53.1	0.19	-53.1	-0.34	-53.1	0.93	-53.1	-2.55	-53.1	-0.28	-53.1	-0.53	-53.1	-0.01	-53.1	0.3	-53.1	0.44	-53.1	-1.01	-53.1	0.78	-53.1	-2.29	-53.1	3.13	-53.1	0.16	-53.1	-2.03	-53.1	-0.16	-53.1	1.81	-53.1	-4.58	-53.1	3.06	-53.1	0.48
-52.2	-0.39	-52.2	-0.22	-52.2	-1.25	-52.2	-0.66	-52.2	-0.4	-52.2	0.53	-52.2	0.33	-52.2	1.42	-52.2	0.26	-52.2	1.85	-52.2	-0.2	-52.2	-0.43	-52.2	1.61	-52.2	2.38	-52.2	0.38	-52.2	4.02	-52.2	0.22	-52.2	0.15	-52.2	-0.81	-52.2	-1.93	-52.2	-0.22	-52.2	1.92	-52.2	0.93	-52.2	-0.81	-52.2	-2.39
-51.3	0.26	-51.3	-2.37	-51.3	-1.95	-51.3	1.98	-51.3	-1.83	-51.3	-2.85	-51.3	0.77	-51.3	-0.49	-51.3	0.31	-51.3	0.92	-51.3	0.56	-51.3	0.66	-51.3	0.63	-51.3	1.04	-51.3	2.45	-51.3	1.76	-51.3	0.26	-51.3	-0.51	-51.3	0.36	-51.3	-1	-51.3	-0.85	-51.3	0.32	-51.3	-3.03	-51.3	-1.91	-51.3	1.32
-50.4	-3.19	-50.4	0.22	-50.4	-2.27	-50.4	-3.02	-50.4	-2.56	-50.4	-0.93	-50.4	-0.01	-50.4	-1.14	-50.4	-2.44	-50.4	-2.86	-50.4	-2.32	-50.4	0.81	-50.4	0.55	-50.4	1.05	-50.4	0.4	-50.4	2.12	-50.4	0.93	-50.4	0.28	-50.4	-0.36	-50.4	-2.01	-50.4	-0.77	-50.4	0.66	-50.4	-1.91	-50.4	-1.94	-50.4	-0.19
-49.5	-1.64	-49.5	-0.39	-49.5	-2.67	-49.5	1.42	-49.5	-4.87	-49.5	-0.86	-49.5	-1.84	-49.5	0.55	-49.5	-0.34	-49.5	1.91	-49.5	0.43	-49.5	0.07	-49.5	-1.14	-49.5	2	-49.5	2.34	-49.5	3.31	-49.5	2.58	-49.5	2.56	-49.5	-2.31	-49.5	1.21	-49.5	0.48	-49.5	1.68	-49.5	0.85	-49.5	-0.73	-49.5	-2.12
-48.6	-0.28	-48.6	-1.42	-48.6	-0.49	-48.6	-0.48	-48.6	-2.23	-48.6	-2.43	-48.6	0.16	-48.6	0.1	-48.6	0.3	-48.6	-1.28	-48.6	0.39	-48.6	-0.67	-48.6	2.74	-48.6	-2.03	-48.6	3.35	-48.6	2.8	-48.6	1.57	-48.6	2.38	-48.6	1.85	-48.6	0.41	-48.6	-0.12	-48.6	1.55	-48.6	-0.5	-48.6	2.57	-48.6	-0.03
-47.7	0.58	-47.7	-1.82	-47.7	0.74	-47.7	-2.16	-47.7	-1.52	-47.7	-1.49	-47.7	-0.09	-47.7	-2.11	-47.7	-2.04	-47.7	2.17	-47.7	-0.4	-47.7	-0.18	-47.7	-1.1	-47.7	0.86	-47.7	-0.34	-47.7	1.52	-47.7	-0.12	-47.7	0.67	-47.7	-0.1	-47.7	0.67	-47.7	-0.66	-47.7	-1.24	-47.7	-1.01	-47.7	-0.9	-47.7	1.16
-46.8	-0.57	-46.8	-0.98	-46.8	-1.25	-46.8	-1.35	-46.8	-1.98	-46.8	-1.08	-46.8	0.07	-46.8	-2.49	-46.8	0.68	-46.8	-0.76	-46.8	0.69	-46.8	0.28	-46.8	0.39	-46.8	-1.5	-46.8	0.64	-46.8	0.73	-46.8	1.5	-46.8	2.12	-46.8	0.11	-46.8	-1.57	-46.8	0.64	-46.8	-0.84	-46.8	0.01	-46.8	2.18	-46.8	0.98
-45.9	-2.06	-45.9	-0.45	-45.9	-0.95	-45.9	0.29	-45.9	-2.28	-45.9	-1.37	-45.9	-2.49	-45.9	-1.62	-45.9	0.43	-45.9	-2.63	-45.9	1.03	-45.9	-0.22	-45.9	-0.54	-45.9	-0.2	-45.9	3.38	-45.9	0.56	-45.9	1.97	-45.9	2.54	-45.9	0.55	-45.9	0.13	-45.9	-0.76	-45.9	0.49	-45.9	-0.12	-45.9	-1.85	-45.9	2.54
-45	-1.08	-45	-1.87	-45	0.84	-45	-2.44	-45	-0.63	-45	-1.12	-45	-3.46	-45	0.54	-45	0.61	-45	-2.07	-45	-1.07	-45	-0.28	-45	-1.55	-45	1.63	-45	0.34	-45	3.69	-45	-0.05	-45	3.26	-45	-1.83	-45	0.67	-45	0.24	-45	1.3	-45	-0.88	-45	1.72	-45	-1.51
-44.1	-0.75	-44.1	-0.55	-44.1	-0.99	-44.1	3.19	-44.1	-2.82	-44.1	0.25	-44.1	-1.09	-44.1	-1.43	-44.1	0.83	-44.1	-0.72	-44.1	-2.27	-44.1	-1.82	-44.1	-1.05	-44.1	-0.76	-44.1	1.48	-44.1	3.03	-44.1	-0.68	-44.1	1.33	-44.1	-0.61	-44.1	-0.26	-44.1	-1.5	-44.1	0.82	-44.1	-0.26	-44.1	-0.07	-44.1	-0.57
-43.2	0.45	-43.2	1.22	-43.2	-1.18	-43.2	-2.72	-43.2	-1.27	-43.2	0.48	-43.2	-0.12	-43.2	0.3	-43.2	-0.24	-43.2	-0.57	-43.2	0.49	-43.2	0.08	-43.2	-0.21	-43.2	0.01	-43.2	0.36	-43.2	2.36	-43.2	-1.23	-43.2	1.71	-43.2	-1.41	-43.2	0.24	-43.2	-0.66	-43.2	0.69	-43.2	-0.72	-43.2	-0.69	-43.2	-1.12
-42.3	-1.1	-42.3	0.26	-42.3	-0.66	-42.3	-0.44	-42.3	-0.82	-42.3	-1.34	-42.3	-1.35	-42.3	0.2	-42.3	-1.38	-42.3	0.06	-42.3	0.16	-42.3	-1.46	-42.3	-0.68	-42.3	-1.31	-42.3	0.16	-42.3	2.4	-42.3	0.76	-42.3	1.88	-42.3	1.15	-42.3	-0.9	-42.3	-0.62	-42.3	-0.97	-42.3	0.23	-42.3	-0.64	-42.3	-0.42
-41.4	-1.84	-41.4	1.25	-41.4	-1.08	-41.4	1.12	-41.4	-1.2	-41.4	-0.24	-41.4	-0.81	-41.4	1.02	-41.4	0.33	-41.4	-2.03	-41.4	2.66	-41.4	-2.01	-41.4	0.27	-41.4	-0.68	-41.4	0.95	-41.4	2.25	-41.4	2.26	-41.4	0.52	-41.4	-1.77	-41.4	-0.6	-41.4	0.24	-41.4	-0.97	-41.4	0.77	-41.4	0.09	-41.4	-0.74
-40.5	1.72	-40.5	0.74	-40.5	0.95	-40.5	-2.23	-40.5	-1.95	-40.5	-3.96	-40.5	0.26	-40.5	0.28	-40.5	-0.38	-40.5	-0.3	-40.5	0.59	-40.5	-2.71	-40.5	1.64	-40.5	-0.45	-40.5	0.62	-40.5	2.2	-40.5	1.58	-40.5	1.5	-40.5	2.89	-40.5	2	-40.5	-0.75	-40.5	-1.08	-40.5	0.28	-40.5	-0.89	-40.5	2.91
-39.6	-0.54	-39.6	-1.33	-39.6	0.9	-39.6	0.49	-39.6	-2.78	-39.6	-1.13	-39.6	-1.52	-39.6	1.59	-39.6	-1.74	-39.6	0.45	-39.6	-2.11	-39.6	0.19	-39.6	-1.01	-39.6	1.01	-39.6	-0.8	-39.6	0.16	-39.6	-0.85	-39.6	2.95	-39.6	-0.04	-39.6	-1.15	-39.6	-0.09	-39.6	-0.01	-39.6	0.44	-39.6	2.69	-39.6	0.83
-38.7	-1.9	-38.7	-1.84	-38.7	-1.68	-38.7	-0.96	-38.7	-2.66	-38.7	0.35	-38.7	0.82	-38.7	1.39	-38.7	-0.12	-38.7	-1.56	-38.7	-2.39	-38.7	-0.61	-38.7	1.54	-38.7	0.68	-38.7	0.55	-38.7	3	-38.7	-1.15	-38.7	0.81	-38.7	0.67	-38.7	0.33	-38.7	0.38	-38.7	1.24	-38.7	-1.03	-38.7	1.18	-38.7	-0.41
-37.8	0.68	-37.8	-0.73	-37.8	0.38	-37.8	0.93	-37.8	0.73	-37.8	0.18	-37.8	-1.11	-37.8	-1.54	-37.8	-0.92	-37.8	0.31	-37.8	-0.12	-37.8	-1.89	-37.8	0	-37.8	-1	-37.8	-0.13	-37.8	-1.85	-37.8	0.35	-37.8	-0.11	-37.8	1.85	-37.8	-1.18	-37.8	-1.77	-37.8	-0.56	-37.8	-0.88	-37.8	0.11	-37.8	-0.86
-36.9	-0.78	-36.9	0.35	-36.9	-2.18	-36.9	0.38	-36.9	-2.09	-36.9	-2.67	-36.9	0.35	-36.9	-1.49	-36.9	-1.25	-36.9	-1.14	-36.9	-0.3	-36.9	-1.61	-36.9	0.28	-36.9	1.94	-36.9	-0.31	-36.9	1.98	-36.9	1.92	-36.9	1.59	-36.9	-2.29	-36.9	4.23	-36.9	-0.64	-36.9	1.05	-36.9	0.94	-36.9	3.11	-36.9	-1.65
-36	-2.18	-36	1.46	-36	-0.38	-36	-2.15	-36	-3.25	-36	0.76	-36	-0.9	-36	1.78	-36	-3.13	-36	-0.47	-36	-1.47	-36	-0.14	-36	0.24	-36	1.83	-36	-0.37	-36	3.14	-36	0.38	-36	3.26	-36	-0.98	-36	-1.82	-36	0.14	-36	2.22	-36	-1.51	-36	3.17	-36	-0.39
-35.1	0.88	-35.1	2.54	-35.1	0.19	-35.1	-0.48	-35.1	-3.31	-35.1	1.36	-35.1	-0.42	-35.1	2.68	-35.1	-1.05	-35.1	2.03	-35.1	0.26	-35.1	0.77	-35.1	1.42	-35.1	0.86	-35.1	0.65	-35.1	3.92	-35.1	1.53	-35.1	1.24	-35.1	-1.35	-35.1	0.04	-35.1	-1.13	-35.1	1.09	-35.1	-0.44	-35.1	1.1	-35.1	0.81
-34.2	-1.7	-34.2	1.51	-34.2	0.43	-34.2	-2.94	-34.2	-1.9	-34.2	-1.98	-34.2	-0.43	-34.2	1.59	-34.2	-0.66	-34.2	-0.55	-34.2	-0.81	-34.2	0.5	-34.2	0.58	-34.2	2.58	-34.2	-1.63	-34.2	0.74	-34.2	-0.52	-34.2	2.43	-34.2	-1.23	-34.2	2.34	-34.2	-2.9	-34.2	1.98	-34.2	-1.73	-34.2	1.63	-34.2	0.93
-33.3	1.01	-33.3	1.29	-33.3	0.88	-33.3	-0.64	-33.3	-1.74	-33.3	-1.04	-33.3	0.36	-33.3	2.89	-33.3	-0.98	-33.3	-1.88	-33.3	0.11	-33.3	-0.54	-33.3	0.08	-33.3	3.49	-33.3	1.14	-33.3	0.3	-33.3	1.3	-33.3	1.71	-33.3	-2.11	-33.3	-0.14	-33.3	2.02	-33.3	1.9	-33.3	-0.67	-33.3	-1.92	-33.3	-0.63
-32.4	0.68	-32.4	-1.44	-32.4	0.13	-32.4	-1.16	-32.4	-3.03	-32.4	1.03	-32.4	0.29	-32.4	-0.43	-32.4	-3.07	-32.4	-1.65	-32.4	-1.34	-32.4	-0.91	-32.4	-0.55	-32.4	0.06	-32.4	-0.89	-32.4	1.37	-32.4	1.06	-32.4	0.33	-32.4	-0.01	-32.4	-2.01	-32.4	-0.05	-32.4	0.07	-32.4	1.27	-32.4	-0.38	-32.4	1.8
-31.5	-0.27	-31.5	-1.29	-31.5	1.81	-31.5	-0.77	-31.5	-1.63	-31.5	-0.92	-31.5	-1.89	-31.5	0.35	-31.5	-1.19	-31.5	-1.41	-31.5	1.22	-31.5	-1.09	-31.5	-0.2	-31.5	-0.57	-31.5	1.11	-31.5	1.48	-31.5	0.98	-31.5	0.59	-31.5	0.84	-31.5	-0.9	-31.5	1.14	-31.5	-0.67	-31.5	-1.04	-31.5	1.66	-31.5	1.13
-30.6	1.44	-30.6	-0.22	-30.6	-1.64	-30.6	-0.07	-30.6	-1.63	-30.6	-1.32	-30.6	-0.09	-30.6	-2.02	-30.6	-0.62	-30.6	-2.3	-30.6	0.79	-30.6	0.71	-30.6	-2.16	-30.6	-0.25	-30.6	0.02	-30.6	2.14	-30.6	1.5	-30.6	2.93	-30.6	-1.15	-30.6	-0.68	-30.6	0.1	-30.6	3.22	-30.6	3.11	-30.6	0.17	-30.6	-1.61
-29.7	-0.65	-29.7	-0.15	-29.7	-0.14	-29.7	-1.26	-29.7	0.53	-29.7	-3.02	-29.7	1.07	-29.7	1.68	-29.7	-0.35	-29.7	-0.24	-29.7	-2.79	-29.7	-3.07	-29.7	1.29	-29.7	1.85	-29.7	2.28	-29.7	3.99	-29.7	-3.21	-29.7	1.77	-29.7	0.91	-29.7	0.74	-29.7	1.78	-29.7	1.08	-29.7	-2.06	-29.7	-0.6	-29.7	-0.3
-28.8	-1.22	-28.8	-1.37	-28.8	-2.69	-28.8	0.91	-28.8	-3.34	-28.8	2.77	-28.8	-0.8	-28.8	0.28	-28.8	-1.52	-28.8	0.51	-28.8	-3	-28.8	1.3	-28.8	0.81	-28.8	0.78	-28.8	1.46	-28.8	1.69	-28.8	-0.53	-28.8	2.08	-28.8	-1.17	-28.8	0.75	-28.8	2.13	-28.8	-1.82	-28.8	0.06	-28.8	-0.4	-28.8	0.26
-27.9	2.28	-27.9	-1.66	-27.9	2.3	-27.9	0.15	-27.9	-2.83	-27.9	1.01	-27.9	1.26	-27.9	-1.37	-27.9	-0.13	-27.9	-0.01	-27.9	-2.12	-27.9	0.46	-27.9	-0.48	-27.9	-0.87	-27.9	0.62	-27.9	2.47	-27.9	0.9	-27.9	2.89	-27.9	-2.9	-27.9	0.34	-27.9	0.63	-27.9	1.03	-27.9	2.43	-27.9	0.49	-27.9	-0.48
-27	-0.96	-27	1.47	-27	0.6	-27	0.16	-27	-0.24	-27	1.96	-27	-0.71	-27	1.75	-27	-0.27	-27	-0.66	-27	0.99	-27	1.4	-27	0.93	-27	1.78	-27	1.59	-27	0.24	-27	-1.02	-27	-0.1	-27	-0.22	-27	0.42	-27	-0.28	-27	0.52	-27	-1.47	-27	-0.18	-27	-0.06
-26.1	-1.2	-26.1	-2.01	-26.1	1.22	-26.1	0.18	-26.1	-3	-26.1	0.6	-26.1	-1.4	-26.1	-0.66	-26.1	1.2	-26.1	-1.04	-26.1	-1.43	-26.1	-1.46	-26.1	-0.4	-26.1	0.44	-26.1	0.6	-26.1	2.95	-26.1	1.57	-26.1	-0.35	-26.1	1.76	-26.1	0.04	-26.1	-2.33	-26.1	2.73	-26.1	0.92	-26.1	1.19	-26.1	3.13
-25.2	-0.96	-25.2	-0.25	-25.2	-0.06	-25.2	-0.34	-25.2	-2.64	-25.2	-1.59	-25.2	-1.58	-25.2	0.51	-25.2	0.19	-25.2	-2.65	-25.2	-0.54	-25.2	1.22	-25.2	0.46	-25.2	0.06	-25.2	-1	-25.2	1.46	-25.2	1.46	-25.2	2.28	-25.2	1.31	-25.2	-1.35	-25.2	-0.97	-25.2	0.07	-25.2	1.67	-25.2	-0.61	-25.2	2.16
-24.3	0.76	-24.3	-3.01	-24.3	-0.55	-24.3	-1.39	-24.3	-1.55	-24.3	0.93	-24.3	-0.53	-24.3	1.82	-24.3	-1.4	-24.3	-1.82	-24.3	-0.82	-24.3	1.11	-24.3	-2.64	-24.3	-0.15	-24.3	0.11	-24.3	-1.26	-24.3	-0.63	-24.3	3.4	-24.3	0.33	-24.3	0.17	-24.3	-1.41	-24.3	-0.14	-24.3	-1.93	-24.3	1.8	-24.3	0.61
-23.4	0.12	-23.4	-1.09	-23.4	0.24	-23.4	-0.43	-23.4	1.01	-23.4	0.01	-23.4	-0.95	-23.4	-0.42	-23.4	1.67	-23.4	3.75	-23.4	1.2	-23.4	-1.21	-23.4	-0.84	-23.4	-1.02	-23.4	0.85	-23.4	2.28	-23.4	2.15	-23.4	2.6	-23.4	0.7	-23.4	0.14	-23.4	1	-23.4	0.83	-23.4	-0.99	-23.4	2.9	-23.4	1.77
-22.5	-0.26	-22.5	-2.37	-22.5	2.43	-22.5	-1.42	-22.5	-2.38	-22.5	-2.06	-22.5	-0.93	-22.5	-0.58	-22.5	-0.56	-22.5	0.06	-22.5	-0.61	-22.5	-0.63	-22.5	1.08	-22.5	1.7	-22.5	0.78	-22.5	1.47	-22.5	0.02	-22.5	1.13	-22.5	-0.42	-22.5	-0.08	-22.5	-1.62	-22.5	-1.97	-22.5	1.93	-22.5	-0.36	-22.5	-0.73
-21.6	-0.61	-21.6	-0.37	-21.6	-3.5	-21.6	-3.53	-21.6	-0.16	-21.6	0.7	-21.6	0.36	-21.6	-0.15	-21.6	-1.33	-21.6	-2.34	-21.6	0.68	-21.6	-1.17	-21.6	0.93	-21.6	0.82	-21.6	-0.14	-21.6	0.32	-21.6	2.06	-21.6	1.71	-21.6	-2.01	-21.6	-0.17	-21.6	-0.7	-21.6	-0.67	-21.6	-1.15	-21.6	1.9	-21.6	-2.29
-20.7	0.97	-20.7	-0.58	-20.7	3.25	-20.7	-1.27	-20.7	-1.22	-20.7	-1.63	-20.7	-0.3	-20.7	-3.15	-20.7	0.55	-20.7	-2.37	-20.7	-1.48	-20.7	-0.4	-20.7	-1.8	-20.7	-1.68	-20.7	1.57	-20.7	-1.05	-20.7	-2.15	-20.7	1.87	-20.7	-1.09	-20.7	0.72	-20.7	0.73	-20.7	-0.15	-20.7	-1.97	-20.7	1.46	-20.7	1.29
-19.8	-0.69	-19.8	-1.58	-19.8	3.28	-19.8	-3.52	-19.8	-1.24	-19.8	-1.22	-19.8	-1.09	-19.8	-2.7	-19.8	-0.1	-19.8	0.34	-19.8	0.48	-19.8	-2.89	-19.8	-1.41	-19.8	1.73	-19.8	1.17	-19.8	3.31	-19.8	1.08	-19.8	-0.22	-19.8	-1.45	-19.8	-0.84	-19.8	-0.5	-19.8	2.42	-19.8	1.31	-19.8	-0.75	-19.8	-0.11
-18.9	0.14	-18.9	-0.84	-18.9	-0.75	-18.9	0.25	-18.9	-2.37	-18.9	-0.84	-18.9	1.8	-18.9	-0.37	-18.9	-0.21	-18.9	0.73	-18.9	-3.81	-18.9	-0.35	-18.9	-0.91	-18.9	0.66	-18.9	-0.91	-18.9	-0.02	-18.9	-2.87	-18.9	1.46	-18.9	-0.33	-18.9	1.34	-18.9	-0.54	-18.9	-0.96	-18.9	-1.45	-18.9	1.1	-18.9	-1.13
-18	0.21	-18	-0.78	-18	0.62	-18	-1.54	-18	2.4	-18	0.41	-18	0.06	-18	1.15	-18	0.02	-18	-4.04	-18	3.08	-18	0.57	-18	-1.4	-18	0.2	-18	-0.28	-18	-1.86	-18	1.4	-18	2.17	-18	-0.97	-18	-1.63	-18	0.62	-18	0.22	-18	0.52	-18	2.26	-18	-0.31
-17.1	-1.94	-17.1	-0.95	-17.1	-3	-17.1	0.01	-17.1	-2.88	-17.1	-0.08	-17.1	-2.09	-17.1	-0.96	-17.1	-2.03	-17.1	0.72	-17.1	-1.04	-17.1	3.45	-17.1	-1.37	-17.1	-0.82	-17.1	-0.35	-17.1	0.89	-17.1	0.98	-17.1	4.76	-17.1	-0.5	-17.1	-1.64	-17.1	-0.84	-17.1	0	-17.1	0.78	-17.1	-0.95	-17.1	-0.65
-16.2	-0.34	-16.2	-2	-16.2	-3.18	-16.2	0.06	-16.2	-1.81	-16.2	-0.6	-16.2	0.36	-16.2	2.58	-16.2	0.05	-16.2	2	-16.2	-2.17	-16.2	2.49	-16.2	-1.74	-16.2	-0.55	-16.2	2.89	-16.2	1.09	-16.2	-2.57	-16.2	0.99	-16.2	0.78	-16.2	-0.96	-16.2	0.35	-16.2	0.23	-16.2	-1.04	-16.2	-1.84	-16.2	0.55
-15.3	-0.6	-15.3	-3.13	-15.3	1.49	-15.3	-1.64	-15.3	-1.9	-15.3	-0.16	-15.3	0.28	-15.3	-0.49	-15.3	0.59	-15.3	-1.31	-15.3	-1.76	-15.3	1.66	-15.3	0.1	-15.3	0.99	-15.3	0.23	-15.3	-0.11	-15.3	-1.01	-15.3	2.77	-15.3	0.78	-15.3	0.98	-15.3	-2.58	-15.3	-1.19	-15.3	-0.86	-15.3	-0.3	-15.3	0.47
-14.4	-2.05	-14.4	-1.48	-14.4	-1.08	-14.4	0.45	-14.4	-2.52	-14.4	2.18	-14.4	-3.36	-14.4	-1.38	-14.4	-1.3	-14.4	0.73	-14.4	0.7	-14.4	1.33	-14.4	-1.21	-14.4	-2.04	-14.4	-0.64	-14.4	0.2	-14.4	1.46	-14.4	-0.33	-14.4	-0.47	-14.4	-0.45	-14.4	0.96	-14.4	0.5	-14.4	1.83	-14.4	-0.41	-14.4	0.49
-13.5	0.36	-13.5	1.34	-13.5	0.64	-13.5	1.13	-13.5	-1.72	-13.5	-2.35	-13.5	0.54	-13.5	0.64	-13.5	-0.33	-13.5	0.24	-13.5	1.17	-13.5	-0.93	-13.5	-0.19	-13.5	-0.67	-13.5	-0.89	-13.5	0.49	-13.5	0.45	-13.5	2.58	-13.5	0.9	-13.5	0.71	-13.5	-1.01	-13.5	1.88	-13.5	0.39	-13.5	0.69	-13.5	1.57
-12.6	-2.25	-12.6	0.03	-12.6	-0.7	-12.6	0.4	-12.6	-2.25	-12.6	-0.38	-12.6	-2.41	-12.6	1.94	-12.6	-0.02	-12.6	-0.01	-12.6	-0.8	-12.6	0.42	-12.6	0.75	-12.6	0.59	-12.6	0.64	-12.6	0.37	-12.6	-0.6	-12.6	0.62	-12.6	0.71	-12.6	-0.77	-12.6	-3.59	-12.6	0.45	-12.6	1.47	-12.6	-1.16	-12.6	-0.37
-11.7	-1.58	-11.7	-1.35	-11.7	0.32	-11.7	-0.31	-11.7	-0.03	-11.7	-3.39	-11.7	-0.97	-11.7	-1.46	-11.7	-0.38	-11.7	-2.38	-11.7	0.41	-11.7	-1.2	-11.7	0.64	-11.7	-2.11	-11.7	1.81	-11.7	-0.93	-11.7	-0.86	-11.7	3.15	-11.7	0.22	-11.7	-1.51	-11.7	2.93	-11.7	1.65	-11.7	-2.07	-11.7	-0.88	-11.7	-1.27
-10.8	1.23	-10.8	-1.58	-10.8	-0.65	-10.8	-2.77	-10.8	-0.74	-10.8	-0.95	-10.8	-0.7	-10.8	-0.3	-10.8	-1.32	-10.8	-3.06	-10.8	-0.14	-10.8	-0.5	-10.8	-1.45	-10.8	0.58	-10.8	1.14	-10.8	0.75	-10.8	0.89	-10.8	-0.26	-10.8	0.35	-10.8	0.44	-10.8	0.31	-10.8	1.8	-10.8	1.79	-10.8	-1.03	-10.8	-0.97
-9.9	-1.08	-9.9	-2.24	-9.9	1.04	-9.9	-0.2	-9.9	-2.2	-9.9	0.61	-9.9	-1.44	-9.9	-0.06	-9.9	1.41	-9.9	1.27	-9.9	-1.88	-9.9	-0.74	-9.9	-2.32	-9.9	0.04	-9.9	2.17	-9.9	-0.47	-9.9	0.51	-9.9	-0.7	-9.9	-0.95	-9.9	0.93	-9.9	0.94	-9.9	0.57	-9.9	1.64	-9.9	0.64	-9.9	0.01
-9	0.87	-9	-1.02	-9	0.63	-9	-0.04	-9	0.12	-9	-1.66	-9	0.13	-9	0.05	-9	-0.78	-9	1.37	-9	0.5	-9	-1.42	-9	-0.02	-9	0.96	-9	-0.85	-9	1.35	-9	0.64	-9	-0.38	-9	0.34	-9	0.95	-9	-0.18	-9	0.4	-9	0.29	-9	-0.97	-9	-0.02
-8.1	-0.16	-8.1	-0.32	-8.1	-1.84	-8.1	0.52	-8.1	-0.58	-8.1	-0.51	-8.1	0.99	-8.1	-0.01	-8.1	-0.76	-8.1	1.08	-8.1	-1.03	-8.1	1.97	-8.1	-1.13	-8.1	-0.3	-8.1	-0.93	-8.1	2.31	-8.1	-0.39	-8.1	1.89	-8.1	-1.44	-8.1	-3.23	-8.1	0.27	-8.1	-0.69	-8.1	-0.5	-8.1	-1.08	-8.1	-0.31
-7.2	-0.96	-7.2	-0.65	-7.2	0.02	-7.2	-1.69	-7.2	0.12	-7.2	0.1	-7.2	-0.68	-7.2	0.58	-7.2	0.57	-7.2	-1.1	-7.2	1.5	-7.2	-0.92	-7.2	0.52	-7.2	-0.23	-7.2	2.58	-7.2	1.34	-7.2	-0.66	-7.2	0	-7.2	0.75	-7.2	-0.77	-7.2	-0.71	-7.2	2.41	-7.2	-1.51	-7.2	-0.23	-7.2	-0.15
-6.3	-0.72	-6.3	1.2	-6.3	-0.79	-6.3	0.47	-6.3	-1.04	-6.3	-2.16	-6.3	-1.47	-6.3	-1.24	-6.3	-0.17	-6.3	0	-6.3	-0.47	-6.3	1.57	-6.3	0.09	-6.3	-1.04	-6.3	-0.38	-6.3	1.02	-6.3	-3.83	-6.3	1.53	-6.3	-0.97	-6.3	1.08	-6.3	-1.59	-6.3	1.16	-6.3	-1.79	-6.3	1.08	-6.3	-0.21
-5.4	0.14	-5.4	1.94	-5.4	-0.47	-5.4	-0.59	-5.4	-2.7	-5.4	0.56	-5.4	1.34	-5.4	1.04	-5.4	1.3	-5.4	1.08	-5.4	-2.34	-5.4	-0.9	-5.4	1.61	-5.4	-0.13	-5.4	1.89	-5.4	0.88	-5.4	-1.68	-5.4	-0.63	-5.4	0.24	-5.4	1.99	-5.4	2.56	-5.4	0.78	-5.4	-1.88	-5.4	0	-5.4	0.87
-4.5	-1.01	-4.5	-0.97	-4.5	0.63	-4.5	0.66	-4.5	0.82	-4.5	-1.61	-4.5	2.87	-4.5	0.4	-4.5	0.5	-4.5	-1.58	-4.5	-0.69	-4.5	0.33	-4.5	0.2	-4.5	1.7	-4.5	0.8	-4.5	0.28	-4.5	-0.34	-4.5	-0.88	-4.5	0.36	-4.5	1.92	-4.5	0.01	-4.5	0.45	-4.5	-1.15	-4.5	-3.77	-4.5	-1.35
-3.6	1.45	-3.6	0.92	-3.6	1.27	-3.6	-0.38	-3.6	-4.33	-3.6	-0.09	-3.6	-1.86	-3.6	2.2	-3.6	1.37	-3.6	0.6	-3.6	0.64	-3.6	-0.32	-3.6	-1.48	-3.6	1.08	-3.6	-0.34	-3.6	-0.6	-3.6	0.45	-3.6	0.59	-3.6	-0.62	-3.6	-0.29	-3.6	-1.36	-3.6	-0.08	-3.6	1.21	-3.6	-0.93	-3.6	0.17
-2.7	0.43	-2.7	2.43	-2.7	0.5	-2.7	2.49	-2.7	0.48	-2.7	1.32	-2.7	0.51	-2.7	-0.7	-2.7	-1.14	-2.7	2.07	-2.7	0	-2.7	0.19	-2.7	-1.14	-2.7	0.12	-2.7	0.94	-2.7	2.31	-2.7	-1.09	-2.7	1.41	-2.7	-1.4	-2.7	-1.08	-2.7	-0.75	-2.7	-0.91	-2.7	2.22	-2.7	2.21	-2.7	-0.55
-1.8	-0.78	-1.8	-1.76	-1.8	0.94	-1.8	-0.51	-1.8	1.14	-1.8	1.41	-1.8	0.19	-1.8	-0.04	-1.8	-0.22	-1.8	0.02	-1.8	-0.55	-1.8	0.04	-1.8	1.05	-1.8	-1.86	-1.8	0.58	-1.8	0.12	-1.8	-0.56	-1.8	2.57	-1.8	1.93	-1.8	0.02	-1.8	1.09	-1.8	-0.22	-1.8	-0.92	-1.8	1.24	-1.8	0.45
-0.9	1.82	-0.9	-1.31	-0.9	-0.44	-0.9	-2.33	-0.9	0.21	-0.9	-2.29	-0.9	0.62	-0.9	-0.43	-0.9	-3.71	-0.9	-0.22	-0.9	0.1	-0.9	-1.43	-0.9	1.12	-0.9	1.66	-0.9	-0.35	-0.9	-0.61	-0.9	1.89	-0.9	0.28	-0.9	0.92	-0.9	-0.83	-0.9	-0.23	-0.9	-2.01	-0.9	-0.25	-0.9	-0.24	-0.9	-1.68
0	-1.23	0	1.95	0	1.69	0	-2.26	0	0.21	0	-0.17	0	-2.8	0	-0.03	0	0.19	0	-0.96	0	0.54	0	1.16	0	-3.44	0	1.75	0	-0.81	0	1.79	0	-2.01	0	1.65	0	-0.87	0	2.32	0	0.6	0	1.25	0	0.84	0	-0.62	0	1.35
0.9	3.02	0.9	-2.11	0.9	0.72	0.9	0.21	0.9	0.75	0.9	-1.06	0.9	1.33	0.9	-0.1	0.9	-1.54	0.9	1.23	0.9	1.4	0.9	-0.06	0.9	0.77	0.9	0.69	0.9	1.13	0.9	0.26	0.9	-0.22	0.9	0.53	0.9	0.17	0.9	0.09	0.9	0	0.9	-0.25	0.9	1.21	0.9	0.71	0.9	1.95
1.8	0.97	1.8	-1.55	1.8	2.49	1.8	-1.6	1.8	-4.53	1.8	-2.06	1.8	-0.45	1.8	-0.8	1.8	-0.9	1.8	-2.68	1.8	-2.14	1.8	-0.78	1.8	-0.47	1.8	0.81	1.8	1.39	1.8	0.76	1.8	-0.35	1.8	-0.54	1.8	1.45	1.8	-0.09	1.8	2.35	1.8	2.98	1.8	0.11	1.8	1.94	1.8	1.01
2.7	0.7	2.7	1.26	2.7	0.74	2.7	-1.21	2.7	-2.2	2.7	0.37	2.7	-0.11	2.7	0.14	2.7	0.18	2.7	-2.35	2.7	-0.52	2.7	0.08	2.7	0.83	2.7	0.31	2.7	0.84	2.7	2.61	2.7	-0.12	2.7	2.89	2.7	0.32	2.7	0.09	2.7	-0.47	2.7	0.19	2.7	1.55	2.7	1.19	2.7	-0.28
3.6	0.06	3.6	-3.28	3.6	1.09	3.6	-1.71	3.6	0.56	3.6	1	3.6	-2.37	3.6	-2.54	3.6	1.43	3.6	0.32	3.6	-0.32	3.6	1.6	3.6	0.57	3.6	-1.1	3.6	1.35	3.6	0.35	3.6	-0.43	3.6	2.18	3.6	-0.2	3.6	1.22	3.6	1.07	3.6	1.97	3.6	-0.5	3.6	-0.33	3.6	-0.48
4.5	1.38	4.5	-1.71	4.5	-0.74	4.5	0.44	4.5	0.65	4.5	-0.63	4.5	-0.42	4.5	-0.36	4.5	2.11	4.5	-1.24	4.5	2.45	4.5	-0.26	4.5	-0.95	4.5	-0.23	4.5	2.43	4.5	-1.11	4.5	2.04	4.5	3.08	4.5	-1.8	4.5	1.73	4.5	-0.61	4.5	0.32	4.5	-0.35	4.5	0.87	4.5	-0.13
5.4	-1.72	5.4	-2.03	5.4	1.32	5.4	-3.3	5.4	0.43	5.4	1.26	5.4	-2.19	5.4	-0.72	5.4	0.74	5.4	-1.58	5.4	0.37	5.4	-1.13	5.4	-1.09	5.4	-0.69	5.4	0.5	5.4	-0.07	5.4	-0.54	5.4	1.45	5.4	0.21	5.4	-0.08	5.4	-0.78	5.4	0.71	5.4	-1.06	5.4	-0.6	5.4	2.39
6.3	-2.63	6.3	-2.05	6.3	-2.65	6.3	-1.88	6.3	-0.97	6.3	-1.15	6.3	-1.18	6.3	-0.28	6.3	0.88	6.3	-1.5	6.3	-0.09	6.3	0.33	6.3	-1.04	6.3	-0.68	6.3	1.84	6.3	-0.65	6.3	1.69	6.3	0.19	6.3	0.25	6.3	-0.02	6.3	0.87	6.3	-0.73	6.3	-1.08	6.3	0.17	6.3	0.93
7.2	0.53	7.2	-1.03	7.2	-1.05	7.2	-1.07	7.2	-3	7.2	-0.76	7.2	1.21	7.2	-1.7	7.2	-1.24	7.2	0.86	7.2	0.39	7.2	0.05	7.2	-0.07	7.2	2.11	7.2	1.71	7.2	3.25	7.2	0.05	7.2	2.93	7.2	3.2	7.2	-0.01	7.2	-0.21	7.2	0.95	7.2	0.68	7.2	-1.61	7.2	2.87
8.1	-0.52	8.1	-3.14	8.1	0.71	8.1	-2.85	8.1	0.89	8.1	-1.15	8.1	-3.61	8.1	0.02	8.1	-0.14	8.1	0.19	8.1	2.79	8.1	1.65	8.1	-1.66	8.1	1.11	8.1	1.25	8.1	2.14	8.1	1.16	8.1	4.64	8.1	-3.78	8.1	-1.49	8.1	-0.59	8.1	1.66	8.1	-1.71	8.1	3.13	8.1	-1.53
9	-2.24	9	-3.65	9	-1.94	9	-1.94	9	-3.42	9	2.02	9	-2.26	9	-1.6	9	-1.88	9	-2.63	9	-0.73	9	1.62	9	-1.03	9	-1.27	9	-2.56	9	0.72	9	-2.67	9	0.56	9	-7.77	9	-3.22	9	-2.84	9	-0.75	9	-5.83	9	0	9	-0.97
9.9	-1.19	9.9	-3.86	9.9	-2.37	9.9	-1.48	9.9	-6.63	9.9	1.57	9.9	-1.26	9.9	0.56	9.9	-2.78	9.9	-2.36	9.9	-4.39	9.9	1.92	9.9	-0.6	9.9	-0.23	9.9	0.76	9.9	-0.16	9.9	-2.23	9.9	1.82	9.9	-5.76	9.9	-0.04	9.9	-2.18	9.9	1.55	9.9	-6.26	9.9	1.54	9.9	1.99
10.8	-1.73	10.8	-1.11	10.8	-2.96	10.8	1.33	10.8	-8.95	10.8	-1.32	10.8	-3.02	10.8	0.15	10.8	-2.48	10.8	-2.32	10.8	-3.22	10.8	0.04	10.8	-0.95	10.8	-1.14	10.8	-0.58	10.8	-2.92	10.8	-4.08	10.8	1.32	10.8	-6.15	10.8	-0.56	10.8	-5.34	10.8	-0.8	10.8	-11.26	10.8	-0.04	10.8	-0.34
11.7	-1.41	11.7	-4.08	11.7	0.45	11.7	0.15	11.7	-11.72	11.7	-0.48	11.7	-1.52	11.7	-1.14	11.7	0.48	11.7	-0.18	11.7	-5.9	11.7	-0.88	11.7	-1.48	11.7	0.27	11.7	0.69	11.7	-0.3	11.7	-6.74	11.7	3.06	11.7	-6.13	11.7	-0.85	11.7	-1.84	11.7	0.1	11.7	-12.41	11.7	3.5	11.7	1.9
12.6	0.78	12.6	-3.43	12.6	-2.05	12.6	-0.9	12.6	-11.89	12.6	-0.82	12.6	0.92	12.6	-1.47	12.6	-4.03	12.6	-0.84	12.6	-6.85	12.6	-0.45	12.6	-0.68	12.6	-1.41	12.6	-2.34	12.6	3.61	12.6	-5.78	12.6	-0.57	12.6	-5.41	12.6	-0.5	12.6	-1.95	12.6	2.06	12.6	-12	12.6	-1.58	12.6	3.27
13.5	-2.83	13.5	-2.18	13.5	0.19	13.5	2.03	13.5	-14.04	13.5	2.08	13.5	-2.59	13.5	1.42	13.5	-3.2	13.5	-2.77	13.5	-7.66	13.5	-0.21	13.5	-0.36	13.5	1.58	13.5	-4.35	13.5	2.39	13.5	-7.33	13.5	0.97	13.5	-5.8	13.5	-4.06	13.5	-4.2	13.5	0	13.5	-11.65	13.5	0.12	13.5	0.5
14.4	1.51	14.4	-2.51	14.4	-2.88	14.4	-1.82	14.4	-12.96	14.4	0.41	14.4	-0.83	14.4	1.18	14.4	-2.28	14.4	0.81	14.4	-6.3	14.4	-1.57	14.4	-0.55	14.4	2.93	14.4	0.11	14.4	2.48	14.4	-5.42	14.4	0.37	14.4	-5.04	14.4	-3.02	14.4	-3.66	14.4	-1.77	14.4	-10.84	14.4	0.68	14.4	2.67
15.3	-1.36	15.3	-2.09	15.3	-1.89	15.3	0.84	15.3	-14.94	15.3	-1.68	15.3	-0.08	15.3	-0.72	15.3	-2.7	15.3	-0.98	15.3	-6.13	15.3	-1.43	15.3	1.61	15.3	-0.74	15.3	-2.85	15.3	0.67	15.3	-5.5	15.3	-0.66	15.3	-4.9	15.3	-0.77	15.3	-2.15	15.3	0.89	15.3	-11.87	15.3	0.92	15.3	2.42
16.2	-3.06	16.2	-5.42	16.2	-1.1	16.2	-0.64	16.2	-14.27	16.2	0.15	16.2	-0.92	16.2	0.6	16.2	-1.03	16.2	-0.36	16.2	-7.57	16.2	0.79	16.2	-0.97	16.2	-0.39	16.2	-1.61	16.2	0.61	16.2	-6.19	16.2	0.44	16.2	-7.14	16.2	-1.99	16.2	-2.2	16.2	0.92	16.2	-11.95	16.2	1.63	16.2	1.94
17.1	-1.25	17.1	-1.52	17.1	1.61	17.1	-1.11	17.1	-13.36	17.1	-0.72	17.1	-3.18	17.1	0.17	17.1	-1.88	17.1	-1.26	17.1	-7.31	17.1	1.12	17.1	-3.19	17.1	1.73	17.1	-1.29	17.1	2.71	17.1	-8.18	17.1	2.1	17.1	-7.22	17.1	-0.19	17.1	-1.83	17.1	4.91	17.1	-11.87	17.1	-0.31	17.1	0.25
18	0.32	18	-1.79	18	1.98	18	1.27	18	-14.15	18	-0.09	18	-1.51	18	1.73	18	-3.49	18	0.57	18	-9.39	18	-0.6	18	0.09	18	2.24	18	-0.87	18	5.44	18	-9.92	18	1.33	18	-4.99	18	-0.98	18	-2.12	18	2.46	18	-11.84	18	2.18	18	2.27
18.9	0.66	18.9	-3.9	18.9	0.96	18.9	0.3	18.9	-14.64	18.9	0.8	18.9	0.2	18.9	-1.81	18.9	-2.28	18.9	-1.48	18.9	-7.88	18.9	0.82	18.9	0.41	18.9	0.65	18.9	-0.16	18.9	-0.35	18.9	-6.96	18.9	3.07	18.9	-5.78	18.9	-1.04	18.9	-2.88	18.9	0.47	18.9	-13.41	18.9	-0.11	18.9	-0.22
19.8	-0.62	19.8	-2.5	19.8	-0.36	19.8	-0.47	19.8	-16.02	19.8	-1.93	19.8	-1.22	19.8	0.12	19.8	-2.52	19.8	0.67	19.8	-8.39	19.8	0.1	19.8	0.72	19.8	1.92	19.8	1.56	19.8	0.8	19.8	-9.08	19.8	0.37	19.8	-5.62	19.8	-0.74	19.8	-0.88	19.8	-1.26	19.8	-15.06	19.8	2.55	19.8	2.33
20.7	-0.92	20.7	-1.57	20.7	1.11	20.7	-0.11	20.7	-10.66	20.7	1.24	20.7	-0.8	20.7	0.07	20.7	0.5	20.7	-0.59	20.7	-5.82	20.7	2.01	20.7	-0.05	20.7	-0.11	20.7	-0.47	20.7	0.19	20.7	-8.1	20.7	2.48	20.7	-4.97	20.7	0.32	20.7	-1.48	20.7	-0.04	20.7	-14.11	20.7	-0.18	20.7	3.32
21.6	-0.95	21.6	-3.46	21.6	0.87	21.6	0.74	21.6	-16.58	21.6	-1.1	21.6	-2.44	21.6	-0.13	21.6	-2.42	21.6	-0.14	21.6	-6.67	21.6	-0.72	21.6	0	21.6	2.38	21.6	-0.39	21.6	0.62	21.6	-8.46	21.6	0.28	21.6	-5.4	21.6	0.95	21.6	-2.67	21.6	-0.16	21.6	-13.49	21.6	0.69	21.6	-0.35
22.5	-0.98	22.5	-1.85	22.5	-0.87	22.5	-0.64	22.5	-12.26	22.5	2.7	22.5	-0.86	22.5	-1.19	22.5	-3	22.5	-1.03	22.5	-6.19	22.5	0.82	22.5	-0.91	22.5	0.63	22.5	-2.78	22.5	0.12	22.5	-8.14	22.5	-1.37	22.5	-6.09	22.5	-2.82	22.5	-0.67	22.5	0.42	22.5	-13.86	22.5	1.87	22.5	2.53
23.4	-1.17	23.4	-4.25	23.4	-2.36	23.4	-1.85	23.4	-12.92	23.4	0.25	23.4	-0.66	23.4	-0.2	23.4	-1.52	23.4	-2.71	23.4	-8.01	23.4	2.28	23.4	0.77	23.4	0.24	23.4	1.21	23.4	1.48	23.4	-7.68	23.4	2.12	23.4	-8.27	23.4	-2.15	23.4	-0.1	23.4	0.93	23.4	-15.05	23.4	2.66	23.4	2.01
24.3	-1.27	24.3	-2.05	24.3	-1.58	24.3	0.67	24.3	-15.85	24.3	-1.37	24.3	-1.75	24.3	-2.34	24.3	-1.81	24.3	-1.55	24.3	-6.66	24.3	-1.64	24.3	-1.33	24.3	0.93	24.3	0.22	24.3	-0.9	24.3	-7.94	24.3	-0.06	24.3	-5.54	24.3	-1.64	24.3	-0.59	24.3	0.06	24.3	-12.99	24.3	-1.24	24.3	1.82
25.2	-1.49	25.2	-2.21	25.2	-1.25	25.2	-1.4	25.2	-14.51	25.2	0.6	25.2	-0.18	25.2	0.95	25.2	-0.4	25.2	-2.74	25.2	-5.63	25.2	0.77	25.2	0.42	25.2	1.37	25.2	0.2	25.2	-0.16	25.2	-5.27	25.2	1.4	25.2	-4.9	25.2	-0.98	25.2	-1.26	25.2	0.3	25.2	-12.26	25.2	1.38	25.2	1.44
26.1	-4.05	26.1	-3.39	26.1	1.58	26.1	-1.03	26.1	-15.75	26.1	-3.08	26.1	-1.47	26.1	1.76	26.1	-1.58	26.1	-1.78	26.1	-6.1	26.1	-1.34	26.1	-0.86	26.1	0.84	26.1	0.5	26.1	-0.15	26.1	-9.01	26.1	-0.8	26.1	-6.7	26.1	-2.19	26.1	-1.31	26.1	0.61	26.1	-13.24	26.1	0.46	26.1	1.83
27	-0.79	27	-3.38	27	-0.47	27	-0.62	27	-15.63	27	-0.58	27	-0.68	27	-3.11	27	-1.85	27	-0.87	27	-7.76	27	-0.85	27	0.94	27	1.79	27	-2.95	27	0.1	27	-6.95	27	0.6	27	-5.19	27	0.09	27	-3.82	27	1.53	27	-10.63	27	4.75	27	1.77
27.9	-0.49	27.9	-0.94	27.9	0.17	27.9	0.07	27.9	-14.73	27.9	0.03	27.9	-1.87	27.9	3.96	27.9	-3.75	27.9	-3.47	27.9	-6.14	27.9	1.87	27.9	-0.31	27.9	2.78	27.9	-1.63	27.9	0.5	27.9	-5.13	27.9	-0.88	27.9	-5.18	27.9	-0.6	27.9	-2.75	27.9	0.3	27.9	-11.46	27.9	2.43	27.9	3.63
28.8	-3.15	28.8	-1.55	28.8	-2.09	28.8	-0.62	28.8	-14.65	28.8	0.14	28.8	-1.84	28.8	1.81	28.8	-3.39	28.8	-0.97	28.8	-9.37	28.8	0.38	28.8	0.51	28.8	3.17	28.8	0.1	28.8	0.75	28.8	-8.88	28.8	1.23	28.8	-5.02	28.8	-0.15	28.8	-0.01	28.8	1.26	28.8	-13.67	28.8	1.04	28.8	2.2
29.7	-1.49	29.7	-1.52	29.7	-0.94	29.7	2.73	29.7	-9.55	29.7	0.88	29.7	-1.87	29.7	-0.84	29.7	-2.71	29.7	-2.36	29.7	-6.73	29.7	-0.68	29.7	1.32	29.7	1.5	29.7	-1.42	29.7	-1.01	29.7	-6.21	29.7	1.1	29.7	-4.18	29.7	-0.92	29.7	-1.6	29.7	-1.49	29.7	-10.59	29.7	0.2	29.7	1.6
30.6	-1.17	30.6	-1.67	30.6	-0.77	30.6	0.94	30.6	-12.09	30.6	0.68	30.6	-0.88	30.6	-0.32	30.6	-2.39	30.6	-2.68	30.6	-7.42	30.6	0.37	30.6	1.66	30.6	1.26	30.6	-0.55	30.6	-0.07	30.6	-7.52	30.6	-0.73	30.6	-5.25	30.6	0.09	30.6	-1.5	30.6	0.37	30.6	-10.02	30.6	1.93	30.6	1.04
31.5	-1.21	31.5	-3.82	31.5	-0.48	31.5	-0.95	31.5	-13.54	31.5	2.51	31.5	-0.88	31.5	-3.7	31.5	0.24	31.5	-3.3	31.5	-7.88	31.5	0.62	31.5	-0.05	31.5	0.7	31.5	1.58	31.5	-0.01	31.5	-5.33	31.5	1.33	31.5	-4.46	31.5	1.3	31.5	-0.96	31.5	0.97	31.5	-10.58	31.5	3.41	31.5	4.06
32.4	-2.39	32.4	-3.11	32.4	1.46	32.4	-3.21	32.4	-14.54	32.4	0.42	32.4	-4.66	32.4	-1.27	32.4	-2.16	32.4	-4.09	32.4	-9.5	32.4	1.34	32.4	-1.56	32.4	0.83	32.4	0.14	32.4	0.73	32.4	-6.42	32.4	0.34	32.4	-3.44	32.4	-0.55	32.4	-1.31	32.4	-0.32	32.4	-9.79	32.4	1.88	32.4	4.25
33.3	0.41	33.3	-4.55	33.3	1.37	33.3	-0.62	33.3	-12.78	33.3	1.94	33.3	-0.74	33.3	1.07	33.3	-1.3	33.3	-1.18	33.3	-7.38	33.3	-0.43	33.3	2.45	33.3	3.82	33.3	-0.26	33.3	2.61	33.3	-9.77	33.3	0.03	33.3	-3.99	33.3	-0.86	33.3	-0.46	33.3	5.17	33.3	-11.34	33.3	4.05	33.3	3.01
34.2	1.64	34.2	-2.69	34.2	-0.62	34.2	-2.25	34.2	-12.69	34.2	-0.31	34.2	-1.71	34.2	0.89	34.2	0.23	34.2	-2.86	34.2	-4.3	34.2	3.82	34.2	0.01	34.2	0.76	34.2	2.66	34.2	-0.4	34.2	-7.94	34.2	0.5	34.2	-6.26	34.2	-2.5	34.2	-0.83	34.2	1.47	34.2	-12.56	34.2	2.95	34.2	1.59
35.1	-1.57	35.1	-2.32	35.1	-1.2	35.1	-3.07	35.1	-12.93	35.1	0.66	35.1	-1.69	35.1	-1.2	35.1	-1.65	35.1	-5.47	35.1	-4.77	35.1	-2.37	35.1	0.07	35.1	-0.53	35.1	-2.16	35.1	-1.46	35.1	-3.25	35.1	-0.87	35.1	-5.31	35.1	0.33	35.1	-0.82	35.1	1.65	35.1	-11.72	35.1	4.07	35.1	2.99
36	0.36	36	-1.99	36	-1.76	36	-0.08	36	-15.74	36	4.29	36	0.22	36	0.23	36	-3.77	36	-2.58	36	-7.81	36	2.53	36	-0.29	36	3.67	36	-0.25	36	-1.01	36	-4.72	36	-1.33	36	-4.4	36	-0.01	36	-0.4	36	1.96	36	-9.95	36	4.83	36	2.87
36.9	-1.74	36.9	0.37	36.9	-0.22	36.9	1.88	36.9	-12.5	36.9	-0.38	36.9	-0.15	36.9	2.47	36.9	0.09	36.9	0.96	36.9	-6.06	36.9	-1.5	36.9	-0.58	36.9	2.04	36.9	0.46	36.9	1.26	36.9	-8.04	36.9	2.08	36.9	-3.34	36.9	0.47	36.9	-0.59	36.9	2.82	36.9	-11.37	36.9	5.55	36.9	2.57
37.8	-1.39	37.8	-2.26	37.8	1.33	37.8	-2.45	37.8	-15.13	37.8	1.3	37.8	-1.49	37.8	1.05	37.8	0.56	37.8	-1.82	37.8	-7.98	37.8	0.66	37.8	0.59	37.8	1.11	37.8	0.86	37.8	1.75	37.8	-5.07	37.8	0.44	37.8	-3.35	37.8	-1.68	37.8	0.32	37.8	0.38	37.8	-10.49	37.8	4.26	37.8	3.91
38.7	0.55	38.7	-4.22	38.7	1.22	38.7	-0.04	38.7	-14.29	38.7	1.11	38.7	1.74	38.7	-1.49	38.7	-0.24	38.7	-2.44	38.7	-8.62	38.7	0.87	38.7	2.78	38.7	1.6	38.7	0.85	38.7	-0.17	38.7	-5.6	38.7	0.49	38.7	-5.89	38.7	0.89	38.7	0.53	38.7	1.03	38.7	-11.55	38.7	1.64	38.7	3.75
39.6	1.86	39.6	0.38	39.6	-0.29	39.6	-0.94	39.6	-13.92	39.6	1.41	39.6	-1.59	39.6	2.24	39.6	-2.07	39.6	-0.9	39.6	-8.03	39.6	-1.33	39.6	-0.05	39.6	1.17	39.6	1.1	39.6	1.27	39.6	-5.86	39.6	1.78	39.6	-5.51	39.6	-0.81	39.6	0.88	39.6	2.99	39.6	-11.1	39.6	3.47	39.6	3.86
40.5	-1.69	40.5	-1.72	40.5	0.79	40.5	0.23	40.5	-11.11	40.5	-1.34	40.5	-2.23	40.5	-0.58	40.5	-2.44	40.5	-0.93	40.5	-3.7	40.5	-1.05	40.5	2.13	40.5	1.48	40.5	0.7	40.5	2.71	40.5	-6.76	40.5	0.27	40.5	-4.84	40.5	2.35	40.5	-0.98	40.5	2.07	40.5	-10.65	40.5	1.89	40.5	3.34
41.4	-0.35	41.4	-4.29	41.4	1.52	41.4	-0.77	41.4	-14.82	41.4	2.07	41.4	-0.47	41.4	0.45	41.4	-1.89	41.4	-2.34	41.4	-5.98	41.4	0.47	41.4	-0.29	41.4	1.45	41.4	-0.55	41.4	2.49	41.4	-6.24	41.4	0.56	41.4	-4.31	41.4	-1.18	41.4	-0.17	41.4	1.61	41.4	-12.04	41.4	2.27	41.4	3.5
42.3	-3.35	42.3	-2.8	42.3	0.8	42.3	-1.99	42.3	-13.39	42.3	3.57	42.3	-2.02	42.3	-1.74	42.3	-1.16	42.3	0.12	42.3	-6.52	42.3	2.54	42.3	3.44	42.3	2.62	42.3	-1.03	42.3	0.23	42.3	-8.25	42.3	0.87	42.3	-2.59	42.3	-0.19	42.3	0.12	42.3	-1.18	42.3	-12.91	42.3	3.75	42.3	3.13
43.2	0.6	43.2	-5.66	43.2	-0.15	43.2	-0.49	43.2	-16.32	43.2	1.51	43.2	-0.93	43.2	-3.78	43.2	-2.39	43.2	-2.75	43.2	-6.55	43.2	-0.54	43.2	1.15	43.2	-0.5	43.2	-1.05	43.2	1.49	43.2	-9.96	43.2	-0.5	43.2	-4.18	43.2	-1.57	43.2	-1.31	43.2	1.25	43.2	-14.63	43.2	5.37	43.2	1.88
44.1	-2.62	44.1	-1.57	44.1	-0.94	44.1	2.66	44.1	-13.53	44.1	-0.72	44.1	-2.78	44.1	-0.99	44.1	-0.81	44.1	0.27	44.1	-8.3	44.1	-0.49	44.1	-0.3	44.1	0.03	44.1	-0.92	44.1	0.98	44.1	-6.94	44.1	2.9	44.1	-4.69	44.1	-1.38	44.1	2	44.1	0.43	44.1	-10.32	44.1	1.7	44.1	3.38
45	-2.6	45	-2.64	45	0.57	45	2.52	45	-13.2	45	1.71	45	-0.41	45	1.64	45	-1.33	45	0.76	45	-4.59	45	0.21	45	0.5	45	2.68	45	-1.19	45	2.13	45	-7.5	45	0.22	45	-5.38	45	1.05	45	-3.29	45	1.9	45	-15.47	45	2.69	45	0.12
45.9	-0.01	45.9	-2.27	45.9	-1.36	45.9	0.37	45.9	-10.54	45.9	0.92	45.9	-2.32	45.9	-0.93	45.9	-1.48	45.9	-0.72	45.9	-6.52	45.9	2.54	45.9	1.89	45.9	3.21	45.9	-1.11	45.9	2.13	45.9	-9.95	45.9	3.47	45.9	-4.69	45.9	2.6	45.9	-1.48	45.9	0.13	45.9	-13.26	45.9	4.19	45.9	3.19
46.8	-2.5	46.8	-4.55	46.8	1.7	46.8	-2.56	46.8	-14.86	46.8	1.27	46.8	-2.05	46.8	-1.81	46.8	-1.72	46.8	-2.36	46.8	-7.28	46.8	-1.18	46.8	1.14	46.8	-0.46	46.8	-0.15	46.8	1.34	46.8	-5.46	46.8	0.27	46.8	-7.38	46.8	-0.7	46.8	0.28	46.8	3.15	46.8	-10.03	46.8	4.23	46.8	1.12
47.7	1.88	47.7	-3.67	47.7	0.29	47.7	-0.92	47.7	-12.53	47.7	3.28	47.7	2.52	47.7	-0.48	47.7	-0.52	47.7	-1.28	47.7	-9.04	47.7	0.77	47.7	1.9	47.7	1.63	47.7	-0.64	47.7	0.63	47.7	-8.05	47.7	-1.98	47.7	-5.54	47.7	1.5	47.7	-0.7	47.7	1.57	47.7	-10.57	47.7	3.34	47.7	3.52
48.6	-1.85	48.6	-2.82	48.6	0.26	48.6	0.98	48.6	-12.43	48.6	0.65	48.6	-0.38	48.6	0.13	48.6	-3.04	48.6	-0.58	48.6	-9.13	48.6	-1.36	48.6	1.22	48.6	2.19	48.6	0.29	48.6	1.01	48.6	-6.87	48.6	0.52	48.6	-7.39	48.6	1.05	48.6	0.89	48.6	0.86	48.6	-14.62	48.6	2.35	48.6	-0.44
49.5	-0.75	49.5	-2.46	49.5	-2.56	49.5	-3.13	49.5	-14.09	49.5	3.51	49.5	-2.64	49.5	-0.26	49.5	-2.6	49.5	-2.14	49.5	-8.6	49.5	0.27	49.5	0.86	49.5	2.7	49.5	1.01	49.5	0.82	49.5	-6.3	49.5	-0.76	49.5	-4.15	49.5	1.37	49.5	-0.25	49.5	1.76	49.5	-10.63	49.5	2.33	49.5	2.67
50.4	-1.28	50.4	-1.79	50.4	-1.4	50.4	0.44	50.4	-11.96	50.4	-0.69	50.4	-1.26	50.4	-2.56	50.4	-1.44	50.4	-2.76	50.4	-7.04	50.4	1.17	50.4	-1.87	50.4	2.52	50.4	-2.66	50.4	0.08	50.4	-8.2	50.4	0.07	50.4	-6.22	50.4	1.25	50.4	-1.09	50.4	0.77	50.4	-11.36	50.4	1.64	50.4	3.14
51.3	-1.48	51.3	-0.62	51.3	-1.13	51.3	-0.38	51.3	-15.98	51.3	0.52	51.3	-2.93	51.3	1.98	51.3	-3.58	51.3	-1.08	51.3	-6.38	51.3	0.79	51.3	-0.23	51.3	1.47	51.3	-0.72	51.3	2.03	51.3	-6.8	51.3	0.31	51.3	-4.43	51.3	0.57	51.3	-0.42	51.3	3.5	51.3	-9.76	51.3	5.66	51.3	2.37
52.2	-0.19	52.2	-2.08	52.2	-2.51	52.2	-0.63	52.2	-12.07	52.2	0.14	52.2	1.23	52.2	0.83	52.2	-1.09	52.2	-1.8	52.2	-8.82	52.2	-0.05	52.2	1.15	52.2	1.94	52.2	0.57	52.2	0.57	52.2	-7.72	52.2	0.92	52.2	-6.58	52.2	0.3	52.2	-0.31	52.2	-0.24	52.2	-12.65	52.2	3.68	52.2	1.71
53.1	-1.18	53.1	-1.9	53.1	-1.12	53.1	-1.87	53.1	-13.22	53.1	2.21	53.1	-2.42	53.1	-1.66	53.1	-2.02	53.1	-4.73	53.1	-7.61	53.1	0.48	53.1	0.27	53.1	-0.26	53.1	-0.98	53.1	-1.78	53.1	-8	53.1	2.38	53.1	-5.01	53.1	0.35	53.1	-1.74	53.1	3.83	53.1	-9.59	53.1	6.99	53.1	5.46
54	0.73	54	-2.08	54	1.61	54	-4.08	54	-12.97	54	0.65	54	-0.42	54	-0.62	54	-0.58	54	-2.22	54	-6.45	54	0.47	54	2.9	54	1.04	54	2.59	54	1.24	54	-9.01	54	0.62	54	-4.49	54	1.37	54	1.2	54	1.45	54	-12.31	54	3.63	54	4.39
54.9	-2.57	54.9	-2.87	54.9	2.12	54.9	-0.58	54.9	-10.58	54.9	1.45	54.9	-3.63	54.9	-0.22	54.9	-2.84	54.9	-3.24	54.9	-8.22	54.9	-0.71	54.9	0.67	54.9	3.89	54.9	-1.12	54.9	-0.61	54.9	-8.88	54.9	-1.56	54.9	-3.81	54.9	1.1	54.9	0.77	54.9	0.95	54.9	-8.88	54.9	4.66	54.9	1.36
55.8	-2.64	55.8	-1.79	55.8	0.15	55.8	-4.32	55.8	-10.9	55.8	2.77	55.8	-0.19	55.8	-0.17	55.8	-1.62	55.8	-3.03	55.8	-6.09	55.8	3.68	55.8	1.08	55.8	-0.82	55.8	-0.19	55.8	-0.36	55.8	-8.42	55.8	2.12	55.8	-4.31	55.8	0.22	55.8	2.84	55.8	2.37	55.8	-12.24	55.8	4.66	55.8	4.75
56.7	-3.01	56.7	-2.55	56.7	-0.13	56.7	-1.2	56.7	-12.89	56.7	3.26	56.7	-0.59	56.7	-0.63	56.7	0.28	56.7	-1.94	56.7	-5.82	56.7	1.62	56.7	1.68	56.7	1.93	56.7	1.54	56.7	0.21	56.7	-7.22	56.7	-1.88	56.7	-6.04	56.7	0.73	56.7	-1.09	56.7	2.28	56.7	-11.21	56.7	3.67	56.7	-0.44
57.6	-0.95	57.6	-5.36	57.6	0.61	57.6	0.22	57.6	-13.47	57.6	0.31	57.6	-1.12	57.6	-0.39	57.6	0.02	57.6	0.36	57.6	-7.58	57.6	-0.08	57.6	-0.84	57.6	1.17	57.6	-1.16	57.6	1.08	57.6	-8.71	57.6	1.73	57.6	-5.92	57.6	-1.65	57.6	-1.89	57.6	2	57.6	-10.37	57.6	3.49	57.6	2.38
58.5	-2.09	58.5	-2.93	58.5	2.74	58.5	-1.49	58.5	-11.7	58.5	3.34	58.5	-0.08	58.5	-2.08	58.5	-0.02	58.5	-1.03	58.5	-7.18	58.5	-0.51	58.5	0.31	58.5	1.12	58.5	-1.73	58.5	2.76	58.5	-8.07	58.5	0.27	58.5	-7.16	58.5	1.35	58.5	-1.01	58.5	5.01	58.5	-10.3	58.5	5.11	58.5	0.55
59.4	0.28	59.4	-3.65	59.4	1.67	59.4	-2.76	59.4	-13.35	59.4	1.94	59.4	0.7	59.4	-2.28	59.4	-1.45	59.4	-3.87	59.4	-7.77	59.4	-1.4	59.4	0.13	59.4	1.45	59.4	-1.63	59.4	-2.05	59.4	-7.3	59.4	-2.69	59.4	-5.35	59.4	-0.12	59.4	-2.58	59.4	0.31	59.4	-10.1	59.4	1.79	59.4	2.65
60.3	-1.47	60.3	-4.37	60.3	0.26	60.3	0.95	60.3	-11.46	60.3	3.79	60.3	-0.71	60.3	-0.62	60.3	-2.86	60.3	-2.55	60.3	-6.02	60.3	2.65	60.3	1.66	60.3	2.29	60.3	-0.86	60.3	-0.72	60.3	-7.51	60.3	2.08	60.3	-4.62	60.3	0.69	60.3	-2.3	60.3	0.06	60.3	-11.41	60.3	4.65	60.3	2.9
61.2	-1.14	61.2	-1.98	61.2	-0.63	61.2	-0.89	61.2	-15.65	61.2	1.65	61.2	-0.43	61.2	1.4	61.2	-1.01	61.2	-1.88	61.2	-7.17	61.2	-0.78	61.2	2.47	61.2	4.27	61.2	0.76	61.2	0.98	61.2	-6.96	61.2	2.01	61.2	-7.26	61.2	1.34	61.2	-0.05	61.2	2.26	61.2	-10.78	61.2	6.3	61.2	1.86
62.1	-3.36	62.1	-4.28	62.1	1.3	62.1	-0.16	62.1	-12.03	62.1	3.53	62.1	-0.88	62.1	-1.48	62.1	-0.75	62.1	-1.78	62.1	-7.16	62.1	1.96	62.1	1.63	62.1	2.65	62.1	-0.3	62.1	0.62	62.1	-7.14	62.1	-0.16	62.1	-5.86	62.1	0.31	62.1	2.53	62.1	0.92	62.1	-11.3	62.1	5.98	62.1	2.29
63	-1.65	63	-2.43	63	0.28	63	-3.01	63	-12.14	63	0.99	63	0.4	63	0.44	63	-3	63	-1.73	63	-6.18	63	3.36	63	2.99	63	2.77	63	-0.22	63	2.45	63	-7.65	63	1.22	63	-4.29	63	-1.67	63	1.65	63	2.61	63	-10.06	63	4.42	63	1.06
63.9	-1.13	63.9	-3.09	63.9	0.36	63.9	0.02	63.9	-12.67	63.9	1.34	63.9	-0.31	63.9	-1.28	63.9	-1.55	63.9	1.16	63.9	-6.93	63.9	0.87	63.9	0.82	63.9	0.75	63.9	-2.06	63.9	1.65	63.9	-6.96	63.9	2.91	63.9	-6.17	63.9	1.87	63.9	-0.67	63.9	2.43	63.9	-8.44	63.9	5.14	63.9	2
64.8	-0.42	64.8	-2.87	64.8	-2.91	64.8	0.79	64.8	-13.48	64.8	4.86	64.8	0.63	64.8	-0.33	64.8	-2.4	64.8	-1.42	64.8	-6.69	64.8	1.83	64.8	1.15	64.8	0.82	64.8	-0.38	64.8	-1.17	64.8	-6.77	64.8	1.27	64.8	-6.78	64.8	-0.56	64.8	-1.7	64.8	2.54	64.8	-10.87	64.8	3.57	64.8	2.2
65.7	0.33	65.7	-3.15	65.7	-0.62	65.7	-2.63	65.7	-16	65.7	1.62	65.7	0.86	65.7	0.96	65.7	-2.53	65.7	-3.21	65.7	-10.06	65.7	0.9	65.7	3.05	65.7	2.86	65.7	-1.74	65.7	-0.28	65.7	-9.15	65.7	0.85	65.7	-5.11	65.7	1.21	65.7	0.78	65.7	1.72	65.7	-13.02	65.7	4.55	65.7	3.02
66.6	-0.25	66.6	-4.02	66.6	-1.26	66.6	-1.08	66.6	-13.42	66.6	3.05	66.6	-0.36	66.6	-1.21	66.6	-2.12	66.6	-4.78	66.6	-7.2	66.6	-0.45	66.6	4.11	66.6	1.28	66.6	0.02	66.6	1.11	66.6	-6.49	66.6	1.45	66.6	-3.69	66.6	-1.93	66.6	0.43	66.6	1	66.6	-10.77	66.6	6.08	66.6	2.51
67.5	1.83	67.5	0.92	67.5	2.84	67.5	0.72	67.5	-9.1	67.5	-0.58	67.5	1.05	67.5	1.51	67.5	-0.66	67.5	-2.7	67.5	-3.54	67.5	0.29	67.5	1.96	67.5	1.84	67.5	-1.23	67.5	-1.74	67.5	-3.68	67.5	1.82	67.5	0.89	67.5	2.64	67.5	3.99	67.5	2.51	67.5	-7.38	67.5	7.05	67.5	1.67
68.4	1.83	68.4	-2.88	68.4	2.56	68.4	-1.72	68.4	-5.29	68.4	1.05	68.4	2.44	68.4	-0.52	68.4	-0.48	68.4	-1.53	68.4	-4.78	68.4	1.78	68.4	2.35	68.4	2.79	68.4	0.3	68.4	-0.26	68.4	-3.22	68.4	1.86	68.4	1.34	68.4	5.97	68.4	4.46	68.4	1.07	68.4	-5.01	68.4	4.48	68.4	0.8
69.3	0.75	69.3	1.51	69.3	1.25	69.3	-1.72	69.3	-5.43	69.3	0.35	69.3	1.64	69.3	-1.59	69.3	-0.88	69.3	-1.58	69.3	-1.72	69.3	-0.63	69.3	3.85	69.3	-1.31	69.3	0.29	69.3	1.51	69.3	-1.74	69.3	0.43	69.3	-1.14	69.3	5.21	69.3	3.04	69.3	2.73	69.3	-3	69.3	3.76	69.3	-2.16
70.2	2.28	70.2	0.14	70.2	0.54	70.2	-1.13	70.2	-3.64	70.2	1.24	70.2	2.16	70.2	1.43	70.2	-1.09	70.2	-1.48	70.2	-0.55	70.2	0	70.2	2.1	70.2	3.97	70.2	0.66	70.2	1.52	70.2	-1.39	70.2	0.24	70.2	-0.74	70.2	5.83	70.2	2.09	70.2	2.71	70.2	-0.33	70.2	3.53	70.2	0.73
71.1	0.15	71.1	-1.66	71.1	0.33	71.1	-1.34	71.1	0.06	71.1	2.76	71.1	1.76	71.1	1.87	71.1	0.01	71.1	-1.09	71.1	0.02	71.1	1.52	71.1	0.14	71.1	2.1	71.1	2.37	71.1	0.37	71.1	-2.04	71.1	1.42	71.1	1.39	71.1	2.45	71.1	2.98	71.1	3.51	71.1	-1.02	71.1	3.46	71.1	2.51
72	-0.62	72	0.85	72	0.35	72	-1.69	72	-1.87	72	0.54	72	1	72	0.21	72	0.95	72	-1.9	72	-3.45	72	-0.8	72	-0.12	72	3.36	72	0.73	72	-2.23	72	-2.67	72	1.46	72	-2.6	72	1.94	72	0.55	72	2.37	72	-0.33	72	4.4	72	0.27
72.9	1.41	72.9	2.18	72.9	3.67	72.9	-0.69	72.9	-1.21	72.9	3.9	72.9	2.75	72.9	-1.07	72.9	2.32	72.9	-1.88	72.9	-0.53	72.9	1.21	72.9	2.43	72.9	1.51	72.9	0.28	72.9	-1.26	72.9	-1	72.9	-0.51	72.9	0.31	72.9	2.18	72.9	2.97	72.9	2.07	72.9	1.96	72.9	3.2	72.9	-0.52
73.8	-2.96	73.8	0.53	73.8	2.3	73.8	-0.14	73.8	-1.89	73.8	-0.6	73.8	-0.45	73.8	1.12	73.8	-0.9	73.8	-1.03	73.8	-0.18	73.8	-1.56	73.8	2.36	73.8	2.3	73.8	-1.64	73.8	-0.61	73.8	-0.46	73.8	-1.92	73.8	0.22	73.8	2.1	73.8	1.78	73.8	0.63	73.8	-0.66	73.8	4.49	73.8	-0.81
74.7	0.9	74.7	-1.38	74.7	-0.16	74.7	-1.36	74.7	0.31	74.7	1.3	74.7	1.18	74.7	0.65	74.7	-2.46	74.7	-1.2	74.7	0.57	74.7	1.09	74.7	0.56	74.7	3.79	74.7	-0.78	74.7	-1.24	74.7	-1	74.7	0.57	74.7	1.13	74.7	4.81	74.7	3.28	74.7	1.45	74.7	0.56	74.7	2.55	74.7	2.76
75.6	-1.37	75.6	-1	75.6	2.44	75.6	1.68	75.6	-0.32	75.6	1.6	75.6	0.66	75.6	1.67	75.6	1.16	75.6	-1.32	75.6	-2.12	75.6	1.12	75.6	0.48	75.6	4.08	75.6	0.43	75.6	-0.56	75.6	0.4	75.6	4.09	75.6	1.41	75.6	2.65	75.6	3.9	75.6	2.13	75.6	1.06	75.6	5.07	75.6	0.55
76.5	0.33	76.5	-0.72	76.5	-0.87	76.5	-0.04	76.5	1.23	76.5	2.76	76.5	2.6	76.5	-0.02	76.5	-1.45	76.5	-0.69	76.5	1.2	76.5	3.59	76.5	2.07	76.5	2.21	76.5	-0.1	76.5	-3.05	76.5	-1.17	76.5	3.53	76.5	0.68	76.5	3.99	76.5	3.41	76.5	0.86	76.5	0.69	76.5	6.66	76.5	0.38
77.4	-0.99	77.4	-1.85	77.4	1.81	77.4	0.92	77.4	-1.32	77.4	1.7	77.4	2.29	77.4	0.77	77.4	0.09	77.4	0.43	77.4	0.37	77.4	-0.45	77.4	3.38	77.4	2.5	77.4	-0.04	77.4	2.52	77.4	-1.76	77.4	2.55	77.4	1.3	77.4	4.9	77.4	3.74	77.4	2.22	77.4	0.11	77.4	4.71	77.4	0.71
78.3	-4.05	78.3	0.29	78.3	1.88	78.3	-2.39	78.3	1.02	78.3	-0.18	78.3	1.23	78.3	0.7	78.3	0.59	78.3	-0.48	78.3	-1.48	78.3	-1.47	78.3	2.62	78.3	2.26	78.3	0.55	78.3	-0.21	78.3	0.42	78.3	-0.1	78.3	3.18	78.3	1.6	78.3	3.82	78.3	1.17	78.3	0.7	78.3	6.43	78.3	0.58
79.2	-0.82	79.2	-0.36	79.2	4.43	79.2	-1.85	79.2	-0.23	79.2	3.86	79.2	1.32	79.2	1.83	79.2	1.63	79.2	-1.24	79.2	-0.44	79.2	-0.23	79.2	0.83	79.2	2.2	79.2	1.06	79.2	-0.75	79.2	-1.65	79.2	0.99	79.2	1.27	79.2	3	79.2	5.65	79.2	1.18	79.2	2.64	79.2	5.3	79.2	0.34
80.1	0.52	80.1	-2.15	80.1	1.46	80.1	0.45	80.1	-1.84	80.1	2.44	80.1	3.11	80.1	-0.4	80.1	-0.81	80.1	-1.61	80.1	0.2	80.1	1.21	80.1	1.62	80.1	2.47	80.1	-1.72	80.1	-1.19	80.1	-0.03	80.1	3.79	80.1	1.53	80.1	2.12	80.1	3.57	80.1	3.92	80.1	1.96	80.1	5.07	80.1	1.32
81	1	81	0.92	81	1.32	81	-1.9	81	1.12	81	2.09	81	3.69	81	1.88	81	0.25	81	-0.56	81	0.57	81	2.84	81	1.11	81	1.32	81	1.43	81	-0.53	81	0.09	81	3.28	81	-0.1	81	3.28	81	2.87	81	-0.01	81	1.4	81	3.22	81	0.74
81.9	0.91	81.9	-1.35	81.9	1.49	81.9	1.77	81.9	-3.17	81.9	2.6	81.9	2.33	81.9	-0.72	81.9	-0.92	81.9	0.98	81.9	-1.59	81.9	4.59	81.9	0.25	81.9	1.09	81.9	1.46	81.9	-1.07	81.9	-0.75	81.9	0.58	81.9	0.25	81.9	2.66	81.9	5.76	81.9	1.73	81.9	0.31	81.9	3.77	81.9	-1.68
82.8	-0.32	82.8	1.19	82.8	3.09	82.8	0.94	82.8	0.16	82.8	5.87	82.8	-0.21	82.8	0.45	82.8	1.21	82.8	1.67	82.8	0	82.8	2.69	82.8	0.07	82.8	0.98	82.8	-0.43	82.8	1.87	82.8	0.55	82.8	1.18	82.8	0.62	82.8	1.12	82.8	2.14	82.8	4.2	82.8	3.15	82.8	3.05	82.8	2.6
83.7	2.57	83.7	0.62	83.7	0.54	83.7	-0.77	83.7	3.42	83.7	1.63	83.7	1.7	83.7	0.24	83.7	-1.36	83.7	-0.07	83.7	0.95	83.7	2.47	83.7	1.93	83.7	1.15	83.7	-2.16	83.7	0.91	83.7	2.61	83.7	1.02	83.7	1.65	83.7	3.44	83.7	1.81	83.7	1.8	83.7	2.11	83.7	4.92	83.7	0.34
84.6	0.19	84.6	1.88	84.6	2.54	84.6	-0.65	84.6	2.46	84.6	1.95	84.6	1.1	84.6	3.27	84.6	1.44	84.6	1.3	84.6	3.63	84.6	-0.63	84.6	1.19	84.6	3.37	84.6	1.2	84.6	-0.11	84.6	3.02	84.6	0.19	84.6	1.91	84.6	1.99	84.6	4.45	84.6	1.76	84.6	2.63	84.6	5.98	84.6	1.75
85.5	-0.28	85.5	0.8	85.5	-0.74	85.5	-0.13	85.5	0.46	85.5	2.99	85.5	3	85.5	0.36	85.5	3.17	85.5	-0.79	85.5	-0.06	85.5	1.11	85.5	1.27	85.5	1.42	85.5	0.34	85.5	-0.9	85.5	0.4	85.5	3.18	85.5	-0.89	85.5	2.59	85.5	1.65	85.5	0.61	85.5	2.37	85.5	0.97	85.5	0.1
86.4	-1.5	86.4	-1.07	86.4	2.15	86.4	-3.08	86.4	-2.75	86.4	1.21	86.4	-0.72	86.4	1.55	86.4	0.15	86.4	-1.99	86.4	-1.8	86.4	0.94	86.4	0.51	86.4	3.69	86.4	-0.87	86.4	-0.82	86.4	-1.26	86.4	2.4	86.4	-0.14	86.4	4.57	86.4	2.88	86.4	0.21	86.4	0.62	86.4	5.67	86.4	0.22
87.3	-1.71	87.3	2.36	87.3	0.58	87.3	-1.03	87.3	1.48	87.3	3.72	87.3	0.24	87.3	2.08	87.3	0.08	87.3	-2.57	87.3	1.25	87.3	3.99	87.3	-1.15	87.3	0.67	87.3	1.52	87.3	-0.77	87.3	-0.73	87.3	1.79	87.3	1.95	87.3	2.35	87.3	2.18	87.3	1.96	87.3	1.16	87.3	4.75	87.3	0.27
88.2	0.44	88.2	-1.48	88.2	-0.45	88.2	-0.11	88.2	-0.02	88.2	1.15	88.2	0.85	88.2	0.04	88.2	-0.28	88.2	0.09	88.2	-0.05	88.2	0.75	88.2	1.11	88.2	1.84	88.2	0.23	88.2	0.98	88.2	-0.26	88.2	0.11	88.2	-0.21	88.2	3.62	88.2	1.77	88.2	4.52	88.2	2.86	88.2	3.61	88.2	-0.11
89.1	0.33	89.1	-1.02	89.1	2.07	89.1	-2.32	89.1	0.08	89.1	2.93	89.1	0.31	89.1	0.16	89.1	-2.8	89.1	-0.96	89.1	-1.55	89.1	2.91	89.1	-2.07	89.1	-0.05	89.1	0.09	89.1	-0.75	89.1	-2.15	89.1	-1.03	89.1	-1.8	89.1	1.88	89.1	3.09	89.1	-0.43	89.1	1.98	89.1	2.5	89.1	-0.31
90	-0.31	90	0.75	90	-0.09	90	0.29	90	0.06	90	2.02	90	2.18	90	1.56	90	0.34	90	-1.68	90	3.52	90	1.01	90	0.92	90	1.83	90	2.11	90	-1.54	90	1.32	90	1.26	90	-0.15	90	1.37	90	5.02	90	0.27	90	0.54	90	5.23	90	0.53
90.9	-1.09	90.9	-2.01	90.9	1.42	90.9	1.04	90.9	-0.76	90.9	3.98	90.9	2.61	90.9	0.72	90.9	-0.8	90.9	0.57	90.9	0.63	90.9	1.5	90.9	2.89	90.9	5.24	90.9	-0.25	90.9	-2.11	90.9	-0.01	90.9	-1.65	90.9	0.41	90.9	4.42	90.9	2.58	90.9	-1.32	90.9	0.13	90.9	1.41	90.9	0.64
91.8	0.55	91.8	-0.34	91.8	-0.37	91.8	-1.5	91.8	0.68	91.8	3.33	91.8	0.87	91.8	0.31	91.8	0.37	91.8	1.63	91.8	-1.31	91.8	0.18	91.8	1.58	91.8	3.04	91.8	1.73	91.8	-1.09	91.8	0.44	91.8	0.72	91.8	-0.89	91.8	2.71	91.8	3.03	91.8	1.82	91.8	1.44	91.8	5.91	91.8	1.54
92.7	0.86	92.7	0.17	92.7	0.64	92.7	-1.22	92.7	0.59	92.7	-0.07	92.7	1.5	92.7	-0.63	92.7	0.14	92.7	-2.41	92.7	0.6	92.7	0.57	92.7	1.3	92.7	1.21	92.7	-0.07	92.7	-0.06	92.7	-0.3	92.7	3.1	92.7	0.81	92.7	1.9	92.7	4.91	92.7	3.33	92.7	2.57	92.7	2.84	92.7	2.39
93.6	0.81	93.6	-1.81	93.6	2.22	93.6	0.48	93.6	-0.71	93.6	5.86	93.6	5.21	93.6	-2.17	93.6	-1.18	93.6	-0.71	93.6	0.46	93.6	3.58	93.6	2.24	93.6	0.48	93.6	-0.37	93.6	0.32	93.6	-1.98	93.6	0.71	93.6	0.89	93.6	0.2	93.6	1.78	93.6	1.8	93.6	-0.53	93.6	5.66	93.6	1.02
94.5	-0.67	94.5	-3.94	94.5	4.44	94.5	0.24	94.5	2.63	94.5	2.11	94.5	-0.59	94.5	0.68	94.5	1.45	94.5	-0.38	94.5	2.13	94.5	1.01	94.5	0.47	94.5	2.02	94.5	0.36	94.5	-1.21	94.5	0.19	94.5	1.08	94.5	0.45	94.5	1.48	94.5	4.67	94.5	-0.04	94.5	1.55	94.5	5.64	94.5	2.16
95.4	-3.01	95.4	-1.95	95.4	2.47	95.4	-3.69	95.4	0.19	95.4	4.25	95.4	-0.26	95.4	-1.59	95.4	-2.21	95.4	-2.92	95.4	-2.03	95.4	1.66	95.4	-1.28	95.4	2.6	95.4	-0.05	95.4	-1.73	95.4	0.75	95.4	2	95.4	-0.55	95.4	3.82	95.4	2.42	95.4	1.81	95.4	1.43	95.4	4.31	95.4	-1.49
96.3	0.12	96.3	0.34	96.3	-0.44	96.3	-0.79	96.3	1.76	96.3	2.8	96.3	1.86	96.3	0.48	96.3	-1.62	96.3	-1.45	96.3	1.91	96.3	0.97	96.3	2.1	96.3	2.72	96.3	-0.94	96.3	-1.03	96.3	-0.16	96.3	0.55	96.3	1.05	96.3	4.29	96.3	1.79	96.3	0.3	96.3	0.12	96.3	6.17	96.3	1.33
97.2	-0.2	97.2	0.5	97.2	1.78	97.2	-0.9	97.2	1.31	97.2	4.39	97.2	0.45	97.2	0.62	97.2	-0.46	97.2	-0.69	97.2	-1.94	97.2	2.99	97.2	1.03	97.2	0.84	97.2	-1.39	97.2	-1.34	97.2	-1.63	97.2	0.52	97.2	2.44	97.2	3.49	97.2	4.12	97.2	-0.47	97.2	0.1	97.2	3.63	97.2	2.68
98.1	0.42	98.1	-1.11	98.1	4.01	98.1	-2.99	98.1	1.52	98.1	1.48	98.1	0.86	98.1	1.12	98.1	1.61	98.1	-2.12	98.1	1.06	98.1	1.3	98.1	1.71	98.1	1.32	98.1	0.15	98.1	0.49	98.1	-0.58	98.1	2.33	98.1	1.47	98.1	4.69	98.1	5.19	98.1	-0.4	98.1	2.01	98.1	6.39	98.1	2.47
99	0.36	99	-1.31	99	1.62	99	-2.09	99	-0.35	99	-0.77	99	2.23	99	-0.71	99	-1.14	99	-0.88	99	0.9	99	-0.12	99	-0.33	99	-2.49	99	0.63	99	1.58	99	1.64	99	3.94	99	-1.07	99	-0.38	99	2.78	99	2.52	99	3.6	99	5.78	99	0.27
99.9	-0.55	99.9	-1.16	99.9	2.21	99.9	-2.46	99.9	1.37	99.9	2.93	99.9	1.78	99.9	2.02	99.9	-0.56	99.9	-0.93	99.9	1.22	99.9	2.66	99.9	3.15	99.9	1.61	99.9	0.21	99.9	-0.38	99.9	0.64	99.9	-0.35	99.9	1.16	99.9	3.57	99.9	1.61	99.9	2.17	99.9	1.88	99.9	2.94	99.9	-1.26
100.8	-0.33	100.8	-2.52	100.8	1.34	100.8	-1.32	100.8	-0.72	100.8	3.79	100.8	0.76	100.8	0.6	100.8	1.76	100.8	-2.35	100.8	0.05	100.8	2.14	100.8	0.47	100.8	0.86	100.8	0.44	100.8	0.65	100.8	-1.37	100.8	0.79	100.8	-0.72	100.8	1.52	100.8	3.4	100.8	1.2	100.8	0.93	100.8	2.19	100.8	-1.11
101.7	1.08	101.7	-0.88	101.7	0.45	101.7	-2.86	101.7	-2.55	101.7	2.89	101.7	4.34	101.7	0.79	101.7	0.89	101.7	-0.46	101.7	-2.71	101.7	-2.17	101.7	2.77	101.7	0.6	101.7	-0.14	101.7	2.34	101.7	-2.81	101.7	0.62	101.7	1.26	101.7	2.47	101.7	-0.51	101.7	2.96	101.7	3.88	101.7	5.08	101.7	-0.1
102.6	0.45	102.6	-1.29	102.6	2.51	102.6	-0.17	102.6	4.72	102.6	3.11	102.6	2.11	102.6	2.25	102.6	-0.1	102.6	-0.49	102.6	0.83	102.6	-0.07	102.6	2.81	102.6	2.95	102.6	-0.06	102.6	0.53	102.6	1.51	102.6	-1.5	102.6	2.87	102.6	1.95	102.6	3.24	102.6	2.18	102.6	2.67	102.6	3.94	102.6	0.42
103.5	-1.3	103.5	-2.41	103.5	4.65	103.5	-0.47	103.5	1.3	103.5	2.21	103.5	1.55	103.5	1.58	103.5	2.44	103.5	0.06	103.5	3.53	103.5	3.07	103.5	1.56	103.5	2.35	103.5	0.73	103.5	0.96	103.5	0.2	103.5	1.04	103.5	-0.09	103.5	2.07	103.5	1.37	103.5	1.2	103.5	2.76	103.5	4.25	103.5	-0.4
104.4	-0.52	104.4	-0.44	104.4	2.74	104.4	-0.49	104.4	0.69	104.4	2.39	104.4	1.36	104.4	0.51	104.4	2.55	104.4	-3.52	104.4	0.35	104.4	1.13	104.4	1.09	104.4	2.14	104.4	1.97	104.4	-0.43	104.4	-0.88	104.4	1.5	104.4	0.35	104.4	3.77	104.4	2.41	104.4	1.17	104.4	1.71	104.4	5.11	104.4	-0.88
105.3	0.32	105.3	-1.83	105.3	0.22	105.3	-0.16	105.3	-3.3	105.3	3.21	105.3	1.31	105.3	-0.07	105.3	-1.84	105.3	1.27	105.3	-0.26	105.3	0.5	105.3	2.58	105.3	1	105.3	0.69	105.3	-0.71	105.3	0.42	105.3	-0.93	105.3	-0.46	105.3	5.11	105.3	3.28	105.3	1.27	105.3	2.51	105.3	3.13	105.3	-0.02
106.2	0.69	106.2	0.22	106.2	3.01	106.2	1.33	106.2	2.6	106.2	2.07	106.2	1.52	106.2	-0.02	106.2	1.07	106.2	-0.31	106.2	1.28	106.2	2.13	106.2	-0.11	106.2	1.44	106.2	-0.2	106.2	0.51	106.2	1.12	106.2	2.6	106.2	-2.7	106.2	3.96	106.2	2.21	106.2	3.84	106.2	2.13	106.2	5.05	106.2	-0.55
107.1	-1.31	107.1	-0.93	107.1	4.23	107.1	0.75	107.1	0.28	107.1	1.07	107.1	1.93	107.1	-1.16	107.1	1.48	107.1	-3.17	107.1	0.02	107.1	0.65	107.1	1.08	107.1	2.34	107.1	-1.2	107.1	-4.83	107.1	1.13	107.1	1.88	107.1	-1.65	107.1	2.03	107.1	4.02	107.1	0.98	107.1	1.75	107.1	5.39	107.1	-0.6
108	1.51	108	-0.55	108	0.97	108	-1.43	108	1.81	108	0.73	108	1.96	108	1.22	108	1.77	108	-1.62	108	-0.5	108	2.07	108	-0.44	108	1.24	108	2.32	108	0.06	108	-1.4	108	2.46	108	1.51	108	2.56	108	3.02	108	2.86	108	2.02	108	2.55	108	1.69
108.9	0.35	108.9	-0.55	108.9	2.7	108.9	-1.16	108.9	2.76	108.9	2.18	108.9	1.72	108.9	0.42	108.9	1.36	108.9	-2.2	108.9	1.85	108.9	1.24	108.9	0.85	108.9	0.09	108.9	1.6	108.9	-2.35	108.9	0.74	108.9	2.5	108.9	0.71	108.9	2.76	108.9	3.72	108.9	1.62	108.9	2.92	108.9	5.27	108.9	1.9
109.8	1.72	109.8	0.53	109.8	1.4	109.8	-0.92	109.8	0.95	109.8	3.9	109.8	1.88	109.8	1.95	109.8	2.11	109.8	-2.12	109.8	-0.17	109.8	2.8	109.8	0.83	109.8	1.48	109.8	1.91	109.8	-2.4	109.8	-0.08	109.8	1.83	109.8	1.63	109.8	3.63	109.8	3.72	109.8	3.38	109.8	3.27	109.8	3.27	109.8	1.28
110.7	0.6	110.7	-1.98	110.7	2.02	110.7	-0.58	110.7	-0.44	110.7	1.52	110.7	1.59	110.7	0.36	110.7	0.17	110.7	-0.8	110.7	2.12	110.7	2.81	110.7	1.55	110.7	0.01	110.7	-0.44	110.7	-1.74	110.7	0.73	110.7	2.86	110.7	0.03	110.7	2.59	110.7	2.71	110.7	4.56	110.7	2.89	110.7	4.35	110.7	1.75
111.6	-1.12	111.6	2.11	111.6	2.75	111.6	-1.18	111.6	2.23	111.6	2.87	111.6	-0.96	111.6	-0.97	111.6	1.33	111.6	-1.75	111.6	2.71	111.6	2.62	111.6	-0.38	111.6	-0.71	111.6	1.61	111.6	-0.71	111.6	0.03	111.6	1.88	111.6	-1.47	111.6	2.65	111.6	5.56	111.6	3.51	111.6	4.09	111.6	4.98	111.6	0.58
112.5	0.78	112.5	2.2	112.5	3.31	112.5	0.04	112.5	-0.15	112.5	2.64	112.5	-0.71	112.5	1	112.5	1.32	112.5	-2.26	112.5	0.49	112.5	0.51	112.5	0.14	112.5	0.07	112.5	0.35	112.5	-3.03	112.5	1.29	112.5	-0.08	112.5	-2.26	112.5	3.19	112.5	1.77	112.5	-0.37	112.5	2.45	112.5	4.52	112.5	-0.15
113.4	1.94	113.4	-1.85	113.4	2.9	113.4	-0.6	113.4	1.84	113.4	4.05	113.4	2.66	113.4	-0.6	113.4	1	113.4	-0.83	113.4	0.17	113.4	1.15	113.4	2.26	113.4	-0.11	113.4	0.39	113.4	0.11	113.4	-0.04	113.4	1.43	113.4	0.11	113.4	1.89	113.4	1.82	113.4	3.67	113.4	0.75	113.4	4.28	113.4	-0.51
114.3	0.56	114.3	0.33	114.3	1.85	114.3	-1.41	114.3	0.69	114.3	2.4	114.3	2.45	114.3	3.05	114.3	-0.49	114.3	-6.74	114.3	0	114.3	2.17	114.3	1.3	114.3	2.48	114.3	1.1	114.3	-4.58	114.3	-1.91	114.3	1.94	114.3	-1.06	114.3	3.62	114.3	6.28	114.3	0.19	114.3	2.23	114.3	2.97	114.3	1.51
115.2	0.11	115.2	-1.04	115.2	2.01	115.2	-0.67	115.2	0.46	115.2	1.66	115.2	2.69	115.2	1.94	115.2	2.8	115.2	-2.36	115.2	1.32	115.2	1.84	115.2	0.52	115.2	3.17	115.2	1.59	115.2	-3.63	115.2	-2.19	115.2	3.75	115.2	-2.27	115.2	2.18	115.2	3.23	115.2	0.36	115.2	0.02	115.2	3.39	115.2	2.5
116.1	0.55	116.1	0.33	116.1	0.93	116.1	-1.29	116.1	1.02	116.1	2.85	116.1	-0.02	116.1	1.44	116.1	-0.45	116.1	-2.84	116.1	1.05	116.1	2.1	116.1	0.2	116.1	0.32	116.1	-1.45	116.1	-1.76	116.1	-0.16	116.1	1.92	116.1	-0.02	116.1	1.87	116.1	2.83	116.1	0.59	116.1	1.54	116.1	3.25	116.1	0.26
117	0.82	117	2.95	117	1.29	117	-0.07	117	1.83	117	1.68	117	3.95	117	1.77	117	2.67	117	-2.39	117	-0.14	117	1.57	117	0.96	117	-0.53	117	2.01	117	-0.96	117	-0.59	117	2.28	117	0.59	117	3.12	117	3.58	117	2.67	117	1.23	117	6.11	117	1.82
117.9	-1.02	117.9	-0.33	117.9	1.93	117.9	-1.77	117.9	2.81	117.9	0.59	117.9	1.32	117.9	-0.49	117.9	1.65	117.9	-0.49	117.9	2.39	117.9	2.08	117.9	0.42	117.9	-0.77	117.9	-0.94	117.9	0.21	117.9	0.26	117.9	3.71	117.9	-1.29	117.9	1.45	117.9	3.33	117.9	-1.32	117.9	2.64	117.9	6.25	117.9	0.39
118.8	0.13	118.8	1.05	118.8	2.42	118.8	-1.54	118.8	-0.13	118.8	3.45	118.8	1.9	118.8	0.77	118.8	0.7	118.8	-1.29	118.8	0.96	118.8	3.27	118.8	0.96	118.8	2.54	118.8	0.47	118.8	-1	118.8	0.5	118.8	1	118.8	0.56	118.8	3.07	118.8	3.13	118.8	2.74	118.8	0.81	118.8	2.96	118.8	1.09
119.7	-0.75	119.7	-2.83	119.7	2.18	119.7	0.04	119.7	1.15	119.7	1.08	119.7	0.91	119.7	0.76	119.7	3.49	119.7	-0.9	119.7	2.59	119.7	2.8	119.7	1.28	119.7	1.8	119.7	0.75	119.7	-0.38	119.7	0.32	119.7	2.71	119.7	0.46	119.7	1.23	119.7	2.84	119.7	1.78	119.7	1.72	119.7	3.68	119.7	1.45
120.6	2.14	120.6	0	120.6	3.62	120.6	0.74	120.6	0.81	120.6	1.01	120.6	1.82	120.6	0.33	120.6	0.1	120.6	-3.33	120.6	0.73	120.6	1.78	120.6	0.92	120.6	2.03	120.6	0.17	120.6	-0.7	120.6	-2.2	120.6	1.28	120.6	-1.11	120.6	4.26	120.6	4.06	120.6	2.8	120.6	0.03	120.6	4.82	120.6	0.22
121.5	0.45	121.5	-1.68	121.5	-0.36	121.5	-1.36	121.5	0	121.5	-1.2	121.5	2.21	121.5	-0.57	121.5	0.68	121.5	-1.73	121.5	-1.41	121.5	0.59	121.5	-0.46	121.5	0.17	121.5	1.93	121.5	-1.49	121.5	-0.69	121.5	0.2	121.5	-0.4	121.5	1.84	121.5	3.77	121.5	2.56	121.5	3.53	121.5	3.84	121.5	-0.88
122.4	0.31	122.4	-2.17	122.4	1.84	122.4	-3.12	122.4	1.54	122.4	3.51	122.4	0.34	122.4	0.26	122.4	0.83	122.4	-2.9	122.4	0.84	122.4	1.59	122.4	0.27	122.4	0.03	122.4	0.09	122.4	-2.46	122.4	-2.59	122.4	1.65	122.4	-0.22	122.4	2.62	122.4	2.67	122.4	1.5	122.4	-0.03	122.4	2.69	122.4	-0.58
123.3	-0.49	123.3	-0.33	123.3	2.19	123.3	-0.94	123.3	1.11	123.3	2.58	123.3	2.8	123.3	3	123.3	0.59	123.3	-0.47	123.3	1.03	123.3	1.67	123.3	3.05	123.3	1.56	123.3	-1.33	123.3	-3.87	123.3	0.67	123.3	2.24	123.3	2.14	123.3	2.01	123.3	3.78	123.3	-0.26	123.3	2	123.3	4.59	123.3	1.98
124.2	1.48	124.2	-3.8	124.2	4.73	124.2	-0.47	124.2	0.79	124.2	5.12	124.2	1.2	124.2	-0.05	124.2	2.1	124.2	-1.18	124.2	-0.07	124.2	5.5	124.2	0.57	124.2	3.14	124.2	2.46	124.2	0.39	124.2	-1.74	124.2	1.14	124.2	-0.66	124.2	3.5	124.2	5.37	124.2	0.97	124.2	3.71	124.2	4.46	124.2	-1.3
125.1	1.2	125.1	-1.57	125.1	-0.88	125.1	-1.69	125.1	0.05	125.1	3.41	125.1	1.16	125.1	0.28	125.1	0.42	125.1	-0.72	125.1	0.04	125.1	0.98	125.1	-0.64	125.1	0.65	125.1	0.09	125.1	-1.99	125.1	-0.23	125.1	1.45	125.1	-1.47	125.1	3.5	125.1	3.51	125.1	0.52	125.1	3.79	125.1	5.02	125.1	1.41
126	0.59	126	-0.19	126	3.09	126	-0.98	126	1.04	126	2.68	126	1.7	126	2.6	126	1.08	126	-0.15	126	-0.68	126	2.72	126	-0.44	126	3.6	126	0.4	126	-0.56	126	0.67	126	4.34	126	0.22	126	4.12	126	4.89	126	-0.77	126	1.72	126	5.81	126	1.65
126.9	-0.49	126.9	0.46	126.9	3.66	126.9	-0.61	126.9	-0.04	126.9	2.41	126.9	1.52	126.9	-1	126.9	4.44	126.9	-1.74	126.9	1.69	126.9	1.08	126.9	3.05	126.9	0.45	126.9	1.6	126.9	-2.01	126.9	-0.86	126.9	-0.08	126.9	2.02	126.9	3.42	126.9	4.98	126.9	3.03	126.9	1.29	126.9	4.09	126.9	0.04
127.8	-0.13	127.8	0.18	127.8	1.47	127.8	-0.13	127.8	-1.61	127.8	3.61	127.8	0.11	127.8	0.31	127.8	1.95	127.8	-0.24	127.8	0.56	127.8	4.07	127.8	1.38	127.8	1.79	127.8	2.55	127.8	-1.79	127.8	3.52	127.8	1.52	127.8	0.39	127.8	2.39	127.8	3.34	127.8	1.59	127.8	5.19	127.8	5.37	127.8	1.19
128.7	0.11	128.7	-0.85	128.7	4.55	128.7	0.55	128.7	1	128.7	3.53	128.7	3.53	128.7	-0.28	128.7	-0.25	128.7	-0.91	128.7	1.97	128.7	1.21	128.7	1.43	128.7	-0.95	128.7	-1.07	128.7	-0.22	128.7	-0.96	128.7	0.36	128.7	-1.74	128.7	1.54	128.7	1.69	128.7	2.31	128.7	0.36	128.7	2.7	128.7	-0.98
129.6	-2.65	129.6	-0.53	129.6	-0.22	129.6	-2.35	129.6	0.89	129.6	2.31	129.6	2.12	129.6	2.38	129.6	0.64	129.6	-3.34	129.6	0.74	129.6	0.98	129.6	1.27	129.6	0.1	129.6	0.73	129.6	-2.22	129.6	2.79	129.6	0.52	129.6	0.98	129.6	3.53	129.6	3.7	129.6	0.41	129.6	6.18	129.6	4.25	129.6	0.88
130.5	-0.05	130.5	1.15	130.5	2.48	130.5	-1.74	130.5	0.78	130.5	4.46	130.5	2.36	130.5	1.51	130.5	2.56	130.5	-1.65	130.5	0.42	130.5	5.75	130.5	0.57	130.5	-1.03	130.5	-0.26	130.5	0.31	130.5	0.17	130.5	0.82	130.5	0.29	130.5	0.99	130.5	1.47	130.5	2.26	130.5	0.51	130.5	2.54	130.5	2.66
131.4	-1.05	131.4	0.49	131.4	3.48	131.4	-0.2	131.4	1.21	131.4	3.2	131.4	0.62	131.4	0.52	131.4	3.04	131.4	-1.43	131.4	0.91	131.4	3.57	131.4	1.99	131.4	0.81	131.4	2.69	131.4	-0.88	131.4	-1.64	131.4	3.51	131.4	-0.38	131.4	2.8	131.4	4.26	131.4	1.47	131.4	-1	131.4	4.76	131.4	0.08
132.3	2.24	132.3	2.5	132.3	3	132.3	0.59	132.3	0.47	132.3	2.78	132.3	2.94	132.3	0.65	132.3	3.6	132.3	-3.15	132.3	-1.07	132.3	2.18	132.3	0.6	132.3	-0.11	132.3	-0.23	132.3	-3.41	132.3	1.44	132.3	1.27	132.3	1.07	132.3	2.5	132.3	1.22	132.3	2.56	132.3	2.59	132.3	4.81	132.3	-1.01
133.2	-0.29	133.2	0.52	133.2	2.35	133.2	-2.62	133.2	0.73	133.2	2.09	133.2	1.71	133.2	1.33	133.2	0.72	133.2	-0.33	133.2	-0.06	133.2	-0.01	133.2	0.87	133.2	-0.17	133.2	2.01	133.2	-1.97	133.2	-1.78	133.2	0.21	133.2	1.41	133.2	2.65	133.2	5.47	133.2	2.71	133.2	1.62	133.2	2.77	133.2	0.3
134.1	-1.19	134.1	-0.71	134.1	2.81	134.1	-1.72	134.1	1.06	134.1	1.84	134.1	-0.18	134.1	-0.59	134.1	1.71	134.1	-0.88	134.1	1.29	134.1	-0.55	134.1	0.66	134.1	-1.69	134.1	-0.91	134.1	-2.27	134.1	-0.44	134.1	-1.93	134.1	-0.45	134.1	3.25	134.1	1.15	134.1	0.13	134.1	2.12	134.1	2.9	134.1	0.65
135	-0.26	135	-0.72	135	1.5	135	0.62	135	-0.28	135	2.21	135	1.45	135	2.73	135	1.66	135	1.54	135	2.23	135	0.46	135	0.13	135	1.78	135	-0.62	135	-2.69	135	1.92	135	-0.6	135	0.31	135	1.36	135	0.85	135	2.27	135	2.99	135	3.72	135	-2.95
135.9	0.96	135.9	-4.1	135.9	1.72	135.9	-1.49	135.9	0.1	135.9	1.41	135.9	1.2	135.9	-2.18	135.9	-0.54	135.9	-3.4	135.9	1.03	135.9	1.62	135.9	0.72	135.9	-0.45	135.9	-0.85	135.9	-3.84	135.9	-0.29	135.9	0.53	135.9	0.11	135.9	0.75	135.9	4.7	135.9	2.48	135.9	2.18	135.9	4.89	135.9	1.41
136.8	0.77	136.8	2.13	136.8	2.57	136.8	0.47	136.8	-0.32	136.8	2.91	136.8	-0.97	136.8	1.62	136.8	2.46	136.8	1.92	136.8	0.36	136.8	4.05	136.8	-0.21	136.8	-0.56	136.8	0.16	136.8	-1.79	136.8	1.23	136.8	2.93	136.8	2.58	136.8	2.41	136.8	4.66	136.8	2.34	136.8	4.31	136.8	6.43	136.8	2.49
137.7	1.84	137.7	1.18	137.7	2.78	137.7	-0.68	137.7	2.37	137.7	4.08	137.7	2.97	137.7	2.52	137.7	3.61	137.7	-2.59	137.7	-0.87	137.7	0.72	137.7	0.43	137.7	0.94	137.7	0.97	137.7	-2.07	137.7	-2.01	137.7	2.81	137.7	1.72	137.7	1.31	137.7	3.51	137.7	1.12	137.7	0.04	137.7	5.22	137.7	1.93
138.6	-0.87	138.6	-2.08	138.6	2.99	138.6	-3.21	138.6	1.78	138.6	4.31	138.6	0.46	138.6	-0.33	138.6	1.88	138.6	-0.11	138.6	0.15	138.6	3.82	138.6	0.85	138.6	1.66	138.6	0.43	138.6	-0.12	138.6	-1.41	138.6	2.35	138.6	2.11	138.6	3.97	138.6	4.39	138.6	3.28	138.6	2.01	138.6	7.11	138.6	4.41
139.5	-0.9	139.5	-0.8	139.5	2.69	139.5	-2.66	139.5	1.6	139.5	1.18	139.5	2.32	139.5	1.81	139.5	2.43	139.5	-1.24	139.5	1.89	139.5	0.43	139.5	1.09	139.5	0.66	139.5	2.51	139.5	-0.3	139.5	-1.1	139.5	-0.22	139.5	-1.69	139.5	4.78	139.5	2.17	139.5	3.17	139.5	1.99	139.5	2.02	139.5	-0.41
140.4	-0.29	140.4	-0.6	140.4	1.95	140.4	-1.09	140.4	1.21	140.4	2.32	140.4	1.24	140.4	1.56	140.4	1.73	140.4	-3.31	140.4	0.35	140.4	4.18	140.4	-0.8	140.4	2.8	140.4	1.05	140.4	-3.31	140.4	-1.66	140.4	1.18	140.4	1.63	140.4	2.92	140.4	5.06	140.4	1.33	140.4	0.46	140.4	4.81	140.4	0.51
141.3	-0.39	141.3	-1.33	141.3	2.95	141.3	-1.14	141.3	1.73	141.3	1.36	141.3	-1.61	141.3	1.43	141.3	1.42	141.3	-2.25	141.3	0.81	141.3	0.92	141.3	0.3	141.3	2.13	141.3	0.05	141.3	-0.64	141.3	0.44	141.3	0.2	141.3	1.09	141.3	3.25	141.3	1.41	141.3	3.36	141.3	3.17	141.3	4.23	141.3	0.54
142.2	1.21	142.2	-0.75	142.2	0.07	142.2	-1.33	142.2	2.1	142.2	3.86	142.2	3.03	142.2	1.43	142.2	-1.78	142.2	0.13	142.2	1.48	142.2	3.6	142.2	3.08	142.2	0.69	142.2	1.87	142.2	-2.73	142.2	0.27	142.2	4.56	142.2	0.33	142.2	0.11	142.2	3.75	142.2	1.19	142.2	5.05	142.2	5.58	142.2	2.08
143.1	-1.89	143.1	-1.3	143.1	1.52	143.1	-0.76	143.1	2.21	143.1	1.29	143.1	0.66	143.1	2.48	143.1	2.39	143.1	-1.9	143.1	-0.08	143.1	0.53	143.1	1.91	143.1	0.96	143.1	1.38	143.1	-3.15	143.1	0.04	143.1	1.95	143.1	0.25	143.1	1.49	143.1	2.78	143.1	0.59	143.1	2.34	143.1	4.37	143.1	0.81
144	0.23	144	0.04	144	0.49	144	-1.92	144	4.4	144	1.46	144	2.31	144	-0.05	144	-0.14	144	-1.69	144	1.76	144	4.53	144	1.54	144	1.1	144	-1.17	144	-1.23	144	0	144	3.1	144	-0.06	144	-0.08	144	1.15	144	3.26	144	3.06	144	4	144	-1.19
144.9	1.47	144.9	-1.55	144.9	4.87	144.9	-2.45	144.9	2.24	144.9	1.1	144.9	2.05	144.9	2.62	144.9	4.48	144.9	-3.93	144.9	2.43	144.9	1.4	144.9	1.04	144.9	3.13	144.9	2.46	144.9	-2.53	144.9	-0.31	144.9	2.53	144.9	-0.22	144.9	3.12	144.9	2.29	144.9	2.67	144.9	2.16	144.9	5.03	144.9	-1.31
145.8	-0.94	145.8	-0.42	145.8	3.64	145.8	0.16	145.8	-1.62	145.8	3.51	145.8	2.63	145.8	1.78	145.8	1.16	145.8	0.87	145.8	-1.5	145.8	2.09	145.8	-0.2	145.8	3.54	145.8	0.45	145.8	0.7	145.8	-0.44	145.8	0.73	145.8	0.05	145.8	4.13	145.8	3.28	145.8	-0.24	145.8	0.21	145.8	4.2	145.8	0.18
146.7	0.15	146.7	0.44	146.7	-0.14	146.7	-0.29	146.7	3.3	146.7	6.15	146.7	1.64	146.7	4.62	146.7	0.43	146.7	-2.89	146.7	0.69	146.7	3.64	146.7	0.82	146.7	2.02	146.7	0.85	146.7	-3.2	146.7	2.39	146.7	1.25	146.7	-1.45	146.7	1.53	146.7	5.61	146.7	1.18	146.7	4.18	146.7	6.36	146.7	1.28
147.6	1.36	147.6	-2.87	147.6	0.83	147.6	0.51	147.6	-0.53	147.6	3.86	147.6	1.75	147.6	0.56	147.6	0.47	147.6	-2.19	147.6	0.22	147.6	3.89	147.6	0.42	147.6	0.77	147.6	-0.39	147.6	-1.55	147.6	1.2	147.6	2.63	147.6	-0.81	147.6	2.98	147.6	3.96	147.6	3.9	147.6	1.89	147.6	3.1	147.6	-1.63
148.5	1.74	148.5	-0.6	148.5	1.94	148.5	-0.17	148.5	0.94	148.5	4.02	148.5	1.74	148.5	-0.15	148.5	1.19	148.5	-0.24	148.5	1.33	148.5	3.71	148.5	1.23	148.5	1.79	148.5	0.44	148.5	-1.69	148.5	0.09	148.5	1.91	148.5	1.85	148.5	2.64	148.5	4.44	148.5	1.99	148.5	0.08	148.5	4.71	148.5	2.77
149.4	-0.08	149.4	-2.38	149.4	5.31	149.4	-1.5	149.4	-0.3	149.4	1.98	149.4	1.26	149.4	0.24	149.4	2.54	149.4	-1.46	149.4	0.45	149.4	-0.01	149.4	0.77	149.4	0.25	149.4	0.75	149.4	-0.98	149.4	1.54	149.4	-2.52	149.4	-0.5	149.4	1.4	149.4	3.7	149.4	0.46	149.4	3.34	149.4	2.16	149.4	0.38
150.3	-0.6	150.3	-0.07	150.3	2.36	150.3	1.04	150.3	0.22	150.3	2.72	150.3	0.19	150.3	0.89	150.3	0.3	150.3	1.13	150.3	-0.84	150.3	2.55	150.3	-0.36	150.3	2.75	150.3	-1.42	150.3	-2	150.3	-0.56	150.3	0.88	150.3	0.81	150.3	3.82	150.3	3.34	150.3	1.75	150.3	1.67	150.3	4.38	150.3	0.51
151.2	0.57	151.2	-1.22	151.2	3.13	151.2	-2.84	151.2	1.16	151.2	1.55	151.2	2.03	151.2	2.03	151.2	1.19	151.2	-2.86	151.2	1.17	151.2	1.5	151.2	-0.37	151.2	2.23	151.2	-1.55	151.2	-0.33	151.2	0.14	151.2	-0.9	151.2	1.23	151.2	3.68	151.2	5.23	151.2	2.81	151.2	3.16	151.2	4.12	151.2	1.33
152.1	0.57	152.1	0.38	152.1	2.6	152.1	0.73	152.1	0.36	152.1	0.95	152.1	-0.77	152.1	1.98	152.1	0.54	152.1	-0.03	152.1	-0.58	152.1	-1.43	152.1	-2.19	152.1	0.68	152.1	0.45	152.1	-2.28	152.1	-0.19	152.1	0.29	152.1	-0.92	152.1	5.08	152.1	1.79	152.1	-0.15	152.1	3.62	152.1	4.55	152.1	1.36
153	-1.25	153	-1.75	153	2.66	153	-1.87	153	0.42	153	3.82	153	1.21	153	1.99	153	2.32	153	0.77	153	-1.4	153	1.09	153	-0.29	153	2.19	153	0.41	153	-1.74	153	0.58	153	2.88	153	1.6	153	0.28	153	4.11	153	2.76	153	2.88	153	3.83	153	2.04
153.9	0.31	153.9	-0.78	153.9	3.32	153.9	-2.57	153.9	1.27	153.9	2.59	153.9	3.32	153.9	2.31	153.9	1.84	153.9	-0.87	153.9	1.38	153.9	2.3	153.9	1	153.9	1.2	153.9	0.7	153.9	-2.02	153.9	-0.15	153.9	-0.48	153.9	-0.05	153.9	3.15	153.9	3.25	153.9	3.22	153.9	3.74	153.9	5.13	153.9	-0.29
154.8	0.81	154.8	-0.9	154.8	2.49	154.8	-0.91	154.8	0.49	154.8	1.73	154.8	3.85	154.8	0.6	154.8	2.27	154.8	-2.51	154.8	1.13	154.8	1.99	154.8	-0.3	154.8	-0.45	154.8	0.38	154.8	-1.82	154.8	-1.04	154.8	-1.83	154.8	-1.06	154.8	1.95	154.8	3.16	154.8	2.9	154.8	2.66	154.8	2.9	154.8	1.63
155.7	-1.4	155.7	-0.37	155.7	1.14	155.7	-1.05	155.7	3.49	155.7	2.9	155.7	0.62	155.7	0.89	155.7	1.05	155.7	-0.39	155.7	3.73	155.7	2.5	155.7	1.94	155.7	0.28	155.7	0.67	155.7	-2.74	155.7	1.95	155.7	2.2	155.7	-0.89	155.7	1.87	155.7	4.17	155.7	0.11	155.7	0.87	155.7	4.91	155.7	-2.52
156.6	-1.8	156.6	-1.02	156.6	3.51	156.6	-1.15	156.6	1.2	156.6	3.6	156.6	1.87	156.6	2.43	156.6	2.44	156.6	-1.9	156.6	0.83	156.6	1.46	156.6	0.34	156.6	3.47	156.6	1.55	156.6	-1.84	156.6	0.58	156.6	1.55	156.6	-0.71	156.6	1.98	156.6	4.65	156.6	1.9	156.6	2.15	156.6	4.55	156.6	0.34
157.5	1.36	157.5	-1.32	157.5	2.65	157.5	-0.04	157.5	-0.5	157.5	3.84	157.5	2.25	157.5	0.91	157.5	-0.7	157.5	-0.63	157.5	-1.07	157.5	3.76	157.5	-0.52	157.5	0.16	157.5	0.83	157.5	-3.39	157.5	-0.19	157.5	0.54	157.5	-2.36	157.5	4.23	157.5	6.13	157.5	0.81	157.5	2.39	157.5	3.26	157.5	-0.29
158.4	0	158.4	-3.2	158.4	2.34	158.4	-2.49	158.4	2.88	158.4	2.76	158.4	1.72	158.4	-0.62	158.4	1.08	158.4	-2.42	158.4	0.33	158.4	1.88	158.4	1.86	158.4	0.24	158.4	0.57	158.4	-1.92	158.4	0.45	158.4	0.41	158.4	1.49	158.4	4.6	158.4	5.72	158.4	1.7	158.4	4.85	158.4	3.86	158.4	0.5
159.3	1.88	159.3	-0.8	159.3	2.95	159.3	-0.87	159.3	0.18	159.3	0.86	159.3	0.83	159.3	0.88	159.3	0.03	159.3	-1.98	159.3	2.88	159.3	1.9	159.3	0.47	159.3	-1.23	159.3	0.48	159.3	-5.5	159.3	0.35	159.3	0.87	159.3	0.05	159.3	1.81	159.3	4.95	159.3	3.31	159.3	2.64	159.3	4.6	159.3	0.85
160.2	1.25	160.2	-0.99	160.2	2.85	160.2	-0.12	160.2	1.74	160.2	2.16	160.2	3.84	160.2	1.25	160.2	0.22	160.2	-2.46	160.2	2.87	160.2	2.62	160.2	2.06	160.2	3.72	160.2	-0.34	160.2	-1.8	160.2	0.01	160.2	-0.17	160.2	-2.36	160.2	3.5	160.2	4.69	160.2	2.68	160.2	3.01	160.2	2.9	160.2	-0.14
161.1	-0.37	161.1	-2.6	161.1	0.37	161.1	-2.51	161.1	2.25	161.1	4.19	161.1	1.33	161.1	0.62	161.1	-1.9	161.1	0.02	161.1	1	161.1	2.93	161.1	-0.58	161.1	0.85	161.1	-0.5	161.1	-1.09	161.1	0.75	161.1	4.04	161.1	-0.34	161.1	2.99	161.1	2.02	161.1	2.23	161.1	2.85	161.1	5.31	161.1	0.61
162	-1.58	162	-0.33	162	2.58	162	-0.04	162	1.25	162	1.8	162	0	162	-0.43	162	2.05	162	-0.99	162	1.28	162	2.56	162	-1.09	162	1.32	162	0.36	162	-3.43	162	-0.18	162	1.67	162	1.16	162	3.59	162	2.49	162	0.96	162	1.48	162	5.52	162	2.08
162.9	-0.31	162.9	-2	162.9	3.02	162.9	-2.15	162.9	1.78	162.9	2.62	162.9	2.06	162.9	0.86	162.9	-0.45	162.9	-2.26	162.9	0.19	162.9	3.11	162.9	1.67	162.9	0.88	162.9	-2.03	162.9	-3.86	162.9	-1.73	162.9	2.01	162.9	0.38	162.9	2.89	162.9	1.82	162.9	1.98	162.9	1.29	162.9	3.35	162.9	-0.03
163.8	2.92	163.8	0.53	163.8	4.7	163.8	-1.37	163.8	1.12	163.8	3.45	163.8	3.05	163.8	2.54	163.8	3.44	163.8	-1.7	163.8	1.6	163.8	3.07	163.8	-0.19	163.8	0.73	163.8	0.84	163.8	-2.6	163.8	-0.44	163.8	3.9	163.8	-1.16	163.8	2.44	163.8	3.85	163.8	3.61	163.8	2.46	163.8	5.45	163.8	-0.3
164.7	0.59	164.7	-1.53	164.7	4.37	164.7	-1.65	164.7	2.63	164.7	3.27	164.7	2.71	164.7	0.41	164.7	2.42	164.7	-2.35	164.7	3.96	164.7	1.73	164.7	1.72	164.7	0.73	164.7	1.02	164.7	-3.07	164.7	3.56	164.7	5.46	164.7	1.8	164.7	2.84	164.7	3.44	164.7	3.85	164.7	2.82	164.7	7.32	164.7	1.93
165.6	-0.62	165.6	0.96	165.6	3.6	165.6	-4.17	165.6	2.2	165.6	1.8	165.6	0.84	165.6	3.25	165.6	1.37	165.6	-2.5	165.6	1.78	165.6	2.16	165.6	0.53	165.6	2.24	165.6	-3.17	165.6	-2.95	165.6	2.38	165.6	2.96	165.6	2.08	165.6	3.38	165.6	0.8	165.6	1.87	165.6	1.31	165.6	5.15	165.6	0.75
166.5	2.18	166.5	1.29	166.5	3.72	166.5	-0.9	166.5	1.82	166.5	2.48	166.5	2.08	166.5	3.11	166.5	4.33	166.5	-2.99	166.5	0.76	166.5	2.49	166.5	0.2	166.5	0.81	166.5	0.04	166.5	-2.68	166.5	1.75	166.5	-0.25	166.5	0.33	166.5	2.72	166.5	4.74	166.5	0.93	166.5	1.88	166.5	1.16	166.5	2.14
167.4	0.59	167.4	-0.14	167.4	0.18	167.4	0.69	167.4	0.32	167.4	0.25	167.4	1.98	167.4	2.92	167.4	1.33	167.4	-2.75	167.4	3.07	167.4	0.78	167.4	1.32	167.4	0.58	167.4	0.67	167.4	-1.79	167.4	1.94	167.4	2.73	167.4	-1.91	167.4	1.21	167.4	4.55	167.4	1.5	167.4	4.9	167.4	7.13	167.4	-1.26
168.3	1.64	168.3	1.06	168.3	3.73	168.3	-1.36	168.3	2.01	168.3	4.97	168.3	2.27	168.3	1.37	168.3	2.6	168.3	-1.24	168.3	2.02	168.3	2.48	168.3	1.99	168.3	0.61	168.3	1.23	168.3	-1.04	168.3	-0.07	168.3	0.32	168.3	0.67	168.3	1.9	168.3	5.15	168.3	2.76	168.3	0.96	168.3	4.48	168.3	-0.21
169.2	-2.13	169.2	-1.67	169.2	0.77	169.2	-1.33	169.2	0.47	169.2	3.97	169.2	1.22	169.2	-0.07	169.2	1.05	169.2	-2.34	169.2	1.54	169.2	2.56	169.2	-0.97	169.2	-1.67	169.2	-0.2	169.2	-2.62	169.2	0.56	169.2	0.73	169.2	-1.08	169.2	2.24	169.2	3.56	169.2	0.1	169.2	1.39	169.2	5.77	169.2	0.39
170.1	2.42	170.1	-2.03	170.1	3.44	170.1	-2.68	170.1	1.04	170.1	3.77	170.1	3.67	170.1	2.84	170.1	1.06	170.1	-1.52	170.1	0.26	170.1	2.43	170.1	-1.33	170.1	0.93	170.1	0.03	170.1	-1.32	170.1	0.77	170.1	2.42	170.1	-0.36	170.1	3.68	170.1	3.05	170.1	4.11	170.1	1.15	170.1	0.96	170.1	2.21
171	-0.26	171	0.47	171	1.48	171	-2.69	171	0	171	0.92	171	-0.23	171	2.08	171	0.87	171	-2.2	171	-0.28	171	2.34	171	-0.42	171	1.24	171	-1.43	171	-3.84	171	-1.67	171	2.09	171	1.36	171	3.38	171	3.02	171	0.62	171	0.54	171	5.75	171	1.94
171.9	-1.08	171.9	-0.42	171.9	4.25	171.9	-1.72	171.9	1.19	171.9	1.91	171.9	2.09	171.9	4.05	171.9	3.46	171.9	-0.9	171.9	0.37	171.9	2.04	171.9	1.86	171.9	1.97	171.9	2.01	171.9	-2.12	171.9	0.88	171.9	0.2	171.9	-0.13	171.9	2.28	171.9	3.09	171.9	-1.17	171.9	2.99	171.9	6.49	171.9	-1.38
172.8	-1.27	172.8	-0.45	172.8	1.64	172.8	1.67	172.8	1.49	172.8	0.43	172.8	-0.01	172.8	0.49	172.8	0.18	172.8	-0.01	172.8	2.5	172.8	1.99	172.8	-0.09	172.8	0.33	172.8	-1.71	172.8	-1.56	172.8	1.9	172.8	4.15	172.8	0.14	172.8	4.27	172.8	4.61	172.8	3.26	172.8	3.27	172.8	4.89	172.8	0.18
173.7	0.15	173.7	-3.29	173.7	1.16	173.7	0.61	173.7	-1.39	173.7	1.58	173.7	1.44	173.7	1.43	173.7	0.62	173.7	-1.37	173.7	-1.15	173.7	0.01	173.7	-0.73	173.7	-0.74	173.7	-1.44	173.7	-3.71	173.7	0.85	173.7	2.06	173.7	-0.69	173.7	0.96	173.7	1.85	173.7	1.31	173.7	3.37	173.7	7.03	173.7	-0.5
174.6	3.11	174.6	-0.39	174.6	2.14	174.6	-0.53	174.6	1.28	174.6	4.88	174.6	3.66	174.6	0.29	174.6	1.98	174.6	-2.75	174.6	3	174.6	2.46	174.6	-0.57	174.6	-0.45	174.6	1.48	174.6	-4.8	174.6	2.16	174.6	1.14	174.6	0.36	174.6	5.21	174.6	4.1	174.6	2.36	174.6	1.27	174.6	5.69	174.6	3.04
175.5	0.57	175.5	-1.08	175.5	2.01	175.5	-3.06	175.5	0.8	175.5	5.31	175.5	-0.63	175.5	-1.09	175.5	0.58	175.5	-2.62	175.5	2.21	175.5	3.39	175.5	-0.88	175.5	-1.28	175.5	-0.19	175.5	-2.85	175.5	1.25	175.5	2.93	175.5	-1.83	175.5	4.1	175.5	4.92	175.5	2.98	175.5	3.32	175.5	5.14	175.5	-0.49
176.4	2.84	176.4	-2.95	176.4	3.48	176.4	0.27	176.4	2.52	176.4	1.52	176.4	1.69	176.4	0.69	176.4	1.87	176.4	0.01	176.4	2.33	176.4	0.96	176.4	-3.79	176.4	1.7	176.4	0.88	176.4	-2.92	176.4	-0.72	176.4	-1.28	176.4	-2.97	176.4	2.04	176.4	2.34	176.4	0.06	176.4	4.99	176.4	1.06	176.4	0.71
177.3	-0.73	177.3	-2.5	177.3	0.37	177.3	-5	177.3	-0.57	177.3	4.74	177.3	0.46	177.3	2.72	177.3	0.45	177.3	-3.06	177.3	-1.92	177.3	3.62	177.3	-0.27	177.3	1.52	177.3	0.7	177.3	-2.93	177.3	-3.23	177.3	0.75	177.3	0.22	177.3	2.1	177.3	5.39	177.3	1.48	177.3	1.4	177.3	3.07	177.3	2.25
178.2	-0.63	178.2	-0.55	178.2	2.08	178.2	-2.93	178.2	3.74	178.2	3.34	178.2	0.32	178.2	2.64	178.2	2.03	178.2	-2.15	178.2	1.39	178.2	3.16	178.2	0	178.2	0.23	178.2	1.63	178.2	-2.65	178.2	0.19	178.2	1.2	178.2	-0.61	178.2	3.8	178.2	3.76	178.2	2.49	178.2	2.44	178.2	4.69	178.2	1.28
179.1	2.81	179.1	-0.88	179.1	4.82	179.1	0.26	179.1	2.38	179.1	2.94	179.1	1.54	179.1	0.62	179.1	4.2	179.1	-3.07	179.1	-0.56	179.1	0.56	179.1	0.77	179.1	0.15	179.1	0.5	179.1	-3.4	179.1	-0.03	179.1	1.06	179.1	1.02	179.1	1.96	179.1	5.05	179.1	2.33	179.1	3.52	179.1	2.32	179.1	0.66
180	2.39	180	-0.8	180	2.37	180	-1.7	180	-0.13	180	3.25	180	0.46	180	0.93	180	1.61	180	-2.93	180	-0.74	180	3.44	180	-2.43	180	0.11	180	-1.44	180	0.14	180	0.3	180	2.5	180	-0.76	180	0.52	180	2.84	180	2.72	180	3.22	180	4.83	180	-0.96
180.9	-0.5	180.9	-1.19	180.9	3.58	180.9	-1.24	180.9	1.51	180.9	3.31	180.9	2.91	180.9	2.71	180.9	3.25	180.9	-2.51	180.9	0.96	180.9	3.44	180.9	1.65	180.9	1.21	180.9	0.89	180.9	-3.2	180.9	-1.67	180.9	2.85	180.9	-2.08	180.9	1.86	180.9	4.45	180.9	1.48	180.9	0.58	180.9	6.66	180.9	-1.51
181.8	0.25	181.8	-1.6	181.8	0.98	181.8	-0.87	181.8	0.92	181.8	2.12	181.8	4.45	181.8	1.09	181.8	1.12	181.8	-2.55	181.8	0.82	181.8	1.01	181.8	0.91	181.8	1.07	181.8	1.39	181.8	-2.9	181.8	0.62	181.8	-0.33	181.8	-0.41	181.8	3.34	181.8	4.26	181.8	1.14	181.8	2.03	181.8	4.02	181.8	0.47
182.7	1.29	182.7	-0.79	182.7	0.98	182.7	-1.27	182.7	1.56	182.7	2.35	182.7	2.02	182.7	1.38	182.7	1.99	182.7	-5.55	182.7	0.36	182.7	3.38	182.7	1.69	182.7	2.78	182.7	0.12	182.7	-6.1	182.7	-0.71	182.7	0.83	182.7	0.87	182.7	4.2	182.7	6.84	182.7	0.76	182.7	3.16	182.7	4.3	182.7	0.13
183.6	1.7	183.6	-2.73	183.6	3.47	183.6	-1.76	183.6	2.06	183.6	1.17	183.6	0.01	183.6	-0.04	183.6	3.18	183.6	-3.35	183.6	-1.45	183.6	1.21	183.6	-2.35	183.6	1.17	183.6	0.31	183.6	-3.62	183.6	-0.08	183.6	1.27	183.6	-0.91	183.6	2.01	183.6	3.54	183.6	2.67	183.6	3.02	183.6	6.85	183.6	1.74
184.5	-0.43	184.5	1.38	184.5	0.49	184.5	-0.37	184.5	3.04	184.5	1.57	184.5	2.5	184.5	2.98	184.5	-0.68	184.5	-0.69	184.5	1.09	184.5	1.18	184.5	2.48	184.5	0.85	184.5	0.92	184.5	-3.07	184.5	0.77	184.5	1.17	184.5	-0.05	184.5	2.85	184.5	6.25	184.5	1.62	184.5	2.76	184.5	1.52	184.5	-2.22
185.4	0.22	185.4	-0.28	185.4	3.14	185.4	-3.03	185.4	-0.61	185.4	4.27	185.4	2.13	185.4	0.2	185.4	1.69	185.4	-2.83	185.4	0.94	185.4	4.32	185.4	0.62	185.4	-1.51	185.4	2.43	185.4	-3.64	185.4	0.7	185.4	1.99	185.4	-0.21	185.4	3.91	185.4	5.09	185.4	2.86	185.4	4.09	185.4	5.43	185.4	0.48
186.3	1.06	186.3	-1.43	186.3	4.23	186.3	1.08	186.3	0.98	186.3	3.34	186.3	2.75	186.3	-0.36	186.3	2.7	186.3	0.25	186.3	1.73	186.3	2.52	186.3	3.07	186.3	0.8	186.3	-0.32	186.3	-3.85	186.3	0.82	186.3	2.09	186.3	0.46	186.3	2.15	186.3	4.6	186.3	2.84	186.3	2.62	186.3	1.62	186.3	1.95
187.2	1.79	187.2	-4.04	187.2	3.69	187.2	-0.74	187.2	1.69	187.2	3.59	187.2	3.55	187.2	1.16	187.2	1.32	187.2	-3.95	187.2	0.83	187.2	3.85	187.2	1.44	187.2	0.92	187.2	-1.12	187.2	-4.57	187.2	1.28	187.2	2.67	187.2	0.72	187.2	3.42	187.2	4.02	187.2	0.09	187.2	4.55	187.2	5.66	187.2	2.13
188.1	1	188.1	0.55	188.1	4.49	188.1	-0.68	188.1	0.22	188.1	5.41	188.1	3.66	188.1	3.51	188.1	2.38	188.1	-2.74	188.1	0.24	188.1	2.03	188.1	1.26	188.1	-0.86	188.1	1.79	188.1	-4.03	188.1	-0.53	188.1	1.9	188.1	0.64	188.1	2.03	188.1	4.54	188.1	0.65	188.1	2.65	188.1	3.89	188.1	-0.18
189	0.17	189	-2.15	189	2.81	189	-1.83	189	0.82	189	5.12	189	-0.1	189	-0.05	189	3.28	189	-0.85	189	2.48	189	3.78	189	-0.29	189	-0.67	189	1.56	189	-4.6	189	1.8	189	2.33	189	-0.62	189	4	189	2.9	189	2.52	189	1.88	189	3.46	189	-0.02
189.9	-0.36	189.9	-1.83	189.9	3.98	189.9	-1.9	189.9	1.93	189.9	0.03	189.9	0.38	189.9	1.16	189.9	0.64	189.9	-1.29	189.9	1.15	189.9	0.98	189.9	-0.79	189.9	2.23	189.9	-0.44	189.9	-1.6	189.9	-2.32	189.9	1.44	189.9	0.08	189.9	4.54	189.9	3.51	189.9	0.99	189.9	0.49	189.9	4.78	189.9	-0.02
190.8	1.44	190.8	-3.31	190.8	3.63	190.8	0.24	190.8	0.72	190.8	1.21	190.8	2.63	190.8	0.78	190.8	2	190.8	-0.72	190.8	-0.52	190.8	2.64	190.8	0.2	190.8	0.63	190.8	0.77	190.8	-2.13	190.8	-0.45	190.8	1.15	190.8	0.96	190.8	2.65	190.8	3.94	190.8	0.93	190.8	3.12	190.8	2.61	190.8	0.05
191.7	-0.75	191.7	-1	191.7	3.82	191.7	-1.84	191.7	1.6	191.7	3.17	191.7	1.15	191.7	-0.08	191.7	2.33	191.7	-1.08	191.7	-0.64	191.7	0.7	191.7	-0.85	191.7	-0.79	191.7	-1.2	191.7	-2.13	191.7	-2.82	191.7	-1.17	191.7	0.06	191.7	4.09	191.7	4.47	191.7	2.86	191.7	1.29	191.7	4.3	191.7	-0.17
192.6	1.68	192.6	-1.39	192.6	4.37	192.6	-2.84	192.6	1.49	192.6	6.12	192.6	4.87	192.6	1.31	192.6	1.42	192.6	-1.18	192.6	-1.89	192.6	2.23	192.6	2.95	192.6	2.27	192.6	0.87	192.6	-2.43	192.6	-1.81	192.6	0.92	192.6	2.11	192.6	3.28	192.6	3.35	192.6	0.86	192.6	1.58	192.6	3.44	192.6	1.84
193.5	-1.79	193.5	-1.05	193.5	4.2	193.5	-4.28	193.5	1.13	193.5	4.85	193.5	0.68	193.5	3.94	193.5	3.07	193.5	-3.47	193.5	4.73	193.5	2.57	193.5	0.41	193.5	2.67	193.5	-0.28	193.5	-5.05	193.5	1.85	193.5	-0.66	193.5	-2.15	193.5	2.81	193.5	5	193.5	0.17	193.5	3.04	193.5	2.82	193.5	-1.59
194.4	0.97	194.4	-0.86	194.4	1.68	194.4	-0.87	194.4	2.26	194.4	4.1	194.4	3.03	194.4	2.51	194.4	1.38	194.4	-2.79	194.4	1.55	194.4	1.35	194.4	0.18	194.4	2.22	194.4	0.18	194.4	-3.72	194.4	-0.55	194.4	2.05	194.4	0.29	194.4	0.46	194.4	4.93	194.4	1.47	194.4	3.5	194.4	6.95	194.4	0.7
195.3	-0.02	195.3	-0.78	195.3	3.91	195.3	-1.09	195.3	3.65	195.3	3.51	195.3	2.81	195.3	1.73	195.3	2.81	195.3	0.3	195.3	1.12	195.3	2.26	195.3	0.93	195.3	1.21	195.3	0.84	195.3	-2.38	195.3	-0.35	195.3	4.32	195.3	1.66	195.3	3.04	195.3	5.35	195.3	2.06	195.3	3.45	195.3	5.01	195.3	0.5
196.2	0.34	196.2	-0.26	196.2	2.77	196.2	-2.34	196.2	4.51	196.2	4.77	196.2	1.88	196.2	2.93	196.2	1.54	196.2	-2.22	196.2	1.26	196.2	1.57	196.2	1.97	196.2	1	196.2	1.18	196.2	-5.3	196.2	-3.07	196.2	2.8	196.2	1.11	196.2	1.39	196.2	4.77	196.2	0.55	196.2	1.62	196.2	6.18	196.2	1.47
197.1	1.34	197.1	-2.88	197.1	5	197.1	-1.22	197.1	1.34	197.1	4.13	197.1	3.84	197.1	1.82	197.1	2.63	197.1	-1.41	197.1	1.16	197.1	0.53	197.1	1	197.1	1.9	197.1	-0.41	197.1	-3.04	197.1	-1.05	197.1	-0.36	197.1	-0.84	197.1	2.76	197.1	3.98	197.1	2.46	197.1	1.52	197.1	3.31	197.1	-0.81
198	2.4	198	-2.66	198	3.98	198	-2.65	198	3.24	198	1.42	198	1.61	198	1.48	198	2.2	198	-0.94	198	-0.82	198	2.83	198	0.11	198	0.47	198	0.98	198	-5.05	198	-0.03	198	1.83	198	0.36	198	2.44	198	5.04	198	0.72	198	2.49	198	3.89	198	0.75
198.9	0.04	198.9	-2.2	198.9	2.99	198.9	-1.37	198.9	0.69	198.9	2.78	198.9	1.19	198.9	1.69	198.9	3.53	198.9	-2.91	198.9	-0.53	198.9	3.17	198.9	0.28	198.9	0.08	198.9	1.35	198.9	-4.61	198.9	-0.58	198.9	1.57	198.9	3.44	198.9	1.4	198.9	5.4	198.9	1.68	198.9	1.25	198.9	5.74	198.9	2.39
199.8	1.07	199.8	0.54	199.8	3.32	199.8	2.06	199.8	-1.62	199.8	3.54	199.8	2.59	199.8	2.1	199.8	1.62	199.8	-0.06	199.8	0.35	199.8	4.13	199.8	1.34	199.8	1.27	199.8	0.44	199.8	-2.24	199.8	-1.14	199.8	2.26	199.8	0.33	199.8	3.21	199.8	4.6	199.8	1.86	199.8	0.3	199.8	3.83	199.8	-1.54
200.7	3.18	200.7	0.88	200.7	4.45	200.7	-3.24	200.7	1.64	200.7	1.65	200.7	2.49	200.7	1.21	200.7	1.27	200.7	0.4	200.7	0.63	200.7	2.19	200.7	0.11	200.7	-0.7	200.7	0.41	200.7	-2.03	200.7	-1.25	200.7	0.48	200.7	-0.62	200.7	3.94	200.7	4.95	200.7	1.55	200.7	1.44	200.7	6.05	200.7	0.37
201.6	0.86	201.6	0.6	201.6	2.53	201.6	2.26	201.6	2.61	201.6	4.2	201.6	0.15	201.6	2	201.6	2.65	201.6	-1.22	201.6	0.68	201.6	2.69	201.6	-0.29	201.6	-0.2	201.6	0.82	201.6	-3.6	201.6	-1.05	201.6	-0.46	201.6	2.05	201.6	2.67	201.6	4.58	201.6	2.71	201.6	3.01	201.6	2.67	201.6	1.12
202.5	1.42	202.5	-1.6	202.5	0.57	202.5	-1.04	202.5	-3.06	202.5	3.68	202.5	4.41	202.5	2.45	202.5	3.32	202.5	-2.94	202.5	0.01	202.5	1.71	202.5	1.65	202.5	-2.13	202.5	-1.33	202.5	-4.42	202.5	-1.61	202.5	-0.07	202.5	-0.41	202.5	1.57	202.5	5.6	202.5	-0.07	202.5	2.61	202.5	5.44	202.5	0.82
203.4	-0.15	203.4	-1.89	203.4	2.32	203.4	-0.96	203.4	1.76	203.4	2.48	203.4	2.62	203.4	1.89	203.4	1.69	203.4	-4.05	203.4	0.65	203.4	3.56	203.4	1.06	203.4	1.34	203.4	-0.52	203.4	-4.8	203.4	0.93	203.4	2.67	203.4	-1.8	203.4	4.32	203.4	3.38	203.4	2.03	203.4	4	203.4	5.31	203.4	0.04
204.3	0.24	204.3	-2.7	204.3	1.51	204.3	-2.97	204.3	1.78	204.3	2.63	204.3	1.88	204.3	0.73	204.3	2.71	204.3	-3.85	204.3	-0.74	204.3	2.63	204.3	1.38	204.3	0.5	204.3	0.17	204.3	-7.28	204.3	-1.29	204.3	-0.3	204.3	0.39	204.3	3.75	204.3	3.63	204.3	1.61	204.3	2.42	204.3	4.37	204.3	-1.53
205.2	0.75	205.2	-0.17	205.2	4.87	205.2	-2.63	205.2	-1.18	205.2	1.07	205.2	0.4	205.2	2.49	205.2	3.02	205.2	-4.23	205.2	-0.41	205.2	3.03	205.2	-2.47	205.2	0.93	205.2	-2.02	205.2	-3.62	205.2	-1.31	205.2	3.48	205.2	-0.64	205.2	3.81	205.2	2.66	205.2	3.2	205.2	1.31	205.2	4.39	205.2	0.38
206.1	0.52	206.1	-1.97	206.1	2.93	206.1	2.17	206.1	2.95	206.1	7.02	206.1	3.09	206.1	1	206.1	2.96	206.1	-1.41	206.1	1.37	206.1	4.68	206.1	1.85	206.1	0.6	206.1	0.16	206.1	-3.08	206.1	1.72	206.1	1.83	206.1	0.47	206.1	2.78	206.1	6.01	206.1	2.46	206.1	4.07	206.1	6.86	206.1	-0.04
207	1.9	207	-1.72	207	4.65	207	-1.68	207	1.91	207	4.3	207	2.74	207	0.6	207	3.18	207	-2.52	207	0.54	207	2.79	207	1.37	207	0.49	207	1.8	207	-3.6	207	1.85	207	0.21	207	0.84	207	1.18	207	6.15	207	1.86	207	1.7	207	4.36	207	0.54
207.9	4.02	207.9	-1.28	207.9	1.7	207.9	-1.74	207.9	2.35	207.9	4.76	207.9	6.01	207.9	0.32	207.9	3.29	207.9	-4.53	207.9	1.66	207.9	2.99	207.9	1.84	207.9	-0.87	207.9	-3.67	207.9	-6.11	207.9	0.46	207.9	1.96	207.9	-0.36	207.9	3.78	207.9	4.26	207.9	2.98	207.9	3.85	207.9	6.17	207.9	0.87
208.8	1.56	208.8	-0.83	208.8	4.56	208.8	-1.47	208.8	2.72	208.8	5.64	208.8	3.23	208.8	2.78	208.8	2.59	208.8	-2.19	208.8	1.82	208.8	3.32	208.8	0.16	208.8	1.97	208.8	1.44	208.8	-4	208.8	1.48	208.8	0.55	208.8	-0.03	208.8	4.21	208.8	4.37	208.8	3.29	208.8	3.49	208.8	5.77	208.8	0.77
209.7	-1.88	209.7	1.54	209.7	6.87	209.7	-0.3	209.7	1.93	209.7	6.78	209.7	-0.3	209.7	2.22	209.7	5.4	209.7	-2.19	209.7	3.37	209.7	3.88	209.7	1.41	209.7	0.28	209.7	0.04	209.7	-3.28	209.7	2.49	209.7	1.59	209.7	0.98	209.7	2.77	209.7	2.57	209.7	2.76	209.7	3.99	209.7	3.2	209.7	-0.56
210.6	0.34	210.6	-1.44	210.6	0.5	210.6	-0.8	210.6	3.1	210.6	0.59	210.6	2.74	210.6	3.14	210.6	0.32	210.6	-1.01	210.6	3.66	210.6	4.35	210.6	-0.67	210.6	1.01	210.6	-2.16	210.6	-1.68	210.6	1.6	210.6	1.41	210.6	2.21	210.6	2.84	210.6	5.79	210.6	0.63	210.6	2.01	210.6	4.9	210.6	-0.37
211.5	2.3	211.5	-0.24	211.5	1.33	211.5	-2.16	211.5	1.03	211.5	3.87	211.5	2.54	211.5	3.73	211.5	2.91	211.5	-2.81	211.5	2.74	211.5	0.28	211.5	0.81	211.5	2.07	211.5	1.76	211.5	-5.07	211.5	1.08	211.5	0.68	211.5	1.01	211.5	3.45	211.5	6.17	211.5	2.3	211.5	3.53	211.5	2.16	211.5	0.16
212.4	0.48	212.4	-0.62	212.4	2.55	212.4	-1.06	212.4	2.11	212.4	4.12	212.4	1.11	212.4	2.79	212.4	2.45	212.4	-1.29	212.4	-0.4	212.4	3.96	212.4	-2	212.4	0.79	212.4	3.1	212.4	-2.61	212.4	-0.79	212.4	3.2	212.4	1.62	212.4	4.12	212.4	6.05	212.4	4.48	212.4	3.29	212.4	3.83	212.4	1.26
213.3	1.23	213.3	-1.57	213.3	3.61	213.3	-2.01	213.3	0.61	213.3	6.36	213.3	2.67	213.3	1.3	213.3	0.72	213.3	-0.96	213.3	-0.27	213.3	2.83	213.3	-1.11	213.3	0.92	213.3	-1	213.3	-3.18	213.3	-2.69	213.3	0.8	213.3	-0.04	213.3	3.43	213.3	4.19	213.3	2.79	213.3	1.86	213.3	5.24	213.3	2.33
214.2	0.3	214.2	0.21	214.2	3.33	214.2	-1.72	214.2	2.22	214.2	4.66	214.2	4.43	214.2	-0.06	214.2	1.61	214.2	-0.73	214.2	-1.11	214.2	3.67	214.2	1.1	214.2	0.1	214.2	-0.4	214.2	-6.01	214.2	-0.13	214.2	1.92	214.2	-1.57	214.2	3.87	214.2	4.44	214.2	3.93	214.2	3.3	214.2	4.96	214.2	-0.4
215.1	3.04	215.1	-3.82	215.1	3.96	215.1	-1.57	215.1	1.58	215.1	4.64	215.1	3.6	215.1	0.82	215.1	2.47	215.1	-3.55	215.1	2.44	215.1	3.43	215.1	2.58	215.1	0.19	215.1	-0.02	215.1	-3.35	215.1	0.74	215.1	1.21	215.1	2.46	215.1	2.25	215.1	4.69	215.1	2.38	215.1	5.15	215.1	2.5	215.1	1.34
216	-1.07	216	-1.55	216	3.88	216	-1.18	216	1.51	216	3.68	216	0.87	216	2.35	216	3.76	216	-3.08	216	1.68	216	1.9	216	0.19	216	1.94	216	-1.04	216	-6.1	216	-2.8	216	4.39	216	2.67	216	4.75	216	4.63	216	2.5	216	2.35	216	5.36	216	2.87
216.9	3.09	216.9	-1.07	216.9	2.89	216.9	0.39	216.9	2.59	216.9	6.3	216.9	1.55	216.9	2.64	216.9	-0.13	216.9	-4.01	216.9	2.07	216.9	0.19	216.9	-1.09	216.9	-0.06	216.9	-1.03	216.9	-2.19	216.9	1.11	216.9	-0.15	216.9	0.65	216.9	2.69	216.9	4.82	216.9	3.21	216.9	3.15	216.9	4.8	216.9	-0.19
217.8	-0.11	217.8	-2.65	217.8	4.03	217.8	-2.02	217.8	1.89	217.8	2.42	217.8	0.2	217.8	3.83	217.8	0.39	217.8	-2.67	217.8	0.22	217.8	1.94	217.8	-0.93	217.8	0.39	217.8	-1.43	217.8	-3.31	217.8	-1.11	217.8	1.66	217.8	-0.46	217.8	2.95	217.8	4.7	217.8	3.06	217.8	-0.16	217.8	2.47	217.8	-0.61
218.7	0.82	218.7	-0.78	218.7	2.21	218.7	-3.73	218.7	3.13	218.7	4.61	218.7	1.36	218.7	2.65	218.7	2.09	218.7	-4.23	218.7	2.84	218.7	5.21	218.7	-0.43	218.7	3	218.7	0.31	218.7	-4.95	218.7	-1.33	218.7	1.48	218.7	-1.35	218.7	5.06	218.7	6.11	218.7	0.04	218.7	2.32	218.7	6.61	218.7	2.26
219.6	1.67	219.6	-2.61	219.6	2.08	219.6	-2.1	219.6	2.32	219.6	2.35	219.6	2.02	219.6	3.62	219.6	1.99	219.6	-1.16	219.6	-0.6	219.6	2.14	219.6	1.57	219.6	-1.36	219.6	0.57	219.6	-2.29	219.6	-4.09	219.6	1.46	219.6	0.73	219.6	1.04	219.6	4.45	219.6	3.23	219.6	0.27	219.6	4.65	219.6	1.17
220.5	0.42	220.5	-2.48	220.5	4.31	220.5	-0.6	220.5	3.09	220.5	3.27	220.5	-0.52	220.5	-0.37	220.5	-0.21	220.5	-3.65	220.5	2.23	220.5	2.55	220.5	-0.68	220.5	-1.28	220.5	-2.57	220.5	-5.92	220.5	-1.18	220.5	1.08	220.5	1.1	220.5	3.28	220.5	4.33	220.5	1.29	220.5	3.01	220.5	6.82	220.5	-0.14
221.4	2.96	221.4	-2.77	221.4	2.68	221.4	2.82	221.4	1.19	221.4	4.81	221.4	1.32	221.4	2.4	221.4	4.32	221.4	1.82	221.4	2.94	221.4	3.44	221.4	-2.17	221.4	0.29	221.4	0.53	221.4	-4.19	221.4	0.1	221.4	1.33	221.4	0.2	221.4	1.86	221.4	4.06	221.4	-0.01	221.4	1.33	221.4	4.81	221.4	-1.17
222.3	2.75	222.3	-0.25	222.3	1.16	222.3	-0.69	222.3	2.1	222.3	3.05	222.3	2.09	222.3	2.07	222.3	1.26	222.3	-1.66	222.3	2.53	222.3	2.67	222.3	0.74	222.3	1.45	222.3	1.04	222.3	-3.57	222.3	-0.56	222.3	0.79	222.3	1.88	222.3	1.92	222.3	5.09	222.3	2.84	222.3	1.28	222.3	2.74	222.3	-1.38
223.2	0.11	223.2	0.25	223.2	5.25	223.2	-1.55	223.2	2.06	223.2	4.82	223.2	1.73	223.2	3.12	223.2	5.41	223.2	-0.96	223.2	2.84	223.2	1.52	223.2	1.34	223.2	-0.03	223.2	1.33	223.2	-3.59	223.2	0.39	223.2	0.85	223.2	1.79	223.2	3.07	223.2	4.17	223.2	1.3	223.2	2.86	223.2	4.02	223.2	1.37
224.1	2.63	224.1	-4.43	224.1	5.67	224.1	-1.26	224.1	1.22	224.1	3.66	224.1	1.76	224.1	-0.6	224.1	4.32	224.1	-1.61	224.1	1.93	224.1	2.84	224.1	-1.33	224.1	0.49	224.1	1.12	224.1	-4.03	224.1	1.39	224.1	1.93	224.1	2.05	224.1	3.02	224.1	4.71	224.1	1.35	224.1	2.48	224.1	5.84	224.1	0.75
225	1.5	225	-0.55	225	3.16	225	-0.04	225	1.57	225	5.05	225	2.12	225	1.48	225	0.3	225	-1.91	225	3.53	225	1.22	225	0.52	225	0.3	225	-2.88	225	-3.36	225	2.08	225	0.8	225	2.02	225	3.58	225	2.61	225	2.78	225	2.88	225	5.24	225	0.73
225.9	-0.41	225.9	0.7	225.9	1.4	225.9	-0.43	225.9	1.04	225.9	3.06	225.9	2.64	225.9	3.57	225.9	1.08	225.9	-1.78	225.9	1.22	225.9	2.18	225.9	0.08	225.9	2.82	225.9	-0.84	225.9	-3.18	225.9	0.85	225.9	-1.07	225.9	0.56	225.9	4.17	225.9	4.33	225.9	2.66	225.9	2.02	225.9	2.21	225.9	1.46
226.8	-1.09	226.8	-0.28	226.8	4.64	226.8	-1.91	226.8	2.43	226.8	1.81	226.8	2.34	226.8	2.98	226.8	3.47	226.8	-0.38	226.8	0.78	226.8	1.31	226.8	1.72	226.8	0.12	226.8	2.03	226.8	-2.4	226.8	1.66	226.8	-0.26	226.8	0.53	226.8	1.31	226.8	6.36	226.8	1.61	226.8	3.61	226.8	4.35	226.8	0.33
227.7	2.91	227.7	-1.26	227.7	2.97	227.7	-0.9	227.7	2.43	227.7	3.07	227.7	2.65	227.7	2.17	227.7	4.97	227.7	-2.76	227.7	2.17	227.7	2.27	227.7	0.27	227.7	-0.53	227.7	0.83	227.7	-3.94	227.7	1.11	227.7	0.8	227.7	-1.54	227.7	3.6	227.7	5.56	227.7	1.8	227.7	4.11	227.7	6.99	227.7	1.3
228.6	1.76	228.6	-0.76	228.6	4.77	228.6	-0.56	228.6	0.92	228.6	3.12	228.6	1.22	228.6	-0.19	228.6	1.8	228.6	-1.82	228.6	1.68	228.6	3.89	228.6	-0.77	228.6	-0.12	228.6	-0.51	228.6	-4.92	228.6	0.44	228.6	2.01	228.6	-2.13	228.6	2.43	228.6	6.68	228.6	1.7	228.6	2.27	228.6	6.76	228.6	-0.51
229.5	-0.08	229.5	-1.96	229.5	4.94	229.5	-0.48	229.5	2.54	229.5	3.18	229.5	3.3	229.5	3.88	229.5	2.33	229.5	-1.3	229.5	-0.88	229.5	4.03	229.5	0.82	229.5	2.74	229.5	0.21	229.5	-1.4	229.5	-1.98	229.5	1.62	229.5	-0.99	229.5	1.85	229.5	7.3	229.5	4.98	229.5	3.9	229.5	3.02	229.5	-0.13
230.4	1.46	230.4	2.23	230.4	2.7	230.4	-2	230.4	0.73	230.4	4.46	230.4	0.22	230.4	3.34	230.4	-0.65	230.4	-3.09	230.4	0.94	230.4	3.73	230.4	-1.66	230.4	-0.53	230.4	2.09	230.4	-2.99	230.4	0.39	230.4	2.17	230.4	3.12	230.4	0.63	230.4	6.22	230.4	2.26	230.4	2.77	230.4	3.3	230.4	2.47
231.3	0.33	231.3	-1.59	231.3	2.5	231.3	-1.89	231.3	2.26	231.3	4.16	231.3	3.73	231.3	1.52	231.3	3.05	231.3	-2.14	231.3	0.51	231.3	2.26	231.3	-0.01	231.3	-1.4	231.3	1.66	231.3	-3.53	231.3	-1.13	231.3	0.28	231.3	-1.06	231.3	2.82	231.3	6.82	231.3	2.79	231.3	0.53	231.3	4.71	231.3	-0.03
232.2	1.09	232.2	1.19	232.2	3.29	232.2	-0.58	232.2	1.61	232.2	3.39	232.2	0.32	232.2	3.1	232.2	4.66	232.2	-1.1	232.2	1.11	232.2	3.62	232.2	-2.39	232.2	0.58	232.2	2.1	232.2	-3.32	232.2	1.06	232.2	2	232.2	0.78	232.2	2.01	232.2	5.98	232.2	1.84	232.2	3.22	232.2	6.07	232.2	2.16
233.1	-0.6	233.1	-3	233.1	4.01	233.1	-1.04	233.1	3.52	233.1	4.31	233.1	1.41	233.1	0.29	233.1	3.16	233.1	-3.05	233.1	2.38	233.1	3.67	233.1	0.12	233.1	-0.34	233.1	-0.01	233.1	-4.09	233.1	-2.04	233.1	1.74	233.1	0.47	233.1	5.36	233.1	4.35	233.1	0.84	233.1	2.16	233.1	3.52	233.1	-1.18
234	2.63	234	-0.6	234	4.17	234	-1.96	234	3.78	234	3.79	234	2.38	234	5.12	234	2.2	234	-3.79	234	0.06	234	1.71	234	-0.98	234	0.73	234	1.26	234	-3.28	234	-3.44	234	0.36	234	0.9	234	3.16	234	4.64	234	5.23	234	1.63	234	7.41	234	-0.5
234.9	0.15	234.9	0.32	234.9	4.13	234.9	-2.12	234.9	3.45	234.9	5.42	234.9	0.45	234.9	2.03	234.9	2.07	234.9	-4	234.9	2.56	234.9	2.77	234.9	0.32	234.9	-1.33	234.9	-1.14	234.9	-3.16	234.9	-1.1	234.9	0.75	234.9	2.16	234.9	1.7	234.9	4.89	234.9	3.58	234.9	1.36	234.9	2.67	234.9	-0.08
235.8	-1.72	235.8	-0.8	235.8	3.21	235.8	-3.74	235.8	2.26	235.8	4.65	235.8	0.35	235.8	4.34	235.8	1.66	235.8	-3.63	235.8	1.55	235.8	1.94	235.8	-0.47	235.8	1.08	235.8	-1.04	235.8	-5.3	235.8	0.86	235.8	-0.53	235.8	2.52	235.8	4.41	235.8	3.72	235.8	2.59	235.8	3.96	235.8	4.74	235.8	2.04
236.7	0.25	236.7	0.53	236.7	-0.08	236.7	-0.05	236.7	2.2	236.7	5.06	236.7	-0.56	236.7	3.21	236.7	2.23	236.7	-0.18	236.7	-0.5	236.7	3.48	236.7	-1.25	236.7	1.1	236.7	-1.52	236.7	-3.2	236.7	-0.77	236.7	1.76	236.7	-1.7	236.7	3.39	236.7	3.99	236.7	1.93	236.7	2.89	236.7	7.91	236.7	-0.81
237.6	3.83	237.6	-1.75	237.6	6.09	237.6	-1.13	237.6	2.89	237.6	3.96	237.6	3.53	237.6	3.11	237.6	2.68	237.6	-4.44	237.6	2.42	237.6	5.25	237.6	0.44	237.6	-0.09	237.6	1.84	237.6	-4.39	237.6	0.39	237.6	2.28	237.6	-0.03	237.6	2.38	237.6	6.06	237.6	1.93	237.6	2.42	237.6	4.96	237.6	1.88
238.5	0.81	238.5	-3.17	238.5	5.19	238.5	-2.45	238.5	0.7	238.5	5.37	238.5	4	238.5	2.19	238.5	3.77	238.5	-2.82	238.5	1.86	238.5	3.82	238.5	3.03	238.5	0.73	238.5	1.8	238.5	-4.26	238.5	0.13	238.5	-0.64	238.5	1.41	238.5	2.73	238.5	4.74	238.5	4.01	238.5	2.11	238.5	2.32	238.5	-0.64
239.4	2.96	239.4	-3.86	239.4	2.21	239.4	-0.87	239.4	0.4	239.4	2.93	239.4	1.53	239.4	0.66	239.4	2.52	239.4	-2.46	239.4	1.65	239.4	2.39	239.4	-0.19	239.4	-1.77	239.4	-0.04	239.4	-4.36	239.4	-0.12	239.4	3.44	239.4	0.37	239.4	2.17	239.4	6.29	239.4	2.13	239.4	3.79	239.4	4.82	239.4	-0.96
240.3	-0.34	240.3	-3.98	240.3	4.07	240.3	0.72	240.3	1.88	240.3	5.67	240.3	4.12	240.3	0.38	240.3	1.82	240.3	-1.51	240.3	1.75	240.3	1.87	240.3	0.16	240.3	0.28	240.3	-0.64	240.3	-3.67	240.3	0.98	240.3	-0.88	240.3	1.05	240.3	6.1	240.3	5.65	240.3	-0.32	240.3	4.28	240.3	4.99	240.3	1
241.2	1.49	241.2	-3.17	241.2	2.4	241.2	-1.65	241.2	3.93	241.2	3.58	241.2	4.2	241.2	-1.33	241.2	3.89	241.2	-2.55	241.2	3	241.2	3.37	241.2	0.51	241.2	-2.65	241.2	0.8	241.2	-5	241.2	-1.64	241.2	-1.95	241.2	-0.54	241.2	3.3	241.2	5.39	241.2	4.05	241.2	1.97	241.2	2.32	241.2	-0.72
242.1	3.1	242.1	-0.71	242.1	3.12	242.1	-0.8	242.1	3.59	242.1	3.77	242.1	4.28	242.1	1.41	242.1	2.96	242.1	-2.5	242.1	-0.26	242.1	4.28	242.1	-2.49	242.1	-0.95	242.1	-1.09	242.1	-6.84	242.1	-2.59	242.1	2.82	242.1	-1.04	242.1	2.62	242.1	4.32	242.1	2.16	242.1	4.29	242.1	5.11	242.1	0.82
243	-0.57	243	1.5	243	4.42	243	-2.29	243	-0.08	243	5.27	243	4.18	243	2.79	243	4.63	243	-4.63	243	0.49	243	1.53	243	0.74	243	-1.17	243	2.88	243	-3.03	243	1.48	243	1.5	243	-1.5	243	3.98	243	5.55	243	3.9	243	4.06	243	4.95	243	-0.9
243.9	2.04	243.9	-1.98	243.9	5.9	243.9	-1.31	243.9	3.24	243.9	5	243.9	2	243.9	1.67	243.9	2.13	243.9	-1.51	243.9	1.26	243.9	3.36	243.9	1.41	243.9	-1.73	243.9	-0.76	243.9	-3.27	243.9	-0.77	243.9	1.81	243.9	-0.93	243.9	1.44	243.9	4.84	243.9	2.27	243.9	3.39	243.9	5.31	243.9	-0.79
244.8	2.66	244.8	-0.43	244.8	1.56	244.8	-0.24	244.8	1.21	244.8	2.76	244.8	2.31	244.8	0.85	244.8	1.56	244.8	-3.02	244.8	2.32	244.8	1.91	244.8	-1.33	244.8	-0.46	244.8	1.07	244.8	-2.87	244.8	1.91	244.8	2.01	244.8	-0.91	244.8	4.05	244.8	4.41	244.8	3.28	244.8	3.67	244.8	4.39	244.8	0.04
245.7	2.22	245.7	0.29	245.7	3.29	245.7	-4.22	245.7	2.74	245.7	5.32	245.7	2.93	245.7	0.51	245.7	4.95	245.7	-3.69	245.7	1.32	245.7	1.35	245.7	0.55	245.7	-1.18	245.7	1.13	245.7	-2.79	245.7	-1.4	245.7	2.17	245.7	0.86	245.7	0.84	245.7	6.53	245.7	2.14	245.7	2.58	245.7	4.94	245.7	-0.03
246.6	1.37	246.6	-1.66	246.6	2.75	246.6	-0.84	246.6	1.92	246.6	1.02	246.6	1.82	246.6	0.15	246.6	2.98	246.6	-1.66	246.6	0.4	246.6	1.21	246.6	-0.05	246.6	-1.93	246.6	0.17	246.6	-1.81	246.6	0.9	246.6	1.84	246.6	1.1	246.6	2.31	246.6	4.54	246.6	4.56	246.6	3.77	246.6	4.44	246.6	-0.14
247.5	1.12	247.5	-3.16	247.5	4.53	247.5	-1.3	247.5	0.08	247.5	5.83	247.5	1.55	247.5	1.45	247.5	3.9	247.5	-1.42	247.5	-0.82	247.5	4.57	247.5	-0.01	247.5	0.66	247.5	0.41	247.5	-3.62	247.5	-1.98	247.5	0.4	247.5	0.91	247.5	1.51	247.5	5.37	247.5	1.86	247.5	1.01	247.5	4.72	247.5	2.02
248.4	0.18	248.4	0.3	248.4	2.13	248.4	-1.68	248.4	2.31	248.4	4.37	248.4	1.7	248.4	1.12	248.4	-0.35	248.4	-1.78	248.4	1.17	248.4	2.94	248.4	-1.56	248.4	-1.34	248.4	-2.3	248.4	-4.29	248.4	-1.88	248.4	0.96	248.4	1.54	248.4	2.1	248.4	7.53	248.4	3.06	248.4	1.42	248.4	3.54	248.4	0.87
249.3	1.59	249.3	-1.05	249.3	2.91	249.3	-1.03	249.3	1.95	249.3	2.33	249.3	0.75	249.3	2.98	249.3	1.64	249.3	-1.86	249.3	1.58	249.3	2.23	249.3	-0.62	249.3	0.18	249.3	2.16	249.3	-4.07	249.3	-1.4	249.3	1.04	249.3	1.47	249.3	4.64	249.3	7.94	249.3	2.72	249.3	1.01	249.3	4.45	249.3	0.76
250.2	-0.42	250.2	-3.88	250.2	-1.41	250.2	-1.14	250.2	3.02	250.2	1.8	250.2	-0.59	250.2	4.56	250.2	1.67	250.2	-0.32	250.2	3.75	250.2	2.58	250.2	-1.92	250.2	0.63	250.2	0.58	250.2	-4.46	250.2	0.51	250.2	2.16	250.2	3.67	250.2	3.54	250.2	5.63	250.2	1.18	250.2	5.07	250.2	4.49	250.2	5.03
251.1	0.7	251.1	-2.29	251.1	2.38	251.1	1.18	251.1	3.42	251.1	3.84	251.1	3.62	251.1	0.54	251.1	2.15	251.1	-0.52	251.1	3.27	251.1	0.99	251.1	-0.44	251.1	0.02	251.1	2.22	251.1	-4.7	251.1	1.96	251.1	0.27	251.1	1.77	251.1	3.24	251.1	3.93	251.1	2.24	251.1	5.55	251.1	4.39	251.1	1.78
252	-0.95	252	-1.68	252	4.64	252	-1.84	252	3.29	252	0.83	252	0.82	252	1.15	252	0.92	252	-1.42	252	1.07	252	1.75	252	-0.63	252	-0.34	252	0.59	252	-2.7	252	-2.07	252	-0.01	252	-1.29	252	2.79	252	6.92	252	1.98	252	2.17	252	2.76	252	-1.29
252.9	2.84	252.9	-2.74	252.9	4.05	252.9	-1.23	252.9	2.61	252.9	6.18	252.9	2.78	252.9	-0.06	252.9	2.68	252.9	-1.27	252.9	0.72	252.9	5.36	252.9	2.05	252.9	0.92	252.9	-0.39	252.9	-6.37	252.9	-2.3	252.9	1.98	252.9	-0.15	252.9	4.32	252.9	4.38	252.9	1.73	252.9	3.02	252.9	2.87	252.9	-0.98
253.8	0.56	253.8	-0.94	253.8	6.81	253.8	-0.17	253.8	2.02	253.8	4.69	253.8	2.66	253.8	2.25	253.8	4.13	253.8	-0.92	253.8	1.23	253.8	4.62	253.8	2.4	253.8	-2.23	253.8	-1.36	253.8	-3.95	253.8	1.02	253.8	0.92	253.8	0.69	253.8	1.62	253.8	4.5	253.8	2.93	253.8	1.72	253.8	4.41	253.8	0.64
254.7	1.4	254.7	-0.88	254.7	2.43	254.7	-2.61	254.7	1.26	254.7	3.57	254.7	4.28	254.7	1.54	254.7	4.37	254.7	-2.3	254.7	1.16	254.7	4.8	254.7	0.54	254.7	-0.15	254.7	1.23	254.7	-6.1	254.7	0.07	254.7	2.4	254.7	-0.38	254.7	2.02	254.7	6.65	254.7	-1.56	254.7	5.56	254.7	5.22	254.7	0.63
255.6	-1.05	255.6	-2.63	255.6	5.42	255.6	-1.23	255.6	3.5	255.6	5.23	255.6	0.6	255.6	3.11	255.6	1.58	255.6	0.01	255.6	2.48	255.6	3.43	255.6	0.1	255.6	0.77	255.6	2.14	255.6	-2.37	255.6	-1.12	255.6	1.13	255.6	1.37	255.6	5.05	255.6	8.12	255.6	4.03	255.6	-0.39	255.6	7.54	255.6	2
256.5	0.43	256.5	-1.99	256.5	5.29	256.5	-1.9	256.5	1.58	256.5	4.56	256.5	3.11	256.5	4.29	256.5	3.71	256.5	-1.24	256.5	1.68	256.5	1.16	256.5	2.27	256.5	1.15	256.5	-0.29	256.5	-4.04	256.5	0.26	256.5	1.86	256.5	3.45	256.5	4.23	256.5	4.9	256.5	1.5	256.5	4.21	256.5	5.06	256.5	-0.2
257.4	1.04	257.4	-1.29	257.4	5.38	257.4	-3.68	257.4	1.15	257.4	3.8	257.4	1.38	257.4	1.49	257.4	2.27	257.4	-2.79	257.4	0.75	257.4	4.43	257.4	1.6	257.4	1.07	257.4	1.32	257.4	-2.82	257.4	-1.14	257.4	2.21	257.4	1.91	257.4	4.16	257.4	3.37	257.4	3.41	257.4	4.46	257.4	7.17	257.4	-0.82
258.3	-0.19	258.3	-3.45	258.3	1.65	258.3	-0.4	258.3	2.69	258.3	3.23	258.3	-0.59	258.3	1.5	258.3	0.67	258.3	-3.24	258.3	0.93	258.3	0.77	258.3	-1.27	258.3	1.03	258.3	-0.29	258.3	-3.49	258.3	-1.76	258.3	-0.35	258.3	-0.12	258.3	4.77	258.3	5.92	258.3	1.4	258.3	1.82	258.3	2.92	258.3	0.63
259.2	3.06	259.2	-1.86	259.2	2.48	259.2	-1.94	259.2	0.9	259.2	3.53	259.2	2.54	259.2	0.09	259.2	2.86	259.2	-3.93	259.2	-0.24	259.2	3.55	259.2	0.53	259.2	-0.55	259.2	0.96	259.2	-4	259.2	1.39	259.2	1.97	259.2	0.99	259.2	2.89	259.2	8	259.2	1.51	259.2	3.52	259.2	5.87	259.2	0.3
260.1	-0.04	260.1	-2	260.1	2.12	260.1	-1.09	260.1	2.84	260.1	3.32	260.1	3.75	260.1	1.94	260.1	1.51	260.1	-0.52	260.1	0.92	260.1	2.18	260.1	0.07	260.1	-1.16	260.1	1.63	260.1	-3.7	260.1	-0.61	260.1	0.59	260.1	0.58	260.1	4.8	260.1	4.51	260.1	2.31	260.1	4.13	260.1	4.99	260.1	-0.36
261	1.89	261	-0.71	261	3.45	261	0.05	261	3.32	261	4.03	261	1.52	261	1.09	261	4	261	-3.48	261	1.97	261	4.31	261	1.93	261	-2.08	261	0.48	261	-5.26	261	-0.23	261	1.56	261	1.8	261	2.38	261	5.31	261	2.44	261	4.34	261	4.96	261	1.09
261.9	0.89	261.9	1.7	261.9	2.27	261.9	0.86	261.9	1.48	261.9	5.48	261.9	3.17	261.9	3.84	261.9	2.87	261.9	-0.61	261.9	-0.58	261.9	2.61	261.9	-1.23	261.9	-1.19	261.9	1.39	261.9	-3.01	261.9	-0.54	261.9	0.2	261.9	-0.36	261.9	2.4	261.9	4.27	261.9	2.83	261.9	4.06	261.9	4.41	261.9	-0.78
262.8	1.96	262.8	-0.56	262.8	2.33	262.8	-2.71	262.8	2.21	262.8	5.22	262.8	1.04	262.8	1.12	262.8	2.39	262.8	-3.29	262.8	0.05	262.8	2.79	262.8	-0.01	262.8	-1.42	262.8	-1.04	262.8	-8.03	262.8	0.22	262.8	2.18	262.8	0.37	262.8	1.06	262.8	5.28	262.8	-1.81	262.8	2.44	262.8	5.31	262.8	0.85
263.7	1.12	263.7	-0.67	263.7	2.03	263.7	-2.76	263.7	-1.19	263.7	4.79	263.7	2.08	263.7	0.75	263.7	4.21	263.7	-2.91	263.7	-0.5	263.7	3.21	263.7	0.84	263.7	-2.79	263.7	2.73	263.7	-5.07	263.7	-1.28	263.7	0.51	263.7	2.87	263.7	1.65	263.7	3.97	263.7	2.05	263.7	1.37	263.7	4.21	263.7	3.08
264.6	3.06	264.6	-0.36	264.6	1.48	264.6	-0.48	264.6	3.05	264.6	4.08	264.6	1.77	264.6	1.92	264.6	1.84	264.6	-1.07	264.6	1.81	264.6	2.04	264.6	-1.04	264.6	0.04	264.6	1.36	264.6	-4.97	264.6	-1.29	264.6	1.32	264.6	-0.67	264.6	1.72	264.6	7.54	264.6	3.59	264.6	3.37	264.6	5.09	264.6	0.29
265.5	1.88	265.5	-1.39	265.5	2.79	265.5	-1.17	265.5	0.58	265.5	2	265.5	2.08	265.5	1.25	265.5	-1.02	265.5	-1.43	265.5	0.51	265.5	1.17	265.5	-0.56	265.5	0.44	265.5	0.18	265.5	-4.71	265.5	-0.99	265.5	-0.04	265.5	1.45	265.5	4.71	265.5	6.96	265.5	1.79	265.5	0.53	265.5	3.7	265.5	0.83
266.4	1.11	266.4	-0.83	266.4	3.45	266.4	-1.95	266.4	0.87	266.4	4.03	266.4	2.25	266.4	0.15	266.4	5.71	266.4	-2.07	266.4	-0.79	266.4	6.36	266.4	-0.85	266.4	-1.34	266.4	-0.03	266.4	-6.2	266.4	-2.26	266.4	0.67	266.4	-1.29	266.4	1.54	266.4	3.29	266.4	0.73	266.4	0.84	266.4	4.78	266.4	-0.43
267.3	0.33	267.3	-1.76	267.3	3.88	267.3	-2.72	267.3	3.33	267.3	4.72	267.3	0.81	267.3	2.58	267.3	2.71	267.3	-3.12	267.3	1.71	267.3	3.27	267.3	0.29	267.3	-0.71	267.3	-0.34	267.3	-5.33	267.3	0.59	267.3	2.01	267.3	0.91	267.3	3.26	267.3	8.23	267.3	2.95	267.3	5.09	267.3	5.56	267.3	0.3
268.2	1.89	268.2	-1.28	268.2	3.57	268.2	-2.41	268.2	1.15	268.2	5.7	268.2	3.57	268.2	1.06	268.2	3.11	268.2	-3	268.2	1.43	268.2	4.1	268.2	0.16	268.2	-0.73	268.2	0	268.2	-5.09	268.2	-0.27	268.2	2.31	268.2	3.18	268.2	4.18	268.2	5.02	268.2	1.98	268.2	1.94	268.2	5.93	268.2	1.34
269.1	1.97	269.1	-0.75	269.1	3.57	269.1	-3.29	269.1	1.65	269.1	5.55	269.1	3.36	269.1	0.81	269.1	1.54	269.1	-1.05	269.1	-0.52	269.1	1.36	269.1	-1.46	269.1	-0.26	269.1	-0.11	269.1	-2.67	269.1	0.27	269.1	0.16	269.1	-2.52	269.1	3.77	269.1	6.28	269.1	2.91	269.1	4.26	269.1	5.12	269.1	-0.88
270	1.69	270	-1.88	270	5.12	270	-0.8	270	2.11	270	4.92	270	1.99	270	0.96	270	4.43	270	-2.51	270	-1.85	270	4.3	270	-1.28	270	-0.91	270	0.1	270	-4.68	270	-2.21	270	-0.97	270	1.27	270	2.1	270	6.68	270	1.74	270	2.96	270	5.39	270	3.01
270.9	1.83	270.9	-1.97	270.9	5.15	270.9	-0.6	270.9	5.01	270.9	2.31	270.9	0.73	270.9	2.35	270.9	2.42	270.9	-3.51	270.9	1.61	270.9	2.82	270.9	-1.01	270.9	-1.22	270.9	-0.92	270.9	-4.03	270.9	-3.04	270.9	0.96	270.9	0.91	270.9	2.53	270.9	6.46	270.9	3.48	270.9	2.34	270.9	4.87	270.9	-0.3
271.8	0.33	271.8	-4.67	271.8	4.8	271.8	-2.99	271.8	1.55	271.8	3.16	271.8	-0.02	271.8	-1.41	271.8	5.63	271.8	-2.59	271.8	3.72	271.8	1.69	271.8	-3.7	271.8	-1.23	271.8	1.93	271.8	-3.54	271.8	1.56	271.8	0.04	271.8	-0.22	271.8	4.56	271.8	5.45	271.8	4.27	271.8	0.91	271.8	2.49	271.8	1.93
272.7	1.89	272.7	-3.34	272.7	3.71	272.7	0.05	272.7	1.13	272.7	3.4	272.7	2.97	272.7	0.95	272.7	4.87	272.7	-0.47	272.7	0.56	272.7	2.76	272.7	-0.33	272.7	-0.59	272.7	1.31	272.7	-6.55	272.7	0.89	272.7	1.19	272.7	1.1	272.7	3.65	272.7	4.75	272.7	1.16	272.7	1.79	272.7	5.04	272.7	1.45
273.6	1.24	273.6	-2	273.6	3.3	273.6	1.09	273.6	2.96	273.6	2.77	273.6	2.44	273.6	1.04	273.6	3.57	273.6	-2.74	273.6	2.68	273.6	2.92	273.6	-0.1	273.6	1.76	273.6	0.54	273.6	-3.71	273.6	-0.35	273.6	1.55	273.6	-0.37	273.6	5.05	273.6	4.41	273.6	1.89	273.6	2.38	273.6	6.61	273.6	-0.82
274.5	1.02	274.5	-2.32	274.5	3.42	274.5	-1.34	274.5	4.73	274.5	6.07	274.5	1.36	274.5	2.18	274.5	3.19	274.5	-1.77	274.5	0.67	274.5	2.44	274.5	-0.63	274.5	0.59	274.5	0.4	274.5	-3.18	274.5	-0.35	274.5	-0.45	274.5	1.96	274.5	3.53	274.5	6.16	274.5	2.65	274.5	2.61	274.5	6.17	274.5	-0.13
275.4	4.82	275.4	-0.06	275.4	2.82	275.4	-3.89	275.4	1.24	275.4	4.83	275.4	4.24	275.4	1.61	275.4	2.74	275.4	-3.9	275.4	-0.81	275.4	1.21	275.4	-1.24	275.4	-1.76	275.4	-0.39	275.4	-4.68	275.4	-1.21	275.4	-0.55	275.4	1.1	275.4	3.96	275.4	3.9	275.4	2.85	275.4	2.48	275.4	4.4	275.4	1.54
276.3	-0.08	276.3	0.55	276.3	5.18	276.3	1.5	276.3	3.63	276.3	5.39	276.3	1.57	276.3	2.26	276.3	4.42	276.3	-0.51	276.3	-0.49	276.3	5.73	276.3	-1.47	276.3	0.26	276.3	-0.4	276.3	-5.45	276.3	-0.9	276.3	3.4	276.3	-0.05	276.3	4.73	276.3	5.79	276.3	4.68	276.3	3.22	276.3	6.15	276.3	0.78
277.2	-1.74	277.2	0.15	277.2	2.17	277.2	-2.82	277.2	3.27	277.2	4.85	277.2	1.27	277.2	3.08	277.2	3.37	277.2	-4.02	277.2	2.16	277.2	2.68	277.2	-0.44	277.2	0.81	277.2	0.1	277.2	-6.23	277.2	1.14	277.2	2.65	277.2	1.36	277.2	3.22	277.2	7.13	277.2	1.81	277.2	4.39	277.2	6.62	277.2	2.89
278.1	0.61	278.1	-3.23	278.1	5.61	278.1	-1.03	278.1	4.08	278.1	3.35	278.1	1.09	278.1	2.91	278.1	4.62	278.1	-2.54	278.1	2.24	278.1	0.29	278.1	-1.13	278.1	-0.13	278.1	0.73	278.1	-5.5	278.1	-3.22	278.1	0.5	278.1	-0.23	278.1	2.78	278.1	4.96	278.1	3.41	278.1	2.29	278.1	7.47	278.1	-2.1
279	-0.49	279	-1.89	279	1.34	279	-2.52	279	3.93	279	3.44	279	2.99	279	3.63	279	-0.23	279	1.69	279	-0.48	279	1.47	279	-0.11	279	0.78	279	0.54	279	-2.66	279	-2.26	279	1.99	279	-1.32	279	2.84	279	6.53	279	0.85	279	5.07	279	5.98	279	-1.05
279.9	2.87	279.9	0.12	279.9	1.95	279.9	-2	279.9	1.83	279.9	5.36	279.9	1.03	279.9	4.64	279.9	3.06	279.9	-1.87	279.9	1.52	279.9	2.87	279.9	-2.83	279.9	1.52	279.9	1.12	279.9	-5.29	279.9	-1.94	279.9	0.31	279.9	-0.08	279.9	4.34	279.9	7.91	279.9	1.99	279.9	2.93	279.9	5.49	279.9	1.36
280.8	1.81	280.8	-2.14	280.8	2.25	280.8	-1.05	280.8	2.18	280.8	5.22	280.8	1.22	280.8	4.12	280.8	2.71	280.8	-1.33	280.8	4.42	280.8	6	280.8	-1.24	280.8	-0.08	280.8	0.14	280.8	-3.99	280.8	-0.7	280.8	1.13	280.8	-0.76	280.8	2.72	280.8	3.96	280.8	4.14	280.8	3.83	280.8	6.12	280.8	-0.06
281.7	-0.67	281.7	-1.42	281.7	3.62	281.7	-0.67	281.7	1.91	281.7	5.42	281.7	1.18	281.7	4.56	281.7	3.43	281.7	-1.82	281.7	0.94	281.7	4.19	281.7	-1.6	281.7	0.81	281.7	0.38	281.7	-5.25	281.7	0.6	281.7	-0.27	281.7	-0.42	281.7	3.16	281.7	5.78	281.7	2.77	281.7	4.06	281.7	5.94	281.7	0.99
282.6	2.24	282.6	-0.99	282.6	1.59	282.6	-0.64	282.6	2.43	282.6	6.07	282.6	4.27	282.6	3.11	282.6	2.6	282.6	-1.56	282.6	0.91	282.6	3.85	282.6	0.34	282.6	-0.42	282.6	1	282.6	-3.97	282.6	-0.3	282.6	2.42	282.6	0.32	282.6	3.36	282.6	7.65	282.6	2.84	282.6	4.68	282.6	5.63	282.6	2.06
283.5	0.72	283.5	-1.19	283.5	4.45	283.5	-0.81	283.5	1.39	283.5	5.21	283.5	4.45	283.5	0.04	283.5	3.19	283.5	-1.66	283.5	0.85	283.5	4.58	283.5	0.64	283.5	1.76	283.5	0.42	283.5	-5.33	283.5	-1.22	283.5	0.46	283.5	1.5	283.5	4.86	283.5	4.08	283.5	0.28	283.5	3.07	283.5	7.3	283.5	1.03
284.4	2.08	284.4	-3.2	284.4	5.07	284.4	-1.44	284.4	1.13	284.4	2.64	284.4	2.67	284.4	3.04	284.4	2.76	284.4	-4.63	284.4	1.52	284.4	2.05	284.4	0.65	284.4	0.19	284.4	1.33	284.4	-3.85	284.4	0.28	284.4	0.11	284.4	-0.29	284.4	4.89	284.4	6.89	284.4	3.52	284.4	3.74	284.4	5.59	284.4	-1.55
285.3	1.02	285.3	-1.27	285.3	3.03	285.3	-1.21	285.3	5.05	285.3	7.57	285.3	1.13	285.3	5.42	285.3	1.9	285.3	-3.54	285.3	2.67	285.3	4.18	285.3	0.2	285.3	0.57	285.3	-0.08	285.3	-6.16	285.3	-1.68	285.3	1.36	285.3	1.35	285.3	4.48	285.3	5.42	285.3	3.76	285.3	1.64	285.3	2.37	285.3	0.94
286.2	1.3	286.2	-1.13	286.2	2.83	286.2	-1.86	286.2	2.75	286.2	1.16	286.2	2.65	286.2	0.51	286.2	1.71	286.2	-3.61	286.2	2.11	286.2	3.47	286.2	-0.77	286.2	-1.19	286.2	-1.27	286.2	-5.83	286.2	-1.39	286.2	1.91	286.2	-0.73	286.2	3.62	286.2	4.17	286.2	0.63	286.2	0.31	286.2	5.18	286.2	1.37
287.1	1.35	287.1	-1.39	287.1	4.33	287.1	0.09	287.1	0.68	287.1	5.47	287.1	0.98	287.1	1.71	287.1	3.87	287.1	-3.65	287.1	2.03	287.1	2.56	287.1	-0.64	287.1	-0.32	287.1	0.19	287.1	-4.77	287.1	1.73	287.1	0.66	287.1	-1.36	287.1	2.33	287.1	4.69	287.1	3.41	287.1	3.51	287.1	6.38	287.1	-0.8
288	2.8	288	-5.37	288	3.22	288	-3.98	288	3.55	288	2.74	288	3.26	288	0.82	288	3.52	288	-4.52	288	1.14	288	2.45	288	-1.42	288	0.64	288	0.08	288	-6.78	288	-1.07	288	-0.23	288	-0.29	288	2.74	288	7.1	288	-0.55	288	3.62	288	6.61	288	0.82
288.9	1.53	288.9	-2.82	288.9	5.03	288.9	-2.98	288.9	3.01	288.9	4.63	288.9	1.78	288.9	2.12	288.9	4.82	288.9	-4.92	288.9	-1.36	288.9	0.77	288.9	-0.71	288.9	-1.35	288.9	2	288.9	-5.93	288.9	-2.78	288.9	-0.04	288.9	0.45	288.9	1.97	288.9	4.6	288.9	3.76	288.9	3.78	288.9	4.46	288.9	1.99
289.8	0.28	289.8	-2.19	289.8	5.81	289.8	-3.04	289.8	0.16	289.8	4.89	289.8	2.2	289.8	3.35	289.8	4.01	289.8	-3.55	289.8	0.66	289.8	4.16	289.8	-1.23	289.8	-0.24	289.8	-0.54	289.8	-4.49	289.8	-0.74	289.8	2.86	289.8	1.67	289.8	4.63	289.8	5.46	289.8	3.53	289.8	3.21	289.8	6.33	289.8	0.19
290.7	1.23	290.7	-3	290.7	5.94	290.7	-1.31	290.7	2.38	290.7	4.69	290.7	2.43	290.7	4.52	290.7	4.52	290.7	-1.2	290.7	-0.59	290.7	5.37	290.7	-0.09	290.7	0.33	290.7	2.08	290.7	-4	290.7	-1.58	290.7	3.68	290.7	0.98	290.7	4.27	290.7	5.43	290.7	5.55	290.7	3.87	290.7	5.96	290.7	1.83
291.6	0.41	291.6	-3.36	291.6	4.09	291.6	2.57	291.6	3.28	291.6	3.33	291.6	4.48	291.6	3.38	291.6	4.25	291.6	-0.09	291.6	2.91	291.6	2.04	291.6	1.69	291.6	0.01	291.6	2.06	291.6	-3.84	291.6	0.17	291.6	-0.21	291.6	1.97	291.6	3.79	291.6	5.25	291.6	0.89	291.6	4.16	291.6	3.85	291.6	2
292.5	3.85	292.5	-0.67	292.5	4.24	292.5	1.26	292.5	4.15	292.5	2.46	292.5	2.95	292.5	2.84	292.5	0.72	292.5	-1.21	292.5	1.38	292.5	2.78	292.5	-2.43	292.5	-1.22	292.5	0.86	292.5	-5.07	292.5	-0.42	292.5	0.22	292.5	1.09	292.5	3.23	292.5	6.89	292.5	3.04	292.5	5	292.5	5.54	292.5	-0.47
293.4	0.14	293.4	-2.36	293.4	3.3	293.4	-2.2	293.4	4.56	293.4	5.49	293.4	3.09	293.4	3.27	293.4	2.92	293.4	-2.3	293.4	3.7	293.4	3.27	293.4	1.51	293.4	-0.75	293.4	0.33	293.4	-4.6	293.4	1.25	293.4	0.26	293.4	2.36	293.4	3.17	293.4	6.48	293.4	1.51	293.4	1.9	293.4	4.7	293.4	0.83
294.3	3.67	294.3	-0.3	294.3	3.45	294.3	-0.22	294.3	2.05	294.3	4.04	294.3	3.89	294.3	4.18	294.3	4.13	294.3	-1.16	294.3	-0.38	294.3	3.96	294.3	0.36	294.3	-0.82	294.3	-0.3	294.3	-3.99	294.3	-1.31	294.3	-0.12	294.3	0.12	294.3	0.55	294.3	5.22	294.3	4.17	294.3	3.89	294.3	4.29	294.3	-1.68
295.2	-0.46	295.2	-2.04	295.2	0.96	295.2	-2.1	295.2	1.84	295.2	1.07	295.2	2.23	295.2	4.08	295.2	2.77	295.2	-1.07	295.2	3.86	295.2	1.77	295.2	1.87	295.2	0.77	295.2	0.38	295.2	-4.12	295.2	-0.26	295.2	-0.95	295.2	3.17	295.2	4.59	295.2	6.7	295.2	5.06	295.2	5.92	295.2	4.29	295.2	0.4
296.1	2.97	296.1	-2.19	296.1	6.35	296.1	-1.46	296.1	3.45	296.1	1.45	296.1	0.54	296.1	1.95	296.1	4.73	296.1	-1.55	296.1	-0.52	296.1	-0.22	296.1	-2.52	296.1	-2.1	296.1	-0.84	296.1	-4.66	296.1	-1.28	296.1	-1.11	296.1	1.09	296.1	2.1	296.1	4.94	296.1	1.57	296.1	3.18	296.1	5.5	296.1	-0.01
297	1.23	297	-0.32	297	1.7	297	-2.68	297	2.67	297	3.69	297	2.75	297	0.84	297	2.14	297	-3.5	297	1.81	297	3.19	297	1.3	297	-0.85	297	0.3	297	-6.23	297	0.73	297	0.11	297	0.4	297	4.04	297	7.88	297	2.41	297	5.11	297	5.59	297	-0.39
297.9	0.77	297.9	-4.8	297.9	4.28	297.9	-3.01	297.9	0.33	297.9	2.42	297.9	1.2	297.9	0.45	297.9	1.78	297.9	-2.94	297.9	1.08	297.9	4.56	297.9	-1.56	297.9	1.37	297.9	-0.12	297.9	-5.22	297.9	1.1	297.9	1.8	297.9	0.09	297.9	4.15	297.9	6.78	297.9	2.2	297.9	3.58	297.9	5.33	297.9	-2.26
298.8	-1.04	298.8	-0.29	298.8	3.15	298.8	-2.8	298.8	3.69	298.8	5.74	298.8	0.36	298.8	4.14	298.8	4.26	298.8	-3.5	298.8	-1.22	298.8	3.1	298.8	-1.66	298.8	2.05	298.8	2.24	298.8	-6.55	298.8	-2.43	298.8	2.19	298.8	2.61	298.8	3.2	298.8	6.29	298.8	1.85	298.8	1.27	298.8	6.09	298.8	0.24
299.7	0.68	299.7	-1.7	299.7	3.45	299.7	-2.17	299.7	3.74	299.7	8.24	299.7	2.61	299.7	3.49	299.7	4.87	299.7	-4.85	299.7	2.21	299.7	4.5	299.7	1.04	299.7	-0.22	299.7	1.69	299.7	-4.36	299.7	0.64	299.7	2.74	299.7	0.64	299.7	3.25	299.7	7.74	299.7	5.37	299.7	4.26	299.7	5.43	299.7	-0.13
300.6	1.02	300.6	-0.41	300.6	2.05	300.6	-1.33	300.6	2.6	300.6	5.09	300.6	3.08	300.6	4.12	300.6	3.85	300.6	-4.22	300.6	1.77	300.6	3.69	300.6	-0.32	300.6	-1.1	300.6	2.9	300.6	-7.94	300.6	0.36	300.6	-0.48	300.6	1.9	300.6	4.32	300.6	3.38	300.6	1.19	300.6	4.03	300.6	3.88	300.6	0.09
301.5	1.27	301.5	-0.97	301.5	5.28	301.5	-2.45	301.5	3.01	301.5	4.34	301.5	1.49	301.5	2.33	301.5	3.87	301.5	-3.95	301.5	2.01	301.5	2.1	301.5	0.13	301.5	-0.53	301.5	0.81	301.5	-8.19	301.5	-1.29	301.5	2.62	301.5	2.09	301.5	4.57	301.5	6.09	301.5	0.75	301.5	3.79	301.5	6.26	301.5	-0.08
302.4	-0.94	302.4	-3.99	302.4	3.93	302.4	-0.5	302.4	1.31	302.4	5.72	302.4	2.05	302.4	2.7	302.4	1.98	302.4	-0.59	302.4	0.46	302.4	2.94	302.4	2.24	302.4	-0.06	302.4	-1.74	302.4	-4.48	302.4	-2.45	302.4	0.03	302.4	2.95	302.4	3.97	302.4	5.6	302.4	2.49	302.4	3.27	302.4	5.04	302.4	0.01
303.3	1.71	303.3	0.96	303.3	4.47	303.3	-0.15	303.3	0.93	303.3	3.75	303.3	3.12	303.3	3.27	303.3	2.9	303.3	-2.66	303.3	0.97	303.3	2.81	303.3	-0.13	303.3	-0.32	303.3	-0.52	303.3	-5.1	303.3	1.84	303.3	-1.01	303.3	0.09	303.3	2.09	303.3	7.78	303.3	2.53	303.3	5.33	303.3	4.25	303.3	1.19
304.2	1.01	304.2	-0.06	304.2	5.17	304.2	-2.95	304.2	3.8	304.2	6.51	304.2	1.36	304.2	1.62	304.2	2.79	304.2	0.42	304.2	0.9	304.2	2.67	304.2	-3.39	304.2	-0.58	304.2	1.59	304.2	-1.51	304.2	0.89	304.2	-0.5	304.2	-1.28	304.2	2.55	304.2	8.3	304.2	2.91	304.2	2.63	304.2	4.5	304.2	-2.6
305.1	3.8	305.1	-2.47	305.1	2.77	305.1	-1.79	305.1	3.05	305.1	3.43	305.1	4.03	305.1	1.04	305.1	4.31	305.1	-2.66	305.1	0.85	305.1	1.88	305.1	-1.27	305.1	-0.54	305.1	2.21	305.1	-6.33	305.1	-2.54	305.1	1.28	305.1	1.41	305.1	2.34	305.1	8.31	305.1	3.53	305.1	1.69	305.1	5.29	305.1	-0.19
306	-1.08	306	1.01	306	3.39	306	-0.78	306	4.06	306	4.09	306	1.92	306	2.13	306	2.22	306	-1.8	306	1.12	306	4.15	306	0.28	306	-3.66	306	0.37	306	-4.29	306	2.1	306	0.19	306	1.81	306	1.43	306	8.12	306	1.38	306	3.92	306	7.09	306	2.66
306.9	-0.66	306.9	-2.07	306.9	3.66	306.9	-1.01	306.9	4.57	306.9	2.58	306.9	-0.78	306.9	0.9	306.9	3.24	306.9	-3.24	306.9	-0.7	306.9	1.98	306.9	-3.36	306.9	-0.99	306.9	2.28	306.9	-8.96	306.9	0.05	306.9	-0.89	306.9	0.18	306.9	4.84	306.9	6.81	306.9	1.82	306.9	2.24	306.9	4.51	306.9	-0.41
307.8	2.29	307.8	-0.5	307.8	3.67	307.8	-0.95	307.8	2.7	307.8	4.97	307.8	3.34	307.8	1.68	307.8	3.63	307.8	-3.44	307.8	0.15	307.8	4.68	307.8	-2.85	307.8	-0.32	307.8	0.42	307.8	-6.17	307.8	-1.09	307.8	2.37	307.8	-1.36	307.8	2.1	307.8	4.27	307.8	2.31	307.8	2.82	307.8	6.13	307.8	0.53
308.7	-0.23	308.7	-2.62	308.7	4.63	308.7	-5.2	308.7	1.3	308.7	6.76	308.7	-0.46	308.7	1.18	308.7	3.2	308.7	-3.64	308.7	1.98	308.7	3.89	308.7	-1.16	308.7	-1.83	308.7	0.44	308.7	-7.73	308.7	-0.35	308.7	-1.13	308.7	-0.55	308.7	1.33	308.7	6	308.7	2.07	308.7	2.2	308.7	5.1	308.7	-0.78
309.6	3.89	309.6	-2.23	309.6	4.12	309.6	-2.37	309.6	6.38	309.6	4.89	309.6	2.59	309.6	0.97	309.6	4.13	309.6	-2.55	309.6	1.07	309.6	4.08	309.6	-2.01	309.6	0.09	309.6	1.59	309.6	-7.52	309.6	-0.7	309.6	2.64	309.6	1.57	309.6	4.48	309.6	7.54	309.6	1.13	309.6	3.96	309.6	7.36	309.6	1.3
310.5	0.94	310.5	-2.17	310.5	5.52	310.5	-0.69	310.5	2.44	310.5	6.45	310.5	1.55	310.5	-0.44	310.5	2.47	310.5	-1.82	310.5	-1.03	310.5	6.17	310.5	-1.28	310.5	-2.03	310.5	-2.23	310.5	-5.71	310.5	-1.49	310.5	2.59	310.5	0.14	310.5	3.38	310.5	7.89	310.5	1.91	310.5	3.31	310.5	5.08	310.5	2.11
311.4	-1.73	311.4	-0.64	311.4	3.5	311.4	-1.66	311.4	2.52	311.4	5.07	311.4	1.34	311.4	2.61	311.4	3.01	311.4	-2.64	311.4	3.32	311.4	2.05	311.4	1.58	311.4	-0.95	311.4	0.32	311.4	-3.22	311.4	0.18	311.4	2.91	311.4	-0.47	311.4	2.77	311.4	6.31	311.4	3.85	311.4	2.66	311.4	7.75	311.4	-1.87
312.3	0.27	312.3	-0.41	312.3	3.4	312.3	0.33	312.3	2.89	312.3	5.22	312.3	1.12	312.3	3.55	312.3	4.39	312.3	-1.57	312.3	-0.19	312.3	4.26	312.3	1.05	312.3	-0.47	312.3	0.29	312.3	-4.72	312.3	-2.48	312.3	2.47	312.3	-0.65	312.3	3.04	312.3	4.96	312.3	1.22	312.3	1.65	312.3	5.88	312.3	-0.78
313.2	-0.37	313.2	-1.06	313.2	2.56	313.2	-1.19	313.2	2.92	313.2	4.84	313.2	1.9	313.2	3.3	313.2	1.78	313.2	-2.41	313.2	3.37	313.2	4.26	313.2	0.62	313.2	-1.95	313.2	-0.3	313.2	-4.66	313.2	0.5	313.2	0.4	313.2	-0.1	313.2	4.34	313.2	3.94	313.2	3.74	313.2	2.5	313.2	7.32	313.2	0.14
314.1	-0.08	314.1	-0.63	314.1	5.56	314.1	-1.45	314.1	1.16	314.1	6.07	314.1	1.49	314.1	2.08	314.1	4.18	314.1	-2.62	314.1	-0.39	314.1	5.39	314.1	-0.3	314.1	-2.24	314.1	-0.22	314.1	-6.33	314.1	-2.22	314.1	2.49	314.1	0.3	314.1	1.95	314.1	7.03	314.1	2.61	314.1	2.17	314.1	6.71	314.1	1.38
315	1.49	315	-0.75	315	4.1	315	-2.6	315	2.41	315	4.24	315	1.68	315	1.33	315	2.86	315	-4.2	315	-1	315	2.04	315	-1.28	315	-0.76	315	0.7	315	-4.75	315	-1.22	315	0.27	315	-0.8	315	4.26	315	5.08	315	2.97	315	2.79	315	5.12	315	2.65
315.9	2.51	315.9	-0.29	315.9	2.48	315.9	-1.78	315.9	3.42	315.9	5.83	315.9	1.73	315.9	2.3	315.9	2.77	315.9	-4.2	315.9	2.01	315.9	3.34	315.9	-1.46	315.9	-0.55	315.9	2.93	315.9	-6.72	315.9	0.86	315.9	2.2	315.9	0.92	315.9	3.8	315.9	7.33	315.9	4.01	315.9	3.09	315.9	4.35	315.9	1.29
316.8	2.83	316.8	-0.56	316.8	3.74	316.8	-2.62	316.8	4.14	316.8	3.88	316.8	5.1	316.8	3.52	316.8	2.78	316.8	-3.68	316.8	3.24	316.8	-0.38	316.8	0.92	316.8	0.07	316.8	-2.48	316.8	-7.71	316.8	-2.55	316.8	-0.36	316.8	1.6	316.8	4.65	316.8	4.04	316.8	3.27	316.8	1.36	316.8	9.16	316.8	0.81
317.7	1.89	317.7	-3.57	317.7	4.1	317.7	-2.55	317.7	1.88	317.7	2.86	317.7	2.64	317.7	2.82	317.7	5.18	317.7	-4.17	317.7	0.84	317.7	3.88	317.7	0.12	317.7	1.96	317.7	2.12	317.7	-5.71	317.7	-3.49	317.7	-0.09	317.7	0.81	317.7	4.09	317.7	7.09	317.7	1.09	317.7	0.73	317.7	7.57	317.7	-0.01
318.6	2.52	318.6	-0.93	318.6	2.61	318.6	-2.35	318.6	3.53	318.6	3.8	318.6	5.09	318.6	3.42	318.6	3.84	318.6	-3.19	318.6	2.52	318.6	0.01	318.6	-2.6	318.6	-0.35	318.6	0.77	318.6	-7.34	318.6	-1.34	318.6	-1.57	318.6	-0.3	318.6	5.23	318.6	7.32	318.6	3.51	318.6	4.04	318.6	5.05	318.6	1.19
319.5	4.77	319.5	-2.14	319.5	3.62	319.5	-2.46	319.5	1.22	319.5	3.83	319.5	2.34	319.5	1.46	319.5	2.71	319.5	-2.14	319.5	1.43	319.5	4.44	319.5	-2.04	319.5	-1.66	319.5	-0.08	319.5	-5.22	319.5	-1.23	319.5	5.37	319.5	3.98	319.5	4.18	319.5	5.12	319.5	3.16	319.5	2.33	319.5	6.82	319.5	1.33
320.4	2.67	320.4	-1.35	320.4	5.33	320.4	-2.34	320.4	3.73	320.4	5.47	320.4	4.1	320.4	2.57	320.4	3.16	320.4	-3.52	320.4	-0.6	320.4	2.9	320.4	-0.43	320.4	-0.98	320.4	1.14	320.4	-6.68	320.4	-1.58	320.4	0.56	320.4	0.72	320.4	3.82	320.4	7.51	320.4	2.88	320.4	3.05	320.4	4.14	320.4	0.75
321.3	2.97	321.3	-0.82	321.3	3.42	321.3	-1.73	321.3	3.34	321.3	3.93	321.3	2.58	321.3	2.95	321.3	2.18	321.3	-2.57	321.3	2.36	321.3	4.23	321.3	-2.02	321.3	-0.13	321.3	0.04	321.3	-6.35	321.3	0.06	321.3	1.18	321.3	1.52	321.3	5.02	321.3	6.85	321.3	1.36	321.3	2.92	321.3	5.52	321.3	2.04
322.2	2.13	322.2	-0.99	322.2	6.13	322.2	-2.95	322.2	3.78	322.2	4.35	322.2	1.79	322.2	2.37	322.2	4.26	322.2	-3.21	322.2	1.59	322.2	6.95	322.2	-1.8	322.2	-1.77	322.2	-0.98	322.2	-5.31	322.2	-2.78	322.2	2.13	322.2	0.62	322.2	3.59	322.2	7.13	322.2	2.47	322.2	3.16	322.2	7.9	322.2	0.35
323.1	1.79	323.1	-2.66	323.1	3.16	323.1	-3.21	323.1	4.45	323.1	5.38	323.1	3.31	323.1	5.29	323.1	3.18	323.1	-2.18	323.1	3.75	323.1	4.41	323.1	-0.52	323.1	1.7	323.1	2.73	323.1	-5.7	323.1	-2.56	323.1	1.55	323.1	1.52	323.1	6.56	323.1	7.64	323.1	1.65	323.1	1.41	323.1	7.49	323.1	1.89
324	2.34	324	-2.94	324	2.11	324	-2.87	324	2.18	324	2.42	324	1.21	324	-1.33	324	1.82	324	-3.65	324	3.39	324	2.32	324	-2.88	324	-2.1	324	-2.12	324	-7.76	324	2.05	324	1.95	324	0.45	324	1.91	324	3.66	324	1.92	324	3.59	324	6.02	324	0.07
324.9	1.37	324.9	-0.85	324.9	4.03	324.9	-0.25	324.9	3.49	324.9	2.25	324.9	1.77	324.9	0.28	324.9	3.28	324.9	-3.28	324.9	0.46	324.9	1.43	324.9	0.56	324.9	-1.79	324.9	-0.16	324.9	-3.74	324.9	-1.59	324.9	2.92	324.9	2.72	324.9	3.34	324.9	7.63	324.9	4.07	324.9	4.32	324.9	8.71	324.9	1.98
325.8	3.09	325.8	-1.46	325.8	1.44	325.8	-1.99	325.8	2.66	325.8	3.42	325.8	2.87	325.8	2.57	325.8	1.42	325.8	-2.37	325.8	3.4	325.8	4.98	325.8	-0.43	325.8	0.81	325.8	2.84	325.8	-5.98	325.8	0.86	325.8	3.87	325.8	2.92	325.8	4.79	325.8	7.95	325.8	1.67	325.8	2.09	325.8	6.03	325.8	1.78
326.7	1.74	326.7	-2.28	326.7	4.39	326.7	-3.03	326.7	3.98	326.7	4.68	326.7	1.19	326.7	0.52	326.7	3.94	326.7	-3	326.7	1.35	326.7	0.3	326.7	-1.5	326.7	-0.99	326.7	0.12	326.7	-7.75	326.7	-0.68	326.7	-1.13	326.7	0.96	326.7	3.77	326.7	3.6	326.7	1.98	326.7	3.07	326.7	5.06	326.7	0.88
327.6	2.95	327.6	0.8	327.6	3.84	327.6	-1.13	327.6	1.86	327.6	2.26	327.6	4.43	327.6	1.54	327.6	2.38	327.6	-1.86	327.6	-1.27	327.6	2.7	327.6	0.84	327.6	0.55	327.6	0.55	327.6	-7.62	327.6	-1.42	327.6	0.5	327.6	2.48	327.6	1.54	327.6	6.24	327.6	1.26	327.6	5.52	327.6	5.17	327.6	0.98
328.5	1.15	328.5	-3.21	328.5	5.14	328.5	-0.62	328.5	2.6	328.5	5.11	328.5	-0.73	328.5	2.16	328.5	3.7	328.5	-2.9	328.5	3.6	328.5	3.71	328.5	-3.13	328.5	-1.41	328.5	2.29	328.5	-6.94	328.5	-1.26	328.5	0.14	328.5	0.63	328.5	1.99	328.5	9.35	328.5	3.92	328.5	1.86	328.5	6.9	328.5	-0.34
329.4	2.9	329.4	-1.77	329.4	3.78	329.4	-1.96	329.4	1.81	329.4	3.98	329.4	4.8	329.4	1.32	329.4	2.88	329.4	-3.62	329.4	-1.29	329.4	5.68	329.4	-1.37	329.4	-1.39	329.4	0.09	329.4	-6.7	329.4	-3.17	329.4	1.84	329.4	-0.54	329.4	3.84	329.4	6.15	329.4	2.27	329.4	2.52	329.4	6.88	329.4	-1.28
330.3	3.46	330.3	-3.77	330.3	2.93	330.3	-2.78	330.3	1.67	330.3	3.39	330.3	1.04	330.3	2.6	330.3	0.77	330.3	-4.25	330.3	2.56	330.3	2.34	330.3	-0.58	330.3	-0.63	330.3	0.15	330.3	-7.61	330.3	-2.08	330.3	0.55	330.3	1.2	330.3	3.64	330.3	7.88	330.3	1.61	330.3	1.01	330.3	6.02	330.3	0.1
331.2	2.27	331.2	-3.09	331.2	2.76	331.2	-2.92	331.2	4.99	331.2	3.72	331.2	3.08	331.2	2.38	331.2	4.27	331.2	-3.09	331.2	1.56	331.2	3.41	331.2	1.73	331.2	-0.21	331.2	2.91	331.2	-7.72	331.2	-2.74	331.2	1.27	331.2	0.9	331.2	3.72	331.2	8.12	331.2	3.72	331.2	3.45	331.2	4.61	331.2	0.09
332.1	2.19	332.1	-2.28	332.1	0.49	332.1	-1.69	332.1	1.95	332.1	6.41	332.1	3.94	332.1	0.92	332.1	3.74	332.1	-4.45	332.1	-1.77	332.1	2.84	332.1	0.26	332.1	-0.54	332.1	1.02	332.1	-6.66	332.1	-2.68	332.1	-1.44	332.1	-1.54	332.1	4.67	332.1	4.5	332.1	2.56	332.1	2.61	332.1	3.94	332.1	-0.4
333	3.44	333	-2.74	333	4.36	333	0.04	333	3.25	333	3.72	333	3.34	333	2.11	333	3.07	333	-1.17	333	1.26	333	6.18	333	0.02	333	-0.09	333	-0.19	333	-8.85	333	0.65	333	2.12	333	2.52	333	4.99	333	7.03	333	1.31	333	4.94	333	4.59	333	1.41
333.9	0.34	333.9	-2.34	333.9	2.76	333.9	-1.43	333.9	2.98	333.9	4.01	333.9	2.8	333.9	2.44	333.9	4.72	333.9	-2.58	333.9	2.11	333.9	1.28	333.9	-1.19	333.9	-1.48	333.9	2.92	333.9	-6.04	333.9	-1.66	333.9	-1	333.9	2.5	333.9	2.95	333.9	6.94	333.9	2.48	333.9	2.93	333.9	4.1	333.9	2.25
334.8	1.69	334.8	-1.91	334.8	5.37	334.8	-1.8	334.8	2.9	334.8	7.13	334.8	2.17	334.8	4.5	334.8	2.15	334.8	-2.44	334.8	2.45	334.8	4.15	334.8	-1.96	334.8	-0.12	334.8	0	334.8	-6.43	334.8	-0.75	334.8	2.67	334.8	1.16	334.8	5.11	334.8	7.74	334.8	3.03	334.8	2.38	334.8	7.6	334.8	0.44
335.7	2.06	335.7	-2.5	335.7	1.71	335.7	-0.72	335.7	3.29	335.7	5.07	335.7	4.11	335.7	4.24	335.7	0.85	335.7	-0.56	335.7	1.39	335.7	1.88	335.7	-0.8	335.7	-0.75	335.7	-0.03	335.7	-7.66	335.7	0.68	335.7	0.4	335.7	-0.19	335.7	2.9	335.7	5.97	335.7	1.3	335.7	3.6	335.7	5.61	335.7	1.39
336.6	0.51	336.6	-1.89	336.6	3.29	336.6	-1.35	336.6	4.49	336.6	7.06	336.6	2.63	336.6	2.61	336.6	2.4	336.6	-2.92	336.6	4.42	336.6	2.85	336.6	-0.41	336.6	-0.54	336.6	2.18	336.6	-4.29	336.6	0.7	336.6	-0.43	336.6	1.62	336.6	5.89	336.6	7.22	336.6	4.13	336.6	4.05	336.6	5.48	336.6	1.18
337.5	1.78	337.5	-1.36	337.5	5.32	337.5	-4.08	337.5	2.98	337.5	3.58	337.5	1.91	337.5	0.5	337.5	2.6	337.5	-4.66	337.5	3.11	337.5	5.21	337.5	-0.51	337.5	-0.81	337.5	1.18	337.5	-6.51	337.5	-0.08	337.5	-0.3	337.5	1.04	337.5	3.76	337.5	6.85	337.5	1.85	337.5	3.84	337.5	1.71	337.5	-0.46
338.4	1.75	338.4	-1.22	338.4	7.15	338.4	-1.5	338.4	1.88	338.4	3.84	338.4	3.98	338.4	1.66	338.4	4.49	338.4	-2.83	338.4	-0.64	338.4	5.3	338.4	-0.95	338.4	-0.11	338.4	2.16	338.4	-7.03	338.4	-1.05	338.4	0.46	338.4	-0.86	338.4	4.28	338.4	7.68	338.4	3.07	338.4	4.15	338.4	6.02	338.4	-0.9
339.3	3.16	339.3	-4.36	339.3	3.4	339.3	-2.19	339.3	3.14	339.3	3.58	339.3	1.66	339.3	2.69	339.3	2.4	339.3	-1.25	339.3	1.46	339.3	1.6	339.3	0.1	339.3	-2.21	339.3	0.29	339.3	-5.31	339.3	-0.07	339.3	2.7	339.3	1.58	339.3	5.53	339.3	5.28	339.3	2.16	339.3	3.91	339.3	5.5	339.3	1.84
340.2	1.33	340.2	-1.56	340.2	2.39	340.2	0.22	340.2	3.98	340.2	9.1	340.2	1.73	340.2	2.41	340.2	2.71	340.2	-3.77	340.2	1.96	340.2	6.06	340.2	0.12	340.2	-1.1	340.2	-0.55	340.2	-7.1	340.2	1.24	340.2	1.39	340.2	2.41	340.2	3.44	340.2	6.17	340.2	2.47	340.2	3.86	340.2	8.25	340.2	1.63
341.1	0.14	341.1	-2.66	341.1	6.23	341.1	-3.26	341.1	2.62	341.1	5.05	341.1	1.8	341.1	3.34	341.1	4.8	341.1	-4.03	341.1	2.43	341.1	3.19	341.1	0.47	341.1	0.04	341.1	0.07	341.1	-7.37	341.1	1.04	341.1	0.4	341.1	1.31	341.1	4.95	341.1	6.93	341.1	1.36	341.1	3.8	341.1	6.06	341.1	1.8
342	3.13	342	-0.78	342	2.64	342	-1.47	342	2.12	342	4.81	342	2.8	342	4.47	342	2.68	342	-2.48	342	0.82	342	4.87	342	0.27	342	0.4	342	0.16	342	-6.66	342	-1.53	342	1.66	342	2.7	342	3.69	342	6.16	342	1.7	342	4.72	342	5.07	342	-1.56
342.9	-0.06	342.9	-4.68	342.9	3.31	342.9	-3.79	342.9	1.9	342.9	5.12	342.9	1.38	342.9	-0.12	342.9	1.72	342.9	-1.01	342.9	0.13	342.9	5.76	342.9	-0.93	342.9	0.64	342.9	-0.09	342.9	-5.32	342.9	-2.11	342.9	0.73	342.9	-1.3	342.9	5.11	342.9	6.44	342.9	2.93	342.9	1.65	342.9	4.59	342.9	-1.57
343.8	1.61	343.8	-0.75	343.8	2.4	343.8	-3.54	343.8	4.44	343.8	3.92	343.8	0.35	343.8	1.28	343.8	2.45	343.8	-3.52	343.8	0.75	343.8	1.25	343.8	-2.18	343.8	-3.28	343.8	2.06	343.8	-7.71	343.8	0.58	343.8	-0.7	343.8	1.9	343.8	2.79	343.8	6.63	343.8	3.26	343.8	6.08	343.8	6.95	343.8	0.36
344.7	3.13	344.7	-0.65	344.7	3.45	344.7	-2.37	344.7	3.15	344.7	1.75	344.7	4.17	344.7	1.33	344.7	2.47	344.7	-5.43	344.7	2.32	344.7	3.11	344.7	0.41	344.7	-2.32	344.7	1.13	344.7	-6.59	344.7	0.13	344.7	2.11	344.7	-0.52	344.7	3.48	344.7	5.51	344.7	4.31	344.7	2.39	344.7	9.25	344.7	0.14
345.6	1.76	345.6	-0.15	345.6	5.17	345.6	-1.62	345.6	1.78	345.6	4.67	345.6	1.46	345.6	3.16	345.6	4.64	345.6	-1.06	345.6	0.98	345.6	2.97	345.6	-1.39	345.6	-0.09	345.6	1.1	345.6	-7.51	345.6	-0.01	345.6	0.96	345.6	1.75	345.6	5.18	345.6	5.41	345.6	2.63	345.6	3.61	345.6	5.32	345.6	1.15
346.5	3.51	346.5	-2.35	346.5	2.98	346.5	-0.88	346.5	4.08	346.5	5.29	346.5	2.22	346.5	0.92	346.5	2.09	346.5	-1.23	346.5	3.85	346.5	4.19	346.5	-0.56	346.5	-0.73	346.5	1.75	346.5	-6.38	346.5	2.42	346.5	-1.11	346.5	0.4	346.5	5.35	346.5	6.89	346.5	1.3	346.5	3.39	346.5	6.54	346.5	-1.47
347.4	2.12	347.4	-2.41	347.4	2.66	347.4	0.23	347.4	2.33	347.4	2.5	347.4	2.96	347.4	1.78	347.4	1.63	347.4	-1.45	347.4	0.38	347.4	1.09	347.4	0.22	347.4	-0.31	347.4	0.9	347.4	-5.38	347.4	-0.41	347.4	0.79	347.4	1.15	347.4	4.68	347.4	8.23	347.4	4.28	347.4	3.51	347.4	7.11	347.4	0.01
348.3	1.17	348.3	0.43	348.3	3.74	348.3	-2.13	348.3	3.29	348.3	5	348.3	2.11	348.3	3.91	348.3	1.84	348.3	-2.04	348.3	1.78	348.3	1.54	348.3	-0.9	348.3	0.32	348.3	-1.61	348.3	-4.44	348.3	-0.73	348.3	2.29	348.3	0.17	348.3	2.83	348.3	6.22	348.3	3.78	348.3	4.24	348.3	6.89	348.3	-0.96
349.2	2.04	349.2	1.47	349.2	2.74	349.2	0.21	349.2	3.67	349.2	1.9	349.2	3.39	349.2	2.35	349.2	3.93	349.2	-2.34	349.2	2.33	349.2	1.35	349.2	-0.38	349.2	0.52	349.2	1.51	349.2	-5.4	349.2	0.86	349.2	1.66	349.2	2.13	349.2	5.07	349.2	4.85	349.2	3.75	349.2	4.63	349.2	7.85	349.2	1.25
350.1	0.55	350.1	-0.15	350.1	3.42	350.1	-2.54	350.1	1.69	350.1	4.68	350.1	3	350.1	4.07	350.1	3.7	350.1	-2.75	350.1	0.51	350.1	6.12	350.1	0.21	350.1	1.28	350.1	0.43	350.1	-5.26	350.1	-0.21	350.1	1.28	350.1	1.47	350.1	4.07	350.1	6.53	350.1	5.58	350.1	6.07	350.1	7.14	350.1	0.35
351	2.49	351	1.29	351	1.77	351	-2.39	351	5.37	351	6.2	351	1.53	351	4.52	351	2.96	351	-4.03	351	0.84	351	4.08	351	-3.52	351	-0.54	351	2.94	351	-6.4	351	-1.65	351	1.82	351	-0.14	351	2.27	351	6.94	351	1.74	351	2.8	351	8.23	351	1.15
351.9	1.19	351.9	-0.48	351.9	2.09	351.9	-0.29	351.9	2.16	351.9	6.34	351.9	3.09	351.9	3.07	351.9	1.39	351.9	-3.54	351.9	2.51	351.9	4.2	351.9	-0.2	351.9	-0.61	351.9	0.97	351.9	-5.06	351.9	1.79	351.9	1.62	351.9	2.58	351.9	5.59	351.9	6.38	351.9	3.5	351.9	5.5	351.9	5.96	351.9	2.58
352.8	2.44	352.8	-2.65	352.8	3.47	352.8	-0.06	352.8	2.78	352.8	6.08	352.8	3.77	352.8	1.08	352.8	1.64	352.8	-0.68	352.8	1.65	352.8	3.84	352.8	-1.62	352.8	-0.2	352.8	-0.28	352.8	-4.77	352.8	0.33	352.8	1.06	352.8	1.63	352.8	4.91	352.8	7.16	352.8	2.45	352.8	3.84	352.8	8.39	352.8	0.63
353.7	2.31	353.7	-2.62	353.7	3.04	353.7	-0.13	353.7	3.15	353.7	1.65	353.7	2.24	353.7	2.61	353.7	4.07	353.7	-2.2	353.7	1.16	353.7	4.27	353.7	-2.9	353.7	-0.92	353.7	1	353.7	-6.7	353.7	-0.34	353.7	0.38	353.7	1.34	353.7	3.35	353.7	7.61	353.7	4.08	353.7	4.18	353.7	4.93	353.7	2.5
354.6	1.58	354.6	-3.13	354.6	3.07	354.6	-1	354.6	2.53	354.6	6.21	354.6	3.43	354.6	2.27	354.6	0.46	354.6	-4.04	354.6	0.64	354.6	3.72	354.6	-1.75	354.6	-1.02	354.6	0.07	354.6	-5.83	354.6	-3.27	354.6	0.91	354.6	-0.9	354.6	4.19	354.6	6.15	354.6	4.78	354.6	2.32	354.6	4.82	354.6	0.59
355.5	2.37	355.5	-4.47	355.5	4.16	355.5	-1.63	355.5	3.99	355.5	4.04	355.5	2.87	355.5	1.16	355.5	2.81	355.5	-3.52	355.5	2.98	355.5	4.22	355.5	-1.71	355.5	-0.48	355.5	1.21	355.5	-6.82	355.5	-2.29	355.5	2.23	355.5	-0.43	355.5	5.51	355.5	4.73	355.5	3.29	355.5	2.78	355.5	5.06	355.5	1.12
356.4	0.36	356.4	-2.93	356.4	1.81	356.4	-0.04	356.4	1.98	356.4	5.27	356.4	2.29	356.4	1.91	356.4	3.04	356.4	-1.33	356.4	1.1	356.4	5.64	356.4	-1.53	356.4	-0.73	356.4	3.34	356.4	-6.4	356.4	1.69	356.4	1.31	356.4	2.18	356.4	3.45	356.4	4.97	356.4	2.11	356.4	4.67	356.4	6.04	356.4	2.93
357.3	-0.74	357.3	0.93	357.3	3	357.3	-0.97	357.3	3.71	357.3	6.18	357.3	1.1	357.3	2.66	357.3	2.33	357.3	-1.84	357.3	2.06	357.3	2.94	357.3	-0.47	357.3	-0.61	357.3	2.18	357.3	-6.51	357.3	-1.85	357.3	-1.01	357.3	2.29	357.3	3.77	357.3	5.22	357.3	2.43	357.3	3.15	357.3	5.18	357.3	2.46
358.2	1.93	358.2	-1.09	358.2	3.41	358.2	-2.06	358.2	3.54	358.2	3.66	358.2	2.1	358.2	4.13	358.2	3.78	358.2	-3.23	358.2	1.79	358.2	2.24	358.2	-1.38	358.2	-2.6	358.2	1.5	358.2	-4.44	358.2	-0.19	358.2	0.21	358.2	2.45	358.2	4.68	358.2	7.57	358.2	3.85	358.2	4.65	358.2	6.02	358.2	2.74
359.1	3.03	359.1	-0.42	359.1	5.9	359.1	-3.05	359.1	4.43	359.1	1.65	359.1	2.12	359.1	3.91	359.1	2.96	359.1	-0.5	359.1	1.85	359.1	2.86	359.1	-1.92	359.1	-0.26	359.1	0.61	359.1	-6.31	359.1	-2.36	359.1	-0.03	359.1	0.1	359.1	2.52	359.1	5.47	359.1	3.59	359.1	3.23	359.1	7.69	359.1	0.77
360	0.5	360	-1.87	360	4.85	360	-1.61	360	3.18	360	3.34	360	1.47	360	4.12	360	2.78	360	-2.75	360	1.59	360	2.23	360	-1.39	360	0.93	360	-0.04	360	-7.43	360	-0.84	360	-0.39	360	3.08	360	4.84	360	8.84	360	2.56	360	3.2	360	5.52	360	2.47
360.9	1.61	360.9	-2.12	360.9	3.42	360.9	-1.47	360.9	3.51	360.9	3.9	360.9	2.89	360.9	3.13	360.9	0.97	360.9	-1.96	360.9	2.85	360.9	3.39	360.9	3.51	360.9	-2.17	360.9	-0.96	360.9	-6.98	360.9	1.56	360.9	1.29	360.9	3.9	360.9	2.66	360.9	7.97	360.9	2.68	360.9	6.72	360.9	5.17	360.9	1.36
361.8	1.9	361.8	-3.29	361.8	5.03	361.8	-1.92	361.8	2.5	361.8	5.21	361.8	2.49	361.8	1.35	361.8	5.2	361.8	-4.57	361.8	1.15	361.8	5.72	361.8	0.11	361.8	-1.03	361.8	0.77	361.8	-5.29	361.8	-0.51	361.8	-0.16	361.8	1.24	361.8	1.66	361.8	6.95	361.8	5.67	361.8	3.87	361.8	5.63	361.8	-0.65
362.7	-0.66	362.7	-3.45	362.7	4.67	362.7	-2.78	362.7	3.98	362.7	2.55	362.7	3.68	362.7	1.97	362.7	4.73	362.7	-3.59	362.7	3.2	362.7	4.27	362.7	-1.04	362.7	-0.61	362.7	2.94	362.7	-6.6	362.7	1.77	362.7	1.55	362.7	1.29	362.7	4.77	362.7	8.23	362.7	1.61	362.7	6.49	362.7	4.48	362.7	2.16
363.6	3.46	363.6	-0.43	363.6	4.03	363.6	-1.45	363.6	2.09	363.6	4.49	363.6	2.92	363.6	2.15	363.6	3.59	363.6	-4.3	363.6	1.2	363.6	3.56	363.6	-2.49	363.6	-0.29	363.6	1.91	363.6	-8.98	363.6	-0.24	363.6	-0.66	363.6	2.71	363.6	3.99	363.6	6.29	363.6	1.57	363.6	4.69	363.6	6.87	363.6	-2.18
364.5	-0.07	364.5	-2.06	364.5	3.17	364.5	-3.27	364.5	0.16	364.5	5.82	364.5	3.05	364.5	0.94	364.5	2.66	364.5	-3.89	364.5	-0.61	364.5	4.67	364.5	-0.37	364.5	-1.84	364.5	-0.46	364.5	-5.45	364.5	-0.69	364.5	0.58	364.5	1.89	364.5	4.04	364.5	6.01	364.5	2.14	364.5	5.4	364.5	6.39	364.5	1.87
365.4	0.7	365.4	-2.34	365.4	2.9	365.4	-0.86	365.4	2.97	365.4	4.89	365.4	2.39	365.4	2.89	365.4	2.23	365.4	-1.39	365.4	2.62	365.4	4.63	365.4	-1.84	365.4	-0.57	365.4	-0.32	365.4	-7.37	365.4	-2.1	365.4	1.89	365.4	1.62	365.4	6.21	365.4	6.73	365.4	1.32	365.4	4.49	365.4	7.08	365.4	3.27
366.3	3.89	366.3	-3.53	366.3	4.05	366.3	-1.06	366.3	3.44	366.3	4.93	366.3	3.99	366.3	3.28	366.3	2.74	366.3	-1.04	366.3	3.3	366.3	3.48	366.3	-1.38	366.3	-0.16	366.3	-1.79	366.3	-6.91	366.3	2.27	366.3	1.33	366.3	1.87	366.3	3.73	366.3	5.71	366.3	5.28	366.3	5.29	366.3	6.04	366.3	-0.46
367.2	2.7	367.2	-2.8	367.2	5.47	367.2	-0.69	367.2	3.49	367.2	6.28	367.2	3.27	367.2	2.45	367.2	2.54	367.2	-3.26	367.2	1.58	367.2	4.62	367.2	0.01	367.2	-0.76	367.2	-0.71	367.2	-6.84	367.2	-0.38	367.2	0.98	367.2	1.54	367.2	3.36	367.2	6.48	367.2	1.69	367.2	3.08	367.2	6.46	367.2	3.75
368.1	4.07	368.1	-3.66	368.1	6.05	368.1	-2	368.1	3.33	368.1	3.78	368.1	2.91	368.1	2.76	368.1	4	368.1	-2.86	368.1	1.43	368.1	4.55	368.1	-0.03	368.1	-0.23	368.1	-1	368.1	-5.5	368.1	-0.34	368.1	1.92	368.1	0.23	368.1	5.7	368.1	7.48	368.1	2.82	368.1	3.59	368.1	7.26	368.1	1.49
369	-0.02	369	0.24	369	3.05	369	-0.57	369	4.96	369	5.25	369	-0.9	369	4.17	369	1.88	369	-2.04	369	3.76	369	2.75	369	-2.22	369	0.41	369	1.38	369	-8.44	369	2.26	369	1.76	369	2.19	369	4.19	369	5.93	369	1.45	369	5.62	369	5.91	369	2.53
369.9	2.12	369.9	-1.23	369.9	4.65	369.9	-2.4	369.9	5.2	369.9	4.21	369.9	2.81	369.9	2.47	369.9	4.69	369.9	-2.32	369.9	3.79	369.9	4.16	369.9	-2.45	369.9	-1.97	369.9	1.85	369.9	-6.39	369.9	-0.9	369.9	1.43	369.9	0.18	369.9	3.61	369.9	9.23	369.9	3.82	369.9	3.41	369.9	4.96	369.9	1.13
370.8	2.37	370.8	-0.56	370.8	5.13	370.8	-1.14	370.8	6.08	370.8	5.47	370.8	1.69	370.8	2.83	370.8	5.64	370.8	-1.16	370.8	-0.34	370.8	5.24	370.8	-2.86	370.8	-1.24	370.8	1.38	370.8	-8.97	370.8	-2.54	370.8	3.48	370.8	2.49	370.8	4.6	370.8	7.32	370.8	3.21	370.8	2.21	370.8	7.33	370.8	3.42
371.7	-1	371.7	-2.98	371.7	5.09	371.7	-1.56	371.7	5.84	371.7	0.43	371.7	3.13	371.7	1.83	371.7	3.72	371.7	-3.57	371.7	2.38	371.7	2.14	371.7	-1.43	371.7	-1.03	371.7	0.03	371.7	-7.24	371.7	-1.18	371.7	1.24	371.7	0.7	371.7	4.65	371.7	7.72	371.7	3.96	371.7	4.73	371.7	4.68	371.7	1.68
372.6	2.85	372.6	-1.1	372.6	4.92	372.6	-1.89	372.6	0.08	372.6	3.47	372.6	2.13	372.6	3.4	372.6	3.66	372.6	-3.54	372.6	1.91	372.6	2.83	372.6	-1.54	372.6	-1.25	372.6	1.57	372.6	-6.37	372.6	0.19	372.6	0.68	372.6	0.49	372.6	4.46	372.6	8.63	372.6	3.77	372.6	4.85	372.6	5.45	372.6	2.02
373.5	2.24	373.5	-3	373.5	2.34	373.5	-1.45	373.5	1.13	373.5	5.15	373.5	1.36	373.5	2.65	373.5	4.6	373.5	-4.16	373.5	-1.63	373.5	0.69	373.5	-1.17	373.5	-2.8	373.5	2.1	373.5	-5.23	373.5	-1.79	373.5	-1.83	373.5	2.76	373.5	4.35	373.5	5.64	373.5	3.68	373.5	2.7	373.5	5.99	373.5	-1.37
374.4	4.14	374.4	-2.11	374.4	0.56	374.4	-3.09	374.4	2.06	374.4	5.17	374.4	2.86	374.4	3.13	374.4	1.67	374.4	-2.43	374.4	-0.22	374.4	5.07	374.4	-1.84	374.4	0.46	374.4	1.46	374.4	-7.8	374.4	-0.79	374.4	-0.18	374.4	0.11	374.4	5.32	374.4	7.38	374.4	1.96	374.4	5.92	374.4	6.77	374.4	0.07
375.3	1.39	375.3	-0.97	375.3	4.2	375.3	-2.06	375.3	1.57	375.3	4.67	375.3	4.91	375.3	2.55	375.3	2.89	375.3	-0.43	375.3	1.24	375.3	4.41	375.3	0.11	375.3	0.3	375.3	-1.81	375.3	-5.31	375.3	-0.11	375.3	2.59	375.3	0.07	375.3	5.45	375.3	6.17	375.3	3.2	375.3	4.21	375.3	6.21	375.3	-0.43
376.2	0.55	376.2	-2.05	376.2	6.96	376.2	-0.21	376.2	4.84	376.2	3.55	376.2	3.89	376.2	3.19	376.2	5.43	376.2	-1.2	376.2	5.03	376.2	1.03	376.2	-1.13	376.2	-0.35	376.2	3.55	376.2	-9.3	376.2	-0.59	376.2	-0.77	376.2	1.64	376.2	4.61	376.2	10.67	376.2	3.31	376.2	2.19	376.2	5.76	376.2	0.61
377.1	2.4	377.1	-2.54	377.1	5.83	377.1	-4.89	377.1	3.93	377.1	3.61	377.1	3.31	377.1	3.46	377.1	5.06	377.1	-3.87	377.1	1.57	377.1	3.6	377.1	-1.32	377.1	-1.76	377.1	0.1	377.1	-7.45	377.1	-0.57	377.1	1.23	377.1	-0.51	377.1	4.75	377.1	8.15	377.1	3.86	377.1	4.29	377.1	7.07	377.1	-0.49
378	1.36	378	-1.43	378	4.06	378	-0.48	378	3.91	378	7.15	378	3.32	378	2.81	378	5.49	378	-1.22	378	2.37	378	3.66	378	-1.23	378	-2.1	378	1.06	378	-8.97	378	-0.55	378	1.1	378	1.3	378	3.34	378	6.94	378	1.27	378	1.55	378	8.34	378	0.2
378.9	2.36	378.9	-4.26	378.9	4.19	378.9	-1.32	378.9	2.28	378.9	5.91	378.9	2.89	378.9	2.66	378.9	4.53	378.9	-2.72	378.9	1.26	378.9	2.94	378.9	-0.53	378.9	-2.54	378.9	1.61	378.9	-7.58	378.9	-1.07	378.9	-0.85	378.9	1.54	378.9	2.59	378.9	7.6	378.9	3.73	378.9	4	378.9	6.55	378.9	1.08
379.8	2.44	379.8	1.01	379.8	6.49	379.8	-0.97	379.8	3.37	379.8	3.98	379.8	5.31	379.8	5.73	379.8	1.57	379.8	-4.14	379.8	1.52	379.8	3.03	379.8	1.45	379.8	0.46	379.8	-0.86	379.8	-6.75	379.8	-2.78	379.8	1.13	379.8	1.97	379.8	5.69	379.8	5.85	379.8	4.79	379.8	1.61	379.8	4.84	379.8	1.71
380.7	-0.51	380.7	-2.66	380.7	5.55	380.7	-3.16	380.7	3.78	380.7	6.3	380.7	0.59	380.7	3.48	380.7	3.24	380.7	-4.2	380.7	1.53	380.7	4.89	380.7	-1.04	380.7	-0.56	380.7	0.57	380.7	-8.39	380.7	-1.73	380.7	-0.67	380.7	1.84	380.7	2.89	380.7	8.03	380.7	4.14	380.7	1.85	380.7	5.03	380.7	1.75
381.6	3.63	381.6	-1.9	381.6	4.23	381.6	-2.27	381.6	4.22	381.6	1.85	381.6	4.01	381.6	3.5	381.6	1.84	381.6	-5.68	381.6	2.13	381.6	2.98	381.6	-0.26	381.6	-1.3	381.6	1.36	381.6	-8.67	381.6	-0.67	381.6	1.14	381.6	1.44	381.6	3	381.6	7.01	381.6	4.82	381.6	4.14	381.6	8.2	381.6	1.54
382.5	1.75	382.5	-0.75	382.5	5.56	382.5	1.22	382.5	4.89	382.5	3.75	382.5	-0.17	382.5	2.69	382.5	0.77	382.5	-1.34	382.5	1.15	382.5	5.29	382.5	-1.88	382.5	-0.93	382.5	0.05	382.5	-6.61	382.5	-0.81	382.5	2.18	382.5	2.57	382.5	5.56	382.5	7.71	382.5	5.38	382.5	2.78	382.5	7.66	382.5	2.23
383.4	1.77	383.4	-3.19	383.4	6.84	383.4	-0.83	383.4	1.41	383.4	4.37	383.4	2.64	383.4	0.55	383.4	5.57	383.4	-1.47	383.4	3.6	383.4	5.3	383.4	0.51	383.4	-0.01	383.4	1.03	383.4	-7.65	383.4	0.76	383.4	1.11	383.4	2.64	383.4	4.36	383.4	7.03	383.4	2.03	383.4	4.19	383.4	8.01	383.4	2.07
384.3	2.67	384.3	-2.91	384.3	6.72	384.3	-4.07	384.3	4.25	384.3	3.08	384.3	3.67	384.3	4.14	384.3	3.32	384.3	-5.01	384.3	2.81	384.3	3.33	384.3	-1.95	384.3	0.53	384.3	-2.06	384.3	-11.73	384.3	0.31	384.3	2.65	384.3	0.73	384.3	5.71	384.3	7.1	384.3	2.73	384.3	2.06	384.3	6.57	384.3	0.79
385.2	1.35	385.2	-0.58	385.2	5.77	385.2	-0.87	385.2	4.4	385.2	0.23	385.2	3.35	385.2	5.24	385.2	2.79	385.2	-1.3	385.2	4.5	385.2	4.02	385.2	-1.28	385.2	-2.36	385.2	0.52	385.2	-7.95	385.2	-0.2	385.2	2.61	385.2	3.66	385.2	2.64	385.2	5.59	385.2	2.03	385.2	4.53	385.2	6.17	385.2	2.32
386.1	2.15	386.1	-2.24	386.1	3.08	386.1	-2.84	386.1	1.17	386.1	4.04	386.1	3.68	386.1	1.15	386.1	3.58	386.1	-5.03	386.1	1.39	386.1	4.13	386.1	0.55	386.1	-0.9	386.1	1.15	386.1	-7.95	386.1	-1.69	386.1	2.89	386.1	3.11	386.1	5.33	386.1	8.87	386.1	4.53	386.1	3.33	386.1	6.5	386.1	2.84
387	4.81	387	-2.86	387	2.55	387	-1.91	387	2.58	387	4.24	387	4.19	387	3.6	387	0.93	387	-1.45	387	2.01	387	2.43	387	2.75	387	0.84	387	1.52	387	-7.47	387	-0.43	387	-1.06	387	4.04	387	6.18	387	8.2	387	1.52	387	3.77	387	4.77	387	1.78
387.9	1.88	387.9	-1.34	387.9	2.41	387.9	-0.34	387.9	2.14	387.9	4.67	387.9	3.83	387.9	3.49	387.9	1.11	387.9	-2.83	387.9	2.05	387.9	4.95	387.9	-0.28	387.9	0.16	387.9	0.71	387.9	-7.18	387.9	-0.59	387.9	2.7	387.9	0.15	387.9	5.33	387.9	7.37	387.9	0.66	387.9	3.35	387.9	5.76	387.9	-1.34
388.8	-2.01	388.8	0.66	388.8	3.92	388.8	-2.18	388.8	5.95	388.8	4.58	388.8	1.92	388.8	2.89	388.8	1.49	388.8	-2.6	388.8	2.61	388.8	5.15	388.8	-0.66	388.8	-1.34	388.8	0.25	388.8	-8.68	388.8	-1.3	388.8	1.59	388.8	1.13	388.8	3.33	388.8	7.22	388.8	3.91	388.8	3.7	388.8	3.92	388.8	0.18
389.7	1.56	389.7	-1.09	389.7	4.25	389.7	-1.07	389.7	1.82	389.7	4.84	389.7	3.73	389.7	1.94	389.7	4.45	389.7	-3.71	389.7	0.32	389.7	4.8	389.7	-1.3	389.7	-0.59	389.7	0.58	389.7	-8.68	389.7	-2.07	389.7	0.77	389.7	2.54	389.7	3.47	389.7	5.94	389.7	4.52	389.7	1.6	389.7	5.51	389.7	2.25
390.6	3.08	390.6	-3.08	390.6	4.21	390.6	-1.7	390.6	4.71	390.6	5.75	390.6	4.83	390.6	3.33	390.6	3.36	390.6	-1.16	390.6	0.09	390.6	3.48	390.6	0.91	390.6	-0.34	390.6	0.47	390.6	-8.62	390.6	-0.53	390.6	-0.8	390.6	1.95	390.6	4.88	390.6	6.28	390.6	2.07	390.6	5.13	390.6	5.41	390.6	0.34
391.5	2.07	391.5	-0.87	391.5	4.3	391.5	-4.94	391.5	2.16	391.5	3.39	391.5	4.63	391.5	4.35	391.5	1.77	391.5	-2.56	391.5	0.51	391.5	2.36	391.5	0.72	391.5	-0.64	391.5	-0.74	391.5	-4.29	391.5	0.22	391.5	-1.74	391.5	3.15	391.5	3.44	391.5	4.18	391.5	4.27	391.5	4.48	391.5	5.55	391.5	2.88
392.4	1.74	392.4	0.29	392.4	3.56	392.4	-2.93	392.4	3	392.4	6.83	392.4	3.86	392.4	3.57	392.4	2.31	392.4	-5.61	392.4	-0.08	392.4	5.14	392.4	0.23	392.4	-0.27	392.4	-2.21	392.4	-10.72	392.4	-0.55	392.4	2.18	392.4	3.22	392.4	6.41	392.4	8.28	392.4	2.79	392.4	4.02	392.4	8.17	392.4	2.94
393.3	1.18	393.3	-3.73	393.3	5.04	393.3	-1.56	393.3	3.71	393.3	6.47	393.3	1.16	393.3	0.89	393.3	4.29	393.3	-3.61	393.3	4.14	393.3	4.84	393.3	0.83	393.3	-0.68	393.3	-1.43	393.3	-8.18	393.3	-1.18	393.3	0.78	393.3	2.86	393.3	7.14	393.3	7.99	393.3	3.23	393.3	2.88	393.3	8.12	393.3	0.51
394.2	2.53	394.2	-1.8	394.2	7.34	394.2	-2.14	394.2	0.82	394.2	4.8	394.2	2.1	394.2	2.33	394.2	6.56	394.2	-5.52	394.2	-2.22	394.2	2.16	394.2	-0.28	394.2	-0.65	394.2	0.9	394.2	-9.62	394.2	-0.15	394.2	2.13	394.2	1.47	394.2	5.66	394.2	8	394.2	4.46	394.2	5.29	394.2	8.17	394.2	2.57
395.1	0.17	395.1	-2.69	395.1	3.46	395.1	-2.89	395.1	3.41	395.1	5.24	395.1	0.94	395.1	2.83	395.1	0.93	395.1	-4.18	395.1	2.21	395.1	4.44	395.1	-0.52	395.1	-1.66	395.1	-0.6	395.1	-7.62	395.1	-2.11	395.1	-0.17	395.1	2.85	395.1	5.59	395.1	7.48	395.1	4.28	395.1	4.56	395.1	7.55	395.1	1.61
396	3.48	396	-1.39	396	3.61	396	-2.16	396	3.16	396	4.7	396	1.65	396	3.46	396	1.38	396	-3.91	396	-0.09	396	4.76	396	-2.35	396	-0.59	396	3.25	396	-8.36	396	-0.38	396	1.83	396	-1.14	396	5.64	396	8.79	396	5.19	396	4.96	396	6.61	396	-1.37
396.9	0.99	396.9	-3.15	396.9	3.84	396.9	-0.19	396.9	2.58	396.9	4.37	396.9	2.33	396.9	3.23	396.9	2.33	396.9	-3.14	396.9	2.28	396.9	5.33	396.9	-1.46	396.9	-0.19	396.9	-0.57	396.9	-10.39	396.9	1.06	396.9	1.09	396.9	1.74	396.9	5.36	396.9	6.84	396.9	2.45	396.9	3.62	396.9	6.84	396.9	-0.2
397.8	3.43	397.8	-3.78	397.8	5.35	397.8	-1.14	397.8	4.46	397.8	3.04	397.8	4.01	397.8	0.35	397.8	3.38	397.8	-0.48	397.8	2.26	397.8	2.46	397.8	0.14	397.8	-1.11	397.8	2.45	397.8	-7.73	397.8	-0.59	397.8	3.27	397.8	1.36	397.8	4.17	397.8	6.47	397.8	4.16	397.8	3.74	397.8	6.27	397.8	-1.08
398.7	2.8	398.7	-3.01	398.7	2.99	398.7	-1.02	398.7	4.79	398.7	4.4	398.7	5.05	398.7	2.88	398.7	4.37	398.7	-3.51	398.7	3.45	398.7	1.75	398.7	-1.15	398.7	-2.46	398.7	0.93	398.7	-7.68	398.7	-1.14	398.7	1.03	398.7	0.69	398.7	3.58	398.7	10.17	398.7	3.79	398.7	4.52	398.7	8.54	398.7	1.29
399.6	-0.52	399.6	-1.92	399.6	4.46	399.6	-1.85	399.6	3.6	399.6	5.81	399.6	3.95	399.6	5.27	399.6	4.29	399.6	-2.88	399.6	1.6	399.6	5.78	399.6	-0.2	399.6	-0.47	399.6	0.84	399.6	-7.44	399.6	0.49	399.6	2.91	399.6	1.95	399.6	5.02	399.6	5.14	399.6	5.31	399.6	3.89	399.6	5.16	399.6	0.23
400.5	0.94	400.5	-4.13	400.5	4.54	400.5	-1.09	400.5	5.4	400.5	4.53	400.5	3.54	400.5	4.08	400.5	1.9	400.5	-1.78	400.5	1.22	400.5	3.04	400.5	-0.49	400.5	-1.11	400.5	-0.76	400.5	-6.87	400.5	0.83	400.5	0.87	400.5	3.11	400.5	2.77	400.5	8.22	400.5	2.81	400.5	4.04	400.5	9.22	400.5	2.33
401.4	0.65	401.4	-1.67	401.4	5.31	401.4	-0.61	401.4	2.21	401.4	7.78	401.4	2.48	401.4	2.4	401.4	2.23	401.4	-2.73	401.4	1.14	401.4	3.7	401.4	-1.6	401.4	-0.32	401.4	1.52	401.4	-6.19	401.4	0.23	401.4	1.08	401.4	-0.87	401.4	5.08	401.4	7.37	401.4	6.07	401.4	4.5	401.4	5.97	401.4	1.18
402.3	0.51	402.3	-1.91	402.3	5.33	402.3	-3.8	402.3	3.32	402.3	4.91	402.3	1.47	402.3	3.05	402.3	3.3	402.3	-5.29	402.3	2.23	402.3	5.6	402.3	-1.15	402.3	-1.82	402.3	-0.49	402.3	-6.53	402.3	-1.02	402.3	0.22	402.3	3.47	402.3	3.3	402.3	6.67	402.3	4.07	402.3	2.89	402.3	4.47	402.3	1.28
403.2	2.23	403.2	-2.79	403.2	4.8	403.2	-1.34	403.2	3.72	403.2	4.39	403.2	-1.23	403.2	3.27	403.2	3.09	403.2	-3.28	403.2	2.79	403.2	6.45	403.2	-1.3	403.2	-1.75	403.2	-1.16	403.2	-9.42	403.2	-0.65	403.2	0.99	403.2	2.35	403.2	5.83	403.2	7.29	403.2	1.87	403.2	5.13	403.2	4.45	403.2	1.01
404.1	1.39	404.1	0.34	404.1	5.08	404.1	-2.99	404.1	1.59	404.1	3.86	404.1	1.8	404.1	3.82	404.1	5.01	404.1	-6.2	404.1	0.34	404.1	2.73	404.1	-0.19	404.1	-0.6	404.1	2.76	404.1	-8.01	404.1	-2.27	404.1	0.07	404.1	1.56	404.1	5.36	404.1	8.04	404.1	1.72	404.1	3.5	404.1	7.24	404.1	-0.36
405	5.2	405	-4.87	405	5.33	405	-0.51	405	3.25	405	7	405	4.12	405	2.66	405	4.87	405	0.51	405	4.33	405	5.58	405	-1.96	405	-0.32	405	0.33	405	-5.24	405	0.03	405	2.46	405	0.94	405	6.46	405	6.52	405	3.57	405	1.13	405	6.19	405	1.71
405.9	2.28	405.9	-3.3	405.9	5.2	405.9	-2.33	405.9	4.25	405.9	5.37	405.9	4.53	405.9	3.64	405.9	3.72	405.9	-3.92	405.9	0.6	405.9	3.83	405.9	-0.62	405.9	1.28	405.9	0.78	405.9	-8.17	405.9	-1.59	405.9	1.1	405.9	1.02	405.9	4.9	405.9	7.33	405.9	3.58	405.9	4.34	405.9	6.75	405.9	1.47
406.8	4.24	406.8	0.34	406.8	4.01	406.8	-0.87	406.8	3.62	406.8	5.22	406.8	4.12	406.8	4.17	406.8	3.32	406.8	-3.88	406.8	4.79	406.8	5.99	406.8	0.12	406.8	-1.03	406.8	1.21	406.8	-8.66	406.8	1.3	406.8	0.16	406.8	4.18	406.8	4.54	406.8	8.19	406.8	3.11	406.8	5.29	406.8	6.93	406.8	2.36
407.7	2.55	407.7	-2.45	407.7	4.86	407.7	-3.52	407.7	2.77	407.7	7.71	407.7	4.18	407.7	3.5	407.7	3.15	407.7	-4.75	407.7	0.11	407.7	7.11	407.7	-0.59	407.7	-2.29	407.7	-1.7	407.7	-9.69	407.7	-1.76	407.7	2.38	407.7	2.22	407.7	6	407.7	7.02	407.7	3.09	407.7	1.89	407.7	7.24	407.7	2.14
408.6	1.57	408.6	-3.68	408.6	2.36	408.6	-2.99	408.6	0.75	408.6	6.75	408.6	0.56	408.6	3.98	408.6	2.06	408.6	-1.09	408.6	-0.19	408.6	5.56	408.6	-0.51	408.6	-1.66	408.6	2.37	408.6	-6.46	408.6	-1.05	408.6	1.43	408.6	2.79	408.6	3.76	408.6	6.93	408.6	4.43	408.6	3.74	408.6	5.51	408.6	1.02
409.5	2.3	409.5	-3.23	409.5	5.01	409.5	-3.39	409.5	6.31	409.5	4.64	409.5	3.08	409.5	3.21	409.5	2.96	409.5	-4.64	409.5	0.98	409.5	3.63	409.5	-1.93	409.5	-0.03	409.5	-0.07	409.5	-8.92	409.5	-0.85	409.5	1.34	409.5	1.09	409.5	6.29	409.5	5.21	409.5	4.55	409.5	5.14	409.5	9.44	409.5	0.81
410.4	0.52	410.4	-1.75	410.4	3.81	410.4	-2.05	410.4	5.72	410.4	1.91	410.4	3.06	410.4	3.01	410.4	3.98	410.4	-3.65	410.4	2.8	410.4	3.19	410.4	-0.29	410.4	-1.03	410.4	0.22	410.4	-8.41	410.4	0.14	410.4	2.39	410.4	1.89	410.4	4.54	410.4	8.89	410.4	4.04	410.4	3.92	410.4	4.78	410.4	1.66
411.3	0.21	411.3	-2.71	411.3	3.54	411.3	-1.07	411.3	5.08	411.3	5.01	411.3	2.49	411.3	3.38	411.3	3.65	411.3	-4.13	411.3	1.72	411.3	2.65	411.3	0.68	411.3	-1.99	411.3	-0.04	411.3	-9.39	411.3	-1.85	411.3	-1.71	411.3	1.62	411.3	3.02	411.3	6.97	411.3	2.45	411.3	3.87	411.3	5.14	411.3	2.51
412.2	-0.93	412.2	-0.8	412.2	2.81	412.2	-3.1	412.2	3.83	412.2	6.74	412.2	0.46	412.2	3.23	412.2	1.2	412.2	-4.73	412.2	1.63	412.2	5.75	412.2	-2.29	412.2	-2.43	412.2	0.01	412.2	-7.62	412.2	-1.6	412.2	1	412.2	0.6	412.2	3.94	412.2	4.84	412.2	4.77	412.2	2.82	412.2	6.08	412.2	0.53
413.1	2.32	413.1	-3.1	413.1	4.72	413.1	-4.32	413.1	4.29	413.1	7.27	413.1	2.93	413.1	2.35	413.1	2.31	413.1	-3.52	413.1	4.85	413.1	5.38	413.1	-2.62	413.1	-2.03	413.1	2.18	413.1	-7.56	413.1	0.49	413.1	1.48	413.1	0.33	413.1	3.68	413.1	8.14	413.1	6.16	413.1	2.87	413.1	5.01	413.1	1.7
414	3.21	414	-4.82	414	3.91	414	0.19	414	2.13	414	4.9	414	4.51	414	1.27	414	3.43	414	-3.03	414	0.37	414	3.75	414	-2.01	414	-1.91	414	-0.2	414	-9.89	414	-0.94	414	1.67	414	-0.04	414	4.4	414	8.94	414	6.04	414	5.57	414	6.88	414	0.26
414.9	0.74	414.9	-2.11	414.9	4.57	414.9	-0.04	414.9	5.07	414.9	3.9	414.9	1.8	414.9	2.77	414.9	2.09	414.9	-0.32	414.9	2.98	414.9	2.73	414.9	-2.92	414.9	-1.62	414.9	1.35	414.9	-7.42	414.9	-1.41	414.9	0.17	414.9	1.07	414.9	5.63	414.9	9.64	414.9	1.96	414.9	2.17	414.9	8.18	414.9	0.3
415.8	2.71	415.8	-2.47	415.8	4.85	415.8	-0.65	415.8	1.47	415.8	5.64	415.8	1.79	415.8	2.64	415.8	2.52	415.8	-2.78	415.8	0.95	415.8	6.13	415.8	-1.59	415.8	-1.98	415.8	-0.09	415.8	-7.86	415.8	1.13	415.8	1.44	415.8	2.6	415.8	3.09	415.8	6.32	415.8	1.59	415.8	4.8	415.8	7.56	415.8	1.12
416.7	2.82	416.7	-1.74	416.7	5.71	416.7	-0.72	416.7	3.26	416.7	4.99	416.7	2.71	416.7	4.06	416.7	3.42	416.7	-4.38	416.7	1.76	416.7	3.99	416.7	-0.3	416.7	-0.63	416.7	1.14	416.7	-10.35	416.7	-0.62	416.7	-0.29	416.7	2.4	416.7	4.25	416.7	7.37	416.7	0.62	416.7	3.72	416.7	4.46	416.7	1.53
417.6	1.95	417.6	-1.79	417.6	6.26	417.6	-3.02	417.6	3.1	417.6	4.48	417.6	3.04	417.6	1.66	417.6	3.98	417.6	-5.2	417.6	1.98	417.6	2.07	417.6	-2.09	417.6	-2.33	417.6	0.48	417.6	-8.14	417.6	-0.87	417.6	-0.99	417.6	0.35	417.6	3.79	417.6	7.78	417.6	4.63	417.6	4.37	417.6	5.76	417.6	0.23
418.5	1.18	418.5	-2.28	418.5	4.23	418.5	-1.71	418.5	4.57	418.5	5.78	418.5	2.42	418.5	4.53	418.5	4.62	418.5	-4.41	418.5	4.37	418.5	4.94	418.5	-1.02	418.5	0.25	418.5	1.19	418.5	-8.54	418.5	0.69	418.5	1.9	418.5	0.96	418.5	6.41	418.5	7.9	418.5	4.11	418.5	4.74	418.5	5.67	418.5	0.46
419.4	1.94	419.4	-0.73	419.4	3.71	419.4	-0.62	419.4	5.4	419.4	6.42	419.4	2.12	419.4	2.29	419.4	3.83	419.4	-3.34	419.4	0.87	419.4	4.73	419.4	-1.65	419.4	0.28	419.4	1.17	419.4	-8.44	419.4	-2.05	419.4	0.84	419.4	0.5	419.4	4.67	419.4	6.86	419.4	4.98	419.4	3.23	419.4	6.84	419.4	0.03
420.3	2.66	420.3	-3.21	420.3	3.35	420.3	-2.37	420.3	4.86	420.3	7.87	420.3	5.63	420.3	2.41	420.3	3.27	420.3	-4.17	420.3	4.27	420.3	5.51	420.3	1.63	420.3	-0.14	420.3	1.47	420.3	-6.87	420.3	-1.51	420.3	1.39	420.3	1.21	420.3	6.59	420.3	10.51	420.3	3.94	420.3	4.47	420.3	6.1	420.3	-1.84
421.2	3.31	421.2	-1.13	421.2	5.18	421.2	-1.19	421.2	4.59	421.2	5.35	421.2	4.97	421.2	3.76	421.2	2.33	421.2	-3.95	421.2	2.38	421.2	3.34	421.2	-0.92	421.2	-1.35	421.2	0.17	421.2	-7.66	421.2	-2.5	421.2	0.64	421.2	2.17	421.2	4.37	421.2	6.97	421.2	2.91	421.2	4.69	421.2	6.61	421.2	1.92
422.1	1.6	422.1	-1.61	422.1	5.52	422.1	-2.63	422.1	2.22	422.1	4.51	422.1	1.23	422.1	2.69	422.1	3.59	422.1	-1.9	422.1	2.43	422.1	5.48	422.1	-0.93	422.1	-0.36	422.1	-0.67	422.1	-7.99	422.1	0.14	422.1	0.48	422.1	0.45	422.1	6.74	422.1	4.81	422.1	4.21	422.1	2.98	422.1	5.9	422.1	3.03
423	2.36	423	-1.83	423	4.09	423	-0.93	423	4.77	423	5.84	423	3.51	423	1.75	423	5.52	423	-3.3	423	2.72	423	2.69	423	0.29	423	-1.11	423	3.23	423	-7.84	423	0.12	423	-0.98	423	3.16	423	5.62	423	7.44	423	4.37	423	2.75	423	6.98	423	2.31
423.9	0.67	423.9	-4.13	423.9	4.57	423.9	-1.05	423.9	4.56	423.9	7.78	423.9	1.99	423.9	3.01	423.9	4.71	423.9	-5.43	423.9	3.39	423.9	5.7	423.9	-1.83	423.9	-1.12	423.9	0.42	423.9	-7.84	423.9	-2.17	423.9	-0.2	423.9	0.3	423.9	5.09	423.9	8.8	423.9	4.64	423.9	3.6	423.9	5.7	423.9	1.66
424.8	4.01	424.8	-2.79	424.8	2.87	424.8	-0.29	424.8	4.62	424.8	4.1	424.8	3.83	424.8	2.83	424.8	3.32	424.8	-2.36	424.8	1.29	424.8	4.41	424.8	-3.62	424.8	-1.35	424.8	1.76	424.8	-7.51	424.8	-0.27	424.8	1.36	424.8	1.45	424.8	4.72	424.8	7.35	424.8	2.17	424.8	3.31	424.8	7.47	424.8	2.25
425.7	2.19	425.7	-3.65	425.7	4.48	425.7	-4.01	425.7	2.55	425.7	4.62	425.7	4	425.7	1.89	425.7	2.12	425.7	-2.54	425.7	2.43	425.7	1.78	425.7	0.84	425.7	-2.26	425.7	-1.04	425.7	-6.66	425.7	-0.01	425.7	-1.77	425.7	4	425.7	2.98	425.7	8.53	425.7	4.13	425.7	4.55	425.7	5.87	425.7	1.95
426.6	3.72	426.6	-1.12	426.6	5.73	426.6	-1.6	426.6	5.99	426.6	6.49	426.6	3.87	426.6	1.42	426.6	3.6	426.6	-3.44	426.6	2.49	426.6	6.49	426.6	0.27	426.6	-3.56	426.6	-0.28	426.6	-10.7	426.6	-4.25	426.6	1.43	426.6	0.74	426.6	5.47	426.6	6.35	426.6	3.73	426.6	1.36	426.6	6.48	426.6	-0.18
427.5	1.56	427.5	-2.47	427.5	2.95	427.5	0.31	427.5	6.63	427.5	4.85	427.5	1.45	427.5	4.01	427.5	3.57	427.5	-3.53	427.5	1.22	427.5	3.71	427.5	-5.28	427.5	-0.48	427.5	1.47	427.5	-7.06	427.5	-1.4	427.5	0.05	427.5	2.61	427.5	5.47	427.5	10.02	427.5	3.79	427.5	4.62	427.5	8.14	427.5	2.37
428.4	2.2	428.4	-5.29	428.4	3.81	428.4	-1.62	428.4	3.97	428.4	2.59	428.4	0.9	428.4	3.32	428.4	2.64	428.4	-2.45	428.4	2.18	428.4	4.01	428.4	-2.06	428.4	-2.05	428.4	-0.82	428.4	-10.46	428.4	0.37	428.4	0.84	428.4	1.85	428.4	3.04	428.4	5.57	428.4	1.66	428.4	3.9	428.4	4.9	428.4	1.13
429.3	2.32	429.3	-0.84	429.3	5.73	429.3	-0.77	429.3	4.34	429.3	4.28	429.3	3.33	429.3	4.28	429.3	3.21	429.3	-2.75	429.3	1.41	429.3	4.07	429.3	-0.61	429.3	0.08	429.3	-1.35	429.3	-4.45	429.3	-1.97	429.3	0.53	429.3	3.02	429.3	7.68	429.3	6.36	429.3	5.79	429.3	4.29	429.3	6.31	429.3	1.7
430.2	1.98	430.2	-0.68	430.2	5.99	430.2	-1.14	430.2	0.72	430.2	5.83	430.2	2.38	430.2	0.79	430.2	3.72	430.2	-2.43	430.2	1.54	430.2	4.92	430.2	-1.72	430.2	-3.11	430.2	-0.77	430.2	-6.95	430.2	-0.47	430.2	0.07	430.2	-0.29	430.2	4.62	430.2	8.41	430.2	5.53	430.2	3.21	430.2	6.24	430.2	-0.23
431.1	1.45	431.1	-1.64	431.1	3.43	431.1	-1.11	431.1	4.1	431.1	7.64	431.1	5.01	431.1	3.85	431.1	4.46	431.1	-2.12	431.1	3.56	431.1	3.98	431.1	-0.21	431.1	0.5	431.1	0.57	431.1	-9.04	431.1	-0.38	431.1	-0.2	431.1	2.72	431.1	6.16	431.1	8.43	431.1	3.26	431.1	2.37	431.1	6.1	431.1	3.26
432	2.62	432	-2.58	432	4.73	432	-1.65	432	3.75	432	6.51	432	1.44	432	2.96	432	2.84	432	-3.47	432	2.37	432	6.1	432	0.77	432	-0.35	432	-0.16	432	-7	432	0.85	432	1.83	432	2.37	432	4.89	432	6.3	432	6.1	432	2.88	432	4.92	432	-0.85
432.9	0.39	432.9	-1.93	432.9	5.93	432.9	-2.72	432.9	3.88	432.9	7.4	432.9	3.64	432.9	3.3	432.9	4.74	432.9	-1.52	432.9	1.09	432.9	4.98	432.9	1.29	432.9	-2.65	432.9	0.77	432.9	-9.12	432.9	-0.7	432.9	1.71	432.9	2.37	432.9	4.88	432.9	5.21	432.9	3.04	432.9	4.61	432.9	6.9	432.9	0.49
433.8	3.18	433.8	-3.52	433.8	4.38	433.8	-2.81	433.8	3.09	433.8	2.92	433.8	4.57	433.8	1.32	433.8	4.34	433.8	-3.45	433.8	3.48	433.8	1.31	433.8	-2.43	433.8	-2.38	433.8	-0.06	433.8	-8.67	433.8	0.5	433.8	0.98	433.8	0.58	433.8	4.13	433.8	9.1	433.8	4.17	433.8	3.27	433.8	6.05	433.8	-2.29
434.7	2.92	434.7	-2.85	434.7	5.18	434.7	0.95	434.7	1.84	434.7	4.55	434.7	4.78	434.7	3.54	434.7	5.12	434.7	-0.94	434.7	1.42	434.7	4.97	434.7	1.68	434.7	-1.85	434.7	0.92	434.7	-6.87	434.7	1.17	434.7	4.73	434.7	2.92	434.7	5.75	434.7	7.23	434.7	4.37	434.7	6.01	434.7	9.86	434.7	-0.11
435.6	3.95	435.6	-3.1	435.6	3.78	435.6	-0.99	435.6	4.58	435.6	7.2	435.6	3.55	435.6	3.71	435.6	4.78	435.6	-2.23	435.6	1.29	435.6	5.74	435.6	-1.92	435.6	-0.14	435.6	-0.74	435.6	-9.18	435.6	-0.12	435.6	-0.32	435.6	1.75	435.6	7.52	435.6	5.5	435.6	2.35	435.6	4.37	435.6	5.98	435.6	0.46
436.5	4.14	436.5	-2.89	436.5	4.31	436.5	0.25	436.5	3.52	436.5	5.92	436.5	1.58	436.5	2.61	436.5	2.73	436.5	-4.54	436.5	0.65	436.5	3.68	436.5	-0.97	436.5	-0.65	436.5	0.56	436.5	-7.31	436.5	-1.41	436.5	-0.06	436.5	2.48	436.5	6	436.5	8.13	436.5	4.3	436.5	5.45	436.5	6.7	436.5	1.42
437.4	1.55	437.4	-2.42	437.4	4.71	437.4	1.01	437.4	2.31	437.4	4.26	437.4	-0.02	437.4	3.31	437.4	3.55	437.4	-4.32	437.4	3.46	437.4	4.34	437.4	-2.64	437.4	-1.68	437.4	0.54	437.4	-9.58	437.4	0.47	437.4	1.74	437.4	2.07	437.4	6.17	437.4	9.02	437.4	3.99	437.4	4.29	437.4	5.67	437.4	2.09
[truncated: 22 more columns]

## Sheet: Data corrected
X	L1A1	L1A2	L1A3	L1A4	L1A5	L1A6		L2A1	L2A2	L2A3	L2A4	L2A5	L2A6		L3A1	L3A2	L3A3	L3A4	L3A5	L3A6		L4A1	L4A2	L4A3	L4A4	L4A5	L4A6
-240.3	2.84	3.83	-2.55	0.08	-0.45	0		0.93	2.24	-2.01	2.15	1.76	0		-0.61	-0.51	-5.68	5.45	-0.7	0		2.88	1.83	-3.83	2.62	2.63	0
-239.4	1.65	4.91	-0.65	4.93	0.52	0		2.79	0.7	-0.66	4.88	0.63	0		2.54	-0.8	-0.11	4.75	1.35	0		3.08	-0.47	-1.42	3.53	-2.25	0
-238.5	-1.69	2.52	-1.29	5.65	-2.41	0		-0.12	-2.15	-4.05	4.14	0.12	0		-1.25	-0.75	-2.76	5.92	-1.81	0		1.17	-0.6	-3.65	2.89	0.1	0
-237.6	2.96	5.39	0.86	4.17	0.09	0		2.3	2.12	-0.58	4.29	3.31	0		-0.23	-2.01	-4.31	4.29	-3.18	0		4.58	-1.55	-3.75	1.33	0.77	0
-236.7	3.99	4.7	2.52	2.01	1.08	0		1.38	1.53	1.44	1.37	1.29	0		-0.74	0.66	0.66	4.02	-0.14	0		0.38	-0.07	-2.51	0.86	-1.32	0
-235.8	2.19	6.55	1.13	3.04	1.75	0		2.62	1.95	-1.53	3.77	2.8	0		0.21	-0.36	-2	6.49	0.89	0		0.15	0.04	-1.37	2.51	0.36	0
-234.9	-2.24	6.26	-1.3	1.29	-0.25	0		-1.13	0.82	-2.99	0.37	2.46	0		-1.28	-2.14	-3.8	2.46	-1.85	0		-0.98	0.35	-4.57	0.82	-2.1	0
-234	0.35	5.18	3.31	5.17	-1.69	0		-0.99	0.15	-2.04	3.58	-0.14	0		2.78	0.54	-2.14	9.23	1.32	0		6.22	4.13	-0.45	6.18	3.78	0
-233.1	3.43	7.66	3.6	2.43	-0.08	0		0.11	1.98	0.97	4.21	0.68	0		1.09	-3.71	-1.93	3.57	-2.75	0		3.02	0.95	-0.3	1.95	-1.09	0
-232.2	0.26	4.41	-1.46	0.52	-2.08	0		-1.88	-2.44	-2.48	-3.18	-2.38	0		-5.92	-4.84	-5.4	0.24	-5.1	0		0.2	1.78	-2.35	0.03	0.53	0
-231.3	3.07	6.4	2.58	4.62	1.53	0		3.69	3	0.76	2.84	1.05	0		-0.32	-0.91	-1.68	5.51	-1.77	0		1.23	-1.99	-2.85	-0.18	-1.66	0
-230.4	-0.32	2.21	-2.19	-1.61	-3.38	0		4.28	4.07	-1.33	-0.39	-0.1	0		2.34	3.05	0.51	3.62	-0.14	0		0.95	2.44	-0.74	2.43	-1.92	0
-229.5	6	9.89	3.71	3.89	3.6	0		-1.68	0.9	-3.82	-0.06	-0.06	0		-3.9	-1.58	-3.85	2.54	-2.39	0		0.64	-0.57	-3.44	0.98	0.25	0
-228.6	4.02	8.23	0.53	2.86	2.21	0		-1.07	1.99	-1.18	2.43	0.84	0		-2.37	-0.12	-2.32	4.67	-3	0		2.34	1.55	-2.23	0.93	-1.01	0
-227.7	0.37	3.34	-0.96	2.79	-1.75	0		1.84	1.7	0.13	2.44	0.23	0		1.44	-2.71	-1.4	4.62	-4.26	0		0.05	-0.64	-2.41	-0.81	0.29	0
-226.8	-0.23	1.02	-2.46	-1.47	-3.35	0		1.97	0.53	0.53	1.78	1.5	0		-1.69	-1.31	-1.89	1.89	-1.73	0		0.44	-1.45	-1.75	-0.48	-2.56	0
-225.9	1.94	4.12	2.44	1.43	-0.56	0		-2.38	1.83	-2.07	2.43	0.62	0		-2.21	-0.24	-3.61	4.52	-2.25	0		-1.1	-0.32	-3.74	1.21	0.18	0
-225	-1.44	1.21	-2.31	-0.18	-5.04	0		0.94	2.34	-0.78	1.31	-0.82	0		-0.48	2.35	1.19	5.76	-0.28	0		2.62	4.62	3.11	6.41	3.57	0
-224.1	4.83	6.54	0.77	3.07	2.43	0		0.04	-0.1	-2.67	2.78	-1.49	0		0.3	2	-0.96	3.66	-2.13	0		2.65	6.14	-1.83	1.08	0.86	0
-223.2	5.39	5.27	1.75	1.4	1.48	0		1.44	-0.63	-0.67	0.73	1.43	0		-4.16	-0.38	-1.58	4.08	-0.65	0		-3.03	0.64	-5.51	1.08	-3.81	0
-222.3	4	7.8	3.22	3.94	3.03	0		1.76	0.83	0.86	1.18	3.09	0		1.79	0.85	-3.28	4.64	1.9	0		1.91	1.49	-3.88	1.69	1.12	0
-221.4	0.82	2.8	-1.91	1.28	-3.19	0		2.78	3.5	0.26	6.91	0.78	0		-2.24	-0.01	-2.49	4.96	-5.36	0		-4.01	-0.21	-2.97	0.08	-1.93	0
-220.5	1.9	8.02	3.37	1.76	1.84	0		1.45	4.61	2.67	4.52	3.88	0		0.6	2.62	1	5.97	2.32	0		4.18	1.73	-0.82	0.54	1.92	0
-219.6	0.59	4.25	-1.36	1.5	-1.54	0		1.6	3.41	-0.48	3.84	2.52	0		-2.01	1.19	-1.24	5.15	-0.65	0		2.23	2.64	-0.15	3.18	0.73	0
-218.7	2.48	4.18	-2.96	2.86	-0.1	0		-0.57	-0.87	-3.11	2.61	-1.56	0		-0.48	1.1	0.38	5.88	0.52	0		1.48	2.34	-2.17	2.3	2.72	0
-217.8	1.83	3.28	-0.44	4.64	-1.02	0		2.74	4.1	3.97	7.12	5.62	0		2.26	2.76	0.35	7.95	1.51	0		3.02	2.3	-0.86	3.58	1.39	0
-216.9	1.21	1.68	0	-1.21	-1.53	0		2.63	3.26	-2.49	3.34	0.68	0		1.9	0.48	-3.37	3.65	-2.57	0		2.56	0.25	-2.22	0.12	-2.96	0
-216	-2.51	-0.53	-2.62	0.77	-6.68	0		3.51	2.17	-1.84	2.74	-1.85	0		-0.5	0.32	-4.19	4.1	-3.48	0		1.4	1.62	-1.8	0.79	-0.54	0
-215.1	0.53	1.02	0.76	-1.16	-1.48	0		-1.36	-2.23	-3.08	-2.08	-2.71	0		-3.05	-2.72	-5.02	1.25	-4.96	0		3.23	2.61	-1.56	2.8	1.65	0
-214.2	2.09	3.38	3.04	3.72	-0.17	0		1.81	1.49	2.37	3.35	2.88	0		-0.75	-0.04	-1.51	3.25	-0.8	0		-1.81	1.95	-1.08	-0.16	-0.23	0
-213.3	0.82	1.44	-2.14	1.31	-1.57	0		3.73	4.83	1.81	8.02	7	0		2.43	4.2	1.68	10.32	5.14	0		4.92	2.09	-3.25	5.17	3.98	0
-212.4	1.21	5.24	-0.1	3.38	-1.33	0		2.17	1.34	-1.17	2.91	1.74	0		-0.69	-2.84	-4.58	0.97	-2.34	0		1.28	4.06	-2.42	1.52	-1.01	0
-211.5	-1.39	1.38	-0.74	-2.73	-1.15	0		-0.43	1.94	-0.32	-0.67	-0.02	0		-4.22	-2.89	-3.76	2.08	-3.33	0		2.98	0.04	-3.52	2.31	-0.25	0
-210.6	1.9	5.55	1.15	0.35	-0.4	0		4.52	1.79	-0.11	1.99	2.11	0		-0.94	-0.55	-5.15	2.23	-1.03	0		-1.08	-0.44	-3.73	-0.11	-1.85	0
-209.7	1.56	1.61	3.2	3.83	1.08	0		3.2	0.99	-2.57	1.81	-0.97	0		-0.83	0.12	-1.16	1.96	-3.53	0		-0.3	-1.36	-2.79	-0.66	-0.84	0
-208.8	1.17	3.11	0.31	1.56	0.84	0		2.49	2.62	1.36	3.69	4.06	0		-0.19	-2.49	-3.69	-0.97	-3.13	0		-0.66	-1.08	-3.44	-2.84	-0.92	0
-207.9	-0.95	0.12	1.08	0.84	-2.06	0		3.4	1.02	0.84	1.04	2.43	0		-0.77	-0.36	-1.52	2.87	-2.67	0		-1.15	0.42	-3.06	0.41	-0.61	0
-207	0.07	-0.89	-3.89	-0.2	-6.21	0		2.35	0.28	-1.78	2.87	-1.13	0		1.38	0.49	-2.64	4.46	1.09	0		-1.26	-0.94	-5.62	-3.98	0.14	0
-206.1	1.01	3.37	-0.47	1.87	-1.45	0		1.41	1.58	0.15	1.54	-0.03	0		-0.55	0.75	-1.09	4.51	-3.66	0		-0.63	1.86	-1.9	-0.68	-0.52	0
-205.2	3.54	3.92	0.45	3.06	-0.26	0		1.33	2.06	2.01	5.14	2.86	0		-1	-0.33	-0.34	4.19	0.25	0		2.4	1.23	-1.11	3.78	1.23	0
-204.3	3.4	5.28	-0.14	3.36	2.23	0		1.67	2.11	1.71	3.47	3.14	0		0.5	-0.56	-2.53	2.21	0.56	0		2.66	1.63	0.19	1.23	-0.35	0
-203.4	4.17	6.69	2.44	3.28	-0.47	0		0.74	0.56	-2.21	2.53	-0.94	0		-1.08	0.55	-3.94	4.4	-0.46	0		2.1	2.1	-1.47	2.45	1.21	0
-202.5	1.95	6.21	2.37	2.19	1.39	0		1.37	2.74	-1.36	1.6	1.56	0		-1.52	1.11	-2	4.53	-0.01	0		1.34	1.26	-3.18	2.18	-1.54	0
-201.6	1.24	3.52	1.14	-0.05	-0.77	0		-0.77	-0.89	-3.92	-0.43	-3.44	0		3.06	0.64	0.43	5.06	-0.36	0		1.34	-0.6	-1.25	0.93	1.74	0
-200.7	0.87	2.8	-3.54	-1.1	-2.86	0		0.89	-0.33	-4.11	1.54	-1.87	0		-0.51	-0.28	-3.8	6.44	-1.2	0		0.32	0.34	-2.51	1.14	0.29	0
-199.8	1.35	3.43	-1.6	0.23	0.19	0		-2.46	2.31	-0.78	-0.58	1.36	0		-2.68	0.27	-1.18	4.22	0.96	0		-3.44	-5.07	-4.82	1.68	-1.81	0
-198.9	0.05	1.87	1.38	0.22	-1.82	0		1.33	-2.15	-0.73	0.56	-2.27	0		-1.14	-2.73	-0.58	3.94	-0.97	0		1.63	-0.41	-0.71	0.28	-0.17	0
-198	0.3	4.45	4.05	0.8	-2.42	0		-0.13	4.36	1.4	3.28	0.34	0		-1.51	0.38	0.27	2.8	0.75	0		-2.51	-2.53	-0.95	-0.42	-1.9	0
-197.1	3.91	6.15	3.95	2.88	2.95	0		1.68	0.62	0.86	-0.66	2.87	0		3.05	0.56	0.25	3.8	0.86	0		3.94	0.53	-1.95	0.69	-0.19	0
-196.2	6.78	6.49	4.56	5.29	2.23	0		3.8	2.26	1.9	2.11	3.44	0		2.45	1.79	-0.31	5.52	2.27	0		1.26	0.4	-3.31	2.11	0.83	0
-195.3	2.08	3.72	2.92	2.49	0.55	0		3.61	0.43	3.51	3.89	1.2	0		-0.91	-1.29	0.07	3.86	0.04	0		-1.62	-0.12	-2.66	0.5	0.7	0
-194.4	0.53	0.11	-2.51	-0.17	-4.16	0		-0.25	-0.69	-1.95	1.56	-0.48	0		-1.91	-0.02	-0.52	4.7	-1.02	0		-1.74	-1.02	-3.12	-0.74	0.11	0
-193.5	3.38	3.29	2.23	1.67	2.25	0		4.55	3.21	3.13	3.65	4.73	0		1.84	1.5	-1.89	5.91	-2.68	0		-2.12	-2.59	-5.95	0.72	-3.59	0
-192.6	0.81	7.39	-0.19	3.78	0.44	0		2.63	2.61	0.7	3.39	0.45	0		1.31	-0.01	-1.57	6.23	-2.1	0		2.07	1.91	0.83	3.94	-1.03	0
-191.7	0.24	1.75	1.61	0.65	-2.68	0		1.61	3.09	1.98	5.09	0.94	0		-1.66	-2.46	-4.86	2.54	-3.52	0		1.85	0.74	-3.97	4.52	0.2	0
-190.8	3.29	4.59	0.83	3.48	1.52	0		0.34	0.38	-0.02	1.11	0.03	0		0.6	0.99	1.16	5.24	0.08	0		1.22	4.46	0.41	4.46	3.57	0
-189.9	1.15	3.43	0.12	2.95	0.85	0		0.28	-0.53	-1.51	1.49	0.35	0		0.12	-3.01	-1.15	2.33	-1.73	0		3.28	-0.02	0.28	2.86	2.52	0
-189	1.61	5.33	2.5	2.5	1.63	0		-2.83	-1.01	-1.57	-0.59	-2.74	0		-3.78	-3.91	-5.56	0.52	-5.55	0		1.83	-0.43	-2.66	1.42	-2.45	0
-188.1	0.29	3.49	1.15	0.48	2.1	0		0.29	2.03	-3.08	2.81	0.08	0		2.94	3.47	0.06	6.07	-0.99	0		3.38	2.57	-2.6	3.8	0.67	0
-187.2	1.6	1.86	-0.37	1.44	-2.31	0		3.85	1.83	-0.23	2.59	2.99	0		0.34	0.19	-1.27	2.96	-2.57	0		3.07	0.19	-3.01	2.38	-0.83	0
-186.3	0.62	5.07	3.43	4.88	3.94	0		-0.38	0.46	-0.1	6.2	0.72	0		-0.94	-3.03	-2.24	4.46	-3.04	0		2.19	0.12	-1.23	2.09	-0.52	0
-185.4	2.79	7.3	2.84	4.41	0.64	0		2.29	2.39	3.98	5.36	2.52	0		-0.05	0.72	0.07	3.81	-0.45	0		-1.82	-0.93	-2.18	-0.34	-2	0
-184.5	-0.67	2.97	-1.75	0.43	-1.96	0		-0.83	0.64	-2.06	-1.41	-1.64	0		-1.58	-1.18	-4.01	1.24	-4.35	0		1.63	-0.44	-2.94	-2.74	-4.62	0
-183.6	5.35	6.76	3.02	4.48	1.69	0		4.29	2.33	2.58	3.54	0.49	0		-0.89	-0.8	-3.23	-0.13	-4.5	0		3.12	1.96	0.06	3.19	1.64	0
-182.7	2.69	6.19	3.48	3.55	0.2	0		3.3	0.89	0.15	2.69	0.52	0		2.83	0.34	-1.83	4.58	-1.08	0		2.83	2.04	-1.35	1.8	0.73	0
-181.8	1.94	3.2	2.21	0.17	2.27	0		0.18	-1.46	2.17	3.48	-1.25	0		-0.43	-1.07	0.1	5.38	-3.71	0		-0.45	0.98	-2.82	-0.37	-1.31	0
-180.9	4.69	9.34	4.16	5.76	5.06	0		1.42	0.19	-1.79	3.97	3.77	0		-2.17	-0.87	-3	1.62	-0.41	0		0.5	0.72	-2.74	0.51	-1.49	0
-180	2.01	5.03	-0.66	0.63	3.16	0		-0.53	-0.45	-2.92	-2.66	-0.26	0		-2.69	-1.2	-4.36	2.01	-3.62	0		-0.52	-0.01	-3.66	2.19	0.2	0
-179.1	-2.95	-0.49	-2.79	1.76	-1.85	0		-0.95	-0.04	0.26	2.04	-0.81	0		-0.39	0.32	0.11	3.87	0.04	0		0.63	0.57	-2.72	3.17	2.24	0
-178.2	0.8	1.7	1.52	3.06	-2.5	0		0.5	1.5	-0.26	2.88	0.75	0		0.36	-0.01	-1.93	7.08	0.67	0		1.32	2.62	-2.1	3.74	4.07	0
-177.3	1.15	2.6	0.52	2.06	0.31	0		-1.67	-3.18	-2.63	-2.9	0.12	0		-0.62	-0.73	-1.4	1.35	-0.33	0		2.32	2.59	0.12	0.48	0	0
-176.4	0.52	0.56	1.17	1.93	-2.43	0		2.44	-1.81	-0.02	2.03	-2.16	0		1.96	-0.59	0.93	7.58	-0.71	0		-1.5	-0.62	-2.93	2.88	-0.31	0
-175.5	2.11	4.24	-0.05	4.88	1.17	0		2.93	3.36	-2.29	1.94	3.32	0		-0.75	-0.55	-4.15	1.9	-2.94	0		3.34	1.27	-0.7	1.65	-1.72	0
-174.6	-0.13	2.81	-0.24	-0.3	-0.03	0		0.02	-1.21	-1.98	0.11	1.12	0		0.68	-0.54	-2.2	1.28	-3.98	0		2.24	-1.02	-0.62	1.33	0.81	0
-173.7	3.61	4.27	1.65	3.21	1.48	0		4.79	1.24	2.11	6.42	2.31	0		2.74	0.38	0.11	7.33	-0.31	0		1.5	-0.26	-3.13	1.72	-1.6	0
-172.8	-2.76	-3.68	-1.2	-2.01	-0.55	0		-1.37	0.51	-4.52	1.06	0.86	0		-1.11	-0.42	-2.41	3.94	-2.38	0		1.31	2.53	-0.82	3.56	0.66	0
-171.9	1	0.53	1.04	0.41	-1.73	0		0.33	1.46	-1.81	0.39	1.22	0		-1.87	-0.95	-3.07	1.72	-2.26	0		-0.9	-0.99	-5.08	-0.97	-3.38	0
-171	2.14	3.76	-1.05	1.57	-0.89	0		-0.3	-0.26	-4.59	0.82	-0.99	0		1.43	0.36	-0.39	4.25	1.6	0		4.03	2.45	-0.46	3.82	1.42	0
-170.1	1.17	3.56	0.8	-0.99	-1.71	0		1.54	1.12	0.98	2.68	3.33	0		0.83	-0.85	-0.23	2.7	1.2	0		-1.26	-0.8	-1.13	-0.12	-1.57	0
-169.2	4.58	4.18	1.66	3.95	-0.09	0		0.93	1.71	-1.57	4.85	1.86	0		0.81	1.1	0.76	5.91	2.84	0		-1.65	-5.71	-2.91	-0.73	-1.38	0
-168.3	1.56	3.67	-0.01	4.11	-0.15	0		1.41	2.62	-1.44	3.38	-0.51	0		1.73	3.17	1.62	6.39	-0.11	0		1.43	0.11	-1.78	0.86	2.73	0
-167.4	0.38	7.18	3.25	1.28	0.72	0		0.04	0.89	2.37	-0.01	3.13	0		-1.93	-2.28	-0.91	2.54	1.82	0		3.54	2.49	1.59	4.27	-0.45	0
-166.5	0.88	1.63	-2.14	2.69	-1.75	0		4.33	2.45	-1.27	3.17	3.71	0		-0.54	-1.05	-3.86	2.68	-0.62	0		2.2	0.73	-2.22	2.25	0.86	0
-165.6	3.12	0.25	0.48	2	1.24	0		-2.04	-0.01	-2.89	1.13	-0.64	0		-2.36	0.89	0.73	5.18	-0.86	0		0.55	-1.53	1.07	0.95	-1	0
-164.7	1.12	2.73	-0.46	2.43	-0.74	0		-0.17	2.65	0.09	4.34	1.25	0		-1.98	0.34	-1.86	1.43	-2.7	0		0.44	0.49	-2.76	1.74	-1.52	0
-163.8	0.52	4.49	2.93	1.16	-0.75	0		-2.37	-1.1	-1.86	-0.12	-0.58	0		-1.74	0.61	-1.1	2.84	-0.23	0		0.07	-0.62	-0.28	3.08	-2	0
-162.9	3.06	5.14	1.12	2.53	0.1	0		-0.28	-1.29	-1.03	0.89	-0.24	0		2.31	-1.39	-2.31	3.63	-1.79	0		1.22	-1.49	-1.96	0.78	-1.29	0
-162	-0.62	1.01	0.75	2.16	-0.48	0		-2.05	-1.77	-1.13	-0.97	0.65	0		-5.68	-2.18	-5.38	0.41	-5.19	0		-1.03	-0.62	-4.11	0.88	-2.9	0
-161.1	1.03	3.56	0.91	3.35	-0.31	0		-1.79	-0.15	-0.3	1.62	0.13	0		-0.24	-0.11	-2.32	1.64	0.51	0		2.28	-0.47	-2.46	-1.19	0.45	0
-160.2	1.96	3.46	-0.22	2.05	-5.97	0		3.08	3.31	1.96	2.57	2.51	0		-1.62	1.28	-0.86	1.75	0.68	0		0.07	2.86	0.74	1.1	-0.66	0
-159.3	1.43	1.36	-1.41	1.04	0.05	0		1.08	0.37	-1.99	4.84	0.6	0		-1.3	-0.29	-2.74	7.36	-0.71	0		-0.74	-1.52	-2.64	0.19	-1.99	0
-158.4	1.03	3.48	0.69	3.96	-0.77	0		0.39	3.07	0.07	0.78	1.26	0		-2.07	-0.9	-1.12	1.38	-2.18	0		1.74	1.09	0.52	2.7	-2.65	0
-157.5	-1.81	2	-1.38	-2.39	-0.34	0		2.39	2.37	-1.42	1.12	0.76	0		-2.22	-1.19	-0.04	2.58	-1.13	0		-0.22	1.82	0.74	3.65	0.91	0
-156.6	-0.24	1.66	-0.3	1.38	-1.46	0		1.16	0.21	-0.43	0.57	0.2	0		-3.17	-1.48	-4.66	0.27	-2.68	0		-1.81	-2.21	-5.22	-1.76	-3.06	0
-155.7	0.71	1.98	-1.83	4.4	-2.36	0		-2.87	3.19	0.21	2.95	1.38	0		-2.72	2.71	-1.64	3.01	-0.17	0		-3.92	1.2	-4.78	-5.6	-3.03	0
-154.8	4.02	4.92	3.33	5.86	1.38	0		1.51	-0.7	0.44	2.34	-0.57	0		-2.8	-3.93	-2.82	1.57	-3.56	0		-3.6	-4.66	-6.64	-3.63	-4.49	0
-153.9	0.92	1.94	2.05	1.37	-0.74	0		2.82	-1.12	0.67	5.05	3.73	0		0.57	-2.29	-0.09	3.53	1.76	0		1.27	0.75	0.64	0.98	-0.41	0
-153	1.79	8.93	2.26	3.93	3.78	0		-0.21	4.55	-0.64	3.61	1.81	0		-2.27	1.63	1.5	4.49	0.64	0		2.5	3.42	2.99	3.36	1.79	0
-152.1	-0.9	3	-1.13	0.72	-1.06	0		-0.45	1.13	-1.97	2.55	0.19	0		1.97	-0.25	-0.52	5.98	4.23	0		2.47	3	0.76	2.55	1.81	0
-151.2	3.52	2.8	2.51	5.83	2.64	0		1.44	3.04	-0.6	3.71	-1.12	0		-0.78	0.43	-1.06	2.24	-0.64	0		3.11	2.66	-1.41	3.54	3.07	0
-150.3	1.54	1.67	1.99	-0.45	0.62	0		-0.95	2.28	-0.17	-1.55	0.11	0		-1.55	1.33	0.37	5.41	-0.62	0		2.95	1.02	-1.92	2.36	1.24	0
-149.4	-0.28	3.7	2.56	2.25	-1.17	0		-1.13	2.84	0.23	2.81	0.36	0		-1.55	1.81	0.34	3.78	0.08	0		2.56	3.03	-0.3	3.08	4.97	0
-148.5	-1.42	2.18	0.13	-0.63	-0.34	0		-1.81	-0.88	-2.69	-0.75	0.02	0		-3.66	-1.37	-3.19	3.22	-1.86	0		-4.69	-0.74	-3.84	-3.13	-1.43	0
-147.6	-1.14	-1.26	-4.59	-3.59	-0.72	0		-1.43	-0.34	-5.27	-2.98	0.27	0		-1.89	-3.64	-6.09	0.51	-1.84	0		-0.95	-1.97	-2.77	2.13	-0.39	0
-146.7	3.01	5.64	0.86	1.43	2.19	0		-0.48	0.16	-1.94	1.56	1.14	0		-3.22	-3.84	-5.85	0.64	-5.24	0		-1.65	-0.65	-3.94	0.02	-2.49	0
-145.8	1.69	0.64	0.79	0.02	-1.03	0		0.27	-1.93	1.96	1.62	0.46	0		-2.58	-1.29	1.23	1.46	0.3	0		2.35	1.52	-0.74	3.25	0.71	0
-144.9	3.36	5.57	0.87	1.67	1.19	0		4.62	2.79	3.83	3.76	2.95	0		-1.28	-2.02	-1.25	1.85	-4.31	0		-1.57	-1.64	-2.34	-1.74	-2.39	0
-144	1.7	4.32	2.94	2.8	0.26	0		-0.48	-1.24	-3.32	-2.28	-3.89	0		-0.71	1.4	-0.24	0.48	0.31	0		1.19	4.26	1.02	1.87	4.27	0
-143.1	0.82	3.52	-1.8	1.79	-2.86	0		2.92	4.45	-0.69	-0.53	1.02	0		0.53	2.73	2.07	3.91	-0.7	0		0.09	-2.4	-1.24	-0.05	-1.33	0
-142.2	1.99	1.85	3.28	3.01	2.29	0		0.85	1.9	-0.36	-0.43	1.4	0		-2.09	1.2	-1.33	2.3	-1.19	0		-0.12	-1.97	-3.93	-0.77	-2.75	0
-141.3	-0.01	-0.76	2	-0.28	-2.72	0		-0.77	-1.23	-1.15	-0.9	-2.27	0		-3.94	-0.55	-1.46	3.66	-1.32	0		0.62	2.45	2.12	2.76	2.7	0
-140.4	0.62	2.56	1.09	0.29	-2.29	0		-3.33	-1.14	-2	-1.85	-6.23	0		-3.43	1.12	-1.3	1.43	-2.8	0		-0.17	-2.59	-3.5	-1.17	-1.96	0
-139.5	3.61	2.41	1.48	1.4	-2.19	0		4.03	2.81	1.72	3.37	1.22	0		0.65	0.44	-0.91	4.66	-2.46	0		1.21	-0.11	-1.4	3.39	-0.92	0
-138.6	0	2.78	0.99	2.58	2.32	0		3.55	7.3	1.4	5.34	6.04	0		-1.08	-1.26	-1.53	1.84	-1.77	0		-0.26	-0.45	-2.21	-1.86	-2.03	0
-137.7	-0.93	0.91	-0.99	-0.3	-3.92	0		-1.24	-0.95	-2.31	-2.45	-1.41	0		2.38	1.8	0.15	1.2	0.61	0		1.89	0.77	-1.28	0.74	1.33	0
-136.8	3.43	2.77	1.68	3.11	-0.65	0		0.44	0.89	-1.15	1.07	-2.62	0		0.59	0.88	-1.36	2.87	-1.73	0		0.05	1.9	-0.01	0.61	2.2	0
-135.9	4.84	5.84	3.19	1.43	1.66	0		-3.18	-0.58	-0.48	0.27	-0.66	0		1.17	2.84	-0.99	4.52	2.79	0		2.28	3.04	-1.48	3.82	3.33	0
-135	-1.4	1.16	-1.83	-0.87	-1.85	0		1.09	1.38	-0.37	1.15	0	0		1.07	1.6	-2.39	3.15	0.59	0		0.19	1.38	-1.26	0.87	0.48	0
-134.1	-1.11	-0.08	-2.24	-0.39	-5.37	0		-1.86	-1.8	-2.92	-2.61	-1.58	0		-0.9	0.71	-2.05	1.22	-2.95	0		-1.13	-0.01	-1.85	0.25	-0.46	0
-133.2	-0.03	3.59	3.41	1.71	2.52	0		3.18	2.43	4.51	3.89	4.13	0		-0.67	0.39	1.62	3.27	0.35	0		-3.44	-1.19	-3.78	-1.01	-3.51	0
-132.3	-1.4	0.79	0.18	-0.66	-3.73	0		0.2	1.84	1.49	-0.13	-0.58	0		1.24	-0.96	-0.35	1.6	-4.4	0		1.19	-0.5	-4.12	1.94	-2.06	0
-131.4	1.63	3.95	1.3	2.75	-1.49	0		1.13	3.53	-2.21	4.28	0.82	0		-1.03	-1.41	-2.03	5.05	0.03	0		-2.8	0.04	-3.35	1.2	-0.88	0
-130.5	1.06	-0.31	-0.32	-1.26	-3.03	0		1.09	-0.7	0.17	1.57	-0.25	0		-1.31	-1.01	-0.44	1.93	0.61	0		-0.99	-0.26	0.41	1.75	0.48	0
-129.6	1.51	3.02	0.5	1.94	-1.89	0		-0.73	1.13	-1.37	0.11	-3.41	0		0.44	1.37	-2.2	0.08	-2.51	0		-0.32	0.95	-1.94	-0.5	-1.06	0
-128.7	3.08	1.87	1.83	-0.5	0.13	0		0.77	1.02	-0.24	-1.48	-0.67	0		0.44	-0.34	-0.25	1.6	-2.01	0		0.92	0.63	-2.8	1.11	-0.2	0
-127.8	3.82	4.91	3.73	3.43	0.09	0		2.66	0.17	0.9	0.96	1.9	0		-1.47	-0.3	-2.17	0.16	-1.45	0		0.74	2.57	0.64	2.43	2.37	0
-126.9	-1.15	2.38	0.45	0.19	-1.7	0		0.46	0.75	-2.73	1.61	0.02	0		-4.49	-2.37	-3.25	0.06	-2.23	0		-0.13	-0.42	-2.38	-1.21	0.97	0
-126	0.94	4.04	2.59	4.16	1.8	0		0.28	0.89	-1.7	1.8	1.52	0		-0.84	-1.19	-0.64	3.17	-1.4	0		1.01	1.13	-0.18	5.12	1.55	0
-125.1	5.48	5.23	-1.05	4.28	-1.17	0		3.18	1.16	-0.32	2.75	0.74	0		-3.3	-2.96	-2.01	1.28	-1.87	0		-1.71	-2.25	-2.26	-2.99	-2.97	0
-124.2	3	6.52	2.57	3.58	1.95	0		1.43	5.17	2.53	2.68	4.27	0		-0.95	1.68	-2.99	1.03	-1.37	0		-2.54	0.55	-5.96	-1.9	-0.44	0
-123.3	1.5	1.49	-0.44	0.01	-0.98	0		1.02	-0.14	2.12	0.95	1.73	0		-2.87	-3.46	-0.78	0.66	-0.23	0		1.47	1.4	0.24	3.42	2.63	0
-122.4	-0.31	2.51	2.07	2.49	1.42	0		1.67	1.96	-0.35	2.33	0.32	0		-3.69	-1.3	-4.55	1.82	-1	0		1.18	1.32	-3.01	2.71	0.59	0
-121.5	-1.59	2.15	0.01	3.54	-1.96	0		-1.41	1.31	0.1	2.93	-1.41	0		-1.09	1.42	-1.23	1.2	-3.96	0		-1.47	-0.82	-3.14	-0.62	0.16	0
-120.6	1.71	4.1	1.08	2.35	0.83	0		-1.31	0.68	-2.7	-2.44	0.37	0		-2.78	-3.26	-4.41	-1.98	-4.03	0		1.2	-0.01	-1.23	1.86	-1.32	0
-119.7	1.51	2.26	-0.18	1.43	-1.48	0		-1.33	-2.65	-2.54	-0.15	0.12	0		-2.29	-2.78	-3.63	0	-3.19	0		-0.37	-2.24	-1.28	-1.36	-0.44	0
-118.8	-0.41	3.74	2.73	5.41	0.47	0		0.22	2.29	0.53	3.36	1.16	0		0.04	-0.7	-3.05	2.5	0	0		1.14	1.19	1.98	-0.21	0.2	0
-117.9	1.18	2.81	1.67	1.23	-0.54	0		3.1	2.4	1.51	0.87	1.98	0		1.87	-0.15	-1.65	1.15	-1.46	0		4.2	-0.92	-0.6	1.95	0.73	0
-117	-1.78	2.87	-0.2	-1.95	-5.04	0		-2.35	0.67	-0.17	0.28	-2.92	0		-1.22	0.44	-0.53	2.69	-2.62	0		1.59	2.59	-1.08	2.73	1.17	0
-116.1	-0.99	0.6	0.17	0.4	-2.07	0		-1.88	0.48	1.32	-2.05	0.14	0		-3.84	-3.14	-1.2	-0.75	-1.94	0		0.75	-0.7	-1.31	1.74	2.22	0
-115.2	-0.55	-2.81	-2.36	-0.13	-1.42	0		0.09	-1.6	-0.04	1.68	2.79	0		0.09	0.18	-1.16	4.03	-0.28	0		1.28	-0.64	-4.13	2.1	0.67	0
-114.3	3.27	2.9	0.15	1.55	-0.81	0		-0.06	-1.25	-1.08	0.68	-2.01	0		0.98	-0.48	-3.67	4.75	-0.43	0		0.89	-0.78	-1.8	3.52	-1.13	0
-113.4	-2.25	0.28	-2.38	0.28	-4.37	0		-1.3	-1.61	-1.3	0.75	-0.72	0		0.75	-1.02	1.48	3.57	0.01	0		-3.21	-2.52	-0.72	1.04	-1.56	0
-112.5	4.05	3.48	2.32	2.79	-0.25	0		2.73	2.82	0.7	2.86	1.74	0		-0.29	1.62	-0.73	2.83	1.89	0		0.47	1.05	-2.26	1.22	1.61	0
-111.6	-0.1	1.65	-0.67	0.2	-1.31	0		-2.61	0.57	-1.3	-1.98	-0.81	0		-0.96	-0.74	1.8	0.88	-2.46	0		1.32	-1.03	0.79	-1.86	-1.85	0
-110.7	2.12	5.51	1.53	3.89	-0.63	0		0.27	0.08	1.41	1.96	1.05	0		2.52	2.3	1.72	3.44	2.45	0		3.03	2.47	2.07	3.89	1.94	0
-109.8	-3.42	-1.15	-4.23	0.6	-4.15	0		-1.16	-1.54	-2.1	-1.43	-4.45	0		-4.37	-2.89	-2.84	-2.13	-4.28	0		-1.02	0.28	-0.18	0.32	1.05	0
-108.9	-0.08	0.02	-0.55	1.78	-1.63	0		3.26	3.39	-0.11	4.3	2.39	0		-1.01	-1.49	-0.22	1.46	0.97	0		0.99	1.56	-0.62	1.11	1.19	0
-108	0.71	3.2	1.34	1.9	-0.25	0		1.29	3.1	0.13	1.75	-1.45	0		-0.35	-1.83	-3.76	2.23	-1.5	0		4	1.78	0.19	2.09	1	0
-107.1	2.34	4.1	1.9	1.91	1.64	0		-2.5	-1.64	-1.81	-1.55	-1.01	0		0.15	-0.17	-2.87	1.42	-1.41	0		0.56	3.09	-0.38	0.56	-2.54	0
-106.2	1.75	0.26	1.27	3.2	-3.34	0		-1.4	-0.5	-2.32	-1.01	-2.85	0		-3.51	-3.1	-3.72	0.65	-3.05	0		-1.36	-0.11	-1.66	-1.91	-0.27	0
-105.3	-0.28	2.28	1.09	2.12	0.09	0		2.91	2.49	1.33	1.45	0.35	0		0.45	1.14	-0.09	3.32	-1.08	0		2.31	0.13	1.62	2.63	-0.14	0
-104.4	2.93	4.15	3.32	1.09	1.18	0		1.04	2.96	-1.37	2.01	-1.83	0		-0.55	1.15	1.11	1.12	-3.39	0		-1.97	-1.08	-0.77	0.61	-0.2	0
-103.5	-2.46	1.87	-0.35	-1.47	-0.57	0		-0.5	-0.29	-0.32	-0.23	-0.21	0		-4.82	-0.77	-2.45	1.66	-3.45	0		0.91	-2.14	-0.97	0.6	-1.41	0
-102.6	0.2	2.68	-2.56	-1.19	-2.27	0		-1.46	-0.3	0.62	1.91	0.77	0		-3.6	-0.11	-0.61	1.14	-1.36	0		1.08	2.97	0.81	0.52	1.39	0
-101.7	-1.46	2.34	2.97	0.42	-1.65	0		-0.49	-1.36	-0.1	1.13	-0.13	0		-1.48	-1.02	-2.51	-1.49	-1.53	0		0.31	-0.07	-2.87	-1.76	0.28	0
-100.8	-0.02	3.02	1.62	3	0.88	0		0.17	1.66	0.77	2.4	-1.21	0		0.52	2.67	1.21	4.12	-2.18	0		-0.13	1.24	1.84	3.83	0.92	0
-99.9	-3.94	-0.05	-0.38	0.11	-4.02	0		0.19	2.5	0.54	3.24	0.83	0		-3.72	-0.68	-2.73	-0.85	-3	0		-0.13	-0.64	-1.8	-0.55	0.14	0
-99	-1.2	1.74	0.28	-1.02	0.13	0		-3.52	2.02	-1.42	0.62	-1.8	0		-4.88	-2.54	-3.86	1.28	-4.67	0		3.52	0.02	1.46	2.68	1.85	0
-98.1	-0.08	-1.93	-0.05	-2.17	-2.65	0		-0.69	0.82	0.74	-0.09	0.69	0		-2.03	-0.75	-2.51	2.8	-1.37	0		0.57	0.33	0.12	2.26	0.15	0
-97.2	-0.59	3.36	2.01	2.84	-0.23	0		-1.12	3.25	0.28	-0.16	-1.29	0		-1.2	-1.14	-2.83	-3.52	-4.04	0		-3.44	-2.46	-2.93	-2.01	-1.89	0
-96.3	2.78	4.41	4.33	3.5	1.31	0		-1.41	1.69	0.35	0.9	1.51	0		-3.99	-0.31	-1.78	-0.23	-1.82	0		-0.66	0.62	-0.12	-0.85	0.17	0
-95.4	-0.79	0.66	1.72	-1.04	-0.65	0		1.06	1.28	0.61	1.86	-0.87	0		-3.72	-0.04	-2.54	-0.63	-5.53	0		-1.7	0.37	-1.37	-0.08	-3.24	0
-94.5	2.52	3.15	3.46	3.14	0.72	0		0.32	2.91	2.24	2.73	-0.27	0		-0.8	-0.29	2.18	0.03	-0.35	0		3.96	2.19	2.97	2.29	2.59	0
-93.6	1.53	1.61	2.29	4.23	-1.96	0		2.02	1.05	2.07	3.56	-0.38	0		-2.38	-2.65	-2.95	2.55	-1.47	0		-0.43	-3.12	-2.96	1.34	-1.4	0
-92.7	-1.08	-3.3	-3.75	-0.73	-6.78	0		4.09	-0.28	-0.66	1.68	-1.45	0		1.3	0.58	-3.27	0.7	0.8	0		-0.09	-0.05	-3.37	-1.44	2.6	0
-91.8	-0.43	3.58	0.74	2.3	1.12	0		-1.05	2.58	-1.59	1.8	0.85	0		-1.4	0.74	-0.73	1.22	-0.26	0		0.31	-2.92	-1.21	1.07	0.06	0
-90.9	3	1.95	4.02	4.05	-0.94	0		1.23	2.93	1.15	1.54	0.71	0		-1.33	2.15	1.2	1.96	1.48	0		1.37	0.05	-0.14	-0.41	0.69	0
-90	5.15	2.58	1.56	0.14	1.91	0		3.7	3.56	2.12	0.61	1.07	0		0.38	0.43	0.34	3.56	-0.21	0		-2.38	-2.24	-0.22	-0.48	-1.11	0
-89.1	0.12	0.58	-1.45	-0.14	-0.64	0		-0.1	-0.48	-1.54	-1.61	-0.05	0		-4.27	-1.78	-3.92	1.73	-2.19	0		-1.6	-0.93	-2.15	1.07	-0.27	0
-88.2	1.44	3.45	0.04	1.57	2.31	0		-1	-1.32	-0.46	0.63	0.16	0		-0.41	-1.56	-0.99	1.96	0.69	0		-0.34	-3.12	-0.97	0.09	-0.39	0
-87.3	1.46	1.06	0.43	1.54	0.39	0		0.52	-2.17	0.51	-0.11	2.1	0		1.3	-0.81	0.13	1.39	-0.15	0		1.14	0.4	-0.77	0.48	-1.48	0
-86.4	5.58	3.64	3.22	6.58	4.54	0		-0.73	1.1	0.33	1.17	-0.36	0		-2.84	0.05	0.57	0.8	-1.93	0		2.37	-0.37	-1.12	-0.17	0.13	0
-85.5	0.25	-1.3	1.44	2.66	-1.5	0		-1.74	0.23	-0.85	1.08	-1.34	0		-0.92	-2.48	-1.15	-0.09	-3.37	0		1.45	-0.17	-1.21	-1.05	-0.66	0
-84.6	1.77	3.14	0.01	-1.38	1.37	0		3.38	3.85	-0.17	-1.47	-0.29	0		-1.08	-4.64	-3.52	-0.6	-2.31	0		-1.94	-2.41	-0.18	0.31	0.38	0
-83.7	1.17	2.85	1.79	1.22	0.26	0		0.26	-0.72	1.01	1.63	-1.21	0		-0.26	0.64	1.4	2.97	0.76	0		-0.45	2.85	0.29	0.12	0.4	0
-82.8	1.26	2	1.15	0.3	1.15	0		2.59	2.49	0.91	1.23	2.11	0		1.2	1.65	3	3.85	-0.84	0		1.15	2.46	3.31	4.09	1.69	0
-81.9	-0.9	-0.81	-0.19	-0.99	-3.77	0		1.87	0.68	3.52	0.07	1.54	0		1.24	-0.63	1.33	0.43	0.64	0		0.04	-1.59	-4.01	0.01	-0.48	0
-81	-1	2.35	1.37	1.16	0.01	0		-1.06	3.47	-0.78	-0.18	-1.08	0		-4.57	0.87	-0.87	-1.48	-2.18	0		-2.68	-0.48	-0.99	-2	-1.32	0
-80.1	2.96	-0.58	2.48	2.65	0.22	0		0.55	-0.29	0.4	1.8	2.23	0		0.17	-0.91	-0.97	0.91	1.52	0		-0.63	-3.24	-2.15	-3.13	-0.09	0
-79.2	0.99	3.24	2.51	2.92	-3.63	0		-0.37	1.61	-1.41	-1.23	0.16	0		-1.27	-4.37	-2.76	-0.26	-1.18	0		0.91	-1.88	-1.12	-0.43	-1.38	0
-78.3	1.66	0.55	4.09	1.81	-2.7	0		1.64	-1.04	4.89	2.44	1.98	0		-1.96	-1.22	2.38	1.76	-0.36	0		-2.7	0.11	-1.92	-1.28	-2.24	0
-77.4	-1.16	0.43	-1.67	-1.25	-0.74	0		-2.64	-0.02	-1.43	-0.79	-1.01	0		-1.92	0.49	-0.17	2.26	-2.12	0		1.57	0.96	2.02	3.32	-0.74	0
-76.5	4.51	1	-1.54	1.94	-0.24	0		2.51	0.07	0.95	2.84	0.74	0		0.46	0.67	0.39	2.56	-0.05	0		0.25	1.94	0.35	4.28	3.81	0
-75.6	-1.32	-2.49	1.08	-1.6	-2.78	0		1.9	2.01	2.35	0.76	0	0		1.45	-1.66	-1.07	1.18	-1.37	0		-2.14	-0.78	-4.71	1.55	-3.12	0
-74.7	0.42	-0.19	1.18	1.93	0.23	0		-0.62	1.42	0.41	1.88	-0.04	0		0.29	2.66	0.8	2.28	3.38	0		0.54	0.82	0	-0.02	3.86	0
-73.8	3.01	1.61	1.51	1.6	-2.82	0		3.26	1.95	1.72	-0.29	0.98	0		-4.61	-4.95	-5.52	-1.88	-5.54	0		0.53	0.96	-1.33	3.49	1.53	0
-72.9	0.79	2.66	1.95	1.66	-1.76	0		-0.3	-1.08	-3.17	-1.78	-4.67	0		-1.18	-3.54	-3.55	-2.44	-7.75	0		0.8	2.01	2.28	1.7	-1.37	0
-72	-1.6	3.53	-0.28	-0.22	-0.7	0		-1.7	-0.3	-0.28	-1.34	-1.3	0		-1.01	-0.91	1.03	1.19	0.23	0		-1.71	-1.29	-1.53	0.29	0.49	0
-71.1	0.37	2.68	0.49	-2.4	-0.68	0		-0.42	-0.1	0.31	-1.71	1.01	0		-1.56	0.23	0.73	0.21	-0.89	0		-1.79	0.26	-4.13	-1.22	-2.02	0
-70.2	-0.48	1.02	1.3	2.14	-2.61	0		2.24	4.36	1.7	0.25	-0.13	0		-0.47	-2.25	-3.09	-2.65	-1.65	0		-1.45	-2.86	-2.85	-1.73	-3.41	0
-69.3	0.96	0.06	3.72	-1.07	-0.66	0		1.68	1.11	4.65	-0.36	0.41	0		3.36	1.2	3.1	3.28	-0.37	0		2.55	2.53	1.08	3.91	0.88	0
-68.4	1.73	2.1	2.38	0.98	2	0		-1.52	-0.78	-3.31	-2.3	-1.49	0		-1.58	-0.49	-0.25	0.22	-1.35	0		1.26	0.1	0.74	1.4	2.83	0
-67.5	1.05	-1.45	-0.13	-0.86	-4	0		-1.82	-0.9	-1.67	1.22	-2.51	0		-2.35	-0.2	0.18	3.51	0.75	0		1.67	0.76	-1.58	2.3	0.08	0
-66.6	1.37	-0.93	0.62	0.86	-0.26	0		0.08	1.27	-0.75	-0.25	-0.94	0		-0.9	-2.05	-3.13	-2.03	-2.34	0		1.01	-0.29	-2.54	-1.05	0.16	0
-65.7	-0.07	1.81	1.76	-0.82	-1.81	0		0.94	4.88	2.65	1.89	-0.53	0		-2	0.7	-1.36	-0.03	-4.08	0		0.61	-2.64	-3.37	-0.97	-2.5	0
-64.8	1.73	2.44	0.79	2.02	0.92	0		-2.09	-0.5	-1.16	0.07	-0.47	0		-3.22	-3.46	-3.31	-2.41	-4.59	0		1.28	1.67	-0.42	1	-1.99	0
-63.9	-0.66	-0.62	0.01	0.27	-2.42	0		0.17	-0.21	2.38	0.24	0.74	0		-1.12	0.81	1.07	2.58	-1.09	0		1.97	1.29	1.22	2.87	0.71	0
-63	-1.98	0.86	-0.86	-0.91	-0.77	0		2.3	3.6	-0.1	1.85	0.81	0		-2.06	0.08	-3.62	2.98	-2.79	0		-2.45	-1.6	1.1	0.93	-1.8	0
-62.1	0.6	-1.75	-1.24	-1.33	-2.84	0		1.62	2.08	0.66	-1.32	2.4	0		-1.15	-0.17	0.01	0.15	0.21	0		0.73	-1.91	-0.18	-0.04	0.96	0
-61.2	-3.23	-2.19	-0.92	-2.97	-4.28	0		-1.96	-4.28	-3.6	-3.34	-1.73	0		-1.74	-2.86	-1.36	0.79	-0.29	0		-2.84	-2.42	-0.17	1.23	-3.28	0
-60.3	-0.63	1.24	0.69	1.22	1.63	0		-0.83	-1.9	-2.75	-3	-0.84	0		-1.75	-1.13	-2.65	-1.12	-2.24	0		-1.56	-0.1	-3.3	0.22	-2.61	0
-59.4	0.23	2.94	0.34	0.97	0.75	0		2.94	4.36	3.31	2.23	1.18	0		-0.51	0.03	-1.53	-1.17	-2.37	0		-3.01	-2.83	-3.87	-5.32	-5.63	0
-58.5	-1.74	-0.13	-2.24	-2.14	-4.04	0		1.89	2.61	1.87	3.64	4.7	0		-0.3	-1.53	-1.61	0.48	0.18	0		1.45	1.32	-1.41	-1.25	-0.61	0
-57.6	0.63	3.99	2.11	1.54	-0.74	0		-1.2	2.24	-0.95	1.04	0.24	0		-2.92	-1.28	-3.37	0	-1.08	0		1.12	-3.66	-0.6	0.32	-0.93	0
-56.7	0.35	1.61	0.81	-0.06	-1.24	0		-0.62	-0.86	-2.1	0.8	-3.38	0		1.39	-2.72	-0.99	2.4	0.48	0		1.7	3.35	-0.55	-1.48	1.37	0
-55.8	0.48	2.92	3.02	2.52	-1.53	0		0.58	2.57	0.76	1.28	2.37	0		-1.09	-0.32	0.09	0.16	-0.05	0		4.45	1.41	1.47	2.87	1.36	0
-54.9	3.11	1.1	1.66	2.64	0.7	0		4.08	2.26	1.01	0.06	-0.29	0		-0.38	-1.09	-1.56	-0.6	-1.17	0		0.06	2.71	0.85	3.38	4.46	0
-54	0.65	-0.18	2.33	-2.76	-3.85	0		-1.52	1.82	3.32	-0.8	2.56	0		-3.06	-2.65	-1.28	-1.67	-1.94	0		-2.99	-4.2	-2.1	-0.06	-1.16	0
-53.1	-1.29	-0.46	-3.46	0.98	-2.35	0		-0.33	0.94	-2.54	-0.27	-0.52	0		-2.83	-2.69	-4.14	-2.35	-5.42	0		-2.9	-5.09	-3.22	-1.25	-7.64	0
-52.2	-0.92	-0.75	-1.78	-1.19	-0.93	0		0.76	1.85	0.69	2.28	0.23	0		1.46	2.23	0.23	3.87	0.07	0		0	-1.12	0.59	2.73	1.74	0
-51.3	3.11	0.48	0.9	4.83	1.02	0		0.11	-1.15	-0.35	0.26	-0.1	0		1.14	1.55	2.96	2.27	0.77	0		2.27	0.91	1.06	2.23	-1.12	0
-50.4	-2.26	1.15	-1.34	-2.09	-1.63	0		-0.82	-1.95	-3.25	-3.67	-3.13	0		0.27	0.77	0.12	1.84	0.65	0		1.58	-0.07	1.17	2.6	0.03	0
-49.5	-0.78	0.47	-1.81	2.28	-4.01	0		-1.91	0.48	-0.41	1.84	0.36	0		-3.7	-0.56	-0.22	0.75	0.02	0		-1.58	1.94	1.21	2.41	1.58	0
-48.6	2.15	1.01	1.94	1.95	0.2	0		0.83	0.77	0.97	-0.61	1.06	0		0.36	-4.41	0.97	0.42	-0.81	0		-0.72	-2.16	-2.69	-1.02	-3.07	0
-47.7	2.07	-0.33	2.23	-0.67	-0.03	0		0.09	-1.93	-1.86	2.35	-0.22	0		-1.77	0.19	-1.01	0.85	-0.79	0		0.8	1.57	0.24	-0.34	-0.11	0
-46.8	0.51	0.1	-0.17	-0.27	-0.9	0		-0.21	-2.77	0.4	-1.04	0.41	0		-1.73	-3.62	-1.48	-1.39	-0.62	0		-2.07	-3.75	-1.54	-3.02	-2.17	0
-45.9	-0.69	0.92	0.42	1.66	-0.91	0		-2.27	-1.4	0.65	-2.41	1.25	0		-3.08	-2.74	0.84	-1.98	-0.57	0		2.4	1.98	1.09	2.34	1.73	0
-45	0.04	-0.75	1.96	-1.32	0.49	0		-3.18	0.82	0.89	-1.79	-0.79	0		-4.81	-1.63	-2.92	0.43	-3.31	0		-3.55	-1.05	-1.48	-0.42	-2.6	0
-44.1	-1	-0.8	-1.24	2.94	-3.07	0		0.73	0.39	2.65	1.1	-0.45	0		-2.38	-2.09	0.15	1.7	-2.01	0		-0.54	-0.19	-1.43	0.89	-0.19	0
-43.2	-0.03	0.74	-1.66	-3.2	-1.75	0		-0.2	0.22	-0.32	-0.65	0.41	0		-1.92	-1.7	-1.35	0.65	-2.94	0		-0.72	0.93	0.03	1.38	-0.03	0
-42.3	0.24	1.6	0.68	0.9	0.52	0		0.11	1.66	0.08	1.52	1.62	0		-2.56	-3.19	-1.72	0.52	-1.12	0		1.79	-0.26	0.02	-0.33	0.87	0
-41.4	-1.6	1.49	-0.84	1.36	-0.96	0		1.2	3.03	2.34	-0.02	4.67	0		-0.25	-1.2	0.43	1.73	1.74	0		-1.86	-0.69	0.15	-1.06	0.68	0
-40.5	5.68	4.7	4.91	1.73	2.01	0		2.97	2.99	2.33	2.41	3.3	0		0.14	-1.95	-0.88	0.7	0.08	0		3.78	2.89	0.14	-0.19	1.17	0
-39.6	0.59	-0.2	2.03	1.62	-1.65	0		-1.71	1.4	-1.93	0.26	-2.3	0		-3.96	-1.94	-3.75	-2.79	-3.8	0		-2.73	-3.84	-2.78	-2.7	-2.25	0
-38.7	-2.25	-2.19	-2.03	-1.31	-3.01	0		1.43	2	0.49	-0.95	-1.78	0		0.73	-0.13	-0.26	2.19	-1.96	0		-0.51	-0.85	-0.8	0.06	-2.21	0
-37.8	0.5	-0.91	0.2	0.75	0.55	0		0.78	0.35	0.97	2.2	1.77	0		0.11	-0.89	-0.02	-1.74	0.46	0		1.74	-1.29	-1.88	-0.67	-0.99	0
-36.9	1.89	3.02	0.49	3.05	0.58	0		1.96	0.12	0.36	0.47	1.31	0		-1.31	0.35	-1.9	0.39	0.33	0		-5.4	1.12	-3.75	-2.06	-2.17	0
-36	-2.94	0.7	-1.14	-2.91	-4.01	0		-0.76	1.92	-2.99	-0.33	-1.33	0		-3.02	-1.43	-3.63	-0.12	-2.88	0		-4.15	-4.99	-3.03	-0.95	-4.68	0
-35.1	-0.48	1.18	-1.17	-1.84	-4.67	0		-1.19	1.91	-1.82	1.26	-0.51	0		0.18	-0.38	-0.59	2.68	0.29	0		-2.45	-1.06	-2.23	-0.01	-1.54	0
-34.2	0.28	3.49	2.41	-0.96	0.08	0		-0.93	1.09	-1.16	-1.05	-1.31	0		-1.85	0.15	-4.06	-1.69	-2.95	0		-2.86	0.71	-4.53	0.35	-3.36	0
-33.3	2.05	2.33	1.92	0.4	-0.7	0		0.9	3.43	-0.44	-1.34	0.65	0		-1.63	1.78	-0.57	-1.41	-0.41	0		-0.19	1.78	3.94	3.82	1.25	0
-32.4	-0.35	-2.47	-0.9	-2.19	-4.06	0		1.2	0.48	-2.16	-0.74	-0.43	0		-0.88	-0.27	-1.22	1.04	0.73	0		0.37	-1.63	0.33	0.45	1.65	0
-31.5	0.65	-0.37	2.73	0.15	-0.71	0		-0.8	1.44	-0.1	-0.32	2.31	0		-0.79	-1.16	0.52	0.89	0.39	0		-0.82	-2.56	-0.52	-2.33	-2.7	0
-30.6	2.76	1.1	-0.32	1.25	-0.31	0		-0.8	-2.73	-1.33	-3.01	0.08	0		-5.09	-3.18	-2.91	-0.79	-1.43	0		-1.32	-0.85	-0.07	3.05	2.94	0
-29.7	2.37	2.87	2.88	1.76	3.55	0		4.14	4.75	2.72	2.83	0.28	0		-0.48	0.08	0.51	2.22	-4.98	0		1.51	1.34	2.38	1.68	-1.46	0
-28.8	-3.99	-4.14	-5.46	-1.86	-6.11	0		-2.1	-1.02	-2.82	-0.79	-4.3	0		-1.27	-1.3	-0.62	-0.39	-2.61	0		-0.77	1.15	2.53	-1.42	0.46	0
-27.9	1.27	-2.67	1.29	-0.86	-3.84	0		0.8	-1.83	-0.59	-0.47	-2.58	0		-3.37	-3.76	-2.27	-0.42	-1.99	0		-3.39	-0.15	0.14	0.54	1.94	0
-27	-2.92	-0.49	-1.36	-1.8	-2.2	0		-2.11	0.35	-1.67	-2.06	-0.41	0		1.03	1.88	1.69	0.34	-0.92	0		-0.04	0.6	-0.1	0.7	-1.29	0
-26.1	-1.8	-2.61	0.62	-0.42	-3.6	0		0.06	0.8	2.66	0.42	0.03	0		-0.05	0.79	0.95	3.3	1.92	0		0.57	-1.15	-3.52	1.54	-0.27	0
-25.2	0.63	1.34	1.53	1.25	-1.05	0		-2.8	-0.71	-1.03	-3.87	-1.76	0		-1.82	-2.22	-3.28	-0.82	-0.82	0		1.92	-0.74	-0.36	0.68	2.28	0
-24.3	-0.17	-3.94	-1.48	-2.32	-2.48	0		-1.64	0.71	-2.51	-2.93	-1.93	0		-6.04	-3.55	-3.29	-4.66	-4.03	0		-1.47	-1.63	-3.21	-1.94	-3.73	0
-23.4	0.11	-1.1	0.23	-0.44	1	0		0.26	0.79	2.88	4.96	2.41	0		-3.44	-3.62	-1.75	-0.32	-0.45	0		-2.2	-2.76	-1.9	-2.07	-3.89	0
-22.5	1.8	-0.31	4.49	0.64	-0.32	0		-0.3	0.05	0.07	0.69	0.02	0		-0.05	0.57	-0.35	0.34	-1.11	0		-0.06	0.28	-1.26	-1.61	2.29	0
-21.6	-1.31	-1.07	-4.2	-4.23	-0.86	0		1.53	1.02	-0.16	-1.17	1.85	0		-0.78	-0.89	-1.85	-1.39	0.35	0		-3.91	-2.07	-2.6	-2.57	-3.05	0
-20.7	2.6	1.05	4.88	0.36	0.41	0		0.1	-2.75	0.95	-1.97	-1.08	0		-3.67	-3.55	-0.3	-2.92	-4.02	0		-2.55	-0.74	-0.73	-1.61	-3.43	0
-19.8	0.53	-0.36	4.5	-2.3	-0.02	0		1.8	0.19	2.79	3.23	3.37	0		-1.19	1.95	1.39	3.53	1.3	0		-0.7	-0.09	0.25	3.17	2.06	0
-18.9	0.98	0	0.09	1.09	-1.53	0		2.15	-0.02	0.14	1.08	-3.46	0		-2.37	-0.8	-2.37	-1.48	-4.33	0		-1.43	0.24	-1.64	-2.06	-2.55	0
-18	-0.2	-1.19	0.21	-1.95	1.99	0		-0.51	0.58	-0.55	-4.61	2.51	0		-3.57	-1.97	-2.45	-4.03	-0.77	0		-3.23	-3.89	-1.64	-2.04	-1.74	0
-17.1	-1.86	-0.87	-2.92	0.09	-2.8	0		-5.54	-4.41	-5.48	-2.73	-4.49	0		-6.13	-5.58	-5.11	-3.87	-3.78	0		0.45	-0.69	0.11	0.95	1.73	0
-16.2	0.26	-1.4	-2.58	0.66	-1.21	0		-2.13	0.09	-2.44	-0.49	-4.66	0		-2.73	-1.54	1.9	0.1	-3.56	0		2.62	0.88	2.19	2.07	0.8	0
-15.3	-0.44	-2.97	1.65	-1.48	-1.74	0		-1.38	-2.15	-1.07	-2.97	-3.42	0		-2.67	-1.78	-2.54	-2.88	-3.78	0		1.08	1.28	-2.28	-0.89	-0.56	0
-14.4	-4.23	-3.66	-3.26	-1.73	-4.7	0		-4.69	-2.71	-2.63	-0.6	-0.63	0		-0.88	-1.71	-0.31	0.53	1.79	0		-0.06	-0.04	1.37	0.91	2.24	0
-13.5	2.71	3.69	2.99	3.48	0.63	0		1.47	1.57	0.6	1.17	2.1	0		-2.77	-3.25	-3.47	-2.09	-2.13	0		0.21	0.02	-1.7	1.19	-0.3	0
-12.6	-1.87	0.41	-0.32	0.78	-1.87	0		-2.83	1.52	-0.44	-0.43	-1.22	0		0.13	-0.03	0.02	-0.25	-1.22	0		1.87	0.39	-2.43	1.61	2.63	0
-11.7	1.81	2.04	3.71	3.08	3.36	0		0.23	-0.26	0.82	-1.18	1.61	0		-2.51	-5.26	-1.34	-4.08	-4.01	0		1.1	-0.63	3.81	2.53	-1.19	0
-10.8	2.18	-0.63	0.3	-1.82	0.21	0		-0.2	0.2	-0.82	-2.56	0.36	0		-1.19	0.84	1.4	1.01	1.15	0		1.38	1.47	1.34	2.83	2.82	0
-9.9	-1.69	-2.85	0.43	-0.81	-2.81	0		-0.7	0.68	2.15	2.01	-1.14	0		-1.62	0.74	2.87	0.23	1.21	0		-1.59	0.29	0.3	-0.07	1	0
-9	2.53	0.64	2.29	1.62	1.78	0		1.55	1.47	0.64	2.79	1.92	0		0.36	1.34	-0.47	1.73	1.02	0		1.31	1.92	0.79	1.37	1.26	0
-8.1	0.35	0.19	-1.33	1.03	-0.07	0		-0.98	-1.98	-2.73	-0.89	-3	0		-3.02	-2.19	-2.82	0.42	-2.28	0		-0.36	-2.15	1.35	0.39	0.58	0
-7.2	-1.06	-0.75	-0.08	-1.79	0.02	0		0.24	1.5	1.49	-0.18	2.42	0		0.52	-0.23	2.58	1.34	-0.66	0		0.98	-0.54	-0.48	2.64	-1.28	0
-6.3	1.44	3.36	1.37	2.63	1.12	0		-3.04	-2.81	-1.74	-1.57	-2.04	0		-1.44	-2.57	-1.91	-0.51	-5.36	0		-2.05	0	-2.67	0.08	-2.87	0
-5.4	-0.42	1.38	-1.03	-1.15	-3.26	0		2.24	1.94	2.2	1.98	-1.44	0		2.24	0.5	2.52	1.51	-1.05	0		0.24	1.99	2.56	0.78	-1.88	0
-4.5	0.6	0.64	2.24	2.27	2.43	0		2.54	0.07	0.17	-1.91	-1.02	0		1.08	2.58	1.68	1.16	0.54	0		4.13	5.69	3.78	4.22	2.62	0
-3.6	1.54	1.01	1.36	-0.29	-4.24	0		-1.54	2.52	1.69	0.92	0.96	0		-2.07	0.49	-0.93	-1.19	-0.14	0		0.31	0.64	-0.43	0.85	2.14	0
-2.7	-0.89	1.11	-0.82	1.17	-0.84	0		0.32	-0.89	-1.33	1.88	-0.19	0		-2.55	-1.29	-0.47	0.9	-2.5	0		-3.61	-3.29	-2.96	-3.12	0.01	0
-1.8	-2.19	-3.17	-0.47	-1.92	-0.27	0		0.15	-0.08	-0.26	-0.02	-0.59	0		-1.52	-4.43	-1.99	-2.45	-3.13	0		0.69	-1.22	-0.15	-1.46	-2.16	0
-0.9	4.11	0.98	1.85	-0.04	2.5	0		2.05	1	-2.28	1.21	1.53	0		0.84	1.38	-0.63	-0.89	1.61	0		1.16	-0.59	0.01	-1.77	-0.01	0
0	-1.06	2.12	1.86	-2.09	0.38	0		-3.96	-1.19	-0.97	-2.12	-0.62	0		-5.09	0.1	-2.46	0.14	-3.66	0		-0.25	2.94	1.22	1.87	1.46	0
0.9	4.08	-1.05	1.78	1.27	1.81	0		1.39	-0.04	-1.48	1.29	1.46	0		0.24	0.16	0.6	-0.27	-0.75	0		-0.54	-0.62	-0.71	-0.96	0.5	0
1.8	3.03	0.51	4.55	0.46	-2.47	0		0.33	-0.02	-0.12	-1.9	-1.36	0		0.07	1.35	1.93	1.3	0.19	0		-0.49	-2.03	0.41	1.04	-1.83	0
2.7	0.33	0.89	0.37	-1.58	-2.57	0		-0.19	0.06	0.1	-2.43	-0.6	0		-2.06	-2.58	-2.05	-0.28	-3.01	0		-0.87	-1.1	-1.66	-1	0.36	0
3.6	-0.94	-4.28	0.09	-2.71	-0.44	0		-3.97	-4.14	-0.17	-1.28	-1.92	0		-1.61	-3.28	-0.83	-1.83	-2.61	0		0.13	1.55	1.4	2.3	-0.17	0
4.5	2.01	-1.08	-0.11	1.07	1.28	0		-0.16	-0.1	2.37	-0.98	2.71	0		-4.03	-3.31	-0.65	-4.19	-1.04	0		-2.67	0.86	-1.48	-0.55	-1.22	0
5.4	-2.98	-3.29	0.06	-4.56	-0.83	0		-1.06	0.41	1.87	-0.45	1.5	0		-2.54	-2.14	-0.95	-1.52	-1.99	0		0.81	0.52	-0.18	1.31	-0.46	0
6.3	-1.48	-0.9	-1.5	-0.73	0.18	0		-1.51	-0.61	0.55	-1.83	-0.42	0		-1.23	-0.87	1.65	-0.84	1.5	0		0.08	-0.19	0.7	-0.9	-1.25	0
7.2	1.29	-0.27	-0.29	-0.31	-2.24	0		1.16	-1.75	-1.29	0.81	0.34	0		-3	-0.82	-1.22	0.32	-2.88	0		4.81	1.6	1.4	2.56	2.29	0
8.1	0.63	-1.99	1.86	-1.7	2.04	0		-5.26	-1.63	-1.79	-1.46	1.14	0		-6.3	-3.53	-3.39	-2.5	-3.48	0		-6.91	-4.62	-3.72	-1.47	-4.84	0
9	-4.26	-5.67	-3.96	-3.96	-5.44	0		-3.88	-3.22	-3.5	-4.25	-2.35	0		-1.59	-1.83	-3.12	0.16	-3.23	0		-7.77	-3.22	-2.84	-0.75	-5.83	0
9.9	-2.76	-5.43	-3.94	-3.05	-8.2	0		-3.18	-1.36	-4.7	-4.28	-6.31	0		-2.42	-2.05	-1.06	-1.98	-4.05	0		-7.3	-1.58	-3.72	0.01	-7.8	0
10.8	-0.41	0.21	-1.64	2.65	-7.63	0		-3.06	0.11	-2.52	-2.36	-3.26	0		-2.27	-2.46	-1.9	-4.24	-5.4	0		-6.11	-0.52	-5.3	-0.76	-11.22	0
11.7	-0.93	-3.6	0.93	0.63	-11.24	0		-0.64	-0.26	1.36	0.7	-5.02	0		-4.54	-2.79	-2.37	-3.36	-9.8	0		-9.63	-4.35	-5.34	-3.4	-15.91	0
12.6	1.6	-2.61	-1.23	-0.08	-11.07	0		1.37	-1.02	-3.58	-0.39	-6.4	0		-0.11	-0.84	-1.77	4.18	-5.21	0		-3.83	1.08	-0.37	3.64	-10.42	0
13.5	-4.91	-4.26	-1.89	-0.05	-16.12	0		-2.38	1.63	-2.99	-2.56	-7.45	0		-1.33	0.61	-5.32	1.42	-8.3	0		-5.92	-4.18	-4.32	-0.12	-11.77	0
14.4	1.1	-2.92	-3.29	-2.23	-13.37	0		0.74	2.75	-0.71	2.38	-4.73	0		-0.92	2.56	-0.26	2.11	-5.79	0		-5.72	-3.7	-4.34	-2.45	-11.52	0
15.3	0.32	-0.41	-0.21	2.52	-13.26	0		1.35	0.71	-1.27	0.45	-4.7	0		2.27	-0.08	-2.19	1.33	-4.84	0		-5.82	-1.69	-3.07	-0.03	-12.79	0
16.2	-3.21	-5.57	-1.25	-0.79	-14.42	0		-1.71	-0.19	-1.82	-1.15	-8.36	0		-1.41	-0.83	-2.05	0.17	-6.63	0		-8.77	-3.62	-3.83	-0.71	-13.58	0
17.1	-0.53	-0.8	2.33	-0.39	-12.64	0		-4.3	-0.95	-3	-2.38	-8.43	0		-5.29	-0.37	-3.39	0.61	-10.28	0		-6.91	0.12	-1.52	5.22	-11.56	0
18	0.41	-1.7	2.07	1.36	-14.06	0		-0.91	2.33	-2.89	1.17	-8.79	0		-1.24	0.91	-2.2	4.11	-11.25	0		-7.17	-3.16	-4.3	0.28	-14.02	0
18.9	-0.14	-4.7	0.16	-0.5	-15.44	0		-0.62	-2.63	-3.1	-2.3	-8.7	0		-2.66	-2.42	-3.23	-3.42	-10.03	0		-5.67	-0.93	-2.77	0.58	-13.3	0
19.8	1.31	-0.57	1.57	1.46	-14.09	0		-1.32	0.02	-2.62	0.57	-8.49	0		0.35	1.55	1.19	0.43	-9.45	0		-8.17	-3.29	-3.43	-3.81	-17.61	0
20.7	-2.16	-2.81	-0.13	-1.35	-11.9	0		-2.81	-1.94	-1.51	-2.6	-7.83	0		-2.53	-2.59	-2.95	-2.29	-10.58	0		-4.79	0.5	-1.3	0.14	-13.93	0
21.6	0.15	-2.36	1.97	1.84	-15.48	0		-1.72	0.59	-1.7	0.58	-5.95	0		-0.28	2.1	-0.67	0.34	-8.74	0		-6.09	0.26	-3.36	-0.85	-14.18	0
22.5	-3.68	-4.55	-3.57	-3.34	-14.96	0		-1.68	-2.01	-3.82	-1.85	-7.01	0		0.46	2	-1.41	1.49	-6.77	0		-7.96	-4.69	-2.54	-1.45	-15.73	0
23.4	-1.42	-4.5	-2.61	-2.1	-13.17	0		-2.94	-2.48	-3.8	-4.99	-10.29	0		-1.35	-1.88	-0.91	-0.64	-9.8	0		-10.93	-4.81	-2.76	-1.73	-17.71	0
24.3	0.1	-0.68	-0.21	2.04	-14.48	0		-0.11	-0.7	-0.17	0.09	-5.02	0		-1.27	0.99	0.28	-0.84	-7.88	0		-4.3	-0.4	0.65	1.3	-11.75	0
25.2	-2.09	-2.81	-1.85	-2	-15.11	0		-0.95	0.18	-1.17	-3.51	-6.4	0		-0.98	-0.03	-1.2	-1.56	-6.67	0		-6.28	-2.36	-2.64	-1.08	-13.64	0
26.1	-0.97	-0.31	4.66	2.05	-12.67	0		-0.13	3.1	-0.24	-0.44	-4.76	0		-0.06	1.64	1.3	0.65	-8.21	0		-7.16	-2.65	-1.77	0.15	-13.7	0
27	-0.21	-2.8	0.11	-0.04	-15.05	0		0.17	-2.26	-1	-0.02	-6.91	0		0.34	1.19	-3.55	-0.5	-7.55	0		-9.94	-4.66	-8.57	-3.22	-15.38	0
27.9	-0.52	-0.97	0.14	0.04	-14.76	0		-3.74	2.09	-5.62	-5.34	-8.01	0		0.57	3.66	-0.75	1.38	-4.25	0		-7.61	-3.03	-5.18	-2.13	-13.89	0
28.8	-3.29	-1.69	-2.23	-0.76	-14.79	0		-2.22	1.43	-3.77	-1.35	-9.75	0		-0.72	1.94	-1.13	-0.48	-10.11	0		-6.06	-1.19	-1.05	0.22	-14.71	0
29.7	-2.37	-2.4	-1.82	1.85	-10.43	0		-1.19	-0.16	-2.03	-1.68	-6.05	0		0.22	0.4	-2.52	-2.11	-7.31	0		-4.38	-1.12	-1.8	-1.69	-10.79	0
30.6	-1.85	-2.35	-1.45	0.26	-12.77	0		-1.25	-0.69	-2.76	-3.05	-7.79	0		2.39	1.99	0.18	0.66	-6.79	0		-7.18	-1.84	-3.43	-1.56	-11.95	0
31.5	-3.72	-6.33	-2.99	-3.46	-16.05	0		-1.5	-4.32	-0.38	-3.92	-8.5	0		-1.38	-0.63	0.25	-1.34	-6.66	0		-7.87	-2.11	-4.37	-2.44	-13.99	0
32.4	-2.81	-3.53	1.04	-3.63	-14.96	0		-6	-2.61	-3.5	-5.43	-10.84	0		-1.9	0.49	-0.2	0.39	-6.76	0		-5.32	-2.43	-3.19	-2.2	-11.67	0
33.3	-1.53	-6.49	-0.57	-2.56	-14.72	0		-0.31	1.5	-0.87	-0.75	-6.95	0		2.42	3.79	-0.29	2.58	-9.8	0		-8.04	-4.91	-4.51	1.12	-15.39	0
34.2	1.95	-2.38	-0.31	-1.94	-12.38	0		-5.53	-2.93	-3.59	-6.68	-8.12	0		-0.49	0.26	2.16	-0.9	-8.44	0		-9.21	-5.45	-3.78	-1.48	-15.51	0
35.1	-2.23	-2.98	-1.86	-3.73	-13.59	0		0.68	1.17	0.72	-3.1	-2.4	0		0.94	0.34	-1.29	-0.59	-2.38	0		-9.38	-3.74	-4.89	-2.42	-15.79	0
36	-3.93	-6.28	-6.05	-4.37	-20.03	0		-2.31	-2.3	-6.3	-5.11	-10.34	0		1.04	5	1.08	0.32	-3.39	0		-9.23	-4.84	-5.23	-2.87	-14.78	0
36.9	-1.36	0.75	0.16	2.26	-12.12	0		1.35	3.97	1.59	2.46	-4.56	0		-2.66	-0.04	-1.62	-0.82	-10.12	0		-8.89	-5.08	-6.14	-2.73	-16.92	0
37.8	-2.69	-3.56	0.03	-3.75	-16.43	0		-2.15	0.39	-0.1	-2.48	-8.64	0		0.15	0.67	0.42	1.31	-5.51	0		-7.61	-5.94	-3.94	-3.88	-14.75	0
38.7	-0.56	-5.33	0.11	-1.15	-15.4	0		0.87	-2.36	-1.11	-3.31	-9.49	0		2.29	1.11	0.36	-0.66	-6.09	0		-7.53	-0.75	-1.11	-0.61	-13.19	0
39.6	0.45	-1.03	-1.7	-2.35	-15.33	0		-0.26	3.57	-0.74	0.43	-6.7	0		-1.83	-0.61	-0.68	-0.51	-7.64	0		-8.98	-4.28	-2.59	-0.48	-14.57	0
40.5	-0.35	-0.38	2.13	1.57	-9.77	0		-1.18	0.47	-1.39	0.12	-2.65	0		1.86	1.21	0.43	2.44	-7.03	0		-6.73	0.46	-2.87	0.18	-12.54	0
41.4	-2.42	-6.36	-0.55	-2.84	-16.89	0		-0.94	-0.02	-2.36	-2.81	-6.45	0		-0.85	0.89	-1.11	1.93	-6.8	0		-6.58	-3.45	-2.44	-0.66	-14.31	0
42.3	-6.92	-6.37	-2.77	-5.56	-16.96	0		-4.56	-4.28	-3.7	-2.42	-9.06	0		2.57	1.75	-1.9	-0.64	-9.12	0		-6.34	-3.94	-3.63	-4.93	-16.66	0
43.2	-0.91	-7.17	-1.66	-2	-17.83	0		-0.39	-3.24	-1.85	-2.21	-6.01	0		1.65	0	-0.55	1.99	-9.46	0		-9.55	-6.94	-6.68	-4.12	-20	0
44.1	-1.9	-0.85	-0.22	3.38	-12.81	0		-2.29	-0.5	-0.32	0.76	-7.81	0		-3.2	-2.87	-3.82	-1.92	-9.84	0		-6.39	-3.08	0.3	-1.27	-12.02	0
45	-4.31	-4.35	-1.14	0.81	-14.91	0		-0.62	1.43	-1.54	0.55	-4.8	0		0.28	2.46	-1.41	1.91	-7.72	0		-8.07	-1.64	-5.98	-0.79	-18.16	0
45.9	-0.93	-3.19	-2.28	-0.55	-11.46	0		-4.86	-3.47	-4.02	-3.26	-9.06	0		-1.58	-0.26	-4.58	-1.34	-13.42	0		-8.88	-1.59	-5.67	-4.06	-17.45	0
46.8	-3.77	-5.82	0.43	-3.83	-16.13	0		-0.87	-0.63	-0.54	-1.18	-6.1	0		0.87	-0.73	-0.42	1.07	-5.73	0		-11.61	-4.93	-3.95	-1.08	-14.26	0
47.7	-1.4	-6.95	-2.99	-4.2	-15.81	0		1.75	-1.25	-1.29	-2.05	-9.81	0		3.88	3.61	1.34	2.61	-6.07	0		-8.88	-1.84	-4.04	-1.77	-13.91	0
48.6	-2.5	-3.47	-0.39	0.33	-13.08	0		0.98	1.49	-1.68	0.78	-7.77	0		0.7	1.67	-0.23	0.49	-7.39	0		-9.74	-1.3	-1.46	-1.49	-16.97	0
49.5	-4.26	-5.97	-6.07	-6.64	-17.6	0		-2.91	-0.53	-2.87	-2.41	-8.87	0		1.62	3.46	1.77	1.58	-5.54	0		-6.48	-0.96	-2.58	-0.57	-12.96	0
50.4	-0.59	-1.1	-0.71	1.13	-11.27	0		-2.43	-3.73	-2.61	-3.93	-8.21	0		-1.94	2.45	-2.73	0.01	-8.27	0		-7.86	-0.39	-2.73	-0.87	-13	0
51.3	-2	-1.14	-1.65	-0.9	-16.5	0		-3.72	1.19	-4.37	-1.87	-7.17	0		-0.54	1.16	-1.03	1.72	-7.11	0		-10.09	-5.09	-6.08	-2.16	-15.42	0
52.2	-0.33	-2.22	-2.65	-0.77	-12.21	0		1.28	0.88	-1.04	-1.75	-8.77	0		0.23	1.02	-0.35	-0.35	-8.64	0		-10.26	-3.38	-3.99	-3.92	-16.33	0
53.1	-3.39	-4.11	-3.33	-4.08	-15.43	0		-2.9	-2.14	-2.5	-5.21	-8.09	0		-2.11	-2.64	-3.36	-4.16	-10.38	0		-12	-6.64	-8.73	-3.16	-16.58	0
54	0.08	-2.73	0.96	-4.73	-13.62	0		-0.89	-1.09	-1.05	-2.69	-6.92	0		2.28	0.42	1.97	0.62	-9.63	0		-8.12	-2.26	-2.43	-2.18	-15.94	0
54.9	-4.02	-4.32	0.67	-2.03	-12.03	0		-2.92	0.49	-2.13	-2.53	-7.51	0		2.23	5.45	0.44	0.95	-7.32	0		-8.47	-3.56	-3.89	-3.71	-13.54	0
55.8	-5.41	-4.56	-2.62	-7.09	-13.67	0		-3.87	-3.85	-5.3	-6.71	-9.77	0		-1.04	-2.94	-2.31	-2.48	-10.54	0		-8.97	-4.44	-1.82	-2.29	-16.9	0
56.7	-6.27	-5.81	-3.39	-4.46	-16.15	0		-2.21	-2.25	-1.34	-3.56	-7.44	0		3.56	3.81	3.42	2.09	-5.34	0		-9.71	-2.94	-4.76	-1.39	-14.88	0
57.6	-1.26	-5.67	0.3	-0.09	-13.78	0		-1.04	-0.31	0.1	0.44	-7.5	0		-2.57	-0.56	-2.89	-0.65	-10.44	0		-9.41	-5.14	-5.38	-1.49	-13.86	0
58.5	-5.43	-6.27	-0.6	-4.83	-15.04	0		0.43	-1.57	0.49	-0.52	-6.67	0		0.04	0.85	-2	2.49	-8.34	0		-12.27	-3.76	-6.12	-0.1	-15.41	0
59.4	-1.66	-5.59	-0.27	-4.7	-15.29	0		2.1	-0.88	-0.05	-2.47	-6.37	0		2.82	4.14	1.06	0.64	-4.61	0		-7.14	-1.91	-4.37	-1.48	-11.89	0
60.3	-5.26	-8.16	-3.53	-2.84	-15.25	0		-3.36	-3.27	-5.51	-5.2	-8.67	0		-0.42	0.21	-2.94	-2.8	-9.59	0		-9.27	-3.96	-6.95	-4.59	-16.06	0
61.2	-2.79	-3.63	-2.28	-2.54	-17.3	0		0.35	2.18	-0.23	-1.1	-6.39	0		0.46	2.26	-1.25	-1.03	-8.97	0		-13.56	-4.96	-6.35	-4.04	-17.08	0
62.1	-6.89	-7.81	-2.23	-3.69	-15.56	0		-2.84	-3.44	-2.71	-3.74	-9.12	0		1.79	2.81	-0.14	0.78	-6.98	0		-11.84	-5.67	-3.45	-5.06	-17.28	0
63	-2.64	-3.42	-0.71	-4	-13.13	0		-2.96	-2.92	-6.36	-5.09	-9.54	0		1.77	1.55	-1.44	1.23	-8.87	0		-8.71	-6.09	-2.77	-1.81	-14.48	0
63.9	-2.47	-4.43	-0.98	-1.32	-14.01	0		-1.18	-2.15	-2.42	0.29	-7.8	0		-2.09	-2.16	-4.97	-1.26	-9.87	0		-11.31	-3.27	-5.81	-2.71	-13.58	0
64.8	-5.28	-7.73	-7.77	-4.07	-18.34	0		-1.2	-2.16	-4.23	-3.25	-8.52	0		-0.12	-0.45	-1.65	-2.44	-8.04	0		-10.35	-4.13	-5.27	-1.03	-14.44	0
65.7	-1.29	-4.77	-2.24	-4.25	-17.62	0		-0.04	0.06	-3.43	-4.11	-10.96	0		2.2	2.01	-2.59	-1.13	-10	0		-9.66	-3.34	-3.77	-2.83	-17.57	0
66.6	-3.3	-7.07	-4.31	-4.13	-16.47	0		0.09	-0.76	-1.67	-4.33	-6.75	0		2.66	-0.17	-1.43	-0.34	-7.94	0		-9.77	-8.01	-5.65	-5.08	-16.85	0
67.5	2.41	1.5	3.42	1.3	-8.52	0		0.76	1.22	-0.95	-2.99	-3.83	0		0.14	0.02	-3.05	-3.56	-5.5	0		-6.16	-4.41	-3.06	-4.54	-14.43	0
68.4	0.78	-3.93	1.51	-2.77	-6.34	0		0.66	-2.3	-2.26	-3.31	-6.56	0		0.49	0.93	-1.56	-2.12	-5.08	0		-3.14	1.49	-0.02	-3.41	-9.49	0
69.3	0.4	1.16	0.9	-2.07	-5.78	0		2.27	-0.96	-0.25	-0.95	-1.09	0		3.42	-1.74	-0.14	1.08	-2.17	0		-4.9	1.45	-0.72	-1.03	-6.76	0
70.2	1.04	-1.1	-0.7	-2.37	-4.88	0		2.16	1.43	-1.09	-1.48	-0.55	0		1.86	3.73	0.42	1.28	-1.63	0		-4.27	2.3	-1.44	-0.82	-3.86	0
71.1	-2.61	-4.42	-2.43	-4.1	-2.7	0		0.24	0.35	-1.51	-2.61	-1.5	0		-1.28	0.68	0.95	-1.05	-3.46	0		-2.07	-1.01	-0.48	0.05	-4.48	0
72	-1.16	0.31	-0.19	-2.23	-2.41	0		1.8	1.01	1.75	-1.1	-2.65	0		-1.58	1.9	-0.73	-3.69	-4.13	0		-7	-2.46	-3.85	-2.03	-4.73	0
72.9	-2.49	-1.72	-0.23	-4.59	-5.11	0		1.54	-2.28	1.11	-3.09	-1.74	0		2.94	2.02	0.79	-0.75	-0.49	0		-2.89	-1.02	-0.23	-1.13	-1.24	0
73.8	-2.36	1.13	2.9	0.46	-1.29	0		1.11	2.68	0.66	0.53	1.38	0		4.28	4.22	0.28	1.31	1.46	0		-4.27	-2.39	-2.71	-3.86	-5.15	0
74.7	-0.4	-2.68	-1.46	-2.66	-0.99	0		0.09	-0.44	-3.55	-2.29	-0.52	0		-0.01	3.22	-1.35	-1.81	-1.57	0		-1.42	2.26	0.73	-1.1	-1.99	0
75.6	-2.97	-2.6	0.84	0.08	-1.92	0		-0.46	0.55	0.04	-2.44	-3.24	0		-3.61	-0.01	-3.66	-4.65	-3.69	0		-3.66	-2.42	-1.17	-2.94	-4.01	0
76.5	-2.43	-3.48	-3.63	-2.8	-1.53	0		-0.99	-3.61	-5.04	-4.28	-2.39	0		-1.46	-1.32	-3.63	-6.58	-4.7	0		-5.98	-2.67	-3.25	-5.8	-5.97	0
77.4	-2.69	-3.55	0.11	-0.78	-3.02	0		2.74	1.22	0.54	0.88	0.82	0		0.83	-0.05	-2.59	-0.03	-4.31	0		-3.41	0.19	-0.97	-2.49	-4.6	0
78.3	-3.87	0.47	2.06	-2.21	1.2	0		2.7	2.17	2.06	0.99	-0.01	0		2.72	2.36	0.65	-0.11	0.52	0		-3.25	-4.83	-2.61	-5.26	-5.73	0
79.2	-4.68	-4.22	0.57	-5.71	-4.09	0		1.55	2.06	1.86	-1.01	-0.21	0		-0.16	1.21	0.07	-1.74	-2.64	0		-4.03	-2.3	0.35	-4.12	-2.66	0
80.1	-1.92	-4.59	-0.98	-1.99	-4.28	0		1.9	-1.61	-2.02	-2.82	-1.01	0		-2.17	-1.32	-5.51	-4.98	-3.82	0		-3.54	-2.95	-1.5	-1.15	-3.11	0
81	-1.09	-1.17	-0.77	-3.99	-0.97	0		0.85	-0.96	-2.59	-3.4	-2.27	0		-2.17	-1.96	-1.85	-3.81	-3.19	0		-3.32	0.06	-0.35	-3.23	-1.82	0
81.9	-1.69	-3.95	-1.11	-0.83	-5.77	0		-2.26	-5.31	-5.51	-3.61	-6.18	0		-0.33	0.51	0.88	-1.65	-1.33	0		-3.52	-1.11	1.99	-2.04	-3.46	0
82.8	-6.19	-4.68	-2.78	-4.93	-5.71	0		-2.9	-2.24	-1.48	-1.02	-2.69	0		-1.11	-0.2	-1.61	0.69	-0.63	0		-2.43	-1.93	-0.91	1.15	0.1	0
83.7	0.94	-1.01	-1.09	-2.4	1.79	0		-0.77	-2.23	-3.83	-2.54	-1.52	0		0.91	0.13	-3.18	-0.11	1.59	0		-3.27	-1.48	-3.11	-3.12	-2.81	0
84.6	-1.76	-0.07	0.59	-2.6	0.51	0		1.73	3.9	2.07	1.93	4.26	0		1	3.18	1.01	-0.3	2.83	0		-4.07	-3.99	-1.53	-4.22	-3.35	0
85.5	-3.27	-2.19	-3.73	-3.12	-2.53	0		1.89	-0.75	2.06	-1.9	-1.17	0		-1.91	-1.76	-2.84	-4.08	-2.78	0		-1.86	1.62	0.68	-0.36	1.4	0
86.4	-2.71	-2.28	0.94	-4.29	-3.96	0		-1.66	0.61	-0.79	-2.93	-2.74	0		-1.89	1.29	-3.27	-3.22	-3.66	0		-5.81	-1.1	-2.79	-5.46	-5.05	0
87.3	-5.43	-1.36	-3.14	-4.75	-2.24	0		-3.75	-1.91	-3.91	-6.56	-2.74	0		-2.94	-1.12	-0.27	-2.56	-2.52	0		-2.8	-2.4	-2.57	-2.79	-3.59	0
88.2	-0.71	-2.63	-1.6	-1.26	-1.17	0		0.1	-0.71	-1.03	-0.66	-0.8	0		1	1.73	0.12	0.87	-0.37	0		-3.82	0.01	-1.84	0.91	-0.75	0
89.1	-2.6	-3.95	-0.86	-5.25	-2.85	0		-2.6	-2.75	-5.71	-3.87	-4.46	0		-1.04	0.98	1.12	0.28	-1.12	0		-4.3	-0.62	0.59	-2.93	-0.52	0
90	-2.33	-1.27	-2.11	-1.73	-1.96	0		1.17	0.55	-0.67	-2.69	2.51	0		-0.34	0.57	0.85	-2.8	0.06	0		-5.38	-3.86	-0.21	-4.96	-4.69	0
90.9	-5.07	-5.99	-2.56	-2.94	-4.74	0		1.11	-0.78	-2.3	-0.93	-0.87	0		4.54	6.89	1.4	-0.46	1.64	0		-1	3.01	1.17	-2.73	-1.28	0
91.8	-2.78	-3.67	-3.7	-4.83	-2.65	0		0.69	0.13	0.19	1.45	-1.49	0		0.86	2.32	1.01	-1.81	-0.28	0		-6.8	-3.2	-2.88	-4.09	-4.47	0
92.7	0.93	0.24	0.71	-1.15	0.66	0		0.93	-1.2	-0.43	-2.98	0.03	0		-1.8	-1.89	-3.17	-3.16	-3.4	0		-2.03	-0.94	2.07	0.49	-0.27	0
93.6	-5.05	-7.67	-3.64	-5.38	-6.57	0		1.63	-5.75	-4.76	-4.29	-3.12	0		1.53	-0.23	-1.08	-0.39	-2.69	0		-4.77	-5.46	-3.88	-3.86	-6.19	0
94.5	-2.78	-6.05	2.33	-1.87	0.52	0		-1.6	-0.33	0.44	-1.39	1.12	0		-0.61	0.94	-0.72	-2.29	-0.89	0		-5.19	-4.16	-0.97	-5.68	-4.09	0
95.4	-7.26	-6.2	-1.78	-7.94	-4.06	0		-1.92	-3.25	-3.87	-4.58	-3.69	0		-3.28	0.6	-2.05	-3.73	-1.25	0		-4.86	-0.49	-1.89	-2.5	-2.88	0
96.3	-2.68	-2.46	-3.24	-3.59	-1.04	0		0.89	-0.49	-2.59	-2.42	0.94	0		1.55	2.17	-1.49	-1.58	-0.71	0		-5.12	-1.88	-4.38	-5.87	-6.05	0
97.2	-4.59	-3.89	-2.61	-5.29	-3.08	0		-2.54	-2.37	-3.45	-3.68	-4.93	0		0.51	0.32	-1.91	-1.86	-2.15	0		-1.19	-0.14	0.49	-4.1	-3.53	0
98.1	-1.06	-2.59	2.53	-4.47	0.04	0		-0.44	-0.18	0.31	-3.42	-0.24	0		-0.62	-1.01	-2.18	-1.84	-2.91	0		-4.92	-1.7	-1.2	-6.79	-4.38	0
99	1.13	-0.54	2.39	-1.32	0.42	0		2.35	-0.59	-1.02	-0.76	1.02	0		-4.27	-6.43	-3.31	-2.36	-2.3	0		-6.85	-6.16	-3	-3.26	-2.18	0
99.9	-3.48	-4.09	-0.72	-5.39	-1.56	0		-0.88	-0.64	-3.22	-3.59	-1.44	0		3.5	1.96	0.56	-0.03	0.99	0		-1.78	0.63	-1.33	-0.77	-1.06	0
100.8	-4.12	-6.31	-2.45	-5.11	-4.51	0		-1.38	-1.54	-0.38	-4.49	-2.09	0		-0.32	0.07	-0.35	-0.14	-2.16	0		-2.91	-0.67	1.21	-0.99	-1.26	0
101.7	-1.81	-3.77	-2.44	-5.75	-5.44	0		6.51	2.96	3.06	1.71	-0.54	0		2.15	-0.02	-0.76	1.72	-3.43	0		-3.82	-2.61	-5.59	-2.12	-1.2	0
102.6	-2.66	-4.4	-0.6	-3.28	1.61	0		2.18	2.32	-0.03	-0.42	0.9	0		4.31	4.45	1.44	2.03	3.01	0		-1.07	-1.99	-0.7	-1.76	-1.27	0
103.5	-3.51	-4.62	2.44	-2.68	-0.91	0		-1.52	-1.49	-0.63	-3.01	0.46	0		0.52	1.31	-0.31	-0.08	-0.84	0		-4.34	-2.18	-2.88	-3.05	-1.49	0
104.4	-2.91	-2.83	0.35	-2.88	-1.7	0		0.23	-0.62	1.42	-4.65	-0.78	0		-0.41	0.64	0.47	-1.93	-2.38	0		-4.76	-1.34	-2.7	-3.94	-3.4	0
105.3	-2.89	-5.04	-2.99	-3.37	-6.51	0		0.81	-0.57	-2.34	0.77	-0.76	0		3.51	1.93	1.62	0.22	1.35	0		-3.59	1.98	0.15	-1.86	-0.62	0
106.2	-1.38	-1.85	0.94	-0.74	0.53	0		-0.61	-2.15	-1.06	-2.44	-0.85	0		-2.71	-1.16	-2.8	-2.09	-1.48	0		-7.75	-1.09	-2.84	-1.21	-2.92	0
107.1	-2.38	-2	3.16	-0.32	-0.79	0		1.28	-1.81	0.83	-3.82	-0.63	0		-0.8	0.46	-3.08	-6.71	-0.75	0		-7.04	-3.36	-1.37	-4.41	-3.64	0
108	0.78	-1.28	0.24	-2.16	1.08	0		-0.11	-0.85	-0.3	-3.69	-2.57	0		-2.9	-1.22	-0.14	-2.4	-3.86	0		-1.04	0.01	0.47	0.31	-0.53	0
108.9	-1.83	-2.73	0.52	-3.34	0.58	0		0.48	-0.82	0.12	-3.44	0.61	0		-1.65	-2.41	-0.9	-4.85	-1.76	0		-4.56	-2.51	-1.55	-3.65	-2.35	0
109.8	-2.18	-3.37	-2.5	-4.82	-2.95	0		-0.92	-0.85	-0.69	-4.92	-2.97	0		-1	-0.35	0.08	-4.23	-1.91	0		-1.64	0.36	0.45	0.11	0	0
110.7	-0.92	-3.5	0.5	-2.1	-1.96	0		-1.22	-2.45	-2.64	-3.61	-0.69	0		-1.31	-2.85	-3.3	-4.6	-2.13	0		-4.32	-1.76	-1.64	0.21	-1.46	0
111.6	-3.99	-0.76	-0.12	-4.05	-0.64	0		-3.58	-3.59	-1.29	-4.37	0.09	0		-2.26	-2.59	-0.27	-2.59	-1.85	0		-6.45	-2.33	0.58	-1.47	-0.89	0
112.5	-1.86	-0.44	0.67	-2.6	-2.79	0		-1.22	0.49	0.81	-2.77	-0.02	0		0.22	0.15	0.43	-2.95	1.37	0		-6.78	-1.33	-2.75	-4.89	-2.07	0
113.4	-2.11	-5.9	-1.15	-4.65	-2.21	0		1.51	-1.75	-0.15	-1.98	-0.98	0		0.83	-1.54	-1.04	-1.32	-1.47	0		-4.17	-2.39	-2.46	-0.61	-3.53	0
114.3	-1.84	-2.07	-0.55	-3.81	-1.71	0		0.28	0.88	-2.66	-8.91	-2.17	0		-0.64	0.54	-0.84	-6.52	-3.85	0		-4.03	0.65	3.31	-2.78	-0.74	0
115.2	-1.55	-2.7	0.35	-2.33	-1.2	0		0.85	0.1	0.96	-4.2	-0.52	0		-3.23	-0.58	-2.16	-7.38	-5.94	0		-5.66	-1.21	-0.16	-3.03	-3.37	0
116.1	-2.3	-2.52	-1.92	-4.14	-1.83	0		-2.12	-0.66	-2.55	-4.94	-1.05	0		-1.72	-1.6	-3.37	-3.68	-2.08	0		-3.27	-1.38	-0.42	-2.66	-1.71	0
117	-0.86	1.27	-0.39	-1.75	0.15	0		2.38	0.2	1.1	-3.96	-1.71	0		-1.32	-2.81	-0.27	-3.24	-2.87	0		-5.52	-2.99	-2.53	-3.44	-4.88	0
117.9	-1.61	-0.92	1.34	-2.36	2.22	0		-0.76	-2.57	-0.43	-2.57	0.31	0		-3.29	-4.48	-4.65	-3.5	-3.45	0		-7.54	-4.8	-2.92	-7.57	-3.61	0
118.8	-3.32	-2.4	-1.03	-4.99	-3.58	0		-1.37	-2.5	-2.57	-4.56	-2.31	0		-0.04	1.54	-0.53	-2	-0.5	0		-2.4	0.11	0.17	-0.22	-2.15	0
119.7	-1.83	-3.91	1.1	-1.04	0.07	0		-1.89	-2.04	0.69	-3.7	-0.21	0		-1.43	-0.91	-1.96	-3.09	-2.39	0		-3.22	-2.45	-0.84	-1.9	-1.96	0
120.6	1.13	-1.01	2.61	-0.27	-0.2	0		0.04	-1.45	-1.68	-5.11	-1.05	0		-0.36	0.75	-1.11	-1.98	-3.48	0		-5.93	-0.56	-0.76	-2.02	-4.79	0
121.5	1.65	-0.48	0.84	-0.16	1.2	0		1.62	-1.16	0.09	-2.32	-2	0		-0.66	-0.03	1.73	-1.69	-0.89	0		-4.24	-2	-0.07	-1.28	-0.31	0
122.4	-3.2	-5.68	-1.67	-6.63	-1.97	0		-1.25	-1.33	-0.76	-4.49	-0.75	0		-1.38	-1.62	-1.56	-4.11	-4.24	0		-2.91	-0.07	-0.02	-1.19	-2.72	0
123.3	-3.07	-2.91	-0.39	-3.52	-1.47	0		1.13	1.33	-1.08	-2.14	-0.64	0		0.81	-0.68	-3.57	-6.11	-1.57	0		-2.45	-2.58	-0.81	-4.85	-2.59	0
124.2	-3.64	-8.92	-0.39	-5.59	-4.33	0		-4.3	-5.55	-3.4	-6.68	-5.57	0		-0.57	2	1.32	-0.75	-2.88	0		-5.12	-0.96	0.91	-3.49	-0.75	0
125.1	-2.21	-4.98	-4.29	-5.1	-3.36	0		0.18	-0.7	-0.56	-1.7	-0.94	0		-2.09	-0.8	-1.36	-3.44	-1.68	0		-6.49	-1.52	-1.51	-4.5	-1.23	0
126	-2.09	-2.87	0.41	-3.66	-1.64	0		-1.02	-0.12	-1.64	-2.87	-3.4	0		-4.78	-0.74	-3.94	-4.9	-3.67	0		-5.59	-1.69	-0.92	-6.58	-4.09	0
126.9	-2.9	-1.95	1.25	-3.02	-2.45	0		0.44	-2.08	3.36	-2.82	0.61	0		3.13	0.53	1.68	-1.93	-0.78	0		-2.07	-0.67	0.89	-1.06	-2.8	0
127.8	-3.74	-3.43	-2.14	-3.74	-5.22	0		-3.96	-3.76	-2.12	-4.31	-3.51	0		-0.14	0.27	1.03	-3.31	2	0		-4.98	-2.98	-2.03	-3.78	-0.18	0
128.7	-3.42	-4.38	1.02	-2.98	-2.53	0		2.32	-1.49	-1.46	-2.12	0.76	0		1.07	-1.31	-1.43	-0.58	-1.32	0		-4.44	-1.16	-1.01	-0.39	-2.34	0
129.6	-4.96	-2.84	-2.53	-4.66	-1.42	0		1.14	1.4	-0.34	-4.32	-0.24	0		0.75	-0.42	0.21	-2.74	2.27	0		-3.27	-0.72	-0.55	-3.84	1.93	0
130.5	-4.51	-3.31	-1.98	-6.2	-3.68	0		-3.39	-4.24	-3.19	-7.4	-5.33	0		-0.25	-1.85	-1.08	-0.51	-0.65	0		-2.25	-1.55	-1.07	-0.28	-2.03	0
131.4	-4.25	-2.71	0.28	-3.4	-1.99	0		-2.95	-3.05	-0.53	-5	-2.66	0		-1.52	-2.7	-0.82	-4.39	-5.15	0		-5.14	-1.96	-0.5	-3.29	-5.76	0
132.3	-0.54	-0.28	0.22	-2.19	-2.31	0		0.76	-1.53	1.42	-5.33	-3.25	0		-0.67	-1.38	-1.5	-4.68	0.17	0		-3.74	-2.31	-3.59	-2.25	-2.22	0
133.2	-2.38	-1.57	0.26	-4.71	-1.36	0		1.72	1.34	0.73	-0.32	-0.05	0		0.66	-0.38	1.8	-2.18	-1.99	0		-1.36	-0.12	2.7	-0.06	-1.15	0
134.1	-3.03	-2.55	0.97	-3.56	-0.78	0		0.37	-0.04	2.26	-0.33	1.84	0		2.59	0.24	1.02	-0.34	1.49	0		-3.35	0.35	-1.75	-2.77	-0.78	0
135	-2.47	-2.93	-0.71	-1.59	-2.49	0		0.99	2.27	1.2	1.08	1.77	0		0.73	2.38	-0.02	-2.09	2.52	0		-3.41	-2.36	-2.87	-1.45	-0.73	0
135.9	-0.45	-5.51	0.31	-2.9	-1.31	0		-0.42	-3.8	-2.16	-5.02	-0.59	0		0.19	-0.98	-1.38	-4.37	-0.82	0		-4.78	-4.14	-0.19	-2.41	-2.71	0
136.8	-2.14	-0.78	-0.34	-2.44	-3.23	0		-5.02	-2.43	-1.59	-2.13	-3.69	0		-3.14	-3.49	-2.77	-4.72	-1.7	0		-3.85	-4.02	-1.77	-4.09	-2.12	0
137.7	-2.24	-2.9	-1.3	-4.76	-1.71	0		2.25	1.8	2.89	-3.31	-1.59	0		-2.38	-1.87	-1.84	-4.88	-4.82	0		-3.5	-3.91	-1.71	-4.1	-5.18	0
138.6	-5.18	-6.39	-1.32	-7.52	-2.53	0		-3.36	-4.15	-1.94	-3.93	-3.67	0		-1.5	-0.69	-1.92	-2.47	-3.76	0		-5	-3.14	-2.72	-3.83	-5.1	0
139.5	-2.08	-1.98	1.51	-3.84	0.42	0		1.89	1.38	2	-1.67	1.46	0		1.31	0.88	2.73	-0.08	-0.88	0		-3.71	2.76	0.15	1.15	-0.03	0
140.4	-2.61	-2.92	-0.37	-3.41	-1.11	0		-2.94	-2.62	-2.45	-7.49	-3.83	0		-1.98	1.62	-0.13	-4.49	-2.84	0		-3.18	-1.89	0.25	-3.48	-4.35	0
141.3	-1.75	-2.69	1.59	-2.5	0.37	0		-2.53	0.51	0.5	-3.17	-0.11	0		0.1	1.93	-0.15	-0.84	0.24	0		-3.14	-0.98	-2.82	-0.87	-1.06	0
142.2	-2.65	-4.61	-3.79	-5.19	-1.76	0		-0.57	-2.17	-5.38	-3.47	-2.12	0		-1.48	-3.87	-2.69	-7.29	-4.29	0		-5.25	-5.47	-1.83	-4.39	-0.53	0
143.1	-3.18	-2.59	0.23	-2.05	0.92	0		0.13	1.95	1.86	-2.43	-0.61	0		-0.04	-0.99	-0.57	-5.1	-1.91	0		-4.12	-2.88	-1.59	-3.78	-2.03	0
144	-1.23	-1.42	-0.97	-3.38	2.94	0		-2.22	-4.58	-4.67	-6.22	-2.77	0		-1.56	-2	-4.27	-4.33	-3.1	0		-4.06	-4.08	-2.85	-0.74	-0.94	0
144.9	0.37	-2.65	3.77	-3.55	1.14	0		0.65	1.22	3.08	-5.33	1.03	0		-1.49	0.6	-0.07	-5.06	-2.84	0		-5.25	-1.91	-2.74	-2.36	-2.87	0
145.8	-4.45	-3.93	0.13	-3.35	-5.13	0		0.54	-0.31	-0.93	-1.22	-3.59	0		-0.93	2.81	-0.28	-0.03	-1.17	0		-4.15	-0.07	-0.92	-4.44	-3.99	0
146.7	-6	-5.71	-6.29	-6.44	-2.85	0		-2	0.98	-3.21	-6.53	-2.95	0		-0.43	0.77	-0.4	-4.45	1.14	0		-7.81	-4.83	-0.75	-5.18	-2.18	0
147.6	-2.5	-6.73	-3.03	-3.35	-4.39	0		-2.14	-3.33	-3.42	-6.08	-3.67	0		-2.21	-1.86	-3.02	-4.18	-1.43	0		-3.91	-0.12	0.86	0.8	-1.21	0
148.5	-2.28	-4.62	-2.08	-4.19	-3.08	0		-1.97	-3.86	-2.52	-3.95	-2.38	0		-0.68	-0.12	-1.47	-3.6	-1.82	0		-2.86	-2.07	-0.27	-2.72	-4.63	0
149.4	-2.06	-4.36	3.33	-3.48	-2.28	0		1.27	0.25	2.55	-1.45	0.46	0		3.29	2.77	3.27	1.54	4.06	0		-2.66	-0.76	1.54	-1.7	1.18	0
150.3	-3.32	-2.79	-0.36	-1.68	-2.5	0		-2.36	-1.66	-2.25	-1.42	-3.39	0		-1.24	1.87	-2.3	-2.88	-1.44	0		-3.57	-0.56	-1.04	-2.63	-2.71	0
151.2	-0.98	-2.77	1.58	-4.39	-0.39	0		0.53	0.53	-0.31	-4.36	-0.33	0		0.53	3.13	-0.65	0.57	1.04	0		-2.89	-0.44	1.11	-1.31	-0.96	0
152.1	-0.38	-0.57	1.65	-0.22	-0.59	0		0.66	3.41	1.97	1.4	0.85	0		-2.48	0.39	0.16	-2.57	-0.48	0		-5.47	0.53	-2.76	-4.7	-0.93	0
153	-5.07	-5.57	-1.16	-5.69	-3.4	0		0.12	0.9	1.23	-0.32	-2.49	0		-3.17	-0.69	-2.47	-4.62	-2.3	0		-2.23	-3.55	0.28	-1.07	-0.95	0
153.9	-2.28	-3.37	0.73	-5.16	-1.32	0		1.02	0.01	-0.46	-3.17	-0.92	0		1.48	1.68	1.18	-1.54	0.33	0		-5.18	-1.98	-1.88	-1.91	-1.39	0
154.8	-0.92	-2.63	0.76	-2.64	-1.24	0		1.86	-1.39	0.28	-4.5	-0.86	0		1.53	1.38	2.21	0.01	0.79	0		-3.96	-0.95	0.26	0	-0.24	0
155.7	-4.3	-3.27	-1.76	-3.95	0.59	0		-1.88	-1.61	-1.45	-2.89	1.23	0		-0.26	-1.92	-1.53	-4.94	-0.25	0		-5.8	-3.04	-0.74	-4.8	-4.04	0
156.6	-5.4	-4.62	-0.09	-4.75	-2.4	0		0.41	0.97	0.98	-3.36	-0.63	0		-1.21	1.92	0	-3.39	-0.97	0		-5.26	-2.57	0.1	-2.65	-2.4	0
157.5	-2.48	-5.16	-1.19	-3.88	-4.34	0		-1.51	-2.85	-4.46	-4.39	-4.83	0		-1.06	-0.38	0.29	-3.93	-0.73	0		-5.62	0.97	2.87	-2.45	-0.87	0
158.4	-2.76	-5.96	-0.42	-5.25	0.12	0		-0.16	-2.5	-0.8	-4.3	-1.55	0		1.45	-0.17	0.16	-2.33	0.04	0		-2.37	0.74	1.86	-2.16	0.99	0
159.3	1.02	-1.66	2.09	-1.73	-0.68	0		-1.07	-1.02	-1.87	-3.88	0.98	0		-0.4	-2.1	-0.39	-6.37	-0.52	0		-4.55	-2.79	0.35	-1.29	-1.96	0
160.2	-0.91	-3.15	0.69	-2.28	-0.42	0		1.22	-1.37	-2.4	-5.08	0.25	0		2.23	3.89	-0.17	-1.63	0.18	0		-5.26	0.6	1.79	-0.22	0.11	0
161.1	-4.56	-6.79	-3.82	-6.7	-1.94	0		-1.6	-2.31	-4.83	-2.91	-1.93	0		-4.62	-3.19	-4.54	-5.13	-3.29	0		-5.65	-2.32	-3.29	-3.08	-2.46	0
162	-3.38	-2.13	0.78	-1.84	-0.55	0		-2.56	-2.99	-0.51	-3.55	-1.28	0		-2.76	-0.35	-1.31	-5.1	-1.85	0		-4.36	-1.93	-3.03	-4.56	-4.04	0
162.9	-2.93	-4.62	0.4	-4.77	-0.84	0		-1.05	-2.25	-3.56	-5.37	-2.92	0		-0.34	-1.13	-4.04	-5.87	-3.74	0		-2.97	-0.46	-1.53	-1.37	-2.06	0
163.8	-0.53	-2.92	1.25	-4.82	-2.33	0		-0.02	-0.53	0.37	-4.77	-1.47	0		-4.09	-3.17	-3.06	-6.5	-4.34	0		-6.61	-3.01	-1.6	-1.84	-2.99	0
164.7	-2.68	-4.8	1.1	-4.92	-0.64	0		0.98	-1.32	0.69	-4.08	2.23	0		-3.74	-4.73	-4.44	-8.53	-1.9	0		-5.52	-4.48	-3.88	-3.47	-4.5	0
165.6	-2.42	-0.84	1.8	-5.97	0.4	0		-1.32	1.09	-0.79	-4.66	-0.38	0		-2.43	-0.72	-6.13	-5.91	-0.58	0		-3.07	-1.77	-4.35	-3.28	-3.84	0
166.5	-0.3	-1.19	1.24	-3.38	-0.66	0		-0.41	0.62	1.84	-5.48	-1.73	0		0.45	1.06	0.29	-2.43	2	0		-0.83	1.56	3.58	-0.23	0.72	0
167.4	0.34	-0.39	-0.07	0.44	0.07	0		1.2	2.14	0.55	-3.53	2.29	0		-1.41	-2.15	-2.06	-4.52	-0.79	0		-9.04	-5.92	-2.58	-5.63	-2.23	0
168.3	-3.33	-3.91	-1.24	-6.33	-2.96	0		-0.21	-1.11	0.12	-3.72	-0.46	0		1.67	0.29	0.91	-1.36	-0.39	0		-3.81	-2.58	0.67	-1.72	-3.52	0
169.2	-6.1	-5.64	-3.2	-5.3	-3.5	0		-1.34	-2.63	-1.51	-4.9	-1.02	0		-1.7	-2.4	-0.93	-3.35	-0.17	0		-6.85	-3.53	-2.21	-5.67	-4.38	0
170.1	-1.35	-5.8	-0.33	-6.45	-2.73	0		1.24	0.41	-1.37	-3.95	-2.17	0		-3.75	-1.49	-2.39	-3.74	-1.65	0		-1.32	2.72	2.09	3.15	0.19	0
171	-1.18	-0.45	0.56	-3.61	-0.92	0		-2.57	-0.26	-1.47	-4.54	-2.62	0		-2.51	-0.85	-3.52	-5.93	-3.76	0		-4.39	-2.37	-2.73	-5.13	-5.21	0
171.9	-2.99	-2.33	2.34	-3.63	-0.72	0		0.05	2.01	1.42	-2.94	-1.67	0		1.66	1.77	1.81	-2.32	0.68	0		-6.62	-4.21	-3.4	-7.66	-3.5	0
172.8	-1.7	-0.88	1.21	1.24	1.06	0		-2	-1.5	-1.81	-2	0.51	0		-4.24	-3.82	-5.86	-5.71	-2.25	0		-4.75	-0.62	-0.28	-1.63	-1.62	0
173.7	-1.43	-4.87	-0.42	-0.97	-2.97	0		1.43	1.42	0.61	-1.38	-1.16	0		-2.79	-2.8	-3.5	-5.77	-1.21	0		-7.72	-6.07	-5.18	-5.72	-3.66	0
174.6	-1.77	-5.27	-2.74	-5.41	-3.6	0		1.2	-2.17	-0.48	-5.21	0.54	0		-1.71	-1.59	0.34	-5.94	1.02	0		-5.33	-0.48	-1.59	-3.33	-4.42	0
175.5	-4.74	-6.39	-3.3	-8.37	-4.51	0		-4.02	-4.48	-2.81	-6.01	-1.18	0		-3.81	-4.21	-3.12	-5.78	-1.68	0		-6.97	-1.04	-0.22	-2.16	-1.82	0
176.4	1.32	-4.47	1.96	-1.25	1	0		0.73	-0.27	0.91	-0.95	1.37	0		-2.51	2.98	2.16	-1.64	0.56	0		-4.03	0.98	1.28	-1	3.93	0
177.3	-5.47	-7.24	-4.37	-9.74	-5.31	0		-3.16	-0.9	-3.17	-6.68	-5.54	0		-1.02	0.77	-0.05	-3.68	-3.98	0		-2.85	-0.97	2.32	-1.59	-1.67	0
178.2	-3.97	-3.89	-1.26	-6.27	0.4	0		-2.84	-0.52	-1.13	-5.31	-1.77	0		-1.2	-0.97	0.43	-3.85	-1.01	0		-5.3	-0.89	-0.93	-2.2	-2.25	0
179.1	-0.13	-3.82	1.88	-2.68	-0.56	0		0.98	0.06	3.64	-3.63	-1.12	0		-0.29	-0.91	-0.56	-4.46	-1.09	0		-1.3	-0.36	2.73	0.01	1.2	0
180	-0.86	-4.05	-0.88	-4.95	-3.38	0		-2.98	-2.51	-1.83	-6.37	-4.18	0		-4.93	-2.39	-3.94	-2.36	-2.2	0		-5.59	-4.31	-1.99	-2.11	-1.61	0
180.9	-3.81	-4.5	0.27	-4.55	-1.8	0		-0.53	-0.73	-0.19	-5.95	-2.48	0		-1.2	-1.64	-1.96	-6.05	-4.52	0		-8.74	-4.8	-2.21	-5.18	-6.08	0
181.8	-1.87	-3.72	-1.14	-2.99	-1.2	0		3.44	0.08	0.11	-3.56	-0.19	0		1.24	1.4	1.72	-2.57	0.95	0		-4.43	-0.68	0.24	-2.88	-1.99	0
182.7	-1.06	-3.14	-1.37	-3.62	-0.79	0		-1.36	-2	-1.39	-8.93	-3.02	0		0.86	1.95	-0.71	-6.93	-1.54	0		-3.43	-0.1	2.54	-3.54	-1.14	0
183.6	0.53	-3.9	2.3	-2.93	0.89	0		-1.2	-1.25	1.97	-4.56	-2.66	0		-3.62	-0.1	-0.96	-4.89	-1.35	0		-7.76	-4.84	-3.31	-4.18	-3.83	0
184.5	-2	-0.19	-1.08	-1.94	1.47	0		1.32	1.8	-1.86	-1.87	-0.09	0		1.31	-0.32	-0.25	-4.24	-0.4	0		-1.57	1.33	4.73	0.1	1.24	0
185.4	-4.05	-4.55	-1.13	-7.3	-4.88	0		-2.19	-4.12	-2.63	-7.15	-3.38	0		-1.37	-3.5	0.44	-5.63	-1.29	0		-5.64	-1.52	-0.34	-2.57	-1.34	0
186.3	-2.28	-4.77	0.89	-2.26	-2.36	0		0.23	-2.88	0.18	-2.27	-0.79	0		0.98	-1.29	-2.41	-5.94	-1.27	0		-1.16	0.53	2.98	1.22	1	0
187.2	-1.8	-7.63	0.1	-4.33	-1.9	0		-0.3	-2.69	-2.53	-7.8	-3.02	0		-1.23	-1.75	-3.79	-7.24	-1.39	0		-4.94	-2.24	-1.64	-5.57	-1.11	0
188.1	-4.41	-4.86	-0.92	-6.09	-5.19	0		1.63	1.48	0.35	-4.77	-1.79	0		-0.64	-2.76	-0.11	-5.93	-2.43	0		-3.25	-1.86	0.65	-3.24	-1.24	0
189	-4.95	-7.27	-2.31	-6.95	-4.3	0		-3.88	-3.83	-0.5	-4.63	-1.3	0		-2.62	-3	-0.77	-6.93	-0.53	0		-4.08	0.54	-0.56	-0.94	-1.58	0
189.9	-0.39	-1.86	3.95	-1.93	1.9	0		-0.6	0.18	-0.34	-2.27	0.17	0		-2.23	0.79	-1.88	-3.04	-3.76	0		-4.7	-0.24	-1.27	-3.79	-4.29	0
190.8	0.23	-4.52	2.42	-0.97	-0.49	0		-0.01	-1.86	-0.64	-3.36	-3.16	0		-0.95	-0.52	-0.38	-3.28	-1.6	0		-1.65	0.04	1.33	-1.68	0.51	0
191.7	-3.92	-4.17	0.65	-5.01	-1.57	0		0.45	-0.78	1.63	-1.78	-1.34	0		0.32	0.38	-0.03	-0.96	-1.65	0		-4.24	-0.21	0.17	-1.44	-3.01	0
192.6	-4.44	-7.51	-1.75	-8.96	-4.63	0		2.64	-0.92	-0.81	-3.41	-4.12	0		2.03	1.35	-0.05	-3.35	-2.73	0		-1.33	-0.16	-0.09	-2.58	-1.86	0
193.5	-6.64	-5.9	-0.65	-9.13	-3.72	0		-1.89	1.37	0.5	-6.04	2.16	0		1.07	3.33	0.38	-4.39	2.51	0		-4.97	-0.01	2.18	-2.65	0.22	0
194.4	-3.13	-4.96	-2.42	-4.97	-1.84	0		1.68	1.16	0.03	-4.14	0.2	0		-1.87	0.17	-1.87	-5.77	-2.6	0		-6.66	-6.49	-2.02	-5.48	-3.45	0
195.3	-3.53	-4.29	0.4	-4.6	0.14	0		0.55	-0.53	0.55	-1.96	-1.14	0		-3.39	-3.11	-3.48	-6.7	-4.67	0		-3.35	-1.97	0.34	-2.95	-1.56	0
196.2	-4.43	-5.03	-2	-7.11	-0.26	0		0.31	1.36	-0.03	-3.79	-0.31	0		-0.83	-1.8	-1.62	-8.1	-5.87	0		-5.07	-4.79	-1.41	-5.63	-4.56	0
197.1	-2.79	-7.01	0.87	-5.35	-2.79	0		3.31	1.29	2.1	-1.94	0.63	0		1.36	2.26	-0.05	-2.68	-0.69	0		-4.15	-0.55	0.67	-0.85	-1.79	0
198	0.98	-4.08	2.56	-4.07	1.82	0		-1.22	-1.35	-0.63	-3.77	-3.65	0		-1.72	-1.36	-0.85	-6.88	-1.86	0		-3.53	-1.45	1.15	-3.17	-1.4	0
198.9	-2.74	-4.98	0.21	-4.15	-2.09	0		-1.98	-1.48	0.36	-6.08	-3.7	0		-1.29	-1.49	-0.22	-6.18	-2.15	0		-2.3	-4.34	-0.34	-4.06	-4.49	0
199.8	-2.47	-3	-0.22	-1.48	-5.16	0		-1.54	-2.03	-2.51	-4.19	-3.78	0		-0.92	-0.99	-1.82	-4.5	-3.4	0		-3.5	-0.62	0.77	-1.97	-3.53	0
200.7	1.53	-0.77	2.8	-4.89	-0.01	0		0.3	-0.98	-0.92	-1.79	-1.56	0		-0.37	-1.18	-0.07	-2.51	-1.73	0		-6.67	-2.11	-1.1	-4.5	-4.61	0
201.6	-3.34	-3.6	-1.67	-1.94	-1.59	0		-2.54	-0.69	-0.04	-3.91	-2.01	0		0.17	0.26	1.28	-3.14	-0.59	0		-0.62	0	1.91	0.04	0.34	0
202.5	-2.26	-5.28	-3.11	-4.72	-6.74	0		2.7	0.74	1.61	-4.65	-1.7	0		1.72	-2.06	-1.26	-4.35	-1.54	0		-5.85	-3.87	0.16	-5.51	-2.83	0
203.4	-2.63	-4.37	-0.16	-3.44	-0.72	0		-0.94	-1.67	-1.87	-7.61	-2.91	0		-1.61	-1.33	-3.19	-7.47	-1.74	0		-7.11	-0.99	-1.93	-3.28	-1.31	0
204.3	-2.39	-5.33	-1.12	-5.6	-0.85	0		-0.75	-1.9	0.08	-6.48	-3.37	0		1.68	0.8	0.47	-6.98	-0.99	0		-3.98	-0.62	-0.74	-2.76	-1.95	0
205.2	-0.32	-1.24	3.8	-3.7	-2.25	0		-2.63	-0.54	-0.01	-7.26	-3.44	0		-5.95	-2.55	-5.5	-7.1	-4.79	0		-5.03	-0.58	-1.73	-1.19	-3.08	0
206.1	-6.5	-8.99	-4.09	-4.85	-4.07	0		-1.59	-3.68	-1.72	-6.09	-3.31	0		0.02	-1.23	-1.67	-4.91	-0.11	0		-6.39	-4.08	-0.85	-4.4	-2.79	0
207	-2.4	-6.02	0.35	-5.98	-2.39	0		-0.05	-2.19	0.39	-5.31	-2.25	0		1.16	0.28	1.59	-3.81	1.64	0		-3.52	-3.18	1.79	-2.5	-2.66	0
207.9	-0.74	-6.04	-3.06	-6.5	-2.41	0		3.02	-2.67	0.3	-7.52	-1.33	0		-0.12	-2.83	-5.63	-8.07	-1.5	0		-6.53	-2.39	-1.91	-3.19	-2.32	0
208.8	-4.08	-6.47	-1.08	-7.11	-2.92	0		-0.09	-0.54	-0.73	-5.51	-1.5	0		-0.39	1.42	0.89	-4.55	0.93	0		-5.8	-1.56	-1.4	-2.48	-2.28	0
209.7	-8.66	-5.24	0.09	-7.08	-4.85	0		-4.18	-1.66	1.52	-6.07	-0.51	0		-0.18	-1.31	-1.55	-4.87	0.9	0		-2.22	-0.43	-0.63	-0.44	0.79	0
210.6	-0.25	-2.03	-0.09	-1.39	2.51	0		-1.61	-1.21	-4.03	-5.36	-0.69	0		-2.08	-0.4	-3.57	-3.09	0.19	0		-2.69	-2.06	0.89	-4.27	-2.89	0
211.5	-1.57	-4.11	-2.54	-6.03	-2.84	0		2.26	3.45	2.63	-3.09	2.46	0		0.13	1.39	1.08	-5.75	0.4	0		-1.15	1.29	4.01	0.14	1.37	0
212.4	-3.64	-4.74	-1.57	-5.18	-2.01	0		-2.85	-1.17	-1.51	-5.25	-4.36	0		-5.2	-2.41	-0.1	-5.81	-3.99	0		-2.21	0.29	2.22	0.65	-0.54	0
213.3	-5.13	-7.93	-2.75	-8.37	-5.75	0		-0.16	-1.53	-2.11	-3.79	-3.1	0		-1.91	0.12	-1.8	-3.98	-3.49	0		-5.28	-1.81	-1.05	-2.45	-3.38	0
214.2	-4.36	-4.45	-1.33	-6.38	-2.44	0		0.76	-3.73	-2.06	-4.4	-4.78	0		-0.82	-1.82	-2.32	-7.93	-2.05	0		-6.53	-1.09	-0.52	-1.03	-1.66	0
215.1	-1.6	-8.46	-0.68	-6.21	-3.06	0		0.17	-2.61	-0.96	-6.98	-0.99	0		1.37	-1.02	-1.23	-4.56	-0.47	0		-0.04	-0.25	2.19	-0.12	2.65	0
216	-4.75	-5.23	0.2	-4.86	-2.17	0		-1.03	0.45	1.86	-4.98	-0.22	0		-4.2	-2.45	-5.43	-10.49	-7.19	0		-2.69	-0.61	-0.73	-2.86	-3.01	0
216.9	-3.21	-7.37	-3.41	-5.91	-3.71	0		1.36	2.45	-0.32	-4.2	1.88	0		-0.94	0.09	-0.88	-2.04	1.26	0		-4.15	-2.11	0.02	-1.59	-1.65	0
217.8	-2.53	-5.07	1.61	-4.44	-0.53	0		-1.74	1.89	-1.55	-4.61	-1.72	0		-2.59	-1.27	-3.09	-4.97	-2.77	0		-2.93	0.48	2.23	0.59	-2.63	0
218.7	-3.79	-5.39	-2.4	-8.34	-1.48	0		-3.85	-2.56	-3.12	-9.44	-2.37	0		-1.91	1.52	-1.17	-6.43	-2.81	0		-7.96	-1.55	-0.5	-6.57	-4.29	0
219.6	-0.68	-4.96	-0.27	-4.45	-0.03	0		-0.12	1.48	-0.15	-3.3	-2.74	0		0.11	-2.82	-0.89	-3.75	-5.55	0		-3.92	-3.61	-0.2	-1.42	-4.38	0
220.5	-2.85	-5.75	1.04	-3.87	-0.18	0		-3.07	-2.92	-2.76	-6.2	-0.32	0		-1.76	-2.36	-3.65	-7	-2.26	0		-5.72	-3.54	-2.49	-5.53	-3.81	0
221.4	-1.85	-7.58	-2.13	-1.99	-3.62	0		-2.12	-1.04	0.88	-1.62	-0.5	0		-3.5	-1.04	-0.8	-5.52	-1.23	0		-4.61	-2.95	-0.75	-4.82	-3.48	0
222.3	-0.3	-3.3	-1.89	-3.74	-0.95	0		-0.58	-0.6	-1.41	-4.33	-0.14	0		-0.05	0.66	0.25	-4.36	-1.35	0		-0.86	-0.82	2.35	0.1	-1.46	0
223.2	-4.71	-4.57	0.43	-6.37	-2.76	0		0.21	1.6	3.89	-2.48	1.32	0		0.49	-0.88	0.48	-4.44	-0.46	0		-2.23	-0.95	0.15	-2.72	-1.16	0
224.1	-1.03	-8.09	2.01	-4.92	-2.44	0		-1.08	-3.44	1.48	-4.45	-0.91	0		-3.26	-1.44	-0.81	-5.96	-0.54	0		-3.79	-2.82	-1.13	-4.49	-3.36	0
225	-3.55	-5.6	-1.89	-5.09	-3.48	0		0.9	0.26	-0.92	-3.13	2.31	0		-0.28	-0.5	-3.68	-4.16	1.28	0		-3.22	-1.66	-2.63	-2.46	-2.36	0
225.9	-3.47	-2.36	-1.66	-3.49	-2.02	0		0.46	1.39	-1.1	-3.96	-0.96	0		1.15	3.89	0.23	-2.11	1.92	0		-1.65	1.96	2.12	0.45	-0.19	0
226.8	-2.9	-2.09	2.83	-3.72	0.62	0		1.03	1.67	2.16	-1.69	-0.53	0		1.98	0.38	2.29	-2.14	1.92	0		-3.82	-3.04	2.01	-2.74	-0.74	0
227.7	-0.16	-4.33	-0.1	-3.97	-0.64	0		0.38	-0.1	2.7	-5.03	-0.1	0		-0.53	-1.33	0.03	-4.74	0.31	0		-8.53	-3.39	-1.43	-5.19	-2.88	0
228.6	-1.36	-3.88	1.65	-3.68	-2.2	0		-2.67	-4.08	-2.09	-5.71	-2.21	0		-2.78	-2.13	-2.52	-6.93	-1.57	0		-8.89	-4.33	-0.08	-5.06	-4.49	0
229.5	-3.26	-5.14	1.76	-3.66	-0.64	0		-0.73	-0.15	-1.7	-5.33	-4.91	0		-0.8	1.12	-1.41	-3.02	-3.6	0		-4.01	-1.17	4.28	1.96	0.88	0
230.4	-3	-2.23	-1.76	-6.46	-3.73	0		-3.51	-0.39	-4.38	-6.82	-2.79	0		-3.83	-2.7	-0.08	-5.16	-1.78	0		-0.18	-2.67	2.92	-1.04	-0.53	0
231.3	-3.83	-5.75	-1.66	-6.05	-1.9	0		1.47	-0.74	0.79	-4.4	-1.75	0		-0.29	-1.68	1.38	-3.81	-1.41	0		-5.77	-1.89	2.11	-1.92	-4.18	0
232.2	-2.3	-2.2	-0.1	-3.97	-1.78	0		-3.3	-0.52	1.04	-4.72	-2.51	0		-4.39	-1.42	0.1	-5.32	-0.94	0		-5.29	-4.06	-0.09	-4.23	-2.85	0
233.1	-4.91	-7.31	-0.3	-5.35	-0.79	0		-2.26	-3.38	-0.51	-6.72	-1.29	0		-1.62	-2.08	-1.75	-5.83	-3.78	0		-3.05	1.84	0.83	-2.68	-1.36	0
234	-1.16	-4.39	0.38	-5.75	-0.01	0		0.67	3.41	0.49	-5.5	-1.65	0		-1.34	0.37	0.9	-3.64	-3.8	0		-6.51	-4.25	-2.77	-2.18	-5.78	0
234.9	-5.27	-5.1	-1.29	-7.54	-1.97	0		-2.32	-0.74	-0.7	-6.77	-0.21	0		-0.43	-2.08	-1.89	-3.91	-1.85	0		-0.51	-0.97	2.22	0.91	-1.31	0
235.8	-6.37	-5.45	-1.44	-8.39	-2.39	0		-1.59	2.4	-0.28	-5.57	-0.39	0		0.06	1.61	-0.51	-4.77	1.39	0		-2.22	-0.33	-1.02	-2.15	-0.78	0
236.7	-4.81	-4.53	-5.14	-5.11	-2.86	0		-4.04	-0.27	-1.25	-3.66	-3.98	0		-3.01	-0.66	-3.28	-4.96	-2.53	0		-9.61	-4.52	-3.92	-5.98	-5.02	0
237.6	-0.13	-5.71	2.13	-5.09	-1.07	0		-1.72	-2.14	-2.57	-9.69	-2.83	0		-1.84	-2.37	-0.44	-6.67	-1.89	0		-4.99	-2.58	1.1	-3.03	-2.54	0
238.5	-4.56	-8.54	-0.18	-7.82	-4.67	0		0.18	-1.63	-0.05	-6.64	-1.96	0		3.67	1.37	2.44	-3.62	0.77	0		-0.91	0.41	2.42	1.69	-0.21	0
239.4	0.03	-6.79	-0.72	-3.8	-2.53	0		-0.86	-1.73	0.13	-4.85	-0.74	0		-3.63	-5.21	-3.48	-7.8	-3.56	0		-4.45	-2.65	1.47	-2.69	-1.03	0
240.3	-6.01	-9.65	-1.6	-4.95	-3.79	0		2.25	-1.49	-0.05	-3.38	-0.12	0		1.04	1.16	0.24	-2.79	1.86	0		-3.94	1.11	0.66	-5.31	-0.71	0
241.2	-2.09	-6.75	-1.18	-5.23	0.35	0		0.83	-4.7	0.52	-5.92	-0.37	0		2.46	-0.7	2.75	-3.05	0.31	0		-2.86	0.98	3.07	1.73	-0.35	0
242.1	-0.67	-4.48	-0.65	-4.57	-0.18	0		0	-2.87	-1.32	-6.78	-4.54	0		-5.31	-3.77	-3.91	-9.66	-5.41	0		-6.15	-2.49	-0.79	-2.95	-0.82	0
243	-5.84	-3.77	-0.85	-7.56	-5.35	0		2.65	1.26	3.1	-6.16	-1.04	0		-0.76	-2.67	1.38	-4.53	-0.02	0		-6.45	-0.97	0.6	-1.05	-0.89	0
243.9	-2.96	-6.98	0.9	-6.31	-1.76	0		-1.36	-1.69	-1.23	-4.87	-2.1	0		-0.4	-3.54	-2.57	-5.08	-2.58	0		-6.24	-3.87	-0.47	-3.04	-1.92	0
244.8	-0.1	-3.19	-1.2	-3	-1.55	0		0.4	-1.06	-0.35	-4.93	0.41	0		-3.34	-2.47	-0.94	-4.88	-0.1	0		-5.3	-0.34	0.02	-1.11	-0.72	0
245.7	-3.1	-5.03	-2.03	-9.54	-2.58	0		1.58	-0.84	3.6	-5.04	-0.03	0		-1.62	-3.35	-1.04	-4.96	-3.57	0		-4.08	-4.1	1.59	-2.8	-2.36	0
246.6	0.35	-2.68	1.73	-1.86	0.9	0		0.61	-1.06	1.77	-2.87	-0.81	0		-1.89	-3.77	-1.67	-3.65	-0.94	0		-3.34	-2.13	0.1	0.12	-0.67	0
247.5	-4.71	-8.99	-1.3	-7.13	-5.75	0		-3.02	-3.12	-0.67	-5.99	-5.39	0		-0.41	0.26	0.01	-4.02	-2.38	0		-3.81	-3.21	0.65	-2.86	-3.71	0
248.4	-4.19	-4.07	-2.24	-6.05	-2.06	0		-1.24	-1.82	-3.29	-4.72	-1.77	0		-2.52	-2.3	-3.26	-5.25	-2.84	0		-2	-1.44	3.99	-0.48	-2.12	0
249.3	-0.74	-3.38	0.58	-3.36	-0.38	0		-1.48	0.75	-0.59	-4.09	-0.65	0		-1.66	-0.86	1.12	-5.11	-2.44	0		-2.98	0.19	3.49	-1.73	-3.44	0
250.2	-2.22	-5.68	-3.21	-2.94	1.22	0		-3.17	1.98	-0.91	-2.9	1.17	0		-4.08	-1.53	-1.58	-6.62	-1.65	0		-0.82	-0.95	1.14	-3.31	0.58	0
251.1	-3.14	-6.13	-1.46	-2.66	-0.42	0		2.63	-0.45	1.16	-1.51	2.28	0		-0.71	-0.25	1.95	-4.97	1.69	0		-2.62	-1.15	-0.46	-2.15	1.16	0
252	-1.78	-2.51	3.81	-2.67	2.46	0		-0.93	-0.6	-0.83	-3.17	-0.68	0		-0.62	-0.33	0.6	-2.69	-2.06	0		-4.05	0.03	4.16	-0.78	-0.59	0
252.9	-3.34	-8.92	-2.13	-7.41	-3.57	0		-2.58	-5.42	-2.68	-6.63	-4.64	0		0.07	-1.06	-2.37	-8.35	-4.28	0		-3.02	1.45	1.51	-1.14	0.15	0
253.8	-4.13	-5.63	2.12	-4.86	-2.67	0		-1.96	-2.37	-0.49	-5.54	-3.39	0		1.48	-3.15	-2.28	-4.87	0.1	0		-3.72	-2.79	0.09	-1.48	-2.69	0
254.7	-2.17	-4.45	-1.14	-6.18	-2.31	0		-0.52	-3.26	-0.43	-7.1	-3.64	0		-1.86	-2.55	-1.17	-8.5	-2.33	0		-5.6	-3.2	1.43	-6.78	0.34	0
255.6	-6.28	-7.86	0.19	-6.46	-1.73	0		-2.83	-0.32	-1.85	-3.42	-0.95	0		-1.03	-0.36	1.01	-3.5	-2.25	0		-6.17	-2.49	0.58	-3.51	-7.93	0
256.5	-4.13	-6.55	0.73	-6.46	-2.98	0		1.95	3.13	2.55	-2.4	0.52	0		0.41	-0.71	-2.15	-5.9	-1.6	0		-1.61	-0.83	-0.16	-3.56	-0.85	0
257.4	-2.76	-5.09	1.58	-7.48	-2.65	0		-3.05	-2.94	-2.16	-7.22	-3.68	0		-0.61	-1.14	-0.89	-5.03	-3.35	0		-5.26	-3.01	-3.8	-3.76	-2.71	0
258.3	-3.42	-6.68	-1.58	-3.63	-0.54	0		-1.36	0.73	-0.1	-4.01	0.16	0		-0.92	1.38	0.06	-3.14	-1.41	0		-3.04	1.85	3	-1.52	-1.1	0
259.2	-0.47	-5.39	-1.05	-5.47	-2.63	0		-1.01	-3.46	-0.69	-7.48	-3.79	0		-1.44	-2.52	-1.01	-5.97	-0.58	0		-4.88	-2.98	2.13	-4.36	-2.35	0
260.1	-3.36	-5.32	-1.2	-4.41	-0.48	0		1.57	-0.24	-0.67	-2.7	-1.26	0		-0.52	-1.75	1.04	-4.29	-1.2	0		-4.41	-0.19	-0.48	-2.68	-0.86	0
261	-2.14	-4.74	-0.58	-3.98	-0.71	0		-2.79	-3.22	-0.31	-7.79	-2.34	0		0.37	-3.64	-1.08	-6.82	-1.79	0		-3.16	-2.58	0.35	-2.52	-0.62	0
261.9	-4.59	-3.78	-3.21	-4.62	-4	0		0.56	1.23	0.26	-3.22	-3.19	0		-1.43	-1.39	1.19	-3.21	-0.74	0		-4.77	-2.01	-0.14	-1.58	-0.35	0
262.8	-3.26	-5.78	-2.89	-7.93	-3.01	0		-1.75	-1.67	-0.4	-6.08	-2.74	0		-2.19	-3.6	-3.22	-10.21	-1.96	0		-4.94	-4.25	-0.03	-7.12	-2.87	0
263.7	-3.67	-5.46	-2.76	-7.55	-5.98	0		-1.13	-2.46	1	-6.12	-3.71	0		0.33	-3.3	2.22	-5.58	-1.79	0		-1.34	-2.56	-0.24	-2.16	-2.84	0
264.6	-1.02	-4.44	-2.6	-4.56	-1.03	0		-0.27	-0.12	-0.2	-3.11	-0.23	0		-2.36	-1.28	0.04	-6.29	-2.61	0		-5.76	-3.37	2.45	-1.5	-1.72	0
265.5	-0.12	-3.39	0.79	-3.17	-1.42	0		0.91	0.08	-2.19	-2.6	-0.66	0		-0.52	0.48	0.22	-4.67	-0.95	0		-2.25	1.01	3.26	-1.91	-3.17	0
266.4	-2.92	-4.86	-0.58	-5.98	-3.16	0		-4.11	-6.21	-0.65	-8.43	-7.15	0		-1.52	-2.01	-0.7	-6.87	-2.93	0		-6.07	-3.24	-1.49	-4.05	-3.94	0
267.3	-4.39	-6.48	-0.84	-7.44	-1.39	0		-2.46	-0.69	-0.56	-6.39	-1.56	0		-1.72	-2.72	-2.35	-7.34	-1.42	0		-4.65	-2.3	2.67	-2.61	-0.47	0
268.2	-3.81	-6.98	-2.13	-8.11	-4.55	0		-0.53	-3.04	-0.99	-7.1	-2.67	0		-2.15	-3.04	-2.31	-7.4	-2.58	0		-2.75	-1.75	-0.91	-3.95	-3.99	0
269.1	-3.58	-6.3	-1.98	-8.84	-3.9	0		2	-0.55	0.18	-2.41	-1.88	0		-1.62	-0.42	-0.27	-2.83	0.11	0		-7.64	-1.35	1.16	-2.21	-0.86	0
270	-3.23	-6.8	0.2	-5.72	-2.81	0		-2.31	-3.34	0.13	-6.81	-6.15	0		-0.31	0.06	1.07	-3.71	-1.24	0		-4.12	-3.29	1.29	-3.65	-2.43	0
270.9	-0.48	-4.28	2.84	-2.91	2.7	0		-2.09	-0.47	-0.4	-6.33	-1.21	0		-1.97	-2.18	-1.88	-4.99	-4	0		-3.96	-2.34	1.59	-1.39	-2.53	0
271.8	-2.83	-7.83	1.64	-6.15	-1.61	0		-1.71	-3.1	3.94	-4.28	2.03	0		-3.74	-1.27	1.89	-3.58	1.52	0		-2.71	2.07	2.96	1.78	-1.58	0
272.7	-1.51	-6.74	0.31	-3.35	-2.27	0		0.21	-1.81	2.11	-3.23	-2.2	0		-1.52	-1.78	0.12	-7.74	-0.3	0		-3.94	-1.39	-0.29	-3.88	-3.25	0
273.6	-1.53	-4.77	0.53	-1.68	0.19	0		-0.48	-1.88	0.65	-5.66	-0.24	0		-1.65	0.21	-1.01	-5.26	-1.9	0		-6.98	-1.56	-2.2	-4.72	-4.23	0
274.5	-5.05	-8.39	-2.65	-7.41	-1.34	0		-1.08	-0.26	0.75	-4.21	-1.77	0		-0.18	1.04	0.85	-2.73	0.1	0		-4.21	-2.64	-0.01	-3.52	-3.56	0
275.4	-0.01	-4.89	-2.01	-8.72	-3.59	0		3.03	0.4	1.53	-5.11	-2.02	0		-0.69	-1.21	0.16	-4.13	-0.66	0		-3.3	-0.44	-0.5	-1.55	-1.92	0
276.3	-5.47	-4.84	-0.21	-3.89	-1.76	0		-4.16	-3.47	-1.31	-6.24	-6.22	0		-4.87	-3.14	-3.8	-8.85	-4.3	0		-6.2	-1.42	-0.36	-1.47	-2.93	0
277.2	-6.59	-4.7	-2.68	-7.67	-1.58	0		-1.41	0.4	0.69	-6.7	-0.52	0		-3.09	-1.84	-2.55	-8.88	-1.51	0		-5.26	-3.4	0.51	-4.81	-2.23	0
278.1	-2.74	-6.58	2.26	-4.38	0.73	0		0.8	2.62	4.33	-2.83	1.95	0		-1.63	-0.63	0.23	-6	-3.72	0		-7.7	-4.69	-2.51	-4.06	-5.18	0
279	-3.93	-5.33	-2.1	-5.96	0.49	0		1.52	2.16	-1.7	0.22	-1.95	0		-2.1	-1.21	-1.45	-4.65	-4.25	0		-7.3	-3.14	0.55	-5.13	-0.91	0
279.9	-2.49	-5.24	-3.41	-7.36	-3.53	0		-1.84	1.77	0.19	-4.74	-1.35	0		-3.14	1.21	0.81	-5.6	-2.25	0		-5.57	-1.15	2.42	-3.5	-2.56	0
280.8	-3.41	-7.36	-2.97	-6.27	-3.04	0		-4.78	-1.88	-3.29	-7.33	-1.58	0		-2.37	-1.21	-0.99	-5.12	-1.83	0		-6.88	-3.4	-2.16	-1.98	-2.29	0
281.7	-6.09	-6.84	-1.8	-6.09	-3.51	0		-3.01	0.37	-0.76	-6.01	-3.25	0		-1.33	1.08	0.65	-4.98	0.87	0		-6.36	-2.78	-0.16	-3.17	-1.88	0
282.6	-3.83	-7.06	-4.48	-6.71	-3.64	0		0.42	-0.74	-1.25	-5.41	-2.94	0		-2.08	-2.84	-1.42	-6.39	-2.72	0		-5.31	-2.27	2.02	-2.79	-0.95	0
283.5	-4.49	-6.4	-0.76	-6.02	-3.82	0		-0.13	-4.54	-1.39	-6.24	-3.73	0		0.18	1.3	-0.04	-5.79	-1.68	0		-5.8	-2.44	-3.22	-7.02	-4.23	0
284.4	-0.56	-5.84	2.43	-4.08	-1.51	0		0.62	0.99	0.71	-6.68	-0.53	0		0.54	0.08	1.22	-3.96	0.17	0		-5.88	-0.7	1.3	-2.07	-1.85	0
285.3	-6.55	-8.84	-4.54	-8.78	-2.52	0		-3.05	1.24	-2.28	-7.72	-1.51	0		-1.16	-0.79	-1.44	-7.52	-3.04	0		-1.02	2.11	3.05	1.39	-0.73	0
286.2	0.14	-2.29	1.67	-3.02	1.59	0		-0.82	-2.96	-1.76	-7.08	-1.36	0		-2.68	-3.1	-3.18	-7.74	-3.3	0		-5.91	-1.56	-1.01	-4.55	-4.87	0
287.1	-4.12	-6.86	-1.14	-5.38	-4.79	0		-1.58	-0.85	1.31	-6.21	-0.53	0		-1.3	-0.98	-0.47	-5.43	1.07	0		-7.74	-4.05	-1.69	-2.97	-2.87	0
288	0.06	-8.11	0.48	-6.72	0.81	0		0.81	-1.63	1.07	-6.97	-1.31	0		-1.19	0.87	0.31	-6.55	-0.84	0		-6.9	-3.87	0.49	-7.16	-2.99	0
288.9	-3.1	-7.45	0.4	-7.61	-1.62	0		1.01	1.35	4.05	-5.69	-2.13	0		-0.67	-1.31	2.04	-5.89	-2.74	0		-4.01	-2.49	0.14	-0.7	-0.68	0
289.8	-4.61	-7.08	0.92	-7.93	-4.73	0		-1.96	-0.81	-0.15	-7.71	-3.5	0		-4.09	-3.1	-3.4	-7.35	-3.6	0		-4.66	-1.7	-0.87	-2.8	-3.12	0
290.7	-3.46	-7.69	1.25	-6	-2.31	0		-2.94	-0.85	-0.85	-6.57	-5.96	0		-3.77	-3.35	-1.6	-7.68	-5.26	0		-4.98	-1.69	-0.53	-0.41	-2.09	0
291.6	-2.92	-6.69	0.76	-0.76	-0.05	0		2.44	1.34	2.21	-2.13	0.87	0		1.9	0.22	2.27	-3.63	0.38	0		-1.88	-0.06	1.4	-2.96	0.31	0
292.5	1.39	-3.13	1.78	-1.2	1.69	0		0.17	0.06	-2.06	-3.99	-1.4	0		-2.65	-1.44	0.64	-5.29	-0.64	0		-4.45	-2.31	1.35	-2.5	-0.54	0
293.4	-5.35	-7.85	-2.19	-7.69	-0.93	0		-0.18	0	-0.35	-5.57	0.43	0		1.25	-1.01	0.07	-4.86	0.99	0		-2.34	-1.53	1.78	-3.19	-2.8	0
294.3	-0.37	-4.34	-0.59	-4.26	-1.99	0		-0.07	0.22	0.17	-5.12	-4.34	0		0.48	-0.7	-0.18	-3.87	-1.19	0		-4.17	-3.74	0.93	-0.12	-0.4	0
295.2	-1.53	-3.11	-0.11	-3.17	0.77	0		0.46	2.31	1	-2.84	2.09	0		2.82	1.72	1.33	-3.17	0.69	0		-1.12	0.3	2.41	0.77	1.63	0
296.1	1.52	-3.64	4.9	-2.91	2	0		0.76	2.17	4.95	-1.33	-0.3	0		-1.41	-0.99	0.27	-3.55	-0.17	0		-4.41	-3.4	-0.56	-3.93	-2.32	0
297	-2.46	-4.01	-1.99	-6.37	-1.02	0		-0.44	-2.35	-1.05	-6.69	-1.38	0		1.19	-0.96	0.19	-6.34	0.62	0		-5.19	-1.55	2.29	-3.18	-0.48	0
297.9	-1.65	-7.22	1.86	-5.43	-2.09	0		-3.36	-4.11	-2.78	-7.5	-3.48	0		-3.36	-0.43	-1.92	-7.02	-0.7	0		-5.24	-1.18	1.45	-3.13	-1.75	0
298.8	-6.78	-6.03	-2.59	-8.54	-2.05	0		-2.74	1.04	1.16	-6.6	-4.32	0		-3.85	-0.14	0.05	-8.74	-4.62	0		-3.48	-2.89	0.2	-4.24	-4.82	0
299.7	-7.56	-9.94	-4.79	-10.41	-4.5	0		-1.89	-1.01	0.37	-9.35	-2.29	0		-1.7	-2.96	-1.05	-7.1	-2.1	0		-4.79	-2.18	2.31	-0.06	-1.17	0
300.6	-4.07	-5.5	-3.04	-6.42	-2.49	0		-0.61	0.43	0.16	-7.91	-1.92	0		0.16	-0.62	3.38	-7.46	0.84	0		-1.98	0.44	-0.5	-2.69	0.15	0
301.5	-3.07	-5.31	0.94	-6.79	-1.33	0		-0.61	0.23	1.77	-6.05	-0.09	0		-2.49	-3.15	-1.81	-10.81	-3.91	0		-4.17	-1.69	-0.17	-5.51	-2.47	0
302.4	-6.66	-9.71	-1.79	-6.22	-4.41	0		-0.89	-0.24	-0.96	-3.53	-2.48	0		2.21	-0.09	-1.77	-4.51	-2.48	0		-2.09	-1.07	0.56	-2.55	-1.77	0
303.3	-2.04	-2.79	0.72	-3.9	-2.82	0		0.31	0.46	0.09	-5.47	-1.84	0		0.88	0.69	0.49	-4.09	2.85	0		-4.16	-2.16	3.53	-1.72	1.08	0
304.2	-5.5	-6.57	-1.34	-9.46	-2.71	0		-1.31	-1.05	0.12	-2.25	-1.77	0		-2.89	-0.08	2.09	-1.01	1.39	0		-5.78	-1.95	3.8	-1.59	-1.87	0
305.1	0.37	-5.9	-0.66	-5.22	-0.38	0		2.15	-0.84	2.43	-4.54	-1.03	0		-2.55	-1.82	0.93	-7.61	-3.82	0		-3.88	-2.95	3.02	-1.76	-3.6	0
306	-5.17	-3.08	-0.7	-4.87	-0.03	0		-2.23	-2.02	-1.93	-5.95	-3.03	0		0.09	-3.85	0.18	-4.48	1.91	0		-5.28	-5.66	1.03	-5.71	-3.17	0
306.9	-3.24	-4.65	1.08	-3.59	1.99	0		-2.76	-1.08	1.26	-5.22	-2.68	0		-2.47	-0.1	3.17	-8.07	0.94	0		-4.33	0.33	2.3	-2.69	-2.27	0
307.8	-2.68	-5.47	-1.3	-5.92	-2.27	0		-1.34	-3	-1.05	-8.12	-4.53	0		-5.22	-2.69	-1.95	-8.54	-3.46	0		-7.49	-4.03	-1.86	-3.82	-3.31	0
308.7	-6.99	-9.38	-2.13	-11.96	-5.46	0		-4.35	-2.71	-0.69	-7.53	-1.91	0		-0.03	-0.7	1.57	-6.6	0.78	0		-5.65	-3.77	0.9	-3.03	-2.9	0
309.6	-1	-7.12	-0.77	-7.26	1.49	0		-1.49	-3.11	0.05	-6.63	-3.01	0		-4.65	-2.55	-1.05	-10.16	-3.34	0		-5.79	-2.88	0.18	-6.23	-3.4	0
310.5	-5.51	-8.62	-0.93	-7.14	-4.01	0		-4.62	-6.61	-3.7	-7.99	-7.2	0		-3.87	-4.62	-4.82	-8.3	-4.08	0		-4.94	-1.7	2.81	-3.17	-1.77	0
311.4	-6.8	-5.71	-1.57	-6.73	-2.55	0		-0.71	0.56	0.96	-4.69	1.27	0		-1.33	-3.86	-2.59	-6.13	-2.73	0		-8.22	-4.98	-1.44	-3.9	-5.09	0
312.3	-4.95	-5.63	-1.82	-4.89	-2.33	0		-3.14	-0.71	0.13	-5.83	-4.45	0		-1.42	-2.94	-2.18	-7.19	-4.95	0		-6.53	-2.84	-0.92	-4.66	-4.23	0
313.2	-5.21	-5.9	-2.28	-6.03	-1.92	0		-2.36	-0.96	-2.48	-6.67	-0.89	0		0.22	-2.35	-0.7	-5.06	0.1	0		-7.42	-2.98	-3.38	-3.58	-4.82	0
314.1	-6.15	-6.7	-0.51	-7.52	-4.91	0		-3.9	-3.31	-1.21	-8.01	-5.78	0		-2.79	-4.73	-2.71	-8.82	-4.71	0		-6.41	-4.76	0.32	-4.1	-4.54	0
315	-2.75	-4.99	-0.14	-6.84	-1.83	0		-0.36	-0.71	0.82	-6.24	-3.04	0		-1.55	-1.03	0.43	-5.02	-1.49	0		-5.92	-0.86	-0.04	-2.15	-2.33	0
315.9	-3.32	-6.12	-3.35	-7.61	-2.41	0		-1.61	-1.04	-0.57	-7.54	-1.33	0		-3.66	-2.75	0.73	-8.92	-1.34	0		-3.43	-0.55	2.98	-0.34	-1.26	0
316.8	-1.05	-4.44	-0.14	-6.5	0.26	0		5.48	3.9	3.16	-3.3	3.62	0		1.28	0.43	-2.12	-7.35	-2.19	0		-7.56	-4.51	-5.12	-5.89	-7.8	0
317.7	-0.97	-6.43	1.24	-5.41	-0.98	0		-1.24	-1.06	1.3	-8.05	-3.04	0		0.21	2.05	2.21	-5.62	-3.4	0		-6.76	-3.48	-0.48	-6.48	-6.84	0
318.6	-1.28	-4.73	-1.19	-6.15	-0.27	0		5.08	3.41	3.83	-3.2	2.51	0		-1.03	1.22	2.34	-5.77	0.23	0		-5.35	0.18	2.27	-1.54	-1.01	0
319.5	0.94	-5.97	-0.21	-6.29	-2.61	0		-2.1	-2.98	-1.73	-6.58	-3.01	0		-7.41	-7.03	-5.45	-10.59	-6.6	0		-2.84	-2.64	-1.7	-3.66	-4.49	0
320.4	-2.8	-6.82	-0.14	-7.81	-1.74	0		1.2	-0.33	0.26	-6.42	-3.5	0		-0.99	-1.54	0.58	-7.24	-2.14	0		-3.42	-0.32	3.37	-1.26	-1.09	0
321.3	-0.96	-4.75	-0.51	-5.66	-0.59	0		-1.65	-1.28	-2.05	-6.8	-1.87	0		-3.2	-1.31	-1.14	-7.53	-1.12	0		-4	-0.5	1.33	-4.16	-2.6	0
322.2	-2.22	-5.34	1.78	-7.3	-0.57	0		-5.16	-4.58	-2.69	-10.16	-5.36	0		-3.93	-3.9	-3.11	-7.44	-4.91	0		-7.28	-4.31	-0.77	-5.43	-4.74	0
323.1	-3.59	-8.04	-2.22	-8.59	-0.93	0		-1.1	0.88	-1.23	-6.59	-0.66	0		-2.07	0.15	1.18	-7.25	-4.11	0		-5.97	-0.93	0.15	-5.84	-6.08	0
324	-0.08	-5.36	-0.31	-5.29	-0.24	0		-1.11	-3.65	-0.5	-5.97	1.07	0		-4.83	-4.05	-4.07	-9.71	0.1	0		-5.57	-4.11	-2.36	-4.1	-2.43	0
324.9	-0.88	-3.1	1.78	-2.5	1.24	0		0.34	-1.15	1.85	-4.71	-0.97	0		-2.36	-4.71	-3.08	-6.66	-4.51	0		-5.99	-5.37	-1.08	-4.64	-4.39	0
325.8	-0.33	-4.88	-1.98	-5.41	-0.76	0		-2.11	-2.41	-3.56	-7.35	-1.58	0		-4.3	-3.06	-1.03	-9.85	-3.01	0		-3.11	-1.24	1.92	-4.36	-3.94	0
326.7	-2.94	-6.96	-0.29	-7.71	-0.7	0		0.89	0.22	3.64	-3.3	1.05	0		-0.37	0.14	1.25	-6.62	0.45	0		-4.1	-1.29	-1.46	-3.08	-1.99	0
327.6	0.69	-1.46	1.58	-3.39	-0.4	0		1.73	-1.16	-0.32	-4.56	-3.97	0		0.34	0.05	0.05	-8.12	-1.92	0		-2.69	-3.63	1.07	-3.91	0.35	0
328.5	-3.96	-8.32	0.03	-5.73	-2.51	0		-4.44	-1.55	-0.01	-6.61	-0.11	0		-3.27	-1.55	2.15	-7.08	-1.4	0		-6.27	-4.91	2.45	-2.98	-5.04	0
329.4	-1.08	-5.75	-0.2	-5.94	-2.17	0		-0.88	-4.36	-2.8	-9.3	-6.97	0		-3.21	-3.23	-1.75	-8.54	-5.01	0		-7.42	-3.04	-0.73	-4.61	-4.36	0
330.3	0.07	-7.16	-0.46	-6.17	-1.72	0		-1.3	0.26	-1.57	-6.59	0.22	0		-1.13	-1.18	-0.4	-8.16	-2.63	0		-4.82	-2.38	1.86	-4.41	-5.01	0
331.2	-1.45	-6.81	-0.96	-6.64	1.27	0		-0.33	-1.03	0.86	-6.5	-1.85	0		0.46	-1.48	1.64	-8.99	-4.01	0		-3.71	-0.89	3.51	-0.89	-1.16	0
332.1	-4.22	-8.69	-5.92	-8.1	-4.46	0		1.1	-1.92	0.9	-7.29	-4.61	0		1.7	0.9	2.46	-5.22	-1.24	0		-5.48	0.73	0.56	-1.38	-1.33	0
333	-0.28	-6.46	0.64	-3.68	-0.47	0		-2.84	-4.07	-3.11	-7.35	-4.92	0		-2.1	-2.21	-2.31	-10.97	-1.47	0		-2.07	0.4	2.44	-3.28	0.35	0
333.9	-3.67	-6.35	-1.25	-5.44	-1.03	0		1.52	1.16	3.44	-3.86	0.83	0		-0.19	-0.48	3.92	-5.04	-0.66	0		-1.6	-1.15	2.84	-1.62	-1.17	0
334.8	-5.44	-9.04	-1.76	-8.93	-4.23	0		-1.98	0.35	-2	-6.59	-1.7	0		-4.63	-2.79	-2.67	-9.1	-3.42	0		-6.44	-2.49	0.14	-4.57	-5.22	0
335.7	-3.01	-7.57	-3.36	-5.79	-1.78	0		2.23	2.36	-1.03	-2.44	-0.49	0		-1.2	-1.15	-0.43	-8.06	0.28	0		-5.8	-2.71	0.36	-4.31	-2.01	0
336.6	-6.55	-8.95	-3.77	-8.41	-2.57	0		-0.22	-0.24	-0.45	-5.77	1.57	0		0.02	-0.11	2.61	-3.86	1.13	0		-3.86	0.41	1.74	-1.35	-1.43	0
337.5	-1.8	-4.94	1.74	-7.66	-0.6	0		-3.3	-4.71	-2.61	-9.87	-2.1	0		-0.21	-0.51	1.48	-6.21	0.22	0		-0.67	2.05	5.14	0.14	2.13	0
338.4	-2.09	-5.06	3.31	-5.34	-1.96	0		-1.32	-3.64	-0.81	-8.13	-5.94	0		-1.41	-0.57	1.7	-7.49	-1.51	0		-6.88	-1.74	1.66	-2.95	-1.87	0
339.3	-0.42	-7.94	-0.18	-5.77	-0.44	0		0.06	1.09	0.8	-2.85	-0.14	0		-2.6	-4.91	-2.41	-8.01	-2.77	0		-3.92	0.03	-0.22	-3.34	-1.59	0
340.2	-7.77	-10.66	-6.71	-8.88	-5.12	0		-4.33	-3.65	-3.35	-9.83	-4.1	0		-1.27	-2.49	-1.94	-8.49	-0.15	0		-5.84	-4.81	-2.08	-5.78	-4.39	0
341.1	-4.91	-7.71	1.18	-8.31	-2.43	0		-1.39	0.15	1.61	-7.22	-0.76	0		0.07	-0.36	-0.33	-7.77	0.64	0		-4.75	-1.11	0.87	-4.7	-2.26	0
342	-1.68	-5.59	-2.17	-6.28	-2.69	0		-2.07	-0.4	-2.19	-7.35	-4.05	0		-1.39	-1.26	-1.5	-8.32	-3.19	0		-2.37	-1.38	1.09	-3.37	-0.35	0
342.9	-5.18	-9.8	-1.81	-8.91	-3.22	0		-4.38	-5.88	-4.04	-6.77	-5.63	0		-1.66	-0.09	-0.82	-6.05	-2.84	0		-5.89	0.52	1.85	-1.66	-2.94	0
343.8	-2.31	-4.67	-1.52	-7.46	0.52	0		-0.9	0.03	1.2	-4.77	-0.5	0		-1.48	-2.58	2.76	-7.01	1.28	0		-5.05	-4.16	-0.32	-3.69	-0.87	0
344.7	1.38	-2.4	1.7	-4.12	1.4	0		1.06	-1.78	-0.64	-8.54	-0.79	0		-1.7	-4.43	-0.98	-8.7	-1.98	0		-9.77	-5.77	-3.74	-4.94	-6.86	0
345.6	-2.91	-4.82	0.5	-6.29	-2.89	0		-1.51	0.19	1.67	-4.03	-1.99	0		-2.35	-1.05	0.14	-8.47	-0.97	0		-3.57	-0.14	0.09	-2.69	-1.71	0
346.5	-1.78	-7.64	-2.31	-6.17	-1.21	0		-1.97	-3.27	-2.1	-5.42	-0.34	0		0.55	0.38	2.86	-5.27	3.53	0		-6.14	-1.19	0.35	-5.24	-3.15	0
347.4	-0.38	-4.91	0.16	-2.27	-0.17	0		1.87	0.69	0.54	-2.54	-0.71	0		-0.57	-1.1	0.11	-6.17	-1.2	0		-5.96	-2.43	1.12	-2.83	-3.6	0
348.3	-3.83	-4.57	-1.26	-7.13	-1.71	0		0.57	2.37	0.3	-3.58	0.24	0		-3.19	-1.97	-3.9	-6.73	-3.02	0		-6.72	-4.06	-0.67	-3.11	-2.65	0
349.2	0.14	-0.43	0.84	-1.69	1.77	0		2.04	1	2.58	-3.69	0.98	0		-2.04	-1.14	-0.15	-7.06	-0.8	0		-5.72	-2.78	-3	-4.1	-3.22	0
350.1	-4.13	-4.83	-1.26	-7.22	-2.99	0		-3.12	-2.05	-2.42	-8.87	-5.61	0		-1.07	0	-0.85	-6.54	-1.49	0		-5.67	-3.07	-0.61	-1.56	-1.07	0
351	-3.71	-4.91	-4.43	-8.59	-0.83	0		-2.55	0.44	-1.12	-8.11	-3.24	0		-5.34	-2.36	1.12	-8.22	-3.47	0		-8.37	-5.96	-1.29	-6.49	-5.43	0
351.9	-5.15	-6.82	-4.25	-6.63	-4.18	0		-1.11	-1.13	-2.81	-7.74	-1.69	0		-1.82	-2.23	-0.65	-6.68	0.17	0		-3.38	-0.37	0.42	-2.46	-0.46	0
352.8	-3.64	-8.73	-2.61	-6.14	-3.3	0		-0.07	-2.76	-2.2	-4.52	-2.19	0		-2.68	-1.26	-1.34	-5.83	-0.73	0		-6.76	-3.48	-1.23	-5.94	-4.55	0
353.7	0.66	-4.27	1.39	-1.78	1.5	0		-2.03	-1.66	-0.2	-6.47	-3.11	0		-3.28	-1.3	0.62	-7.08	-0.72	0		-3.59	-1.58	2.68	-0.85	-0.75	0
354.6	-4.63	-9.34	-3.14	-7.21	-3.68	0		-0.29	-1.45	-3.26	-7.76	-3.08	0		-2.66	-1.93	-0.84	-6.74	-4.18	0		-5.72	-0.63	1.33	-0.04	-2.5	0
355.5	-1.67	-8.51	0.12	-5.67	-0.05	0		-1.35	-3.06	-1.41	-7.74	-1.24	0		-3.94	-2.71	-1.02	-9.05	-4.52	0		-5.49	0.45	-0.33	-1.77	-2.28	0
356.4	-4.91	-8.2	-3.46	-5.31	-3.29	0		-3.35	-3.73	-2.6	-6.97	-4.54	0		-2.84	-2.04	2.03	-7.71	0.38	0		-3.86	-2.59	-1.07	-3.93	-1.37	0
357.3	-6.92	-5.25	-3.18	-7.15	-2.47	0		-1.84	-0.28	-0.61	-4.78	-0.88	0		0.54	0.4	3.19	-5.5	-0.84	0		-2.89	-1.41	0.04	-2.75	-2.03	0
358.2	-1.73	-4.75	-0.25	-5.72	-0.12	0		-0.14	1.89	1.54	-5.47	-0.45	0		-1.59	-2.81	1.29	-4.65	-0.4	0		-3.57	-1.34	1.55	-2.17	-1.37	0
359.1	1.38	-2.07	4.25	-4.7	2.78	0		-0.74	1.05	0.1	-3.36	-1.01	0		-1.89	-0.23	0.64	-6.28	-2.33	0		-7.59	-5.17	-2.22	-4.1	-4.46	0
360	-2.84	-5.21	1.51	-4.95	-0.16	0		-0.76	1.89	0.55	-4.98	-0.64	0		-1	1.32	0.35	-7.04	-0.45	0		-2.44	-0.68	3.32	-2.96	-2.32	0
360.9	-2.29	-6.02	-0.48	-5.37	-0.39	0		-0.5	-0.26	-2.42	-5.35	-0.54	0		2.22	-3.46	-2.25	-8.27	0.27	0		-1.27	-2.51	2.8	-2.49	1.55	0
361.8	-3.31	-8.5	-0.18	-7.13	-2.71	0		-3.23	-4.37	-0.52	-10.29	-4.57	0		0.27	-0.87	0.93	-5.13	-0.35	0		-4.39	-3.97	1.32	0.04	-1.76	0
362.7	-3.21	-6	2.12	-5.33	1.43	0		-0.59	-2.3	0.46	-7.86	-1.07	0		-2.59	-2.16	1.39	-8.15	0.22	0		-3.19	0.29	3.75	-2.87	2.01	0
363.6	-1.03	-4.92	-0.46	-5.94	-2.4	0		-0.64	-1.41	0.03	-7.86	-2.36	0		-1.83	0.37	2.57	-8.32	0.42	0		-4.16	-2.88	-0.58	-5.3	-2.18	0
364.5	-5.89	-7.88	-2.65	-9.09	-5.66	0		-1.62	-3.73	-2.01	-8.56	-5.28	0		-0.95	-2.42	-1.04	-6.03	-1.27	0		-4.5	-2.35	-0.38	-4.25	-0.99	0
365.4	-4.19	-7.23	-1.99	-5.75	-1.92	0		-2.24	-1.74	-2.4	-6.02	-2.01	0		-3.73	-2.46	-2.21	-9.26	-3.99	0		-5.46	-0.87	-0.35	-5.76	-2.59	0
366.3	-1.04	-8.46	-0.88	-5.99	-1.49	0		0.51	-0.2	-0.74	-4.52	-0.18	0		-2.71	-1.49	-3.12	-8.24	0.94	0		-4.17	-2.31	-0.33	-0.76	-0.75	0
367.2	-3.58	-9.08	-0.81	-6.97	-2.79	0		-1.35	-2.17	-2.08	-7.88	-3.04	0		-0.97	-1.74	-1.69	-7.82	-1.36	0		-4.92	-3.1	0.02	-4.77	-3.38	0
368.1	0.29	-7.44	2.27	-5.78	-0.45	0		-1.64	-1.79	-0.55	-7.41	-3.12	0		-1.95	-2.15	-2.92	-7.42	-2.26	0		-7.03	-1.56	0.22	-4.44	-3.67	0
369	-5.27	-5.01	-2.2	-5.82	-0.29	0		-3.65	1.42	-0.87	-4.79	1.01	0		-3.98	-1.35	-0.38	-10.2	0.5	0		-3.72	-1.72	0.02	-4.46	-0.29	0
369.9	-2.09	-5.44	0.44	-6.61	0.99	0		-1.35	-1.69	0.53	-6.48	-0.37	0		-3.88	-3.4	0.42	-7.82	-2.33	0		-4.78	-1.35	4.27	-1.14	-1.55	0
370.8	-3.1	-6.03	-0.34	-6.61	0.61	0		-3.55	-2.41	0.4	-6.4	-5.58	0		-6.34	-4.72	-2.1	-12.45	-6.02	0		-4.84	-2.73	-0.01	-4.12	-5.12	0
371.7	-1.43	-3.41	4.66	-1.99	5.41	0		0.99	-0.31	1.58	-5.71	0.24	0		-2.67	-2.27	-1.21	-8.48	-2.42	0		-3.98	-0.03	3.04	-0.72	0.05	0
372.6	-0.62	-4.57	1.45	-5.36	-3.39	0		-0.7	0.57	0.83	-6.37	-0.92	0		-2.22	-1.93	0.89	-7.05	-0.49	0		-4.96	-0.99	3.18	-1.68	-0.6	0
373.5	-2.91	-8.15	-2.81	-6.6	-4.02	0		0.67	1.96	3.91	-4.85	-2.32	0		0.66	-0.97	3.93	-3.4	0.04	0		-3.23	-1.64	-0.35	-2.31	-3.29	0
374.4	-1.03	-7.28	-4.61	-8.26	-3.11	0		-2.21	-1.94	-3.4	-7.5	-5.29	0		-1.66	0.64	1.64	-7.62	-0.61	0		-6.66	-1.45	0.61	-4.81	-0.85	0
375.3	-3.28	-5.64	-0.47	-6.73	-3.1	0		0.5	-1.86	-1.52	-4.84	-3.17	0		-2.48	-2.29	-4.4	-7.9	-2.7	0		-6.14	-0.76	-0.04	-3.01	-2	0
376.2	-3	-5.6	3.41	-3.76	1.29	0		2.86	2.16	4.4	-2.23	4	0		-0.36	0.42	4.32	-8.53	0.18	0		-4.12	-1.15	4.91	-2.45	-3.57	0
377.1	-1.21	-6.15	2.22	-8.5	0.32	0		-0.29	-0.14	1.46	-7.47	-2.03	0		-2.55	-2.99	-1.13	-8.68	-1.8	0		-7.58	-2.32	1.08	-3.21	-2.78	0
378	-5.79	-8.58	-3.09	-7.63	-3.24	0		-0.34	-0.85	1.83	-4.88	-1.29	0		-2.33	-3.2	-0.04	-10.07	-1.65	0		-7.04	-5	-1.4	-7.07	-6.79	0
378.9	-3.55	-10.17	-1.72	-7.23	-3.63	0		-0.05	-0.28	1.59	-5.66	-1.68	0		0.32	-1.69	2.46	-6.73	-0.22	0		-5.01	-3.96	1.05	-2.82	-2.55	0
379.8	-1.54	-2.97	2.51	-4.95	-0.61	0		2.28	2.7	-1.46	-7.17	-1.51	0		0.32	-0.67	-1.99	-7.88	-3.91	0		-2.87	0.85	1.01	-0.05	-3.23	0
380.7	-6.81	-8.96	-0.75	-9.46	-2.52	0		-4.3	-1.41	-1.65	-9.09	-3.36	0		-0.37	0.11	1.24	-7.72	-1.06	0		-3.19	-2.14	3	-0.89	-3.18	0
381.6	1.78	-3.75	2.38	-4.12	2.37	0		1.03	0.52	-1.14	-8.66	-0.85	0		-1.4	-2.44	0.22	-9.81	-1.81	0		-6.76	-5.2	-1.19	-3.38	-4.06	0
382.5	-2	-4.5	1.81	-2.53	1.14	0		-5.46	-2.6	-4.52	-6.63	-4.14	0		-4.06	-3.11	-2.13	-8.79	-2.99	0		-5.09	-2.1	0.05	-2.28	-4.88	0
383.4	-2.6	-7.56	2.47	-5.2	-2.96	0		-2.66	-4.75	0.27	-6.77	-1.7	0		-0.6	-1.12	-0.08	-8.76	-0.35	0		-5.37	-3.65	-0.98	-5.98	-3.82	0
384.3	-0.41	-5.99	3.64	-7.15	1.17	0		0.34	0.81	-0.01	-8.34	-0.52	0		-4.6	-2.12	-4.71	-14.38	-2.34	0		-5.84	-0.86	0.53	-3.84	-4.51	0
385.2	1.12	-0.81	5.54	-1.1	4.17	0		-0.67	1.22	-1.23	-5.32	0.48	0		-3.89	-4.97	-2.09	-10.56	-2.81	0		-2.51	-3.53	-0.58	-4.14	-1.64	0
386.1	-1.89	-6.28	-0.96	-6.88	-2.87	0		-0.45	-2.98	-0.55	-9.16	-2.74	0		-2.34	-3.79	-1.74	-10.84	-4.58	0		-3.39	-1.17	2.37	-1.97	-3.17	0
387	0.57	-7.1	-1.69	-6.15	-1.66	0		1.76	1.17	-1.5	-3.88	-0.42	0		3.81	1.9	2.58	-6.41	0.63	0		-0.73	1.41	3.43	-3.25	-1	0
387.9	-2.79	-6.01	-2.26	-5.01	-2.53	0		-1.12	-1.46	-3.84	-7.78	-2.9	0		-2.98	-2.54	-1.99	-9.88	-3.29	0		-5.61	-0.43	1.61	-5.1	-2.41	0
388.8	-6.59	-3.92	-0.66	-6.76	1.37	0		-3.23	-2.26	-3.66	-7.75	-2.54	0		-2.25	-2.93	-1.34	-10.27	-2.89	0		-2.79	-0.59	3.3	-0.01	-0.22	0
389.7	-3.28	-5.93	-0.59	-5.91	-3.02	0		-1.07	-2.86	-0.35	-8.51	-4.48	0		-2.07	-1.36	-0.19	-9.45	-2.84	0		-2.97	-2.04	0.43	-0.99	-3.91	0
390.6	-2.67	-8.83	-1.54	-7.45	-1.04	0		1.35	-0.15	-0.12	-4.64	-3.39	0		1.71	0.46	1.27	-7.82	0.27	0		-3.46	-0.53	0.87	-3.34	-0.28	0
391.5	-1.32	-4.26	0.91	-8.33	-1.23	0		2.27	1.99	-0.59	-4.92	-1.85	0		2.46	1.1	1	-2.55	1.96	0		-2.4	-2.11	-1.37	-1.28	-1.07	0
392.4	-5.09	-6.54	-3.27	-9.76	-3.83	0		-1.28	-1.57	-2.83	-10.75	-5.22	0		-1.95	-2.45	-4.39	-12.9	-2.73	0		-4.95	-1.76	0.11	-5.38	-4.15	0
393.3	-5.29	-10.2	-1.43	-8.03	-2.76	0		-3.68	-3.95	-0.55	-8.45	-0.7	0		0.05	-1.46	-2.21	-8.96	-1.96	0		-5.26	-0.98	-0.13	-4.89	-5.24	0
394.2	-2.27	-6.6	2.54	-6.94	-3.98	0		-0.06	0.17	4.4	-7.68	-4.38	0		-2.41	-2.78	-1.23	-11.75	-2.28	0		-6.7	-2.51	-0.17	-3.71	-2.88	0
395.1	-5.07	-7.93	-1.78	-8.13	-1.83	0		-3.5	-1.61	-3.51	-8.62	-2.23	0		-0.35	-1.49	-0.43	-7.45	-1.94	0		-4.7	-1.96	-0.07	-3.27	-2.99	0
396	-1.22	-6.09	-1.09	-6.86	-1.54	0		-3.11	-1.3	-3.38	-8.67	-4.85	0		-4.18	-2.42	1.42	-10.19	-2.21	0		-7.75	-0.97	2.18	-1.42	-1.65	0
396.9	-3.38	-7.52	-0.53	-4.56	-1.79	0		-3	-2.1	-3	-8.47	-3.05	0		-2.55	-1.28	-1.66	-11.48	-0.03	0		-5.1	-1.48	0	-4.39	-3.22	0
397.8	0.39	-6.82	2.31	-4.18	1.42	0		1.55	-2.11	0.92	-2.94	-0.2	0		-3.13	-4.38	-0.82	-11	-3.86	0		-4.91	-2.1	0.2	-2.11	-2.53	0
398.7	-1.6	-7.41	-1.41	-5.42	0.39	0		3.3	1.13	2.62	-5.26	1.7	0		-2.18	-3.49	-0.1	-8.71	-2.17	0		-7.85	-4.96	1.63	-4.75	-4.02	0
399.6	-6.33	-7.73	-1.35	-7.66	-2.21	0		-1.83	-0.51	-1.49	-8.66	-4.18	0		-3.11	-3.38	-2.07	-10.35	-2.42	0		-3.21	-0.14	-0.02	0.15	-1.27	0
400.5	-3.59	-8.66	0.01	-5.62	0.87	0		0.5	1.04	-1.14	-4.82	-1.82	0		-1.36	-1.98	-1.63	-7.74	-0.04	0		-6.11	-6.45	-1	-6.41	-5.18	0
401.4	-7.13	-9.45	-2.47	-8.39	-5.57	0		-1.22	-1.3	-1.47	-6.43	-2.56	0		-2.68	-1.4	0.44	-7.27	-0.85	0		-6.84	-0.89	1.4	0.1	-1.47	0
402.3	-4.4	-6.82	0.42	-8.71	-1.59	0		-4.13	-2.55	-2.3	-10.89	-3.37	0		-1.37	-2.04	-0.71	-6.75	-1.24	0		-1	-1.17	2.2	-0.4	-1.58	0
403.2	-2.16	-7.18	0.41	-5.73	-0.67	0		-7.68	-3.18	-3.36	-9.73	-3.66	0		-2.29	-2.74	-2.15	-10.41	-1.64	0		-2.1	1.38	2.84	-2.58	0.68	0
404.1	-2.47	-3.52	1.22	-6.85	-2.27	0		-0.93	1.09	2.28	-8.93	-2.39	0		-0.26	-0.67	2.69	-8.08	-2.34	0		-5.68	-1.88	0.8	-5.52	-3.74	0
405	-1.8	-11.87	-1.67	-7.51	-3.75	0		-1.46	-2.92	-0.71	-5.07	-1.25	0		-4.42	-2.78	-2.13	-7.7	-2.43	0		-5.25	0.27	0.33	-2.62	-5.06	0
405.9	-3.09	-8.67	-0.17	-7.7	-1.12	0		0.7	-0.19	-0.11	-7.75	-3.23	0		-1.72	0.18	-0.32	-9.27	-2.69	0		-5.73	-1.85	0.58	-3.17	-2.41	0
406.8	-0.98	-4.88	-1.21	-6.09	-1.6	0		-1.87	-1.82	-2.67	-9.87	-1.2	0		-0.04	-1.19	1.05	-8.82	1.14	0		-2.75	-2.39	1.26	-3.82	-1.64	0
407.7	-5.16	-10.16	-2.85	-11.23	-4.94	0		-2.93	-3.61	-3.96	-11.86	-7	0		-2.97	-4.67	-4.08	-12.07	-4.14	0		-5.02	-1.24	-0.22	-4.15	-5.35	0
408.6	-5.18	-10.43	-4.39	-9.74	-6	0		-5	-1.58	-3.5	-6.65	-5.75	0		-1.94	-3.09	0.94	-7.89	-2.48	0		-2.72	-1.75	1.42	-1.08	-1.77	0
409.5	-2.34	-7.87	0.37	-8.03	1.67	0		-0.55	-0.42	-0.67	-8.27	-2.65	0		-3.27	-1.37	-1.41	-10.26	-2.19	0		-8.35	-3.15	-4.23	-4.89	-4.3	0
410.4	-1.39	-3.66	1.9	-3.96	3.81	0		-0.13	-0.18	0.79	-6.84	-0.39	0		-2.68	-3.42	-2.17	-10.8	-2.25	0		-2.89	-0.24	4.11	-0.74	-0.86	0
411.3	-4.8	-7.72	-1.47	-6.08	0.07	0		-0.16	0.73	1	-6.78	-0.93	0		2.39	-0.28	1.67	-7.68	-0.14	0		-3.52	-2.12	1.83	-2.69	-1.27	0
412.2	-7.67	-7.54	-3.93	-9.84	-2.91	0		-5.29	-2.52	-4.55	-10.48	-4.12	0		-3.29	-3.43	-0.99	-8.62	-2.6	0		-5.48	-2.14	-1.24	-1.31	-3.26	0
413.1	-4.95	-10.37	-2.55	-11.59	-2.98	0		-2.45	-3.03	-3.07	-8.9	-0.53	0		-4.1	-3.51	0.7	-9.04	-0.99	0		-4.68	-1.33	3.13	1.15	-2.14	0
414	-1.69	-9.72	-0.99	-4.71	-2.77	0		0.76	-2.48	-0.32	-6.78	-3.38	0		-3.68	-3.58	-1.87	-11.56	-2.61	0		-6.92	-2.48	2.06	-0.84	-1.31	0
414.9	-3.16	-6.01	0.67	-3.94	1.17	0		-0.93	0.04	-0.64	-3.05	0.25	0		-3.09	-1.79	1.18	-7.59	-1.58	0		-7.11	-2.55	1.46	-6.22	-6.01	0
415.8	-2.93	-8.11	-0.79	-6.29	-4.17	0		-4.34	-3.49	-3.61	-8.91	-5.18	0		-3.03	-3.42	-1.53	-9.3	-0.31	0		-4.96	-4.47	-1.24	-5.97	-2.76	0
416.7	-2.17	-6.73	0.72	-5.71	-1.73	0		-1.28	0.07	-0.57	-8.37	-2.23	0		-0.01	-0.34	1.43	-10.06	-0.33	0		-2.06	-0.21	2.91	-3.84	-0.74	0
417.6	-2.53	-6.27	1.78	-7.5	-1.38	0		0.97	-0.41	1.91	-7.27	-0.09	0		-1.1	-1.34	1.47	-7.15	0.12	0		-5.41	-1.97	2.02	-1.13	-1.39	0
418.5	-4.6	-8.06	-1.55	-7.49	-1.21	0		-2.52	-0.41	-0.32	-9.35	-0.57	0		-2.92	-1.65	-0.71	-10.44	-1.21	0		-4.71	0.74	2.23	-1.56	-0.93	0
419.4	-4.48	-7.15	-2.71	-7.04	-1.02	0		-2.61	-2.44	-0.9	-8.07	-3.86	0		-2.49	-0.56	0.33	-9.28	-2.89	0		-6.34	-2.17	0.02	-1.86	-3.61	0
420.3	-5.21	-11.08	-4.52	-10.24	-3.01	0		0.12	-3.1	-2.24	-9.68	-1.24	0		0.24	-1.53	0.08	-8.26	-2.9	0		-4.89	0.49	4.41	-2.16	-1.63	0
421.2	-2.04	-6.48	-0.17	-6.54	-0.76	0		1.63	0.42	-1.01	-7.29	-0.96	0		-1.56	-1.99	-0.47	-8.3	-3.14	0		-4.44	-2.24	0.36	-3.7	-1.92	0
422.1	-2.91	-6.12	1.01	-7.14	-2.29	0		-4.25	-2.79	-1.89	-7.38	-3.05	0		-1.41	-0.84	-1.15	-8.47	-0.34	0		-5.45	0.84	-1.09	-1.69	-2.92	0
423	-3.48	-7.67	-1.75	-6.77	-1.07	0		0.82	-0.94	2.83	-5.99	0.03	0		1.27	-0.13	4.21	-6.86	1.1	0		-3.82	-1.36	0.46	-2.61	-4.23	0
423.9	-7.11	-11.91	-3.21	-8.83	-3.22	0		-3.71	-2.69	-0.99	-11.13	-2.31	0		-1.63	-0.92	0.62	-7.64	-1.97	0		-5.4	-0.61	3.1	-1.06	-2.1	0
424.8	-0.09	-6.89	-1.23	-4.39	0.52	0		-0.58	-1.58	-1.09	-6.77	-3.12	0		-4.98	-2.71	0.4	-8.87	-1.63	0		-6.02	-2.75	-0.12	-5.3	-4.16	0
425.7	-2.43	-8.27	-0.14	-8.63	-2.07	0		2.22	0.11	0.34	-4.32	0.65	0		2.61	-0.49	0.73	-4.89	1.76	0		-1.87	-2.89	2.66	-1.74	-1.32	0
426.6	-2.77	-7.61	-0.76	-8.09	-0.5	0		-2.62	-5.07	-2.89	-9.93	-4	0		-1.16	-4.99	-1.71	-12.13	-5.68	0		-5.74	-1.01	-0.13	-2.75	-5.12	0
427.5	-3.29	-7.32	-1.9	-4.54	1.78	0		-2.26	0.3	-0.14	-7.24	-2.49	0		-5.33	-0.53	1.42	-7.11	-1.45	0		-5.53	-2.67	1.88	-4.35	-3.52	0
428.4	-0.39	-7.88	1.22	-4.21	1.38	0		-3.11	-0.69	-1.37	-6.46	-1.83	0		-2.9	-2.89	-1.66	-11.3	-0.47	0		-3.05	-1.86	0.67	-3.24	-1	0
429.3	-1.96	-5.12	1.45	-5.05	0.06	0		-0.74	0.21	-0.86	-6.82	-2.66	0		-1.14	-0.45	-1.88	-4.98	-2.5	0		-3.29	1.37	0.05	-0.52	-2.02	0
430.2	-3.85	-6.51	0.16	-6.97	-5.11	0		-2.54	-4.13	-1.2	-7.35	-3.38	0		-1.79	-3.18	-0.84	-7.02	-0.54	0		-6.53	-1.62	2.17	-0.71	-3.03	0
431.1	-6.19	-9.28	-4.21	-8.75	-3.54	0		1.03	-0.13	0.48	-6.1	-0.42	0		-0.01	0.7	0.77	-8.84	-0.18	0		-3.38	0.06	2.33	-2.84	-3.73	0
432	-3.89	-9.09	-1.78	-8.16	-2.76	0		-4.66	-3.14	-3.26	-9.57	-3.73	0		-1.06	-2.18	-1.99	-8.83	-0.98	0		-2.55	-0.03	1.38	1.18	-2.04	0
432.9	-7.01	-9.33	-1.47	-10.12	-3.52	0		-1.34	-1.68	-0.24	-6.5	-3.89	0		-0.42	-4.36	-0.94	-10.83	-2.41	0		-4.53	-2.02	-1.69	-3.86	-2.29	0
433.8	0.26	-6.44	1.46	-5.73	0.17	0		3.26	0.01	3.03	-4.76	2.17	0		-3.41	-3.36	-1.04	-9.65	-0.48	0		-5.47	-1.92	3.05	-1.88	-2.78	0
434.7	-1.63	-7.4	0.63	-3.6	-2.71	0		-0.19	-1.43	0.15	-5.91	-3.55	0		-3.05	-6.58	-3.81	-11.6	-3.56	0		-6.94	-4.11	-2.63	-5.49	-3.85	0
435.6	-3.25	-10.3	-3.42	-8.19	-2.62	0		-2.19	-2.03	-0.96	-7.97	-4.45	0		-1.6	0.18	-0.42	-8.86	0.2	0		-4.23	1.54	-0.48	-3.63	-1.61	0
436.5	-1.78	-8.81	-1.61	-5.67	-2.4	0		-2.1	-1.07	-0.95	-8.22	-3.03	0		-0.91	-0.59	0.62	-7.25	-1.35	0		-4.22	-0.7	1.43	-2.4	-1.25	0
437.4	-2.71	-6.68	0.45	-3.25	-1.95	0		-4.36	-1.03	-0.79	-8.66	-0.88	0		-4.38	-3.42	-1.2	-11.32	-1.27	0		-3.6	0.5	3.35	-1.68	-1.38	0
0	0	0	0	0	0	0		0	0	0	0	0	0		0	0	0	0	0	0		0	0	0	0	0	0
0	0	0	0	0	0	0		0	0	0	0	0	0		0	0	0	0	0	0		0	0	0	0	0	0
0	0	0	0	0	0	0		0	0	0	0	0	0		0	0	0	0	0	0		0	0	0	0	0	0
0	0	0	0	0	0	0		0	0	0	0	0	0		0	0	0	0	0	0		0	0	0	0	0	0
0	0	0	0	0	0	0		0	0	0	0	0	0		0	0	0	0	0	0		0	0	0	0	0	0
0	0	0	0	0	0	0		0	0	0	0	0	0		0	0	0	0	0	0		0	0	0	0	0	0
0	0	0	0	0	0	0		0	0	0	0	0	0		0	0	0	0	0	0		0	0	0	0	0	0
0	0	0	0	0	0	0		0	0	0	0	0	0		0	0	0	0	0	0		0	0	0	0	0	0
0	0	0	0	0	0	0		0	0	0	0	0	0		0	0	0	0	0	0		0	0	0	0	0	0
0	0	0	0	0	0	0		0	0	0	0	0	0		0	0	0	0	0	0		0	0	0	0	0	0
0	0	0	0	0	0	0		0	0	0	0	0	0		0	0	0	0	0	0		0	0	0	0	0	0
0	0	0	0	0	0	0		0	0	0	0	0	0		0	0	0	0	0	0		0	0	0	0	0	0
0	0	0	0	0	0	0		0	0	0	0	0	0		0	0	0	0	0	0		0	0	0	0	0	0
0	0	0	0	0	0	0		0	0	0	0	0	0		0	0	0	0	0	0		0	0	0	0	0	0
0	0	0	0	0	0	0		0	0	0	0	0	0		0	0	0	0	0	0		0	0	0	0	0	0
0	0	0	0	0	0	0		0	0	0	0	0	0		0	0	0	0	0	0		0	0	0	0	0	0
0	0	0	0	0	0	0		0	0	0	0	0	0		0	0	0	0	0	0		0	0	0	0	0	0
0	0	0	0	0	0	0		0	0	0	0	0	0		0	0	0	0	0	0		0	0	0	0	0	0
0	0	0	0	0	0	0		0	0	0	0	0	0		0	0	0	0	0	0		0	0	0	0	0	0
0	0	0	0	0	0	0		0	0	0	0	0	0		0	0	0	0	0	0		0	0	0	0	0	0
0	0	0	0	0	0	0		0	0	0	0	0	0		0	0	0	0	0	0		0	0	0	0	0	0
0	0	0	0	0	0	0		0	0	0	0	0	0		0	0	0	0	0	0		0	0	0	0	0	0
0	0	0	0	0	0	0		0	0	0	0	0	0		0	0	0	0	0	0		0	0	0	0	0	0
0	0	0	0	0	0	0		0	0	0	0	0	0		0	0	0	0	0	0		0	0	0	0	0	0
0	0	0	0	0	0	0		0	0	0	0	0	0		0	0	0	0	0	0		0	0	0	0	0	0
0	0	0	0	0	0	0		0	0	0	0	0	0		0	0	0	0	0	0		0	0	0	0	0	0
0	0	0	0	0	0	0		0	0	0	0	0	0		0	0	0	0	0	0		0	0	0	0	0	0
0	0	0	0	0	0	0		0	0	0	0	0	0		0	0	0	0	0	0		0	0	0	0	0	0
0	0	0	0	0	0	0		0	0	0	0	0	0		0	0	0	0	0	0		0	0	0	0	0	0
0	0	0	0	0	0	0		0	0	0	0	0	0		0	0	0	0	0	0		0	0	0	0	0	0
0	0	0	0	0	0	0		0	0	0	0	0	0		0	0	0	0	0	0		0	0	0	0	0	0
0	0	0	0	0	0	0		0	0	0	0	0	0		0	0	0	0	0	0		0	0	0	0	0	0
0	0	0	0	0	0	0		0	0	0	0	0	0		0	0	0	0	0	0		0	0	0	0	0	0
0	0	0	0	0	0	0		0	0	0	0	0	0		0	0	0	0	0	0		0	0	0	0	0	0
0	0	0	0	0	0	0		0	0	0	0	0	0		0	0	0	0	0	0		0	0	0	0	0	0
0	0	0	0	0	0	0		0	0	0	0	0	0		0	0	0	0	0	0		0	0	0	0	0	0
0	0	0	0	0	0	0		0	0	0	0	0	0		0	0	0	0	0	0		0	0	0	0	0	0
0	0	0	0	0	0	0		0	0	0	0	0	0		0	0	0	0	0	0		0	0	0	0	0	0
0	0	0	0	0	0	0		0	0	0	0	0	0		0	0	0	0	0	0		0	0	0	0	0	0
0	0	0	0	0	0	0		0	0	0	0	0	0		0	0	0	0	0	0		0	0	0	0	0	0
0	0	0	0	0	0	0		0	0	0	0	0	0		0	0	0	0	0	0		0	0	0	0	0	0
0	0	0	0	0	0	0		0	0	0	0	0	0		0	0	0	0	0	0		0	0	0	0	0	0
0	0	0	0	0	0	0		0	0	0	0	0	0		0	0	0	0	0	0		0	0	0	0	0	0
0	0	0	0	0	0	0		0	0	0	0	0	0		0	0	0	0	0	0		0	0	0	0	0	0
0	0	0	0	0	0	0		0	0	0	0	0	0		0	0	0	0	0	0		0	0	0	0	0	0
0	0	0	0	0	0	0		0	0	0	0	0	0		0	0	0	0	0	0		0	0	0	0	0	0
0	0	0	0	0	0	0		0	0	0	0	0	0		0	0	0	0	0	0		0	0	0	0	0	0
0	0	0	0	0	0	0		0	0	0	0	0	0		0	0	0	0	0	0		0	0	0	0	0	0
0	0	0	0	0	0	0		0	0	0	0	0	0		0	0	0	0	0	0		0	0	0	0	0	0
0	0	0	0	0	0	0		0	0	0	0	0	0		0	0	0	0	0	0		0	0	0	0	0	0
0	0	0	0	0	0	0		0	0	0	0	0	0		0	0	0	0	0	0		0	0	0	0	0	0
0	0	0	0	0	0	0		0	0	0	0	0	0		0	0	0	0	0	0		0	0	0	0	0	0
0	0	0	0	0	0	0		0	0	0	0	0	0		0	0	0	0	0	0		0	0	0	0	0	0
0	0	0	0	0	0	0		0	0	0	0	0	0		0	0	0	0	0	0		0	0	0	0	0	0
0	0	0	0	0	0	0		0	0	0	0	0	0		0	0	0	0	0	0		0	0	0	0	0	0
0	0	0	0	0	0	0		0	0	0	0	0	0		0	0	0	0	0	0		0	0	0	0	0	0
0	0	0	0	0	0	0		0	0	0	0	0	0		0	0	0	0	0	0		0	0	0	0	0	0
0	0	0	0	0	0	0		0	0	0	0	0	0		0	0	0	0	0	0		0	0	0	0	0	0
0	0	0	0	0	0	0		0	0	0	0	0	0		0	0	0	0	0	0		0	0	0	0	0	0
0	0	0	0	0	0	0		0	0	0	0	0	0		0	0	0	0	0	0		0	0	0	0	0	0
0	0	0	0	0	0	0		0	0	0	0	0	0		0	0	0	0	0	0		0	0	0	0	0	0
0	0	0	0	0	0	0		0	0	0	0	0	0		0	0	0	0	0	0		0	0	0	0	0	0
0	0	0	0	0	0	0		0	0	0	0	0	0		0	0	0	0	0	0		0	0	0	0	0	0
0	0	0	0	0	0	0		0	0	0	0	0	0		0	0	0	0	0	0		0	0	0	0	0	0
0	0	0	0	0	0	0		0	0	0	0	0	0		0	0	0	0	0	0		0	0	0	0	0	0
0	0	0	0	0	0	0		0	0	0	0	0	0		0	0	0	0	0	0		0	0	0	0	0	0
0	0	0	0	0	0	0		0	0	0	0	0	0		0	0	0	0	0	0		0	0	0	0	0	0
0	0	0	0	0	0	0		0	0	0	0	0	0		0	0	0	0	0	0		0	0	0	0	0	0
0	0	0	0	0	0	0		0	0	0	0	0	0		0	0	0	0	0	0		0	0	0	0	0	0
0	0	0	0	0	0	0		0	0	0	0	0	0		0	0	0	0	0	0		0	0	0	0	0	0
0	0	0	0	0	0	0		0	0	0	0	0	0		0	0	0	0	0	0		0	0	0	0	0	0
0	0	0	0	0	0	0		0	0	0	0	0	0		0	0	0	0	0	0		0	0	0	0	0	0
0	0	0	0	0	0	0		0	0	0	0	0	0		0	0	0	0	0	0		0	0	0	0	0	0
0	0	0	0	0	0	0		0	0	0	0	0	0		0	0	0	0	0	0		0	0	0	0	0	0
0	0	0	0	0	0	0		0	0	0	0	0	0		0	0	0	0	0	0		0	0	0	0	0	0
0	0	0	0	0	0	0		0	0	0	0	0	0		0	0	0	0	0	0		0	0	0	0	0	0
0	0	0	0	0	0	0		0	0	0	0	0	0		0	0	0	0	0	0		0	0	0	0	0	0
0	0	0	0	0	0	0		0	0	0	0	0	0		0	0	0	0	0	0		0	0	0	0	0	0
0	0	0	0	0	0	0		0	0	0	0	0	0		0	0	0	0	0	0		0	0	0	0	0	0
0	0	0	0	0	0	0		0	0	0	0	0	0		0	0	0	0	0	0		0	0	0	0	0	0
0	0	0	0	0	0	0		0	0	0	0	0	0		0	0	0	0	0	0		0	0	0	0	0	0
0	0	0	0	0	0	0		0	0	0	0	0	0		0	0	0	0	0	0		0	0	0	0	0	0
0	0	0	0	0	0	0		0	0	0	0	0	0		0	0	0	0	0	0		0	0	0	0	0	0
0	0	0	0	0	0	0		0	0	0	0	0	0		0	0	0	0	0	0		0	0	0	0	0	0
0	0	0	0	0	0	0		0	0	0	0	0	0		0	0	0	0	0	0		0	0	0	0	0	0
0	0	0	0	0	0	0		0	0	0	0	0	0		0	0	0	0	0	0		0	0	0	0	0	0
0	0	0	0	0	0	0		0	0	0	0	0	0		0	0	0	0	0	0		0	0	0	0	0	0
0	0	0	0	0	0	0		0	0	0	0	0	0		0	0	0	0	0	0		0	0	0	0	0	0
0	0	0	0	0	0	0		0	0	0	0	0	0		0	0	0	0	0	0		0	0	0	0	0	0
0	0	0	0	0	0	0		0	0	0	0	0	0		0	0	0	0	0	0		0	0	0	0	0	0
0	0	0	0	0	0	0		0	0	0	0	0	0		0	0	0	0	0	0		0	0	0	0	0	0
0	0	0	0	0	0	0		0	0	0	0	0	0		0	0	0	0	0	0		0	0	0	0	0	0
0	0	0	0	0	0	0		0	0	0	0	0	0		0	0	0	0	0	0		0	0	0	0	0	0
0	0	0	0	0	0	0		0	0	0	0	0	0		0	0	0	0	0	0		0	0	0	0	0	0
0	0	0	0	0	0	0		0	0	0	0	0	0		0	0	0	0	0	0		0	0	0	0	0	0
0	0	0	0	0	0	0		0	0	0	0	0	0		0	0	0	0	0	0		0	0	0	0	0	0
0	0	0	0	0	0	0		0	0	0	0	0	0		0	0	0	0	0	0		0	0	0	0	0	0
0	0	0	0	0	0	0		0	0	0	0	0	0		0	0	0	0	0	0		0	0	0	0	0	0
0	0	0	0	0	0	0		0	0	0	0	0	0		0	0	0	0	0	0		0	0	0	0	0	0
0	0	0	0	0	0	0		0	0	0	0	0	0		0	0	0	0	0	0		0	0	0	0	0	0
0	0	0	0	0	0	0		0	0	0	0	0	0		0	0	0	0	0	0		0	0	0	0	0	0
0	0	0	0	0	0	0		0	0	0	0	0	0		0	0	0	0	0	0		0	0	0	0	0	0
0	0	0	0	0	0	0		0	0	0	0	0	0		0	0	0	0	0	0		0	0	0	0	0	0
0	0	0	0	0	0	0		0	0	0	0	0	0		0	0	0	0	0	0		0	0	0	0	0	0
0	0	0	0	0	0	0		0	0	0	0	0	0		0	0	0	0	0	0		0	0	0	0	0	0
0	0	0	0	0	0	0		0	0	0	0	0	0		0	0	0	0	0	0		0	0	0	0	0	0
0	0	0	0	0	0	0		0	0	0	0	0	0		0	0	0	0	0	0		0	0	0	0	0	0
0	0	0	0	0	0	0		0	0	0	0	0	0		0	0	0	0	0	0		0	0	0	0	0	0
0	0	0	0	0	0	0		0	0	0	0	0	0		0	0	0	0	0	0		0	0	0	0	0	0
0	0	0	0	0	0	0		0	0	0	0	0	0		0	0	0	0	0	0		0	0	0	0	0	0
0	0	0	0	0	0	0		0	0	0	0	0	0		0	0	0	0	0	0		0	0	0	0	0	0
0	0	0	0	0	0	0		0	0	0	0	0	0		0	0	0	0	0	0		0	0	0	0	0	0
0	0	0	0	0	0	0		0	0	0	0	0	0		0	0	0	0	0	0		0	0	0	0	0	0
0	0	0	0	0	0	0		0	0	0	0	0	0		0	0	0	0	0	0		0	0	0	0	0	0
0	0	0	0	0	0	0		0	0	0	0	0	0		0	0	0	0	0	0		0	0	0	0	0	0
0	0	0	0	0	0	0		0	0	0	0	0	0		0	0	0	0	0	0		0	0	0	0	0	0
0	0	0	0	0	0	0		0	0	0	0	0	0		0	0	0	0	0	0		0	0	0	0	0	0
0	0	0	0	0	0	0		0	0	0	0	0	0		0	0	0	0	0	0		0	0	0	0	0	0
0	0	0	0	0	0	0		0	0	0	0	0	0		0	0	0	0	0	0		0	0	0	0	0	0
0	0	0	0	0	0	0		0	0	0	0	0	0		0	0	0	0	0	0		0	0	0	0	0	0
0	0	0	0	0	0	0		0	0	0	0	0	0		0	0	0	0	0	0		0	0	0	0	0	0
0	0	0	0	0	0	0		0	0	0	0	0	0		0	0	0	0	0	0		0	0	0	0	0	0
0	0	0	0	0	0	0		0	0	0	0	0	0		0	0	0	0	0	0		0	0	0	0	0	0
0	0	0	0	0	0	0		0	0	0	0	0	0		0	0	0	0	0	0		0	0	0	0	0	0
0	0	0	0	0	0	0		0	0	0	0	0	0		0	0	0	0	0	0		0	0	0	0	0	0
0	0	0	0	0	0	0		0	0	0	0	0	0		0	0	0	0	0	0		0	0	0	0	0	0
0	0	0	0	0	0	0		0	0	0	0	0	0		0	0	0	0	0	0		0	0	0	0	0	0
0	0	0	0	0	0	0		0	0	0	0	0	0		0	0	0	0	0	0		0	0	0	0	0	0
0	0	0	0	0	0	0		0	0	0	0	0	0		0	0	0	0	0	0		0	0	0	0	0	0
0	0	0	0	0	0	0		0	0	0	0	0	0		0	0	0	0	0	0		0	0	0	0	0	0
0	0	0	0	0	0	0		0	0	0	0	0	0		0	0	0	0	0	0		0	0	0	0	0	0
0	0	0	0	0	0	0		0	0	0	0	0	0		0	0	0	0	0	0		0	0	0	0	0	0
0	0	0	0	0	0	0		0	0	0	0	0	0		0	0	0	0	0	0		0	0	0	0	0	0
0	0	0	0	0	0	0		0	0	0	0	0	0		0	0	0	0	0	0		0	0	0	0	0	0
0	0	0	0	0	0	0		0	0	0	0	0	0		0	0	0	0	0	0		0	0	0	0	0	0
0	0	0	0	0	0	0		0	0	0	0	0	0		0	0	0	0	0	0		0	0	0	0	0	0
0	0	0	0	0	0	0		0	0	0	0	0	0		0	0	0	0	0	0		0	0	0	0	0	0
0	0	0	0	0	0	0		0	0	0	0	0	0		0	0	0	0	0	0		0	0	0	0	0	0
0	0	0	0	0	0	0		0	0	0	0	0	0		0	0	0	0	0	0		0	0	0	0	0	0
0	0	0	0	0	0	0		0	0	0	0	0	0		0	0	0	0	0	0		0	0	0	0	0	0
0	0	0	0	0	0	0		0	0	0	0	0	0		0	0	0	0	0	0		0	0	0	0	0	0
0	0	0	0	0	0	0		0	0	0	0	0	0		0	0	0	0	0	0		0	0	0	0	0	0
0	0	0	0	0	0	0		0	0	0	0	0	0		0	0	0	0	0	0		0	0	0	0	0	0
0	0	0	0	0	0	0		0	0	0	0	0	0		0	0	0	0	0	0		0	0	0	0	0	0
0	0	0	0	0	0	0		0	0	0	0	0	0		0	0	0	0	0	0		0	0	0	0	0	0
0	0	0	0	0	0	0		0	0	0	0	0	0		0	0	0	0	0	0		0	0	0	0	0	0
0	0	0	0	0	0	0		0	0	0	0	0	0		0	0	0	0	0	0		0	0	0	0	0	0
0	0	0	0	0	0	0		0	0	0	0	0	0		0	0	0	0	0	0		0	0	0	0	0	0
0	0	0	0	0	0	0		0	0	0	0	0	0		0	0	0	0	0	0		0	0	0	0	0	0
0	0	0	0	0	0	0		0	0	0	0	0	0		0	0	0	0	0	0		0	0	0	0	0	0
0	0	0	0	0	0	0		0	0	0	0	0	0		0	0	0	0	0	0		0	0	0	0	0	0
0	0	0	0	0	0	0		0	0	0	0	0	0		0	0	0	0	0	0		0	0	0	0	0	0
0	0	0	0	0	0	0		0	0	0	0	0	0		0	0	0	0	0	0		0	0	0	0	0	0
0	0	0	0	0	0	0		0	0	0	0	0	0		0	0	0	0	0	0		0	0	0	0	0	0
0	0	0	0	0	0	0		0	0	0	0	0	0		0	0	0	0	0	0		0	0	0	0	0	0
0	0	0	0	0	0	0		0	0	0	0	0	0		0	0	0	0	0	0		0	0	0	0	0	0
0	0	0	0	0	0	0		0	0	0	0	0	0		0	0	0	0	0	0		0	0	0	0	0	0
0	0	0	0	0	0	0		0	0	0	0	0	0		0	0	0	0	0	0		0	0	0	0	0	0
0	0	0	0	0	0	0		0	0	0	0	0	0		0	0	0	0	0	0		0	0	0	0	0	0
0	0	0	0	0	0	0		0	0	0	0	0	0		0	0	0	0	0	0		0	0	0	0	0	0
0	0	0	0	0	0	0		0	0	0	0	0	0		0	0	0	0	0	0		0	0	0	0	0	0
0	0	0	0	0	0	0		0	0	0	0	0	0		0	0	0	0	0	0		0	0	0	0	0	0
0	0	0	0	0	0	0		0	0	0	0	0	0		0	0	0	0	0	0		0	0	0	0	0	0
0	0	0	0	0	0	0		0	0	0	0	0	0		0	0	0	0	0	0		0	0	0	0	0	0
0	0	0	0	0	0	0		0	0	0	0	0	0		0	0	0	0	0	0		0	0	0	0	0	0
0	0	0	0	0	0	0		0	0	0	0	0	0		0	0	0	0	0	0		0	0	0	0	0	0
0	0	0	0	0	0	0		0	0	0	0	0	0		0	0	0	0	0	0		0	0	0	0	0	0
0	0	0	0	0	0	0		0	0	0	0	0	0		0	0	0	0	0	0		0	0	0	0	0	0
0	0	0	0	0	0	0		0	0	0	0	0	0		0	0	0	0	0	0		0	0	0	0	0	0
0	0	0	0	0	0	0		0	0	0	0	0	0		0	0	0	0	0	0		0	0	0	0	0	0
0	0	0	0	0	0	0		0	0	0	0	0	0		0	0	0	0	0	0		0	0	0	0	0	0
0	0	0	0	0	0	0		0	0	0	0	0	0		0	0	0	0	0	0		0	0	0	0	0	0
0	0	0	0	0	0	0		0	0	0	0	0	0		0	0	0	0	0	0		0	0	0	0	0	0
0	0	0	0	0	0	0		0	0	0	0	0	0		0	0	0	0	0	0		0	0	0	0	0	0
0	0	0	0	0	0	0		0	0	0	0	0	0		0	0	0	0	0	0		0	0	0	0	0	0
0	0	0	0	0	0	0		0	0	0	0	0	0		0	0	0	0	0	0		0	0	0	0	0	0
0	0	0	0	0	0	0		0	0	0	0	0	0		0	0	0	0	0	0		0	0	0	0	0	0
0	0	0	0	0	0	0		0	0	0	0	0	0		0	0	0	0	0	0		0	0	0	0	0	0
0	0	0	0	0	0	0		0	0	0	0	0	0		0	0	0	0	0	0		0	0	0	0	0	0
0	0	0	0	0	0	0		0	0	0	0	0	0		0	0	0	0	0	0		0	0	0	0	0	0
0	0	0	0	0	0	0		0	0	0	0	0	0		0	0	0	0	0	0		0	0	0	0	0	0
0	0	0	0	0	0	0		0	0	0	0	0	0		0	0	0	0	0	0		0	0	0	0	0	0
0	0	0	0	0	0	0		0	0	0	0	0	0		0	0	0	0	0	0		0	0	0	0	0	0
0	0	0	0	0	0	0		0	0	0	0	0	0		0	0	0	0	0	0		0	0	0	0	0	0
0	0	0	0	0	0	0		0	0	0	0	0	0		0	0	0	0	0	0		0	0	0	0	0	0
0	0	0	0	0	0	0		0	0	0	0	0	0		0	0	0	0	0	0		0	0	0	0	0	0
0	0	0	0	0	0	0		0	0	0	0	0	0		0	0	0	0	0	0		0	0	0	0	0	0
0	0	0	0	0	0	0		0	0	0	0	0	0		0	0	0	0	0	0		0	0	0	0	0	0
0	0	0	0	0	0	0		0	0	0	0	0	0		0	0	0	0	0	0		0	0	0	0	0	0
0	0	0	0	0	0	0		0	0	0	0	0	0		0	0	0	0	0	0		0	0	0	0	0	0
0	0	0	0	0	0	0		0	0	0	0	0	0		0	0	0	0	0	0		0	0	0	0	0	0
0	0	0	0	0	0	0		0	0	0	0	0	0		0	0	0	0	0	0		0	0	0	0	0	0
0	0	0	0	0	0	0		0	0	0	0	0	0		0	0	0	0	0	0		0	0	0	0	0	0
0	0	0	0	0	0	0		0	0	0	0	0	0		0	0	0	0	0	0		0	0	0	0	0	0
0	0	0	0	0	0	0		0	0	0	0	0	0		0	0	0	0	0	0		0	0	0	0	0	0
0	0	0	0	0	0	0		0	0	0	0	0	0		0	0	0	0	0	0		0	0	0	0	0	0
0	0	0	0	0	0	0		0	0	0	0	0	0		0	0	0	0	0	0		0	0	0	0	0	0
0	0	0	0	0	0	0		0	0	0	0	0	0		0	0	0	0	0	0		0	0	0	0	0	0
0	0	0	0	0	0	0		0	0	0	0	0	0		0	0	0	0	0	0		0	0	0	0	0	0
0	0	0	0	0	0	0		0	0	0	0	0	0		0	0	0	0	0	0		0	0	0	0	0	0
0	0	0	0	0	0	0		0	0	0	0	0	0		0	0	0	0	0	0		0	0	0	0	0	0
0	0	0	0	0	0	0		0	0	0	0	0	0		0	0	0	0	0	0		0	0	0	0	0	0
0	0	0	0	0	0	0		0	0	0	0	0	0		0	0	0	0	0	0		0	0	0	0	0	0
0	0	0	0	0	0	0		0	0	0	0	0	0		0	0	0	0	0	0		0	0	0	0	0	0
0	0	0	0	0	0	0		0	0	0	0	0	0		0	0	0	0	0	0		0	0	0	0	0	0
0	0	0	0	0	0	0		0	0	0	0	0	0		0	0	0	0	0	0		0	0	0	0	0	0
0	0	0	0	0	0	0		0	0	0	0	0	0		0	0	0	0	0	0		0	0	0	0	0	0
0	0	0	0	0	0	0		0	0	0	0	0	0		0	0	0	0	0	0		0	0	0	0	0	0
0	0	0	0	0	0	0		0	0	0	0	0	0		0	0	0	0	0	0		0	0	0	0	0	0
0	0	0	0	0	0	0		0	0	0	0	0	0		0	0	0	0	0	0		0	0	0	0	0	0
0	0	0	0	0	0	0		0	0	0	0	0	0		0	0	0	0	0	0		0	0	0	0	0	0
0	0	0	0	0	0	0		0	0	0	0	0	0		0	0	0	0	0	0		0	0	0	0	0	0
0	0	0	0	0	0	0		0	0	0	0	0	0		0	0	0	0	0	0		0	0	0	0	0	0
0	0	0	0	0	0	0		0	0	0	0	0	0		0	0	0	0	0	0		0	0	0	0	0	0
0	0	0	0	0	0	0		0	0	0	0	0	0		0	0	0	0	0	0		0	0	0	0	0	0
0	0	0	0	0	0	0		0	0	0	0	0	0		0	0	0	0	0	0		0	0	0	0	0	0
0	0	0	0	0	0	0		0	0	0	0	0	0		0	0	0	0	0	0		0	0	0	0	0	0
0	0	0	0	0	0	0		0	0	0	0	0	0		0	0	0	0	0	0		0	0	0	0	0	0
0	0	0	0	0	0	0		0	0	0	0	0	0		0	0	0	0	0	0		0	0	0	0	0	0
0	0	0	0	0	0	0		0	0	0	0	0	0		0	0	0	0	0	0		0	0	0	0	0	0
0	0	0	0	0	0	0		0	0	0	0	0	0		0	0	0	0	0	0		0	0	0	0	0	0
0	0	0	0	0	0	0		0	0	0	0	0	0		0	0	0	0	0	0		0	0	0	0	0	0
0	0	0	0	0	0	0		0	0	0	0	0	0		0	0	0	0	0	0		0	0	0	0	0	0
0	0	0	0	0	0	0		0	0	0	0	0	0		0	0	0	0	0	0		0	0	0	0	0	0
0	0	0	0	0	0	0		0	0	0	0	0	0		0	0	0	0	0	0		0	0	0	0	0	0
0	0	0	0	0	0	0		0	0	0	0	0	0		0	0	0	0	0	0		0	0	0	0	0	0
0	0	0	0	0	0	0		0	0	0	0	0	0		0	0	0	0	0	0		0	0	0	0	0	0
0	0	0	0	0	0	0		0	0	0	0	0	0		0	0	0	0	0	0		0	0	0	0	0	0
0	0	0	0	0	0	0		0	0	0	0	0	0		0	0	0	0	0	0		0	0	0	0	0	0
0	0	0	0	0	0	0		0	0	0	0	0	0		0	0	0	0	0	0		0	0	0	0	0	0
0	0	0	0	0	0	0		0	0	0	0	0	0		0	0	0	0	0	0		0	0	0	0	0	0
0	0	0	0	0	0	0		0	0	0	0	0	0		0	0	0	0	0	0		0	0	0	0	0	0
0	0	0	0	0	0	0		0	0	0	0	0	0		0	0	0	0	0	0		0	0	0	0	0	0
0	0	0	0	0	0	0		0	0	0	0	0	0		0	0	0	0	0	0		0	0	0	0	0	0
0	0	0	0	0	0	0		0	0	0	0	0	0		0	0	0	0	0	0		0	0	0	0	0	0
0	0	0	0	0	0	0		0	0	0	0	0	0		0	0	0	0	0	0		0	0	0	0	0	0
0	0	0	0	0	0	0		0	0	0	0	0	0		0	0	0	0	0	0		0	0	0	0	0	0
0	0	0	0	0	0	0		0	0	0	0	0	0		0	0	0	0	0	0		0	0	0	0	0	0
0	0	0	0	0	0	0		0	0	0	0	0	0		0	0	0	0	0	0		0	0	0	0	0	0
0	0	0	0	0	0	0		0	0	0	0	0	0		0	0	0	0	0	0		0	0	0	0	0	0
0	0	0	0	0	0	0		0	0	0	0	0	0		0	0	0	0	0	0		0	0	0	0	0	0
0	0	0	0	0	0	0		0	0	0	0	0	0		0	0	0	0	0	0		0	0	0	0	0	0
0	0	0	0	0	0	0		0	0	0	0	0	0		0	0	0	0	0	0		0	0	0	0	0	0
0	0	0	0	0	0	0		0	0	0	0	0	0		0	0	0	0	0	0		0	0	0	0	0	0
0	0	0	0	0	0	0		0	0	0	0	0	0		0	0	0	0	0	0		0	0	0	0	0	0
0	0	0	0	0	0	0		0	0	0	0	0	0		0	0	0	0	0	0		0	0	0	0	0	0
0	0	0	0	0	0	0		0	0	0	0	0	0		0	0	0	0	0	0		0	0	0	0	0	0
0	0	0	0	0	0	0		0	0	0	0	0	0		0	0	0	0	0	0		0	0	0	0	0	0
0	0	0	0	0	0	0		0	0	0	0	0	0		0	0	0	0	0	0		0	0	0	0	0	0
0	0	0	0	0	0	0		0	0	0	0	0	0		0	0	0	0	0	0		0	0	0	0	0	0
0	0	0	0	0	0	0		0	0	0	0	0	0		0	0	0	0	0	0		0	0	0	0	0	0
0	0	0	0	0	0	0		0	0	0	0	0	0		0	0	0	0	0	0		0	0	0	0	0	0
0	0	0	0	0	0	0		0	0	0	0	0	0		0	0	0	0	0	0		0	0	0	0	0	0
0	0	0	0	0	0	0		0	0	0	0	0	0		0	0	0	0	0	0		0	0	0	0	0	0
0	0	0	0	0	0	0		0	0	0	0	0	0		0	0	0	0	0	0		0	0	0	0	0	0
0	0	0	0	0	0	0		0	0	0	0	0	0		0	0	0	0	0	0		0	0	0	0	0	0
0	0	0	0	0	0	0		0	0	0	0	0	0		0	0	0	0	0	0		0	0	0	0	0	0
0	0	0	0	0	0	0		0	0	0	0	0	0		0	0	0	0	0	0		0	0	0	0	0	0
0	0	0	0	0	0	0		0	0	0	0	0	0		0	0	0	0	0	0		0	0	0	0	0	0
0	0	0	0	0	0	0		0	0	0	0	0	0		0	0	0	0	0	0		0	0	0	0	0	0
0	0	0	0	0	0	0		0	0	0	0	0	0		0	0	0	0	0	0		0	0	0	0	0	0
0	0	0	0	0	0	0		0	0	0	0	0	0		0	0	0	0	0	0		0	0	0	0	0	0
0	0	0	0	0	0	0		0	0	0	0	0	0		0	0	0	0	0	0		0	0	0	0	0	0
0	0	0	0	0	0	0		0	0	0	0	0	0		0	0	0	0	0	0		0	0	0	0	0	0
0	0	0	0	0	0	0		0	0	0	0	0	0		0	0	0	0	0	0		0	0	0	0	0	0
0	0	0	0	0	0	0		0	0	0	0	0	0		0	0	0	0	0	0		0	0	0	0	0	0
0	0	0	0	0	0	0		0	0	0	0	0	0		0	0	0	0	0	0		0	0	0	0	0	0
0	0	0	0	0	0	0		0	0	0	0	0	0		0	0	0	0	0	0		0	0	0	0	0	0
0	0	0	0	0	0	0		0	0	0	0	0	0		0	0	0	0	0	0		0	0	0	0	0	0
0	0	0	0	0	0	0		0	0	0	0	0	0		0	0	0	0	0	0		0	0	0	0	0	0
0	0	0	0	0	0	0		0	0	0	0	0	0		0	0	0	0	0	0		0	0	0	0	0	0

## Sheet: Data corrected cropped
X	L1A1	L1A2	L1A3	L1A4	L1A5	L1A6		L2A1	L2A2	L2A3	L2A4	L2A5	L2A6		L3A1	L3A2	L3A3	L3A4	L3A5	L3A6		L4A1	L4A2	L4A3	L4A4	L4A5	L4A6
-4.5	0.6	0.64	2.24	2.27	2.43	0		2.54	0.07	0.17	-1.91	-1.02	0		1.08	2.58	1.68	1.16	0.54	0		4.13	5.69	3.78	4.22	2.62	0
-3.6	1.54	1.01	1.36	-0.29	-4.24	0		-1.54	2.52	1.69	0.92	0.96	0		-2.07	0.49	-0.93	-1.19	-0.14	0		0.31	0.64	-0.43	0.85	2.14	0
-2.7	-0.89	1.11	-0.82	1.17	-0.84	0		0.32	-0.89	-1.33	1.88	-0.19	0		-2.55	-1.29	-0.47	0.9	-2.5	0		-3.61	-3.29	-2.96	-3.12	0.01	0
-1.8	-2.19	-3.17	-0.47	-1.92	-0.27	0		0.15	-0.08	-0.26	-0.02	-0.59	0		-1.52	-4.43	-1.99	-2.45	-3.13	0		0.69	-1.22	-0.15	-1.46	-2.16	0
-0.9	4.11	0.98	1.85	-0.04	2.5	0		2.05	1	-2.28	1.21	1.53	0		0.84	1.38	-0.63	-0.89	1.61	0		1.16	-0.59	0.01	-1.77	-0.01	0
0	-1.06	2.12	1.86	-2.09	0.38	0		-3.96	-1.19	-0.97	-2.12	-0.62	0		-5.09	0.1	-2.46	0.14	-3.66	0		-0.25	2.94	1.22	1.87	1.46	0
0.9	4.08	-1.05	1.78	1.27	1.81	0		1.39	-0.04	-1.48	1.29	1.46	0		0.24	0.16	0.6	-0.27	-0.75	0		-0.54	-0.62	-0.71	-0.96	0.5	0
1.8	3.03	0.51	4.55	0.46	-2.47	0		0.33	-0.02	-0.12	-1.9	-1.36	0		0.07	1.35	1.93	1.3	0.19	0		-0.49	-2.03	0.41	1.04	-1.83	0
2.7	0.33	0.89	0.37	-1.58	-2.57	0		-0.19	0.06	0.1	-2.43	-0.6	0		-2.06	-2.58	-2.05	-0.28	-3.01	0		-0.87	-1.1	-1.66	-1	0.36	0
3.6	-0.94	-4.28	0.09	-2.71	-0.44	0		-3.97	-4.14	-0.17	-1.28	-1.92	0		-1.61	-3.28	-0.83	-1.83	-2.61	0		0.13	1.55	1.4	2.3	-0.17	0
4.5	2.01	-1.08	-0.11	1.07	1.28	0		-0.16	-0.1	2.37	-0.98	2.71	0		-4.03	-3.31	-0.65	-4.19	-1.04	0		-2.67	0.86	-1.48	-0.55	-1.22	0
5.4	-2.98	-3.29	0.06	-4.56	-0.83	0		-1.06	0.41	1.87	-0.45	1.5	0		-2.54	-2.14	-0.95	-1.52	-1.99	0		0.81	0.52	-0.18	1.31	-0.46	0
6.3	-1.48	-0.9	-1.5	-0.73	0.18	0		-1.51	-0.61	0.55	-1.83	-0.42	0		-1.23	-0.87	1.65	-0.84	1.5	0		0.08	-0.19	0.7	-0.9	-1.25	0
7.2	1.29	-0.27	-0.29	-0.31	-2.24	0		1.16	-1.75	-1.29	0.81	0.34	0		-3	-0.82	-1.22	0.32	-2.88	0		4.81	1.6	1.4	2.56	2.29	0
8.1	0.63	-1.99	1.86	-1.7	2.04	0		-5.26	-1.63	-1.79	-1.46	1.14	0		-6.3	-3.53	-3.39	-2.5	-3.48	0		-6.91	-4.62	-3.72	-1.47	-4.84	0
9	-4.26	-5.67	-3.96	-3.96	-5.44	0		-3.88	-3.22	-3.5	-4.25	-2.35	0		-1.59	-1.83	-3.12	0.16	-3.23	0		-7.77	-3.22	-2.84	-0.75	-5.83	0
9.9	-2.76	-5.43	-3.94	-3.05	-8.2	0		-3.18	-1.36	-4.7	-4.28	-6.31	0		-2.42	-2.05	-1.06	-1.98	-4.05	0		-7.3	-1.58	-3.72	0.01	-7.8	0
10.8	-0.41	0.21	-1.64	2.65	-7.63	0		-3.06	0.11	-2.52	-2.36	-3.26	0		-2.27	-2.46	-1.9	-4.24	-5.4	0		-6.11	-0.52	-5.3	-0.76	-11.22	0
11.7	-0.93	-3.6	0.93	0.63	-11.24	0		-0.64	-0.26	1.36	0.7	-5.02	0		-4.54	-2.79	-2.37	-3.36	-9.8	0		-9.63	-4.35	-5.34	-3.4	-15.91	0
12.6	1.6	-2.61	-1.23	-0.08	-11.07	0		1.37	-1.02	-3.58	-0.39	-6.4	0		-0.11	-0.84	-1.77	4.18	-5.21	0		-3.83	1.08	-0.37	3.64	-10.42	0
13.5	-4.91	-4.26	-1.89	-0.05	-16.12	0		-2.38	1.63	-2.99	-2.56	-7.45	0		-1.33	0.61	-5.32	1.42	-8.3	0		-5.92	-4.18	-4.32	-0.12	-11.77	0
14.4	1.1	-2.92	-3.29	-2.23	-13.37	0		0.74	2.75	-0.71	2.38	-4.73	0		-0.92	2.56	-0.26	2.11	-5.79	0		-5.72	-3.7	-4.34	-2.45	-11.52	0
15.3	0.32	-0.41	-0.21	2.52	-13.26	0		1.35	0.71	-1.27	0.45	-4.7	0		2.27	-0.08	-2.19	1.33	-4.84	0		-5.82	-1.69	-3.07	-0.03	-12.79	0
16.2	-3.21	-5.57	-1.25	-0.79	-14.42	0		-1.71	-0.19	-1.82	-1.15	-8.36	0		-1.41	-0.83	-2.05	0.17	-6.63	0		-8.77	-3.62	-3.83	-0.71	-13.58	0
17.1	-0.53	-0.8	2.33	-0.39	-12.64	0		-4.3	-0.95	-3	-2.38	-8.43	0		-5.29	-0.37	-3.39	0.61	-10.28	0		-6.91	0.12	-1.52	5.22	-11.56	0
18	0.41	-1.7	2.07	1.36	-14.06	0		-0.91	2.33	-2.89	1.17	-8.79	0		-1.24	0.91	-2.2	4.11	-11.25	0		-7.17	-3.16	-4.3	0.28	-14.02	0
18.9	-0.14	-4.7	0.16	-0.5	-15.44	0		-0.62	-2.63	-3.1	-2.3	-8.7	0		-2.66	-2.42	-3.23	-3.42	-10.03	0		-5.67	-0.93	-2.77	0.58	-13.3	0
19.8	1.31	-0.57	1.57	1.46	-14.09	0		-1.32	0.02	-2.62	0.57	-8.49	0		0.35	1.55	1.19	0.43	-9.45	0		-8.17	-3.29	-3.43	-3.81	-17.61	0
20.7	-2.16	-2.81	-0.13	-1.35	-11.9	0		-2.81	-1.94	-1.51	-2.6	-7.83	0		-2.53	-2.59	-2.95	-2.29	-10.58	0		-4.79	0.5	-1.3	0.14	-13.93	0
21.6	0.15	-2.36	1.97	1.84	-15.48	0		-1.72	0.59	-1.7	0.58	-5.95	0		-0.28	2.1	-0.67	0.34	-8.74	0		-6.09	0.26	-3.36	-0.85	-14.18	0
22.5	-3.68	-4.55	-3.57	-3.34	-14.96	0		-1.68	-2.01	-3.82	-1.85	-7.01	0		0.46	2	-1.41	1.49	-6.77	0		-7.96	-4.69	-2.54	-1.45	-15.73	0
23.4	-1.42	-4.5	-2.61	-2.1	-13.17	0		-2.94	-2.48	-3.8	-4.99	-10.29	0		-1.35	-1.88	-0.91	-0.64	-9.8	0		-10.93	-4.81	-2.76	-1.73	-17.71	0
24.3	0.1	-0.68	-0.21	2.04	-14.48	0		-0.11	-0.7	-0.17	0.09	-5.02	0		-1.27	0.99	0.28	-0.84	-7.88	0		-4.3	-0.4	0.65	1.3	-11.75	0
25.2	-2.09	-2.81	-1.85	-2	-15.11	0		-0.95	0.18	-1.17	-3.51	-6.4	0		-0.98	-0.03	-1.2	-1.56	-6.67	0		-6.28	-2.36	-2.64	-1.08	-13.64	0
26.1	-0.97	-0.31	4.66	2.05	-12.67	0		-0.13	3.1	-0.24	-0.44	-4.76	0		-0.06	1.64	1.3	0.65	-8.21	0		-7.16	-2.65	-1.77	0.15	-13.7	0
27	-0.21	-2.8	0.11	-0.04	-15.05	0		0.17	-2.26	-1	-0.02	-6.91	0		0.34	1.19	-3.55	-0.5	-7.55	0		-9.94	-4.66	-8.57	-3.22	-15.38	0
27.9	-0.52	-0.97	0.14	0.04	-14.76	0		-3.74	2.09	-5.62	-5.34	-8.01	0		0.57	3.66	-0.75	1.38	-4.25	0		-7.61	-3.03	-5.18	-2.13	-13.89	0
28.8	-3.29	-1.69	-2.23	-0.76	-14.79	0		-2.22	1.43	-3.77	-1.35	-9.75	0		-0.72	1.94	-1.13	-0.48	-10.11	0		-6.06	-1.19	-1.05	0.22	-14.71	0
29.7	-2.37	-2.4	-1.82	1.85	-10.43	0		-1.19	-0.16	-2.03	-1.68	-6.05	0		0.22	0.4	-2.52	-2.11	-7.31	0		-4.38	-1.12	-1.8	-1.69	-10.79	0
30.6	-1.85	-2.35	-1.45	0.26	-12.77	0		-1.25	-0.69	-2.76	-3.05	-7.79	0		2.39	1.99	0.18	0.66	-6.79	0		-7.18	-1.84	-3.43	-1.56	-11.95	0
31.5	-3.72	-6.33	-2.99	-3.46	-16.05	0		-1.5	-4.32	-0.38	-3.92	-8.5	0		-1.38	-0.63	0.25	-1.34	-6.66	0		-7.87	-2.11	-4.37	-2.44	-13.99	0
32.4	-2.81	-3.53	1.04	-3.63	-14.96	0		-6	-2.61	-3.5	-5.43	-10.84	0		-1.9	0.49	-0.2	0.39	-6.76	0		-5.32	-2.43	-3.19	-2.2	-11.67	0
33.3	-1.53	-6.49	-0.57	-2.56	-14.72	0		-0.31	1.5	-0.87	-0.75	-6.95	0		2.42	3.79	-0.29	2.58	-9.8	0		-8.04	-4.91	-4.51	1.12	-15.39	0
34.2	1.95	-2.38	-0.31	-1.94	-12.38	0		-5.53	-2.93	-3.59	-6.68	-8.12	0		-0.49	0.26	2.16	-0.9	-8.44	0		-9.21	-5.45	-3.78	-1.48	-15.51	0
35.1	-2.23	-2.98	-1.86	-3.73	-13.59	0		0.68	1.17	0.72	-3.1	-2.4	0		0.94	0.34	-1.29	-0.59	-2.38	0		-9.38	-3.74	-4.89	-2.42	-15.79	0
36	-3.93	-6.28	-6.05	-4.37	-20.03	0		-2.31	-2.3	-6.3	-5.11	-10.34	0		1.04	5	1.08	0.32	-3.39	0		-9.23	-4.84	-5.23	-2.87	-14.78	0
36.9	-1.36	0.75	0.16	2.26	-12.12	0		1.35	3.97	1.59	2.46	-4.56	0		-2.66	-0.04	-1.62	-0.82	-10.12	0		-8.89	-5.08	-6.14	-2.73	-16.92	0
37.8	-2.69	-3.56	0.03	-3.75	-16.43	0		-2.15	0.39	-0.1	-2.48	-8.64	0		0.15	0.67	0.42	1.31	-5.51	0		-7.61	-5.94	-3.94	-3.88	-14.75	0
38.7	-0.56	-5.33	0.11	-1.15	-15.4	0		0.87	-2.36	-1.11	-3.31	-9.49	0		2.29	1.11	0.36	-0.66	-6.09	0		-7.53	-0.75	-1.11	-0.61	-13.19	0
39.6	0.45	-1.03	-1.7	-2.35	-15.33	0		-0.26	3.57	-0.74	0.43	-6.7	0		-1.83	-0.61	-0.68	-0.51	-7.64	0		-8.98	-4.28	-2.59	-0.48	-14.57	0
40.5	-0.35	-0.38	2.13	1.57	-9.77	0		-1.18	0.47	-1.39	0.12	-2.65	0		1.86	1.21	0.43	2.44	-7.03	0		-6.73	0.46	-2.87	0.18	-12.54	0
41.4	-2.42	-6.36	-0.55	-2.84	-16.89	0		-0.94	-0.02	-2.36	-2.81	-6.45	0		-0.85	0.89	-1.11	1.93	-6.8	0		-6.58	-3.45	-2.44	-0.66	-14.31	0
42.3	-6.92	-6.37	-2.77	-5.56	-16.96	0		-4.56	-4.28	-3.7	-2.42	-9.06	0		2.57	1.75	-1.9	-0.64	-9.12	0		-6.34	-3.94	-3.63	-4.93	-16.66	0
43.2	-0.91	-7.17	-1.66	-2	-17.83	0		-0.39	-3.24	-1.85	-2.21	-6.01	0		1.65	0	-0.55	1.99	-9.46	0		-9.55	-6.94	-6.68	-4.12	-20	0
44.1	-1.9	-0.85	-0.22	3.38	-12.81	0		-2.29	-0.5	-0.32	0.76	-7.81	0		-3.2	-2.87	-3.82	-1.92	-9.84	0		-6.39	-3.08	0.3	-1.27	-12.02	0
45	-4.31	-4.35	-1.14	0.81	-14.91	0		-0.62	1.43	-1.54	0.55	-4.8	0		0.28	2.46	-1.41	1.91	-7.72	0		-8.07	-1.64	-5.98	-0.79	-18.16	0
45.9	-0.93	-3.19	-2.28	-0.55	-11.46	0		-4.86	-3.47	-4.02	-3.26	-9.06	0		-1.58	-0.26	-4.58	-1.34	-13.42	0		-8.88	-1.59	-5.67	-4.06	-17.45	0
46.8	-3.77	-5.82	0.43	-3.83	-16.13	0		-0.87	-0.63	-0.54	-1.18	-6.1	0		0.87	-0.73	-0.42	1.07	-5.73	0		-11.61	-4.93	-3.95	-1.08	-14.26	0
47.7	-1.4	-6.95	-2.99	-4.2	-15.81	0		1.75	-1.25	-1.29	-2.05	-9.81	0		3.88	3.61	1.34	2.61	-6.07	0		-8.88	-1.84	-4.04	-1.77	-13.91	0
48.6	-2.5	-3.47	-0.39	0.33	-13.08	0		0.98	1.49	-1.68	0.78	-7.77	0		0.7	1.67	-0.23	0.49	-7.39	0		-9.74	-1.3	-1.46	-1.49	-16.97	0
49.5	-4.26	-5.97	-6.07	-6.64	-17.6	0		-2.91	-0.53	-2.87	-2.41	-8.87	0		1.62	3.46	1.77	1.58	-5.54	0		-6.48	-0.96	-2.58	-0.57	-12.96	0
50.4	-0.59	-1.1	-0.71	1.13	-11.27	0		-2.43	-3.73	-2.61	-3.93	-8.21	0		-1.94	2.45	-2.73	0.01	-8.27	0		-7.86	-0.39	-2.73	-0.87	-13	0
51.3	-2	-1.14	-1.65	-0.9	-16.5	0		-3.72	1.19	-4.37	-1.87	-7.17	0		-0.54	1.16	-1.03	1.72	-7.11	0		-10.09	-5.09	-6.08	-2.16	-15.42	0
52.2	-0.33	-2.22	-2.65	-0.77	-12.21	0		1.28	0.88	-1.04	-1.75	-8.77	0		0.23	1.02	-0.35	-0.35	-8.64	0		-10.26	-3.38	-3.99	-3.92	-16.33	0
53.1	-3.39	-4.11	-3.33	-4.08	-15.43	0		-2.9	-2.14	-2.5	-5.21	-8.09	0		-2.11	-2.64	-3.36	-4.16	-10.38	0		-12	-6.64	-8.73	-3.16	-16.58	0
54	0.08	-2.73	0.96	-4.73	-13.62	0		-0.89	-1.09	-1.05	-2.69	-6.92	0		2.28	0.42	1.97	0.62	-9.63	0		-8.12	-2.26	-2.43	-2.18	-15.94	0
54.9	-4.02	-4.32	0.67	-2.03	-12.03	0		-2.92	0.49	-2.13	-2.53	-7.51	0		2.23	5.45	0.44	0.95	-7.32	0		-8.47	-3.56	-3.89	-3.71	-13.54	0
55.8	-5.41	-4.56	-2.62	-7.09	-13.67	0		-3.87	-3.85	-5.3	-6.71	-9.77	0		-1.04	-2.94	-2.31	-2.48	-10.54	0		-8.97	-4.44	-1.82	-2.29	-16.9	0
56.7	-6.27	-5.81	-3.39	-4.46	-16.15	0		-2.21	-2.25	-1.34	-3.56	-7.44	0		3.56	3.81	3.42	2.09	-5.34	0		-9.71	-2.94	-4.76	-1.39	-14.88	0
57.6	-1.26	-5.67	0.3	-0.09	-13.78	0		-1.04	-0.31	0.1	0.44	-7.5	0		-2.57	-0.56	-2.89	-0.65	-10.44	0		-9.41	-5.14	-5.38	-1.49	-13.86	0
58.5	-5.43	-6.27	-0.6	-4.83	-15.04	0		0.43	-1.57	0.49	-0.52	-6.67	0		0.04	0.85	-2	2.49	-8.34	0		-12.27	-3.76	-6.12	-0.1	-15.41	0
59.4	-1.66	-5.59	-0.27	-4.7	-15.29	0		2.1	-0.88	-0.05	-2.47	-6.37	0		2.82	4.14	1.06	0.64	-4.61	0		-7.14	-1.91	-4.37	-1.48	-11.89	0
60.3	-5.26	-8.16	-3.53	-2.84	-15.25	0		-3.36	-3.27	-5.51	-5.2	-8.67	0		-0.42	0.21	-2.94	-2.8	-9.59	0		-9.27	-3.96	-6.95	-4.59	-16.06	0
61.2	-2.79	-3.63	-2.28	-2.54	-17.3	0		0.35	2.18	-0.23	-1.1	-6.39	0		0.46	2.26	-1.25	-1.03	-8.97	0		-13.56	-4.96	-6.35	-4.04	-17.08	0
62.1	-6.89	-7.81	-2.23	-3.69	-15.56	0		-2.84	-3.44	-2.71	-3.74	-9.12	0		1.79	2.81	-0.14	0.78	-6.98	0		-11.84	-5.67	-3.45	-5.06	-17.28	0
63	-2.64	-3.42	-0.71	-4	-13.13	0		-2.96	-2.92	-6.36	-5.09	-9.54	0		1.77	1.55	-1.44	1.23	-8.87	0		-8.71	-6.09	-2.77	-1.81	-14.48	0
63.9	-2.47	-4.43	-0.98	-1.32	-14.01	0		-1.18	-2.15	-2.42	0.29	-7.8	0		-2.09	-2.16	-4.97	-1.26	-9.87	0		-11.31	-3.27	-5.81	-2.71	-13.58	0
64.8	-5.28	-7.73	-7.77	-4.07	-18.34	0		-1.2	-2.16	-4.23	-3.25	-8.52	0		-0.12	-0.45	-1.65	-2.44	-8.04	0		-10.35	-4.13	-5.27	-1.03	-14.44	0
65.7	-1.29	-4.77	-2.24	-4.25	-17.62	0		-0.04	0.06	-3.43	-4.11	-10.96	0		2.2	2.01	-2.59	-1.13	-10	0		-9.66	-3.34	-3.77	-2.83	-17.57	0
66.6	-3.3	-7.07	-4.31	-4.13	-16.47	0		0.09	-0.76	-1.67	-4.33	-6.75	0		2.66	-0.17	-1.43	-0.34	-7.94	0		-9.77	-8.01	-5.65	-5.08	-16.85	0
67.5	2.41	1.5	3.42	1.3	-8.52	0		0.76	1.22	-0.95	-2.99	-3.83	0		0.14	0.02	-3.05	-3.56	-5.5	0		-6.16	-4.41	-3.06	-4.54	-14.43	0
68.4	0.78	-3.93	1.51	-2.77	-6.34	0		0.66	-2.3	-2.26	-3.31	-6.56	0		0.49	0.93	-1.56	-2.12	-5.08	0		-3.14	1.49	-0.02	-3.41	-9.49	0
69.3	0.4	1.16	0.9	-2.07	-5.78	0		2.27	-0.96	-0.25	-0.95	-1.09	0		3.42	-1.74	-0.14	1.08	-2.17	0		-4.9	1.45	-0.72	-1.03	-6.76	0
70.2	1.04	-1.1	-0.7	-2.37	-4.88	0		2.16	1.43	-1.09	-1.48	-0.55	0		1.86	3.73	0.42	1.28	-1.63	0		-4.27	2.3	-1.44	-0.82	-3.86	0
71.1	-2.61	-4.42	-2.43	-4.1	-2.7	0		0.24	0.35	-1.51	-2.61	-1.5	0		-1.28	0.68	0.95	-1.05	-3.46	0		-2.07	-1.01	-0.48	0.05	-4.48	0
72	-1.16	0.31	-0.19	-2.23	-2.41	0		1.8	1.01	1.75	-1.1	-2.65	0		-1.58	1.9	-0.73	-3.69	-4.13	0		-7	-2.46	-3.85	-2.03	-4.73	0
72.9	-2.49	-1.72	-0.23	-4.59	-5.11	0		1.54	-2.28	1.11	-3.09	-1.74	0		2.94	2.02	0.79	-0.75	-0.49	0		-2.89	-1.02	-0.23	-1.13	-1.24	0
73.8	-2.36	1.13	2.9	0.46	-1.29	0		1.11	2.68	0.66	0.53	1.38	0		4.28	4.22	0.28	1.31	1.46	0		-4.27	-2.39	-2.71	-3.86	-5.15	0
74.7	-0.4	-2.68	-1.46	-2.66	-0.99	0		0.09	-0.44	-3.55	-2.29	-0.52	0		-0.01	3.22	-1.35	-1.81	-1.57	0		-1.42	2.26	0.73	-1.1	-1.99	0
75.6	-2.97	-2.6	0.84	0.08	-1.92	0		-0.46	0.55	0.04	-2.44	-3.24	0		-3.61	-0.01	-3.66	-4.65	-3.69	0		-3.66	-2.42	-1.17	-2.94	-4.01	0
76.5	-2.43	-3.48	-3.63	-2.8	-1.53	0		-0.99	-3.61	-5.04	-4.28	-2.39	0		-1.46	-1.32	-3.63	-6.58	-4.7	0		-5.98	-2.67	-3.25	-5.8	-5.97	0
77.4	-2.69	-3.55	0.11	-0.78	-3.02	0		2.74	1.22	0.54	0.88	0.82	0		0.83	-0.05	-2.59	-0.03	-4.31	0		-3.41	0.19	-0.97	-2.49	-4.6	0
78.3	-3.87	0.47	2.06	-2.21	1.2	0		2.7	2.17	2.06	0.99	-0.01	0		2.72	2.36	0.65	-0.11	0.52	0		-3.25	-4.83	-2.61	-5.26	-5.73	0
79.2	-4.68	-4.22	0.57	-5.71	-4.09	0		1.55	2.06	1.86	-1.01	-0.21	0		-0.16	1.21	0.07	-1.74	-2.64	0		-4.03	-2.3	0.35	-4.12	-2.66	0
80.1	-1.92	-4.59	-0.98	-1.99	-4.28	0		1.9	-1.61	-2.02	-2.82	-1.01	0		-2.17	-1.32	-5.51	-4.98	-3.82	0		-3.54	-2.95	-1.5	-1.15	-3.11	0
81	-1.09	-1.17	-0.77	-3.99	-0.97	0		0.85	-0.96	-2.59	-3.4	-2.27	0		-2.17	-1.96	-1.85	-3.81	-3.19	0		-3.32	0.06	-0.35	-3.23	-1.82	0
81.9	-1.69	-3.95	-1.11	-0.83	-5.77	0		-2.26	-5.31	-5.51	-3.61	-6.18	0		-0.33	0.51	0.88	-1.65	-1.33	0		-3.52	-1.11	1.99	-2.04	-3.46	0
82.8	-6.19	-4.68	-2.78	-4.93	-5.71	0		-2.9	-2.24	-1.48	-1.02	-2.69	0		-1.11	-0.2	-1.61	0.69	-0.63	0		-2.43	-1.93	-0.91	1.15	0.1	0
83.7	0.94	-1.01	-1.09	-2.4	1.79	0		-0.77	-2.23	-3.83	-2.54	-1.52	0		0.91	0.13	-3.18	-0.11	1.59	0		-3.27	-1.48	-3.11	-3.12	-2.81	0
84.6	-1.76	-0.07	0.59	-2.6	0.51	0		1.73	3.9	2.07	1.93	4.26	0		1	3.18	1.01	-0.3	2.83	0		-4.07	-3.99	-1.53	-4.22	-3.35	0
85.5	-3.27	-2.19	-3.73	-3.12	-2.53	0		1.89	-0.75	2.06	-1.9	-1.17	0		-1.91	-1.76	-2.84	-4.08	-2.78	0		-1.86	1.62	0.68	-0.36	1.4	0
86.4	-2.71	-2.28	0.94	-4.29	-3.96	0		-1.66	0.61	-0.79	-2.93	-2.74	0		-1.89	1.29	-3.27	-3.22	-3.66	0		-5.81	-1.1	-2.79	-5.46	-5.05	0
87.3	-5.43	-1.36	-3.14	-4.75	-2.24	0		-3.75	-1.91	-3.91	-6.56	-2.74	0		-2.94	-1.12	-0.27	-2.56	-2.52	0		-2.8	-2.4	-2.57	-2.79	-3.59	0
88.2	-0.71	-2.63	-1.6	-1.26	-1.17	0		0.1	-0.71	-1.03	-0.66	-0.8	0		1	1.73	0.12	0.87	-0.37	0		-3.82	0.01	-1.84	0.91	-0.75	0
89.1	-2.6	-3.95	-0.86	-5.25	-2.85	0		-2.6	-2.75	-5.71	-3.87	-4.46	0		-1.04	0.98	1.12	0.28	-1.12	0		-4.3	-0.62	0.59	-2.93	-0.52	0
90	-2.33	-1.27	-2.11	-1.73	-1.96	0		1.17	0.55	-0.67	-2.69	2.51	0		-0.34	0.57	0.85	-2.8	0.06	0		-5.38	-3.86	-0.21	-4.96	-4.69	0
90.9	-5.07	-5.99	-2.56	-2.94	-4.74	0		1.11	-0.78	-2.3	-0.93	-0.87	0		4.54	6.89	1.4	-0.46	1.64	0		-1	3.01	1.17	-2.73	-1.28	0
91.8	-2.78	-3.67	-3.7	-4.83	-2.65	0		0.69	0.13	0.19	1.45	-1.49	0		0.86	2.32	1.01	-1.81	-0.28	0		-6.8	-3.2	-2.88	-4.09	-4.47	0
92.7	0.93	0.24	0.71	-1.15	0.66	0		0.93	-1.2	-0.43	-2.98	0.03	0		-1.8	-1.89	-3.17	-3.16	-3.4	0		-2.03	-0.94	2.07	0.49	-0.27	0
93.6	-5.05	-7.67	-3.64	-5.38	-6.57	0		1.63	-5.75	-4.76	-4.29	-3.12	0		1.53	-0.23	-1.08	-0.39	-2.69	0		-4.77	-5.46	-3.88	-3.86	-6.19	0
94.5	-2.78	-6.05	2.33	-1.87	0.52	0		-1.6	-0.33	0.44	-1.39	1.12	0		-0.61	0.94	-0.72	-2.29	-0.89	0		-5.19	-4.16	-0.97	-5.68	-4.09	0
95.4	-7.26	-6.2	-1.78	-7.94	-4.06	0		-1.92	-3.25	-3.87	-4.58	-3.69	0		-3.28	0.6	-2.05	-3.73	-1.25	0		-4.86	-0.49	-1.89	-2.5	-2.88	0
96.3	-2.68	-2.46	-3.24	-3.59	-1.04	0		0.89	-0.49	-2.59	-2.42	0.94	0		1.55	2.17	-1.49	-1.58	-0.71	0		-5.12	-1.88	-4.38	-5.87	-6.05	0
97.2	-4.59	-3.89	-2.61	-5.29	-3.08	0		-2.54	-2.37	-3.45	-3.68	-4.93	0		0.51	0.32	-1.91	-1.86	-2.15	0		-1.19	-0.14	0.49	-4.1	-3.53	0
98.1	-1.06	-2.59	2.53	-4.47	0.04	0		-0.44	-0.18	0.31	-3.42	-0.24	0		-0.62	-1.01	-2.18	-1.84	-2.91	0		-4.92	-1.7	-1.2	-6.79	-4.38	0
99	1.13	-0.54	2.39	-1.32	0.42	0		2.35	-0.59	-1.02	-0.76	1.02	0		-4.27	-6.43	-3.31	-2.36	-2.3	0		-6.85	-6.16	-3	-3.26	-2.18	0
99.9	-3.48	-4.09	-0.72	-5.39	-1.56	0		-0.88	-0.64	-3.22	-3.59	-1.44	0		3.5	1.96	0.56	-0.03	0.99	0		-1.78	0.63	-1.33	-0.77	-1.06	0
100.8	-4.12	-6.31	-2.45	-5.11	-4.51	0		-1.38	-1.54	-0.38	-4.49	-2.09	0		-0.32	0.07	-0.35	-0.14	-2.16	0		-2.91	-0.67	1.21	-0.99	-1.26	0
101.7	-1.81	-3.77	-2.44	-5.75	-5.44	0		6.51	2.96	3.06	1.71	-0.54	0		2.15	-0.02	-0.76	1.72	-3.43	0		-3.82	-2.61	-5.59	-2.12	-1.2	0
102.6	-2.66	-4.4	-0.6	-3.28	1.61	0		2.18	2.32	-0.03	-0.42	0.9	0		4.31	4.45	1.44	2.03	3.01	0		-1.07	-1.99	-0.7	-1.76	-1.27	0
103.5	-3.51	-4.62	2.44	-2.68	-0.91	0		-1.52	-1.49	-0.63	-3.01	0.46	0		0.52	1.31	-0.31	-0.08	-0.84	0		-4.34	-2.18	-2.88	-3.05	-1.49	0
104.4	-2.91	-2.83	0.35	-2.88	-1.7	0		0.23	-0.62	1.42	-4.65	-0.78	0		-0.41	0.64	0.47	-1.93	-2.38	0		-4.76	-1.34	-2.7	-3.94	-3.4	0
105.3	-2.89	-5.04	-2.99	-3.37	-6.51	0		0.81	-0.57	-2.34	0.77	-0.76	0		3.51	1.93	1.62	0.22	1.35	0		-3.59	1.98	0.15	-1.86	-0.62	0
106.2	-1.38	-1.85	0.94	-0.74	0.53	0		-0.61	-2.15	-1.06	-2.44	-0.85	0		-2.71	-1.16	-2.8	-2.09	-1.48	0		-7.75	-1.09	-2.84	-1.21	-2.92	0
107.1	-2.38	-2	3.16	-0.32	-0.79	0		1.28	-1.81	0.83	-3.82	-0.63	0		-0.8	0.46	-3.08	-6.71	-0.75	0		-7.04	-3.36	-1.37	-4.41	-3.64	0
108	0.78	-1.28	0.24	-2.16	1.08	0		-0.11	-0.85	-0.3	-3.69	-2.57	0		-2.9	-1.22	-0.14	-2.4	-3.86	0		-1.04	0.01	0.47	0.31	-0.53	0
108.9	-1.83	-2.73	0.52	-3.34	0.58	0		0.48	-0.82	0.12	-3.44	0.61	0		-1.65	-2.41	-0.9	-4.85	-1.76	0		-4.56	-2.51	-1.55	-3.65	-2.35	0
109.8	-2.18	-3.37	-2.5	-4.82	-2.95	0		-0.92	-0.85	-0.69	-4.92	-2.97	0		-1	-0.35	0.08	-4.23	-1.91	0		-1.64	0.36	0.45	0.11	0	0
110.7	-0.92	-3.5	0.5	-2.1	-1.96	0		-1.22	-2.45	-2.64	-3.61	-0.69	0		-1.31	-2.85	-3.3	-4.6	-2.13	0		-4.32	-1.76	-1.64	0.21	-1.46	0
111.6	-3.99	-0.76	-0.12	-4.05	-0.64	0		-3.58	-3.59	-1.29	-4.37	0.09	0		-2.26	-2.59	-0.27	-2.59	-1.85	0		-6.45	-2.33	0.58	-1.47	-0.89	0
112.5	-1.86	-0.44	0.67	-2.6	-2.79	0		-1.22	0.49	0.81	-2.77	-0.02	0		0.22	0.15	0.43	-2.95	1.37	0		-6.78	-1.33	-2.75	-4.89	-2.07	0
113.4	-2.11	-5.9	-1.15	-4.65	-2.21	0		1.51	-1.75	-0.15	-1.98	-0.98	0		0.83	-1.54	-1.04	-1.32	-1.47	0		-4.17	-2.39	-2.46	-0.61	-3.53	0
114.3	-1.84	-2.07	-0.55	-3.81	-1.71	0		0.28	0.88	-2.66	-8.91	-2.17	0		-0.64	0.54	-0.84	-6.52	-3.85	0		-4.03	0.65	3.31	-2.78	-0.74	0
115.2	-1.55	-2.7	0.35	-2.33	-1.2	0		0.85	0.1	0.96	-4.2	-0.52	0		-3.23	-0.58	-2.16	-7.38	-5.94	0		-5.66	-1.21	-0.16	-3.03	-3.37	0
116.1	-2.3	-2.52	-1.92	-4.14	-1.83	0		-2.12	-0.66	-2.55	-4.94	-1.05	0		-1.72	-1.6	-3.37	-3.68	-2.08	0		-3.27	-1.38	-0.42	-2.66	-1.71	0
117	-0.86	1.27	-0.39	-1.75	0.15	0		2.38	0.2	1.1	-3.96	-1.71	0		-1.32	-2.81	-0.27	-3.24	-2.87	0		-5.52	-2.99	-2.53	-3.44	-4.88	0
117.9	-1.61	-0.92	1.34	-2.36	2.22	0		-0.76	-2.57	-0.43	-2.57	0.31	0		-3.29	-4.48	-4.65	-3.5	-3.45	0		-7.54	-4.8	-2.92	-7.57	-3.61	0
118.8	-3.32	-2.4	-1.03	-4.99	-3.58	0		-1.37	-2.5	-2.57	-4.56	-2.31	0		-0.04	1.54	-0.53	-2	-0.5	0		-2.4	0.11	0.17	-0.22	-2.15	0
119.7	-1.83	-3.91	1.1	-1.04	0.07	0		-1.89	-2.04	0.69	-3.7	-0.21	0		-1.43	-0.91	-1.96	-3.09	-2.39	0		-3.22	-2.45	-0.84	-1.9	-1.96	0
120.6	1.13	-1.01	2.61	-0.27	-0.2	0		0.04	-1.45	-1.68	-5.11	-1.05	0		-0.36	0.75	-1.11	-1.98	-3.48	0		-5.93	-0.56	-0.76	-2.02	-4.79	0
121.5	1.65	-0.48	0.84	-0.16	1.2	0		1.62	-1.16	0.09	-2.32	-2	0		-0.66	-0.03	1.73	-1.69	-0.89	0		-4.24	-2	-0.07	-1.28	-0.31	0
122.4	-3.2	-5.68	-1.67	-6.63	-1.97	0		-1.25	-1.33	-0.76	-4.49	-0.75	0		-1.38	-1.62	-1.56	-4.11	-4.24	0		-2.91	-0.07	-0.02	-1.19	-2.72	0
123.3	-3.07	-2.91	-0.39	-3.52	-1.47	0		1.13	1.33	-1.08	-2.14	-0.64	0		0.81	-0.68	-3.57	-6.11	-1.57	0		-2.45	-2.58	-0.81	-4.85	-2.59	0
124.2	-3.64	-8.92	-0.39	-5.59	-4.33	0		-4.3	-5.55	-3.4	-6.68	-5.57	0		-0.57	2	1.32	-0.75	-2.88	0		-5.12	-0.96	0.91	-3.49	-0.75	0
125.1	-2.21	-4.98	-4.29	-5.1	-3.36	0		0.18	-0.7	-0.56	-1.7	-0.94	0		-2.09	-0.8	-1.36	-3.44	-1.68	0		-6.49	-1.52	-1.51	-4.5	-1.23	0
126	-2.09	-2.87	0.41	-3.66	-1.64	0		-1.02	-0.12	-1.64	-2.87	-3.4	0		-4.78	-0.74	-3.94	-4.9	-3.67	0		-5.59	-1.69	-0.92	-6.58	-4.09	0
126.9	-2.9	-1.95	1.25	-3.02	-2.45	0		0.44	-2.08	3.36	-2.82	0.61	0		3.13	0.53	1.68	-1.93	-0.78	0		-2.07	-0.67	0.89	-1.06	-2.8	0
127.8	-3.74	-3.43	-2.14	-3.74	-5.22	0		-3.96	-3.76	-2.12	-4.31	-3.51	0		-0.14	0.27	1.03	-3.31	2	0		-4.98	-2.98	-2.03	-3.78	-0.18	0
128.7	-3.42	-4.38	1.02	-2.98	-2.53	0		2.32	-1.49	-1.46	-2.12	0.76	0		1.07	-1.31	-1.43	-0.58	-1.32	0		-4.44	-1.16	-1.01	-0.39	-2.34	0
129.6	-4.96	-2.84	-2.53	-4.66	-1.42	0		1.14	1.4	-0.34	-4.32	-0.24	0		0.75	-0.42	0.21	-2.74	2.27	0		-3.27	-0.72	-0.55	-3.84	1.93	0
130.5	-4.51	-3.31	-1.98	-6.2	-3.68	0		-3.39	-4.24	-3.19	-7.4	-5.33	0		-0.25	-1.85	-1.08	-0.51	-0.65	0		-2.25	-1.55	-1.07	-0.28	-2.03	0
131.4	-4.25	-2.71	0.28	-3.4	-1.99	0		-2.95	-3.05	-0.53	-5	-2.66	0		-1.52	-2.7	-0.82	-4.39	-5.15	0		-5.14	-1.96	-0.5	-3.29	-5.76	0
132.3	-0.54	-0.28	0.22	-2.19	-2.31	0		0.76	-1.53	1.42	-5.33	-3.25	0		-0.67	-1.38	-1.5	-4.68	0.17	0		-3.74	-2.31	-3.59	-2.25	-2.22	0
133.2	-2.38	-1.57	0.26	-4.71	-1.36	0		1.72	1.34	0.73	-0.32	-0.05	0		0.66	-0.38	1.8	-2.18	-1.99	0		-1.36	-0.12	2.7	-0.06	-1.15	0
134.1	-3.03	-2.55	0.97	-3.56	-0.78	0		0.37	-0.04	2.26	-0.33	1.84	0		2.59	0.24	1.02	-0.34	1.49	0		-3.35	0.35	-1.75	-2.77	-0.78	0
135	-2.47	-2.93	-0.71	-1.59	-2.49	0		0.99	2.27	1.2	1.08	1.77	0		0.73	2.38	-0.02	-2.09	2.52	0		-3.41	-2.36	-2.87	-1.45	-0.73	0
135.9	-0.45	-5.51	0.31	-2.9	-1.31	0		-0.42	-3.8	-2.16	-5.02	-0.59	0		0.19	-0.98	-1.38	-4.37	-0.82	0		-4.78	-4.14	-0.19	-2.41	-2.71	0
136.8	-2.14	-0.78	-0.34	-2.44	-3.23	0		-5.02	-2.43	-1.59	-2.13	-3.69	0		-3.14	-3.49	-2.77	-4.72	-1.7	0		-3.85	-4.02	-1.77	-4.09	-2.12	0
137.7	-2.24	-2.9	-1.3	-4.76	-1.71	0		2.25	1.8	2.89	-3.31	-1.59	0		-2.38	-1.87	-1.84	-4.88	-4.82	0		-3.5	-3.91	-1.71	-4.1	-5.18	0
138.6	-5.18	-6.39	-1.32	-7.52	-2.53	0		-3.36	-4.15	-1.94	-3.93	-3.67	0		-1.5	-0.69	-1.92	-2.47	-3.76	0		-5	-3.14	-2.72	-3.83	-5.1	0
139.5	-2.08	-1.98	1.51	-3.84	0.42	0		1.89	1.38	2	-1.67	1.46	0		1.31	0.88	2.73	-0.08	-0.88	0		-3.71	2.76	0.15	1.15	-0.03	0
140.4	-2.61	-2.92	-0.37	-3.41	-1.11	0		-2.94	-2.62	-2.45	-7.49	-3.83	0		-1.98	1.62	-0.13	-4.49	-2.84	0		-3.18	-1.89	0.25	-3.48	-4.35	0
141.3	-1.75	-2.69	1.59	-2.5	0.37	0		-2.53	0.51	0.5	-3.17	-0.11	0		0.1	1.93	-0.15	-0.84	0.24	0		-3.14	-0.98	-2.82	-0.87	-1.06	0
142.2	-2.65	-4.61	-3.79	-5.19	-1.76	0		-0.57	-2.17	-5.38	-3.47	-2.12	0		-1.48	-3.87	-2.69	-7.29	-4.29	0		-5.25	-5.47	-1.83	-4.39	-0.53	0
143.1	-3.18	-2.59	0.23	-2.05	0.92	0		0.13	1.95	1.86	-2.43	-0.61	0		-0.04	-0.99	-0.57	-5.1	-1.91	0		-4.12	-2.88	-1.59	-3.78	-2.03	0
144	-1.23	-1.42	-0.97	-3.38	2.94	0		-2.22	-4.58	-4.67	-6.22	-2.77	0		-1.56	-2	-4.27	-4.33	-3.1	0		-4.06	-4.08	-2.85	-0.74	-0.94	0
144.9	0.37	-2.65	3.77	-3.55	1.14	0		0.65	1.22	3.08	-5.33	1.03	0		-1.49	0.6	-0.07	-5.06	-2.84	0		-5.25	-1.91	-2.74	-2.36	-2.87	0
145.8	-4.45	-3.93	0.13	-3.35	-5.13	0		0.54	-0.31	-0.93	-1.22	-3.59	0		-0.93	2.81	-0.28	-0.03	-1.17	0		-4.15	-0.07	-0.92	-4.44	-3.99	0
146.7	-6	-5.71	-6.29	-6.44	-2.85	0		-2	0.98	-3.21	-6.53	-2.95	0		-0.43	0.77	-0.4	-4.45	1.14	0		-7.81	-4.83	-0.75	-5.18	-2.18	0
147.6	-2.5	-6.73	-3.03	-3.35	-4.39	0		-2.14	-3.33	-3.42	-6.08	-3.67	0		-2.21	-1.86	-3.02	-4.18	-1.43	0		-3.91	-0.12	0.86	0.8	-1.21	0
148.5	-2.28	-4.62	-2.08	-4.19	-3.08	0		-1.97	-3.86	-2.52	-3.95	-2.38	0		-0.68	-0.12	-1.47	-3.6	-1.82	0		-2.86	-2.07	-0.27	-2.72	-4.63	0
149.4	-2.06	-4.36	3.33	-3.48	-2.28	0		1.27	0.25	2.55	-1.45	0.46	0		3.29	2.77	3.27	1.54	4.06	0		-2.66	-0.76	1.54	-1.7	1.18	0
150.3	-3.32	-2.79	-0.36	-1.68	-2.5	0		-2.36	-1.66	-2.25	-1.42	-3.39	0		-1.24	1.87	-2.3	-2.88	-1.44	0		-3.57	-0.56	-1.04	-2.63	-2.71	0
151.2	-0.98	-2.77	1.58	-4.39	-0.39	0		0.53	0.53	-0.31	-4.36	-0.33	0		0.53	3.13	-0.65	0.57	1.04	0		-2.89	-0.44	1.11	-1.31	-0.96	0
152.1	-0.38	-0.57	1.65	-0.22	-0.59	0		0.66	3.41	1.97	1.4	0.85	0		-2.48	0.39	0.16	-2.57	-0.48	0		-5.47	0.53	-2.76	-4.7	-0.93	0
153	-5.07	-5.57	-1.16	-5.69	-3.4	0		0.12	0.9	1.23	-0.32	-2.49	0		-3.17	-0.69	-2.47	-4.62	-2.3	0		-2.23	-3.55	0.28	-1.07	-0.95	0
153.9	-2.28	-3.37	0.73	-5.16	-1.32	0		1.02	0.01	-0.46	-3.17	-0.92	0		1.48	1.68	1.18	-1.54	0.33	0		-5.18	-1.98	-1.88	-1.91	-1.39	0
154.8	-0.92	-2.63	0.76	-2.64	-1.24	0		1.86	-1.39	0.28	-4.5	-0.86	0		1.53	1.38	2.21	0.01	0.79	0		-3.96	-0.95	0.26	0	-0.24	0
155.7	-4.3	-3.27	-1.76	-3.95	0.59	0		-1.88	-1.61	-1.45	-2.89	1.23	0		-0.26	-1.92	-1.53	-4.94	-0.25	0		-5.8	-3.04	-0.74	-4.8	-4.04	0
156.6	-5.4	-4.62	-0.09	-4.75	-2.4	0		0.41	0.97	0.98	-3.36	-0.63	0		-1.21	1.92	0	-3.39	-0.97	0		-5.26	-2.57	0.1	-2.65	-2.4	0
157.5	-2.48	-5.16	-1.19	-3.88	-4.34	0		-1.51	-2.85	-4.46	-4.39	-4.83	0		-1.06	-0.38	0.29	-3.93	-0.73	0		-5.62	0.97	2.87	-2.45	-0.87	0
158.4	-2.76	-5.96	-0.42	-5.25	0.12	0		-0.16	-2.5	-0.8	-4.3	-1.55	0		1.45	-0.17	0.16	-2.33	0.04	0		-2.37	0.74	1.86	-2.16	0.99	0
159.3	1.02	-1.66	2.09	-1.73	-0.68	0		-1.07	-1.02	-1.87	-3.88	0.98	0		-0.4	-2.1	-0.39	-6.37	-0.52	0		-4.55	-2.79	0.35	-1.29	-1.96	0
160.2	-0.91	-3.15	0.69	-2.28	-0.42	0		1.22	-1.37	-2.4	-5.08	0.25	0		2.23	3.89	-0.17	-1.63	0.18	0		-5.26	0.6	1.79	-0.22	0.11	0
161.1	-4.56	-6.79	-3.82	-6.7	-1.94	0		-1.6	-2.31	-4.83	-2.91	-1.93	0		-4.62	-3.19	-4.54	-5.13	-3.29	0		-5.65	-2.32	-3.29	-3.08	-2.46	0
162	-3.38	-2.13	0.78	-1.84	-0.55	0		-2.56	-2.99	-0.51	-3.55	-1.28	0		-2.76	-0.35	-1.31	-5.1	-1.85	0		-4.36	-1.93	-3.03	-4.56	-4.04	0
162.9	-2.93	-4.62	0.4	-4.77	-0.84	0		-1.05	-2.25	-3.56	-5.37	-2.92	0		-0.34	-1.13	-4.04	-5.87	-3.74	0		-2.97	-0.46	-1.53	-1.37	-2.06	0
163.8	-0.53	-2.92	1.25	-4.82	-2.33	0		-0.02	-0.53	0.37	-4.77	-1.47	0		-4.09	-3.17	-3.06	-6.5	-4.34	0		-6.61	-3.01	-1.6	-1.84	-2.99	0
164.7	-2.68	-4.8	1.1	-4.92	-0.64	0		0.98	-1.32	0.69	-4.08	2.23	0		-3.74	-4.73	-4.44	-8.53	-1.9	0		-5.52	-4.48	-3.88	-3.47	-4.5	0
165.6	-2.42	-0.84	1.8	-5.97	0.4	0		-1.32	1.09	-0.79	-4.66	-0.38	0		-2.43	-0.72	-6.13	-5.91	-0.58	0		-3.07	-1.77	-4.35	-3.28	-3.84	0
166.5	-0.3	-1.19	1.24	-3.38	-0.66	0		-0.41	0.62	1.84	-5.48	-1.73	0		0.45	1.06	0.29	-2.43	2	0		-0.83	1.56	3.58	-0.23	0.72	0
167.4	0.34	-0.39	-0.07	0.44	0.07	0		1.2	2.14	0.55	-3.53	2.29	0		-1.41	-2.15	-2.06	-4.52	-0.79	0		-9.04	-5.92	-2.58	-5.63	-2.23	0
168.3	-3.33	-3.91	-1.24	-6.33	-2.96	0		-0.21	-1.11	0.12	-3.72	-0.46	0		1.67	0.29	0.91	-1.36	-0.39	0		-3.81	-2.58	0.67	-1.72	-3.52	0
169.2	-6.1	-5.64	-3.2	-5.3	-3.5	0		-1.34	-2.63	-1.51	-4.9	-1.02	0		-1.7	-2.4	-0.93	-3.35	-0.17	0		-6.85	-3.53	-2.21	-5.67	-4.38	0
170.1	-1.35	-5.8	-0.33	-6.45	-2.73	0		1.24	0.41	-1.37	-3.95	-2.17	0		-3.75	-1.49	-2.39	-3.74	-1.65	0		-1.32	2.72	2.09	3.15	0.19	0
171	-1.18	-0.45	0.56	-3.61	-0.92	0		-2.57	-0.26	-1.47	-4.54	-2.62	0		-2.51	-0.85	-3.52	-5.93	-3.76	0		-4.39	-2.37	-2.73	-5.13	-5.21	0
171.9	-2.99	-2.33	2.34	-3.63	-0.72	0		0.05	2.01	1.42	-2.94	-1.67	0		1.66	1.77	1.81	-2.32	0.68	0		-6.62	-4.21	-3.4	-7.66	-3.5	0
172.8	-1.7	-0.88	1.21	1.24	1.06	0		-2	-1.5	-1.81	-2	0.51	0		-4.24	-3.82	-5.86	-5.71	-2.25	0		-4.75	-0.62	-0.28	-1.63	-1.62	0
173.7	-1.43	-4.87	-0.42	-0.97	-2.97	0		1.43	1.42	0.61	-1.38	-1.16	0		-2.79	-2.8	-3.5	-5.77	-1.21	0		-7.72	-6.07	-5.18	-5.72	-3.66	0
174.6	-1.77	-5.27	-2.74	-5.41	-3.6	0		1.2	-2.17	-0.48	-5.21	0.54	0		-1.71	-1.59	0.34	-5.94	1.02	0		-5.33	-0.48	-1.59	-3.33	-4.42	0
175.5	-4.74	-6.39	-3.3	-8.37	-4.51	0		-4.02	-4.48	-2.81	-6.01	-1.18	0		-3.81	-4.21	-3.12	-5.78	-1.68	0		-6.97	-1.04	-0.22	-2.16	-1.82	0
176.4	1.32	-4.47	1.96	-1.25	1	0		0.73	-0.27	0.91	-0.95	1.37	0		-2.51	2.98	2.16	-1.64	0.56	0		-4.03	0.98	1.28	-1	3.93	0
177.3	-5.47	-7.24	-4.37	-9.74	-5.31	0		-3.16	-0.9	-3.17	-6.68	-5.54	0		-1.02	0.77	-0.05	-3.68	-3.98	0		-2.85	-0.97	2.32	-1.59	-1.67	0
178.2	-3.97	-3.89	-1.26	-6.27	0.4	0		-2.84	-0.52	-1.13	-5.31	-1.77	0		-1.2	-0.97	0.43	-3.85	-1.01	0		-5.3	-0.89	-0.93	-2.2	-2.25	0
179.1	-0.13	-3.82	1.88	-2.68	-0.56	0		0.98	0.06	3.64	-3.63	-1.12	0		-0.29	-0.91	-0.56	-4.46	-1.09	0		-1.3	-0.36	2.73	0.01	1.2	0
180	-0.86	-4.05	-0.88	-4.95	-3.38	0		-2.98	-2.51	-1.83	-6.37	-4.18	0		-4.93	-2.39	-3.94	-2.36	-2.2	0		-5.59	-4.31	-1.99	-2.11	-1.61	0
180.9	-3.81	-4.5	0.27	-4.55	-1.8	0		-0.53	-0.73	-0.19	-5.95	-2.48	0		-1.2	-1.64	-1.96	-6.05	-4.52	0		-8.74	-4.8	-2.21	-5.18	-6.08	0
181.8	-1.87	-3.72	-1.14	-2.99	-1.2	0		3.44	0.08	0.11	-3.56	-0.19	0		1.24	1.4	1.72	-2.57	0.95	0		-4.43	-0.68	0.24	-2.88	-1.99	0
182.7	-1.06	-3.14	-1.37	-3.62	-0.79	0		-1.36	-2	-1.39	-8.93	-3.02	0		0.86	1.95	-0.71	-6.93	-1.54	0		-3.43	-0.1	2.54	-3.54	-1.14	0
183.6	0.53	-3.9	2.3	-2.93	0.89	0		-1.2	-1.25	1.97	-4.56	-2.66	0		-3.62	-0.1	-0.96	-4.89	-1.35	0		-7.76	-4.84	-3.31	-4.18	-3.83	0
184.5	-2	-0.19	-1.08	-1.94	1.47	0		1.32	1.8	-1.86	-1.87	-0.09	0		1.31	-0.32	-0.25	-4.24	-0.4	0		-1.57	1.33	4.73	0.1	1.24	0
185.4	-4.05	-4.55	-1.13	-7.3	-4.88	0		-2.19	-4.12	-2.63	-7.15	-3.38	0		-1.37	-3.5	0.44	-5.63	-1.29	0		-5.64	-1.52	-0.34	-2.57	-1.34	0
186.3	-2.28	-4.77	0.89	-2.26	-2.36	0		0.23	-2.88	0.18	-2.27	-0.79	0		0.98	-1.29	-2.41	-5.94	-1.27	0		-1.16	0.53	2.98	1.22	1	0
187.2	-1.8	-7.63	0.1	-4.33	-1.9	0		-0.3	-2.69	-2.53	-7.8	-3.02	0		-1.23	-1.75	-3.79	-7.24	-1.39	0		-4.94	-2.24	-1.64	-5.57	-1.11	0
188.1	-4.41	-4.86	-0.92	-6.09	-5.19	0		1.63	1.48	0.35	-4.77	-1.79	0		-0.64	-2.76	-0.11	-5.93	-2.43	0		-3.25	-1.86	0.65	-3.24	-1.24	0
189	-4.95	-7.27	-2.31	-6.95	-4.3	0		-3.88	-3.83	-0.5	-4.63	-1.3	0		-2.62	-3	-0.77	-6.93	-0.53	0		-4.08	0.54	-0.56	-0.94	-1.58	0
189.9	-0.39	-1.86	3.95	-1.93	1.9	0		-0.6	0.18	-0.34	-2.27	0.17	0		-2.23	0.79	-1.88	-3.04	-3.76	0		-4.7	-0.24	-1.27	-3.79	-4.29	0
190.8	0.23	-4.52	2.42	-0.97	-0.49	0		-0.01	-1.86	-0.64	-3.36	-3.16	0		-0.95	-0.52	-0.38	-3.28	-1.6	0		-1.65	0.04	1.33	-1.68	0.51	0
191.7	-3.92	-4.17	0.65	-5.01	-1.57	0		0.45	-0.78	1.63	-1.78	-1.34	0		0.32	0.38	-0.03	-0.96	-1.65	0		-4.24	-0.21	0.17	-1.44	-3.01	0
192.6	-4.44	-7.51	-1.75	-8.96	-4.63	0		2.64	-0.92	-0.81	-3.41	-4.12	0		2.03	1.35	-0.05	-3.35	-2.73	0		-1.33	-0.16	-0.09	-2.58	-1.86	0
193.5	-6.64	-5.9	-0.65	-9.13	-3.72	0		-1.89	1.37	0.5	-6.04	2.16	0		1.07	3.33	0.38	-4.39	2.51	0		-4.97	-0.01	2.18	-2.65	0.22	0
194.4	-3.13	-4.96	-2.42	-4.97	-1.84	0		1.68	1.16	0.03	-4.14	0.2	0		-1.87	0.17	-1.87	-5.77	-2.6	0		-6.66	-6.49	-2.02	-5.48	-3.45	0
195.3	-3.53	-4.29	0.4	-4.6	0.14	0		0.55	-0.53	0.55	-1.96	-1.14	0		-3.39	-3.11	-3.48	-6.7	-4.67	0		-3.35	-1.97	0.34	-2.95	-1.56	0
196.2	-4.43	-5.03	-2	-7.11	-0.26	0		0.31	1.36	-0.03	-3.79	-0.31	0		-0.83	-1.8	-1.62	-8.1	-5.87	0		-5.07	-4.79	-1.41	-5.63	-4.56	0
197.1	-2.79	-7.01	0.87	-5.35	-2.79	0		3.31	1.29	2.1	-1.94	0.63	0		1.36	2.26	-0.05	-2.68	-0.69	0		-4.15	-0.55	0.67	-0.85	-1.79	0
198	0.98	-4.08	2.56	-4.07	1.82	0		-1.22	-1.35	-0.63	-3.77	-3.65	0		-1.72	-1.36	-0.85	-6.88	-1.86	0		-3.53	-1.45	1.15	-3.17	-1.4	0
198.9	-2.74	-4.98	0.21	-4.15	-2.09	0		-1.98	-1.48	0.36	-6.08	-3.7	0		-1.29	-1.49	-0.22	-6.18	-2.15	0		-2.3	-4.34	-0.34	-4.06	-4.49	0
199.8	-2.47	-3	-0.22	-1.48	-5.16	0		-1.54	-2.03	-2.51	-4.19	-3.78	0		-0.92	-0.99	-1.82	-4.5	-3.4	0		-3.5	-0.62	0.77	-1.97	-3.53	0
200.7	1.53	-0.77	2.8	-4.89	-0.01	0		0.3	-0.98	-0.92	-1.79	-1.56	0		-0.37	-1.18	-0.07	-2.51	-1.73	0		-6.67	-2.11	-1.1	-4.5	-4.61	0
201.6	-3.34	-3.6	-1.67	-1.94	-1.59	0		-2.54	-0.69	-0.04	-3.91	-2.01	0		0.17	0.26	1.28	-3.14	-0.59	0		-0.62	0	1.91	0.04	0.34	0
202.5	-2.26	-5.28	-3.11	-4.72	-6.74	0		2.7	0.74	1.61	-4.65	-1.7	0		1.72	-2.06	-1.26	-4.35	-1.54	0		-5.85	-3.87	0.16	-5.51	-2.83	0
203.4	-2.63	-4.37	-0.16	-3.44	-0.72	0		-0.94	-1.67	-1.87	-7.61	-2.91	0		-1.61	-1.33	-3.19	-7.47	-1.74	0		-7.11	-0.99	-1.93	-3.28	-1.31	0
204.3	-2.39	-5.33	-1.12	-5.6	-0.85	0		-0.75	-1.9	0.08	-6.48	-3.37	0		1.68	0.8	0.47	-6.98	-0.99	0		-3.98	-0.62	-0.74	-2.76	-1.95	0
205.2	-0.32	-1.24	3.8	-3.7	-2.25	0		-2.63	-0.54	-0.01	-7.26	-3.44	0		-5.95	-2.55	-5.5	-7.1	-4.79	0		-5.03	-0.58	-1.73	-1.19	-3.08	0
206.1	-6.5	-8.99	-4.09	-4.85	-4.07	0		-1.59	-3.68	-1.72	-6.09	-3.31	0		0.02	-1.23	-1.67	-4.91	-0.11	0		-6.39	-4.08	-0.85	-4.4	-2.79	0
207	-2.4	-6.02	0.35	-5.98	-2.39	0		-0.05	-2.19	0.39	-5.31	-2.25	0		1.16	0.28	1.59	-3.81	1.64	0		-3.52	-3.18	1.79	-2.5	-2.66	0
207.9	-0.74	-6.04	-3.06	-6.5	-2.41	0		3.02	-2.67	0.3	-7.52	-1.33	0		-0.12	-2.83	-5.63	-8.07	-1.5	0		-6.53	-2.39	-1.91	-3.19	-2.32	0
208.8	-4.08	-6.47	-1.08	-7.11	-2.92	0		-0.09	-0.54	-0.73	-5.51	-1.5	0		-0.39	1.42	0.89	-4.55	0.93	0		-5.8	-1.56	-1.4	-2.48	-2.28	0
209.7	-8.66	-5.24	0.09	-7.08	-4.85	0		-4.18	-1.66	1.52	-6.07	-0.51	0		-0.18	-1.31	-1.55	-4.87	0.9	0		-2.22	-0.43	-0.63	-0.44	0.79	0
210.6	-0.25	-2.03	-0.09	-1.39	2.51	0		-1.61	-1.21	-4.03	-5.36	-0.69	0		-2.08	-0.4	-3.57	-3.09	0.19	0		-2.69	-2.06	0.89	-4.27	-2.89	0
211.5	-1.57	-4.11	-2.54	-6.03	-2.84	0		2.26	3.45	2.63	-3.09	2.46	0		0.13	1.39	1.08	-5.75	0.4	0		-1.15	1.29	4.01	0.14	1.37	0
212.4	-3.64	-4.74	-1.57	-5.18	-2.01	0		-2.85	-1.17	-1.51	-5.25	-4.36	0		-5.2	-2.41	-0.1	-5.81	-3.99	0		-2.21	0.29	2.22	0.65	-0.54	0
213.3	-5.13	-7.93	-2.75	-8.37	-5.75	0		-0.16	-1.53	-2.11	-3.79	-3.1	0		-1.91	0.12	-1.8	-3.98	-3.49	0		-5.28	-1.81	-1.05	-2.45	-3.38	0
214.2	-4.36	-4.45	-1.33	-6.38	-2.44	0		0.76	-3.73	-2.06	-4.4	-4.78	0		-0.82	-1.82	-2.32	-7.93	-2.05	0		-6.53	-1.09	-0.52	-1.03	-1.66	0
215.1	-1.6	-8.46	-0.68	-6.21	-3.06	0		0.17	-2.61	-0.96	-6.98	-0.99	0		1.37	-1.02	-1.23	-4.56	-0.47	0		-0.04	-0.25	2.19	-0.12	2.65	0
216	-4.75	-5.23	0.2	-4.86	-2.17	0		-1.03	0.45	1.86	-4.98	-0.22	0		-4.2	-2.45	-5.43	-10.49	-7.19	0		-2.69	-0.61	-0.73	-2.86	-3.01	0
216.9	-3.21	-7.37	-3.41	-5.91	-3.71	0		1.36	2.45	-0.32	-4.2	1.88	0		-0.94	0.09	-0.88	-2.04	1.26	0		-4.15	-2.11	0.02	-1.59	-1.65	0
217.8	-2.53	-5.07	1.61	-4.44	-0.53	0		-1.74	1.89	-1.55	-4.61	-1.72	0		-2.59	-1.27	-3.09	-4.97	-2.77	0		-2.93	0.48	2.23	0.59	-2.63	0
218.7	-3.79	-5.39	-2.4	-8.34	-1.48	0		-3.85	-2.56	-3.12	-9.44	-2.37	0		-1.91	1.52	-1.17	-6.43	-2.81	0		-7.96	-1.55	-0.5	-6.57	-4.29	0
219.6	-0.68	-4.96	-0.27	-4.45	-0.03	0		-0.12	1.48	-0.15	-3.3	-2.74	0		0.11	-2.82	-0.89	-3.75	-5.55	0		-3.92	-3.61	-0.2	-1.42	-4.38	0
220.5	-2.85	-5.75	1.04	-3.87	-0.18	0		-3.07	-2.92	-2.76	-6.2	-0.32	0		-1.76	-2.36	-3.65	-7	-2.26	0		-5.72	-3.54	-2.49	-5.53	-3.81	0
221.4	-1.85	-7.58	-2.13	-1.99	-3.62	0		-2.12	-1.04	0.88	-1.62	-0.5	0		-3.5	-1.04	-0.8	-5.52	-1.23	0		-4.61	-2.95	-0.75	-4.82	-3.48	0
222.3	-0.3	-3.3	-1.89	-3.74	-0.95	0		-0.58	-0.6	-1.41	-4.33	-0.14	0		-0.05	0.66	0.25	-4.36	-1.35	0		-0.86	-0.82	2.35	0.1	-1.46	0
223.2	-4.71	-4.57	0.43	-6.37	-2.76	0		0.21	1.6	3.89	-2.48	1.32	0		0.49	-0.88	0.48	-4.44	-0.46	0		-2.23	-0.95	0.15	-2.72	-1.16	0
224.1	-1.03	-8.09	2.01	-4.92	-2.44	0		-1.08	-3.44	1.48	-4.45	-0.91	0		-3.26	-1.44	-0.81	-5.96	-0.54	0		-3.79	-2.82	-1.13	-4.49	-3.36	0
225	-3.55	-5.6	-1.89	-5.09	-3.48	0		0.9	0.26	-0.92	-3.13	2.31	0		-0.28	-0.5	-3.68	-4.16	1.28	0		-3.22	-1.66	-2.63	-2.46	-2.36	0
225.9	-3.47	-2.36	-1.66	-3.49	-2.02	0		0.46	1.39	-1.1	-3.96	-0.96	0		1.15	3.89	0.23	-2.11	1.92	0		-1.65	1.96	2.12	0.45	-0.19	0
226.8	-2.9	-2.09	2.83	-3.72	0.62	0		1.03	1.67	2.16	-1.69	-0.53	0		1.98	0.38	2.29	-2.14	1.92	0		-3.82	-3.04	2.01	-2.74	-0.74	0
227.7	-0.16	-4.33	-0.1	-3.97	-0.64	0		0.38	-0.1	2.7	-5.03	-0.1	0		-0.53	-1.33	0.03	-4.74	0.31	0		-8.53	-3.39	-1.43	-5.19	-2.88	0
228.6	-1.36	-3.88	1.65	-3.68	-2.2	0		-2.67	-4.08	-2.09	-5.71	-2.21	0		-2.78	-2.13	-2.52	-6.93	-1.57	0		-8.89	-4.33	-0.08	-5.06	-4.49	0
229.5	-3.26	-5.14	1.76	-3.66	-0.64	0		-0.73	-0.15	-1.7	-5.33	-4.91	0		-0.8	1.12	-1.41	-3.02	-3.6	0		-4.01	-1.17	4.28	1.96	0.88	0
230.4	-3	-2.23	-1.76	-6.46	-3.73	0		-3.51	-0.39	-4.38	-6.82	-2.79	0		-3.83	-2.7	-0.08	-5.16	-1.78	0		-0.18	-2.67	2.92	-1.04	-0.53	0
231.3	-3.83	-5.75	-1.66	-6.05	-1.9	0		1.47	-0.74	0.79	-4.4	-1.75	0		-0.29	-1.68	1.38	-3.81	-1.41	0		-5.77	-1.89	2.11	-1.92	-4.18	0
232.2	-2.3	-2.2	-0.1	-3.97	-1.78	0		-3.3	-0.52	1.04	-4.72	-2.51	0		-4.39	-1.42	0.1	-5.32	-0.94	0		-5.29	-4.06	-0.09	-4.23	-2.85	0
233.1	-4.91	-7.31	-0.3	-5.35	-0.79	0		-2.26	-3.38	-0.51	-6.72	-1.29	0		-1.62	-2.08	-1.75	-5.83	-3.78	0		-3.05	1.84	0.83	-2.68	-1.36	0
234	-1.16	-4.39	0.38	-5.75	-0.01	0		0.67	3.41	0.49	-5.5	-1.65	0		-1.34	0.37	0.9	-3.64	-3.8	0		-6.51	-4.25	-2.77	-2.18	-5.78	0
234.9	-5.27	-5.1	-1.29	-7.54	-1.97	0		-2.32	-0.74	-0.7	-6.77	-0.21	0		-0.43	-2.08	-1.89	-3.91	-1.85	0		-0.51	-0.97	2.22	0.91	-1.31	0
235.8	-6.37	-5.45	-1.44	-8.39	-2.39	0		-1.59	2.4	-0.28	-5.57	-0.39	0		0.06	1.61	-0.51	-4.77	1.39	0		-2.22	-0.33	-1.02	-2.15	-0.78	0
236.7	-4.81	-4.53	-5.14	-5.11	-2.86	0		-4.04	-0.27	-1.25	-3.66	-3.98	0		-3.01	-0.66	-3.28	-4.96	-2.53	0		-9.61	-4.52	-3.92	-5.98	-5.02	0
237.6	-0.13	-5.71	2.13	-5.09	-1.07	0		-1.72	-2.14	-2.57	-9.69	-2.83	0		-1.84	-2.37	-0.44	-6.67	-1.89	0		-4.99	-2.58	1.1	-3.03	-2.54	0
238.5	-4.56	-8.54	-0.18	-7.82	-4.67	0		0.18	-1.63	-0.05	-6.64	-1.96	0		3.67	1.37	2.44	-3.62	0.77	0		-0.91	0.41	2.42	1.69	-0.21	0
239.4	0.03	-6.79	-0.72	-3.8	-2.53	0		-0.86	-1.73	0.13	-4.85	-0.74	0		-3.63	-5.21	-3.48	-7.8	-3.56	0		-4.45	-2.65	1.47	-2.69	-1.03	0
240.3	-6.01	-9.65	-1.6	-4.95	-3.79	0		2.25	-1.49	-0.05	-3.38	-0.12	0		1.04	1.16	0.24	-2.79	1.86	0		-3.94	1.11	0.66	-5.31	-0.71	0
241.2	-2.09	-6.75	-1.18	-5.23	0.35	0		0.83	-4.7	0.52	-5.92	-0.37	0		2.46	-0.7	2.75	-3.05	0.31	0		-2.86	0.98	3.07	1.73	-0.35	0
242.1	-0.67	-4.48	-0.65	-4.57	-0.18	0		0	-2.87	-1.32	-6.78	-4.54	0		-5.31	-3.77	-3.91	-9.66	-5.41	0		-6.15	-2.49	-0.79	-2.95	-0.82	0
243	-5.84	-3.77	-0.85	-7.56	-5.35	0		2.65	1.26	3.1	-6.16	-1.04	0		-0.76	-2.67	1.38	-4.53	-0.02	0		-6.45	-0.97	0.6	-1.05	-0.89	0
243.9	-2.96	-6.98	0.9	-6.31	-1.76	0		-1.36	-1.69	-1.23	-4.87	-2.1	0		-0.4	-3.54	-2.57	-5.08	-2.58	0		-6.24	-3.87	-0.47	-3.04	-1.92	0
244.8	-0.1	-3.19	-1.2	-3	-1.55	0		0.4	-1.06	-0.35	-4.93	0.41	0		-3.34	-2.47	-0.94	-4.88	-0.1	0		-5.3	-0.34	0.02	-1.11	-0.72	0
245.7	-3.1	-5.03	-2.03	-9.54	-2.58	0		1.58	-0.84	3.6	-5.04	-0.03	0		-1.62	-3.35	-1.04	-4.96	-3.57	0		-4.08	-4.1	1.59	-2.8	-2.36	0
246.6	0.35	-2.68	1.73	-1.86	0.9	0		0.61	-1.06	1.77	-2.87	-0.81	0		-1.89	-3.77	-1.67	-3.65	-0.94	0		-3.34	-2.13	0.1	0.12	-0.67	0
247.5	-4.71	-8.99	-1.3	-7.13	-5.75	0		-3.02	-3.12	-0.67	-5.99	-5.39	0		-0.41	0.26	0.01	-4.02	-2.38	0		-3.81	-3.21	0.65	-2.86	-3.71	0
248.4	-4.19	-4.07	-2.24	-6.05	-2.06	0		-1.24	-1.82	-3.29	-4.72	-1.77	0		-2.52	-2.3	-3.26	-5.25	-2.84	0		-2	-1.44	3.99	-0.48	-2.12	0
249.3	-0.74	-3.38	0.58	-3.36	-0.38	0		-1.48	0.75	-0.59	-4.09	-0.65	0		-1.66	-0.86	1.12	-5.11	-2.44	0		-2.98	0.19	3.49	-1.73	-3.44	0
250.2	-2.22	-5.68	-3.21	-2.94	1.22	0		-3.17	1.98	-0.91	-2.9	1.17	0		-4.08	-1.53	-1.58	-6.62	-1.65	0		-0.82	-0.95	1.14	-3.31	0.58	0
251.1	-3.14	-6.13	-1.46	-2.66	-0.42	0		2.63	-0.45	1.16	-1.51	2.28	0		-0.71	-0.25	1.95	-4.97	1.69	0		-2.62	-1.15	-0.46	-2.15	1.16	0
252	-1.78	-2.51	3.81	-2.67	2.46	0		-0.93	-0.6	-0.83	-3.17	-0.68	0		-0.62	-0.33	0.6	-2.69	-2.06	0		-4.05	0.03	4.16	-0.78	-0.59	0
252.9	-3.34	-8.92	-2.13	-7.41	-3.57	0		-2.58	-5.42	-2.68	-6.63	-4.64	0		0.07	-1.06	-2.37	-8.35	-4.28	0		-3.02	1.45	1.51	-1.14	0.15	0
253.8	-4.13	-5.63	2.12	-4.86	-2.67	0		-1.96	-2.37	-0.49	-5.54	-3.39	0		1.48	-3.15	-2.28	-4.87	0.1	0		-3.72	-2.79	0.09	-1.48	-2.69	0
254.7	-2.17	-4.45	-1.14	-6.18	-2.31	0		-0.52	-3.26	-0.43	-7.1	-3.64	0		-1.86	-2.55	-1.17	-8.5	-2.33	0		-5.6	-3.2	1.43	-6.78	0.34	0
255.6	-6.28	-7.86	0.19	-6.46	-1.73	0		-2.83	-0.32	-1.85	-3.42	-0.95	0		-1.03	-0.36	1.01	-3.5	-2.25	0		-6.17	-2.49	0.58	-3.51	-7.93	0
256.5	-4.13	-6.55	0.73	-6.46	-2.98	0		1.95	3.13	2.55	-2.4	0.52	0		0.41	-0.71	-2.15	-5.9	-1.6	0		-1.61	-0.83	-0.16	-3.56	-0.85	0
257.4	-2.76	-5.09	1.58	-7.48	-2.65	0		-3.05	-2.94	-2.16	-7.22	-3.68	0		-0.61	-1.14	-0.89	-5.03	-3.35	0		-5.26	-3.01	-3.8	-3.76	-2.71	0
258.3	-3.42	-6.68	-1.58	-3.63	-0.54	0		-1.36	0.73	-0.1	-4.01	0.16	0		-0.92	1.38	0.06	-3.14	-1.41	0		-3.04	1.85	3	-1.52	-1.1	0
259.2	-0.47	-5.39	-1.05	-5.47	-2.63	0		-1.01	-3.46	-0.69	-7.48	-3.79	0		-1.44	-2.52	-1.01	-5.97	-0.58	0		-4.88	-2.98	2.13	-4.36	-2.35	0
260.1	-3.36	-5.32	-1.2	-4.41	-0.48	0		1.57	-0.24	-0.67	-2.7	-1.26	0		-0.52	-1.75	1.04	-4.29	-1.2	0		-4.41	-0.19	-0.48	-2.68	-0.86	0
261	-2.14	-4.74	-0.58	-3.98	-0.71	0		-2.79	-3.22	-0.31	-7.79	-2.34	0		0.37	-3.64	-1.08	-6.82	-1.79	0		-3.16	-2.58	0.35	-2.52	-0.62	0
261.9	-4.59	-3.78	-3.21	-4.62	-4	0		0.56	1.23	0.26	-3.22	-3.19	0		-1.43	-1.39	1.19	-3.21	-0.74	0		-4.77	-2.01	-0.14	-1.58	-0.35	0
262.8	-3.26	-5.78	-2.89	-7.93	-3.01	0		-1.75	-1.67	-0.4	-6.08	-2.74	0		-2.19	-3.6	-3.22	-10.21	-1.96	0		-4.94	-4.25	-0.03	-7.12	-2.87	0
263.7	-3.67	-5.46	-2.76	-7.55	-5.98	0		-1.13	-2.46	1	-6.12	-3.71	0		0.33	-3.3	2.22	-5.58	-1.79	0		-1.34	-2.56	-0.24	-2.16	-2.84	0
264.6	-1.02	-4.44	-2.6	-4.56	-1.03	0		-0.27	-0.12	-0.2	-3.11	-0.23	0		-2.36	-1.28	0.04	-6.29	-2.61	0		-5.76	-3.37	2.45	-1.5	-1.72	0
265.5	-0.12	-3.39	0.79	-3.17	-1.42	0		0.91	0.08	-2.19	-2.6	-0.66	0		-0.52	0.48	0.22	-4.67	-0.95	0		-2.25	1.01	3.26	-1.91	-3.17	0
266.4	-2.92	-4.86	-0.58	-5.98	-3.16	0		-4.11	-6.21	-0.65	-8.43	-7.15	0		-1.52	-2.01	-0.7	-6.87	-2.93	0		-6.07	-3.24	-1.49	-4.05	-3.94	0
267.3	-4.39	-6.48	-0.84	-7.44	-1.39	0		-2.46	-0.69	-0.56	-6.39	-1.56	0		-1.72	-2.72	-2.35	-7.34	-1.42	0		-4.65	-2.3	2.67	-2.61	-0.47	0
268.2	-3.81	-6.98	-2.13	-8.11	-4.55	0		-0.53	-3.04	-0.99	-7.1	-2.67	0		-2.15	-3.04	-2.31	-7.4	-2.58	0		-2.75	-1.75	-0.91	-3.95	-3.99	0
269.1	-3.58	-6.3	-1.98	-8.84	-3.9	0		2	-0.55	0.18	-2.41	-1.88	0		-1.62	-0.42	-0.27	-2.83	0.11	0		-7.64	-1.35	1.16	-2.21	-0.86	0
270	-3.23	-6.8	0.2	-5.72	-2.81	0		-2.31	-3.34	0.13	-6.81	-6.15	0		-0.31	0.06	1.07	-3.71	-1.24	0		-4.12	-3.29	1.29	-3.65	-2.43	0
270.9	-0.48	-4.28	2.84	-2.91	2.7	0		-2.09	-0.47	-0.4	-6.33	-1.21	0		-1.97	-2.18	-1.88	-4.99	-4	0		-3.96	-2.34	1.59	-1.39	-2.53	0
271.8	-2.83	-7.83	1.64	-6.15	-1.61	0		-1.71	-3.1	3.94	-4.28	2.03	0		-3.74	-1.27	1.89	-3.58	1.52	0		-2.71	2.07	2.96	1.78	-1.58	0
272.7	-1.51	-6.74	0.31	-3.35	-2.27	0		0.21	-1.81	2.11	-3.23	-2.2	0		-1.52	-1.78	0.12	-7.74	-0.3	0		-3.94	-1.39	-0.29	-3.88	-3.25	0
273.6	-1.53	-4.77	0.53	-1.68	0.19	0		-0.48	-1.88	0.65	-5.66	-0.24	0		-1.65	0.21	-1.01	-5.26	-1.9	0		-6.98	-1.56	-2.2	-4.72	-4.23	0
274.5	-5.05	-8.39	-2.65	-7.41	-1.34	0		-1.08	-0.26	0.75	-4.21	-1.77	0		-0.18	1.04	0.85	-2.73	0.1	0		-4.21	-2.64	-0.01	-3.52	-3.56	0
275.4	-0.01	-4.89	-2.01	-8.72	-3.59	0		3.03	0.4	1.53	-5.11	-2.02	0		-0.69	-1.21	0.16	-4.13	-0.66	0		-3.3	-0.44	-0.5	-1.55	-1.92	0
276.3	-5.47	-4.84	-0.21	-3.89	-1.76	0		-4.16	-3.47	-1.31	-6.24	-6.22	0		-4.87	-3.14	-3.8	-8.85	-4.3	0		-6.2	-1.42	-0.36	-1.47	-2.93	0
277.2	-6.59	-4.7	-2.68	-7.67	-1.58	0		-1.41	0.4	0.69	-6.7	-0.52	0		-3.09	-1.84	-2.55	-8.88	-1.51	0		-5.26	-3.4	0.51	-4.81	-2.23	0
278.1	-2.74	-6.58	2.26	-4.38	0.73	0		0.8	2.62	4.33	-2.83	1.95	0		-1.63	-0.63	0.23	-6	-3.72	0		-7.7	-4.69	-2.51	-4.06	-5.18	0
279	-3.93	-5.33	-2.1	-5.96	0.49	0		1.52	2.16	-1.7	0.22	-1.95	0		-2.1	-1.21	-1.45	-4.65	-4.25	0		-7.3	-3.14	0.55	-5.13	-0.91	0
279.9	-2.49	-5.24	-3.41	-7.36	-3.53	0		-1.84	1.77	0.19	-4.74	-1.35	0		-3.14	1.21	0.81	-5.6	-2.25	0		-5.57	-1.15	2.42	-3.5	-2.56	0
280.8	-3.41	-7.36	-2.97	-6.27	-3.04	0		-4.78	-1.88	-3.29	-7.33	-1.58	0		-2.37	-1.21	-0.99	-5.12	-1.83	0		-6.88	-3.4	-2.16	-1.98	-2.29	0
281.7	-6.09	-6.84	-1.8	-6.09	-3.51	0		-3.01	0.37	-0.76	-6.01	-3.25	0		-1.33	1.08	0.65	-4.98	0.87	0		-6.36	-2.78	-0.16	-3.17	-1.88	0
282.6	-3.83	-7.06	-4.48	-6.71	-3.64	0		0.42	-0.74	-1.25	-5.41	-2.94	0		-2.08	-2.84	-1.42	-6.39	-2.72	0		-5.31	-2.27	2.02	-2.79	-0.95	0
283.5	-4.49	-6.4	-0.76	-6.02	-3.82	0		-0.13	-4.54	-1.39	-6.24	-3.73	0		0.18	1.3	-0.04	-5.79	-1.68	0		-5.8	-2.44	-3.22	-7.02	-4.23	0
284.4	-0.56	-5.84	2.43	-4.08	-1.51	0		0.62	0.99	0.71	-6.68	-0.53	0		0.54	0.08	1.22	-3.96	0.17	0		-5.88	-0.7	1.3	-2.07	-1.85	0
285.3	-6.55	-8.84	-4.54	-8.78	-2.52	0		-3.05	1.24	-2.28	-7.72	-1.51	0		-1.16	-0.79	-1.44	-7.52	-3.04	0		-1.02	2.11	3.05	1.39	-0.73	0
286.2	0.14	-2.29	1.67	-3.02	1.59	0		-0.82	-2.96	-1.76	-7.08	-1.36	0		-2.68	-3.1	-3.18	-7.74	-3.3	0		-5.91	-1.56	-1.01	-4.55	-4.87	0
287.1	-4.12	-6.86	-1.14	-5.38	-4.79	0		-1.58	-0.85	1.31	-6.21	-0.53	0		-1.3	-0.98	-0.47	-5.43	1.07	0		-7.74	-4.05	-1.69	-2.97	-2.87	0
288	0.06	-8.11	0.48	-6.72	0.81	0		0.81	-1.63	1.07	-6.97	-1.31	0		-1.19	0.87	0.31	-6.55	-0.84	0		-6.9	-3.87	0.49	-7.16	-2.99	0
288.9	-3.1	-7.45	0.4	-7.61	-1.62	0		1.01	1.35	4.05	-5.69	-2.13	0		-0.67	-1.31	2.04	-5.89	-2.74	0		-4.01	-2.49	0.14	-0.7	-0.68	0
289.8	-4.61	-7.08	0.92	-7.93	-4.73	0		-1.96	-0.81	-0.15	-7.71	-3.5	0		-4.09	-3.1	-3.4	-7.35	-3.6	0		-4.66	-1.7	-0.87	-2.8	-3.12	0
290.7	-3.46	-7.69	1.25	-6	-2.31	0		-2.94	-0.85	-0.85	-6.57	-5.96	0		-3.77	-3.35	-1.6	-7.68	-5.26	0		-4.98	-1.69	-0.53	-0.41	-2.09	0
291.6	-2.92	-6.69	0.76	-0.76	-0.05	0		2.44	1.34	2.21	-2.13	0.87	0		1.9	0.22	2.27	-3.63	0.38	0		-1.88	-0.06	1.4	-2.96	0.31	0
292.5	1.39	-3.13	1.78	-1.2	1.69	0		0.17	0.06	-2.06	-3.99	-1.4	0		-2.65	-1.44	0.64	-5.29	-0.64	0		-4.45	-2.31	1.35	-2.5	-0.54	0
293.4	-5.35	-7.85	-2.19	-7.69	-0.93	0		-0.18	0	-0.35	-5.57	0.43	0		1.25	-1.01	0.07	-4.86	0.99	0		-2.34	-1.53	1.78	-3.19	-2.8	0
294.3	-0.37	-4.34	-0.59	-4.26	-1.99	0		-0.07	0.22	0.17	-5.12	-4.34	0		0.48	-0.7	-0.18	-3.87	-1.19	0		-4.17	-3.74	0.93	-0.12	-0.4	0
295.2	-1.53	-3.11	-0.11	-3.17	0.77	0		0.46	2.31	1	-2.84	2.09	0		2.82	1.72	1.33	-3.17	0.69	0		-1.12	0.3	2.41	0.77	1.63	0
296.1	1.52	-3.64	4.9	-2.91	2	0		0.76	2.17	4.95	-1.33	-0.3	0		-1.41	-0.99	0.27	-3.55	-0.17	0		-4.41	-3.4	-0.56	-3.93	-2.32	0
297	-2.46	-4.01	-1.99	-6.37	-1.02	0		-0.44	-2.35	-1.05	-6.69	-1.38	0		1.19	-0.96	0.19	-6.34	0.62	0		-5.19	-1.55	2.29	-3.18	-0.48	0
297.9	-1.65	-7.22	1.86	-5.43	-2.09	0		-3.36	-4.11	-2.78	-7.5	-3.48	0		-3.36	-0.43	-1.92	-7.02	-0.7	0		-5.24	-1.18	1.45	-3.13	-1.75	0
298.8	-6.78	-6.03	-2.59	-8.54	-2.05	0		-2.74	1.04	1.16	-6.6	-4.32	0		-3.85	-0.14	0.05	-8.74	-4.62	0		-3.48	-2.89	0.2	-4.24	-4.82	0
299.7	-7.56	-9.94	-4.79	-10.41	-4.5	0		-1.89	-1.01	0.37	-9.35	-2.29	0		-1.7	-2.96	-1.05	-7.1	-2.1	0		-4.79	-2.18	2.31	-0.06	-1.17	0
300.6	-4.07	-5.5	-3.04	-6.42	-2.49	0		-0.61	0.43	0.16	-7.91	-1.92	0		0.16	-0.62	3.38	-7.46	0.84	0		-1.98	0.44	-0.5	-2.69	0.15	0
301.5	-3.07	-5.31	0.94	-6.79	-1.33	0		-0.61	0.23	1.77	-6.05	-0.09	0		-2.49	-3.15	-1.81	-10.81	-3.91	0		-4.17	-1.69	-0.17	-5.51	-2.47	0
302.4	-6.66	-9.71	-1.79	-6.22	-4.41	0		-0.89	-0.24	-0.96	-3.53	-2.48	0		2.21	-0.09	-1.77	-4.51	-2.48	0		-2.09	-1.07	0.56	-2.55	-1.77	0
303.3	-2.04	-2.79	0.72	-3.9	-2.82	0		0.31	0.46	0.09	-5.47	-1.84	0		0.88	0.69	0.49	-4.09	2.85	0		-4.16	-2.16	3.53	-1.72	1.08	0
304.2	-5.5	-6.57	-1.34	-9.46	-2.71	0		-1.31	-1.05	0.12	-2.25	-1.77	0		-2.89	-0.08	2.09	-1.01	1.39	0		-5.78	-1.95	3.8	-1.59	-1.87	0
305.1	0.37	-5.9	-0.66	-5.22	-0.38	0		2.15	-0.84	2.43	-4.54	-1.03	0		-2.55	-1.82	0.93	-7.61	-3.82	0		-3.88	-2.95	3.02	-1.76	-3.6	0
306	-5.17	-3.08	-0.7	-4.87	-0.03	0		-2.23	-2.02	-1.93	-5.95	-3.03	0		0.09	-3.85	0.18	-4.48	1.91	0		-5.28	-5.66	1.03	-5.71	-3.17	0
306.9	-3.24	-4.65	1.08	-3.59	1.99	0		-2.76	-1.08	1.26	-5.22	-2.68	0		-2.47	-0.1	3.17	-8.07	0.94	0		-4.33	0.33	2.3	-2.69	-2.27	0
307.8	-2.68	-5.47	-1.3	-5.92	-2.27	0		-1.34	-3	-1.05	-8.12	-4.53	0		-5.22	-2.69	-1.95	-8.54	-3.46	0		-7.49	-4.03	-1.86	-3.82	-3.31	0
308.7	-6.99	-9.38	-2.13	-11.96	-5.46	0		-4.35	-2.71	-0.69	-7.53	-1.91	0		-0.03	-0.7	1.57	-6.6	0.78	0		-5.65	-3.77	0.9	-3.03	-2.9	0
309.6	-1	-7.12	-0.77	-7.26	1.49	0		-1.49	-3.11	0.05	-6.63	-3.01	0		-4.65	-2.55	-1.05	-10.16	-3.34	0		-5.79	-2.88	0.18	-6.23	-3.4	0
310.5	-5.51	-8.62	-0.93	-7.14	-4.01	0		-4.62	-6.61	-3.7	-7.99	-7.2	0		-3.87	-4.62	-4.82	-8.3	-4.08	0		-4.94	-1.7	2.81	-3.17	-1.77	0
311.4	-6.8	-5.71	-1.57	-6.73	-2.55	0		-0.71	0.56	0.96	-4.69	1.27	0		-1.33	-3.86	-2.59	-6.13	-2.73	0		-8.22	-4.98	-1.44	-3.9	-5.09	0
312.3	-4.95	-5.63	-1.82	-4.89	-2.33	0		-3.14	-0.71	0.13	-5.83	-4.45	0		-1.42	-2.94	-2.18	-7.19	-4.95	0		-6.53	-2.84	-0.92	-4.66	-4.23	0
313.2	-5.21	-5.9	-2.28	-6.03	-1.92	0		-2.36	-0.96	-2.48	-6.67	-0.89	0		0.22	-2.35	-0.7	-5.06	0.1	0		-7.42	-2.98	-3.38	-3.58	-4.82	0
314.1	-6.15	-6.7	-0.51	-7.52	-4.91	0		-3.9	-3.31	-1.21	-8.01	-5.78	0		-2.79	-4.73	-2.71	-8.82	-4.71	0		-6.41	-4.76	0.32	-4.1	-4.54	0
315	-2.75	-4.99	-0.14	-6.84	-1.83	0		-0.36	-0.71	0.82	-6.24	-3.04	0		-1.55	-1.03	0.43	-5.02	-1.49	0		-5.92	-0.86	-0.04	-2.15	-2.33	0
315.9	-3.32	-6.12	-3.35	-7.61	-2.41	0		-1.61	-1.04	-0.57	-7.54	-1.33	0		-3.66	-2.75	0.73	-8.92	-1.34	0		-3.43	-0.55	2.98	-0.34	-1.26	0
316.8	-1.05	-4.44	-0.14	-6.5	0.26	0		5.48	3.9	3.16	-3.3	3.62	0		1.28	0.43	-2.12	-7.35	-2.19	0		-7.56	-4.51	-5.12	-5.89	-7.8	0
317.7	-0.97	-6.43	1.24	-5.41	-0.98	0		-1.24	-1.06	1.3	-8.05	-3.04	0		0.21	2.05	2.21	-5.62	-3.4	0		-6.76	-3.48	-0.48	-6.48	-6.84	0
318.6	-1.28	-4.73	-1.19	-6.15	-0.27	0		5.08	3.41	3.83	-3.2	2.51	0		-1.03	1.22	2.34	-5.77	0.23	0		-5.35	0.18	2.27	-1.54	-1.01	0
319.5	0.94	-5.97	-0.21	-6.29	-2.61	0		-2.1	-2.98	-1.73	-6.58	-3.01	0		-7.41	-7.03	-5.45	-10.59	-6.6	0		-2.84	-2.64	-1.7	-3.66	-4.49	0
320.4	-2.8	-6.82	-0.14	-7.81	-1.74	0		1.2	-0.33	0.26	-6.42	-3.5	0		-0.99	-1.54	0.58	-7.24	-2.14	0		-3.42	-0.32	3.37	-1.26	-1.09	0
321.3	-0.96	-4.75	-0.51	-5.66	-0.59	0		-1.65	-1.28	-2.05	-6.8	-1.87	0		-3.2	-1.31	-1.14	-7.53	-1.12	0		-4	-0.5	1.33	-4.16	-2.6	0
322.2	-2.22	-5.34	1.78	-7.3	-0.57	0		-5.16	-4.58	-2.69	-10.16	-5.36	0		-3.93	-3.9	-3.11	-7.44	-4.91	0		-7.28	-4.31	-0.77	-5.43	-4.74	0
323.1	-3.59	-8.04	-2.22	-8.59	-0.93	0		-1.1	0.88	-1.23	-6.59	-0.66	0		-2.07	0.15	1.18	-7.25	-4.11	0		-5.97	-0.93	0.15	-5.84	-6.08	0
324	-0.08	-5.36	-0.31	-5.29	-0.24	0		-1.11	-3.65	-0.5	-5.97	1.07	0		-4.83	-4.05	-4.07	-9.71	0.1	0		-5.57	-4.11	-2.36	-4.1	-2.43	0
324.9	-0.88	-3.1	1.78	-2.5	1.24	0		0.34	-1.15	1.85	-4.71	-0.97	0		-2.36	-4.71	-3.08	-6.66	-4.51	0		-5.99	-5.37	-1.08	-4.64	-4.39	0
325.8	-0.33	-4.88	-1.98	-5.41	-0.76	0		-2.11	-2.41	-3.56	-7.35	-1.58	0		-4.3	-3.06	-1.03	-9.85	-3.01	0		-3.11	-1.24	1.92	-4.36	-3.94	0
326.7	-2.94	-6.96	-0.29	-7.71	-0.7	0		0.89	0.22	3.64	-3.3	1.05	0		-0.37	0.14	1.25	-6.62	0.45	0		-4.1	-1.29	-1.46	-3.08	-1.99	0
327.6	0.69	-1.46	1.58	-3.39	-0.4	0		1.73	-1.16	-0.32	-4.56	-3.97	0		0.34	0.05	0.05	-8.12	-1.92	0		-2.69	-3.63	1.07	-3.91	0.35	0
328.5	-3.96	-8.32	0.03	-5.73	-2.51	0		-4.44	-1.55	-0.01	-6.61	-0.11	0		-3.27	-1.55	2.15	-7.08	-1.4	0		-6.27	-4.91	2.45	-2.98	-5.04	0
329.4	-1.08	-5.75	-0.2	-5.94	-2.17	0		-0.88	-4.36	-2.8	-9.3	-6.97	0		-3.21	-3.23	-1.75	-8.54	-5.01	0		-7.42	-3.04	-0.73	-4.61	-4.36	0
330.3	0.07	-7.16	-0.46	-6.17	-1.72	0		-1.3	0.26	-1.57	-6.59	0.22	0		-1.13	-1.18	-0.4	-8.16	-2.63	0		-4.82	-2.38	1.86	-4.41	-5.01	0
331.2	-1.45	-6.81	-0.96	-6.64	1.27	0		-0.33	-1.03	0.86	-6.5	-1.85	0		0.46	-1.48	1.64	-8.99	-4.01	0		-3.71	-0.89	3.51	-0.89	-1.16	0
332.1	-4.22	-8.69	-5.92	-8.1	-4.46	0		1.1	-1.92	0.9	-7.29	-4.61	0		1.7	0.9	2.46	-5.22	-1.24	0		-5.48	0.73	0.56	-1.38	-1.33	0
333	-0.28	-6.46	0.64	-3.68	-0.47	0		-2.84	-4.07	-3.11	-7.35	-4.92	0		-2.1	-2.21	-2.31	-10.97	-1.47	0		-2.07	0.4	2.44	-3.28	0.35	0
333.9	-3.67	-6.35	-1.25	-5.44	-1.03	0		1.52	1.16	3.44	-3.86	0.83	0		-0.19	-0.48	3.92	-5.04	-0.66	0		-1.6	-1.15	2.84	-1.62	-1.17	0
334.8	-5.44	-9.04	-1.76	-8.93	-4.23	0		-1.98	0.35	-2	-6.59	-1.7	0		-4.63	-2.79	-2.67	-9.1	-3.42	0		-6.44	-2.49	0.14	-4.57	-5.22	0
335.7	-3.01	-7.57	-3.36	-5.79	-1.78	0		2.23	2.36	-1.03	-2.44	-0.49	0		-1.2	-1.15	-0.43	-8.06	0.28	0		-5.8	-2.71	0.36	-4.31	-2.01	0
336.6	-6.55	-8.95	-3.77	-8.41	-2.57	0		-0.22	-0.24	-0.45	-5.77	1.57	0		0.02	-0.11	2.61	-3.86	1.13	0		-3.86	0.41	1.74	-1.35	-1.43	0
337.5	-1.8	-4.94	1.74	-7.66	-0.6	0		-3.3	-4.71	-2.61	-9.87	-2.1	0		-0.21	-0.51	1.48	-6.21	0.22	0		-0.67	2.05	5.14	0.14	2.13	0
338.4	-2.09	-5.06	3.31	-5.34	-1.96	0		-1.32	-3.64	-0.81	-8.13	-5.94	0		-1.41	-0.57	1.7	-7.49	-1.51	0		-6.88	-1.74	1.66	-2.95	-1.87	0
339.3	-0.42	-7.94	-0.18	-5.77	-0.44	0		0.06	1.09	0.8	-2.85	-0.14	0		-2.6	-4.91	-2.41	-8.01	-2.77	0		-3.92	0.03	-0.22	-3.34	-1.59	0
340.2	-7.77	-10.66	-6.71	-8.88	-5.12	0		-4.33	-3.65	-3.35	-9.83	-4.1	0		-1.27	-2.49	-1.94	-8.49	-0.15	0		-5.84	-4.81	-2.08	-5.78	-4.39	0
341.1	-4.91	-7.71	1.18	-8.31	-2.43	0		-1.39	0.15	1.61	-7.22	-0.76	0		0.07	-0.36	-0.33	-7.77	0.64	0		-4.75	-1.11	0.87	-4.7	-2.26	0
342	-1.68	-5.59	-2.17	-6.28	-2.69	0		-2.07	-0.4	-2.19	-7.35	-4.05	0		-1.39	-1.26	-1.5	-8.32	-3.19	0		-2.37	-1.38	1.09	-3.37	-0.35	0
342.9	-5.18	-9.8	-1.81	-8.91	-3.22	0		-4.38	-5.88	-4.04	-6.77	-5.63	0		-1.66	-0.09	-0.82	-6.05	-2.84	0		-5.89	0.52	1.85	-1.66	-2.94	0
343.8	-2.31	-4.67	-1.52	-7.46	0.52	0		-0.9	0.03	1.2	-4.77	-0.5	0		-1.48	-2.58	2.76	-7.01	1.28	0		-5.05	-4.16	-0.32	-3.69	-0.87	0
344.7	1.38	-2.4	1.7	-4.12	1.4	0		1.06	-1.78	-0.64	-8.54	-0.79	0		-1.7	-4.43	-0.98	-8.7	-1.98	0		-9.77	-5.77	-3.74	-4.94	-6.86	0
345.6	-2.91	-4.82	0.5	-6.29	-2.89	0		-1.51	0.19	1.67	-4.03	-1.99	0		-2.35	-1.05	0.14	-8.47	-0.97	0		-3.57	-0.14	0.09	-2.69	-1.71	0
346.5	-1.78	-7.64	-2.31	-6.17	-1.21	0		-1.97	-3.27	-2.1	-5.42	-0.34	0		0.55	0.38	2.86	-5.27	3.53	0		-6.14	-1.19	0.35	-5.24	-3.15	0
347.4	-0.38	-4.91	0.16	-2.27	-0.17	0		1.87	0.69	0.54	-2.54	-0.71	0		-0.57	-1.1	0.11	-6.17	-1.2	0		-5.96	-2.43	1.12	-2.83	-3.6	0
348.3	-3.83	-4.57	-1.26	-7.13	-1.71	0		0.57	2.37	0.3	-3.58	0.24	0		-3.19	-1.97	-3.9	-6.73	-3.02	0		-6.72	-4.06	-0.67	-3.11	-2.65	0
349.2	0.14	-0.43	0.84	-1.69	1.77	0		2.04	1	2.58	-3.69	0.98	0		-2.04	-1.14	-0.15	-7.06	-0.8	0		-5.72	-2.78	-3	-4.1	-3.22	0
350.1	-4.13	-4.83	-1.26	-7.22	-2.99	0		-3.12	-2.05	-2.42	-8.87	-5.61	0		-1.07	0	-0.85	-6.54	-1.49	0		-5.67	-3.07	-0.61	-1.56	-1.07	0
351	-3.71	-4.91	-4.43	-8.59	-0.83	0		-2.55	0.44	-1.12	-8.11	-3.24	0		-5.34	-2.36	1.12	-8.22	-3.47	0		-8.37	-5.96	-1.29	-6.49	-5.43	0
351.9	-5.15	-6.82	-4.25	-6.63	-4.18	0		-1.11	-1.13	-2.81	-7.74	-1.69	0		-1.82	-2.23	-0.65	-6.68	0.17	0		-3.38	-0.37	0.42	-2.46	-0.46	0
352.8	-3.64	-8.73	-2.61	-6.14	-3.3	0		-0.07	-2.76	-2.2	-4.52	-2.19	0		-2.68	-1.26	-1.34	-5.83	-0.73	0		-6.76	-3.48	-1.23	-5.94	-4.55	0
353.7	0.66	-4.27	1.39	-1.78	1.5	0		-2.03	-1.66	-0.2	-6.47	-3.11	0		-3.28	-1.3	0.62	-7.08	-0.72	0		-3.59	-1.58	2.68	-0.85	-0.75	0
354.6	-4.63	-9.34	-3.14	-7.21	-3.68	0		-0.29	-1.45	-3.26	-7.76	-3.08	0		-2.66	-1.93	-0.84	-6.74	-4.18	0		-5.72	-0.63	1.33	-0.04	-2.5	0
355.5	-1.67	-8.51	0.12	-5.67	-0.05	0		-1.35	-3.06	-1.41	-7.74	-1.24	0		-3.94	-2.71	-1.02	-9.05	-4.52	0		-5.49	0.45	-0.33	-1.77	-2.28	0
356.4	-4.91	-8.2	-3.46	-5.31	-3.29	0		-3.35	-3.73	-2.6	-6.97	-4.54	0		-2.84	-2.04	2.03	-7.71	0.38	0		-3.86	-2.59	-1.07	-3.93	-1.37	0
357.3	-6.92	-5.25	-3.18	-7.15	-2.47	0		-1.84	-0.28	-0.61	-4.78	-0.88	0		0.54	0.4	3.19	-5.5	-0.84	0		-2.89	-1.41	0.04	-2.75	-2.03	0
358.2	-1.73	-4.75	-0.25	-5.72	-0.12	0		-0.14	1.89	1.54	-5.47	-0.45	0		-1.59	-2.81	1.29	-4.65	-0.4	0		-3.57	-1.34	1.55	-2.17	-1.37	0
359.1	1.38	-2.07	4.25	-4.7	2.78	0		-0.74	1.05	0.1	-3.36	-1.01	0		-1.89	-0.23	0.64	-6.28	-2.33	0		-7.59	-5.17	-2.22	-4.1	-4.46	0
360	-2.84	-5.21	1.51	-4.95	-0.16	0		-0.76	1.89	0.55	-4.98	-0.64	0		-1	1.32	0.35	-7.04	-0.45	0		-2.44	-0.68	3.32	-2.96	-2.32	0
360.9	-2.29	-6.02	-0.48	-5.37	-0.39	0		-0.5	-0.26	-2.42	-5.35	-0.54	0		2.22	-3.46	-2.25	-8.27	0.27	0		-1.27	-2.51	2.8	-2.49	1.55	0
361.8	-3.31	-8.5	-0.18	-7.13	-2.71	0		-3.23	-4.37	-0.52	-10.29	-4.57	0		0.27	-0.87	0.93	-5.13	-0.35	0		-4.39	-3.97	1.32	0.04	-1.76	0
362.7	-3.21	-6	2.12	-5.33	1.43	0		-0.59	-2.3	0.46	-7.86	-1.07	0		-2.59	-2.16	1.39	-8.15	0.22	0		-3.19	0.29	3.75	-2.87	2.01	0
363.6	-1.03	-4.92	-0.46	-5.94	-2.4	0		-0.64	-1.41	0.03	-7.86	-2.36	0		-1.83	0.37	2.57	-8.32	0.42	0		-4.16	-2.88	-0.58	-5.3	-2.18	0
364.5	-5.89	-7.88	-2.65	-9.09	-5.66	0		-1.62	-3.73	-2.01	-8.56	-5.28	0		-0.95	-2.42	-1.04	-6.03	-1.27	0		-4.5	-2.35	-0.38	-4.25	-0.99	0
365.4	-4.19	-7.23	-1.99	-5.75	-1.92	0		-2.24	-1.74	-2.4	-6.02	-2.01	0		-3.73	-2.46	-2.21	-9.26	-3.99	0		-5.46	-0.87	-0.35	-5.76	-2.59	0
366.3	-1.04	-8.46	-0.88	-5.99	-1.49	0		0.51	-0.2	-0.74	-4.52	-0.18	0		-2.71	-1.49	-3.12	-8.24	0.94	0		-4.17	-2.31	-0.33	-0.76	-0.75	0
367.2	-3.58	-9.08	-0.81	-6.97	-2.79	0		-1.35	-2.17	-2.08	-7.88	-3.04	0		-0.97	-1.74	-1.69	-7.82	-1.36	0		-4.92	-3.1	0.02	-4.77	-3.38	0
368.1	0.29	-7.44	2.27	-5.78	-0.45	0		-1.64	-1.79	-0.55	-7.41	-3.12	0		-1.95	-2.15	-2.92	-7.42	-2.26	0		-7.03	-1.56	0.22	-4.44	-3.67	0
369	-5.27	-5.01	-2.2	-5.82	-0.29	0		-3.65	1.42	-0.87	-4.79	1.01	0		-3.98	-1.35	-0.38	-10.2	0.5	0		-3.72	-1.72	0.02	-4.46	-0.29	0
369.9	-2.09	-5.44	0.44	-6.61	0.99	0		-1.35	-1.69	0.53	-6.48	-0.37	0		-3.88	-3.4	0.42	-7.82	-2.33	0		-4.78	-1.35	4.27	-1.14	-1.55	0
370.8	-3.1	-6.03	-0.34	-6.61	0.61	0		-3.55	-2.41	0.4	-6.4	-5.58	0		-6.34	-4.72	-2.1	-12.45	-6.02	0		-4.84	-2.73	-0.01	-4.12	-5.12	0
371.7	-1.43	-3.41	4.66	-1.99	5.41	0		0.99	-0.31	1.58	-5.71	0.24	0		-2.67	-2.27	-1.21	-8.48	-2.42	0		-3.98	-0.03	3.04	-0.72	0.05	0
372.6	-0.62	-4.57	1.45	-5.36	-3.39	0		-0.7	0.57	0.83	-6.37	-0.92	0		-2.22	-1.93	0.89	-7.05	-0.49	0		-4.96	-0.99	3.18	-1.68	-0.6	0
373.5	-2.91	-8.15	-2.81	-6.6	-4.02	0		0.67	1.96	3.91	-4.85	-2.32	0		0.66	-0.97	3.93	-3.4	0.04	0		-3.23	-1.64	-0.35	-2.31	-3.29	0
374.4	-1.03	-7.28	-4.61	-8.26	-3.11	0		-2.21	-1.94	-3.4	-7.5	-5.29	0		-1.66	0.64	1.64	-7.62	-0.61	0		-6.66	-1.45	0.61	-4.81	-0.85	0
375.3	-3.28	-5.64	-0.47	-6.73	-3.1	0		0.5	-1.86	-1.52	-4.84	-3.17	0		-2.48	-2.29	-4.4	-7.9	-2.7	0		-6.14	-0.76	-0.04	-3.01	-2	0
376.2	-3	-5.6	3.41	-3.76	1.29	0		2.86	2.16	4.4	-2.23	4	0		-0.36	0.42	4.32	-8.53	0.18	0		-4.12	-1.15	4.91	-2.45	-3.57	0
